# Supplementary material for: Entorhinal cortex directs learning-related changes in CA1 representations
Source: Nature. 2022 Nov 2;611(7936):554–62. doi: 10.1038/s41586-022-05378-6 (PMC9668747; doi:10.1038/s41586-022-05378-6)
Supplement: Supplementary file 3 — Source Data Fig. 1 [file 41586_2022_5378_MOESM3_ESM.xlsx]

## Sheet: panel d
	day 0																					day 1
	3.01221	0.91945	2.1331	0.900669	3.0897	2.1066	0.700977	1.27411	1.4539	1.78631	0.281887	0.570648	2.84771	2.12704	2.13174	0.550457	0	0.336192				1.16697	0.238998	0.692154	0.0597786	1.37386	0.68745	0.171987	0.144508	0.317496	0.0541335	0.133634	0.14701	0.17996	0.582197	0.744177	0.10453	0	0.422796
	3.64951	0.468229	1.88236	0.780445	3.69724	1.74702	1.25124	1.17709	0.976581	0.867056	0.333779	0.283636	2.22302	2.54234	1.9476	0.560252	0.070279	0.627044				1.44412	0.347881	1.18231	0.564185	1.77445	0.890207	0.22714	0.363691	0.27893	0.0858877	0.2336	0.134031	0.498875	0.428185	0.263455	0.0644417	0	0.0602451
	2.67581	0.694763	2.34818	0.551732	3.14591	1.9867	0.816132	1.67337	1.47361	1.69721	0.286642	0.374066	2.5342	1.65951	1.93396	0.563881	0.269116	0.694311				0.854392	0.243381	0.947773	0.148157	1.27965	0.642759	0.127922	0.206256	0.42166	0.0812075	0.121175	0.0857421	0.149795	0.646635	0.789244	0.0193406	0	0.0526235
	3.75205	0.290059	1.88383	0.383245	3.35331	1.43107	1.47488	1.27731	1.32236	1.23759	0.216506	0.0644895	2.44919	1.87086	1.67962	0.487792	0.358832	0.639401				0.862836	0.237595	1.54071	0.163619	1.27376	0.839605	0.0503046	0.276055	0.217485	0.16075	0.0727971	0.487651	0.197092	0.312176	0.557632	0.0737645	0	0.221443
	2.7378	0.450781	2.02578	0.601916	3.15093	1.36255	1.02764	1.08092	1.07514	1.45818	0.11471	0.471145	2.45295	1.71255	1.81824	0.494106	0.425912	0.37939				0.735107	0.107054	0.970232	0.207705	1.45317	1.00401	0.313704	0.212779	0.325962	0.116182	0.163116	0.323117	0.394801	0.431608	0.945419	0.179972	0	0.217269
	3.78211	0.933879	1.69736	0.707208	3.54231	1.90509	1.0049	1.10128	1.48566	1.07291	0.249431	0.414593	2.38942	2.14859	2.49361	0.537872	0.433159	0.472687				0.99218	0.362687	1.96601	0.0922573	1.68908	0.645826	0.122895	0.138148	0.233624	0.130802	0.10862	0.528734	0.513578	0.280544	0.810771	0.121779	0.0296739	0.210521
	3.0367	0.831778	2.17477	0.554682	3.1145	1.98935	1.2814	1.20661	1.47275	1.61822	0.474508	0.660656	2.56347	2.02515	1.53512	0.683797	0.397339	0.790575				1.06833	0.165273	1.52802	0.103392	1.72212	0.510013	0.198461	0.116304	0.18644	0.525197	0.0397991	0.0867694	0.49532	0.424002	0.439122	0.128482	0	0.0866991
	2.31953	0.66517	1.77333	0.52701	3.01276	2.22214	0.941837	2.12236	0.857211	1.4336	0.369832	1.06252	2.68352	2.07874	2.3166	0.952522	0.425564	0.620371				0.895459	0.324024	1.73334	0	1.11506	0.526944	0.170913	0.346371	0.321424	0.202767	0.0569669	0.157505	1.1264	0.0624781	0.807985	0.096761	0.0376211	0.0266596
	2.39386	1.00716	1.8245	0.83572	3.29552	1.2379	1.30925	2.11995	1.6385	1.34057	0.298956	1.16699	2.43253	1.9686	1.85642	0.929749	0.378741	0.677094				1.10941	0.22874	1.45285	0.203222	1.53	0.670397	0.20491	0.128128	0.447925	0.0352525	0	0.0893751	0.465454	0.159297	0.172715	0.233333	0	0.168278
	2.2366	0.974605	1.91623	0.649991	3.13838	1.70397	1.55993	1.85751	0.975036	1.14693	0.262615	0.937861	2.51481	1.37868	1.77919	0.891862	0.451346	0.381828				0.902129	0.285459	1.55083	0.053153	1.76941	0.644617	0.164154	0.37171	0.555594	0.0883898	0.0372182	0.480145	0.617829	0.230244	1.14602	0.506226	0	0.173008
	2.46178	0.718856	1.41585	0.661373	3.0802	1.41907	1.10389	1.19092	1.80668	1.24681	0.343596	1.07606	2.71656	1.6936	1.96788	0.845798	0.629353	0.255799				1.40913	0.241596	2.12673	0.120461	1.91687	0.531509	0.349558	0.418804	0.532111	0.305144	0.111481	0.233253	0.889616	0.253224	0.657901	0.200795	0.0667309	0.170503
	2.4254	0.745268	1.67079	0.433831	3.32853	1.73284	1.2466	1.22439	0.965551	0.917442	0.221294	1.0425	2.35727	1.2696	1.5287	0.736162	0.814488	0.113233				1.4047	0.0720642	1.94123	0.14886	2.19813	0.873532	0.085943	0.252659	0.433783	0.454798	0.128686	0.228962	0.923759	0.446758	0.63167	0.517489	0	0.106772
	2.66226	0.575846	2.20052	0.517924	3.04571	1.67941	1.49961	1.47969	1.62967	1.11212	0.31529	1.25161	2.31091	1.82623	1.95474	0.625216	0.528999	0.46502				1.16296	0.317286	1.87853	0.184053	2.11048	0.673231	0.275799	0.494782	0.583903	0.265496	0.0387309	0.31261	1.12024	0.519099	0.546798	0.486848	0.10048	0.13083
	3.1253	0.274589	2.3736	0.579896	3.42984	1.92115	1.36039	1.17336	1.11657	0.969465	0.37453	1.40392	2.39411	1.52493	2.01441	0.41761	0.656447	0.661561				1.49737	0.24162	1.21105	0.040847	2.73374	0.643241	0.190981	0.467468	0.705624	0.298203	0.156927	0.17315	0.942501	0.684896	0.896743	0.653641	0	0.201465
	4.19864	0.297839	2.63014	0.756746	3.38491	1.34345	1.41292	1.69552	1.55521	1.44251	0.392125	1.87288	2.01217	1.45984	1.90618	0.568994	0.212324	0.819604				1.53799	0.108565	1.851	0.275859	2.68764	0.662745	0.290032	0.312818	0.558292	0.345067	0.0629663	0.394272	1.58002	0.523105	1.25624	0.387488	0	0.196223
	3.70919	0.386899	2.03834	1.29761	3.11281	1.79057	1.3375	1.21454	1.3225	1.08473	0.529612	1.22608	2.534	2.06207	1.76747	0.575184	0.303475	0.858734				1.002	0.254459	1.91555	0.286086	2.91183	0.696295	0.147616	0.694414	0.986362	0.605047	0.149232	0.351755	1.1844	0.489198	1.17201	0.236825	0.0476835	0.269978
	4.49588	0.686047	2.90485	1.05108	3.64086	1.364	1.51768	1.44202	1.12659	1.70288	0.31937	1.62337	2.58806	1.65509	1.89812	0.524046	0.0887768	1.10774				1.43914	0.376975	1.63185	0.217539	3.15915	0.841063	0.172215	0.549845	0.664443	0.590831	0.157625	0.603756	1.30408	0.501908	1.01303	0.439183	0	0.247789
	4.06195	0.893115	2.53762	0.642961	3.25986	1.60173	1.21228	1.38309	1.44099	0.90671	0.275115	0.768282	2.36498	1.52404	2.5034	0.524022	0.318714	0.905022				1.81051	0.236382	1.60169	0.224964	3.0541	1.02284	0.113469	0.801502	1.07482	0.501973	0.0925365	0.617664	1.25692	0.856213	1.04215	0.534947	0	0.378926
	3.39088	0.872275	2.65327	0.76901	3.24611	1.56241	1.23707	1.49812	1.06301	1.36122	0.200537	0.945227	2.5434	1.55597	1.85381	0.657661	0.199571	0.657667				2.35436	0.347151	1.47003	0.369536	3.11147	0.718408	0.0887183	0.55654	0.876156	0.696773	0.117822	0.89125	1.68263	0.496951	1.19456	0.526869	0.0293453	0.35562
	3.99489	0.628026	3.13057	0.762257	3.25523	1.89976	1.41081	2.28461	1.24609	1.49155	0.270304	1.30479	2.02168	1.54363	1.81882	0.677251	0.591694	0.566316				2.14084	0.663034	1.79304	0.135394	3.06706	0.791215	0.241953	0.826448	1.48889	0.998174	0.219557	0.623149	1.92171	0.715062	1.51174	0.397436	0.0318865	0.439655
	3.30817	0.818443	2.59549	0.694718	3.46712	1.87153	1.51848	1.31327	1.43405	0.860981	0.243237	0.621291	2.33127	2.08767	1.60165	0.529	0.387693	0.751249				1.96485	0.6228	1.53339	0.506613	3.77934	1.5371	0.109902	1.47521	1.43803	1.67491	0.153159	0.696083	2.03355	0.312737	1.00693	0.0496609	0.0317517	0.359742
	3.18245	1.34987	2.86321	0.49084	3.3436	1.44496	1.47007	1.64684	1.45893	1.16127	0.207786	0.866212	2.81113	1.90579	1.60296	0.280274	0.205624	0.638083				2.05745	0.565245	1.32751	0.490225	3.66126	1.31555	0.323196	1.82781	1.54307	1.98326	0.249827	0.509083	2.01299	0.311348	1.85329	0.61519	0.0175023	0.680436
	3.20762	1.43367	2.65271	0.427194	3.22604	1.17952	1.17792	1.54271	1.46931	1.12993	0.331234	0.691703	2.23963	2.14833	1.57634	0.488421	0.209785	0.399377				2.25062	0.561354	2.10923	0.803554	3.93397	1.04162	0.347539	2.22516	2.17251	2.28121	0.41083	0.239046	2.50731	0.540513	1.33118	0.968866	0	0.350462
	4.13495	1.35196	2.13483	0.388577	3.66396	1.37394	0.766466	1.35817	0.957276	1.66813	0.530698	0.330562	2.89569	1.01689	1.70829	0.365528	0.105404	0.749563				2.83863	0.344327	1.64085	1.28676	3.93243	1.927	0.280181	2.11085	1.683	2.75527	0.31684	0.730388	2.43854	0.245202	1.2643	1.53951	0	0.729177
	3.3189	1.05177	2.62958	0.57151	3.4283	1.46119	1.27826	1.42357	1.41023	1.56436	0.66706	0.358599	2.54724	0.962489	1.17045	0.278927	0.130722	0.506289				3.07484	0.381169	2.16714	1.52484	4.28629	2.87192	0.460652	2.35393	2.56445	2.21254	0.886301	1.86001	2.51525	0.523427	1.68394	2.82978	0.0264091	1.53471
	3.32958	0.679974	2.29001	0.508958	3.39723	1.70944	0.990443	1.37253	1.1539	0.967784	0.427213	0.0513677	1.5603	1.01339	1.79789	0.430445	0.0794092	0.139762				3.28267	0.521389	1.89551	1.89019	4.45226	2.60351	1.37225	2.48289	2.46407	2.4634	1.12136	2.68613	3.00963	0.84123	1.25067	3.23974	0.279681	2.23145
	3.51673	0.528486	2.65938	0.519581	3.04607	2.22942	0.751003	1.24468	1.06204	1.72715	0.647476	0.123001	1.89965	1.11451	1.89362	0.725837	0.213066	0.629132				1.64902	0.439998	2.83574	5.36841	4.68698	5.07085	4.65099	5.95737	3.00819	4.64323	4.05557	4.96728	3.73355	2.22086	4.44375	5.55112	2.27563	4.49874
	3.61195	0.509386	2.38273	0.203551	3.23651	1.60301	0.489771	0.797429	1.1411	0.694042	0.519571	0.174406	1.99132	0.998264	1.79363	0.781994	0	0.724477				2.44396	0.29801	4.91674	6.5433	5.44444	5.81394	3.73213	5.00111	1.20548	3.28898	5.52952	6.50425	4.79238	3.06873	5.2817	4.99568	5.05042	5.18687
	3.32133	0.635013	2.71957	0.195695	3.77096	1.62044	1.0108	0.92993	0.933278	0.64546	0.246073	0.452696	2.00507	1.31215	2.04589	0.477343	0.175614	0.326135				4.62263	0.132693	5.60016	5.64599	4.74295	4.61458	2.12055	2.22071	0.589843	2.16101	5.44112	5.73013	3.87627	2.38922	4.84869	4.19311	3.65505	4.87789
	2.59486	0.771491	2.92289	0.349652	3.09876	2.19707	0.786687	1.2236	1.19958	0.495427	0.222783	0.45416	3.07885	1.68728	1.99356	0.425857	0.512473	0.365682				5.12301	0.379375	5.62897	3.39952	4.48058	3.54637	0.982921	0.982724	0.416375	1.04142	4.38818	5.4687	3.07327	1.60019	3.57396	3.32604	2.00793	4.23376
	3.06458	1.06691	1.98445	0.58906	3.34902	1.44319	0.577731	1.19133	0.752437	0.932867	0.279772	0.326206	2.73942	1.24646	1.99912	0.395878	0.3848	0.507237				5.22652	0.509816	5.08142	1.22387	3.62266	1.86194	0.437146	0.850203	0.587399	0.730276	2.98887	5.2157	1.32219	1.2936	1.87965	2.77604	1.07583	3.67151
	3.27693	0.375431	2.82948	0.473653	3.41951	0.800715	1.13284	1.64764	1.37702	0.62225	0.237088	0.387409	2.40293	1.08524	2.10622	0.491131	0.399179	0.649623				4.77827	0.587362	4.28628	0.185187	2.88656	1.30115	0.305861	0.882065	0.285797	0.582658	1.77774	4.93091	0.704394	1.81976	1.214	2.43034	0.275409	2.62483
	2.32241	0.791841	1.83872	0.686838	3.11381	2.38896	1.03511	1.74721	1.32469	0.925112	0.375854	0.182774	2.7972	1.36367	2.01665	0.851656	0.602939	0.478475				3.78911	0.93953	3.43418	0.176483	2.26124	0.829013	0.362563	0.763761	0.375664	0.623984	0.753118	4.95016	0.412447	1.42081	1.15307	1.58209	0.178953	2.0426
	3.22716	0.179309	2.41961	0.623327	3.10911	2.52762	0.86875	1.82595	1.69373	1.49993	0.71015	0.620878	2.89708	1.57775	2.16081	0.668333	0.142076	0.682621				2.71083	0.85764	2.32356	0.021188	0.968114	0.521153	0.143905	0.74214	0.286262	0.701567	0.586057	3.79694	0.347062	0.917234	0.590932	1.22109	0.0641128	0.981815
	2.22427	0.556047	1.641	0.468025	2.90688	1.96184	1.18395	1.32388	1.53179	1.37751	0.547468	0.865361	2.9574	1.39487	1.8819	0.512438	0.0869225	0.800973				2.2656	0.483745	1.53169	0	0.944015	0.734683	0.14114	0.325219	0.42978	0.794111	0.399152	3.38446	0.323349	1.21832	0.712594	0.899386	0	0.557574
	3.14835	0.532795	2.21698	0.706249	3.43565	1.66232	1.13834	1.36764	1.60541	1.31884	0.518315	0.682934	3.07681	1.75219	2.0139	0.491149	0.169086	0.672164				1.66889	0.383751	0.729156	0.0489949	0.667686	0.750477	0	0.352454	0.265689	0.595243	0.224228	2.72286	0.306196	0.7201	0.74066	0.691923	0.0282905	0.333544
	2.20773	0.551838	1.38268	0.426525	3.61102	1.72178	1.00014	2.0025	1.18969	0.821327	0.381839	1.27347	2.54236	1.54015	2.36573	0.403737	0.60137	0.571883				2.10866	0.139275	0.265473	0.0549925	0.486329	1.26934	0.0749266	0.655566	0.405021	0.482015	0.113815	2.62068	0.197531	0.965196	0.607521	0.523909	0	0.29912
	3.23886	0.270797	1.14624	0.645967	3.25339	1.52089	1.03098	1.40345	1.32229	1.49813	0.257854	1.24901	2.07943	1.38214	2.31005	0.526567	0.81832	0.533386				1.87162	0.102775	0.314254	0.100714	0.783043	0.653155	0.130631	0.334993	0.389114	0.389138	0.131002	1.79923	0.586862	0.984514	1.01839	0.578668	0	0.237271
	3.42974	0.623342	2.2773	0.427241	3.54888	1.7024	0.728533	1.37781	1.9607	1.19337	0.274821	1.27889	2.76372	1.99078	1.71523	0.67896	0.245817	0.341008				1.65374	0.21107	0.44686	0.0472643	0.435006	0.73624	0.143928	0.456063	0.677947	0.621739	0.104295	1.31861	0.404132	0.884358	0.488939	0.695059	0	0.168382
	3.06871	0.656931	1.5457	0.328247	3.21043	1.60706	1.39122	1.69808	1.41157	1.56088	0.316931	1.9301	2.65458	0.713115	2.04258	0.589968	0.487353	0.434518				1.44296	0.112796	0.723112	0.144375	0.727846	0.525462	0	0.359176	0.52937	0.314724	0.0625	1.07035	0.387851	0.762418	0.783524	0.596373	0	0.230147
	3.72619	0.355483	1.95866	0.335817	3.41676	1.26597	1.30642	1.51498	1.42917	1.30835	0.366934	1.60448	2.36777	1.33152	2.62718	0.566116	0.313573	0.477753				1.13607	0.0596007	0.473779	0.115726	0.838955	0.671131	0	0.297493	0.402904	0.438292	0.226695	0.624888	0.278525	0.729068	0.46476	0.472324	0.0527412	0.0956864
	4.14998	1.07857	1.88302	0.280235	3.44799	1.75606	1.49974	1.51462	1.6277	1.5031	0.384885	1.36422	2.70663	1.95414	1.92742	0.504194	0.471854	0.584099				1.317	0.0768063	0.734388	0.161798	1.37877	0.905873	0	0.517125	0.594443	0.445575	0.0627268	0.553459	0.537385	0.823684	0.314441	0.63322	0	0.0803896
	3.30272	0.422558	1.54133	0.42352	3.68986	1.9082	1.40129	1.42231	1.41968	1.2219	0.315818	0.588723	3.01925	1.80427	2.29719	0.392608	0.204114	0.904363				1.59443	0.106021	0.552814	0.0904263	1.2894	0.810711	0.120329	0.555208	0.312627	0.585515	0.281652	0.308551	0.303589	0.613457	0.583108	0.502101	0	0.132997
	3.69083	0.461953	2.24629	0.91696	3.18563	1.86033	1.79408	1.76236	1.43665	0.769345	0.467143	0.752506	2.49723	2.08323	1.70781	0.357975	0.209811	0.920226				1.51041	0.0161406	1.0579	0.0677971	1.05249	0.710693	0	0.294133	0.59066	0.435142	0.273505	0.724433	0.580314	0.663217	0.442626	0.448077	0	0.146185
	3.01248	0.588721	2.40543	0.862496	3.43971	1.90397	1.59378	1.59251	1.51461	1.73031	0.438763	0.935426	2.41135	1.71257	1.92505	0.466265	0.658206	1.00368				1.09074	0.162156	1.03563	0.242286	1.63445	0.516444	0.168509	0.614602	0.720957	0.519419	0.136752	0.774366	0.562701	0.390104	0.567832	0.164091	0	0.437193
	3.1246	0.532365	1.9892	0.896887	3.10987	1.83148	1.64896	1.81987	1.21486	1.34966	0.307298	0.223668	2.88658	1.56579	1.9508	0.306618	0.259453	0.490694				1.54945	0.266569	0.729188	0	0.442593	0.691845	0.147748	0.0347436	0.477392	0.492237	0.595842	0.219008	0.145907	0	0.249799	0.0799216	0.0243576	0.0597218
	3.47387	0.787117	2.23094	0.786109	2.87542	2.12416	1.46434	1.3709	1.50206	1.2806	0.499799	0.442015	2.77242	1.37269	1.68791	0.429314	0.47895	0.207938				1.59692	0.0693967	1.38383	0.0369525	0.359271	0.526959	0.148195	0.0826523	0.309624	0.0384682	0.336524	0.241759	0.193378	0.155766	0.482102	0.0917142	0	0.103136
	4.01206	0.929061	2.06003	0.598161	3.07323	1.62083	0.943978	1.01232	1.43141	1.56351	0.428956	0.388541	2.3956	1.21062	2.19484	0.346162	0.375177	0.168574				1.66687	0.0658497	1.18379	0	0.739104	0.64596	0.19173	0.0376301	0.14746	0.275526	0.224703	0.323421	0.102378	0.249699	0.486021	0.159915	0.0443115	0.0490498
	2.92794	0.321669	2.13205	0.547946	3.13939	1.00712	0.852191	1.16929	1.27621	1.02164	0.396575	0.347278	2.82228	2.18058	1.63853	0.431618	0.111694	0.40988				2.23897	0.248209	0.684007	0.0461657	1.19394	0.588913	0.106211	0.165753	0.333336	0.21014	0.140095	0.200077	0.150093	0.0800801	0.333551	0.139012	0	0.388648
	2.43481	0.843037	1.90541	0.686338	3.30842	1.84925	0.886926	1.63773	1.40787	1.38088	0.438434	0.493226	2.80335	2.05114	2.28174	0.677905	0.266362	0.236552				0.911995	0.315875	0.776159	0.242934	1.0811	0.687198	0.309016	0.151885	0.382112	0.0537026	0.207224	0.742159	0.358926	0.321333	0.785432	0.024721	0	0.276877

## Sheet: panel f
	day 0																						day 1
	14.7802	13.5237	18.4037	12.0464	19.6017	17.4118	13.8023	13.4461	12.7493	12.2132	14.8601	8.36854	15.2669	10.6985	16.8623	13.5574	13.5498	9.76529					18.1178	18.4723	17.5789	19.5911	22.0135	25.8481	13.0802	21.068	17.9657	19.7379	19.5961	12.5247	26.2194	12.6154	15.1115	20.2488	17.7954	18.4272
	14.7343	13.951	19.4271	12.5668	19.4224	19.2523	12.7386	13.8646	13.78	11.4	15.1802	9.30255	15.5279	9.33524	15.2655	13.3355	13.2656	8.03487					15.5753	20.4423	18.245	19.6108	20.4111	24.8226	13.1758	21.7637	17.2488	20.7003	17.1202	12.1522	24.9245	11.744	17.6812	18.9086	18.4286	18.9461
	15.579	12.3039	18.9134	13.9011	20.1161	15.3942	13.657	12.3915	14.2687	11.3255	14.8749	9.15912	16.3438	11.0853	18.0008	12.4285	14.0573	8.87198					17.5894	19.6463	18.062	20.2298	22.7954	25.3372	13.7313	20.9167	17.0918	18.3027	19.3934	11.7582	24.9087	11.4302	16.552	19.3714	17.3714	20.1825
	14.139	11.1032	17.6059	13.2286	20.7486	19.669	13.7081	12.2242	13.2357	12.2879	15.0851	8.66153	16.1117	10.0449	15.77	13.6277	13.6174	8.61714					17.4276	18.335	17.3595	19.5793	22.4507	25.6996	14.0367	19.9631	18.6347	20.3929	19.4388	12.6013	24.1872	11.3503	17.8557	18.4462	17.7053	19.6805
	14.0985	10.5431	18.9054	12.9663	20.1887	19.5517	14.871	10.0615	13.9799	11.2303	15.836	8.89594	15.9262	10.4956	15.8889	13.4003	13.0027	7.9757					14.5231	21.512	16.9515	17.7497	20.0291	26.3974	14.9782	19.6331	19.7635	22.6434	16.6487	11.7082	24.7489	12.2877	17.9902	19.7456	17.7939	18.7378
	11.3573	13.0891	19.3414	12.4202	20.0901	17.8038	12.6618	12.5455	12.6964	12.3975	15.2909	8.97965	16.3543	10.3904	15.7527	13.8295	11.9516	8.46763					20.5281	19.6287	15.5702	18.805	21.3152	25.6249	14.7004	19.5091	18.8146	21.1145	18.5234	13.3404	25.1153	11.855	12.9708	18.2604	17.6809	18.6116
	12.6902	12.3522	17.9492	14.3815	18.3455	16.4976	13.8601	15.5718	9.96439	11.9002	15.5532	9.26949	17.0624	9.98001	17.3164	13.416	13.5895	7.81692					19.5182	20.6436	15.9173	18.7291	25.5539	25.0562	14.3456	19.2127	17.6812	19.2126	20.5149	13.8903	25.0649	12.3222	15.357	19.7788	16.5227	19.4273
	14.47	12.3799	16.8184	12.8586	19.3045	16.2613	13.3129	12.8048	15.318	12.1686	16.7637	9.17818	16.4429	10.6743	15.7566	13.6562	12.5026	8.28364					20.995	26.8204	17.4437	17.5555	27.7018	25.9312	14.217	19.2266	18.0171	19.3575	22.6911	13.7388	25.6122	14.3588	18.1245	18.9971	17.5295	19.0345
	14.8165	12.8611	15.359	12.9332	20.6567	17.1729	15.268	11.7239	12.8414	12.3034	15.8239	8.866	15.7909	10.2901	15.9718	13.3758	11.9791	8.22369					22.3434	27.7093	19.515	17.3029	29.2962	27.4592	14.2271	21.7456	18.6419	20.1683	23.2568	13.1685	24.8637	15.1904	19.3492	19.6538	18.5847	18.1973
	16.038	13.1978	18.7889	12.1248	19.8139	18.2967	13.4874	11.397	13.2318	12.2297	15.9073	10.9171	16.2971	11.1403	17.57	12.745	12.3475	8.80841					22.4477	27.4644	19.5336	18.2096	30.1993	28.3958	14.8046	20.1634	18.9226	19.8126	22.6373	13.2124	23.8113	15.5559	18.7223	19.2717	18.032	17.2484
	14.568	12.6256	20.9494	13.383	20.0147	17.645	13.7748	12.9599	13.3443	12.1815	15.6326	9.39399	16.4242	10.2346	13.9978	11.4894	11.7877	9.62309					21.9205	29.426	19.3386	17.1592	29.3128	27.611	13.8274	19.2751	16.4702	18.5721	23.1522	12.6064	23.1901	14.4165	19.064	19.476	18.8168	17.6074
	15.6725	11.0952	21.5577	12.1048	19.5818	16.2513	13.5863	11.7111	15.0911	12.7624	15.3473	8.28402	15.9013	10.1897	18.4889	12.609	12.4687	9.31144					22.5067	29.4069	18.6189	18.126	30.1967	26.3989	14.2577	19.3661	15.1263	17.7331	22.585	12.4927	26.1654	13.3391	15.8189	17.6345	19.5908	17.8591
	16.2139	13.8253	21.3743	12.1357	20.094	18.4508	12.4631	11.1337	14.2807	12.7754	15.2565	8.05195	15.5697	10.3838	16.4719	12.6794	12.3591	9.51585					21.0214	28.6268	18.5493	19.1234	29.908	26.3637	14.3601	18.2446	16.7457	16.6958	22.4365	12.1646	26.0265	13.5472	18.1645	18.4697	18.8736	17.3508
	15.7533	13.2069	19.7299	12.5015	20.5997	17.5248	14.8288	12.1985	14.3147	13.0056	16.3739	9.18573	16.2682	9.56091	16.3016	13.1248	12.6464	9.22825					21.3509	27.7213	18.4439	16.886	28.7345	26.3817	13.9708	17.4012	16.4975	14.5378	20.067	11.4858	25.009	13.2105	17.7625	17.5713	17.3441	17.2912
	14.8527	13.7505	20.0414	11.959	20.8776	17.8047	14.9794	10.7685	14.2511	12.8923	16.2604	9.10679	16.156	9.7792	15.6847	12.7186	12.2853	7.90005					19.5164	27.3798	18.0949	16.6219	28.7885	26.9564	14.0987	15.6451	16.4455	14.1632	19.7751	11.4426	26.8898	12.0207	15.6591	16.5574	17.4704	16.6821
	15.2921	12.7347	19.807	10.6713	21.4527	20.1601	12.3813	12.8473	13.3424	11.756	14.7674	9.30769	16.9009	9.59698	17.3874	12.6682	11.8444	7.71513					20.188	26.7297	18.0074	15.7485	28.635	26.7943	14.6124	13.336	15.8414	14.5305	18.6277	12.2681	27.2804	13.3798	14.4519	15.7204	16.3227	16.637
	14.4305	14.0924	18.6568	11.3644	21.1584	18.375	14.0774	12.1032	12.8677	13.1407	15.8545	8.98162	18.0142	11.4792	16.9574	13.164	12.9573	7.41962					18.8645	25.7685	17.1594	15.6889	28.6629	25.7255	14.5839	13.9377	14.9039	15.1563	18.9802	11.5065	27.3638	13.5995	14.9332	16.018	16.2285	16.9511
	14.586	13.8515	18.5909	11.8591	20.9328	16.9294	14.5068	11.8553	12.4168	13.5122	15.7875	8.55947	17.2435	10.5542	15.5665	13.4124	12.4377	8.26688					18.8022	26.9389	18.0477	15.5363	27.1293	25.7044	14.2715	13.2198	14.905	14.7674	18.56	10.5649	27.1617	12.4344	18.7372	15.6334	17.2419	16.3346
	13.9094	13.1856	20.0018	12.9455	20.7211	18.9209	14.6056	12.3631	12.1537	13.3193	14.978	9.39329	17.3891	10.043	16.0915	13.1812	12.662	9.17042					17.3918	24.8377	18.6478	16.3997	26.1357	25.1606	14.7218	13.305	15.4235	14.5419	18.717	11.1296	26.4561	11.5495	17.8072	16.2224	17.1638	15.9003
	13.275	12.8609	18.4943	10.1095	20.6	19.3998	13.191	10.687	13.316	12.2186	15.8999	8.54033	17.5739	10.2877	16.8209	12.9882	12.444	7.82944					18.2169	22.4006	18.1919	15.284	25.1563	25.0548	13.1736	13.8703	14.4208	15.1818	19.0977	10.9079	25.4913	11.7366	16.4012	13.4798	16.3873	15.5453
	14.4864	13.8993	17.7504	12.4271	20.7633	17.1548	13.1159	11.8548	12.9046	11.9878	15.3092	8.03312	17.9515	11.2064	15.3387	12.9365	12.9715	8.46718					16.7793	19.2512	18.9653	15.3706	24.8371	25.2716	14.3991	13.1475	13.1792	14.6607	18.4971	10.7993	25.1386	12.2823	15.4172	20.1095	15.9136	15.091
	14.3926	12.781	17.3715	12.953	20.0017	17.7936	13.498	12.2431	12.5469	12.9585	15.706	8.74806	17.7287	11.2549	16.4287	12.9882	12.7169	8.16497					16.8948	17.5664	19.3997	12.7889	23.2899	23.5647	13.0651	13.4465	14.2872	14.084	17.6606	10.6436	24.3926	12.0639	14.7512	14.5587	15.4726	13.5129
	14.4837	12.5199	17.9462	12.2021	20.0226	19.1535	14.45	10.6609	12.1777	12.6811	15.5453	9.5353	17.7009	11.6041	15.8955	13.6059	13.5083	8.97003					16.5184	16.5641	18.8095	14.4376	21.4581	22.0523	12.5145	12.3612	13.5936	14.0576	16.2951	11.0769	22.7618	11.7971	13.497	14.0137	15.6046	14.1007
	14.2537	12.2539	17.4974	13.4879	21.2716	19.8658	14.0306	11.4121	13.1819	12.4062	16.2209	9.52093	16.5504	11.3516	14.4213	12.9393	12.5811	7.27636					14.5994	14.569	15.8746	12.368	20.5652	21.9464	11.3019	11.4782	14.2314	15.3244	15.3441	9.53616	19.6043	12.0011	14.5047	13.8111	14.3016	12.0311
	13.4144	13.7151	17.2972	11.2043	21.2341	18.6665	13.2259	12.4216	11.6992	12.4705	15.1785	8.83193	13.9708	12.7884	15.5313	11.806	11.6891	7.97408					12.8285	11.9457	18.0925	12.1292	19.3702	19.4303	10.5049	11.5482	13.0129	13.7429	14.3747	8.59517	14.9168	10.6967	16.8683	12.8403	13.4925	10.2505
	13.8764	12.7546	18.2693	12.9844	21.135	18.4966	13.2637	10.7174	13.8498	12.3851	15.166	9.73799	15.134	14.0359	15.817	13.1904	12.5511	8.85237					16.3228	14.043	19.7549	12.1857	20.4981	19.1914	8.00366	11.8517	13.9806	13.5356	13.5166	9.80615	13.5196	11.1949	15.6302	12.7862	12.5748	11.424
	14.048	14.2985	17.7729	13.292	20.713	18.0428	13.7797	10.0921	11.9771	10.5933	14.1233	8.8793	19.0542	13.667	16.4657	12.3811	10.7052	8.62019					17.6974	13.6125	18.9367	8.57746	15.1499	14.9061	7.13674	8.62885	11.4	12.2421	14.0786	9.7483	11.345	8.26345	9.59763	10.681	10.8467	9.74008
	14.0375	13.0212	17.9299	13.9938	20.4514	17.4908	14.3807	9.73029	13.0316	10.3956	15.9435	8.57086	15.3356	13.2517	15.7715	13.2104	12.5108	7.92741					14.7943	9.46489	15.6474	8.02689	14.7635	10.6448	8.78533	6.58743	11.2912	8.53237	13.6188	11.9348	8.53161	8.42413	9.23595	9.74871	7.53989	7.33019
	14.6476	14.0257	17.7416	15.544	20.2773	16.8185	13.4512	10.4649	12.3661	12.6689	16.1883	8.37989	19.4269	13.2752	17.6199	13.1546	12.4233	8.53483					12.0131	8.97771	13.8504	7.46763	14.5442	9.45683	9.06426	11.3536	14.6366	8.78977	12.8603	12.8223	7.66778	8.00929	7.74638	9.97894	8.76568	6.95425
	14.9327	12.3622	17.2507	12.5908	20.284	16.2868	13.7443	11.0419	10.658	11.1109	17.33	8.08012	18.6143	12.1026	16.7956	14.3323	11.724	9.2062					12.1576	9.29412	13.565	11.7477	15.3453	10.9781	10.2345	14.5172	17.5158	11.7093	13.6092	12.7806	10.1414	9.00141	8.57898	10.6496	9.98783	6.95594
	15.2616	12.5128	17.7984	12.905	20.6062	17.6448	15.3532	12.2847	12.5326	11.1737	16.023	8.40137	17.2738	11.4467	16.4901	12.9006	12.2049	9.52237					12.051	9.40205	11.3216	14.3936	16.0487	15.2097	10.5051	15.8061	18.7347	13.1568	12.9316	12.7695	14.4228	9.32665	10.1584	11.4432	11.0277	8.2299
	13.2489	13.6784	17.9872	12.5448	20.5052	20.0632	13.5843	12.3709	13.205	12.1187	15.4601	8.6137	17.0052	12.3447	14.9137	13.756	11.629	8.76741					10.7467	9.9519	10.6435	17.7462	15.4287	19.1426	11.7448	16.1958	18.5462	14.1424	14.7579	11.2959	17.1393	8.67215	12.543	11.6241	13.2373	9.51335
	13.7498	11.8545	16.8403	13.1008	19.7323	19.7208	15.0967	12.8393	13.2635	11.3667	16.2171	8.19098	17.9608	12.23	18.0514	12.7741	13.3632	8.41794					9.88521	10.083	11.4134	18.3695	16.6462	21.8053	12.4288	17.0738	18.8281	15.1475	15.2899	10.6581	19.4203	9.44418	12.5244	13.4073	14.3622	11.6767
	15.9778	13.5111	17.28	11.432	19.7187	16.6924	13.4761	13.1083	13.0673	11.636	14.864	7.85425	18.0729	12.1926	15.9931	12.8944	13.2321	9.00871					13.7377	11.1132	13.9877	19.1528	19.7369	24.2191	13.9917	16.0541	21.6008	15.6915	15.5951	11.597	20.1175	9.75928	14.4908	13.6984	15.4956	13.4701
	14.5619	13.2424	16.3481	11.9196	20.4247	15.9579	13.2881	13.5758	12.0822	11.0981	15.6715	8.84409	17.2566	10.6262	15.4758	14.499	13.822	7.73792					14.8752	17.4911	12.8829	20.4306	21.2364	24.2391	14.3718	17.5974	21.7021	16.9028	16.464	11.4658	21.6479	11.1627	14.8027	14.4476	16.2326	14.8146
	15.7153	14.2102	16.8158	11.7124	20.7754	16.6454	12.3599	13.4432	13.9513	11.1715	15.2712	8.35819	17.0343	11.9102	17.1659	14.3567	12.8132	8.39621					15.4899	20.9041	14.1762	18.7406	21.6545	25.3672	15.7515	18.6858	21.2753	17.3851	16.5088	11.7762	22.9469	9.99846	14.4803	15.2025	14.8538	15.948
	14.6378	13.4863	18.6005	13.8095	20.3071	17.2161	13.2559	13.147	12.1935	12.9149	15.6887	9.98762	16.9619	11.6697	15.0025	13.4247	12.6408	8.17534					16.8969	20.9321	18.5999	17.8685	22.1686	27.1306	15.4076	17.6171	20.6994	17.084	17.9929	10.7663	25.0872	11.2245	15.0748	16.3555	16.4514	17.0483
	16.0807	12.5351	19.0712	12.9504	20.1341	16.5607	13.8483	12.4412	12.1593	11.9862	15.2879	9.78479	17.9027	13.1367	15.7009	13.6042	12.8643	8.42648					18.2065	22.208	19.869	18.9208	23.394	28.6184	15.8048	18.5663	21.4805	17.3339	17.7299	10.0007	24.2133	10.524	16.4234	17.4257	17.7326	17.4441
	13.0518	12.5023	19.2072	12.6213	19.6743	17.0733	15.9977	13.7209	12.8273	12.5298	15.7055	9.79564	17.638	11.047	17.5814	13.8041	13.217	8.71926					18.9987	24.3283	17.2529	19.0293	24.6104	27.8675	16.067	19.1221	21.7311	17.3163	19.3076	10.4789	24.2784	9.83212	15.146	18.4452	17.7071	19.0851
	13.9483	12.1611	18.2767	13.0147	20.3199	17.7898	14.649	13.0557	12.9017	11.8619	15.798	8.69542	17.4909	12.7532	17.488	14.4179	12.5823	8.63642					17.6225	24.9969	19.2536	19.1449	26.0988	25.5225	16.5515	20.0248	20.3879	18.2159	19.2017	10.0859	25.6653	10.156	16.2576	18.426	18.1396	19.6356
	13.743	11.8374	19.2938	12.9999	20.1719	19.1907	14.703	12.4316	13.7872	11.7324	15.7852	8.8844	17.2637	11.0963	15.5526	13.5773	12.4484	9.26886					17.8932	26.1815	18.1291	20.4496	25.9892	24.6277	15.6803	19.5963	20.1859	18.7732	18.8969	9.90979	25.0291	11.5524	17.3548	18.6013	18.3677	20.0563
	13.0091	12.3919	18.5563	12.0847	20.4178	18.5472	13.6692	13.1217	12.566	11.5536	15.5544	8.13061	17.5429	10.7662	15.7264	14.415	13.793	8.31459					18.309	27.429	18.1373	18.5191	26.1769	24.6755	15.66	20.1723	21.9475	18.4045	18.8052	9.79572	25.5074	10.6449	17.4553	18.0343	19.0791	19.7987
	14.4265	13.5306	18.7815	11.5342	20.198	16.6773	12.7063	13.1343	13.4397	9.85505	15.5823	7.84572	18.0366	11.6289	16.8019	13.6984	13.81	8.62856					19.2595	27.8254	18.2439	19.1237	25.7286	24.4585	14.6112	19.2692	20.7934	17.5379	18.2495	10.9612	26.4936	11.2092	17.633	18.311	17.7699	20.7885
	14.2621	13.3539	18.9497	10.453	20.5351	17.7508	12.1027	11.1279	13.1772	14.9004	16.0408	8.62493	16.7717	10.9749	15.9498	14.1586	13.0431	8.10662					18.0922	27.4879	16.1797	18.8816	26.1616	23.5541	15.1679	20.4593	20.872	17.1593	18.3969	9.76389	26.9941	10.4001	15.0123	18.7168	17.827	20.4589
	13.5154	14.6355	18.7231	12.4013	20.1565	16.9705	12.1864	11.8927	13.5232	13.6166	15.5619	7.94565	17.1921	11.1937	17.4177	14.2507	12.8141	7.62968					18.9657	28.0736	17.8117	16.997	25.5924	23.1283	14.4944	19.5502	18.8792	16.1822	16.6141	9.44673	26.8551	10.3895	17.7616	18.4554	18.159	19.6852
	13.9942	12.9938	19.0266	11.507	19.9676	16.3721	12.4893	10.2347	14.4094	13.3426	15.1825	9.26509	16.9466	11.1815	16.8008	14.1968	13.109	7.90968					18.269	27.1732	16.117	19.668	23.6979	23.2804	14.3858	18.7316	18.8287	15.3681	12.1191	11.9048	26.2572	12.226	18.6784	19.0232	17.0306	19.1763
	14.6772	13.1973	18.0864	11.6989	20.7663	16.113	11.3521	11.8524	14.2173	12.8134	14.3182	9.21872	16.4602	10.7382	16.3173	14.2909	11.9079	8.52706					18.0707	27.6411	17.9931	17.1814	22.9207	24.3063	14.9459	20.7372	18.3344	14.8986	13.5189	14.1817	26.5108	13.6898	19.0904	17.9393	17.9	19.4
	14.4231	15.7072	17.0171	13.1154	20.2517	18.1811	12.5589	14.0448	14.7218	12.9903	15.3642	9.25021	17.0152	11.8399	17.2189	14.1764	12.6879	8.30976					17.3604	24.9026	13.0363	18.6041	19.8976	24.4306	15.211	20.4138	19.2219	15.9881	16.9393	14.0949	25.5131	13.1047	17.1488	18.9448	17.7418	18.6262
	14.5539	13.7563	17.1451	11.9893	20.481	19.1842	11.5945	13.3356	14.0501	12.2385	15.0166	9.41248	16.2338	10.8256	16.4822	13.5252	12.6227	8.49689					18.0949	22.3957	19.008	19.6338	20.9039	24.1069	16.5699	20.7197	18.8707	18.2872	15.9457	12.9456	26.3749	12.9208	16.7187	20.5743	16.7899	20.0892
	15.5994	14.4684	18.012	11.256	19.5923	18.5729	13.1599	13.2459	13.535	12.9673	14.4057	8.63505	15.9703	8.8	16.3374	13.7419	12.8817	8.97744					16.1355	21.9276	20.0745	17.9748	20.238	25.3698	15.6061	20.8074	19.1195	17.4396	19.5185	10.6335	26.7959	12.6139	15.9684	21.2125	17.8306	18.9411

## Sheet: panel g
	day 0
	1	0.836805	0.788234	0.751571	0.677349	0.527633	0.451349	0.45629	0.428889	0.416963	0.381143	0.31365	0.265559	0.292601	0.369294	0.458938	0.509633	0.499953	0.415589	0.232003	0.0849756	0.0532144	0.0972117	0.156411	0.191763	0.236868	0.312334	0.441949	0.573881	0.57849	0.579955	0.59987	0.57744	0.641419	0.792841	0.903515	0.89989	0.871093	0.87125	0.738965	0.491446	0.299547	0.135402	0.0670923	0.113716	0.19818	0.381487	0.639987	0.867431
	1	0.960396	0.895565	0.826213	0.712527	0.530272	0.369323	0.305444	0.298337	0.285408	0.28254	0.274154	0.222951	0.203608	0.291202	0.350084	0.303182	0.201472	0.108756	0.0655978	0.0367154	0.00666902	-0.00510424	0.0507645	0.128205	0.154899	0.138783	0.0733368	-0.000638196	-0.0329738	-0.0502184	-0.0648405	-0.0605324	-0.0416218	-0.0322562	-0.017153	0.0105047	0.029976	0.0509022	0.055659	0.0863387	0.156059	0.246359	0.354666	0.43396	0.431904	0.433462	0.533081	0.726743
	1	0.7841	0.610651	0.499494	0.415608	0.349657	0.394007	0.489928	0.551198	0.546791	0.450049	0.335937	0.249661	0.202728	0.160677	0.105697	0.0937845	0.156903	0.277004	0.413735	0.565805	0.657204	0.64105	0.57416	0.462954	0.374638	0.363713	0.385516	0.507378	0.660498	0.744966	0.788251	0.752431	0.747845	0.768363	0.755888	0.770775	0.781965	0.748535	0.713312	0.697438	0.692116	0.709306	0.704202	0.688594	0.728721	0.777791	0.808718	0.907597
	1	0.97462	0.824234	0.631274	0.554093	0.595344	0.586621	0.55328	0.428015	0.30026	0.246269	0.20383	0.186611	0.213962	0.268212	0.237646	0.191409	0.279162	0.343314	0.27264	0.140829	0.0477213	0.0161384	0.00401057	0.0529714	0.166485	0.26409	0.309397	0.344811	0.336727	0.306607	0.279612	0.243862	0.224857	0.242434	0.265695	0.490817	0.828232	0.902682	0.836193	0.818625	0.765229	0.582101	0.402435	0.275825	0.207487	0.210658	0.332094	0.617076
	1	0.973703	0.631116	0.443943	0.399159	0.40789	0.36374	0.26565	0.207485	0.163877	0.101663	0.0746514	0.115269	0.128341	0.10678	0.128876	0.172151	0.12246	0.0121631	-0.041542	-0.0533691	-0.0321781	-0.063936	-0.0556878	0.0302838	0.115454	0.280256	0.550797	0.722007	0.56328	0.282419	0.145052	0.104328	0.0858922	0.150247	0.237898	0.357304	0.489919	0.39274	0.271062	0.325593	0.37632	0.328224	0.232388	0.189987	0.24049	0.357495	0.605292	0.77998
	1	0.868911	0.633197	0.457149	0.40022	0.409811	0.377173	0.321347	0.300564	0.48087	0.714089	0.788937	0.759895	0.64023	0.497587	0.397043	0.394003	0.377954	0.254317	0.165344	0.125657	0.089964	0.064274	0.0513243	0.0458089	0.0396962	0.0207458	-0.00692761	-0.0119212	-0.00693947	-0.0140717	-0.0121764	0.00862456	0.022573	0.0478905	0.0414019	0.00837206	0.000465775	0.00734825	0.00520126	-0.00350911	-0.00198489	-0.00585958	0.012911	0.0321475	0.0323827	0.0498879	0.131836	0.385815
	1	0.878831	0.799521	0.733177	0.667954	0.61147	0.546723	0.48834	0.450716	0.499549	0.528158	0.443767	0.383	0.364699	0.354375	0.335604	0.313455	0.306007	0.279969	0.285247	0.326759	0.402487	0.44873	0.416649	0.366296	0.326372	0.329357	0.378882	0.453043	0.545283	0.588833	0.586098	0.646719	0.693994	0.691498	0.686669	0.690874	0.680477	0.644045	0.622384	0.693401	0.867522	0.984982	0.967539	0.886242	0.842443	0.834003	0.853125	0.933906
	1	0.955386	0.85515	0.763399	0.661587	0.573724	0.548143	0.548281	0.550624	0.551821	0.545169	0.517615	0.448513	0.368402	0.304816	0.261365	0.240711	0.234311	0.253307	0.269401	0.259945	0.246988	0.236539	0.226227	0.215142	0.194674	0.161199	0.133314	0.113487	0.099761	0.105468	0.106548	0.0894381	0.0783513	0.0848028	0.102168	0.124666	0.150656	0.168395	0.178078	0.179633	0.188251	0.215988	0.245323	0.280755	0.328071	0.400989	0.521363	0.706511
	1	0.945918	0.889664	0.85861	0.778932	0.714308	0.776216	0.854493	0.811817	0.68409	0.547057	0.435393	0.350283	0.261009	0.20442	0.190108	0.16628	0.123411	0.0900833	0.0819335	0.092245	0.132705	0.211178	0.260077	0.240834	0.224227	0.233621	0.251478	0.277819	0.287095	0.273327	0.241437	0.224262	0.226087	0.21458	0.230521	0.289486	0.319973	0.301853	0.27265	0.238978	0.212229	0.250905	0.327731	0.3707	0.359996	0.336666	0.423799	0.662144
	1	0.914473	0.835326	0.78011	0.738377	0.673674	0.670325	0.68712	0.706226	0.800464	0.914045	0.964211	0.938744	0.880301	0.791168	0.665033	0.564708	0.488552	0.457623	0.474226	0.477267	0.462957	0.400444	0.324454	0.271191	0.212217	0.166314	0.14811	0.153031	0.163009	0.18115	0.211825	0.245067	0.285084	0.321222	0.33076	0.317959	0.320645	0.347022	0.370854	0.404786	0.459755	0.509599	0.527824	0.55357	0.585924	0.614015	0.712505	0.877604
	1	0.929563	0.816147	0.727917	0.652339	0.634637	0.608409	0.490278	0.401546	0.385767	0.425733	0.476475	0.48694	0.4901	0.487664	0.404928	0.319045	0.340368	0.402758	0.479212	0.553087	0.591574	0.592268	0.587418	0.699297	0.910385	0.916161	0.822802	0.827113	0.851504	0.895194	0.981286	0.94693	0.77711	0.645618	0.510406	0.383227	0.326649	0.365561	0.426822	0.505472	0.546085	0.515508	0.538059	0.554949	0.63172	0.783207	0.837566	0.841036
	1	0.870944	0.745155	0.619395	0.571504	0.567712	0.523118	0.472923	0.43895	0.420069	0.414528	0.412194	0.439688	0.470696	0.496437	0.5865	0.68591	0.730168	0.75448	0.792222	0.841521	0.881282	0.851738	0.794956	0.812511	0.909756	0.944593	0.898182	0.885349	0.891259	0.799995	0.650769	0.521193	0.423052	0.37584	0.348034	0.354685	0.370349	0.35948	0.335461	0.316502	0.323163	0.315901	0.297737	0.271504	0.265653	0.297654	0.382894	0.644151
	1	0.993076	0.918295	0.81243	0.670451	0.546642	0.459318	0.404813	0.349014	0.305202	0.273129	0.240578	0.22799	0.252256	0.28612	0.318126	0.326591	0.310226	0.338785	0.37065	0.367933	0.381289	0.40098	0.385839	0.335256	0.311711	0.344392	0.390635	0.414866	0.430925	0.451226	0.457753	0.442672	0.418166	0.407006	0.407317	0.402731	0.375013	0.339021	0.327354	0.326988	0.314302	0.299854	0.290743	0.285792	0.275092	0.262788	0.341575	0.55292
	1	0.948696	0.868458	0.743868	0.741466	0.835741	0.812134	0.686184	0.513856	0.333033	0.205234	0.140589	0.0852227	0.0453809	0.0364945	0.0268307	0.0261509	0.0794625	0.178135	0.252504	0.250978	0.220318	0.177573	0.111709	0.0462822	-0.00597252	-0.0128915	0.0196017	0.105605	0.154637	0.103807	0.0491589	0.0292843	0.0232546	0.0189676	0.0222205	0.0205456	0.0269806	0.0622566	0.0875674	0.111372	0.182543	0.230849	0.375887	0.618341	0.660377	0.583986	0.578666	0.717088
	1	0.994992	0.933061	0.863201	0.842437	0.838078	0.815175	0.777939	0.704598	0.584158	0.434509	0.307636	0.219716	0.174415	0.176016	0.216635	0.261228	0.295147	0.310445	0.306633	0.29009	0.25795	0.246021	0.244101	0.210535	0.155871	0.122741	0.124318	0.151476	0.196217	0.251208	0.318666	0.404548	0.485304	0.554833	0.60587	0.628188	0.614233	0.625334	0.684063	0.716999	0.722692	0.724676	0.718483	0.714341	0.726969	0.760694	0.822155	0.88292
	1	0.845012	0.802394	0.803187	0.76901	0.679054	0.560537	0.501617	0.440892	0.327386	0.271294	0.261417	0.21369	0.171092	0.219642	0.309496	0.576007	0.757451	0.772131	0.795354	0.62553	0.468515	0.371445	0.219621	0.116443	0.100483	0.0993496	0.0995329	0.15528	0.297071	0.339981	0.274455	0.317183	0.393242	0.444872	0.457674	0.436202	0.438326	0.402684	0.380889	0.443369	0.522784	0.553628	0.551052	0.530099	0.497167	0.530791	0.617983	0.825016
	1	0.921577	0.813446	0.692233	0.571523	0.495073	0.42614	0.319704	0.223267	0.167875	0.158515	0.160928	0.121312	0.0716718	0.0441252	0.0305328	0.0226523	0.0157244	0.0256686	0.0466803	0.0639686	0.0765934	0.0824569	0.0597526	0.0218498	0.0284072	0.035157	0.034858	0.0848646	0.192007	0.298068	0.385988	0.477098	0.566955	0.655424	0.724818	0.758107	0.766728	0.750981	0.731122	0.751059	0.818029	0.894108	0.93854	0.925263	0.859494	0.792214	0.770927	0.861294
	1	0.942931	0.850861	0.691448	0.550101	0.477514	0.401184	0.496781	0.654332	0.730657	0.78947	0.799288	0.779433	0.71401	0.610558	0.561548	0.563709	0.555112	0.472193	0.332181	0.312986	0.326305	0.292817	0.24818	0.176353	0.165017	0.238376	0.342704	0.483602	0.587184	0.633516	0.716692	0.790024	0.775422	0.741998	0.81779	0.904149	0.839252	0.75031	0.733986	0.67689	0.632795	0.583387	0.536844	0.570956	0.631476	0.611098	0.669328	0.847922
	1	0.928383	0.79069	0.67873	0.588531	0.621757	0.635312	0.519015	0.386391	0.252799	0.162291	0.091419	0.0547631	0.0562045	0.10723	0.139943	0.151258	0.165671	0.187441	0.281909	0.306731	0.197593	0.120645	0.104065	0.0912449	0.103981	0.141095	0.138725	0.168002	0.285549	0.403071	0.457615	0.516585	0.604543	0.600843	0.547301	0.504226	0.472568	0.508795	0.580075	0.686019	0.812824	0.852795	0.783071	0.666931	0.612143	0.673583	0.765037	0.827311
	1	0.884885	0.774525	0.723433	0.747178	0.79298	0.77662	0.694377	0.57674	0.420666	0.290857	0.238133	0.171446	0.072353	0.00678196	-0.0175319	-0.0135309	-0.00224458	0.0354666	0.0896344	0.12908	0.188545	0.207121	0.144383	0.0886401	0.0759943	0.0602095	0.0564124	0.0760435	0.1203	0.158831	0.164444	0.226546	0.366083	0.50104	0.618326	0.76498	0.879113	0.900366	0.838772	0.698175	0.561654	0.479714	0.408974	0.379252	0.435837	0.52133	0.627286	0.797847
	1	0.830072	0.705188	0.612361	0.545579	0.523853	0.577894	0.6965	0.756407	0.707543	0.653331	0.705827	0.802351	0.878958	0.94861	0.95995	0.868636	0.722692	0.595212	0.521951	0.468001	0.40896	0.381372	0.322666	0.205203	0.127779	0.100348	0.108234	0.152717	0.228791	0.313223	0.379739	0.426341	0.424383	0.409989	0.425964	0.427295	0.410799	0.427277	0.450064	0.466032	0.517026	0.61641	0.707513	0.702454	0.654588	0.644554	0.691705	0.838438
	1	0.906114	0.80688	0.732939	0.623221	0.482842	0.371615	0.264326	0.159736	0.110523	0.094218	0.115712	0.118198	0.0967967	0.0217999	-0.00504114	0.0502684	0.0857089	0.153534	0.140218	0.0759157	0.0813406	0.0938462	0.102104	0.0778169	0.0806187	0.0951368	0.105421	0.14112	0.148348	0.130671	0.105638	0.0972209	0.115959	0.103053	0.0579154	0.0144136	0.0428413	0.135563	0.206221	0.224543	0.20506	0.289064	0.33842	0.373243	0.495935	0.632008	0.698916	0.714118
	1	0.91091	0.757786	0.611402	0.5549	0.619736	0.654148	0.612533	0.528764	0.461575	0.381726	0.267407	0.184236	0.118349	0.0773142	0.0734254	0.0639042	0.031303	0.00576304	0.000236089	-0.0015819	0.0086281	0.0182749	0.000692151	-0.0151768	-0.0203433	-0.0113871	0.00507213	0.0353382	0.0723363	0.0773254	0.177486	0.33245	0.328572	0.247605	0.256154	0.324736	0.349412	0.352555	0.387582	0.434564	0.422174	0.389943	0.463574	0.582474	0.655648	0.684752	0.676932	0.758941
	1	0.675931	0.38788	0.229629	0.153151	0.106536	0.0665197	0.0279601	-0.00812394	-0.0330131	-0.0382001	-0.014936	0.00506933	0.0280898	0.0939116	0.160598	0.180326	0.16415	0.205737	0.251201	0.190911	0.123445	0.133125	0.176537	0.22372	0.283416	0.381644	0.553127	0.69288	0.611164	0.393236	0.298001	0.238118	0.113565	0.0657416	0.103165	0.127698	0.100788	0.079729	0.147427	0.29827	0.434654	0.463191	0.38136	0.278805	0.240125	0.292415	0.501998	0.820209
	1	0.962553	0.874215	0.7555	0.552983	0.365304	0.219678	0.120593	0.076635	0.0603764	0.0449291	0.0271727	0.0125587	0.00248674	-0.00606817	-0.0128305	-0.00456815	0.00901395	0.0174401	0.0164643	0.0110137	0.012985	0.0132465	0.00333498	0.00399391	0.0207689	0.0285596	0.0309717	0.028718	0.0365074	0.0555905	0.0566182	0.0448675	0.0385936	0.0367392	0.0302514	0.0185083	0.0121727	0.0167242	0.0244534	0.0299775	0.0314035	0.0279594	0.0308387	0.0334779	0.0358849	0.0625931	0.186926	0.444687
	1	0.755913	0.423995	0.23944	0.130168	0.0661329	0.0430467	0.0243878	0.0259458	0.037167	0.0382977	0.0325973	0.03489	0.0451304	0.0298356	0.0216076	0.0377588	0.0390277	0.0248523	0.0091574	0.00215719	0.0151585	0.0252168	0.0326072	0.0498406	0.0572851	0.0347458	0.0215959	0.03802	0.0387211	0.0445878	0.0528733	0.0396836	0.0235759	0.00295705	0.00357175	0.0125218	0.0225773	0.0281572	0.0154057	-0.00351388	0.00241917	0.0414023	0.0487815	0.026035	0.015707	0.0238718	0.114777	0.443928
	1	0.681935	0.42124	0.222263	0.102399	0.0332971	-0.0137988	-0.0272216	-0.0371007	-0.0463492	-0.0530649	-0.0585767	-0.0551145	-0.0448517	-0.0330704	-0.0242091	-0.0262351	-0.0364084	-0.0214216	0.000416911	0.00398635	-0.0209174	-0.051144	-0.0475722	-0.0490186	-0.0267452	0.0383803	0.0626815	0.0665939	0.0595242	0.0391344	0.0753268	0.154258	0.18112	0.137952	0.072907	0.0159097	-0.00541617	0.01633	0.0968798	0.222941	0.387136	0.554774	0.565815	0.44165	0.305007	0.215498	0.341798	0.725053
	1	0.730005	0.495023	0.342373	0.311084	0.300566	0.222182	0.130946	0.0743505	0.0521134	0.0576106	0.161178	0.304579	0.346255	0.295092	0.215191	0.181506	0.170297	0.136494	0.102051	0.0780733	0.0563192	0.0304286	0.00514285	-0.0111651	-0.0126236	-0.00652422	0.00972889	0.032629	0.102489	0.229312	0.30777	0.270057	0.170119	0.11554	0.10426	0.0969207	0.0860025	0.0740272	0.0698825	0.0678801	0.0734767	0.0877067	0.113218	0.180135	0.256534	0.298481	0.501982	0.842717
	1	0.61711	0.336118	0.181755	0.0887755	0.0151812	-0.0418033	0.00219621	0.00131356	-0.0676681	-0.107119	-0.102927	-0.077586	0.0553464	0.336975	0.43842	0.264228	0.067209	-0.00474656	0.0359695	0.119608	0.0837307	-0.0521867	-0.10635	-0.123349	-0.146823	-0.110448	-0.0659706	-0.0547967	-0.0563954	-0.0593987	-0.044706	0.0433255	0.0624123	-0.0360967	-0.101695	-0.13375	-0.120703	-0.115519	-0.0884701	-0.0826477	-0.10735	-0.0658251	-0.040816	-0.0407153	-0.0148554	0.0736297	0.33114	0.754918
	1	0.727409	0.4994	0.334102	0.212228	0.115246	0.0604646	0.0559925	0.0556056	0.045634	0.026668	0.00470978	-0.00389272	0.00775373	0.020909	0.0177565	0.0105707	0.0119989	0.026476	0.0352465	0.0301794	0.0179851	0.00112197	-0.0126586	-0.0212835	-0.0242301	-0.0208471	-0.012174	-0.000803861	0.0246507	0.0442047	0.045591	0.0370015	0.0198859	0.00812481	0.00228681	0.0037105	0.022975	0.0696965	0.166381	0.258765	0.295232	0.310873	0.320762	0.319681	0.297951	0.296223	0.490017	0.834534
	1	0.692682	0.411972	0.248035	0.160243	0.100647	0.0476188	0.0218633	0.012867	0.00977547	0.00537628	0.0057314	0.00883429	0.00538277	0.00349657	0.00203577	0.00217775	0.00849301	0.0143845	0.0132948	0.0111555	0.00955362	0.00707051	0.00213728	-0.0015922	-0.00166135	0.00120246	0.00129958	0.00113162	0.000430314	0.00174749	0.0125541	0.0160823	0.00743866	0.00282411	0.0065203	0.00709584	0.00643636	0.0175932	0.0379706	0.0627502	0.0808075	0.0813038	0.0665789	0.049969	0.0404494	0.0683468	0.289037	0.696648
	1	0.935045	0.726788	0.524658	0.34204	0.191366	0.0976661	0.050496	0.0279528	0.0190662	0.042128	0.103964	0.151664	0.159703	0.15159	0.140366	0.126979	0.113781	0.0960607	0.0730656	0.0568126	0.0502232	0.0375392	0.0220107	0.0137031	0.0141633	0.0198472	0.0222065	0.0325449	0.0489743	0.0864345	0.132513	0.18056	0.196882	0.158309	0.12767	0.112403	0.0977393	0.0811093	0.0716498	0.0734986	0.0780741	0.0758497	0.0596774	0.0410369	0.0471417	0.110285	0.289197	0.572807
	1	0.840779	0.71047	0.462621	0.258823	0.290232	0.428792	0.46961	0.392317	0.260689	0.151703	0.0986328	0.0837595	0.101242	0.226696	0.355321	0.446423	0.491532	0.389894	0.249661	0.160323	0.101536	0.0388871	0.000341299	-0.00647552	0.00204081	0.0230321	0.0621722	0.198172	0.313552	0.286928	0.215365	0.125909	0.0746196	0.0659457	0.0683578	0.0735631	0.0518608	0.0237098	0.0199252	0.0104768	0.00253525	0.0228478	0.0511455	0.0507923	0.0408749	0.0711329	0.282329	0.703448
	1	0.929629	0.789536	0.624497	0.472813	0.344702	0.238318	0.180048	0.145142	0.108482	0.0805029	0.0429057	0.0107113	0.00908261	0.0378771	0.0789051	0.0985211	0.121203	0.141675	0.146554	0.171555	0.175895	0.143769	0.121993	0.134825	0.151154	0.138375	0.136907	0.165664	0.186885	0.174526	0.15186	0.140845	0.137309	0.124464	0.109866	0.102332	0.0826618	0.0538905	0.0321353	0.0281729	0.0320535	0.0343537	0.0471181	0.0710466	0.106222	0.169717	0.372679	0.681309
	1	0.559998	0.256489	0.0871111	0.0206498	0.0913988	0.113947	0.0586828	0.00492759	-0.0168556	-0.0809517	-0.11241	-0.0110211	0.115353	0.209349	0.290252	0.331857	0.280141	0.274602	0.339766	0.293737	0.155935	-0.0036134	-0.125323	-0.163164	-0.133386	-0.0720074	-0.0400649	0.0196079	0.166651	0.281623	0.203088	0.0732778	0.0355944	-0.0245086	-0.0647184	-0.0430874	-0.0661266	-0.0849754	-0.0257742	0.00641201	0.0453111	0.133631	0.167803	0.217033	0.234394	0.189736	0.31944	0.646176
	0.911628	1	0.949866	0.85453	0.779374	0.67283	0.516444	0.38403	0.323943	0.293799	0.241512	0.192598	0.178987	0.212589	0.279584	0.299184	0.266503	0.205872	0.166338	0.154665	0.142165	0.153042	0.172135	0.209422	0.241449	0.235123	0.199497	0.192717	0.233886	0.239323	0.224357	0.226718	0.285147	0.440562	0.509292	0.471212	0.479657	0.504413	0.474287	0.46873	0.508377	0.519822	0.532705	0.523359	0.512838	0.568395	0.676484	0.71922	0.764548
	0.998099	1	0.911752	0.90747	0.926864	0.857921	0.675406	0.495819	0.372319	0.270268	0.171879	0.110026	0.0745825	0.0445483	0.0455481	0.0299505	0.00932834	-0.00285854	-0.0196193	-0.0166805	-0.0104051	0.00552498	0.108995	0.256046	0.283749	0.203614	0.136807	0.103027	0.0847663	0.0658374	0.0439567	0.0266044	-0.00424659	0.000856903	0.0263024	0.0235709	0.0253867	0.0363292	0.0275553	0.00810792	0.0862159	0.194937	0.257058	0.319506	0.37965	0.392346	0.443634	0.622379	0.795273
	0.822028	1	0.957465	0.930111	0.980029	0.932662	0.881176	0.850946	0.782947	0.707064	0.60951	0.537674	0.468919	0.41135	0.348807	0.250745	0.18369	0.158285	0.115612	0.0540651	0.0164117	0.0104826	0.0591928	0.105549	0.0995924	0.108209	0.190756	0.326799	0.567476	0.838821	0.972682	0.937835	0.801212	0.671001	0.667797	0.714797	0.653631	0.527129	0.366315	0.202353	0.086102	0.055134	0.0664905	0.0588592	0.0477025	0.0338413	0.0191669	0.0492378	0.17623
	0.956755	1	0.959136	0.863872	0.718022	0.575367	0.468483	0.348637	0.27408	0.318868	0.417424	0.459552	0.405485	0.346673	0.318125	0.33945	0.358403	0.292172	0.201996	0.153745	0.157162	0.199002	0.228805	0.153659	0.0450254	0.0199277	0.0500902	0.0807154	0.0870214	0.0897527	0.0922645	0.100114	0.148827	0.249397	0.380682	0.443041	0.442092	0.465304	0.546729	0.63282	0.626538	0.599212	0.62171	0.649135	0.671207	0.699342	0.758334	0.877432	0.946564
	0.985697	1	0.848509	0.541081	0.346667	0.310436	0.284037	0.251255	0.18986	0.101626	0.0650207	0.0989653	0.128274	0.156955	0.173774	0.127451	0.0860482	0.0955419	0.0971818	0.0901244	0.0750131	0.062407	0.099203	0.204081	0.401858	0.594645	0.676979	0.529439	0.369244	0.274625	0.153735	0.0793294	0.0482653	0.0457976	0.0525469	0.170478	0.329826	0.551692	0.733082	0.641722	0.436476	0.260583	0.132311	0.0520471	0.0346221	0.0258634	0.00655672	0.0679335	0.324356
	0.969742	1	0.717546	0.49038	0.428335	0.469289	0.469309	0.430519	0.376738	0.360542	0.445997	0.471552	0.425366	0.388878	0.362813	0.320925	0.329373	0.362336	0.29275	0.145227	0.0471756	0.0798108	0.073864	0.0207412	0.0408797	0.073563	0.135478	0.425476	0.637788	0.553547	0.476879	0.45154	0.392708	0.2898	0.248581	0.231229	0.224491	0.290245	0.354107	0.387571	0.424471	0.525184	0.603923	0.582815	0.523752	0.411137	0.307171	0.315305	0.39353
	0.95188	1	0.877559	0.745414	0.63519	0.479879	0.353328	0.284945	0.288751	0.269704	0.187356	0.123364	0.0990071	0.0843855	0.0541282	0.0275995	0.00765628	0.0116092	0.000919622	-0.0126061	-0.0164844	-0.0142605	-0.00941601	-0.0208916	-0.0253763	-0.0325147	-0.0370367	-0.0361303	-0.0202582	-0.000465707	-0.000342836	0.00242504	5.74371e-05	-0.0220919	-0.0370168	-0.0339394	-0.0305187	-0.0418196	-0.0215031	-0.000757141	-0.0141263	-0.0109254	-0.00687595	-0.0149669	-0.0179391	0.0293428	0.134998	0.228208	0.408024
	0.977139	1	0.965829	0.893837	0.843493	0.76714	0.664803	0.606862	0.528057	0.417482	0.296387	0.194457	0.127277	0.0879237	0.0724324	0.0672474	0.0444176	0.0206933	0.0166538	0.0292972	0.0743291	0.116464	0.109436	0.0737674	0.0487337	0.0520816	0.0703522	0.0755396	0.0622876	0.0422395	0.0263667	0.0160476	0.0123216	-0.00383372	-0.0283568	-0.0258547	-0.0121095	-0.000804944	0.0509021	0.124837	0.186672	0.222915	0.230714	0.208585	0.176782	0.206102	0.286739	0.4173	0.607954
	0.943799	1	0.953071	0.887534	0.873788	0.835833	0.752093	0.640959	0.511411	0.447223	0.378425	0.312626	0.298057	0.287078	0.330226	0.44949	0.520794	0.520315	0.502964	0.483042	0.452451	0.347463	0.2453	0.223435	0.271749	0.328419	0.358429	0.411725	0.405227	0.381667	0.421555	0.466418	0.489603	0.526486	0.561066	0.609334	0.702852	0.724256	0.718392	0.740132	0.745639	0.747463	0.731888	0.731592	0.726701	0.691252	0.711332	0.820134	0.870731
	0.984243	1	0.932822	0.86415	0.837202	0.843939	0.826308	0.761395	0.647401	0.54177	0.480081	0.469148	0.485048	0.445816	0.391095	0.366137	0.348403	0.352574	0.370639	0.360434	0.314305	0.270259	0.261238	0.279391	0.394913	0.596586	0.700618	0.711285	0.745413	0.807899	0.858366	0.856853	0.813976	0.785911	0.782838	0.828773	0.867264	0.856976	0.832916	0.812902	0.817499	0.800065	0.746734	0.676085	0.616523	0.597479	0.626694	0.722777	0.812937
	0.984355	1	0.946645	0.879848	0.831467	0.745068	0.612599	0.535741	0.515441	0.485989	0.438803	0.401274	0.415378	0.488145	0.608532	0.683859	0.656058	0.592323	0.556826	0.565337	0.59268	0.559717	0.43311	0.298532	0.236116	0.245951	0.308842	0.419566	0.560055	0.641419	0.649708	0.634796	0.596038	0.644135	0.73768	0.818311	0.901149	0.916712	0.909351	0.884903	0.83524	0.815482	0.874816	0.954553	0.968829	0.932632	0.884463	0.877484	0.875401
	0.817427	1	0.986502	0.894533	0.758186	0.636938	0.774352	0.870903	0.729495	0.665219	0.598695	0.50346	0.521883	0.508925	0.474722	0.643001	0.811791	0.799405	0.671089	0.609613	0.562719	0.555479	0.637849	0.57398	0.373771	0.240409	0.148737	0.0614735	0.0850535	0.162017	0.17999	0.212575	0.284242	0.266825	0.313646	0.412415	0.348826	0.373091	0.49272	0.565987	0.685095	0.765745	0.77023	0.755272	0.638749	0.560219	0.609594	0.602682	0.585235
	0.798992	1	0.88489	0.599093	0.337413	0.173532	0.0933221	0.0484571	0.00524542	-0.0239088	-0.0323505	-0.034007	-0.0206881	0.0274425	0.0775742	0.0959516	0.112512	0.143144	0.161065	0.147985	0.161157	0.178817	0.14034	0.103773	0.0838865	0.0766171	0.0857035	0.101755	0.126519	0.148083	0.177462	0.154799	0.0858807	0.0361919	0.00685365	0.00150748	-0.00334759	-0.0131042	-0.0155465	-0.016599	-0.011441	0.00932787	0.0393692	0.106359	0.1874	0.233868	0.241565	0.256463	0.334125
	0.936092	0.98281	1	0.933978	0.825552	0.686738	0.569043	0.464909	0.346102	0.264899	0.194058	0.120359	0.076994	0.0520233	0.0359334	0.0303612	0.0296875	0.0284928	0.0211456	0.00764693	-0.00258008	-0.00252857	-0.00780472	-0.0115424	-0.0158628	-0.0148902	0.0183029	0.105567	0.202588	0.232375	0.198234	0.139918	0.0886529	0.0630763	0.0346998	0.00521922	0.000713961	-0.00138103	-0.00768019	-0.00563864	0.0459162	0.120659	0.149099	0.157056	0.158786	0.203346	0.361196	0.522385	0.681068
	0.947672	0.980368	1	0.969149	0.927539	0.85483	0.751387	0.655683	0.569049	0.47524	0.324585	0.227523	0.234035	0.18832	0.0943734	0.0279779	0.0309036	0.0745816	0.101976	0.150474	0.218664	0.270603	0.282964	0.271177	0.230039	0.22419	0.241898	0.211566	0.2003	0.1872	0.136929	0.126526	0.127092	0.088352	0.129615	0.233071	0.304682	0.349821	0.334942	0.347566	0.440782	0.526609	0.643322	0.778417	0.863565	0.912452	0.948031	0.924682	0.883785
	0.72192	0.899468	1	0.938634	0.776116	0.638897	0.644745	0.700975	0.675242	0.647935	0.757309	0.877782	0.87586	0.79567	0.636525	0.516857	0.498022	0.509351	0.497964	0.44781	0.360281	0.264563	0.188157	0.131745	0.0905231	0.0545756	0.0244025	-0.0161769	-0.0376129	-0.026939	-0.0161153	0.00450465	0.0687926	0.176339	0.235754	0.228923	0.199556	0.203685	0.277391	0.355617	0.377487	0.339791	0.304978	0.276476	0.230573	0.177064	0.192144	0.394002	0.598637
	0.87128	0.992929	1	0.939816	0.966829	0.981286	0.783338	0.588194	0.506455	0.438267	0.351788	0.310642	0.276074	0.235698	0.378797	0.507298	0.456761	0.380451	0.312131	0.293908	0.281205	0.271346	0.261363	0.219263	0.150212	0.20388	0.316683	0.351305	0.36904	0.362045	0.37426	0.41503	0.44619	0.47234	0.502486	0.489437	0.538046	0.713395	0.87431	0.878766	0.846153	0.842219	0.847459	0.877355	0.851598	0.781954	0.79446	0.776028	0.690083
	0.944771	0.981886	1	0.967347	0.856636	0.702948	0.613811	0.648111	0.758236	0.852397	0.851119	0.800449	0.79958	0.777994	0.724082	0.692729	0.634243	0.61573	0.677403	0.711735	0.733481	0.808245	0.882165	0.879512	0.695086	0.442344	0.294582	0.21032	0.215167	0.234625	0.237942	0.258238	0.264971	0.291399	0.317064	0.30982	0.278839	0.348524	0.428802	0.404392	0.373492	0.359313	0.355456	0.317378	0.256254	0.243728	0.282692	0.398073	0.614206
	0.915959	0.909829	1	0.974437	0.814809	0.665256	0.556165	0.479558	0.399324	0.308798	0.272752	0.276175	0.298103	0.329518	0.342598	0.289001	0.235658	0.252039	0.282404	0.290859	0.291901	0.311812	0.319493	0.304249	0.272325	0.259686	0.254851	0.225516	0.204894	0.17609	0.135208	0.149931	0.252455	0.341243	0.361979	0.408379	0.523762	0.590924	0.615508	0.752276	0.920345	0.988401	0.945008	0.866751	0.829022	0.816513	0.838034	0.899033	0.978177
	0.766697	0.933778	1	0.900782	0.753793	0.607987	0.53869	0.489006	0.351493	0.238535	0.215399	0.23488	0.273989	0.302169	0.308122	0.25474	0.167531	0.149147	0.171094	0.155198	0.102739	0.0605053	0.0219966	-0.00461764	0.020597	0.0594924	0.0731895	0.0729276	0.107378	0.168234	0.166345	0.163648	0.245546	0.319648	0.388458	0.425594	0.4428	0.475307	0.437623	0.452392	0.601555	0.695079	0.695775	0.638134	0.647422	0.796343	0.870271	0.843371	0.790352
	0.713899	0.869038	1	0.99667	0.869465	0.678028	0.53568	0.439794	0.325584	0.20445	0.114476	0.065978	0.051035	0.0505598	0.0560099	0.0933942	0.161087	0.204037	0.221287	0.226838	0.21213	0.18985	0.139352	0.0699572	0.0241987	0.00941848	0.00650309	0.0114001	0.0423791	0.0977537	0.196083	0.282892	0.272354	0.251857	0.285772	0.373728	0.490939	0.555529	0.544613	0.504364	0.445013	0.382698	0.36569	0.347916	0.315976	0.360368	0.448257	0.496056	0.552765
	0.540501	0.882802	1	0.838299	0.581673	0.41419	0.329913	0.305179	0.227615	0.125458	0.0574158	0.0226038	0.00170818	-0.00174055	-0.00275601	-0.0152093	-0.02171	-0.0220559	-0.00201201	0.00707656	-0.00923062	-0.0113146	-0.0184333	-0.0329774	-0.0364631	-0.035049	-0.0259948	-0.0228969	-0.0217811	-0.0108515	-0.00948919	-0.00441565	0.00501007	0.00316306	0.00114372	0.0713119	0.152661	0.13574	0.0803692	0.046813	0.11838	0.185727	0.138652	0.0934222	0.0735036	0.049135	0.0405755	0.0438453	0.0798646
	0.445651	0.872411	1	0.794328	0.496411	0.272061	0.152071	0.0916475	0.0495042	0.0280327	0.0208852	0.011895	0.0121301	0.0128332	0.00659729	0.0035954	0.00452301	0.0090809	0.00827253	0.00956445	0.0141889	0.00823626	0.00928601	0.0210152	0.0279829	0.0739385	0.0890292	0.0462565	0.0257896	0.017663	0.0136076	0.00896557	0.00934356	0.0139737	0.0193064	0.0227689	0.0312126	0.0403889	0.0325078	0.0221333	0.0202469	0.0155468	0.0149711	0.0211571	0.0207529	0.0170018	0.0215261	0.0430095	0.082537
	0.336467	0.760488	1	0.963808	0.792457	0.598508	0.467883	0.381195	0.285431	0.213214	0.140285	0.0672398	0.0245561	0.00468419	-0.00421874	-0.00758671	-0.00905294	-0.00725842	-0.00789953	-0.00743082	-0.00407114	-0.00633003	-0.00955659	-0.0107669	-0.0110945	-0.00644164	-0.00479817	-0.00590639	-0.00388375	-0.00286401	0.0014669	0.01094	0.0263495	0.0432104	0.0679206	0.0997915	0.105918	0.106048	0.0923487	0.0522802	0.0248699	0.0164791	0.0127085	0.00349305	-4.14126e-05	0.000804874	0.035455	0.0751275	0.073854
	0.477349	0.855685	1	0.860134	0.617157	0.44696	0.321533	0.283616	0.358844	0.436113	0.454327	0.403078	0.385331	0.437629	0.474164	0.432902	0.326551	0.267085	0.283164	0.293778	0.289622	0.253433	0.221092	0.22793	0.250131	0.279093	0.293179	0.268148	0.238026	0.219262	0.202121	0.223541	0.24642	0.291762	0.385739	0.436709	0.423468	0.426695	0.380758	0.288152	0.218094	0.188063	0.195587	0.178213	0.154337	0.15231	0.14707	0.136911	0.144375
	0.599477	0.85689	1	0.990571	0.899813	0.828939	0.766591	0.670128	0.734697	0.92094	0.943851	0.853907	0.715076	0.606548	0.561262	0.449838	0.358843	0.413415	0.485609	0.530023	0.504346	0.528697	0.59885	0.465699	0.293173	0.208916	0.125223	0.0773363	0.0949997	0.198805	0.318866	0.39348	0.447888	0.447253	0.391455	0.399948	0.511474	0.586117	0.564088	0.545187	0.434025	0.22786	0.113057	0.0828315	0.0757854	0.0756012	0.0893665	0.132045	0.21621
	0.524038	0.868537	1	0.930553	0.747606	0.584671	0.474291	0.358843	0.247142	0.152113	0.0858313	0.0406035	0.0171815	0.00525935	0.0033141	0.00340573	0.00777454	0.0104286	0.00465399	-0.00474825	-0.0110617	0.0124585	0.055893	0.0478235	0.00736339	0.00424106	0.0171632	0.0173533	0.00697441	0.00247556	0.0134803	0.0301597	0.0294307	0.0676145	0.10013	0.101292	0.136555	0.191266	0.207584	0.155759	0.0972308	0.0714251	0.0612113	0.0527748	0.0347827	0.0147694	0.0058395	0.0220907	0.0861574
	0.453823	0.782379	1	0.990573	0.838009	0.682465	0.521867	0.319982	0.179635	0.119834	0.112113	0.124812	0.189769	0.318215	0.483316	0.608421	0.665074	0.670556	0.660126	0.636597	0.549181	0.420328	0.271764	0.144858	0.0952915	0.130605	0.182174	0.235107	0.311377	0.335772	0.335639	0.332773	0.28971	0.252164	0.210649	0.176209	0.168581	0.195737	0.221771	0.183499	0.135296	0.14063	0.168915	0.206036	0.298648	0.395854	0.47379	0.489902	0.407388
	0.73704	0.89189	0.993106	1	0.94368	0.912324	0.852865	0.77336	0.744398	0.730863	0.704922	0.655966	0.589022	0.4891	0.387615	0.296389	0.197219	0.143496	0.157935	0.155843	0.116327	0.0749665	0.0556838	0.0531675	0.0529178	0.0755971	0.11584	0.131458	0.118354	0.120198	0.127368	0.137493	0.137149	0.169237	0.276863	0.3808	0.416378	0.382996	0.349719	0.32436	0.328826	0.361298	0.371564	0.359469	0.362976	0.380004	0.384526	0.399146	0.438829
	0.694377	0.889304	0.993707	1	0.931673	0.812273	0.702296	0.630686	0.607516	0.60366	0.603124	0.541733	0.470312	0.422933	0.352544	0.298317	0.268216	0.261822	0.256979	0.21927	0.19775	0.170521	0.153299	0.209794	0.290139	0.325746	0.289887	0.234185	0.165543	0.148793	0.150814	0.172572	0.274616	0.357965	0.397619	0.421442	0.422881	0.42027	0.397222	0.355322	0.343175	0.359908	0.370682	0.420224	0.439112	0.350678	0.268207	0.222797	0.298102
	0.692623	0.802549	0.913956	1	0.968821	0.938501	0.916751	0.906154	0.950525	0.808105	0.637876	0.601176	0.497711	0.396729	0.414536	0.509537	0.610425	0.594407	0.559512	0.486911	0.445936	0.432273	0.430641	0.431878	0.382458	0.382251	0.369448	0.322621	0.318412	0.363404	0.394013	0.365566	0.300608	0.344127	0.433198	0.524679	0.57917	0.552934	0.468227	0.328108	0.237005	0.20755	0.21133	0.241405	0.235016	0.196506	0.18814	0.241773	0.396801
	0.556589	0.790882	0.961009	1	0.941929	0.835576	0.704251	0.592538	0.519835	0.47823	0.481523	0.429841	0.359658	0.324899	0.293012	0.25156	0.23044	0.222523	0.214391	0.223856	0.223571	0.232257	0.262723	0.278549	0.281827	0.305343	0.298124	0.27297	0.320889	0.37449	0.382522	0.402248	0.38579	0.344422	0.323977	0.286223	0.253449	0.254932	0.268854	0.283936	0.318835	0.386742	0.429538	0.407705	0.379414	0.346089	0.326935	0.341337	0.352487
	0.825309	0.923877	0.996259	1	0.955541	0.920975	0.874044	0.786025	0.672714	0.544543	0.387134	0.231944	0.137067	0.125999	0.123225	0.0876807	0.0589947	0.0622039	0.0655421	0.0585238	0.149297	0.307078	0.36913	0.310084	0.216187	0.142494	0.0947496	0.0896551	0.164676	0.29275	0.358959	0.376267	0.379105	0.340399	0.289875	0.251015	0.238181	0.24719	0.263223	0.268167	0.261266	0.271682	0.297195	0.32559	0.348247	0.363954	0.422485	0.525948	0.624787
	0.793322	0.743493	0.819958	1	0.995263	0.851467	0.727528	0.616928	0.503001	0.375482	0.250023	0.15233	0.103792	0.0859258	0.0734952	0.0863691	0.108297	0.103577	0.0601221	0.0250461	0.017198	0.0191912	0.0229533	0.0144378	0.00668505	0.00658113	0.00834066	0.00243438	-0.00789124	-0.00536571	0.0307989	0.107498	0.169526	0.181676	0.19522	0.227755	0.317165	0.369866	0.344568	0.363362	0.421435	0.462515	0.494996	0.496815	0.45735	0.418747	0.383969	0.45062	0.586469
	0.130371	0.341368	0.706108	1	0.948325	0.700369	0.50491	0.444134	0.40881	0.29822	0.17394	0.0831927	0.0351236	0.0185955	0.0329849	0.103325	0.163291	0.166408	0.139492	0.11841	0.183828	0.319626	0.385182	0.30559	0.173644	0.100166	0.0802265	0.0681508	0.0603258	0.0515336	0.0403402	0.0399878	0.0426873	0.0483493	0.0649657	0.0896628	0.11623	0.18742	0.27133	0.264355	0.178102	0.0966394	0.0734202	0.0680462	0.0567577	0.0606556	0.0637977	0.0592941	0.0506197
	0.388011	0.777288	0.977179	1	0.878047	0.650733	0.445952	0.308766	0.246549	0.253515	0.355074	0.470654	0.475858	0.37186	0.242736	0.138455	0.0832639	0.070576	0.0472101	0.0443218	0.0527593	0.0674086	0.187535	0.420595	0.615365	0.616753	0.452213	0.27208	0.154312	0.0795227	0.0411289	0.0436343	0.0681029	0.132011	0.218019	0.311199	0.344131	0.289211	0.218764	0.150316	0.163148	0.198223	0.182931	0.177094	0.196559	0.206773	0.166605	0.118264	0.097329
	0.869969	0.929319	0.99266	1	0.918154	0.785724	0.628863	0.569155	0.454453	0.304558	0.195489	0.0820711	-0.00423531	-0.0426291	-0.0375116	0.121428	0.266848	0.248271	0.245504	0.297857	0.343925	0.388044	0.367266	0.250102	0.199166	0.307739	0.555945	0.766701	0.752434	0.683101	0.687444	0.684116	0.634987	0.566642	0.505118	0.415524	0.332595	0.329649	0.346135	0.307619	0.249609	0.186136	0.163563	0.175455	0.172972	0.139999	0.129827	0.262326	0.467074
	0.081677	0.46821	0.818878	1	0.898658	0.573779	0.383745	0.278871	0.222743	0.381612	0.561247	0.65172	0.645235	0.553351	0.469884	0.322922	0.164253	0.112902	0.287667	0.533768	0.483946	0.216863	-0.00132784	-0.106892	-0.10329	-0.0346902	-0.0190368	0.00886213	0.0237466	-0.00258402	0.0069971	-0.0237011	-0.009764	0.0527051	0.0613895	0.0919102	0.129262	0.14089	0.153422	0.146032	0.0805882	0.0257139	-0.0309739	-0.069776	0.0199867	0.067573	0.0694292	0.105144	0.0400615
	0.198101	0.499315	0.845472	1	0.99563	0.936093	0.753848	0.520551	0.354367	0.268906	0.305603	0.446299	0.55764	0.611272	0.640712	0.720687	0.776424	0.780191	0.821407	0.904565	0.989806	0.995508	0.847365	0.56203	0.328585	0.208228	0.135951	0.0962144	0.11952	0.161485	0.199466	0.22246	0.222719	0.19538	0.148256	0.165292	0.213004	0.262991	0.317765	0.313249	0.236791	0.17656	0.149262	0.116296	0.114357	0.233841	0.346815	0.296829	0.178245
	0.441539	0.63752	0.84603	0.996169	1	0.876761	0.737156	0.626266	0.515164	0.454206	0.429083	0.379404	0.320585	0.267555	0.211657	0.162086	0.135105	0.101601	0.0663031	0.0441684	0.0337299	0.0369293	0.0386538	0.0357419	0.0292669	0.0272362	0.0318712	0.0205124	0.00248391	-0.00146793	-0.00389267	-0.00543182	-0.00558356	-0.0024742	0.00935454	0.0216782	0.021938	0.0124459	0.00618089	0.00718647	0.00626657	0.0123238	0.0319561	0.0427803	0.0372345	0.029553	0.026289	0.0303893	0.0902275
	0.617828	0.821792	0.934975	0.997934	1	0.936988	0.842076	0.79263	0.836975	0.891444	0.869117	0.843111	0.795632	0.73776	0.725544	0.707127	0.654976	0.590048	0.50089	0.39457	0.291027	0.195862	0.118209	0.0747144	0.0551142	0.0459496	0.0434125	0.0448402	0.090938	0.126153	0.123758	0.168116	0.214227	0.235003	0.246535	0.284569	0.362828	0.429323	0.484378	0.498654	0.440798	0.35328	0.293347	0.278075	0.283932	0.26033	0.237182	0.268345	0.301542
	0.883885	0.891328	0.877619	0.963826	1	0.860671	0.69106	0.647985	0.55682	0.344589	0.192628	0.0885401	0.0448448	0.0413065	0.0791427	0.107318	0.0950537	0.0772727	0.119376	0.148469	0.0956288	0.0348923	0.0375201	0.089957	0.133493	0.183699	0.26114	0.38046	0.426562	0.356352	0.28168	0.311531	0.377703	0.405331	0.439655	0.435227	0.463795	0.603342	0.724145	0.747994	0.70752	0.656017	0.666199	0.657792	0.591733	0.569071	0.653342	0.756033	0.78598
	0.572957	0.591351	0.757558	0.978846	1	0.928979	0.942106	0.997667	0.963429	0.858285	0.716874	0.669639	0.72818	0.733638	0.635872	0.491539	0.40273	0.351208	0.297524	0.2766	0.19145	0.0687336	-0.0150351	-0.0820207	-0.0941925	-0.0432388	0.0713269	0.176464	0.178347	0.1374	0.0778903	0.0476456	0.0638827	0.088717	0.181772	0.259567	0.26957	0.316956	0.363233	0.39207	0.438374	0.492358	0.546976	0.543803	0.434851	0.302352	0.286938	0.321253	0.330696
	0.619946	0.730473	0.88895	0.98034	1	0.960738	0.844513	0.818115	0.843815	0.760319	0.591139	0.396778	0.250581	0.153291	0.110988	0.0953388	0.0988017	0.104964	0.062131	0.0443704	0.0450225	0.0593225	0.0974446	0.134805	0.105871	0.0389427	0.063609	0.124801	0.222928	0.360004	0.475138	0.511693	0.475312	0.402412	0.40495	0.448556	0.414812	0.407243	0.455786	0.520981	0.553074	0.56766	0.486885	0.421609	0.43404	0.510875	0.66788	0.696318	0.633865
	0.120455	0.460127	0.837853	0.990164	1	0.944253	0.731885	0.465109	0.238774	0.183819	0.310394	0.539312	0.708734	0.753878	0.753103	0.765534	0.743527	0.711176	0.762093	0.804701	0.824163	0.777068	0.62533	0.381055	0.154974	0.0150179	-0.0552934	-0.0362979	0.0214335	0.0434309	0.0632139	0.0610786	0.0836607	0.108762	0.0800331	0.0666794	0.079573	0.120252	0.164993	0.143978	0.0928926	0.0781651	0.0713051	0.0513468	0.0483294	0.177677	0.33044	0.255581	0.0487425
	0.375662	0.594865	0.791623	0.966521	1	0.795388	0.577747	0.440231	0.307219	0.218169	0.177439	0.154111	0.133184	0.100942	0.0606003	0.0477285	0.049503	0.0751051	0.0963109	0.112451	0.213589	0.333838	0.337126	0.250948	0.211452	0.248992	0.304903	0.378555	0.423492	0.399227	0.403745	0.501315	0.589887	0.640994	0.64356	0.615998	0.615371	0.629828	0.592666	0.505818	0.44101	0.343266	0.247728	0.215213	0.215846	0.22534	0.262875	0.271086	0.236611
	0.0125075	0.0268968	0.178708	0.556737	0.923717	1	0.914726	0.760096	0.53748	0.36708	0.245611	0.162599	0.103168	0.0584957	0.0347414	0.0201294	0.00335849	-0.00191177	0.00159292	-0.00106267	-0.00309749	-0.0155356	-0.0235655	0.0352656	0.136566	0.153858	0.100519	0.0512351	0.0111909	0.0168301	0.0426155	0.0403775	0.0124209	0.00371869	0.0122994	0.00920606	-0.0073323	-0.0172028	-0.00279005	0.00950618	0.0214623	0.0356226	0.0446552	0.0464673	0.0587429	0.0821603	0.0930259	0.0729159	0.0387091
	0.0966949	0.144837	0.288171	0.55427	0.821915	1	0.993975	0.81004	0.626193	0.478608	0.359715	0.282367	0.232544	0.182381	0.14292	0.113894	0.0897149	0.0636601	0.0523522	0.0775916	0.116256	0.123797	0.0911915	0.0837106	0.0736989	0.0435759	0.0278816	0.0161321	0.00678199	0.0135505	0.0244569	0.0193162	0.0266793	0.0251433	0.00424384	-0.00069335	0.00415965	-0.0103296	-0.0130743	0.00184112	0.00910843	0.0103969	-0.000480704	0.016903	0.0388241	0.0358801	0.0458695	0.0592663	0.0759906
	0.251034	0.311954	0.453247	0.661736	0.865299	1	0.996905	0.879192	0.77145	0.673353	0.578854	0.576454	0.629286	0.664235	0.646614	0.560091	0.473825	0.38552	0.302333	0.246468	0.176375	0.105494	0.11573	0.149877	0.161576	0.205254	0.286847	0.392642	0.447735	0.426606	0.383824	0.328726	0.274633	0.243369	0.205375	0.145603	0.0976259	0.0776399	0.0769091	0.0824369	0.0791158	0.087932	0.10662	0.115379	0.128109	0.16549	0.182795	0.16565	0.17455
	0.344816	0.320239	0.397351	0.654858	0.891643	1	0.948079	0.794335	0.671809	0.576565	0.456136	0.334339	0.247628	0.180633	0.135644	0.115279	0.110067	0.142783	0.201114	0.229431	0.230524	0.218283	0.197752	0.188239	0.185659	0.177241	0.170149	0.154576	0.142887	0.141031	0.135042	0.139363	0.158576	0.173412	0.169738	0.153783	0.138978	0.128431	0.146173	0.17522	0.179057	0.180302	0.201917	0.245914	0.299618	0.331601	0.368221	0.383586	0.357233
	0.0281626	0.101639	0.374402	0.736661	0.970056	1	0.847624	0.645186	0.500046	0.385397	0.290954	0.221489	0.169433	0.113017	0.0681338	0.0582179	0.0464904	0.034487	0.0281614	0.0271517	0.0253185	0.0214973	0.0190056	0.0146204	0.00780116	0.0067733	0.00622371	-0.00168692	-0.00976747	-0.0152092	-0.0108962	0.000398022	0.00590443	0.00674632	0.00670034	0.00754349	0.00779523	0.00248153	0.0023462	0.0122727	0.0365842	0.0860519	0.104988	0.0927226	0.0719673	0.0395143	0.0250236	0.0250689	0.0272609
	0.037663	0.0614537	0.191363	0.542577	0.916081	1	0.789795	0.549782	0.363612	0.179772	0.130212	0.152545	0.163302	0.18072	0.135535	0.0775348	0.0899177	0.0397424	-0.0242364	-0.0278837	-0.0198423	-0.0101415	0.0349057	0.0980005	0.109322	0.0995885	0.0623891	0.020197	0.0309692	0.055514	0.065092	0.126732	0.186202	0.200231	0.163922	0.0621469	0.0217239	0.0153138	-0.00526077	-0.0112841	0.0200682	0.061427	-0.00251663	-0.00685157	0.0538141	0.0615864	0.0855806	0.152269	0.192701
	0.576969	0.630378	0.697235	0.803575	0.924217	1	0.980177	0.923069	0.860265	0.738819	0.580616	0.4726	0.436779	0.420215	0.360947	0.329443	0.358252	0.377202	0.394038	0.41651	0.435642	0.419416	0.379839	0.343247	0.299317	0.291745	0.306177	0.293956	0.270488	0.233387	0.182218	0.14501	0.13569	0.123872	0.100729	0.0894007	0.0971121	0.101584	0.11948	0.155015	0.190253	0.245322	0.322458	0.385993	0.426372	0.468907	0.493463	0.487065	0.474858
	0.265553	0.385443	0.60797	0.838914	0.982892	1	0.813735	0.605905	0.558954	0.551094	0.506879	0.452735	0.361319	0.253495	0.187385	0.190457	0.244165	0.25637	0.265664	0.363688	0.492575	0.542795	0.505312	0.448154	0.414866	0.351031	0.252453	0.158509	0.113199	0.12163	0.117481	0.116357	0.154013	0.171887	0.145922	0.144104	0.172466	0.158457	0.112016	0.110567	0.10422	0.0684917	0.0322011	0.00367155	-0.00706582	-0.02381	-0.0424427	-0.0195129	0.0732794
	0.498898	0.752553	0.834055	0.881411	0.974182	1	0.980177	0.954033	0.857356	0.748333	0.745523	0.851119	0.97103	0.998717	0.970322	0.911268	0.836018	0.766667	0.710618	0.698427	0.708057	0.705181	0.657809	0.533535	0.370557	0.248197	0.163666	0.172069	0.260454	0.314662	0.312748	0.282743	0.250796	0.220266	0.221108	0.212998	0.181722	0.163062	0.153234	0.204498	0.303756	0.374888	0.425223	0.423033	0.377035	0.332056	0.277526	0.234346	0.210164
	0.862388	0.720511	0.679124	0.733754	0.910126	1	0.831156	0.611374	0.492835	0.398293	0.27788	0.191564	0.131311	0.154844	0.245064	0.263781	0.207255	0.139503	0.0607563	-0.01512	-0.0564225	-0.071223	-0.0702014	-0.0643629	-0.0660576	-0.068613	-0.0529308	-0.0450821	-0.0686904	-0.0845461	-0.0880173	-0.108569	-0.121525	-0.0908425	-0.0314266	0.000289122	-0.0182304	-0.0392607	-0.00925368	0.0643189	0.147743	0.215886	0.228497	0.207601	0.224471	0.323984	0.51618	0.755658	0.962479
	0.341484	0.412819	0.539373	0.654293	0.812616	1	0.976388	0.807803	0.626942	0.478714	0.349236	0.237954	0.167865	0.117539	0.102333	0.110937	0.107807	0.0984834	0.0857606	0.162746	0.281081	0.326159	0.333968	0.323412	0.40729	0.545535	0.57663	0.51444	0.413531	0.314219	0.267994	0.282733	0.353537	0.399144	0.39021	0.412315	0.404831	0.356613	0.318694	0.280118	0.245188	0.225348	0.208187	0.205038	0.221499	0.232943	0.247044	0.24204	0.241315
	0.518467	0.583827	0.661151	0.753828	0.924773	1	0.883162	0.742233	0.653155	0.606176	0.546802	0.468817	0.397133	0.389636	0.388476	0.342618	0.32936	0.356389	0.389362	0.36026	0.312095	0.317112	0.330602	0.419716	0.51431	0.602649	0.690859	0.727288	0.765349	0.710948	0.637175	0.598061	0.575325	0.547713	0.457927	0.354992	0.286036	0.290174	0.352037	0.386754	0.418729	0.455772	0.433003	0.372578	0.367496	0.400007	0.367794	0.344289	0.389455
	0.335752	0.389754	0.472902	0.711449	0.965475	1	0.956736	0.914266	0.826034	0.754654	0.704127	0.637415	0.497053	0.312343	0.265662	0.377206	0.509625	0.592005	0.612368	0.554886	0.42895	0.321561	0.280499	0.215392	0.131078	0.0973409	0.102057	0.118478	0.111469	0.0712888	0.0514818	0.0440509	0.0261348	0.015502	0.0318815	0.0530928	0.117947	0.161857	0.112975	0.0866539	0.0953388	0.128531	0.195502	0.241965	0.211789	0.140169	0.0895632	0.0643117	0.118521
	0.63736	0.746429	0.828465	0.820969	0.916604	1	0.928844	0.852326	0.722641	0.589989	0.476866	0.353988	0.266055	0.214914	0.19002	0.183207	0.176323	0.147639	0.0996627	0.122645	0.167428	0.19351	0.220254	0.222119	0.221412	0.229671	0.258452	0.270845	0.235406	0.170034	0.129247	0.0990278	0.107224	0.126559	0.121477	0.151595	0.146952	0.136832	0.191317	0.257853	0.356118	0.4483	0.456958	0.408534	0.351317	0.325316	0.305073	0.380832	0.520227
	0.91651	0.931322	0.906918	0.909652	0.968845	1	0.97363	0.947717	0.848151	0.694635	0.573032	0.493736	0.404053	0.290686	0.24064	0.263978	0.245181	0.2168	0.20669	0.224955	0.218331	0.187652	0.220317	0.236179	0.185125	0.170491	0.19251	0.131657	0.130864	0.199821	0.18845	0.186019	0.233023	0.228216	0.202998	0.18277	0.158449	0.185517	0.284324	0.35528	0.381446	0.468803	0.541936	0.58199	0.591559	0.53866	0.487641	0.564668	0.721574
	0.624428	0.646817	0.689396	0.745392	0.895679	1	0.827798	0.610022	0.419248	0.26571	0.158739	0.0849858	0.0538328	0.0210203	0.0144552	0.0279702	0.023563	0.0232277	0.0161238	0.0142877	0.0200498	0.0135556	0.00140703	-0.0103058	-0.0015483	0.0103166	0.013282	0.00345757	0.00303017	0.0018952	0.00523923	0.0183264	0.012228	0.015247	0.00428505	0.0106657	0.0158088	0.0170543	0.0877142	0.166911	0.255806	0.348013	0.376943	0.334594	0.26551	0.24695	0.325562	0.430274	0.506832
	0.514691	0.637728	0.695744	0.627015	0.760568	1	0.954145	0.805122	0.690289	0.589334	0.477885	0.35536	0.257359	0.179756	0.143742	0.178112	0.312379	0.42339	0.366867	0.269518	0.230617	0.223296	0.243503	0.280521	0.335649	0.509013	0.599338	0.523627	0.458266	0.400803	0.307776	0.21894	0.2274	0.213493	0.1473	0.147298	0.245063	0.359561	0.371313	0.313462	0.331382	0.368151	0.354463	0.34914	0.30122	0.23882	0.221807	0.242392	0.338686
	0.457402	0.449493	0.436342	0.416177	0.769337	1	0.741954	0.507045	0.389365	0.328796	0.275196	0.204607	0.144406	0.0951149	0.0514516	0.0344493	0.0441715	0.0422681	0.0610453	0.0699759	0.0582568	0.0510368	0.0530979	0.0608206	0.0597465	0.0557591	0.0581599	0.0682425	0.0600124	0.0512051	0.0548206	0.0706689	0.065458	0.0607685	0.0916568	0.138035	0.177096	0.218376	0.294709	0.400936	0.472133	0.445082	0.42045	0.374747	0.266672	0.350681	0.555118	0.583111	0.559812
	0.960652	0.955658	0.961144	0.967174	0.982939	1	0.962548	0.850378	0.673729	0.48741	0.342901	0.234804	0.161442	0.118219	0.0915725	0.07149	0.0573335	0.0451015	0.0401178	0.0482011	0.0592615	0.0625699	0.053579	0.0384292	0.030671	0.0321836	0.0410927	0.0585967	0.0823235	0.114136	0.151552	0.185503	0.2168	0.245726	0.302751	0.394979	0.465274	0.480952	0.473753	0.480213	0.495856	0.512078	0.537999	0.573527	0.620803	0.67226	0.731664	0.8136	0.892091
	0.55247	0.609386	0.690824	0.857721	0.990871	1	0.932102	0.821134	0.65868	0.503099	0.39226	0.303744	0.24739	0.204916	0.174073	0.215451	0.234972	0.180306	0.181229	0.211544	0.203941	0.186811	0.15394	0.0903063	0.0399624	0.0266731	0.0436533	0.0782659	0.123848	0.199409	0.2764	0.370895	0.478793	0.535785	0.582179	0.648503	0.630018	0.51091	0.404779	0.361534	0.365919	0.39343	0.415626	0.447271	0.468747	0.498297	0.529555	0.537727	0.52372
	0.125502	0.298213	0.559519	0.812287	0.967983	1	0.943376	0.839683	0.671125	0.452314	0.2595	0.144326	0.0928855	0.0565534	0.024984	0.00650416	0.00268209	0.0151887	0.0233908	0.0314962	0.0575076	0.109635	0.138387	0.100928	0.0746718	0.117583	0.197488	0.27674	0.309108	0.273849	0.263335	0.311441	0.345318	0.406367	0.475689	0.501228	0.516314	0.492018	0.423975	0.359833	0.29524	0.242875	0.219731	0.22953	0.23245	0.20013	0.16352	0.105516	0.0568395
	0.0206122	0.00443892	0.024299	0.103094	0.46858	0.877555	1	0.908812	0.641443	0.40862	0.263298	0.158802	0.0781884	0.0590678	0.0354712	-0.00271802	-0.00144159	0.00525398	-0.00158202	-0.00489543	-0.00689556	-0.00246423	0.0218719	0.0224442	0.00698454	-0.0055215	-0.00322873	-0.005772	0.00495103	0.0374345	0.0683468	0.102843	0.076471	0.038783	0.0201999	-0.012158	-0.01472	0.0158719	0.0278627	0.0305854	0.02183	0.00486385	0.0176457	0.0278656	0.0253666	0.0131047	0.0110619	0.0368105	0.0468078
	0.0124366	0.0312902	0.136155	0.372189	0.673229	0.927337	1	0.896224	0.705386	0.523195	0.392073	0.267062	0.176263	0.12146	0.079609	0.0546729	0.0421451	0.0269023	0.0213286	0.0252935	0.0235051	0.020655	0.0169266	0.00843244	0.00147359	-0.00307439	0.00492741	0.0134748	0.0128692	0.0149239	0.0210063	0.0196369	0.0143959	0.0144752	0.0223657	0.0291385	0.0241805	0.0186489	0.0192633	0.021208	0.0207228	0.0269826	0.0289923	0.0212473	0.0188489	0.0189162	0.0230115	0.0185211	0.0156455
	0.0819241	0.12829	0.260229	0.528583	0.788315	0.93726	1	0.908398	0.730801	0.608592	0.499043	0.356767	0.237651	0.149806	0.0891608	0.0525382	0.0340469	0.0277948	0.0252209	0.0179785	0.00992901	0.0190463	0.0420303	0.0425837	0.0229462	0.0119797	0.0119323	0.00860024	0.00283847	0.00138697	0.0011673	0.00107994	-0.00255697	-0.00291292	0.00323125	0.00464187	0.00402371	0.00642527	0.00776784	0.00738503	0.00732977	0.010417	0.00924878	0.00538639	0.00663885	0.0170066	0.0289497	0.0440983	0.0609747
	0.635063	0.682911	0.721079	0.780029	0.809681	0.924357	1	0.89982	0.780184	0.791392	0.807538	0.751662	0.708392	0.701674	0.710575	0.649806	0.534002	0.422218	0.339801	0.306966	0.231164	0.155461	0.152023	0.155509	0.184356	0.286045	0.336414	0.286522	0.289368	0.35631	0.385985	0.419817	0.476968	0.49564	0.498069	0.454707	0.364369	0.266885	0.166243	0.106328	0.0687658	0.0359586	0.0962685	0.239939	0.327921	0.32096	0.262185	0.297238	0.373672
	0.424058	0.455211	0.510472	0.610579	0.781415	0.943844	1	0.976436	0.899593	0.783138	0.676895	0.588512	0.497657	0.42692	0.348937	0.268482	0.232204	0.227044	0.212015	0.209025	0.195649	0.174684	0.190494	0.211376	0.196539	0.136968	0.0902424	0.0682852	0.0655372	0.0912302	0.135635	0.230796	0.366696	0.418893	0.375688	0.355762	0.352473	0.338401	0.316893	0.298059	0.334594	0.394667	0.362345	0.244375	0.147282	0.0871153	0.0504103	0.078074	0.195454
	0.146356	0.149943	0.212088	0.428505	0.689278	0.862947	1	0.972454	0.775222	0.585554	0.439245	0.387615	0.362489	0.269407	0.176216	0.128548	0.127241	0.173186	0.208976	0.224524	0.261248	0.26761	0.227585	0.271433	0.410223	0.486446	0.44596	0.381584	0.318305	0.264328	0.225385	0.176768	0.140621	0.127859	0.117161	0.0982038	0.0851788	0.104123	0.168396	0.226231	0.248113	0.241115	0.228201	0.235096	0.213627	0.151963	0.0937495	0.0620742	0.0859608
	0.319441	0.534355	0.653789	0.741615	0.823034	0.935027	1	0.937221	0.836559	0.738232	0.580539	0.487254	0.451295	0.388034	0.334651	0.332731	0.341231	0.279701	0.198587	0.116937	0.13979	0.216382	0.197552	0.131077	0.0654756	0.0334765	0.0228269	0.0320036	0.0468963	0.036977	0.0164462	0.00810841	-0.00565755	-0.00608342	0.000857318	0.00304017	0.0134086	0.0165148	0.00686558	0.000245517	0.026985	0.0435298	0.0270113	0.0121487	0.00566082	0.00407429	0.000577546	0.0112571	0.0449601
	0.607717	0.725289	0.813913	0.910154	0.978017	0.987891	1	0.999122	0.929022	0.867932	0.829925	0.740537	0.661639	0.628704	0.57498	0.493157	0.434487	0.411533	0.400535	0.386102	0.368861	0.352905	0.375861	0.418769	0.431028	0.414335	0.371357	0.316389	0.275275	0.238445	0.223634	0.256584	0.299795	0.319763	0.326654	0.357468	0.410124	0.454392	0.472309	0.446152	0.41229	0.401334	0.412227	0.437667	0.482086	0.526757	0.528643	0.485898	0.44333
	0.592298	0.795056	0.944873	0.953849	0.912441	0.971317	1	0.88555	0.886964	0.976517	0.944691	0.798384	0.605602	0.544513	0.532734	0.47591	0.491524	0.509096	0.533628	0.651374	0.688013	0.65275	0.663844	0.603894	0.506985	0.417126	0.273743	0.158095	0.0855539	0.0949686	0.136578	0.125031	0.180273	0.219912	0.213119	0.29971	0.378409	0.360269	0.395986	0.486242	0.523603	0.546218	0.659934	0.822969	0.880126	0.808185	0.669507	0.555908	0.497032
	0.14767	0.267577	0.386365	0.553966	0.762029	0.953746	1	0.859801	0.636729	0.485543	0.403193	0.444409	0.518256	0.533892	0.623541	0.757221	0.834128	0.889512	0.903205	0.827596	0.750596	0.838609	0.903345	0.771251	0.595521	0.466474	0.361954	0.24949	0.267042	0.329877	0.289181	0.202103	0.125467	0.122969	0.180347	0.285141	0.361161	0.367209	0.318184	0.22329	0.140513	0.0927104	0.110444	0.121675	0.147699	0.21478	0.222015	0.156741	0.0754823
	0.507382	0.492877	0.550409	0.66856	0.825292	0.972621	1	0.945273	0.822384	0.659726	0.54242	0.508663	0.519922	0.484797	0.39817	0.319014	0.293935	0.292477	0.272685	0.256537	0.264925	0.286387	0.285191	0.261085	0.199356	0.153042	0.150278	0.144997	0.135086	0.116471	0.133566	0.181849	0.198527	0.195056	0.190331	0.17695	0.163078	0.166481	0.214513	0.29385	0.357382	0.429944	0.446965	0.415568	0.448925	0.491281	0.481741	0.451347	0.455464
	0.406247	0.494159	0.60166	0.692034	0.782261	0.907574	1	0.97835	0.872818	0.868089	0.87742	0.869626	0.883574	0.841675	0.744094	0.671783	0.664182	0.537978	0.34129	0.23317	0.194072	0.153935	0.105509	0.0739059	0.0662069	0.0955727	0.0876961	0.0377921	0.0402774	0.0564743	0.0303981	0.00192573	0.0018861	-0.0106254	-0.00393326	0.0939609	0.16971	0.172942	0.189577	0.186228	0.135343	0.131075	0.16786	0.18404	0.183355	0.177548	0.24252	0.298087	0.307611
	0.856477	0.86788	0.863402	0.821216	0.840941	0.947604	1	0.922818	0.7464	0.521221	0.325493	0.190795	0.106093	0.0577433	0.0267087	0.0103424	0.00763874	0.00429029	0.00156737	-0.000498258	-0.0117514	-0.0271315	-0.0329138	-0.0320426	-0.0341128	-0.0376061	-0.0363733	-0.0264326	-0.0198262	-0.00944724	0.00162787	0.00799195	0.0264604	0.0581385	0.110665	0.177758	0.253341	0.325608	0.362883	0.372592	0.374339	0.382338	0.402904	0.45542	0.571834	0.697504	0.742791	0.740065	0.787349
	-0.00428352	0.0581594	0.171813	0.195062	0.418384	0.840697	1	0.926034	0.698142	0.434721	0.320252	0.281035	0.247584	0.25138	0.28229	0.304362	0.254197	0.178945	0.150193	0.115137	0.0865258	0.0689684	0.0534329	0.0717684	0.0743739	0.0609653	0.0565059	0.0511638	0.0416853	0.013735	0.0110976	0.0115131	0.0497599	0.0699996	0.0538883	0.0331604	0.00629908	0.0301165	0.0795359	0.131988	0.157206	0.149698	0.119342	0.114323	0.0829468	0.0354587	0.0154006	-0.019462	-0.0140069
	0.42784	0.598079	0.692067	0.834523	0.948238	0.974091	1	0.978375	0.819422	0.589458	0.44612	0.323765	0.194411	0.12274	0.0859611	0.0828837	0.144848	0.193963	0.209886	0.254029	0.328566	0.413295	0.391307	0.292894	0.245984	0.242481	0.248488	0.347959	0.519886	0.736145	0.862183	0.869568	0.969674	0.941066	0.826716	0.780903	0.649731	0.470489	0.324748	0.246356	0.214126	0.184668	0.144839	0.121196	0.15386	0.195371	0.209495	0.204912	0.202173
	0.185832	0.339574	0.508757	0.700826	0.87082	0.991578	1	0.913916	0.742179	0.556367	0.451605	0.346279	0.204182	0.11115	0.0587407	0.0485109	0.0787518	0.151727	0.230859	0.273927	0.384231	0.604862	0.656959	0.452907	0.247935	0.165637	0.142844	0.119197	0.125996	0.131872	0.116971	0.128424	0.174306	0.23985	0.366158	0.571688	0.775965	0.921799	0.889309	0.686974	0.519792	0.396758	0.325074	0.317275	0.28741	0.228938	0.179983	0.132255	0.0792216
	0.474852	0.51717	0.553338	0.467075	0.569208	0.846431	1	0.810947	0.438228	0.20763	0.0737086	-0.00511161	-0.0221395	-0.0166135	-0.000774579	-0.00238792	-0.00139356	0.00908266	0.000576398	0.0364797	0.0939457	0.0769381	0.0239759	0.0108374	0.0245254	0.0748193	0.159136	0.182763	0.311138	0.443027	0.394925	0.332749	0.291387	0.269177	0.23941	0.213418	0.199237	0.156121	0.125057	0.124821	0.14278	0.190878	0.20031	0.245269	0.308338	0.262947	0.195305	0.172072	0.292642
	0.0747777	0.0479163	0.0522824	0.110972	0.345512	0.737039	1	0.952294	0.673475	0.381006	0.191842	0.0729776	0.00608364	-0.016814	-0.0192873	0.000300156	0.0481587	0.0956071	0.15221	0.253973	0.382857	0.431128	0.373533	0.238278	0.0924943	0.0295444	0.021431	0.0347724	0.0660609	0.0768763	0.0763094	0.0828192	0.143323	0.259011	0.341515	0.3985	0.503397	0.631947	0.672145	0.612222	0.487669	0.368399	0.316495	0.326098	0.328126	0.289184	0.219992	0.151968	0.126685
	-0.0219301	0.0247296	0.112768	0.251946	0.472252	0.794466	1	0.952152	0.748142	0.482499	0.255398	0.110294	0.0340581	0.00518763	0.00296465	-0.001074	-0.00406303	-0.0035561	-0.0105503	-0.0114808	0.00123482	3.98881e-05	-0.0180242	-0.0228692	-0.0296066	-0.0335475	-0.026926	-0.0259531	-0.0190658	-0.00945058	-0.00480948	0.00579453	0.0298303	0.0694883	0.138023	0.208608	0.261753	0.285671	0.22631	0.138691	0.0940393	0.0735916	0.0647736	0.0493583	0.0248917	0.00781178	-0.00539117	-0.0146965	-0.0297149
	0.125133	0.127166	0.154581	0.155073	0.275349	0.568736	0.853081	1	0.993922	0.80753	0.601674	0.427535	0.290409	0.191708	0.0583967	-0.0349482	0.00941794	0.0689489	0.0930605	0.0946157	0.0505919	0.0357111	0.0584693	0.0860589	0.0977776	0.195139	0.289077	0.241739	0.165152	0.116168	0.135383	0.209916	0.168801	0.0977604	0.0526642	0.0142261	-0.00201703	0.0127939	0.0322968	0.0116449	0.0374881	0.063079	0.0303884	0.0522157	0.111112	0.127138	0.0922967	0.0892771	0.155785
	0.0574586	0.0197707	0.0176538	0.083456	0.36998	0.741485	0.956619	1	0.894107	0.798378	0.701815	0.51338	0.308191	0.196965	0.146771	0.0992468	0.0719432	0.0792271	0.365727	0.688546	0.735943	0.68537	0.569863	0.410914	0.298238	0.252186	0.182982	0.111806	0.098854	0.107362	0.0913111	0.0628822	0.0512968	0.0733853	0.0750161	0.0418549	0.0320796	0.0331544	0.0390456	0.0463283	0.0306948	0.0105707	-0.00265721	0.0103449	0.0326504	0.0447425	0.0570507	0.0610432	0.0861181
	0.233904	0.193076	0.235491	0.323554	0.488265	0.794861	0.976836	1	0.988871	0.939984	0.870082	0.734188	0.588076	0.527907	0.54088	0.545111	0.520027	0.550115	0.563647	0.501662	0.415501	0.381648	0.379218	0.461521	0.550947	0.534346	0.494582	0.456688	0.470694	0.465826	0.435592	0.423429	0.398083	0.417192	0.435821	0.439172	0.486418	0.528538	0.517293	0.448916	0.407169	0.379188	0.344967	0.304675	0.242477	0.19992	0.196458	0.222269	0.27818
	0.203431	0.313226	0.491965	0.680635	0.80612	0.901713	0.972943	1	0.992927	0.98126	0.940914	0.881914	0.832906	0.775771	0.741747	0.734394	0.729455	0.739867	0.750828	0.752954	0.701374	0.611537	0.535953	0.503898	0.534664	0.582006	0.613415	0.562139	0.501314	0.458812	0.409577	0.409512	0.444475	0.448856	0.396416	0.353694	0.342369	0.329481	0.323008	0.320025	0.312454	0.30343	0.294695	0.296719	0.351962	0.417024	0.421469	0.370365	0.282504
	0.285696	0.23227	0.20406	0.228157	0.36048	0.653698	0.937706	1	0.842762	0.586814	0.364936	0.204089	0.0967749	0.0313941	-0.00521993	-0.00805192	0.0143923	0.0403235	0.036987	0.0268151	0.029194	0.0329352	0.0264573	0.0176322	0.0355825	0.0594282	0.0594886	0.0808094	0.11533	0.11516	0.10781	0.102519	0.0886893	0.0577441	0.0188719	0.01983	0.045908	0.116457	0.250569	0.376139	0.456757	0.500139	0.519852	0.48647	0.460175	0.475953	0.480126	0.452055	0.398537
	0.241523	0.378901	0.461091	0.506335	0.631483	0.80973	0.966646	1	0.885934	0.66755	0.463365	0.416204	0.433073	0.38059	0.284905	0.178659	0.143228	0.137646	0.097079	0.0651803	0.0541478	0.0759868	0.112227	0.10795	0.117106	0.213692	0.323878	0.31747	0.227667	0.170067	0.125231	0.107729	0.111527	0.141348	0.312218	0.486508	0.493274	0.407623	0.337209	0.29038	0.272979	0.281953	0.253976	0.185983	0.13882	0.113175	0.0820172	0.0808829	0.120684
	0.124173	0.212301	0.312189	0.449957	0.548743	0.582088	0.820351	1	0.895149	0.743465	0.677813	0.640142	0.579918	0.534048	0.558167	0.635403	0.700253	0.814684	0.782942	0.639792	0.63146	0.632156	0.548814	0.415297	0.279513	0.203912	0.206288	0.263007	0.344057	0.389933	0.417611	0.448325	0.50802	0.56877	0.518292	0.402547	0.318989	0.30733	0.311812	0.283596	0.229639	0.190893	0.146038	0.106337	0.0944045	0.0536451	0.0269349	0.0629532	0.106856
	0.230781	0.296343	0.478734	0.521339	0.658872	0.909126	0.990664	1	0.909772	0.715026	0.643862	0.77217	0.913637	0.932487	0.859972	0.746349	0.648816	0.499428	0.36274	0.372428	0.396041	0.325788	0.257662	0.21299	0.169072	0.169656	0.193279	0.227961	0.325342	0.37194	0.340004	0.349655	0.402653	0.408164	0.350157	0.324948	0.2314	0.211475	0.252278	0.20967	0.22659	0.215066	0.21091	0.18855	0.133224	0.149527	0.228639	0.296304	0.295812
	0.40949	0.473021	0.609263	0.764122	0.818385	0.824347	0.918686	1	0.931541	0.810828	0.738699	0.685378	0.675141	0.612093	0.464283	0.357418	0.265068	0.237848	0.282978	0.274851	0.223528	0.198308	0.205105	0.240808	0.312687	0.345283	0.329781	0.341019	0.314745	0.2253	0.169079	0.182834	0.226184	0.265383	0.256746	0.231075	0.223394	0.220341	0.228616	0.277374	0.348985	0.35744	0.345633	0.422696	0.49894	0.478732	0.404719	0.336156	0.311084
	0.782017	0.782877	0.735568	0.682818	0.706285	0.864264	0.961929	1	0.978112	0.858253	0.739457	0.671004	0.69944	0.811882	0.750682	0.616807	0.647805	0.759268	0.827208	0.791995	0.731742	0.530755	0.236336	-0.0160312	-0.16643	-0.21473	-0.190775	-0.177462	-0.0895488	0.0894357	0.17197	0.189589	0.23518	0.344452	0.461527	0.537966	0.591946	0.61061	0.609758	0.615589	0.625933	0.669747	0.675209	0.650985	0.700379	0.734988	0.706428	0.741036	0.773058
	0.584953	0.60747	0.644944	0.699191	0.688536	0.757619	0.934289	1	0.905152	0.801485	0.736582	0.674197	0.608282	0.557502	0.500749	0.456911	0.426066	0.399146	0.405728	0.393762	0.302083	0.207514	0.163314	0.13453	0.139105	0.164055	0.174977	0.161477	0.192742	0.26235	0.298814	0.312218	0.341509	0.372972	0.375288	0.385517	0.423935	0.452662	0.460068	0.478672	0.497546	0.526142	0.566372	0.639481	0.684507	0.694981	0.71372	0.683919	0.615992
	0.409501	0.502473	0.523246	0.535069	0.569632	0.761169	0.985333	1	0.84184	0.686219	0.696422	0.827991	0.917761	0.83892	0.653816	0.548811	0.600566	0.585305	0.385685	0.197493	0.127815	0.12379	0.108696	0.113957	0.130435	0.114738	0.101873	0.160594	0.185899	0.198362	0.26238	0.326427	0.503363	0.640507	0.559258	0.406568	0.325418	0.283815	0.255805	0.270713	0.360556	0.481499	0.550241	0.491986	0.365065	0.288779	0.268839	0.328649	0.368471
	0.101829	0.0683329	0.0291428	0.0151397	0.0669081	0.397996	0.803117	1	0.984214	0.761177	0.48309	0.482444	0.513964	0.418578	0.451374	0.433823	0.399622	0.384897	0.340017	0.308901	0.491012	0.867783	0.996272	0.743333	0.480785	0.413972	0.428191	0.471858	0.477511	0.408603	0.309691	0.202382	0.144236	0.125846	0.117339	0.105655	0.0985208	0.110589	0.102739	0.0673386	0.0564138	0.0621451	0.0606984	0.038676	0.0283168	0.0363426	0.0485981	0.0555678	0.0551285
	0.314072	0.30759	0.324868	0.495154	0.735075	0.912995	0.969924	1	0.965462	0.813453	0.682701	0.604352	0.546351	0.484221	0.434932	0.452869	0.464651	0.432131	0.43917	0.4728	0.544764	0.629895	0.611719	0.494717	0.390328	0.33551	0.32583	0.391062	0.449193	0.426217	0.38804	0.370968	0.478788	0.640125	0.723544	0.736045	0.682083	0.582819	0.459511	0.370597	0.302394	0.234176	0.223529	0.228771	0.232419	0.299088	0.368845	0.366579	0.328285
	0.582082	0.620844	0.718041	0.831021	0.883236	0.901352	0.905936	0.949489	1	0.97948	0.915237	0.792012	0.652013	0.574903	0.543136	0.519513	0.505049	0.488097	0.494668	0.518858	0.508799	0.470325	0.452983	0.438987	0.392459	0.370294	0.385652	0.400074	0.406387	0.405238	0.41421	0.445677	0.483724	0.529291	0.584723	0.594616	0.567278	0.573796	0.569542	0.496204	0.396251	0.332363	0.307542	0.321915	0.36698	0.399713	0.415889	0.448484	0.494219
	0.217671	0.211041	0.221525	0.253527	0.359721	0.580708	0.833024	0.985719	1	0.918529	0.784529	0.672251	0.579385	0.452649	0.338162	0.268855	0.220421	0.181449	0.165357	0.147854	0.118312	0.0971424	0.112023	0.166896	0.156278	0.105521	0.0940792	0.0821892	0.0522635	0.0341414	0.0275046	0.0167344	0.0130436	0.0151363	0.0170299	0.0304299	0.0484673	0.0561489	0.0756103	0.0943675	0.0965904	0.0816936	0.0780943	0.102006	0.116265	0.21986	0.386072	0.418077	0.339711
	0.227652	0.290817	0.333753	0.361501	0.437814	0.603897	0.825284	0.986411	1	0.876335	0.69515	0.55214	0.460328	0.412036	0.390875	0.348322	0.291158	0.236299	0.206366	0.227732	0.250463	0.206223	0.115005	0.0368878	-0.0102519	-0.0204627	-0.00833342	0.00586209	0.0244537	0.0730254	0.16814	0.262048	0.309222	0.320132	0.315782	0.303243	0.30804	0.354905	0.37829	0.344054	0.310768	0.297429	0.273083	0.240238	0.231164	0.229147	0.222669	0.222166	0.209553
	0.811864	0.837253	0.795999	0.793269	0.885561	0.93156	0.957335	0.990575	1	0.919482	0.818363	0.768759	0.664073	0.551514	0.488692	0.608825	0.840019	0.858853	0.717895	0.604479	0.49592	0.337336	0.195751	0.136407	0.169684	0.225866	0.268219	0.278575	0.302739	0.335555	0.323588	0.350145	0.426187	0.492769	0.490773	0.446183	0.429189	0.422504	0.413584	0.398249	0.433454	0.458415	0.373464	0.371373	0.448586	0.51323	0.56101	0.592515	0.68953
	0.795947	0.873588	0.913257	0.871408	0.797792	0.78758	0.879543	0.972809	1	0.955293	0.946105	0.972091	0.913467	0.822459	0.749224	0.715073	0.674188	0.599818	0.559074	0.554192	0.481035	0.331322	0.235163	0.219285	0.241326	0.277589	0.336905	0.476058	0.651019	0.71351	0.695875	0.680647	0.63034	0.560873	0.524377	0.53091	0.531588	0.52974	0.523545	0.506675	0.532477	0.586349	0.607486	0.582505	0.575551	0.609357	0.634973	0.651	0.689679
	0.147247	0.0815862	0.0752759	0.134777	0.262174	0.407005	0.629496	0.895954	1	0.98166	0.956521	0.926589	0.903185	0.883785	0.831905	0.743456	0.692141	0.740874	0.779104	0.788718	0.891306	0.98439	0.956329	0.791092	0.574076	0.425244	0.351572	0.376639	0.475042	0.577618	0.653636	0.688634	0.710386	0.737121	0.756522	0.752848	0.725686	0.729819	0.722638	0.666211	0.594698	0.50594	0.505329	0.577283	0.55981	0.511449	0.545693	0.52762	0.386365
	0.0177917	0.0474989	0.105367	0.287638	0.599792	0.769804	0.755309	0.908794	1	0.855571	0.722595	0.589223	0.451458	0.30983	0.26701	0.236883	0.116334	0.0235558	-0.00386773	0.00516344	0.0003127	-0.00842103	0.0320482	0.0752345	0.043021	-0.00773561	0.0171184	0.0498224	0.0432798	0.0564414	0.064773	0.12795	0.196653	0.175692	0.137242	0.106959	0.0624656	0.0431291	0.0565752	0.0697399	0.0680153	0.066637	0.0654474	0.0448704	0.0491802	0.0819578	0.0723503	0.0404797	0.00182279
	0.140495	0.139563	0.235002	0.418122	0.562516	0.633627	0.738927	0.843899	0.962478	1	0.964309	0.982793	0.945928	0.823226	0.636257	0.458531	0.368538	0.297054	0.271303	0.41443	0.550104	0.498208	0.355069	0.248289	0.169661	0.112013	0.0847218	0.0651567	0.0569598	0.0611564	0.0791825	0.074555	0.0502127	0.0446501	0.116613	0.276625	0.427655	0.396315	0.249688	0.132709	0.0863211	0.125697	0.133171	0.106578	0.0709125	0.0963638	0.140886	0.13463	0.147438
	0.227939	0.212432	0.155246	0.107868	0.141507	0.216414	0.306563	0.544038	0.846002	1	0.990814	0.887856	0.733313	0.568112	0.431962	0.343205	0.296551	0.264284	0.231971	0.190618	0.155012	0.131219	0.131854	0.163801	0.182758	0.161486	0.126417	0.102037	0.0821288	0.0637877	0.052569	0.0428698	0.0285718	0.0101091	0.00587571	0.0237703	0.0283949	0.0168538	0.0152043	0.0197948	0.0246168	0.038591	0.0866626	0.18521	0.226749	0.192722	0.221792	0.253527	0.231952
	0.116162	0.122349	0.13641	0.199539	0.335458	0.503436	0.667034	0.810832	0.946754	1	0.959142	0.889512	0.791361	0.671703	0.559478	0.46509	0.377539	0.306245	0.259859	0.219129	0.195883	0.17044	0.127864	0.110478	0.11177	0.110479	0.111076	0.108666	0.100684	0.0917046	0.0862819	0.0850978	0.0767366	0.0649134	0.0677263	0.0942018	0.194481	0.349281	0.472943	0.555339	0.588423	0.567052	0.485554	0.360995	0.246433	0.170711	0.137041	0.122549	0.12011
	0.0110845	0.0138077	0.0209756	0.018783	0.0218304	0.0167114	0.0215235	0.392543	0.925932	1	0.770344	0.536965	0.35093	0.237535	0.173957	0.113827	0.076852	0.0518629	0.0153011	-0.00977972	-0.0248398	-0.0417601	-0.0383134	-0.04382	-0.0472878	-0.0276834	-0.0130207	8.07511e-05	0.00162933	-0.00229616	-0.00803962	-0.00646418	0.0177641	0.0295667	0.0217411	0.00215009	-0.00366056	0.0185878	0.0282811	0.0197627	0.0197439	0.0166207	0.00110398	-0.00827912	-0.00154904	0.00897529	0.0173112	0.0222043	0.0181456
	0.0265344	0.0267098	0.0181588	0.0164291	0.0449009	0.0700839	0.138068	0.491412	0.911999	1	0.834923	0.633677	0.471568	0.368325	0.321183	0.316559	0.321282	0.254947	0.183817	0.143747	0.126199	0.132624	0.122188	0.108921	0.083126	0.0484527	0.0272093	0.0167234	0.0188342	0.0139446	0.0152026	0.0198131	0.018018	0.0283972	0.0359156	0.027295	0.0244963	0.0323892	0.0383671	0.0455357	0.0504368	0.063683	0.0612297	0.0385708	0.0289378	0.0250364	0.0214069	0.0214229	0.0246826
	0.384297	0.230403	0.13983	0.121201	0.145819	0.197926	0.301526	0.634051	0.987227	1	0.824125	0.600908	0.377235	0.239258	0.199807	0.162528	0.116165	0.105234	0.113346	0.114259	0.112651	0.13085	0.135685	0.121753	0.0902668	0.0571221	0.0398242	0.0485886	0.0556713	0.0449988	0.0570347	0.0792206	0.1143	0.139261	0.122325	0.112763	0.133848	0.157198	0.190145	0.233935	0.228996	0.184052	0.159201	0.118881	0.0611946	0.0243064	0.0196368	0.108906	0.318262
	0.18646	0.15236	0.118926	0.101504	0.0811622	0.104372	0.229267	0.538663	0.887072	1	0.873234	0.674566	0.445735	0.247935	0.216861	0.337885	0.403044	0.356464	0.309847	0.245103	0.155243	0.0793735	0.0343407	0.0231456	0.0863852	0.159286	0.169655	0.170159	0.198969	0.215275	0.233706	0.31111	0.327081	0.237543	0.140222	0.0675648	0.0352682	0.0455369	0.0422233	0.0363653	0.0982923	0.192091	0.229171	0.223359	0.217919	0.178163	0.148766	0.159857	0.166649
	0.192389	0.270542	0.361917	0.379762	0.355658	0.391114	0.488583	0.672551	0.906468	1	0.896603	0.752164	0.65195	0.564406	0.450902	0.345587	0.256497	0.174574	0.108119	0.0623487	0.0508489	0.0429398	0.00966194	-0.00151418	-0.00291667	-0.0011628	0.0502231	0.116662	0.160993	0.166455	0.126435	0.0808578	0.0521407	0.025598	0.0339633	0.0578012	0.0598572	0.0752445	0.100908	0.104383	0.112063	0.17088	0.202167	0.198277	0.168214	0.109245	0.0866386	0.0975394	0.108573
	0.524442	0.59029	0.692689	0.741755	0.713298	0.688948	0.758667	0.876656	0.960851	1	0.985048	0.933211	0.840818	0.757993	0.712544	0.683749	0.66389	0.642033	0.580086	0.521338	0.492001	0.446575	0.382221	0.305235	0.24424	0.212939	0.204803	0.204405	0.218471	0.277733	0.344729	0.373155	0.382252	0.394601	0.416063	0.426081	0.416974	0.389659	0.348583	0.333368	0.365625	0.395924	0.396656	0.388538	0.374659	0.361695	0.381525	0.436723	0.476637
	0.224092	0.430352	0.609384	0.638704	0.631431	0.585732	0.516162	0.682657	0.929053	1	0.920596	0.743151	0.554866	0.415754	0.344954	0.322194	0.286203	0.216893	0.125103	0.0378784	-0.0258887	-0.0674544	-0.0824953	-0.0714288	-0.0578481	-0.0667571	-0.0801664	-0.0997175	-0.125569	-0.135992	-0.135131	-0.128063	-0.121001	-0.111969	-0.08599	-0.0663041	-0.0534902	-0.0155486	0.0187591	0.0340741	0.0335649	0.0407858	0.0749294	0.106842	0.0808362	0.0319951	0.00827015	-0.00667569	0.0334284
	0.313655	0.328553	0.379053	0.409097	0.431258	0.515132	0.68905	0.874715	0.992844	1	0.877349	0.695826	0.521866	0.388499	0.290785	0.201534	0.131817	0.083933	0.0584877	0.0539704	0.053031	0.0413038	0.0382634	0.0452327	0.0397616	0.0330859	0.0333267	0.030778	0.0283627	0.0348916	0.048522	0.0760021	0.105663	0.122414	0.136435	0.150626	0.177234	0.221062	0.255868	0.277831	0.285376	0.280939	0.294579	0.331496	0.371253	0.381939	0.356699	0.328154	0.322996
	0.168127	0.155356	0.173946	0.207844	0.236026	0.289827	0.424738	0.683094	0.944598	1	0.871199	0.710265	0.5481	0.398123	0.275532	0.189042	0.130268	0.0904991	0.075269	0.0708963	0.053801	0.0293097	0.0132814	0.000410488	0.00159866	0.0156246	0.0268452	0.0717933	0.154087	0.234247	0.310907	0.361241	0.372195	0.391206	0.424728	0.47288	0.501468	0.536531	0.577167	0.540664	0.47889	0.436602	0.41209	0.366322	0.316343	0.307018	0.292666	0.25336	0.218814
	0.747566	0.836515	0.906496	0.91811	0.887249	0.892817	0.866805	0.838817	0.92209	1	0.945857	0.801704	0.652916	0.548146	0.450331	0.325535	0.239266	0.172228	0.113272	0.0900005	0.0737421	0.0647545	0.0877405	0.133593	0.203506	0.295254	0.444272	0.614337	0.73085	0.714705	0.691286	0.763077	0.783527	0.718555	0.632947	0.543977	0.539697	0.596879	0.553758	0.462714	0.43095	0.393657	0.323139	0.387929	0.592546	0.687139	0.767925	0.860732	0.774063
	0.0954363	0.353862	0.65926	0.793805	0.664717	0.459312	0.410254	0.468459	0.689757	1	0.921757	0.548538	0.28131	0.120545	0.0308822	0.0118971	0.0244111	0.0325721	0.0134052	0.125614	0.236646	0.113482	-0.0356879	-0.0740881	-0.0481677	-0.0368234	0.0620355	0.191146	0.135051	0.042706	-0.00192742	0.0142211	0.107008	0.149468	0.152323	0.194858	0.239314	0.22447	0.123025	0.0250396	0.0015969	0.00779722	0.0602289	0.169812	0.229882	0.189641	0.0793242	-0.0219029	-0.0278178
	-0.0552671	-0.0639251	-0.0658316	-0.0585767	-0.0462508	-0.0360106	-0.0243071	0.0578135	0.488772	1	0.987925	0.612322	0.275146	0.105143	0.0132089	-0.0423649	-0.0727538	-0.0987218	-0.097409	-0.0974429	-0.105198	-0.00487779	0.0338937	-0.0586766	-0.09929	-0.114104	-0.11247	-0.107425	-0.11334	-0.108458	-0.0957176	-0.0910346	-0.0901271	-0.0942189	-0.0966091	-0.105799	-0.107846	-0.0873927	-0.0546146	-0.0552161	-0.0924587	-0.0951724	-0.0769376	-0.0874408	-0.102468	-0.0970692	-0.0756111	-0.0726955	-0.0860678
	-0.00195473	0.00883564	0.0572745	0.097179	0.148766	0.269253	0.384684	0.559604	0.791292	0.94434	1	0.913229	0.72831	0.56554	0.459818	0.349827	0.238642	0.156615	0.112513	0.0915335	0.0837356	0.0558515	0.0258005	0.0348507	0.0174837	-0.041334	-0.0512103	-0.0367416	-0.0372116	-0.013571	-0.00589744	-0.0173034	-0.0205735	-0.0196337	-0.0231501	-0.0151665	0.0142393	0.0239933	0.0079243	-0.000336921	-0.000668231	-0.00630759	0.000251474	-0.0046233	0.0217956	0.033589	0.016573	0.0364933	0.0398612
	-0.00287378	-0.00755071	-0.00769966	0.00111444	0.0145834	0.0257624	0.0928942	0.33313	0.667952	0.913085	1	0.863617	0.616	0.422336	0.287588	0.196669	0.132309	0.0923359	0.068067	0.0408701	0.0372416	0.0474531	0.0368211	0.0217009	0.0174035	0.0175793	0.00576416	0.0123324	0.0441996	0.0479602	0.0334038	0.0145376	0.0127795	0.0615144	0.0982883	0.0875956	0.0755806	0.0555609	0.0392	0.0325993	0.0166384	0.00472293	0.00399827	0.0101895	0.0196831	0.01972	0.0105165	0.00513151	0.00552077
	0.77834	0.809156	0.819915	0.774726	0.73298	0.799489	0.887883	0.910231	0.930011	0.985538	1	0.885248	0.735043	0.58734	0.464906	0.433568	0.481169	0.526927	0.575822	0.608284	0.63444	0.699837	0.724813	0.637292	0.488837	0.338049	0.199453	0.128338	0.17872	0.270865	0.288853	0.235618	0.186736	0.172957	0.17595	0.173494	0.182591	0.226776	0.243382	0.245169	0.243977	0.234456	0.232337	0.259768	0.295557	0.303964	0.302758	0.383876	0.571337
	0.379912	0.383534	0.29672	0.213988	0.14864	0.132675	0.279357	0.555437	0.827366	0.97714	1	0.909945	0.716578	0.572016	0.497463	0.408584	0.352451	0.454618	0.602776	0.563054	0.378831	0.209054	0.134842	0.117255	0.122875	0.150438	0.174217	0.186826	0.234619	0.244808	0.227062	0.240677	0.265341	0.304809	0.279993	0.189873	0.117035	0.0943161	0.104893	0.120443	0.121764	0.161949	0.253697	0.280551	0.212266	0.158518	0.142628	0.133088	0.174748
	0.210439	0.258907	0.311064	0.278	0.224047	0.236539	0.320494	0.495107	0.726336	0.945528	1	0.799582	0.492488	0.24592	0.133678	0.114422	0.153691	0.218984	0.240221	0.212695	0.207009	0.22686	0.278597	0.422901	0.511128	0.48531	0.459142	0.412573	0.354524	0.326118	0.323755	0.290669	0.232257	0.182205	0.122668	0.100963	0.0958058	0.0760623	0.0602432	0.0663641	0.142114	0.251049	0.299615	0.269421	0.223095	0.191681	0.173694	0.180186	0.197313
	0.764473	0.843177	0.829362	0.746616	0.70162	0.668366	0.610031	0.587406	0.722587	0.930058	1	0.961124	0.844638	0.680783	0.563359	0.549736	0.553023	0.486156	0.443292	0.432168	0.402668	0.459142	0.578903	0.535766	0.348524	0.190042	0.148389	0.154965	0.155743	0.188758	0.198426	0.146185	0.12559	0.175956	0.227061	0.307898	0.481496	0.645188	0.712769	0.692718	0.614313	0.534249	0.488842	0.452334	0.419126	0.430082	0.46737	0.60369	0.745428
	0.110055	0.176705	0.203955	0.165889	0.121293	0.160595	0.350955	0.621805	0.848046	0.99845	1	0.862125	0.657199	0.48744	0.454325	0.535476	0.540278	0.408181	0.274159	0.191664	0.125775	0.0510392	0.000871485	-0.0224737	-0.0407052	-0.0471238	-0.0373849	-0.0172292	0.0283737	0.0480806	0.0270759	0.03521	0.0611563	0.0656626	0.0560147	0.0712158	0.0746343	0.0610251	0.0479134	0.0283488	0.0281487	0.0351768	0.0317482	0.0640293	0.123281	0.115378	0.0608557	0.0305921	0.0274219
	0.066248	0.0748677	0.100689	0.132937	0.170794	0.24033	0.402348	0.644615	0.869455	0.992672	1	0.964911	0.91667	0.847136	0.755317	0.630034	0.487766	0.370609	0.288679	0.222141	0.16372	0.116454	0.0754177	0.0400263	0.0181655	0.0112139	0.0163568	0.0220901	0.0305738	0.0504504	0.0748084	0.0983432	0.114385	0.122086	0.130941	0.132397	0.120665	0.106754	0.0934863	0.0814781	0.0752424	0.0694815	0.0613675	0.0578868	0.0604473	0.0653524	0.0711284	0.0864857	0.0915389
	0.214248	0.365205	0.559129	0.732056	0.789861	0.836403	0.953304	0.989878	0.975163	0.98945	1	0.957787	0.827684	0.58677	0.366922	0.254912	0.194716	0.166618	0.176949	0.216327	0.236769	0.233271	0.183427	0.108717	0.0734897	0.175037	0.320857	0.366223	0.356994	0.314915	0.288408	0.268167	0.268902	0.368383	0.519529	0.691936	0.841999	0.949762	0.942235	0.732565	0.55621	0.525359	0.584936	0.677413	0.651496	0.551572	0.4564	0.312473	0.188669
	0.0704104	0.124726	0.245148	0.424694	0.596863	0.760743	0.802232	0.708608	0.693009	0.858364	1	0.955226	0.856627	0.665692	0.420907	0.287379	0.217875	0.190475	0.190249	0.19657	0.20503	0.200397	0.182601	0.168915	0.213219	0.380091	0.528009	0.508478	0.408088	0.316217	0.245398	0.210541	0.266373	0.399924	0.575126	0.654195	0.720564	0.795457	0.71676	0.552479	0.43298	0.366961	0.295767	0.229197	0.190438	0.177963	0.138075	0.0969611	0.0735982
	0.0155623	0.0132348	0.00555452	0.025098	0.0492993	0.0301997	0.0199553	0.0837769	0.341092	0.732133	1	0.965298	0.734295	0.466936	0.237868	0.115733	0.0472166	0.0161016	0.00846088	0.0122046	0.0298475	0.0307464	0.0205188	0.0169508	0.00759452	-0.00195328	0.0080024	0.0204733	0.0153272	-0.00110535	-0.00448235	0.00375134	0.0123635	0.0202976	0.0204258	0.0102161	0.00720913	0.0114066	0.00370227	0.00480106	0.0115426	0.0154535	0.0110509	0.0116605	0.00602646	0.00379025	0.00649935	-0.00556729	-0.00285021
	0.442668	0.409674	0.399761	0.407868	0.478881	0.538144	0.508395	0.483141	0.521638	0.733625	1	0.977808	0.681751	0.371846	0.158217	0.0337826	-0.0209142	-0.0327236	-0.0341213	-0.0308422	0.0637714	0.0904909	-0.00418946	-0.0487698	-0.0746242	-0.082779	-0.0754682	-0.0679808	-0.0658298	-0.0648667	-0.0495434	-0.0256096	0.0273877	0.0618456	0.0503651	0.0425569	0.0412713	0.037617	0.0229947	-0.00140003	-0.011398	-0.00884258	-0.0220311	-0.0433945	-0.0474793	-0.0280235	0.0274932	0.161246	0.314181
	0.181875	0.161059	0.107501	0.103705	0.315999	0.459866	0.371548	0.378931	0.624883	0.940669	1	0.750397	0.437499	0.243143	0.150434	0.138882	0.135391	0.0896165	0.0348944	0.0434728	0.0650711	0.0319906	0.0136377	0.0659697	0.105645	0.120386	0.107489	0.050121	0.0192802	0.029714	0.0400767	0.0409245	0.0925834	0.269251	0.549093	0.533403	0.303664	0.161199	0.0840886	0.0877199	0.0689785	0.0301276	0.0206338	0.0101344	-0.000232958	-0.00325718	-0.0204098	-0.00140357	0.103307
	0.0172655	0.000415705	-0.00399419	0.028709	0.0497851	0.0665336	0.152886	0.288057	0.582651	0.904683	1	0.843172	0.55715	0.381189	0.449067	0.628436	0.637016	0.456785	0.280893	0.175659	0.207529	0.469798	0.634688	0.522916	0.36387	0.227715	0.134696	0.110029	0.0959639	0.0684359	0.175279	0.362432	0.407163	0.355382	0.291649	0.256854	0.221991	0.166272	0.146301	0.123077	0.0688477	0.0375145	0.034344	0.0338278	0.0525693	0.107172	0.160321	0.160385	0.126145
	0.0194888	0.0434955	0.0561669	0.0717587	0.0770649	0.0582662	0.0474434	0.10432	0.486593	0.923629	1	0.873321	0.670575	0.499883	0.460017	0.487668	0.420559	0.277604	0.160235	0.0868419	0.0485009	0.0236562	0.00750692	-0.00258757	-0.0089365	-0.0104316	-0.0065708	-0.00336018	-0.00135703	-0.000214256	0.00147895	0.0111479	0.0275738	0.0413208	0.052368	0.0481258	0.0367262	0.0279925	0.0222028	0.0248703	0.0201678	0.0138548	0.00955404	0.00439978	0.00612773	0.0156032	0.0297482	0.0298178	0.0140747
	0.00350334	-0.00356	-0.000777949	0.00118771	0.0136836	0.0163149	0.0347185	0.099537	0.291399	0.666403	1	0.979449	0.723852	0.480188	0.304806	0.210725	0.149275	0.0981922	0.0606851	0.0518783	0.0592357	0.0541145	0.0313709	0.00509439	-0.00492375	0.00186346	0.000464439	-0.0147022	-0.0234883	-0.0215567	-0.0155483	0.00197226	0.0211243	0.0283136	0.039219	0.0666999	0.0798454	0.0515368	0.0163607	0.00588538	0.00430362	-0.0105219	-0.0263429	-0.040948	-0.0500276	-0.052286	-0.0282434	-0.0150312	-0.0130126
	0.0134024	0.0178656	0.0215625	0.0463847	0.0633675	0.0686727	0.0774412	0.187994	0.451133	0.798601	1	0.906546	0.706412	0.613752	0.554121	0.438495	0.357987	0.305466	0.278201	0.276128	0.25478	0.229459	0.200081	0.163653	0.188649	0.25182	0.272466	0.235299	0.189044	0.160828	0.137991	0.141217	0.214714	0.285238	0.288154	0.268505	0.220101	0.181917	0.188767	0.184293	0.148133	0.115412	0.0937375	0.074072	0.0850561	0.137631	0.165238	0.120416	0.0604382
	-0.0271716	-0.04399	-0.0422186	-0.0148439	0.00754187	0.0327635	0.106328	0.260228	0.529426	0.854947	1	0.804995	0.467722	0.231196	0.0989561	0.0309301	0.00818272	0.000508616	-0.00241065	0.0109	-0.00280697	-0.0321885	-0.0490566	-0.0491376	-0.0352938	-0.0419585	-0.0467203	-0.0320471	0.00155464	0.0226891	0.0189911	0.0157545	0.0345149	0.0713379	0.0987161	0.0903104	0.0950484	0.131491	0.129504	0.0961424	0.0745079	0.0668062	0.0370734	0.0124923	-0.0028128	-0.0232068	-0.0228001	-0.0255173	-0.0209217
	0.134373	0.130863	0.0902971	0.212655	0.421253	0.525148	0.51826	0.515443	0.618934	0.786057	0.963882	1	0.882262	0.916724	0.837753	0.581364	0.390598	0.270709	0.252204	0.229329	0.160938	0.0879595	0.0924053	0.225808	0.392125	0.483373	0.466866	0.406742	0.396241	0.502661	0.605425	0.602143	0.624888	0.631485	0.564754	0.452786	0.371795	0.373345	0.532859	0.660876	0.561747	0.483996	0.44793	0.339266	0.226819	0.187261	0.182491	0.131297	0.0788902
	0.742871	0.690467	0.76309	0.775218	0.750679	0.682802	0.637948	0.701314	0.888917	0.937641	0.932682	1	0.951082	0.857155	0.831736	0.838148	0.721464	0.618192	0.568793	0.55204	0.627362	0.746455	0.851994	0.925987	0.85763	0.689202	0.515601	0.301724	0.254807	0.285686	0.32984	0.485015	0.665311	0.758918	0.635935	0.433427	0.287972	0.190803	0.129467	0.108868	0.188865	0.314893	0.312813	0.252248	0.36377	0.657451	0.82444	0.821043	0.856083
	0.205417	0.354372	0.505643	0.597382	0.631842	0.651997	0.685439	0.737593	0.803684	0.908747	0.988747	1	0.942187	0.831449	0.762241	0.743288	0.69796	0.570885	0.465935	0.431973	0.367896	0.308454	0.283996	0.242602	0.172847	0.109631	0.0524055	0.00685603	-0.00668675	-0.0105046	-0.0125132	-0.00738568	-0.00891512	-0.0159363	-0.0127595	-0.011568	-0.00736108	-0.000158602	0.0228773	0.0662333	0.102978	0.114157	0.108983	0.0993733	0.0879753	0.0965474	0.115354	0.119059	0.115549
	0.57007	0.66881	0.823845	0.800803	0.726104	0.724786	0.648224	0.539177	0.504526	0.667043	0.915695	1	0.97775	0.912567	0.763488	0.627096	0.593664	0.55997	0.511192	0.439528	0.353515	0.277536	0.234565	0.20487	0.171116	0.154372	0.140248	0.124291	0.0925657	0.0541354	0.0331213	-0.00159709	-0.0201747	-0.0310233	-0.0508539	-0.0455445	-0.0354878	-0.0458472	-0.0623251	-0.0563942	-0.0096647	0.0730401	0.174574	0.264884	0.301123	0.329829	0.389503	0.492873	0.593963
	0.239191	0.24205	0.212177	0.175813	0.131939	0.115197	0.148203	0.243578	0.44255	0.70193	0.909369	1	0.952665	0.824816	0.697074	0.586686	0.460024	0.336283	0.280631	0.318605	0.305961	0.204346	0.108563	0.0714856	0.0781194	0.0948493	0.115694	0.107775	0.0906037	0.132215	0.179575	0.171828	0.15585	0.121811	0.0905483	0.0851316	0.140914	0.3278	0.469634	0.516131	0.563881	0.5648	0.520011	0.455647	0.414458	0.37647	0.350787	0.303733	0.201672
	0.113795	0.0860633	0.0664491	0.070727	0.0979603	0.121014	0.143426	0.27389	0.421429	0.603545	0.918076	1	0.852835	0.691446	0.559515	0.446796	0.296179	0.191465	0.126455	0.0970288	0.0662966	0.0771159	0.103637	0.0791254	0.0727912	0.0678297	0.0459917	0.0238522	0.0330039	0.049236	0.0313978	0.0113466	0.0011184	0.0053817	-0.00390553	-8.65124e-05	0.0173685	0.0135891	0.0175042	0.0292848	0.0343243	0.030132	0.0512285	0.087281	0.0793197	0.0799871	0.0747243	0.073866	0.107608
	0.25573	0.417432	0.491816	0.462076	0.382683	0.317338	0.334826	0.467121	0.69779	0.889919	0.974866	1	0.970201	0.898323	0.836997	0.779935	0.737546	0.648542	0.517706	0.482119	0.507558	0.428661	0.266601	0.11927	0.0177669	0.0321022	0.103952	0.186422	0.330539	0.429964	0.410752	0.346705	0.277903	0.272148	0.306357	0.340884	0.37968	0.377859	0.357801	0.331995	0.322262	0.328846	0.324897	0.383044	0.419346	0.372238	0.289366	0.223194	0.198157
	0.712675	0.670854	0.635364	0.61922	0.620939	0.61309	0.614951	0.700888	0.825103	0.903636	0.961838	1	0.964777	0.89634	0.821609	0.699261	0.555241	0.441732	0.365686	0.29641	0.228863	0.138864	0.0576173	0.062769	0.143631	0.226077	0.287294	0.399523	0.538651	0.625119	0.644217	0.596095	0.52192	0.4854	0.48113	0.529389	0.631767	0.736782	0.819299	0.815879	0.772837	0.774375	0.780141	0.751531	0.715531	0.707108	0.731501	0.791235	0.830242
	0.036028	0.0790824	0.1008	0.120312	0.146154	0.117415	0.0726472	0.10748	0.266223	0.444012	0.716761	1	0.94543	0.684716	0.43969	0.411437	0.537356	0.537785	0.427036	0.327032	0.277516	0.217038	0.223119	0.268552	0.198238	0.0905544	0.0546411	0.0513601	0.0419375	0.119214	0.238156	0.20737	0.114686	0.0591801	0.0265081	0.0330258	0.0612195	0.0775357	0.0791689	0.0859849	0.0850286	0.117843	0.12159	0.0669566	0.0508733	0.0440224	0.0394783	0.0551901	0.0658176
	0.25625	0.178172	0.238314	0.359147	0.455384	0.545958	0.59753	0.610157	0.679528	0.800366	0.92618	1	0.943319	0.599086	0.237227	0.0987127	0.0310684	-0.00239514	-0.00181864	0.0464015	0.0680434	0.059124	0.063996	0.0883627	0.136985	0.241549	0.350062	0.39535	0.370625	0.30579	0.249692	0.228265	0.316088	0.560061	0.733254	0.728715	0.660851	0.608866	0.540128	0.403731	0.329059	0.339591	0.348043	0.310089	0.224692	0.215099	0.246166	0.27127	0.31332
	0.273399	0.341957	0.385797	0.416315	0.389737	0.280575	0.181754	0.203097	0.395776	0.676382	0.903633	1	0.976027	0.824308	0.58799	0.368699	0.198846	0.102928	0.058549	0.0394831	0.0383859	0.0296529	0.0124806	-0.00180848	-0.0098213	-0.00801896	0.00197922	0.00807165	0.0109776	0.0139993	0.017185	0.0263561	0.0448973	0.068114	0.083886	0.098535	0.123539	0.203382	0.396686	0.618171	0.734493	0.772947	0.767141	0.698933	0.603467	0.488019	0.350587	0.246529	0.207247
	0.335994	0.293375	0.303988	0.395197	0.385608	0.409847	0.60133	0.721648	0.667175	0.575746	0.594257	0.832492	1	0.833525	0.560834	0.373568	0.296542	0.24079	0.202259	0.210633	0.199306	0.141086	0.101567	0.117397	0.122497	0.105372	0.122166	0.176568	0.338465	0.592663	0.711307	0.647606	0.512235	0.366623	0.255329	0.189905	0.1461	0.148188	0.158802	0.138521	0.139085	0.116374	0.0709453	0.0461444	0.0634474	0.0952518	0.105622	0.118846	0.173161
	-0.289145	-0.2273	-0.0698942	-0.0430115	-0.0823112	0.166052	0.632533	0.77237	0.642825	0.682471	0.874317	0.996698	1	0.937809	0.738853	0.551584	0.423293	0.354501	0.316522	0.237872	0.152498	0.176552	0.266951	0.300466	0.202611	0.000740245	-0.0853746	-0.114281	-0.116733	-0.00485443	0.0463562	0.031012	0.00502753	0.0694814	0.0586239	-0.105149	-0.245321	-0.303016	-0.232401	-0.296733	-0.395677	-0.326785	-0.289726	-0.294835	-0.282154	-0.288536	-0.228171	-0.211607	-0.322399
	0.0629262	0.129284	0.113547	0.131305	0.268454	0.369529	0.472373	0.557213	0.540396	0.653061	0.857915	0.999027	1	0.806617	0.582999	0.41876	0.273619	0.250464	0.355385	0.383663	0.291753	0.201605	0.270753	0.416685	0.415769	0.292578	0.230223	0.222349	0.157364	0.112429	0.067788	0.0519388	0.060743	0.024772	0.00618996	0.000945456	0.0326369	0.0266696	0.0139474	0.02615	0.0715042	0.151463	0.304403	0.486128	0.588317	0.573416	0.39061	0.198513	0.10746
	0.603765	0.690093	0.645741	0.659761	0.826835	0.882693	0.849557	0.842624	0.75788	0.766916	0.871664	0.967428	1	0.957769	0.910142	0.780185	0.741733	0.778552	0.67784	0.648781	0.707653	0.6717	0.603391	0.590353	0.544688	0.469752	0.363095	0.199803	0.0889492	0.0556869	0.124355	0.116642	0.0409761	0.124759	0.159769	0.180549	0.323298	0.424962	0.360577	0.322458	0.534164	0.772222	0.692762	0.380469	0.256757	0.377814	0.481501	0.509985	0.452057
	0.533858	0.623533	0.667915	0.703773	0.765835	0.837132	0.908757	0.899504	0.870431	0.902388	0.936324	0.956564	1	0.998329	0.915033	0.8187	0.717294	0.591345	0.493758	0.459484	0.454302	0.414329	0.341795	0.330756	0.369687	0.345919	0.252762	0.165711	0.0874454	0.0262838	0.015503	0.0550232	0.0936027	0.138954	0.225111	0.283968	0.285464	0.300918	0.325015	0.326989	0.353319	0.431434	0.510329	0.563562	0.57164	0.530877	0.503914	0.458312	0.410848
	0.154118	0.237796	0.317942	0.372123	0.412005	0.399485	0.342707	0.374154	0.532649	0.699031	0.837436	0.956837	1	0.99532	0.996313	0.931469	0.813076	0.741217	0.724944	0.78271	0.856565	0.866632	0.806048	0.726347	0.673368	0.582687	0.462119	0.362897	0.281504	0.248541	0.297745	0.342758	0.326205	0.278213	0.276733	0.296454	0.269175	0.233713	0.20685	0.177822	0.151326	0.234082	0.391113	0.487825	0.490302	0.387092	0.271633	0.187577	0.133602
	0.705363	0.730683	0.736742	0.777965	0.81342	0.779145	0.741523	0.788865	0.848609	0.925556	0.983706	0.988244	1	0.989413	0.968889	0.964125	0.894974	0.748507	0.713243	0.741337	0.661992	0.568772	0.499637	0.445316	0.385127	0.305195	0.268881	0.306124	0.366484	0.359871	0.298005	0.240815	0.219501	0.216221	0.243662	0.303931	0.358872	0.384966	0.389122	0.346063	0.2986	0.349818	0.409898	0.45152	0.500789	0.521882	0.513468	0.496135	0.504129
	0.246013	0.335739	0.367966	0.378504	0.449458	0.544148	0.640256	0.741387	0.829685	0.896152	0.951109	0.998296	1	0.972543	0.950391	0.885359	0.76579	0.636378	0.515642	0.478614	0.507398	0.489812	0.404757	0.299068	0.194918	0.124979	0.11472	0.158904	0.262046	0.373954	0.410107	0.368606	0.302082	0.262685	0.277128	0.296314	0.320716	0.38484	0.454648	0.47485	0.44707	0.44646	0.439151	0.397234	0.348605	0.300931	0.272719	0.254648	0.223653
	0.321272	0.316648	0.364236	0.401845	0.424414	0.45906	0.522746	0.64336	0.777825	0.878388	0.92784	0.96879	1	0.936202	0.794502	0.669193	0.562499	0.518011	0.502676	0.451831	0.400237	0.320993	0.253612	0.23681	0.302759	0.474632	0.61356	0.602657	0.499233	0.405361	0.345302	0.32052	0.318319	0.338748	0.374129	0.372093	0.34337	0.278295	0.229588	0.226906	0.225559	0.22351	0.232439	0.21717	0.175211	0.206381	0.276508	0.343241	0.370281
	0.402091	0.450981	0.485032	0.487989	0.487416	0.500983	0.57064	0.683358	0.739733	0.75097	0.844096	0.975578	1	0.857122	0.663372	0.503429	0.357828	0.264444	0.260553	0.290328	0.275721	0.22494	0.157988	0.0840668	0.0241785	-0.0156943	-0.00572129	0.0526284	0.0963168	0.100008	0.122557	0.179142	0.246069	0.33442	0.415122	0.451759	0.449634	0.498915	0.594814	0.619747	0.575107	0.519014	0.459434	0.393882	0.334823	0.286132	0.249584	0.235466	0.279283
	0.413987	0.454822	0.543317	0.565757	0.536632	0.53775	0.587006	0.655925	0.689819	0.733013	0.828222	0.933896	1	0.973301	0.933648	0.919788	0.887996	0.866926	0.847612	0.792739	0.690877	0.55131	0.412524	0.299935	0.254241	0.26663	0.268286	0.242151	0.204303	0.192651	0.208987	0.237914	0.29634	0.351048	0.34943	0.292304	0.254672	0.290691	0.367939	0.404159	0.389831	0.37226	0.347583	0.332364	0.365154	0.403558	0.427315	0.478961	0.491037
	0.364542	0.298378	0.288029	0.254959	0.201645	0.219989	0.324475	0.492183	0.709223	0.885951	0.954589	0.994363	1	0.915248	0.810036	0.716814	0.542276	0.348672	0.247005	0.206576	0.159109	0.16883	0.179849	0.145954	0.122274	0.0780441	0.036139	0.0404043	0.0494192	0.0301973	-0.0134005	-0.0330673	-0.00203697	-0.0126676	-0.0215367	0.0727441	0.246465	0.366067	0.35215	0.256054	0.154194	0.103187	0.0969599	0.105077	0.116632	0.108055	0.100994	0.137779	0.231953
	0.240182	0.245191	0.244134	0.255839	0.249276	0.209897	0.202656	0.258069	0.383716	0.535099	0.705929	0.902508	1	0.978026	0.898476	0.799534	0.69107	0.548222	0.415784	0.323797	0.24827	0.196305	0.127917	0.0429648	-0.00984006	-0.0316423	-0.0328258	-0.0194683	0.0280556	0.100734	0.149602	0.168844	0.168577	0.149764	0.136226	0.15807	0.22247	0.269352	0.283421	0.300057	0.310924	0.299833	0.273386	0.249362	0.2238	0.189203	0.176933	0.197179	0.212475
	0.354417	0.374792	0.39707	0.400029	0.392507	0.40129	0.435024	0.514122	0.62584	0.739232	0.849739	0.949433	1	0.991834	0.970843	0.95778	0.925613	0.858151	0.795811	0.758826	0.818864	0.955471	0.988158	0.852274	0.628685	0.430494	0.293612	0.200048	0.152051	0.135267	0.121784	0.104189	0.0923643	0.0922178	0.105616	0.135041	0.154023	0.147083	0.133359	0.135333	0.151345	0.164538	0.173219	0.186484	0.210771	0.234839	0.245549	0.258659	0.28834
	0.0637819	0.049377	0.04428	0.0576211	0.0740344	0.162012	0.291215	0.400564	0.606925	0.831384	0.945493	0.996772	1	0.932102	0.838768	0.720082	0.5788	0.476554	0.415418	0.433478	0.552769	0.587231	0.466882	0.315312	0.183078	0.110972	0.0921133	0.0767455	0.0609197	0.0533668	0.0820052	0.136438	0.208519	0.268028	0.276925	0.318216	0.324138	0.249753	0.204799	0.181008	0.156234	0.151051	0.148147	0.138328	0.137306	0.138739	0.123221	0.112854	0.107561
	0.0684503	0.0366595	0.0388044	0.0638652	0.0473038	0.0320909	0.0781856	0.217496	0.394177	0.596253	0.790503	0.928665	1	0.970806	0.879815	0.737321	0.566227	0.396573	0.254823	0.142358	0.0370179	-0.0144843	-0.0385538	-0.048304	-0.0449717	-0.0490979	-0.0505447	-0.0531479	-0.0669563	-0.07348	-0.0759402	-0.0910938	-0.0943898	-0.0880175	-0.0781605	-0.083287	-0.104908	-0.100462	-0.0645223	-0.0397271	-0.0341275	-0.0333301	-0.0417414	-0.0523854	-0.0592094	-0.0724961	-0.0655518	-0.0553687	-0.0376977
	0.148357	0.0949931	0.0609223	0.0851137	0.130545	0.17323	0.193738	0.240247	0.376255	0.495345	0.680299	0.956112	1	0.74918	0.449955	0.253434	0.169513	0.152461	0.247737	0.352172	0.316892	0.223378	0.140073	0.0861194	0.10379	0.131196	0.108937	0.103784	0.09853	0.103606	0.130478	0.130126	0.114347	0.121706	0.150952	0.18623	0.191486	0.192045	0.260548	0.31421	0.328315	0.31597	0.26628	0.21893	0.210562	0.207705	0.161868	0.156148	0.195445
	0.0200828	0.0456737	0.0503059	0.0627296	0.0717597	0.071158	0.0650069	0.0765114	0.0910489	0.171452	0.436544	0.818596	1	0.88081	0.655278	0.430174	0.250141	0.155203	0.0920028	0.064849	0.0932529	0.107065	0.104228	0.0948139	0.0905959	0.105573	0.147242	0.198658	0.186818	0.141271	0.136867	0.134893	0.105363	0.0922835	0.102081	0.106533	0.104133	0.103345	0.0980934	0.086582	0.0729434	0.0687639	0.0509812	0.0336212	0.0522104	0.0716052	0.0821139	0.0643409	0.0149061
	0.00852933	0.0084547	0.00690471	0.00012532	0.00110703	0.00353004	0.00486344	0.013368	0.0364171	0.0954513	0.249526	0.617805	1	0.967057	0.641452	0.352173	0.167977	0.0767538	0.0378432	0.0352576	0.0447518	0.037227	0.0210014	0.00537438	-0.0057019	-0.00504554	-0.00640371	-0.01069	-0.00630933	-0.000990485	0.0018847	-0.0015947	-0.0056341	0.00137039	0.00718955	0.00280905	0.000742647	-0.00296222	-0.003828	0.00963587	0.0203709	0.0240565	0.0228841	0.0167641	0.0153261	0.0101716	0.00480894	0.00296698	0.00322054
	0.00119863	0.0120313	0.016483	0.0111206	0.0222981	0.0536326	0.0645622	0.164852	0.469376	0.760651	0.842766	0.890544	1	0.939922	0.639671	0.32755	0.145782	0.0567187	0.00291704	-0.0219212	-0.0191596	-0.0240292	-0.0459309	-0.0531854	-0.0496298	-0.0419158	-0.0291827	-0.0189824	-0.00465663	0.000927867	0.00126302	0.001707	0.0157294	0.0242903	0.0164976	0.0118982	0.00322109	-0.00297006	0.00612164	0.00747083	0.0425107	0.0849654	0.192077	0.275926	0.202478	0.113416	0.0588309	0.0406078	0.0200955
	-0.0109633	0.142003	0.301092	0.244633	0.159364	0.184414	0.30764	0.367372	0.3845	0.447268	0.525592	0.82482	1	0.864465	0.656543	0.40549	0.232077	0.127782	0.0471445	-0.00043838	-0.0113398	-0.026499	-0.0517636	-0.0639207	-0.0639783	0.00734894	0.0937811	0.0681119	0.0192556	-0.00133231	-0.0085183	0.0208534	0.102833	0.222263	0.261669	0.240964	0.236353	0.224342	0.210776	0.172681	0.113717	0.0858174	0.0693895	0.0355764	0.00775091	-0.0160594	-0.0261594	-0.0217484	-0.0157031
	0.53693	0.70595	0.788685	0.764661	0.671366	0.502018	0.331116	0.248026	0.296767	0.432164	0.590772	0.824562	1	0.974611	0.816179	0.617536	0.470214	0.421787	0.515703	0.741339	0.792785	0.571157	0.338409	0.196557	0.164929	0.200759	0.282951	0.408511	0.566324	0.738038	0.808848	0.792536	0.783413	0.770317	0.785882	0.713978	0.522794	0.393777	0.273131	0.16795	0.15751	0.162981	0.144063	0.139068	0.178937	0.271176	0.34966	0.334375	0.311075
	0.195904	0.161115	0.137364	0.198287	0.393446	0.594091	0.660477	0.71746	0.830607	0.873197	0.909092	0.988906	1	0.897547	0.692953	0.476491	0.313257	0.202109	0.139164	0.136759	0.216945	0.365757	0.575323	0.7314	0.744567	0.714201	0.741732	0.746117	0.649219	0.52257	0.391538	0.299628	0.319188	0.417685	0.489882	0.511823	0.502432	0.45538	0.368254	0.268735	0.206442	0.175833	0.14568	0.12572	0.124567	0.121167	0.10293	0.121001	0.168827
	0.0114086	0.0115326	0.0117158	-0.00648573	-0.0234384	0.0171456	0.0786002	0.121713	0.221648	0.319752	0.472821	0.802111	1	0.979116	0.824843	0.535944	0.27719	0.164549	0.127882	0.0848746	0.0959536	0.15502	0.203579	0.205303	0.180739	0.247103	0.387335	0.473687	0.572573	0.647273	0.606145	0.608745	0.72646	0.687077	0.463228	0.292485	0.239499	0.246385	0.210315	0.15353	0.119704	0.119701	0.208767	0.285398	0.275022	0.293965	0.307495	0.248186	0.142276
	0.123872	0.132598	0.145613	0.157507	0.150208	0.176585	0.214483	0.225373	0.26095	0.342039	0.517282	0.794819	1	0.968904	0.748919	0.502257	0.314029	0.198962	0.147917	0.140094	0.122913	0.0733699	0.0303099	0.00552772	-0.00728329	-0.00699758	-0.00342967	0.0173734	0.0561351	0.0993177	0.127449	0.124865	0.116747	0.0977326	0.0864066	0.0882884	0.0853755	0.0822415	0.09267	0.114937	0.121138	0.14366	0.160191	0.14951	0.154463	0.160791	0.145147	0.11086	0.0891438
	-0.0223248	-0.0104939	0.0131495	0.0396581	0.187265	0.388235	0.405966	0.284586	0.257302	0.368296	0.588829	0.879174	1	0.872287	0.656665	0.449384	0.316928	0.253901	0.197385	0.175224	0.156012	0.114299	0.0864113	0.0990722	0.100879	0.147301	0.254192	0.245057	0.175134	0.229005	0.323119	0.371976	0.423071	0.345487	0.204618	0.134397	0.0772206	0.0377281	0.0208749	0.02166	0.128307	0.405911	0.579205	0.521035	0.384978	0.244855	0.142282	0.0555736	0.00367296
	0.0137845	0.0157892	0.0196051	0.0397509	0.116835	0.185312	0.171107	0.168463	0.25603	0.450214	0.719035	0.954419	1	0.830759	0.589746	0.395328	0.274677	0.198638	0.181644	0.186435	0.141038	0.0847043	0.05114	0.0347581	0.0257439	0.0223399	0.0208267	0.017042	0.0153884	0.0119094	0.0102294	0.0148728	0.0232185	0.0338187	0.0489429	0.0578304	0.0528073	0.0410781	0.0299246	0.0254742	0.0261947	0.0251326	0.0222504	0.0217101	0.023494	0.0307962	0.0329782	0.0208732	0.0121898
	0.0576985	0.0781425	0.106738	0.0978344	0.0868826	0.16702	0.206454	0.274186	0.399557	0.430181	0.471403	0.751628	1	0.970525	0.908385	0.792942	0.584331	0.408928	0.328224	0.338429	0.381244	0.321082	0.160367	0.0274987	-0.0422294	-0.0455472	0.0025475	0.0713016	0.146281	0.266089	0.33895	0.321648	0.257929	0.141207	0.126368	0.129615	0.145004	0.201948	0.170888	0.0945775	0.0581837	0.0855752	0.090262	0.0747133	0.253918	0.506219	0.499655	0.317719	0.150091
	0.26814	0.23907	0.25269	0.320028	0.405711	0.445698	0.426379	0.417521	0.465093	0.575268	0.754782	0.936506	1	0.894961	0.698188	0.514612	0.369984	0.271737	0.218262	0.197392	0.192388	0.154377	0.111179	0.116067	0.160803	0.26012	0.353459	0.410873	0.441343	0.410879	0.372806	0.355638	0.338955	0.318509	0.309988	0.294795	0.251589	0.216386	0.184777	0.165839	0.150217	0.114797	0.0944591	0.0945681	0.0978651	0.115506	0.170365	0.21968	0.2454
	0.0473695	0.0702082	0.101952	0.15228	0.175854	0.162089	0.146157	0.199387	0.31506	0.420825	0.584618	0.83818	1	0.948738	0.778852	0.573399	0.388628	0.263445	0.175469	0.123974	0.0893603	0.0739976	0.0669394	0.0497666	0.0415756	0.0385052	0.0503013	0.0665325	0.0758365	0.0993113	0.140729	0.176008	0.220185	0.240917	0.219092	0.19571	0.163639	0.133382	0.122587	0.11884	0.109902	0.110075	0.118695	0.125092	0.112134	0.0955985	0.0965127	0.0877444	0.0624001
	0.0429082	0.0346355	0.0320488	0.0596745	0.104488	0.168994	0.243531	0.320816	0.449906	0.657037	0.870182	0.991509	1	0.87859	0.664933	0.463624	0.321434	0.232182	0.178908	0.15461	0.216589	0.307383	0.308132	0.259896	0.226572	0.231771	0.271608	0.293547	0.29114	0.277548	0.252033	0.228446	0.220282	0.241698	0.261386	0.282097	0.312588	0.312396	0.271445	0.216731	0.169079	0.13369	0.107336	0.0822909	0.0810397	0.10782	0.130326	0.124017	0.0930329
	0.0546447	0.032208	0.0190273	0.0156271	0.0461258	0.122792	0.182711	0.206499	0.252116	0.335267	0.552827	0.871824	1	0.884357	0.708525	0.51831	0.353408	0.300279	0.268255	0.207853	0.184448	0.178092	0.1651	0.168882	0.207569	0.253139	0.276267	0.325601	0.376628	0.371218	0.336883	0.325796	0.329811	0.318056	0.303792	0.265166	0.201829	0.155159	0.147675	0.177025	0.215953	0.230007	0.227817	0.229965	0.268104	0.305659	0.287406	0.229763	0.154955
	-0.0369895	-0.0281238	-0.0244338	-0.027389	-0.0195882	-0.0177506	-0.0142184	0.0161547	0.0600547	0.135505	0.256732	0.63715	1	0.891345	0.561411	0.287841	0.129473	0.0487032	0.00271799	-0.00541291	-0.0029923	-0.0167552	-0.0290511	-0.0394599	-0.0498592	-0.0553284	-0.0428038	-0.0355748	-0.0480279	-0.0531176	-0.048063	-0.0518149	-0.0527911	-0.048893	-0.0526066	-0.0530976	-0.0395638	-0.031572	-0.027066	-0.02669	-0.0288285	-0.0312717	-0.0436084	-0.0483502	-0.0444989	-0.0335285	-0.0268682	-0.0305293	-0.03603
	-0.0139939	-0.00139247	0.00382345	0.00915101	0.0186497	0.0170773	0.0215602	0.0994394	0.314548	0.533141	0.675069	0.860229	1	0.967158	0.771316	0.508131	0.322194	0.227406	0.15695	0.0924445	0.0542491	0.0350336	0.0198061	0.00103963	-0.014698	-0.0105025	0.000958787	-0.00109164	0.00705032	0.0120336	0.00267426	0.0153539	0.0290353	0.0195152	0.00825502	0.000430082	0.00229631	0.0135403	0.015321	0.00533877	-0.000355039	-0.00228549	-0.00724529	-0.00373521	-0.00691093	-0.0143867	-0.00613956	0.00103313	-0.00613119
	0.00601462	-0.00384829	-0.0263318	-0.00427893	0.233107	0.441677	0.363737	0.230888	0.204314	0.360209	0.675685	0.942197	1	0.879392	0.691311	0.455273	0.263023	0.19347	0.141983	0.0941887	0.0993589	0.156789	0.167256	0.163283	0.181358	0.160206	0.119419	0.111478	0.124043	0.119778	0.0790426	0.0618154	0.0795997	0.0798419	0.0832192	0.0628645	0.017651	-0.0109541	0.00260525	0.050042	0.113784	0.137262	0.103889	0.106875	0.140855	0.136418	0.0813058	0.0668949	0.0447378
	0.0233151	0.0186441	0.015866	0.0372102	0.0730119	0.107314	0.118349	0.0967677	0.108426	0.152416	0.311165	0.572755	0.846947	1	0.899576	0.657719	0.441412	0.294165	0.179585	0.0983489	0.0607473	0.0245802	-0.013904	-0.0282331	-0.0255662	0.02127	0.0861443	0.101271	0.0788378	0.0353246	0.0151744	0.0148626	-0.00401411	0.00996471	0.04429	0.0436858	0.0318504	0.00527602	-0.0272705	-0.00390633	0.0123306	0.00553221	9.46111e-05	-0.0336386	0.0830549	0.172595	0.0961134	0.0728523	0.0623982
	0.358342	0.38039	0.458152	0.555175	0.604851	0.680781	0.764114	0.796118	0.805968	0.856161	0.909217	0.942049	0.970865	1	0.995001	0.951382	0.889565	0.805592	0.74678	0.702538	0.658813	0.661105	0.642211	0.607138	0.59616	0.584622	0.624251	0.622172	0.605905	0.594708	0.526787	0.482347	0.436293	0.361009	0.289994	0.265295	0.258075	0.255645	0.287918	0.327474	0.395883	0.46518	0.471174	0.447608	0.432599	0.449099	0.454703	0.432007	0.395046
	0.321742	0.31863	0.340862	0.412447	0.508464	0.601392	0.673967	0.68709	0.684688	0.723626	0.775274	0.846947	0.958438	1	0.944878	0.938067	0.918779	0.826583	0.692008	0.517552	0.387672	0.32012	0.332557	0.393062	0.38749	0.346738	0.31055	0.276407	0.267918	0.29248	0.320392	0.287982	0.232311	0.216496	0.211662	0.209147	0.185897	0.145021	0.130209	0.125045	0.132732	0.152983	0.171275	0.222238	0.233948	0.230717	0.251272	0.23874	0.266076
	0.0494611	0.0987083	0.200722	0.318998	0.472656	0.634466	0.6999	0.69482	0.649639	0.585202	0.600718	0.74983	0.92298	1	0.946658	0.786645	0.617389	0.489166	0.380113	0.286909	0.213646	0.166687	0.13841	0.106598	0.082713	0.0555643	0.0180476	0.033813	0.0484276	0.0127824	0.0188843	0.0562008	0.0694933	0.0673336	0.0460049	0.019933	0.0143494	0.0230144	0.0584352	0.111539	0.112681	0.0826732	0.0441932	-0.00073729	-0.00153489	0.00590255	0.0102659	0.0274261	0.0386783
	0.201644	0.264644	0.311176	0.317675	0.241134	0.175711	0.199006	0.323969	0.515386	0.612879	0.727262	0.88793	0.966019	1	0.999667	0.954816	0.839261	0.69138	0.596435	0.489831	0.399853	0.358848	0.345553	0.290596	0.212107	0.17368	0.124985	0.0964227	0.0944365	0.0875162	0.100087	0.176162	0.174395	0.109875	0.131744	0.153874	0.137798	0.150908	0.176542	0.15356	0.134815	0.144111	0.142457	0.119452	0.11101	0.119721	0.14187	0.187097	0.186717
	0.0410711	0.0356561	0.0658905	0.0957085	0.12826	0.177843	0.212493	0.287228	0.331825	0.364552	0.533482	0.778597	0.954913	1	0.950771	0.870596	0.800834	0.760337	0.75246	0.676388	0.544221	0.448648	0.373083	0.305561	0.247753	0.191835	0.133074	0.104605	0.108504	0.173321	0.278012	0.282293	0.211586	0.152586	0.116201	0.0686309	0.0670517	0.124027	0.10979	0.0829674	0.0699729	0.0978398	0.21717	0.247226	0.153608	0.0893073	0.0872992	0.0761406	0.0369737
	0.101028	0.100599	0.0982589	0.106906	0.125293	0.144829	0.16197	0.193035	0.264184	0.432598	0.622103	0.771253	0.923437	1	0.968909	0.896927	0.814359	0.714403	0.61333	0.502527	0.370655	0.25212	0.177366	0.132374	0.0947318	0.0625792	0.036436	0.0223194	0.0193021	0.019618	0.0306478	0.0850714	0.148603	0.147751	0.119798	0.100717	0.0783654	0.0634798	0.0535834	0.0429505	0.0471808	0.0969175	0.161211	0.159287	0.116936	0.108645	0.105986	0.0854832	0.0823756
	0.218788	0.166505	0.171191	0.238089	0.265704	0.25542	0.250023	0.304639	0.443831	0.538784	0.631242	0.736467	0.885186	1	0.954005	0.854048	0.720762	0.629207	0.616179	0.560634	0.523718	0.525507	0.479121	0.477279	0.519135	0.588782	0.65711	0.795813	0.930079	0.928612	0.915111	0.923716	0.884549	0.835873	0.751205	0.619685	0.480367	0.389778	0.334612	0.257996	0.219336	0.23049	0.229738	0.184636	0.151705	0.118193	0.0861968	0.102027	0.174602
	0.695082	0.698386	0.663175	0.721121	0.844394	0.903636	0.879347	0.796572	0.782137	0.766486	0.813387	0.932458	0.991775	1	0.866586	0.784099	0.718432	0.58651	0.509448	0.499274	0.492198	0.444286	0.36411	0.282245	0.198221	0.146702	0.116251	0.0395895	0.042976	0.106632	0.128205	0.141277	0.111773	0.0834453	0.172311	0.267864	0.287429	0.335711	0.34821	0.379653	0.423663	0.420207	0.429505	0.388733	0.463449	0.53502	0.512367	0.512158	0.560737
	0.825092	0.781839	0.738305	0.774897	0.819681	0.79433	0.760996	0.749496	0.820094	0.893408	0.899135	0.940355	0.998018	1	0.933371	0.833803	0.768733	0.733861	0.704227	0.703111	0.662805	0.547317	0.431285	0.360633	0.314294	0.281715	0.250411	0.230006	0.219267	0.193026	0.180737	0.19778	0.222921	0.235795	0.245755	0.247632	0.229474	0.201534	0.20194	0.231964	0.255762	0.269786	0.279051	0.292793	0.324765	0.424272	0.584481	0.727954	0.816242
	0.192613	0.193382	0.170617	0.13162	0.116838	0.105308	0.0797488	0.0896593	0.157124	0.348909	0.632734	0.856215	0.96889	1	0.977159	0.893569	0.771886	0.62958	0.507988	0.420902	0.368911	0.345246	0.363237	0.482955	0.627736	0.725619	0.772868	0.799736	0.813177	0.777402	0.711533	0.637952	0.556094	0.482055	0.443842	0.427079	0.425224	0.411143	0.390565	0.386358	0.379846	0.370543	0.355593	0.327664	0.291766	0.26496	0.248497	0.226967	0.209119
	0.20744	0.165836	0.145212	0.217201	0.391699	0.512252	0.532127	0.576577	0.680541	0.761263	0.797795	0.859369	0.952703	1	0.961523	0.846847	0.669042	0.487935	0.344396	0.256399	0.193266	0.118703	0.0602094	0.0487476	0.0769654	0.0978388	0.113514	0.134616	0.142751	0.173973	0.187762	0.14895	0.1227	0.10841	0.113463	0.134509	0.148313	0.170597	0.243304	0.339301	0.359506	0.327575	0.351674	0.401727	0.416192	0.392	0.328839	0.26551	0.256638
	0.0255966	0.0162248	2.9533e-05	-0.00200368	0.0417378	0.0327121	0.0068701	0.0305975	0.0669681	0.147037	0.325908	0.578407	0.8784	1	0.950025	0.886401	0.6511	0.360204	0.184013	0.0932278	0.0215428	-0.00147823	0.0172252	0.045232	0.0519719	0.0350798	0.0154663	-0.00716229	-0.0137838	0.0158848	0.0333777	0.00412358	-0.0154684	-0.00264753	0.0242205	-0.00642593	-0.0195692	0.0136156	0.00988327	-0.00611213	-0.00929918	-0.0275276	-0.0302972	-0.0163405	-0.00381282	-0.0119122	-0.0331045	-0.00779087	0.00903412
	0.0403063	0.0424764	0.0353935	0.0269451	0.025697	0.0233203	0.0286326	0.0656601	0.132579	0.2755	0.499187	0.748278	0.91994	1	0.986038	0.847757	0.706697	0.591853	0.459712	0.3156	0.185806	0.100452	0.0555457	0.0329651	0.0223691	0.0160605	0.0366214	0.0745409	0.0935237	0.0931447	0.0789696	0.0583671	0.0311832	0.0110277	0.00328175	-0.00352055	-0.00504017	-0.0033602	-0.00233603	-0.00233019	-0.00209124	-0.0048903	-0.0048305	-0.00405689	-0.00148558	0.00268502	-0.000927984	-0.00208505	0.00128467
	0.0588041	0.0610842	0.0596035	0.0623495	0.075693	0.125026	0.22758	0.35556	0.504239	0.668406	0.811993	0.925275	0.988116	1	0.968394	0.883567	0.757982	0.613932	0.488305	0.402381	0.330234	0.250536	0.165985	0.0887178	0.0353033	0.0130191	0.00364477	-0.00650177	-0.0108895	-0.014376	-0.0236023	-0.0274798	-0.0163187	-0.0100687	-0.00888475	-0.00458337	-0.00577547	-0.00427002	0.00174765	0.013735	0.0329818	0.046784	0.0544966	0.0680366	0.0751546	0.079107	0.0834191	0.0813578	0.0740221
	0.238035	0.200648	0.174693	0.140136	0.116473	0.150832	0.212793	0.282672	0.398548	0.554002	0.73213	0.898368	0.995565	1	0.909445	0.807618	0.728167	0.663179	0.598473	0.496253	0.368204	0.249687	0.154961	0.0769668	0.0462994	0.0557872	0.0755716	0.0890159	0.108088	0.162227	0.235611	0.311309	0.370372	0.443728	0.571407	0.642864	0.63663	0.62515	0.588616	0.523196	0.484966	0.511225	0.521433	0.458588	0.397039	0.393405	0.409306	0.386726	0.333582
	0.510125	0.370515	0.50764	0.636164	0.547312	0.49894	0.574715	0.611506	0.607542	0.695094	0.756378	0.682805	0.837692	1	0.851857	0.662233	0.566371	0.518556	0.485638	0.56267	0.610162	0.552629	0.476163	0.426191	0.336275	0.306784	0.372304	0.357419	0.335628	0.378595	0.40604	0.35531	0.407862	0.517118	0.464048	0.442187	0.436614	0.379037	0.364409	0.368002	0.443089	0.503899	0.533579	0.545903	0.544211	0.558356	0.567277	0.561816	0.627234
	0.134444	0.0885699	0.0557262	0.0432378	0.0638854	0.0944047	0.107956	0.126181	0.185214	0.299246	0.461285	0.732211	0.968511	1	0.908599	0.767578	0.59498	0.474068	0.436117	0.383342	0.271926	0.179392	0.190693	0.248199	0.29879	0.349039	0.382457	0.397231	0.361674	0.300447	0.24534	0.220056	0.231546	0.195383	0.122573	0.0763266	0.0511084	0.0595035	0.0792111	0.101035	0.138859	0.162707	0.247527	0.364412	0.408465	0.436105	0.460001	0.388499	0.261875
	-0.0428111	-0.0341907	-0.0281809	-0.0329262	-0.035805	-0.0327111	-0.0409702	-0.0291346	0.00607646	0.0684141	0.208531	0.457682	0.750752	0.9385	1	0.997039	0.93362	0.805401	0.65939	0.532079	0.42558	0.327034	0.254406	0.193328	0.117066	0.064773	0.0508367	0.034221	0.0141613	0.0116097	0.00702808	0.000421697	-0.0124746	-0.0158032	-0.0173572	-0.0265197	-0.0213122	-0.020623	-0.0303108	-0.0359319	-0.0382079	-0.032576	-0.0299442	-0.0389	-0.0298116	-0.0230282	-0.0278511	-0.0304492	-0.0404981
	0.549661	0.476449	0.400311	0.32559	0.279244	0.278329	0.321899	0.441458	0.617959	0.716611	0.771811	0.824311	0.881568	0.96765	1	0.981566	0.936527	0.871433	0.787164	0.671684	0.532729	0.410668	0.332243	0.270921	0.228619	0.207154	0.181696	0.140049	0.106747	0.102003	0.0956989	0.0831142	0.0701499	0.0911306	0.114954	0.0903535	0.0779608	0.0878312	0.125536	0.157576	0.152211	0.146019	0.145042	0.133438	0.148141	0.227749	0.347779	0.454037	0.529636
	0.0106275	0.0184316	0.0179517	0.0127606	0.00722622	0.0244751	0.0957494	0.207386	0.29801	0.343084	0.374808	0.412794	0.504409	0.761702	1	0.967261	0.802098	0.685849	0.615647	0.533799	0.425802	0.313799	0.211052	0.142353	0.104847	0.0815193	0.0717412	0.0755022	0.0747736	0.0566383	0.0413299	0.0253583	0.00462263	0.00117011	0.00410225	0.000680667	-0.000590079	0.00242189	0.00708288	-0.00111743	-0.0114292	-0.0149817	-0.0140734	-0.0094223	-0.00936916	-0.00382838	-0.00511004	-0.00980546	-0.00654089
	0.0806681	0.0894533	0.102239	0.113526	0.100172	0.0812387	0.0811282	0.0833217	0.086544	0.0915503	0.115813	0.3068	0.606475	0.872354	1	0.904622	0.732927	0.592631	0.505	0.450859	0.351256	0.251014	0.208011	0.202602	0.195226	0.161451	0.140289	0.124731	0.115895	0.130372	0.131143	0.158712	0.295813	0.453815	0.502181	0.457343	0.350757	0.247463	0.214684	0.192401	0.140707	0.100255	0.0770076	0.0583574	0.0690434	0.0804813	0.0771033	0.0848674	0.0841296
	0.16568	0.160356	0.104191	0.0602679	0.0588323	0.0543492	0.0800007	0.0786417	0.0823365	0.134834	0.292404	0.632962	0.864983	0.974413	1	0.899615	0.903405	0.898654	0.766881	0.604086	0.569543	0.610307	0.537601	0.409243	0.306334	0.244778	0.182018	0.123162	0.099562	0.0771535	0.054913	0.0537683	0.101339	0.204225	0.2256	0.134743	0.0835839	0.0635003	0.0339208	0.0187234	0.0149682	0.018456	0.0078489	-0.00127087	0.00212344	0.0813193	0.209768	0.254181	0.217604
	0.231071	0.349402	0.556061	0.706911	0.773763	0.769268	0.817486	0.883843	0.867084	0.819343	0.845105	0.928267	0.936646	0.993173	1	0.871604	0.727139	0.586492	0.449798	0.361792	0.326776	0.315232	0.354364	0.412656	0.506204	0.543335	0.487764	0.464635	0.415841	0.331459	0.329859	0.421708	0.470673	0.423844	0.317082	0.209317	0.157327	0.129091	0.141546	0.18731	0.224949	0.259048	0.248004	0.230001	0.209373	0.160314	0.133407	0.14554	0.177338
	0.00659173	0.0179945	0.0591251	0.114655	0.131161	0.113003	0.0914178	0.108231	0.144047	0.206506	0.408288	0.749631	0.977522	0.995415	1	0.946096	0.782391	0.622294	0.494505	0.404747	0.280455	0.16018	0.0905589	0.0408834	0.0137533	0.00907838	0.00567305	0.00259643	-0.00132295	-0.00490224	-0.00213491	0.0869633	0.160886	0.118551	0.0691386	0.0386155	0.00850963	-0.0178638	-0.0214844	-0.00536784	0.0143001	0.0429218	0.102287	0.136698	0.182753	0.234147	0.164265	0.0758085	0.0405908
	0.491508	0.604997	0.640481	0.636273	0.566027	0.515168	0.584973	0.69148	0.825694	0.917156	0.952147	0.94535	0.915831	0.961054	1	0.968411	0.857329	0.676313	0.521754	0.442964	0.383959	0.309969	0.23996	0.173782	0.141262	0.180406	0.272228	0.393885	0.528474	0.686944	0.801398	0.755792	0.6388	0.514707	0.391123	0.298991	0.236242	0.205642	0.211024	0.220964	0.217897	0.247404	0.274266	0.271786	0.25924	0.257555	0.307237	0.368767	0.391038
	0.733074	0.918581	0.906995	0.858435	0.798772	0.641662	0.529768	0.508312	0.520712	0.556775	0.556351	0.50473	0.649755	0.905001	1	0.880909	0.688881	0.555091	0.542172	0.576184	0.533427	0.460029	0.369336	0.297163	0.243825	0.217943	0.195673	0.16937	0.2062	0.241345	0.190778	0.150356	0.17678	0.167388	0.184274	0.255765	0.248541	0.23719	0.222339	0.134948	0.052612	0.106826	0.191076	0.156611	0.160927	0.190947	0.282066	0.391292	0.441852
	0.105358	0.143137	0.222217	0.282355	0.311722	0.312548	0.308038	0.311303	0.343787	0.433531	0.545978	0.677563	0.824453	0.939529	1	0.946119	0.843357	0.786177	0.770844	0.75299	0.689226	0.61877	0.625885	0.634152	0.534716	0.40337	0.315726	0.249342	0.191395	0.165341	0.170926	0.172895	0.172096	0.180987	0.181606	0.185202	0.251232	0.408819	0.52993	0.537172	0.512598	0.460991	0.361002	0.314329	0.291547	0.241879	0.207563	0.178893	0.153537
	0.814225	0.734613	0.790141	0.879616	0.813459	0.758438	0.757031	0.806363	0.868054	0.924896	0.981391	0.970214	0.953496	0.993342	1	0.955318	0.941459	0.921256	0.832612	0.732209	0.635996	0.55706	0.598286	0.627693	0.600538	0.536326	0.405749	0.283259	0.178063	0.0872838	0.0457933	0.0720879	0.104345	0.115151	0.115232	0.148925	0.161196	0.143765	0.169719	0.233178	0.286005	0.336988	0.393921	0.424408	0.481329	0.582238	0.696326	0.804864	0.863444
	0.0387152	0.0445766	0.0420533	0.0549815	0.0753093	0.0990767	0.130945	0.160281	0.203472	0.284574	0.441926	0.669712	0.859045	0.970633	1	0.942048	0.864427	0.767727	0.649123	0.540661	0.445672	0.356238	0.280306	0.214244	0.146808	0.108469	0.0795238	0.0534328	0.037675	0.0259561	0.0407346	0.0594709	0.0617719	0.0609887	0.0678567	0.061473	0.0368206	0.0188335	0.0161845	0.0289533	0.0542922	0.0779991	0.0629245	0.0382451	0.0324813	0.0259727	0.0249753	0.0311901	0.0338482
	0.138405	0.1389	0.126286	0.115414	0.100746	0.0880751	0.0820341	0.112907	0.170427	0.255118	0.421162	0.639519	0.817661	0.924019	1	0.996748	0.884143	0.755814	0.749335	0.769893	0.686215	0.556003	0.408636	0.273189	0.174782	0.118016	0.096236	0.107361	0.115834	0.0994259	0.0710609	0.0459997	0.041659	0.0936981	0.145802	0.156043	0.154834	0.140655	0.11349	0.0786228	0.0505666	0.0323538	0.0189678	0.0114502	0.015613	0.021518	0.0303538	0.0407705	0.0584715
	0.364028	0.502793	0.650497	0.777972	0.772613	0.643024	0.618928	0.656897	0.553215	0.465569	0.479547	0.585732	0.775421	0.957265	1	0.95361	0.792047	0.556427	0.439276	0.335238	0.154174	0.0176409	0.00129728	0.0201311	0.00386742	-0.0181576	0.0392047	0.091722	0.111037	0.342005	0.676319	0.716725	0.570146	0.468163	0.479473	0.640996	0.701166	0.635151	0.656664	0.757804	0.795627	0.707127	0.723845	0.786839	0.569639	0.406185	0.43056	0.396159	0.339832
	0.0510614	0.064039	0.0910871	0.163128	0.210474	0.221455	0.250434	0.316683	0.48425	0.653117	0.746331	0.820358	0.8986	0.986171	1	0.904739	0.837623	0.815771	0.783993	0.777696	0.867632	0.932305	0.863592	0.743165	0.646163	0.631202	0.592768	0.467867	0.359687	0.347776	0.332692	0.278635	0.265073	0.230313	0.175428	0.15531	0.193031	0.240501	0.224161	0.183261	0.148135	0.103555	0.065176	0.0451359	0.0405261	0.0277374	0.0243643	0.0473709	0.0604047
	0.381125	0.360828	0.379732	0.4252	0.500673	0.621476	0.694573	0.746623	0.864517	0.972134	0.993475	0.957086	0.938754	0.98176	1	0.926864	0.811314	0.739972	0.669137	0.553916	0.467977	0.405883	0.377371	0.340765	0.222277	0.130002	0.127392	0.216884	0.322731	0.359524	0.3732	0.374674	0.331953	0.266494	0.243877	0.271979	0.390259	0.506381	0.540826	0.547877	0.573621	0.633637	0.63789	0.564708	0.524748	0.516121	0.497226	0.446013	0.400557
	0.52907	0.51464	0.477992	0.416748	0.346813	0.314529	0.303532	0.333157	0.41708	0.500191	0.569397	0.675285	0.832781	0.957667	1	0.966995	0.903723	0.833374	0.768275	0.744205	0.716641	0.674026	0.637144	0.551318	0.447455	0.380098	0.326571	0.292919	0.25188	0.206538	0.16815	0.111561	0.0704265	0.0670984	0.0719464	0.0706225	0.0708627	0.0730893	0.0727151	0.0735068	0.0783498	0.101825	0.126686	0.132426	0.132736	0.133993	0.142282	0.174109	0.279651
	0.252365	0.235721	0.259418	0.31266	0.367772	0.424083	0.478894	0.550272	0.656869	0.759928	0.825654	0.867788	0.91399	0.984891	1	0.957202	0.890215	0.800371	0.716673	0.679905	0.659775	0.604048	0.534527	0.45498	0.368123	0.285517	0.235302	0.209408	0.183294	0.18493	0.243291	0.309267	0.335112	0.329798	0.309788	0.295189	0.288261	0.289741	0.296576	0.333997	0.408983	0.465275	0.491286	0.472704	0.441891	0.421814	0.401308	0.374248	0.327396
	0.445446	0.4737	0.482042	0.469536	0.418521	0.374698	0.355182	0.36662	0.370306	0.433836	0.583413	0.688656	0.798936	0.925834	1	0.98993	0.944248	0.910889	0.901158	0.854	0.715939	0.586528	0.450973	0.291548	0.157062	0.0800857	0.0479718	0.030139	0.0232119	0.0240452	0.0384753	0.0607972	0.0706742	0.0676218	0.0803119	0.099801	0.10195	0.0870657	0.0824318	0.0918053	0.103009	0.129051	0.13879	0.131266	0.126988	0.145531	0.238903	0.348769	0.382133
	0.0218419	0.0184494	0.0150005	0.0169775	0.0237601	0.0233507	0.0459943	0.09411	0.149073	0.254122	0.426334	0.573608	0.69366	0.877954	1	0.9953	0.934903	0.803745	0.655838	0.522929	0.393342	0.280681	0.17805	0.0930587	0.0491318	0.0288425	0.013047	0.00565461	0.00739943	0.00398209	-0.00201577	-0.00296856	-0.0033877	-0.00316444	-0.000735671	0.00282338	0.00250232	0.00533018	0.00378906	0.00602064	0.0106749	0.00824125	0.0169058	0.017419	0.0174703	0.0223082	0.0127122	0.00672525	0.0142374
	0.109253	0.124705	0.24901	0.330662	0.31645	0.308619	0.316383	0.33883	0.377096	0.431038	0.512623	0.614551	0.743387	0.911204	1	0.916733	0.726418	0.504505	0.320766	0.18993	0.0990033	0.0371785	-0.00451937	-0.0110056	-0.000976848	-0.00944229	-0.00774289	0.0147937	0.0336174	0.0585362	0.0902725	0.109743	0.115357	0.0924988	0.0567416	0.0505378	0.0492398	0.0773323	0.107113	0.105277	0.0962214	0.0965286	0.107476	0.114887	0.117699	0.128153	0.142731	0.139086	0.114733
	0.190394	0.218663	0.258004	0.284192	0.246316	0.20814	0.233457	0.252509	0.341519	0.536876	0.746058	0.867452	0.912283	0.92348	1	0.960617	0.733785	0.550938	0.432961	0.340278	0.279692	0.283289	0.254741	0.196393	0.187489	0.176597	0.14165	0.141656	0.160381	0.147945	0.145207	0.167259	0.135132	0.120321	0.16233	0.175248	0.179028	0.148783	0.137208	0.131599	0.148566	0.181198	0.177997	0.183741	0.166227	0.141547	0.1414	0.138533	0.149571
	0.0447386	0.0431148	0.0353147	0.0407292	0.0370572	0.0449233	0.0738242	0.135986	0.268569	0.401061	0.544347	0.777564	0.919693	0.96578	1	0.936188	0.746535	0.511714	0.320022	0.18145	0.0960461	0.0547414	0.0139437	-0.0124002	-0.00609495	-0.000389997	0.0112237	0.0569991	0.0999141	0.111721	0.0934003	0.0556048	0.0627503	0.0675342	0.0324838	-0.000201956	-0.0185272	-0.0102504	-0.00152363	-0.00193896	0.00714535	-0.0014356	-0.0259093	-0.0390224	-0.042732	-0.0294451	-0.00697605	-0.00971038	-0.0183008
	0.266834	0.270946	0.233435	0.20736	0.218344	0.235229	0.274005	0.284922	0.289287	0.448651	0.717472	0.885556	0.933884	0.972357	1	0.878925	0.705104	0.625224	0.565967	0.556174	0.541274	0.550196	0.577156	0.540782	0.479586	0.430706	0.443888	0.482927	0.455807	0.359429	0.271206	0.234755	0.226467	0.207556	0.194028	0.189968	0.18173	0.194462	0.218566	0.238781	0.22277	0.215858	0.216224	0.182803	0.205555	0.2135	0.199683	0.264201	0.310253
	0.20883	0.0884987	0.0131836	-0.0403268	-0.0702829	-0.056901	-0.014332	0.0124776	-0.00470269	-0.0115452	-0.00403929	0.0783234	0.310405	0.700055	1	0.978605	0.849216	0.801031	0.746776	0.57156	0.383749	0.288805	0.194251	0.0748985	0.0107381	-0.00308355	-0.00938718	-0.00503387	0.00997055	0.0540119	0.0993788	0.168754	0.225996	0.321248	0.573663	0.646421	0.429831	0.243666	0.173332	0.170758	0.152413	0.0821204	0.0550582	0.0755689	0.155161	0.257017	0.365196	0.461503	0.455462
	0.321051	0.354412	0.311523	0.268968	0.272623	0.298705	0.32908	0.379292	0.450485	0.529775	0.571352	0.630355	0.745639	0.858486	0.954145	1	0.948238	0.920213	0.981346	0.950641	0.828373	0.658627	0.54646	0.57424	0.627934	0.69339	0.768777	0.800739	0.792216	0.71596	0.659127	0.743549	0.822224	0.846654	0.90822	0.850592	0.708432	0.688852	0.689953	0.627563	0.528867	0.441398	0.369357	0.299635	0.25951	0.248785	0.232346	0.200967	0.219221
	0.405447	0.42418	0.391037	0.359563	0.327655	0.278948	0.243278	0.248802	0.273021	0.278171	0.352245	0.472257	0.644567	0.857978	0.991612	1	0.935671	0.889783	0.862616	0.837537	0.747646	0.638267	0.591474	0.577278	0.527806	0.454168	0.393587	0.329219	0.29171	0.247385	0.214967	0.203549	0.193572	0.165342	0.122766	0.133828	0.145102	0.158328	0.171097	0.183978	0.21638	0.258189	0.328443	0.38627	0.399344	0.368371	0.346001	0.330839	0.297872
	0.138107	0.173898	0.20808	0.215146	0.199598	0.203407	0.224088	0.26205	0.338093	0.430756	0.51865	0.611097	0.697484	0.836174	0.975941	1	0.942425	0.855218	0.761368	0.664291	0.543217	0.431909	0.353884	0.292399	0.246217	0.218734	0.22411	0.247037	0.278444	0.299161	0.306107	0.299416	0.28906	0.280731	0.244138	0.176013	0.11734	0.09251	0.07144	0.0359268	0.00944211	0.00386138	0.0144606	0.0253553	0.0268803	0.0696432	0.125167	0.107181	0.087704
	0.0284183	0.0242309	0.0618273	0.111582	0.108049	0.0920032	0.0805419	0.0726774	0.0845095	0.135042	0.241283	0.415072	0.636233	0.843781	0.972636	1	0.931405	0.814511	0.693506	0.587148	0.488085	0.376946	0.283306	0.210162	0.153653	0.114294	0.0809595	0.0522219	0.0296753	0.0137998	0.00554484	0.00645897	0.00611156	0.00148493	0.000230053	0.0191734	0.0596043	0.0887919	0.0938516	0.0767101	0.0553255	0.0404096	0.020646	0.0113835	0.0186097	0.023524	0.0184807	0.0149504	0.0198142
	0.316193	0.483626	0.451865	0.466037	0.562076	0.694759	0.888324	0.992294	0.958173	0.834726	0.655358	0.549421	0.57059	0.720887	0.980387	1	0.748222	0.559934	0.403521	0.294049	0.239092	0.205816	0.235984	0.267159	0.229124	0.164878	0.126467	0.19313	0.317261	0.37996	0.434135	0.594273	0.811689	0.876185	0.698108	0.493514	0.371814	0.27991	0.211629	0.106456	0.0628236	0.0921468	0.0902296	0.0826656	0.0835352	0.118862	0.114961	0.0897706	0.100586
	0.467457	0.410002	0.323032	0.294109	0.277744	0.257881	0.2441	0.209795	0.207605	0.208674	0.219632	0.356568	0.588045	0.840842	0.977325	1	0.986042	0.950797	0.923301	0.870599	0.84911	0.86848	0.845011	0.782253	0.717535	0.636873	0.549644	0.503971	0.545386	0.574513	0.500421	0.406825	0.38649	0.40554	0.424807	0.395536	0.297826	0.234512	0.199359	0.155605	0.113997	0.07065	0.0494736	0.0785331	0.0918915	0.0625777	0.105554	0.241976	0.369091
	0.427764	0.432407	0.452629	0.468633	0.454826	0.399018	0.349407	0.365456	0.417424	0.457291	0.547619	0.694715	0.797633	0.886404	0.975026	1	0.954506	0.862958	0.78745	0.736276	0.694324	0.657532	0.66067	0.597476	0.46336	0.393093	0.385274	0.386791	0.34991	0.320411	0.318814	0.289914	0.211387	0.171702	0.193246	0.211602	0.195949	0.175538	0.172666	0.19063	0.233539	0.272964	0.228858	0.142282	0.119525	0.156544	0.175303	0.180661	0.276415
	-0.174662	-0.154143	-0.134602	-0.16679	-0.187731	-0.160732	-0.161112	-0.012455	0.35474	0.617185	0.637497	0.576941	0.594535	0.79211	0.965945	1	0.881109	0.628315	0.421523	0.336527	0.313939	0.267578	0.300198	0.355037	0.265172	0.0926068	0.00855683	-0.0235127	-0.0185448	0.0219824	0.0148257	0.0656094	0.101	0.0920792	0.168291	0.224078	0.222763	0.149991	0.00185761	-0.0738719	-0.122052	-0.129041	-0.0353336	-0.0408373	-0.16316	-0.179941	-0.109919	-0.0722585	-0.13354
	0.461215	0.439882	0.43895	0.4907	0.559384	0.569481	0.524388	0.461522	0.423081	0.42156	0.46421	0.549852	0.693863	0.849966	0.933929	1	0.997549	0.912606	0.822543	0.767083	0.729658	0.645762	0.568765	0.554996	0.567914	0.587615	0.607591	0.614663	0.599817	0.563561	0.515799	0.471785	0.474659	0.483025	0.467286	0.466818	0.493227	0.502785	0.481707	0.462421	0.43945	0.426926	0.432731	0.435679	0.446763	0.483493	0.489137	0.476597	0.467369
	0.317034	0.285883	0.260245	0.235748	0.209801	0.186544	0.212868	0.276292	0.329883	0.370663	0.443051	0.577117	0.736916	0.874236	0.967791	1	0.971995	0.872297	0.721325	0.606743	0.509568	0.37281	0.225691	0.118035	0.0607584	0.0494665	0.058483	0.0921375	0.172322	0.269469	0.346969	0.376768	0.364792	0.357213	0.359954	0.370817	0.399374	0.405218	0.383065	0.356388	0.307055	0.256711	0.227012	0.208502	0.195678	0.182807	0.188415	0.239001	0.302833
	0.40485	0.392102	0.388469	0.386473	0.396049	0.424604	0.460674	0.498658	0.536742	0.592332	0.66314	0.741876	0.820245	0.898336	0.97071	1	0.999302	0.983086	0.918066	0.794567	0.642033	0.479098	0.317341	0.182758	0.0916562	0.0439287	0.018845	0.00839155	0.011759	0.0266065	0.0522741	0.0843906	0.105868	0.112248	0.12536	0.150782	0.177769	0.195979	0.210128	0.222011	0.239639	0.261443	0.273757	0.279286	0.278212	0.295485	0.335949	0.373573	0.396852
	0.394847	0.379844	0.373151	0.316628	0.319921	0.350253	0.366939	0.481829	0.605708	0.646058	0.678067	0.705538	0.707727	0.819561	0.954613	1	0.968826	0.775621	0.577933	0.43329	0.294088	0.179983	0.112514	0.0899783	0.0616963	0.0428919	0.0494327	0.106101	0.160063	0.152371	0.149208	0.177632	0.20892	0.219008	0.184022	0.168198	0.219121	0.25565	0.267056	0.303531	0.304838	0.244887	0.191378	0.205991	0.261579	0.299995	0.289854	0.311823	0.403826
	0.218851	0.192491	0.177673	0.180066	0.229179	0.300975	0.315928	0.333398	0.471577	0.592744	0.594207	0.594879	0.668428	0.819694	0.968732	1	0.932873	0.865375	0.837861	0.796868	0.656253	0.421734	0.199427	0.0655827	0.0147249	0.0179947	0.0706277	0.162223	0.375292	0.544949	0.513051	0.469265	0.44866	0.402476	0.362141	0.359368	0.362585	0.35387	0.293178	0.199337	0.147132	0.230979	0.421447	0.511876	0.466146	0.455379	0.519667	0.484978	0.37195
	-0.0132366	-0.0155902	-0.00238393	-0.00813493	-0.00187387	0.00573563	0.00472067	0.0358638	0.0393323	0.0230502	0.0562759	0.208223	0.423957	0.708162	0.976447	1	0.862806	0.71689	0.568994	0.423516	0.271084	0.130234	0.0832061	0.0912116	0.0857236	0.0606486	0.0452021	0.0314055	0.027962	0.0261072	0.044525	0.0962017	0.117484	0.136657	0.136342	0.073476	0.0135808	-0.00514222	0.00467252	0.0246795	0.0407445	0.0555476	0.0717417	0.107927	0.122782	0.108278	0.10967	0.0999931	0.0650742
	0.167313	0.151222	0.128716	0.110609	0.081387	0.0483566	0.0266714	0.0162606	0.0201493	0.0357351	0.0782302	0.208531	0.442379	0.67745	0.870598	1	0.988274	0.876975	0.719734	0.558293	0.384038	0.209834	0.105567	0.0675631	0.0544092	0.0358214	0.0187704	0.0157643	0.0328391	0.0484439	0.0497403	0.0594016	0.0661064	0.0581636	0.0434697	0.0209804	0.00507718	-0.000410376	-0.00365801	-0.00235047	0.000277456	-0.00162072	0.000635365	0.0139548	0.0314027	0.104117	0.181633	0.167891	0.141782
	0.0657731	0.0381716	0.0309896	0.0549225	0.0925933	0.096569	0.0905372	0.129589	0.330409	0.558696	0.611351	0.602524	0.635113	0.734772	0.929749	1	0.813308	0.665545	0.679079	0.712875	0.612043	0.399204	0.209921	0.0844014	0.0341457	0.0494923	0.132029	0.242959	0.29472	0.294276	0.288264	0.266104	0.231195	0.175355	0.108126	0.0639799	0.0327577	0.0103186	0.00356848	0.00312958	0.00776108	0.0538834	0.125067	0.203505	0.336518	0.487569	0.512193	0.385111	0.244224
	0.072833	0.0851897	0.0903485	0.131866	0.128469	0.0712832	0.0351398	0.0101084	0.0161451	0.0116731	-0.0233511	0.00223481	0.123057	0.295923	0.594703	0.905012	1	0.929813	0.897844	0.888203	0.764611	0.583245	0.417639	0.439915	0.480105	0.350887	0.185511	0.0923453	0.076346	0.11652	0.159526	0.138074	0.0938837	0.093321	0.105551	0.116941	0.13895	0.116938	0.0803446	0.0863359	0.115986	0.0932784	0.0635223	0.0706393	0.0528028	0.0322349	0.0398457	0.0571747	0.0734811
	0.0474215	0.0497055	0.0387984	0.0366944	0.030879	0.0176595	0.0446064	0.108011	0.163979	0.220895	0.314766	0.445068	0.597731	0.737641	0.882477	0.999896	1	0.91809	0.811821	0.702636	0.588596	0.483772	0.395369	0.330294	0.283562	0.231819	0.196052	0.190166	0.183802	0.153967	0.13996	0.156774	0.167934	0.157748	0.12945	0.116028	0.116485	0.110478	0.0998013	0.101309	0.112231	0.119984	0.11637	0.112636	0.115077	0.0959982	0.0669562	0.049171	0.0383824
	0.0807948	0.043718	0.0670578	0.114099	0.14031	0.145582	0.168832	0.181866	0.171178	0.141024	0.134273	0.217509	0.375437	0.544731	0.728688	0.91094	1	0.940592	0.790622	0.642168	0.475466	0.275983	0.135832	0.0720884	0.0192775	-0.0129692	-0.0251916	-0.0358171	-0.0362923	-0.0132708	-0.00539949	-0.0011609	0.029381	0.0504797	0.0458877	0.031456	0.0620138	0.0727157	0.0819525	0.0970632	0.0774927	0.035849	-0.00950569	-0.0363126	-0.0601551	-0.0764249	-0.0739502	-0.0262448	0.0519414
	0.0777578	0.079952	0.0769137	0.0630515	0.0502164	0.0577147	0.0701412	0.0902925	0.133786	0.190725	0.257264	0.292814	0.320006	0.565505	0.873194	0.984638	1	0.913453	0.715339	0.512098	0.353981	0.22869	0.12188	0.0592901	0.0698747	0.136326	0.185385	0.169151	0.117017	0.0713636	0.0801665	0.144939	0.246801	0.321632	0.308874	0.261881	0.222347	0.172602	0.115016	0.0664998	0.062268	0.0535581	0.00982488	0.000715175	0.0643731	0.102233	0.0592039	0.0434442	0.065568
	0.256635	0.529409	0.532184	0.391871	0.278435	0.222596	0.193172	0.157032	0.153668	0.146412	0.125876	0.135688	0.214697	0.318369	0.448302	0.715976	1	0.982718	0.841669	0.75598	0.604762	0.446864	0.361546	0.317633	0.271882	0.215748	0.165907	0.142091	0.118753	0.10079	0.0776368	0.0675735	0.0721994	0.0678505	0.0554377	0.0435159	0.0426815	0.0401056	0.0313143	0.0217278	0.0804033	0.149619	0.155085	0.13768	0.107852	0.0868861	0.0624633	0.0549838	0.0589253
	0.318353	0.30048	0.305199	0.339935	0.381336	0.466458	0.56943	0.626234	0.637787	0.659685	0.696397	0.715826	0.738471	0.819821	0.925837	0.999114	1	0.946495	0.91441	0.883691	0.809351	0.736459	0.716751	0.763645	0.882117	0.977602	0.983735	0.925122	0.827124	0.750239	0.691914	0.647109	0.644525	0.688676	0.716552	0.67734	0.599794	0.53342	0.516743	0.516636	0.485479	0.448018	0.411596	0.389892	0.405992	0.394675	0.353215	0.319328	0.300411
	0.176922	0.152171	0.155944	0.18012	0.25405	0.336781	0.360409	0.393334	0.473123	0.562445	0.612136	0.623324	0.659608	0.762383	0.875007	0.97207	1	0.979952	0.991329	0.948865	0.866785	0.768987	0.650717	0.576209	0.561182	0.581226	0.610721	0.647033	0.646744	0.591786	0.503896	0.419387	0.497249	0.71908	0.82833	0.81434	0.792817	0.756036	0.688076	0.604559	0.511681	0.433586	0.450357	0.551	0.578186	0.512815	0.469498	0.422108	0.334607
	0.897012	0.770649	0.625187	0.544559	0.561838	0.546614	0.478605	0.426586	0.405437	0.43333	0.515633	0.633461	0.729031	0.776133	0.815216	0.917367	1	0.976894	0.873671	0.711972	0.532816	0.371141	0.201756	0.0333455	-0.0611521	-0.085008	-0.0876614	-0.0590628	-0.0194468	-0.0101124	-0.00193597	0.0292428	0.0911919	0.14883	0.160727	0.151959	0.171926	0.222148	0.273825	0.295136	0.311999	0.340748	0.351181	0.358796	0.388169	0.45169	0.572403	0.723887	0.843806
	0.0302996	0.0590783	0.160461	0.279041	0.3643	0.334956	0.208343	0.150831	0.1217	0.173691	0.333188	0.475067	0.547461	0.534629	0.526982	0.752873	1	0.881835	0.621923	0.498403	0.539744	0.465258	0.316044	0.421723	0.731128	0.953064	0.955203	0.900805	0.876266	0.773362	0.556493	0.307232	0.172232	0.213059	0.273742	0.235853	0.126119	0.13685	0.295458	0.354606	0.315189	0.25568	0.199087	0.169902	0.163952	0.183108	0.153708	0.105964	0.0826191
	0.398674	0.328635	0.260025	0.281586	0.417124	0.518733	0.547162	0.533939	0.450073	0.40406	0.415235	0.419248	0.458212	0.566207	0.760406	0.981911	1	0.872985	0.76137	0.633511	0.521919	0.440929	0.363359	0.303839	0.388386	0.639055	0.84162	0.977687	0.94732	0.722241	0.518525	0.388954	0.352614	0.395426	0.463671	0.515338	0.506292	0.413857	0.337851	0.31687	0.281434	0.263623	0.285597	0.275627	0.260524	0.348817	0.537218	0.629517	0.557076
	-0.00102647	-0.00932396	-0.0182686	-0.0274072	-0.0244125	-0.0308855	-0.02115	-0.00235891	0.000825047	0.0477585	0.139217	0.262316	0.416965	0.518737	0.73517	0.972441	1	0.915362	0.736831	0.520624	0.324307	0.174843	0.0781804	0.0341926	0.0195109	0.011629	0.0153247	0.00348774	-0.0100526	0.00442364	0.0279541	0.0295777	0.151156	0.266235	0.181436	0.0690792	0.0200423	0.014811	0.0110517	0.00334768	-0.00362639	-0.0189427	-0.0114221	-0.00182218	-0.0129699	-0.0105582	0.0109088	0.0320471	0.0237323
	0.00604706	-0.00106982	-0.00206437	-0.00394929	-0.00844513	-0.00943664	-0.00442461	0.00546013	0.00247412	-1.3686e-05	0.00275336	0.00885965	0.0997276	0.300873	0.543478	0.820709	1	0.959882	0.775267	0.568626	0.380553	0.209586	0.10671	0.0499752	0.0130427	-0.00609338	-0.00883661	-0.00244921	-0.00184791	0.00532467	0.0327687	0.0440987	0.0190285	-0.00272411	-0.00782586	-0.00263932	-0.00366081	-0.0140588	-0.015898	0.035519	0.0841029	0.05585	0.012635	-0.00810681	-0.00734894	0.0230596	0.095751	0.121666	0.0700331
	0.647768	0.45077	0.26513	0.155299	0.0987899	0.0897	0.103994	0.0944946	0.0858346	0.106925	0.203839	0.44379	0.629854	0.699475	0.805186	0.931491	1	0.98217	0.928164	0.87528	0.696582	0.386196	0.152211	0.0404131	-0.0180402	-0.033068	-0.00880716	0.0818626	0.269483	0.384545	0.377462	0.382747	0.335395	0.22105	0.144461	0.12753	0.13241	0.162426	0.192629	0.193753	0.194904	0.189129	0.17845	0.166166	0.212609	0.374547	0.615606	0.753082	0.723811
	0.375219	0.366669	0.341467	0.387487	0.398608	0.367837	0.31918	0.224253	0.107113	0.031146	0.022313	0.101201	0.220694	0.400632	0.656407	0.892159	1	0.988484	0.958821	0.924928	0.788873	0.543973	0.307233	0.127119	0.045515	0.0905991	0.215173	0.274487	0.309649	0.330422	0.344281	0.367911	0.389775	0.436192	0.39195	0.378746	0.46716	0.491378	0.450431	0.410568	0.497805	0.621244	0.575493	0.449362	0.357456	0.339291	0.337216	0.401113	0.430925
	0.315234	0.273334	0.222458	0.237693	0.287829	0.325189	0.360384	0.341285	0.32712	0.399692	0.52326	0.615422	0.567779	0.485085	0.631464	0.889054	0.957152	1	0.980948	0.82062	0.722108	0.611651	0.442317	0.310206	0.219294	0.152716	0.118494	0.108262	0.109328	0.106643	0.119623	0.112041	0.0750339	0.0590479	0.0197973	-0.01047	0.004399	0.0453902	0.0869607	0.134704	0.213135	0.242055	0.208898	0.20188	0.260831	0.293573	0.263853	0.214674	0.187101
	-0.0180165	-0.0261783	-0.0452657	-0.053917	-0.0350367	0.0898538	0.197368	0.199278	0.222394	0.243049	0.242792	0.24051	0.254952	0.335515	0.547024	0.805328	0.988689	1	0.866112	0.682622	0.447083	0.259634	0.150166	0.0769449	0.0656317	0.0907891	0.0582201	0.0259889	0.0283461	-0.00343296	-0.0299542	-0.0348558	-0.037353	-0.032282	-0.0291278	-0.0306136	-0.0342081	-0.0378526	-0.0395836	-0.0321447	-0.0331418	-0.0360633	-0.0286918	-0.0410794	-0.0432909	-0.0269071	-0.0143666	-0.00890489	-0.00374736
	0.262527	0.265121	0.254545	0.168693	0.0726757	0.0265627	-0.00156798	-0.00938274	0.00707531	0.0814076	0.213592	0.37697	0.506013	0.554121	0.692933	0.857084	0.938555	1	0.923129	0.762099	0.601383	0.480465	0.421062	0.312569	0.205128	0.165607	0.14281	0.100834	0.0617422	0.0461485	0.0568894	0.0811203	0.0787803	0.0599994	0.044357	0.0497655	0.0797588	0.104137	0.105871	0.11295	0.203371	0.300262	0.347611	0.4283	0.470027	0.434733	0.410563	0.385677	0.343742
	0.296372	0.22486	0.140155	0.0663793	0.00180764	-0.00266563	0.048855	0.140277	0.245965	0.339388	0.437064	0.588005	0.739139	0.832229	0.918491	0.941606	0.963306	1	0.929447	0.791367	0.700363	0.621134	0.522322	0.414116	0.318842	0.351597	0.470156	0.517219	0.550434	0.595694	0.676209	0.751695	0.714717	0.687751	0.675271	0.600921	0.525777	0.455234	0.374339	0.371922	0.473477	0.57678	0.609906	0.533822	0.463975	0.438335	0.409579	0.41633	0.378675
	0.151081	0.184273	0.176475	0.184286	0.191634	0.188867	0.196799	0.278239	0.499482	0.716924	0.835019	0.887815	0.886335	0.887663	0.914277	0.947663	0.985757	1	0.988401	0.878289	0.722625	0.614207	0.532518	0.469912	0.394529	0.311618	0.252591	0.240162	0.230785	0.201904	0.166645	0.145721	0.141366	0.128455	0.121599	0.118616	0.100955	0.0969457	0.114124	0.122451	0.12209	0.114595	0.10682	0.124879	0.137434	0.127738	0.125174	0.129086	0.12473
	0.719965	0.735787	0.651291	0.481407	0.307392	0.217113	0.195684	0.194313	0.174444	0.154209	0.157125	0.150843	0.164218	0.239244	0.39036	0.703464	0.984194	1	0.854242	0.657868	0.493197	0.418559	0.507111	0.620618	0.557463	0.422601	0.290949	0.196911	0.167716	0.160316	0.162693	0.153579	0.142026	0.127312	0.111484	0.1025	0.0865449	0.0771598	0.0975326	0.127337	0.139929	0.130556	0.118583	0.12602	0.135805	0.130823	0.125821	0.176555	0.349806
	0.690761	0.74691	0.751176	0.708863	0.685659	0.700962	0.75562	0.864754	0.92041	0.890714	0.87037	0.85461	0.805901	0.793849	0.886669	0.978823	0.997441	1	0.935385	0.822677	0.769943	0.797336	0.824984	0.723035	0.568907	0.4374	0.313232	0.25895	0.27914	0.297123	0.294684	0.343223	0.407269	0.466218	0.540221	0.573881	0.548846	0.494737	0.469424	0.496941	0.512536	0.450179	0.315479	0.192025	0.138005	0.133217	0.165649	0.307837	0.48371
	0.741463	0.75685	0.596261	0.431233	0.331165	0.391614	0.622519	0.863647	0.959074	0.958765	0.960724	0.882855	0.701112	0.585942	0.656727	0.787213	0.91762	1	0.884979	0.599788	0.315702	0.154324	0.0935602	0.0826516	0.0978151	0.1896	0.387574	0.514127	0.495511	0.475772	0.438981	0.38554	0.406471	0.459643	0.46894	0.437583	0.399784	0.364407	0.327816	0.3239	0.401646	0.477494	0.459472	0.407696	0.353878	0.291825	0.264677	0.275578	0.353509
	0.111165	0.0940202	0.0913329	0.0587083	0.0672857	0.0841965	0.0835047	0.109467	0.150803	0.355803	0.655499	0.834553	0.880153	0.858246	0.878803	0.935867	0.965647	1	0.958838	0.859789	0.801919	0.744162	0.763761	0.849275	0.927043	0.911389	0.712244	0.463234	0.304359	0.214262	0.18119	0.206324	0.215511	0.223574	0.275311	0.304028	0.283968	0.270586	0.270492	0.239289	0.230822	0.262494	0.291064	0.302949	0.31916	0.3149	0.266341	0.231943	0.208549
	-0.0139941	-0.00736137	0.00873517	0.0174096	0.0251827	0.0463575	0.0962764	0.143622	0.202425	0.298488	0.401046	0.512112	0.609181	0.672761	0.715441	0.763565	0.881308	1	0.981469	0.838478	0.655281	0.477592	0.304117	0.155978	0.0619088	0.0184975	-0.00356955	-0.0150747	-0.01765	-0.0245703	-0.0230489	0.00186579	0.022888	0.0209558	0.0138279	0.0113872	0.0031647	-0.00112658	0.00104044	-0.00435324	0.0233837	0.0732263	0.092692	0.0865318	0.065891	0.0340648	0.0139711	-0.00013654	-0.0138618
	0.048511	0.050594	0.0376149	0.0253651	0.0745216	0.154773	0.176361	0.189245	0.21092	0.285448	0.482659	0.584784	0.583723	0.605729	0.678952	0.809555	0.935335	1	0.983364	0.837505	0.652507	0.564432	0.450826	0.296434	0.233602	0.283022	0.293741	0.273031	0.267084	0.174405	0.131895	0.213724	0.234928	0.180258	0.141186	0.108208	0.0914943	0.086885	0.203556	0.30836	0.330187	0.379433	0.355961	0.325152	0.333432	0.592822	0.832316	0.6735	0.372999
	0.461593	0.648931	0.733754	0.711193	0.608347	0.538062	0.435313	0.295268	0.184406	0.103882	0.064954	0.131195	0.248059	0.405353	0.550411	0.75816	0.973184	1	0.97756	0.851091	0.606598	0.373629	0.175273	0.0314555	-0.0264534	-0.0402783	-0.0335186	0.00880967	0.0558894	0.231853	0.537086	0.63099	0.619048	0.664712	0.566755	0.428151	0.398992	0.450644	0.46088	0.35313	0.260963	0.395229	0.640893	0.642706	0.476328	0.387117	0.423775	0.468777	0.399769
	0.132752	0.0367996	0.0932329	0.339137	0.65506	0.847412	0.814663	0.715993	0.608544	0.485478	0.377338	0.287678	0.237651	0.252707	0.32387	0.391688	0.701256	1	0.94775	0.791027	0.656948	0.609025	0.493479	0.277114	0.199182	0.288706	0.480381	0.630593	0.654378	0.646561	0.63078	0.607725	0.5692	0.499986	0.471605	0.554849	0.637136	0.624692	0.660669	0.662763	0.5044	0.354593	0.257225	0.273501	0.355285	0.487534	0.733619	0.756747	0.504279
	-0.0122878	-0.0472835	-0.0716138	-0.0498169	-0.0288926	-0.0338901	-0.0522246	-0.0510923	-0.0372066	-0.0268155	-0.0191245	-0.0133797	0.0292521	0.122165	0.274707	0.584793	0.916236	1	0.846935	0.60624	0.361564	0.160705	0.0331336	-0.0505011	-0.080901	-0.0724288	-0.0463387	-0.00684469	0.0639698	0.117528	0.104389	0.0689783	0.0279705	-0.00453291	-0.0153929	0.00348018	0.040677	0.0425143	-0.00620153	-0.047682	-0.0616875	-0.0595368	-0.0523412	-0.0484079	-0.0131661	0.0834077	0.196323	0.202413	0.0910746
	0.102982	0.129279	0.174111	0.209946	0.209229	0.185581	0.181666	0.317062	0.613242	0.832487	0.84034	0.846158	0.921253	0.954207	0.992517	0.972939	0.919015	0.960343	1	0.90934	0.791051	0.677444	0.567288	0.498478	0.48519	0.526409	0.509977	0.466161	0.397074	0.310008	0.262203	0.215632	0.207421	0.281619	0.393214	0.450063	0.434219	0.398952	0.356247	0.311303	0.269839	0.259736	0.251647	0.188873	0.118776	0.0701389	0.0517128	0.111789	0.157275
	0.0975352	0.0708004	0.0474014	0.046551	0.0991953	0.179956	0.21133	0.226731	0.287218	0.32182	0.355378	0.40763	0.447271	0.49168	0.543772	0.60722	0.778833	0.941605	1	0.98669	0.973906	0.952401	0.858976	0.746171	0.580398	0.395791	0.208294	0.101652	0.0594717	0.0474152	0.0458397	0.054621	0.0744658	0.0609432	0.0442094	0.0478243	0.111142	0.194807	0.219763	0.238403	0.245974	0.192825	0.134998	0.095784	0.0646246	0.0419832	0.0266231	0.0374139	0.0851042
	0.10266	0.185835	0.256194	0.322027	0.324553	0.322745	0.296335	0.27235	0.315943	0.370524	0.50199	0.769702	0.870795	0.709875	0.570778	0.558699	0.683521	0.889297	1	0.875027	0.646776	0.461931	0.371318	0.450155	0.531762	0.432408	0.279776	0.173546	0.0893681	0.057056	0.0965352	0.137923	0.0996548	0.0196322	-0.0365421	-0.00419811	0.11723	0.102123	-0.023204	-0.0397707	0.0382899	0.171911	0.270549	0.37332	0.479628	0.409703	0.258626	0.155166	0.088607
	0.240481	0.115561	0.0695854	0.138536	0.288328	0.46671	0.655896	0.81731	0.845552	0.759687	0.775709	0.905295	0.978944	0.935119	0.908276	0.930864	0.953836	0.995408	1	0.917907	0.793205	0.704321	0.676393	0.62739	0.568204	0.500525	0.456965	0.410795	0.341853	0.287243	0.246161	0.256197	0.289809	0.282687	0.224621	0.171849	0.127439	0.1292	0.159924	0.187495	0.2183	0.23268	0.204942	0.114157	0.0431465	0.0180342	0.0558043	0.161422	0.292082
	0.0768098	0.0989964	0.158001	0.207956	0.313742	0.480595	0.61129	0.718777	0.810842	0.843271	0.812924	0.797045	0.846732	0.898139	0.866174	0.836616	0.900752	0.982959	1	0.959716	0.846371	0.690039	0.557966	0.473181	0.444377	0.400186	0.345266	0.32363	0.308228	0.296897	0.274534	0.246522	0.200938	0.140352	0.107066	0.117051	0.205881	0.286567	0.258871	0.177918	0.12285	0.105622	0.0836078	0.0682191	0.0695852	0.0817828	0.0903386	0.078079	0.0689354
	0.720593	0.500485	0.339032	0.301706	0.347142	0.387804	0.365941	0.330797	0.3044	0.331275	0.472245	0.645934	0.732418	0.7247	0.714057	0.745657	0.755146	0.852177	1	0.907503	0.637994	0.359633	0.235275	0.34084	0.454978	0.534039	0.536977	0.471965	0.410489	0.504351	0.658167	0.573693	0.405748	0.287016	0.234471	0.19943	0.149873	0.116684	0.0964491	0.0868129	0.0872943	0.0885993	0.0974283	0.134419	0.156217	0.193533	0.314807	0.514467	0.716574
	0.249251	0.264507	0.257874	0.316594	0.374845	0.386664	0.389168	0.364945	0.343259	0.322478	0.337568	0.44576	0.599957	0.730793	0.797159	0.8302	0.844715	0.899048	0.983258	1	0.902595	0.73899	0.628995	0.5644	0.508078	0.457595	0.402716	0.327477	0.24555	0.204465	0.190403	0.186041	0.18819	0.216679	0.239609	0.234922	0.327867	0.469413	0.572067	0.60605	0.51404	0.342049	0.196868	0.106308	0.0537735	0.023882	0.0185008	0.0598124	0.133437
	0.0732529	0.0720055	0.0639855	0.0564385	0.0720463	0.073688	0.0672835	0.0826502	0.129729	0.180562	0.213366	0.222116	0.23454	0.273205	0.369609	0.48887	0.62712	0.811982	0.957431	1	0.95261	0.865513	0.755473	0.642592	0.553852	0.44372	0.301768	0.17411	0.088506	0.042901	0.0160359	0.0167038	0.0396293	0.0573449	0.0619153	0.0833774	0.137546	0.185496	0.22816	0.266132	0.268399	0.239716	0.190726	0.159888	0.138265	0.104282	0.0900511	0.0858777	0.0863374
	-0.0366131	0.00477324	0.0444491	0.0320638	0.0115166	-0.00135539	0.017891	0.105404	0.23538	0.268393	0.2184	0.156906	0.125151	0.193595	0.284498	0.394325	0.480226	0.625284	0.905154	1	0.929919	0.845547	0.740156	0.674338	0.646301	0.643444	0.693617	0.783964	0.769369	0.721445	0.634769	0.495137	0.405691	0.285136	0.165412	0.122578	0.109081	0.100951	0.106542	0.116151	0.0917927	0.0784993	0.0858335	0.0541771	0.0045613	-0.019707	0.0152394	0.0236407	-0.0264773
	0.0632331	0.0489271	0.0808185	0.154329	0.189746	0.245831	0.238271	0.151747	0.110516	0.0986272	0.0798052	0.0837805	0.151925	0.214768	0.350055	0.540014	0.645896	0.750451	0.892218	1	0.95733	0.806852	0.711434	0.596564	0.4096	0.261088	0.176466	0.129346	0.099665	0.0781373	0.0931098	0.119061	0.123125	0.120896	0.115556	0.103923	0.105161	0.13002	0.145963	0.148016	0.140633	0.114109	0.0975084	0.100299	0.113888	0.124154	0.104498	0.0724801	0.0628132
	0.220932	0.217106	0.197708	0.185025	0.193108	0.191464	0.237284	0.326241	0.341347	0.33926	0.363495	0.362177	0.321415	0.297274	0.336602	0.467728	0.664054	0.853686	0.989647	1	0.871026	0.687673	0.539466	0.447727	0.417726	0.444145	0.458864	0.425558	0.406164	0.411601	0.445045	0.48583	0.392148	0.222071	0.142759	0.164252	0.261816	0.333853	0.298734	0.234358	0.196357	0.153757	0.138725	0.157206	0.135727	0.0928872	0.0802564	0.0816603	0.120611
	0.204895	0.186781	0.205003	0.275746	0.366894	0.388827	0.40896	0.402853	0.397343	0.439133	0.409297	0.340348	0.326324	0.405712	0.496081	0.538017	0.658205	0.873099	0.980383	1	0.948704	0.833769	0.704719	0.584172	0.458114	0.357511	0.419439	0.537211	0.668709	0.776706	0.783832	0.745993	0.751403	0.814919	0.82079	0.822176	0.858297	0.864511	0.792999	0.692816	0.603085	0.492185	0.40755	0.332746	0.306849	0.316733	0.277378	0.231075	0.22267
	-0.760989	-0.776179	-0.69926	-0.614277	-0.685058	-0.803043	-0.796775	-0.679449	-0.552796	-0.539819	-0.562076	-0.493511	-0.413469	-0.293143	-0.0492629	0.214206	0.480072	0.632903	0.787266	1	0.935751	0.642557	0.292661	-0.00963982	-0.184194	-0.280412	-0.349467	-0.464624	-0.698753	-0.892792	-0.913232	-0.876098	-0.858253	-0.841378	-0.790208	-0.713537	-0.56008	-0.534988	-0.659529	-0.645284	-0.664494	-0.776643	-0.89533	-0.962614	-0.980729	-0.934666	-0.851217	-0.872099	-0.8214
	0.133268	0.138954	0.159073	0.182352	0.179468	0.154686	0.125891	0.139082	0.205948	0.235753	0.242596	0.340152	0.493394	0.58756	0.629704	0.651817	0.729731	0.838491	0.968543	1	0.860393	0.751014	0.577798	0.443082	0.403145	0.347753	0.35545	0.292842	0.243029	0.22738	0.151734	0.149863	0.199757	0.198603	0.144604	0.132597	0.160275	0.197994	0.205676	0.168324	0.2014	0.267507	0.24469	0.211843	0.211834	0.166516	0.130666	0.120519	0.122024
	0.547064	0.500962	0.494723	0.484368	0.425061	0.363282	0.319353	0.282814	0.232	0.201245	0.196397	0.198451	0.211227	0.246562	0.320095	0.441993	0.631204	0.840289	0.965792	1	0.96507	0.834075	0.653136	0.512839	0.437257	0.406884	0.40512	0.401656	0.39535	0.387314	0.381097	0.397665	0.400062	0.375587	0.355225	0.333091	0.301444	0.26371	0.242999	0.271328	0.319042	0.346522	0.373915	0.402817	0.457805	0.583451	0.714357	0.75038	0.683811
	0.259071	0.260988	0.228745	0.23109	0.211576	0.167458	0.144896	0.138904	0.154776	0.210883	0.408533	0.60586	0.680664	0.7032	0.710814	0.747427	0.774691	0.860522	0.977375	1	0.919769	0.767645	0.676992	0.649799	0.466475	0.269589	0.220922	0.163892	0.115883	0.115532	0.143399	0.178481	0.179645	0.174945	0.249429	0.326856	0.3272	0.312218	0.296459	0.3113	0.312844	0.286571	0.254776	0.221853	0.194718	0.159661	0.172672	0.202173	0.186079
	0.147641	0.106786	0.0812878	0.0835921	0.100216	0.110792	0.0734625	0.0201058	0.0212912	0.0829124	0.144028	0.169457	0.32602	0.562483	0.665709	0.740844	0.864671	0.920231	0.962067	1	0.859769	0.591686	0.506083	0.668706	0.817038	0.802695	0.690741	0.605158	0.661117	0.80382	0.879145	0.999294	0.958445	0.774686	0.674719	0.550319	0.442431	0.346829	0.267235	0.209297	0.1487	0.0890718	0.0546935	0.0555584	0.0958762	0.155996	0.210077	0.221653	0.189693
	-0.0273691	-0.00208671	0.00104863	-0.0297659	-0.0821288	-0.0758881	-0.0717746	-0.0632688	-0.0465614	-0.063903	-0.070383	-0.0587763	-0.0417848	-0.0287062	-0.000999603	0.0106511	0.0698002	0.489565	0.946335	1	0.880365	0.846868	0.855703	0.925226	0.998309	0.871611	0.673796	0.494908	0.32709	0.212843	0.211361	0.360878	0.408897	0.253589	0.0887736	0.0116415	-0.0191532	-0.057273	-0.0783812	-0.0771818	-0.0722411	-0.0627394	-0.03361	-0.00913237	-0.00965569	-0.0262709	-0.0221236	0.00321912	-0.00874678
	0.228185	0.156868	0.151318	0.148153	0.172174	0.210078	0.182988	0.202947	0.176609	0.218863	0.26137	0.156782	0.187508	0.429081	0.610592	0.801681	0.950028	0.922343	0.985972	1	0.803325	0.520838	0.340467	0.357042	0.395036	0.370243	0.322501	0.273051	0.225022	0.173082	0.116373	0.0875898	0.111042	0.277884	0.410517	0.315644	0.183126	0.0987786	0.0942991	0.106765	0.0873454	0.062114	0.018055	-0.0186645	0.00758722	0.139924	0.263464	0.30483	0.28973
	-0.00771957	0.00742778	0.0409064	0.099771	0.13163	0.13039	0.160262	0.17054	0.120757	0.073535	0.114989	0.23039	0.347228	0.458654	0.705304	0.960004	0.943113	0.785534	0.858577	1	0.884729	0.80583	0.685954	0.502445	0.466396	0.356727	0.171222	0.130221	0.155533	0.142298	0.131972	0.208541	0.354966	0.441635	0.437654	0.35659	0.21625	0.0912569	0.0334761	0.0140014	0.0570746	0.0827975	0.0778588	0.0729992	0.0623077	0.131918	0.266615	0.291616	0.161395
	0.0705068	0.0308806	0.0140223	0.0430557	0.150315	0.258369	0.306769	0.315237	0.267399	0.246668	0.264904	0.287043	0.344549	0.43677	0.571025	0.653744	0.629981	0.694337	0.931326	1	0.872821	0.696519	0.42949	0.181074	0.0403143	-0.00603566	-0.0100087	0.0601135	0.205526	0.341176	0.39821	0.360654	0.286163	0.229186	0.208822	0.211439	0.227913	0.223916	0.169303	0.118402	0.0814364	0.0415899	0.0364486	0.0547259	0.0650221	0.0875641	0.160575	0.249953	0.224483
	0.745951	0.721165	0.604006	0.41046	0.239053	0.15241	0.115773	0.115097	0.13157	0.146081	0.170366	0.203566	0.246043	0.327377	0.497088	0.683216	0.765797	0.830994	0.936518	1	0.953415	0.731363	0.511586	0.448089	0.407402	0.331404	0.252059	0.220881	0.273678	0.41703	0.602842	0.65585	0.577836	0.48552	0.363101	0.235489	0.152887	0.117935	0.0904455	0.0553939	0.027142	0.011915	0.00650729	0.00323328	0.0141811	0.10319	0.28475	0.555651	0.744626
	0.937705	0.89099	0.83559	0.663878	0.438931	0.286731	0.22315	0.27258	0.381381	0.448404	0.472005	0.490995	0.506568	0.528907	0.568059	0.595031	0.642262	0.714896	0.805408	0.927629	1	0.963716	0.909069	0.814714	0.679631	0.565482	0.485952	0.495813	0.581862	0.648817	0.619374	0.593092	0.605913	0.604773	0.664171	0.7342	0.739886	0.698671	0.633863	0.559154	0.519222	0.488722	0.436454	0.445149	0.469513	0.528052	0.6554	0.841457	0.99448
	0.248591	0.239578	0.166145	0.104916	0.0739687	0.0555427	0.0461781	0.0471325	0.118824	0.214845	0.230095	0.198961	0.195312	0.210515	0.302904	0.438975	0.491516	0.585361	0.790435	0.961918	1	0.890145	0.697801	0.513394	0.358501	0.259313	0.179881	0.10388	0.0649516	0.0704765	0.0958936	0.121482	0.149023	0.151148	0.13496	0.145921	0.197489	0.304744	0.369982	0.348822	0.348987	0.316799	0.270506	0.294201	0.293742	0.250941	0.227464	0.205221	0.210989
	0.555553	0.699516	0.746389	0.740318	0.683366	0.62582	0.597003	0.578386	0.581577	0.615051	0.663012	0.684439	0.669813	0.615326	0.53155	0.521352	0.623934	0.766208	0.899108	0.986971	1	0.974875	0.914299	0.790593	0.648202	0.500608	0.369074	0.275506	0.269232	0.332728	0.358791	0.356674	0.367551	0.389321	0.373413	0.343579	0.340451	0.310579	0.283353	0.271984	0.236188	0.196616	0.166726	0.138717	0.108187	0.0741948	0.0609337	0.0888665	0.166432
	0.085859	0.0661898	0.0533646	0.0411818	0.0428438	0.0470147	0.105189	0.187922	0.236255	0.238052	0.20438	0.165225	0.138585	0.189043	0.25987	0.285689	0.350341	0.512226	0.712058	0.899861	1	0.962826	0.872783	0.718973	0.536648	0.376093	0.229197	0.128649	0.0561716	0.0248084	0.0293854	0.0265314	0.0182744	0.0515569	0.112239	0.166589	0.188623	0.177078	0.217048	0.268508	0.275907	0.244884	0.185442	0.133077	0.118479	0.125075	0.101017	0.0713408	0.0728516
	0.189384	0.260141	0.288768	0.242556	0.178814	0.152578	0.187768	0.208307	0.170955	0.11506	0.0739167	0.0678695	0.0790556	0.0811376	0.109779	0.134858	0.220585	0.549686	0.880095	0.978048	1	0.923605	0.798269	0.713374	0.603741	0.553387	0.550483	0.489989	0.381421	0.268145	0.188311	0.184529	0.220594	0.220504	0.222359	0.219526	0.199848	0.205895	0.250609	0.292354	0.326024	0.354129	0.335536	0.263859	0.171802	0.112616	0.103541	0.148296	0.166945
	0.515879	0.583886	0.542762	0.489336	0.423851	0.374743	0.379262	0.353533	0.29022	0.294531	0.334076	0.337563	0.305998	0.337086	0.443264	0.525279	0.620836	0.70409	0.812732	0.945157	1	0.968691	0.905295	0.765786	0.533653	0.358841	0.260937	0.207423	0.153657	0.13227	0.133976	0.124273	0.119344	0.11595	0.0930346	0.0486404	0.039458	0.0410526	0.0500167	0.0689103	0.057698	0.0570673	0.061081	0.072579	0.106638	0.170409	0.230705	0.225821	0.255071
	0.456335	0.382241	0.316173	0.297251	0.355661	0.416008	0.412726	0.39244	0.397646	0.434334	0.483661	0.540079	0.597429	0.672465	0.728522	0.735466	0.788315	0.915816	0.990318	0.991623	1	0.96165	0.869774	0.815803	0.814376	0.754541	0.611721	0.499077	0.428877	0.393144	0.424471	0.506724	0.569956	0.586272	0.639449	0.748777	0.868855	0.924199	0.904521	0.886851	0.919298	0.939435	0.910979	0.888867	0.8265	0.733735	0.678393	0.637585	0.587671
	0.00855067	0.00467284	0.00365609	0.0109151	0.0241613	0.0697331	0.109122	0.107668	0.112123	0.111786	0.0985485	0.107255	0.128381	0.152996	0.168065	0.198159	0.295414	0.471198	0.651804	0.882532	1	0.826943	0.56451	0.334016	0.188073	0.111958	0.0631458	0.0663709	0.0901045	0.107885	0.168562	0.248998	0.297846	0.334488	0.399034	0.447337	0.403756	0.364668	0.327193	0.248343	0.200438	0.164569	0.13174	0.122065	0.113828	0.115108	0.132177	0.117993	0.064019
	0.00515911	0.00514773	-0.00231469	0.0039721	0.00150691	0.00138261	0.000718242	-0.0100197	-0.015232	-0.00159558	0.0116684	0.00340895	0.00340332	0.0173735	0.0188525	0.00630364	0.0481104	0.257706	0.616776	0.901215	1	0.937915	0.798211	0.60223	0.360473	0.204091	0.117519	0.0566811	0.0271048	0.0234708	0.0292516	0.0102923	0.00425053	0.018487	0.0103838	0.0042676	0.00385315	0.00117117	-0.00776317	-0.0206712	-0.0222033	-0.0116004	-0.00788083	0.00223889	0.0123852	0.00917464	-0.00165079	-0.000142869	0.00652444
	0.0520126	0.0502753	0.0673098	0.126925	0.1722	0.14715	0.106724	0.0825101	0.0685031	0.0618749	0.0716488	0.0698173	0.063815	0.0690682	0.0968828	0.13039	0.191275	0.356115	0.657718	0.949949	1	0.847202	0.649102	0.444214	0.269183	0.150605	0.0810338	0.0522809	0.0450919	0.0439181	0.0458334	0.0423729	0.0353525	0.046024	0.0445808	0.0364421	0.0348362	0.0283241	0.0254692	0.0128126	-0.00119774	0.00110456	0.0127658	0.0312554	0.0350966	0.0263589	0.0211157	0.0290973	0.04601
	0.0436073	0.0469726	0.0864128	0.078539	0.0669382	0.0947728	0.113075	0.119312	0.0980532	0.0938276	0.0820557	0.0362412	0.0725482	0.226926	0.224285	0.0800454	0.0851526	0.347408	0.738144	0.97247	1	0.91874	0.864017	0.848604	0.748303	0.566771	0.508516	0.443592	0.296832	0.231188	0.234314	0.279925	0.361761	0.371473	0.299069	0.269941	0.30722	0.278631	0.150457	0.0643615	0.0340079	0.168969	0.416733	0.537756	0.513147	0.42186	0.257299	0.106866	0.076143
	0.578932	0.633745	0.561059	0.375721	0.173032	0.0762649	0.0688335	0.103759	0.164524	0.243015	0.341248	0.466473	0.585824	0.680437	0.819671	0.946911	0.984898	0.97218	0.962855	0.955288	0.982477	1	0.853601	0.65026	0.524886	0.46023	0.494193	0.639071	0.791132	0.845377	0.846194	0.895056	0.941407	0.954967	0.985136	0.939017	0.769483	0.626283	0.53762	0.52922	0.55555	0.567693	0.600963	0.592948	0.524451	0.494389	0.532025	0.548357	0.538492
	0.7145	0.723128	0.652674	0.474715	0.301374	0.224216	0.22946	0.284718	0.342645	0.398691	0.417777	0.415666	0.502748	0.596205	0.645622	0.701721	0.753516	0.791431	0.883074	0.971001	0.996844	1	0.956034	0.93749	0.917489	0.918188	0.908588	0.836108	0.77282	0.752195	0.739235	0.718785	0.755021	0.810842	0.900705	0.956873	0.958451	0.970252	0.919943	0.860488	0.849807	0.86348	0.882471	0.87524	0.839953	0.821922	0.835723	0.840805	0.790648
	0.295425	0.423412	0.464554	0.435198	0.342361	0.261287	0.25047	0.314632	0.436291	0.515284	0.410268	0.254443	0.165719	0.119694	0.184174	0.257358	0.267092	0.260904	0.286276	0.544055	0.937293	1	0.885298	0.895632	0.837872	0.754086	0.809666	0.782214	0.603169	0.464198	0.377887	0.296308	0.192399	0.102932	0.0724158	0.0542372	0.0640665	0.113101	0.202376	0.287028	0.309918	0.276879	0.206328	0.137005	0.074636	0.0491209	0.0633433	0.0590217	0.071177
	0.203164	0.244574	0.269088	0.231189	0.238409	0.283255	0.240339	0.137464	0.0908131	0.0598225	0.0526688	0.102454	0.160789	0.196672	0.203473	0.157797	0.15566	0.203237	0.205569	0.285041	0.618961	1	0.939493	0.594694	0.340886	0.21302	0.19164	0.205634	0.17094	0.120757	0.0978931	0.139531	0.167319	0.104738	0.0764812	0.0900704	0.0936933	0.135831	0.198497	0.222103	0.184776	0.149267	0.172688	0.172115	0.161167	0.166472	0.176192	0.187404	0.177735
	0.0665823	0.0187971	0.0384896	0.101279	0.158937	0.226265	0.342898	0.419311	0.424213	0.371486	0.333795	0.337581	0.309944	0.273582	0.274429	0.393144	0.59878	0.691174	0.676788	0.729147	0.88129	1	0.949721	0.771072	0.544812	0.351533	0.216849	0.120162	0.0826084	0.0832178	0.0872771	0.0905711	0.100028	0.0920437	0.049467	0.0504715	0.0657733	0.0654081	0.0947943	0.112195	0.0941707	0.107377	0.112695	0.0826725	0.0835325	0.0816856	0.0756934	0.0989347	0.12955
	0.00206394	-0.0225823	-0.0779708	-0.0665306	-0.0391109	-0.0517731	-0.0221883	4.13701e-05	0.000345217	-0.0158888	-0.0621997	-0.0643865	-0.029171	-0.025263	-0.0675372	-0.0963002	-0.06382	0.0678203	0.311172	0.59118	0.832689	1	0.957777	0.760746	0.568721	0.386644	0.247291	0.183587	0.160137	0.133252	0.103579	0.0623713	0.0271223	0.0183462	-0.0167599	-0.0493414	-0.0472333	-0.0438216	-0.0340745	-0.00503983	0.011409	-0.00473372	-0.0122502	-0.016936	-0.0409131	-0.0542913	-0.0539102	-0.0543817	-0.0279755
	0.00791652	0.00899755	0.0361382	0.0696629	0.103898	0.211376	0.29968	0.256066	0.149186	0.0627619	0.0107374	-0.0176371	-0.0105596	0.0262788	0.0631455	0.111609	0.172066	0.275647	0.406592	0.480256	0.696357	1	0.959347	0.622861	0.37395	0.316602	0.319787	0.388725	0.60276	0.849252	0.955386	0.917785	0.842107	0.820743	0.817969	0.711823	0.60288	0.544267	0.391847	0.204341	0.0894629	0.0595147	0.0777171	0.171215	0.299404	0.362979	0.350345	0.253937	0.132237
	0.0127268	0.0113325	0.0156959	0.0269657	0.0295765	0.0220295	0.0249018	0.0337452	0.0358893	0.0316781	0.0296616	0.0320696	0.0290034	0.0312573	0.0385307	0.0487718	0.0878502	0.15882	0.249931	0.468559	0.722315	0.917049	1	0.870826	0.667587	0.467652	0.290431	0.172081	0.107342	0.0760052	0.0627114	0.0579829	0.053965	0.0391323	0.0299699	0.0325153	0.0302691	0.0270415	0.0260713	0.020002	0.0139964	0.0163919	0.0168525	0.0144623	0.0105342	0.0103699	0.0136425	0.0156074	0.0142148
	0.269846	0.230776	0.236959	0.292625	0.387477	0.48134	0.481985	0.411192	0.389039	0.405683	0.429834	0.486122	0.641187	0.838028	0.836128	0.840335	0.906717	0.803181	0.708096	0.683695	0.724601	0.881527	1	0.936961	0.779547	0.627823	0.514554	0.462334	0.412367	0.33083	0.264536	0.240163	0.391368	0.654712	0.808672	0.882243	0.821232	0.640313	0.49173	0.392221	0.285888	0.170509	0.0804045	0.0472883	0.0690472	0.0845585	0.0785361	0.105477	0.203465
	0.265467	0.154618	0.0874928	0.0540237	0.0387582	0.0142451	-0.011317	-0.000542092	0.0148379	0.00957574	0.0154299	0.0308935	0.03131	0.0356069	0.0854536	0.117965	0.110209	0.101483	0.113661	0.216611	0.466221	0.789564	1	0.997498	0.834164	0.629203	0.428501	0.26877	0.17395	0.112368	0.0789959	0.0617558	0.0505868	0.051986	0.0540064	0.065291	0.0645774	0.038459	0.0460223	0.110343	0.214788	0.346407	0.486618	0.569971	0.574012	0.61025	0.652355	0.583957	0.471542
	0.394418	0.359425	0.331689	0.365998	0.463977	0.521933	0.529541	0.536279	0.513128	0.502701	0.516961	0.511772	0.533061	0.563813	0.569617	0.588258	0.607883	0.675195	0.776308	0.861791	0.936313	0.992016	1	0.948351	0.860774	0.779783	0.742681	0.755394	0.790847	0.801477	0.80118	0.829369	0.83549	0.803649	0.755243	0.703949	0.682265	0.664113	0.643698	0.633006	0.615993	0.593451	0.604363	0.638746	0.640232	0.612968	0.563426	0.515122	0.469677
	0.0143132	0.0099696	0.00751855	0.0131079	0.0208166	0.0296121	0.0282326	0.0147653	0.00818847	-0.000196989	-0.000507361	0.00581359	0.00327128	0.00113115	0.00611176	0.0184777	0.102694	0.23769	0.356512	0.466643	0.63603	0.879166	1	0.884413	0.676977	0.498079	0.355127	0.236508	0.148046	0.0986685	0.0652662	0.0531763	0.0504556	0.147813	0.323534	0.388132	0.25246	0.0829587	0.0306147	0.0152245	0.00543726	0.00208711	0.00534329	0.00595401	-0.00475481	-0.00422894	0.00120921	0.00023643	0.0090635
	0.150489	0.121184	0.0662316	0.028479	0.013863	0.0187813	0.0236496	0.0375278	0.0512312	0.0460036	0.0358397	0.0377565	0.0633456	0.100401	0.160326	0.299825	0.499538	0.616678	0.658486	0.729038	0.849262	0.951422	1	0.990609	0.879255	0.752632	0.676759	0.656333	0.663604	0.648228	0.617537	0.591588	0.557182	0.515809	0.464186	0.388751	0.292552	0.198179	0.132142	0.0859502	0.0508421	0.0276987	0.0149043	0.00843733	0.00259397	0.00912626	0.0292316	0.033676	0.0324306
	0.339216	0.217692	0.148294	0.103935	0.0615697	0.049466	0.112962	0.185577	0.175225	0.149447	0.15045	0.153101	0.163867	0.194584	0.231028	0.276821	0.430041	0.630529	0.74066	0.857243	0.975371	0.998538	1	0.97063	0.871506	0.694977	0.456613	0.248702	0.124889	0.066773	0.0443592	0.0419638	0.0502394	0.10694	0.206637	0.249093	0.214357	0.213031	0.263031	0.349643	0.43368	0.455359	0.445866	0.445629	0.522243	0.684712	0.783134	0.758663	0.657495
	0.516817	0.580125	0.558075	0.448968	0.352324	0.312401	0.345621	0.390381	0.42824	0.486973	0.546354	0.598781	0.656503	0.74295	0.7914	0.756279	0.757781	0.810098	0.818272	0.822352	0.84764	0.921307	1	0.985002	0.890082	0.719827	0.527834	0.3857	0.298059	0.258134	0.22784	0.183319	0.137552	0.0871761	0.0536337	0.0487118	0.0608001	0.0787953	0.0724521	0.0585063	0.0541699	0.0773713	0.204329	0.362616	0.439792	0.41536	0.346601	0.307846	0.334556
	0.459355	0.396031	0.323835	0.316549	0.312418	0.279152	0.242769	0.20933	0.192414	0.197623	0.282032	0.449979	0.55762	0.592421	0.62962	0.681594	0.726851	0.699984	0.612067	0.627307	0.807315	0.968486	1	0.953275	0.859221	0.711901	0.599533	0.525602	0.441068	0.34949	0.23486	0.165975	0.159107	0.151977	0.176426	0.238347	0.245823	0.251619	0.249032	0.211543	0.204886	0.21708	0.209562	0.230534	0.310992	0.38739	0.45377	0.491909	0.474983
	0.0699092	0.0669865	0.0501345	0.0485935	0.0360039	0.015709	0.00652156	0.00865882	0.0136046	0.0207205	0.046176	0.0547846	0.0358479	0.0236251	0.0100507	0.00911905	0.0685166	0.14671	0.235054	0.344548	0.498556	0.76491	1	0.940222	0.66292	0.418761	0.265895	0.146246	0.200485	0.435605	0.619421	0.665574	0.639156	0.547081	0.382872	0.236755	0.107713	0.0351611	0.0192649	0.0484006	0.161153	0.223302	0.147347	0.073704	0.0493155	0.0302421	0.0129954	0.00855314	0.035856
	0.582753	0.624861	0.569696	0.505164	0.434253	0.382726	0.411055	0.421719	0.37812	0.379925	0.409073	0.407091	0.438906	0.590508	0.812357	0.903824	0.878246	0.859278	0.858934	0.889378	0.870652	0.905784	1	0.952165	0.863461	0.865018	0.820627	0.66475	0.539889	0.460667	0.384462	0.322851	0.337139	0.351365	0.297568	0.242759	0.20345	0.213827	0.241549	0.209691	0.205743	0.235742	0.267266	0.278268	0.284841	0.314453	0.368264	0.469803	0.502777
	0.177647	0.196974	0.227097	0.25002	0.274301	0.268565	0.248502	0.268232	0.31721	0.384667	0.446706	0.525056	0.612441	0.654527	0.664585	0.715988	0.85001	0.923667	0.861839	0.783433	0.778888	0.916263	1	0.809772	0.52459	0.36059	0.323188	0.357925	0.4686	0.588944	0.63181	0.591861	0.524404	0.503538	0.501163	0.472161	0.441429	0.413395	0.397587	0.420154	0.486934	0.521357	0.468965	0.369059	0.259949	0.186927	0.187755	0.199556	0.178373
	-0.0378789	-0.0363456	-0.037847	-0.0350865	-0.0348376	-0.0263355	-0.0143025	-0.01089	0.00266802	0.0280303	0.0697302	0.144143	0.209921	0.264248	0.319922	0.370552	0.444308	0.492738	0.471345	0.434408	0.528978	0.821303	1	0.894772	0.646489	0.397044	0.237567	0.147656	0.0875711	0.0472848	0.0141639	-0.014487	-0.02941	-0.0358408	-0.0332235	-0.0307471	-0.0358055	-0.0443997	-0.0437481	-0.0351247	-0.0307591	-0.0245807	-0.0223211	-0.0219294	-0.0278709	-0.0443942	-0.0471874	-0.0532361	-0.0597477
	0.0472734	0.0635067	0.0844458	0.0961835	0.117743	0.15121	0.190713	0.212289	0.184283	0.151705	0.154761	0.179059	0.197134	0.200594	0.227826	0.275687	0.341817	0.457296	0.531078	0.535275	0.610346	0.812266	1	0.998223	0.826891	0.622182	0.461858	0.352546	0.276969	0.218043	0.164693	0.118689	0.0838163	0.0591776	0.0406344	0.0232115	0.00967334	-0.000873505	-0.00851265	-0.0110123	-0.00991936	-0.0139602	-0.0159253	-0.0100419	-0.00219269	0.0122471	0.0386204	0.0605373	0.0608231
	0.344345	0.4087	0.466656	0.451618	0.441092	0.446642	0.453769	0.421864	0.368066	0.335201	0.276942	0.246386	0.33975	0.513803	0.605303	0.635273	0.723414	0.823828	0.831423	0.764826	0.779412	0.910891	1	0.946805	0.769921	0.521158	0.290278	0.14576	0.0651781	0.043982	0.0682653	0.103531	0.144928	0.164304	0.183267	0.206622	0.207291	0.20374	0.23126	0.333979	0.412898	0.391916	0.302685	0.258019	0.306407	0.395581	0.473416	0.477546	0.415946
	0.0143805	0.0139176	0.0163747	0.0115937	0.00605958	0.00122306	-0.00104836	-0.00360246	0.00160764	0.0192198	0.0980499	0.183631	0.2086	0.244034	0.242726	0.189963	0.166892	0.237343	0.458724	0.764583	0.940437	0.980876	1	0.912024	0.678642	0.437113	0.264803	0.145912	0.0953659	0.0733597	0.0466006	0.0318008	0.02672	0.0264912	0.0234095	0.0205197	0.0216965	0.0189735	0.0397891	0.0637481	0.0661834	0.0586538	0.0441545	0.0404275	0.0436986	0.042167	0.0427092	0.0294868	0.00941535
	0.0158951	0.03929	0.0754374	0.0892552	0.0660259	0.0294653	0.0175657	0.0218125	0.0290273	0.0424182	0.0271198	0.0235973	0.0317487	0.0110923	0.00639671	0.00644153	-0.0159547	-0.019891	0.00397105	0.0367903	0.346945	0.897316	1	0.591418	0.235988	0.0882314	0.0402924	0.0378492	0.0512407	0.0809141	0.102786	0.0876177	0.0666399	0.0341564	0.0273119	0.0372731	0.0101297	-0.0190244	-0.0128429	0.0143964	0.0216125	0.0129311	0.0244012	0.033291	0.0192875	0.00993484	0.0224347	0.0474065	0.0332309
	0.0644289	0.0418075	0.0683289	0.12233	0.199468	0.378335	0.547426	0.569547	0.49946	0.41138	0.294158	0.173306	0.111518	0.127833	0.186733	0.244068	0.319634	0.413252	0.496558	0.542988	0.685223	0.901945	1	0.957044	0.840808	0.799733	0.873313	0.930978	0.921999	0.96727	0.96616	0.819086	0.67601	0.599273	0.573571	0.643303	0.750328	0.799938	0.831279	0.759328	0.593534	0.476008	0.380626	0.291904	0.260105	0.280975	0.263835	0.198894	0.136773
	0.0846211	0.0489638	0.0290666	0.0378642	0.049365	0.0645493	0.0756532	0.047036	0.0337568	0.0481443	0.047447	0.0396999	0.0265218	0.0162066	0.0153069	0.031398	0.056789	0.0848292	0.118855	0.179932	0.351652	0.730672	1	0.859367	0.570226	0.386164	0.317273	0.302151	0.336176	0.358022	0.312897	0.23917	0.172996	0.125385	0.0897727	0.0757312	0.0848947	0.0844358	0.0655476	0.0527526	0.056016	0.062407	0.0646273	0.0849622	0.110685	0.112664	0.104033	0.134779	0.154144
	0.172413	0.393613	0.605741	0.746029	0.74836	0.613021	0.44872	0.314289	0.217495	0.146952	0.163967	0.213468	0.214035	0.169942	0.144313	0.144739	0.109135	0.0764373	0.0792605	0.12344	0.342211	0.754587	1	0.829679	0.526716	0.387792	0.360425	0.314968	0.235902	0.192026	0.176575	0.148616	0.109565	0.0860251	0.0908022	0.125359	0.145082	0.120604	0.0770067	0.0456616	0.036207	0.0269227	0.0238457	0.0251158	0.0263456	0.0259232	0.0251026	0.0204651	0.018827
	0.288314	0.296084	0.251735	0.16513	0.0957668	0.0770319	0.0905191	0.0813282	0.0435726	0.0165942	0.00656442	1.32527e-05	0.00970662	0.0222971	0.0603517	0.130662	0.162595	0.183179	0.239535	0.365071	0.568522	0.85529	1	0.735533	0.358537	0.164509	0.117012	0.133433	0.154402	0.1625	0.192598	0.228898	0.287882	0.314092	0.249306	0.225672	0.214779	0.154851	0.0995606	0.0681141	0.0610168	0.124812	0.200207	0.21485	0.179655	0.170629	0.239744	0.326095	0.343975
	0.153119	0.107566	0.0474451	0.0279243	-0.0110799	-0.0767429	-0.0657998	-0.119715	-0.121984	-0.0308422	0.0466212	0.0712655	0.0868036	0.28021	0.52924	0.576713	0.685541	0.934796	0.922369	0.885229	0.91713	0.883786	0.92532	1	0.906697	0.737662	0.623547	0.47555	0.462367	0.481507	0.500005	0.435967	0.31804	0.316596	0.368324	0.385676	0.378324	0.509325	0.696345	0.72455	0.622993	0.49186	0.366171	0.270773	0.169031	0.0407141	-0.0268374	-0.0462843	-0.001769
	0.416371	0.300103	0.212252	0.183724	0.202362	0.23194	0.247808	0.251934	0.229828	0.228054	0.237559	0.21345	0.185371	0.169167	0.165731	0.15584	0.132671	0.122484	0.148654	0.249163	0.453304	0.724589	0.948352	1	0.91202	0.802837	0.680213	0.567052	0.47766	0.404286	0.386164	0.378383	0.347144	0.315047	0.256736	0.194883	0.174817	0.178168	0.219381	0.25966	0.27542	0.341362	0.391131	0.385914	0.394499	0.416867	0.439717	0.458488	0.48006
	0.234754	0.27593	0.196807	0.121524	0.0766964	0.066965	0.0633944	0.0608224	0.0854056	0.090931	0.0772299	0.0620344	0.0345837	0.0213556	0.0262318	0.0483041	0.0734986	0.10276	0.162801	0.265761	0.494687	0.774284	0.949861	1	0.887922	0.660721	0.532849	0.513459	0.501269	0.551439	0.587208	0.646256	0.666395	0.503384	0.309983	0.195404	0.14913	0.112497	0.0918827	0.0837277	0.0671755	0.0737307	0.0727527	0.0607892	0.0700153	0.0578431	0.0488709	0.0797249	0.113751
	0.259063	0.208567	0.116459	0.138095	0.237001	0.252473	0.212684	0.197709	0.243392	0.317362	0.336757	0.316636	0.344851	0.379809	0.362969	0.375776	0.486064	0.658545	0.760011	0.828676	0.960689	0.986515	0.964501	1	0.947302	0.80647	0.562656	0.286951	0.119583	0.0379526	-0.0196021	-0.0465346	-0.0146386	0.0670416	0.202025	0.376579	0.482785	0.485608	0.470294	0.58682	0.730214	0.766865	0.671289	0.537189	0.469285	0.482463	0.570693	0.54553	0.401307
	0.265418	0.232739	0.183765	0.140087	0.12709	0.15639	0.189457	0.206512	0.200497	0.175014	0.168699	0.181122	0.218231	0.271456	0.324073	0.401065	0.520288	0.665049	0.78305	0.877526	0.965991	0.997801	0.999119	1	0.964393	0.863279	0.663679	0.432623	0.250323	0.151635	0.12838	0.1271	0.130421	0.163827	0.186493	0.19897	0.255966	0.298626	0.338611	0.394608	0.401804	0.368112	0.311958	0.298924	0.334684	0.340859	0.306024	0.25815	0.242752
	0.701701	0.596691	0.497287	0.340772	0.219909	0.117525	0.0492387	0.021281	-0.000404151	-0.0179444	-0.00698222	0.0199138	0.0258472	0.0396948	0.0707415	0.0594161	0.0385442	0.0789173	0.168773	0.256141	0.434122	0.642838	0.828245	1	0.916763	0.745788	0.679163	0.54249	0.343877	0.202583	0.14111	0.0985146	0.0536334	0.0425044	0.0530478	0.073056	0.133342	0.214364	0.243001	0.206769	0.163669	0.137974	0.0819176	0.024578	-0.0045104	-0.00586403	0.0197169	0.146103	0.451427
	0.315922	0.302838	0.323431	0.34706	0.370195	0.411856	0.476408	0.50585	0.568574	0.660741	0.738293	0.816074	0.843047	0.835937	0.854315	0.889651	0.922648	0.949944	0.934239	0.887881	0.882907	0.897881	0.916611	1	0.938264	0.709677	0.530701	0.485641	0.520169	0.515379	0.507167	0.511952	0.486883	0.432764	0.421413	0.489337	0.539424	0.540167	0.5291	0.503245	0.508324	0.573681	0.636798	0.644476	0.676346	0.739682	0.709814	0.613611	0.52273
	0.0780354	0.0582348	0.0244457	-0.00687141	-0.024218	-0.0235012	-0.0262719	-0.0353159	-0.0189747	-0.000164149	0.00297605	0.00268244	0.00942541	0.0222789	0.0224418	0.0697442	0.159715	0.187307	0.162076	0.165149	0.324905	0.630593	0.895642	1	0.930569	0.794544	0.706628	0.714762	0.732882	0.641385	0.516941	0.428919	0.333191	0.241365	0.172495	0.125882	0.113059	0.107787	0.138926	0.165206	0.136619	0.0954435	0.0587781	0.0195875	0.000437093	0.00797519	0.0152712	0.0158881	0.0462204
	0.0949236	0.127528	0.158556	0.195962	0.212618	0.234436	0.318396	0.401265	0.352473	0.208941	0.104465	0.0436928	0.00181394	-0.0230942	-0.0396624	-0.0318443	0.00615267	0.0521679	0.0632184	0.0951983	0.29945	0.683033	0.947302	1	0.968311	0.895833	0.802413	0.662598	0.53813	0.441691	0.38661	0.348987	0.309763	0.323655	0.347036	0.342843	0.328199	0.306991	0.308709	0.329649	0.300415	0.263693	0.239213	0.215576	0.248874	0.25282	0.200147	0.157361	0.141146
	0.45644	0.500085	0.47723	0.415099	0.482112	0.495142	0.383268	0.285471	0.2424	0.200874	0.148408	0.146743	0.208877	0.237651	0.253791	0.330316	0.454293	0.605604	0.729413	0.816144	0.922351	0.994876	0.996276	1	0.896682	0.682264	0.582381	0.603675	0.614382	0.539755	0.448214	0.419781	0.40057	0.350188	0.30861	0.277839	0.308859	0.33393	0.295425	0.285736	0.262101	0.231135	0.27186	0.3436	0.395748	0.411589	0.408639	0.42243	0.448934
	0.424922	0.443156	0.476797	0.498841	0.499473	0.451066	0.372247	0.295726	0.224085	0.158572	0.101932	0.0612461	0.0374381	0.0254915	0.0159879	0.00791669	0.00833148	0.0169338	0.027739	0.0618082	0.229575	0.585694	0.900547	1	0.961695	0.844913	0.691004	0.552289	0.451836	0.370233	0.294461	0.262395	0.278348	0.305586	0.344365	0.376612	0.39967	0.428953	0.441953	0.440425	0.458684	0.49027	0.530264	0.565493	0.559386	0.535038	0.511838	0.478376	0.443562
	0.0270677	0.0278169	0.0282573	0.030166	0.0286277	0.0285315	0.0566646	0.0931752	0.105877	0.116554	0.154544	0.219016	0.259163	0.256997	0.234139	0.207662	0.190178	0.189952	0.203644	0.250079	0.408485	0.722152	0.987914	1	0.840863	0.652932	0.498653	0.375516	0.276144	0.201944	0.141064	0.0916684	0.0591699	0.0358678	0.017709	0.0114529	0.00870846	0.00128251	-0.00668928	-0.00797352	9.11428e-06	0.00814328	0.00969425	0.00580349	0.00373701	0.00530341	0.00266522	-0.00193915	-0.000557691
	-0.0471441	-0.0806461	-0.0918811	-0.0731697	-0.0593125	-0.0763018	-0.0913945	-0.0205952	0.0326606	0.0459769	0.10835	0.113233	0.10527	0.126908	0.16368	0.166772	0.126082	0.168209	0.288435	0.48089	0.702803	0.80975	0.948153	1	0.756183	0.459334	0.237261	0.0768437	-0.0225065	-0.0272287	0.144086	0.541093	0.878982	0.903836	0.781768	0.675855	0.597878	0.587388	0.528492	0.384852	0.351639	0.342012	0.313483	0.283335	0.262019	0.218992	0.095708	0.027137	0.016875
	-0.00552946	-0.0136112	-0.00765878	-0.00282399	-0.00339297	-0.00261838	-0.00796846	-0.00555851	-0.00483712	0.000730701	0.00689292	0.00205614	0.00380412	0.00729917	0.00928477	0.00526092	0.0116188	0.112004	0.298727	0.476934	0.652695	0.775277	0.887597	1	0.941152	0.681279	0.405007	0.233863	0.140124	0.0933024	0.0552883	0.0249183	0.0120201	0.0034302	0.000411818	0.00779021	0.00669925	0.00278727	0.000225236	-0.00894536	-0.0160239	-0.0165653	-0.00876745	-0.00837659	-0.0119676	-0.00839456	-0.00887599	-0.0118828	-0.0101427
	0.0307589	-0.0153232	-0.0411981	-0.0405434	0.0145509	0.0613391	0.0891971	0.112286	0.141969	0.171211	0.106284	0.0466283	0.0595334	0.0876827	0.0830836	0.039156	0.0241604	0.0515208	0.146681	0.361269	0.625294	0.830733	0.971273	1	0.919607	0.89323	0.826005	0.569014	0.33212	0.210146	0.117254	0.0925139	0.126707	0.112397	0.0388627	0.0132398	0.0374027	0.038248	0.00691924	-0.03692	-0.0525939	-0.0120341	0.00798644	0.0233077	0.0431644	0.0471463	0.0751217	0.0988946	0.0848095
	0.0870768	0.0485166	0.0236436	0.0196008	0.0260209	0.0505373	0.073497	0.0585837	0.026292	0.0189106	0.0311493	0.0464123	0.107502	0.375699	0.683154	0.789104	0.750954	0.665304	0.576144	0.478093	0.476328	0.679112	0.934067	1	0.929154	0.771025	0.545201	0.361068	0.266007	0.207508	0.144313	0.103707	0.0750508	0.0588236	0.0403748	0.0227104	0.0239797	0.0274207	0.0233756	0.0196122	0.0133057	0.00348397	-0.00945889	-0.0136829	-0.00058854	0.0492043	0.145604	0.230709	0.221474
	-0.0066822	-0.00756651	0.00675108	0.0391564	0.0908497	0.126473	0.146631	0.17564	0.271387	0.432482	0.511017	0.447294	0.327644	0.260501	0.265726	0.334815	0.37849	0.345122	0.358388	0.430102	0.453537	0.449145	0.717326	1	0.837996	0.547171	0.362112	0.236793	0.195927	0.242652	0.366301	0.423462	0.355133	0.25143	0.147048	0.0715564	0.0332105	0.0153547	-0.00304622	-0.0110818	-0.00577286	0.00937355	0.0183626	0.0472617	0.101823	0.152607	0.172197	0.126102	0.0599457
	0.019158	0.0170674	0.020195	0.0172585	-0.00882083	-0.0267287	-0.0193142	-0.00587768	0.00655218	0.0324614	0.0719597	0.0971173	0.104678	0.32854	0.651061	0.712211	0.549614	0.339224	0.192849	0.11957	0.131338	0.235356	0.62753	1	0.980166	0.764429	0.527977	0.358073	0.240579	0.188762	0.157701	0.102714	0.0440513	0.0162587	0.0214934	0.0113512	0.00618354	0.0128251	0.00419926	0.0110117	0.019974	0.00812087	-0.0105347	-0.00206803	0.00368977	-0.0100558	-0.00784193	-0.000326315	-0.00340133
	0.047494	0.00678808	-0.0132061	-0.00724429	0.00516938	0.0258607	0.043321	0.0433603	0.0313706	0.0162684	0.0137682	0.0215663	0.0459266	0.109327	0.185733	0.288731	0.373671	0.409805	0.451219	0.429852	0.369253	0.492999	0.817626	1	0.903949	0.72708	0.584024	0.515803	0.631148	0.781405	0.797665	0.769537	0.710405	0.606995	0.479174	0.381167	0.341858	0.413614	0.506087	0.509895	0.46535	0.363065	0.296992	0.271206	0.246555	0.245414	0.249511	0.229458	0.175244
	0.107786	0.0919597	0.0904194	0.101223	0.112486	0.102089	0.0768384	0.0535182	0.0230094	0.00617975	-0.00604347	-0.0192697	-0.0163049	-0.00693014	-0.00112261	-0.00229159	0.0126016	0.0454092	0.06692	0.0975609	0.261676	0.62685	0.950457	1	0.848127	0.660043	0.524569	0.435859	0.347885	0.264578	0.193676	0.136695	0.124063	0.107651	0.087831	0.0804271	0.0530284	0.0359566	0.0332062	0.0301646	0.0226124	0.0217875	0.031342	0.0455323	0.0604905	0.0890518	0.0980089	0.0907436	0.107735
	0.0496132	0.0522815	0.0355772	0.0463169	0.0621268	0.0192629	-0.0278611	-0.0379022	-0.0100755	0.0173191	0.0288625	0.0535713	0.103233	0.159108	0.191042	0.194758	0.248141	0.378703	0.483582	0.495008	0.526768	0.613001	0.75705	0.946009	1	0.945812	0.82146	0.689628	0.587368	0.511822	0.48093	0.400952	0.317434	0.276241	0.31527	0.353918	0.347667	0.457836	0.65327	0.772179	0.802077	0.72932	0.574638	0.410456	0.289382	0.219889	0.150431	0.100321	0.071833
	0.179714	0.143607	0.156065	0.176393	0.122727	0.0579885	0.0242351	0.00334086	0.0511819	0.159296	0.236732	0.229225	0.196204	0.177503	0.145234	0.135475	0.159088	0.187437	0.26143	0.372724	0.507452	0.733216	0.915436	0.942621	1	0.897545	0.557629	0.298273	0.166007	0.123307	0.113297	0.109983	0.122776	0.191626	0.261261	0.226028	0.167116	0.123088	0.0791672	0.0612391	0.0328074	0.015991	0.0465702	0.0863289	0.188541	0.281347	0.246865	0.162177	0.15486
	0.357547	0.339669	0.312982	0.24485	0.208855	0.218312	0.214586	0.163655	0.103256	0.0591002	0.0566969	0.075453	0.0625087	0.0408389	0.0568218	0.103235	0.153799	0.238614	0.312389	0.361818	0.487696	0.642014	0.805767	0.961348	1	0.883618	0.670762	0.464562	0.383513	0.526739	0.741459	0.748921	0.575328	0.357897	0.190412	0.161631	0.201412	0.285749	0.331307	0.273335	0.211134	0.166734	0.117835	0.0569409	0.0806896	0.178371	0.214717	0.235769	0.299698
	0.109664	0.106862	0.0794444	0.116721	0.120418	0.1261	0.137204	0.114461	0.0870345	0.0823185	0.0851327	0.102101	0.10964	0.0669101	0.0517713	0.0557197	0.0660638	0.104006	0.165374	0.324588	0.615403	0.874067	0.928074	0.968685	1	0.911352	0.801386	0.584177	0.334696	0.173735	0.117691	0.0880763	0.0453236	0.0177588	0.0161016	0.0212929	0.0166194	0.0636428	0.117809	0.131153	0.140693	0.136465	0.101646	0.0479524	0.00110255	-0.00285534	0.0201149	0.0197842	0.00888136
	0.0725874	0.100008	0.0976297	0.0977331	0.0968659	0.0768107	0.078869	0.104916	0.112727	0.119195	0.121267	0.14454	0.15064	0.131278	0.134075	0.131013	0.131753	0.131515	0.147395	0.170681	0.236461	0.44457	0.714792	0.93093	1	0.919738	0.822633	0.759164	0.67019	0.581953	0.521376	0.458741	0.395101	0.327533	0.28328	0.257972	0.225178	0.215897	0.25451	0.268566	0.26282	0.252156	0.211478	0.153785	0.11876	0.101238	0.0945867	0.0916819	0.0776177
	0.0105027	0.000479235	0.00170288	0.0262308	0.0613902	0.0724421	0.0934134	0.164941	0.257724	0.316447	0.33677	0.348497	0.342099	0.330055	0.309942	0.302988	0.303883	0.287852	0.268391	0.261863	0.301969	0.377772	0.517581	0.796447	1	0.9866	0.876909	0.764722	0.645658	0.500159	0.381182	0.323213	0.324611	0.307638	0.246338	0.190108	0.149446	0.116558	0.132233	0.151091	0.129303	0.0997856	0.0562013	0.0200436	0.00582799	-0.00973852	-0.00498906	0.0127178	0.0179868
	0.224411	0.220026	0.207012	0.217266	0.217631	0.216694	0.208509	0.190058	0.196967	0.221353	0.229435	0.214284	0.213856	0.22025	0.217786	0.231031	0.234684	0.221413	0.223565	0.248672	0.29659	0.390616	0.531203	0.789592	1	0.955314	0.805139	0.631551	0.473099	0.367023	0.298258	0.258449	0.225867	0.206344	0.197166	0.186698	0.202849	0.223016	0.229876	0.228706	0.231354	0.225321	0.205077	0.201558	0.223198	0.233012	0.222556	0.210987	0.20786
	0.0556131	0.0434093	0.0326557	0.026524	0.0304912	0.0390822	0.0504323	0.0724465	0.0996636	0.121587	0.142887	0.160815	0.160105	0.153802	0.150776	0.153852	0.159699	0.165029	0.185309	0.231047	0.353168	0.550763	0.778503	0.977402	1	0.825915	0.606146	0.425651	0.296525	0.200608	0.125704	0.0826925	0.0665124	0.0565678	0.0452815	0.0352132	0.0286504	0.0305787	0.0287702	0.0287131	0.0276988	0.0185144	0.0169883	0.0249538	0.0290172	0.0303069	0.0318469	0.0377645	0.0492171
	0.0142384	0.0217688	0.0372518	0.0365504	0.0429892	0.0466479	0.0549347	0.0652319	0.0587152	0.0818549	0.100893	0.0823254	0.0672826	0.0627596	0.0582763	0.0470403	0.0439222	0.0381845	0.0363261	0.0475823	0.136792	0.364339	0.609486	0.855659	1	0.918043	0.742226	0.54285	0.343216	0.20869	0.144113	0.114848	0.0915132	0.0648401	0.0519548	0.0545077	0.0751898	0.0874487	0.107893	0.126977	0.0914539	0.0590594	0.0427551	0.0159006	0.0464467	0.0835363	0.0698729	0.044938	0.0232216
	0.110989	0.0702388	0.0525725	0.0458263	0.0270884	0.0162822	0.0103556	0.034107	0.130561	0.193589	0.170094	0.12748	0.0918253	0.0826414	0.0871525	0.101921	0.132028	0.137693	0.103199	0.149025	0.278817	0.422572	0.668911	0.924332	1	0.91053	0.755212	0.591156	0.425161	0.303316	0.240188	0.201334	0.155051	0.107166	0.0883411	0.0753739	0.0529798	0.087495	0.282402	0.512782	0.65458	0.76658	0.843031	0.893367	0.962187	0.935784	0.772762	0.536105	0.317723
	0.316403	0.376611	0.479327	0.530931	0.523828	0.531978	0.535911	0.506654	0.449454	0.391834	0.346032	0.364606	0.463452	0.537597	0.501548	0.462229	0.484697	0.527652	0.541784	0.553233	0.626787	0.752392	0.864529	0.957847	1	0.901685	0.754215	0.659289	0.630868	0.621962	0.588321	0.563146	0.539192	0.476219	0.412862	0.363887	0.319113	0.316885	0.312208	0.293532	0.273832	0.241281	0.211209	0.213772	0.243056	0.269017	0.324273	0.353014	0.329499
	-0.0138829	-0.0183428	-0.0201238	-0.0172985	-0.0134513	-0.0105617	-0.010922	-0.0142009	-0.0136608	-0.0103553	-0.00533216	-0.00152917	-0.000163657	0.0117034	0.0333877	0.0516681	0.0607344	0.0660432	0.0679492	0.0619828	0.108861	0.313469	0.623786	0.88842	1	0.903347	0.714417	0.563904	0.405913	0.24421	0.139445	0.0752073	0.032665	0.00860587	-0.00781404	-0.0133706	-0.0110183	-0.0151333	-0.00890271	0.0145717	0.0280674	0.0456724	0.0575027	0.0379399	0.0209023	0.015608	0.0092762	0.00859872	0.00638623
	0.112885	0.0951416	0.0867347	0.0929908	0.106992	0.125716	0.113065	0.105239	0.119321	0.0880659	0.0855554	0.132386	0.130667	0.134202	0.139758	0.119765	0.122119	0.123578	0.123605	0.11939	0.129974	0.27035	0.580522	0.872594	1	0.979905	0.872751	0.702179	0.510157	0.352773	0.244497	0.165386	0.115558	0.116879	0.117459	0.130221	0.120441	0.0588366	0.0413313	0.0526098	0.0679827	0.0702788	0.0706736	0.092674	0.0913816	0.098488	0.122747	0.140932	0.135709
	0.161239	0.121138	0.0946345	0.0733827	0.087962	0.0920549	0.0837326	0.123442	0.206332	0.248682	0.269761	0.319937	0.465543	0.581724	0.491988	0.356675	0.285725	0.280411	0.308961	0.361034	0.436314	0.59235	0.658842	0.575092	0.735607	1	0.857628	0.551193	0.425023	0.37211	0.388922	0.441261	0.451134	0.496843	0.634567	0.780467	0.824305	0.770221	0.631134	0.492853	0.432866	0.479018	0.530976	0.433739	0.347395	0.280378	0.221071	0.179922	0.123303
	0.414202	0.403931	0.470393	0.473696	0.340382	0.233175	0.157916	0.107033	0.0825244	0.0685658	0.0745652	0.0993574	0.126468	0.158031	0.25101	0.368288	0.405015	0.393849	0.296812	0.205165	0.296134	0.432541	0.548498	0.694773	0.874745	1	0.933589	0.821615	0.875329	0.919867	0.821368	0.696831	0.580446	0.500236	0.458843	0.384444	0.305862	0.256589	0.230482	0.198606	0.159032	0.141253	0.149176	0.181445	0.209601	0.224755	0.239296	0.273931	0.338665
	-0.013648	-0.014477	-0.00529755	-0.00953958	0.00227819	0.0424679	0.239344	0.465342	0.509517	0.415078	0.285866	0.180363	0.0649161	0.000181431	-0.00249076	0.00630782	-0.0146827	-0.0211477	0.000580829	0.0130098	0.0184095	0.0347135	0.125941	0.425764	0.824155	1	0.926585	0.797907	0.663796	0.474304	0.274566	0.153261	0.119916	0.0970728	0.0584407	0.0388353	0.0257267	0.00111373	-0.000120488	0.0146642	0.0176335	0.0225212	0.0140246	-0.00163061	0.0276468	0.0467203	0.0322351	0.0268902	0.00926214
	-0.00333503	0.00611317	0.00953079	0.00265529	-0.00121425	-0.000818389	-0.00253949	0.00309215	0.0176265	0.0134519	0.00854696	0.0103648	0.0107156	0.00686167	0.00477669	0.00450917	0.00489508	0.0113	0.013312	0.00681418	-0.000385362	0.0511321	0.142806	0.429156	0.838459	1	0.948946	0.85488	0.706784	0.418552	0.16622	0.130318	0.187604	0.18031	0.13114	0.101363	0.0700198	0.0487263	0.0323342	0.0126978	0.00136069	-0.00456062	0.00142591	0.00364384	-0.00505341	-0.0118034	-0.0133104	-0.0119297	-0.0108498
	-0.00108136	-0.00297241	0.00150956	0.0228148	0.0605609	0.0663159	0.0416389	0.024041	0.0113998	0.00256471	0.00457503	0.03521	0.0657835	0.0643873	0.0458116	0.0281654	0.0162392	0.0110266	0.0103486	0.0091856	0.0215456	0.0703773	0.180834	0.45713	0.819497	1	0.992185	0.812622	0.550595	0.350658	0.231604	0.192974	0.18979	0.217313	0.225193	0.173929	0.117405	0.092951	0.0719734	0.0447235	0.0319774	0.0403335	0.0488868	0.044511	0.0377501	0.0304169	0.0213092	0.0113722	0.0107099
	0.184946	0.145878	0.108537	0.0895569	0.10714	0.123555	0.192262	0.241889	0.216207	0.211268	0.244834	0.242578	0.227126	0.324351	0.411161	0.365302	0.265226	0.201985	0.197579	0.241854	0.309882	0.397921	0.592462	0.859627	0.987796	1	0.944764	0.907318	0.941992	0.876968	0.733268	0.668377	0.713338	0.759385	0.752265	0.680795	0.565743	0.460591	0.399733	0.351694	0.331868	0.422177	0.486757	0.432565	0.375256	0.330426	0.304843	0.331156	0.32381
	0.145269	0.0866825	0.0795443	0.0972393	0.097971	0.110088	0.138026	0.130115	0.112592	0.149819	0.300135	0.37327	0.345084	0.347951	0.252568	0.12625	0.0903313	0.0875079	0.110382	0.145102	0.181934	0.253463	0.400307	0.637982	0.885728	1	0.910118	0.725699	0.575128	0.488835	0.468439	0.52839	0.505387	0.38056	0.286745	0.205329	0.157479	0.141792	0.134868	0.139086	0.132191	0.100301	0.0861035	0.154263	0.247191	0.277449	0.242165	0.185445	0.149619
	0.0254167	0.0199165	0.0164384	0.0150425	0.0206003	0.025942	0.0187894	0.0201992	0.0311861	0.0459128	0.072116	0.130721	0.229971	0.305724	0.316991	0.312676	0.304515	0.279898	0.254907	0.252163	0.306899	0.404416	0.57754	0.834252	0.986975	1	0.919401	0.80408	0.701606	0.568586	0.464985	0.401125	0.358535	0.310533	0.258957	0.258012	0.278536	0.28721	0.282356	0.245722	0.196108	0.160316	0.138716	0.124191	0.110995	0.102264	0.102972	0.104541	0.0800637
	0.4453	0.432565	0.400085	0.38641	0.405364	0.405723	0.411105	0.423317	0.382493	0.320872	0.247683	0.212655	0.238292	0.293835	0.365885	0.41698	0.449029	0.48452	0.497774	0.559147	0.661144	0.729531	0.750619	0.80304	0.924256	1	0.985471	0.868009	0.729648	0.661652	0.610675	0.628445	0.695886	0.720183	0.801739	0.921864	0.969746	0.94344	0.903365	0.956014	0.954065	0.772261	0.606434	0.551102	0.557632	0.544366	0.556734	0.563071	0.48988
	0.0675043	0.0411025	0.0300135	0.02718	0.0294334	0.0298189	0.0240724	0.0228341	0.0184532	0.0103057	0.00791138	0.0058893	0.00968349	0.0234399	0.0389956	0.0617055	0.0872734	0.0895298	0.0855441	0.100844	0.155168	0.24758	0.422783	0.73763	0.980736	1	0.895121	0.750097	0.615348	0.496702	0.378742	0.277423	0.212988	0.171287	0.146666	0.142666	0.142699	0.149406	0.169699	0.189039	0.193441	0.185015	0.172115	0.158479	0.146713	0.133872	0.120136	0.10428	0.0955772
	0.489737	0.497522	0.50482	0.404135	0.308593	0.256988	0.208283	0.157033	0.124743	0.100382	0.0778067	0.0601667	0.0429397	0.0709132	0.156625	0.207274	0.178381	0.11046	0.0700113	0.0910143	0.161829	0.280196	0.386126	0.540349	0.820221	1	0.986179	0.873022	0.720625	0.587909	0.490588	0.409445	0.34938	0.32908	0.346706	0.375076	0.38254	0.371868	0.344572	0.365033	0.399666	0.371554	0.374425	0.483967	0.574625	0.558803	0.520652	0.526454	0.534278
	0.0482111	0.0395964	0.0423643	0.061584	0.101846	0.129583	0.116665	0.0928027	0.0709685	0.0487377	0.0364721	0.0276176	0.0196804	0.0200944	0.0253138	0.0290208	0.0632506	0.113848	0.136112	0.16403	0.244995	0.393715	0.593093	0.834041	0.999665	1	0.905672	0.78459	0.687899	0.600323	0.498047	0.382662	0.274504	0.196507	0.138771	0.101016	0.0781211	0.0639582	0.0548576	0.0508216	0.0479195	0.046379	0.0459717	0.0459921	0.0548475	0.0812279	0.110318	0.108227	0.085843
	0.153878	0.188833	0.223911	0.242238	0.270219	0.300933	0.309955	0.320273	0.290687	0.223331	0.166049	0.14095	0.154776	0.1673	0.186489	0.213759	0.21609	0.201716	0.219874	0.312677	0.416765	0.508355	0.603595	0.760242	0.941365	1	0.958425	0.888327	0.831543	0.773001	0.678763	0.547431	0.419762	0.335815	0.306431	0.31743	0.331576	0.327586	0.324004	0.337623	0.348906	0.357234	0.326436	0.302666	0.330915	0.378929	0.396586	0.320019	0.223898
	0.635765	0.594281	0.565687	0.534222	0.542453	0.541469	0.4862	0.460153	0.435295	0.369059	0.291559	0.216816	0.158464	0.147718	0.196481	0.246475	0.290896	0.312205	0.290866	0.323112	0.420766	0.479222	0.570012	0.791353	0.967998	1	0.95226	0.854608	0.75772	0.682001	0.634279	0.610077	0.553488	0.48271	0.452249	0.447252	0.402004	0.357877	0.376624	0.402426	0.395618	0.375522	0.382234	0.400585	0.429485	0.464603	0.503295	0.549031	0.599601
	0.111973	0.0861093	0.0627983	0.0775769	0.0956645	0.105101	0.100336	0.102846	0.1174	0.157002	0.279375	0.389324	0.476556	0.566917	0.586829	0.520526	0.418308	0.322807	0.249241	0.239078	0.296572	0.357777	0.493402	0.676148	0.869545	1	0.932272	0.765909	0.658104	0.557651	0.396828	0.254488	0.155112	0.116659	0.0918675	0.11973	0.193118	0.199274	0.162573	0.146931	0.165879	0.195869	0.189529	0.160659	0.154124	0.144724	0.12644	0.112378	0.107335
	0.0678444	0.0581852	0.0318032	0.0135753	0.00617267	0.00447803	0.00284203	0.00484202	0.00527369	-0.00161108	-0.00648014	-0.00831311	-0.00949441	-0.00667815	-0.00178153	0.00116287	0.00492799	0.00998445	0.0157516	0.0234184	0.0509685	0.116909	0.321633	0.672075	0.936904	1	0.926045	0.797943	0.648543	0.475837	0.321292	0.21017	0.130394	0.0765206	0.0428179	0.0218132	0.01572	0.0139756	0.00696869	0.00614963	0.00589811	0.00250827	0.00265059	0.00362336	0.00329326	0.00634318	0.00717673	0.00885667	0.0190259
	0.0245448	0.053379	0.0627464	0.0665019	0.103136	0.172962	0.224263	0.215015	0.160869	0.102559	0.0559156	0.025637	0.0113222	0.00345684	-0.000410413	0.000372689	0.00245781	0.0117383	0.0211857	0.0202678	0.0311587	0.0796155	0.242672	0.555124	0.867314	1	0.892244	0.672053	0.45475	0.275856	0.163561	0.0940793	0.0591357	0.0517367	0.0921029	0.143938	0.140563	0.105921	0.0672287	0.0356858	0.0165423	0.00471951	0.00100333	0.00173027	-0.000135887	0.00112655	0.00379378	0.00266464	0.00146129
	-0.0823939	-0.099545	-0.0555588	-0.00372553	0.0315507	0.0593897	0.0734338	0.0450084	0.0377623	0.0591771	0.0463619	0.0145814	-0.00730967	0.0109193	0.0372045	0.0420623	0.0498094	0.0883849	0.104259	0.119084	0.202854	0.26333	0.334638	0.621791	0.934235	1	0.862372	0.693788	0.641325	0.542722	0.331531	0.182359	0.147834	0.168355	0.16226	0.143914	0.155877	0.1972	0.216319	0.163717	0.190352	0.267203	0.21302	0.103713	0.0511618	0.0511763	0.0359297	0.0100956	-0.00594712
	0.0703025	0.0498772	0.0507616	0.122644	0.20016	0.2572	0.292944	0.319528	0.379905	0.427388	0.416899	0.332217	0.233104	0.21323	0.221928	0.204325	0.209109	0.259944	0.36342	0.468085	0.557299	0.668745	0.716232	0.726353	0.852514	1	0.972809	0.815549	0.696218	0.595862	0.482615	0.383741	0.375269	0.453903	0.502115	0.522628	0.506443	0.434798	0.372117	0.317071	0.274238	0.302596	0.280558	0.180853	0.150252	0.177034	0.187478	0.16714	0.131072
	0.192136	0.155383	0.127002	0.108232	0.0806492	0.0539757	0.03789	0.0322845	0.0468877	0.0632262	0.0608745	0.0425688	0.0271671	0.0257257	0.0293562	0.0347783	0.0563173	0.0883622	0.101859	0.101922	0.116164	0.184859	0.383803	0.711446	0.9678	1	0.876635	0.716788	0.54958	0.382734	0.253628	0.169362	0.126291	0.101254	0.0803384	0.0696664	0.0580442	0.0477346	0.0523675	0.0773046	0.0972288	0.0830079	0.0538066	0.0311968	0.0276732	0.0452947	0.0611094	0.0966913	0.150107
	0.105437	0.149848	0.132398	0.0784095	0.0358457	0.00697527	0.0079356	0.0113715	0.0300346	0.0643148	0.066206	0.0466512	0.0249347	0.0315989	0.053648	0.0820896	0.134309	0.145412	0.104728	0.0873884	0.0813719	0.134309	0.284754	0.526537	0.706382	0.932101	1	0.778939	0.605297	0.489624	0.423089	0.304631	0.17313	0.100249	0.0733936	0.090914	0.0951541	0.0671247	0.0404885	0.0527364	0.0869643	0.0787788	0.0617602	0.061633	0.0509047	0.0397906	0.0373369	0.038045	0.0231528
	0.376885	0.393229	0.38162	0.333313	0.306143	0.322764	0.361355	0.366852	0.361103	0.375246	0.369202	0.418286	0.545474	0.651969	0.722606	0.760712	0.80047	0.858972	0.912074	0.904985	0.840003	0.843371	0.901829	0.945043	0.958139	0.972337	1	0.985776	0.924025	0.831617	0.760713	0.729905	0.728067	0.732802	0.815746	0.963458	0.978765	0.908267	0.877277	0.832418	0.777097	0.725588	0.654753	0.587654	0.545725	0.519167	0.477709	0.427839	0.410226
	0.152997	0.268733	0.41372	0.483627	0.482261	0.420664	0.299587	0.231928	0.257839	0.326576	0.348051	0.303605	0.267472	0.336941	0.472485	0.572209	0.652194	0.702415	0.737643	0.754934	0.751751	0.787232	0.809644	0.746914	0.7511	0.902328	1	0.892198	0.667397	0.45611	0.305006	0.233626	0.217009	0.204949	0.203019	0.193846	0.172555	0.153253	0.132356	0.106218	0.0835732	0.0668624	0.0913961	0.160727	0.208204	0.192521	0.139177	0.12721	0.116949
	0.0030677	0.0049561	0.00165336	-0.00178292	-0.00373888	-0.00653571	-0.00287604	-0.00160078	-0.00947944	-0.0167223	-0.00938769	-0.00746934	-0.0138998	-0.0101267	-0.014188	-0.0135077	-0.00744587	-0.00981079	-0.00844484	-0.00868569	0.0120287	0.08161	0.207723	0.56463	0.910129	0.9902	1	0.903876	0.74973	0.561829	0.365106	0.294301	0.267782	0.21724	0.156562	0.0899425	0.0531358	0.0370474	0.0218385	0.0164733	0.0198272	0.0240856	0.0225935	0.0176166	0.011762	-0.00135406	-0.00504106	-0.00513382	-0.00922858
	0.0133718	0.00936695	0.0153342	0.0218633	0.0309451	0.041386	0.0481211	0.0476512	0.0485279	0.044286	0.0719166	0.1247	0.170907	0.212674	0.236778	0.235252	0.220111	0.21987	0.219953	0.208698	0.192336	0.178525	0.251046	0.477967	0.768803	0.970004	1	0.904581	0.774802	0.62943	0.48921	0.383757	0.285999	0.203949	0.164901	0.150781	0.123728	0.0950602	0.079908	0.0700385	0.0549644	0.0472657	0.0510935	0.0476053	0.0348141	0.0258206	0.0306679	0.0379879	0.0352947
	0.142924	0.175939	0.13247	0.0423166	-0.0127933	-0.0294373	-0.0149813	0.0110565	0.0154777	-0.00675872	-0.0121119	-0.0140779	-0.0236836	-0.0299287	-0.0299707	-0.00565677	0.0299053	0.086019	0.15658	0.211707	0.342312	0.574981	0.704077	0.611165	0.696486	0.946372	1	0.7892	0.467389	0.283263	0.183188	0.19429	0.311426	0.508308	0.652587	0.511082	0.303493	0.197032	0.117325	0.142114	0.147757	0.0625638	0.0154317	-0.00294777	0.00858861	0.0252751	0.0328609	0.0330132	0.0281319
	0.0726696	0.078592	0.0864793	0.056277	0.0332659	0.0237042	0.0130058	-0.000627174	-0.00385475	-0.00169288	-0.0131937	-0.0250577	-0.0145239	0.00101646	0.0266798	0.0388693	0.024167	0.00805605	-0.00210553	0.0217566	0.0834258	0.152807	0.268943	0.508683	0.75865	0.936094	1	0.966831	0.90663	0.791565	0.682064	0.57974	0.481302	0.425213	0.442574	0.422828	0.274969	0.132977	0.104391	0.107854	0.0865654	0.111306	0.141838	0.146409	0.133367	0.127879	0.120293	0.0782281	0.0602555
	0.116658	0.110485	0.0872879	0.0592739	0.062148	0.0812776	0.0760756	0.142508	0.237564	0.265101	0.277833	0.323242	0.406126	0.447407	0.451605	0.417306	0.385036	0.3883	0.379084	0.379857	0.401153	0.414263	0.429876	0.504687	0.674027	0.913724	1	0.967871	0.969504	0.92556	0.808589	0.686021	0.58875	0.556389	0.548012	0.508085	0.499529	0.496667	0.439918	0.345397	0.256611	0.219881	0.263151	0.291347	0.268009	0.251324	0.272052	0.308312	0.260309
	0.228254	0.242354	0.249508	0.241856	0.248821	0.277122	0.31264	0.400232	0.518087	0.59847	0.640062	0.655092	0.65267	0.628199	0.558446	0.455309	0.352625	0.262556	0.203491	0.187741	0.196239	0.218194	0.325023	0.554933	0.806191	0.970401	1	0.932502	0.809515	0.650309	0.496271	0.35812	0.26607	0.23751	0.221024	0.178246	0.155275	0.168243	0.192634	0.207281	0.225474	0.257099	0.258582	0.23608	0.210355	0.188932	0.187402	0.221358	0.236736
	0.0449412	0.0499447	0.0517672	0.0554066	0.0543613	0.0580665	0.0599161	0.0642682	0.116128	0.213079	0.256057	0.222103	0.16881	0.128854	0.108646	0.0839416	0.0506435	0.036589	0.087078	0.176388	0.257538	0.377956	0.567363	0.75571	0.840077	0.907547	1	0.991528	0.943929	0.900698	0.830771	0.704607	0.523451	0.364464	0.262246	0.226496	0.208416	0.170865	0.135407	0.109236	0.0915727	0.0774737	0.0604027	0.0432736	0.0479299	0.060767	0.0665921	0.080543	0.0662453
	0.0240943	0.0284808	0.0169356	0.020352	0.0530839	0.0975442	0.116154	0.0998445	0.0903339	0.0712082	0.0390719	0.0305944	0.0424357	0.0513426	0.041015	0.018741	0.0101656	0.0179164	0.0214018	0.0252145	0.0442902	0.0745568	0.111231	0.313014	0.692095	0.96126	1	0.841885	0.628979	0.528178	0.461375	0.335412	0.253167	0.211207	0.144767	0.12358	0.126911	0.112783	0.106207	0.0885823	0.0756804	0.0810511	0.0745576	0.0602258	0.0469033	0.0361817	0.0344397	0.0300501	0.0301598
	0.0704043	0.0647766	0.0591713	0.0303803	-0.00420586	-0.00305385	0.000161772	0.00423075	0.023306	0.031461	0.0370014	0.0509691	0.0480156	0.0468288	0.063138	0.110172	0.188284	0.1884	0.137197	0.128625	0.130473	0.195208	0.304185	0.393755	0.579314	0.882966	1	0.89154	0.685516	0.539209	0.455544	0.284937	0.150334	0.0586679	0.0203957	0.0378109	0.0581097	0.0529845	0.0341581	0.0130616	-0.00440746	-0.00483055	0.00808409	0.0268394	0.0267007	0.108862	0.223666	0.22657	0.167834
	0.0404296	0.0303918	0.0121891	0.0289557	0.0500244	0.0433792	0.0538722	0.0611548	0.0587135	0.0794937	0.165295	0.315466	0.406974	0.321538	0.153934	0.050795	0.00342774	-0.00480252	-0.00894054	-0.0018196	0.0516558	0.238161	0.463147	0.500103	0.501486	0.800347	1	0.800159	0.614737	0.505455	0.388034	0.300025	0.268318	0.226417	0.139709	0.0586771	0.0401995	0.0768573	0.0821236	0.0690872	0.0810348	0.0851063	0.0505427	0.0244591	0.0222716	0.0281235	0.0708167	0.0970556	0.0741178
	0.0163842	0.0215213	0.095189	0.27609	0.51195	0.792264	0.937209	0.839561	0.650473	0.51932	0.473955	0.380418	0.294398	0.323137	0.307545	0.197577	0.14648	0.158827	0.208935	0.262426	0.289396	0.268459	0.317262	0.524743	0.780526	0.987719	1	0.847891	0.677591	0.487868	0.345609	0.252847	0.222433	0.336958	0.496822	0.593908	0.636208	0.634136	0.578087	0.497964	0.425498	0.39016	0.366061	0.293376	0.264741	0.334933	0.389113	0.328471	0.203893
	0.0082867	0.017069	0.0308815	0.0277838	0.0224163	0.0324375	0.067249	0.0839354	0.0828874	0.104827	0.138481	0.175828	0.177133	0.14794	0.103788	0.0517207	0.0176591	0.0100694	0.00744726	0.00367029	0.0716697	0.244238	0.47279	0.663517	0.804428	0.948723	1	0.943148	0.836812	0.626832	0.382336	0.197799	0.0805464	0.0258146	0.00630295	0.00753134	0.0191489	0.0243006	0.0149373	-0.00459073	-0.013057	-0.00890808	-0.00174711	-0.00835415	-0.0180251	-0.0109908	-0.00981014	-0.0192293	-0.0154437
	0.411105	0.37434	0.258925	0.191104	0.16212	0.141949	0.107911	0.0708428	0.0415069	0.0228782	0.0124205	0.00164816	-0.00505462	-0.00677578	-0.00903989	-0.00255895	0.00425024	0.000316144	0.00449291	0.0112226	0.0255369	0.0675804	0.186775	0.388962	0.620665	0.87473	1	0.905346	0.716202	0.503412	0.322324	0.220694	0.229097	0.297523	0.328385	0.326367	0.290868	0.290404	0.34617	0.310431	0.233888	0.204654	0.164982	0.112437	0.0663761	0.0374639	0.022763	0.0339906	0.11184
	0.207881	0.169437	0.15227	0.130496	0.121017	0.124202	0.128734	0.125753	0.188327	0.367555	0.526886	0.520454	0.526006	0.662918	0.795637	0.864716	0.867797	0.840805	0.797524	0.707892	0.63335	0.607147	0.637162	0.704677	0.757343	0.81698	0.938958	1	0.920988	0.804375	0.669169	0.516493	0.379415	0.246377	0.163996	0.172625	0.213321	0.289327	0.432576	0.556863	0.549965	0.484026	0.453211	0.451685	0.46348	0.493639	0.58218	0.610342	0.47968
	0.00833113	0.020767	0.0152053	0.00967025	-0.00456166	-0.0164878	-0.00715061	0.0539141	0.148209	0.192478	0.209735	0.225284	0.295095	0.37162	0.424357	0.48944	0.515324	0.45544	0.38044	0.347418	0.312304	0.304336	0.325419	0.342518	0.446436	0.661024	0.874173	1	0.973265	0.865913	0.769807	0.696217	0.60446	0.439778	0.282046	0.200166	0.186549	0.195355	0.17775	0.200606	0.25725	0.296633	0.281214	0.20168	0.130936	0.0925552	0.0560515	0.0286975	0.00849209
	0.0861228	0.114804	0.118625	0.0846046	0.0859798	0.0838081	0.0705459	0.0583419	0.0502203	0.0537071	0.0389045	0.0483605	0.0854918	0.104267	0.0829879	0.0775744	0.0812885	0.0800736	0.0856445	0.0866668	0.147562	0.24082	0.352991	0.518716	0.695903	0.894299	0.985598	1	0.938876	0.771249	0.647547	0.527839	0.399959	0.305778	0.265754	0.242757	0.223594	0.208927	0.198329	0.174204	0.144075	0.119649	0.0979451	0.0914823	0.0827041	0.0840762	0.0866212	0.0802489	0.0644125
	0.0299902	0.0344505	0.0325942	0.0498123	0.0750851	0.105585	0.127471	0.136281	0.139591	0.12104	0.122331	0.139057	0.159715	0.192388	0.196121	0.197119	0.207748	0.223169	0.238176	0.285419	0.403661	0.534157	0.632185	0.727492	0.786375	0.861677	0.970373	1	0.932432	0.808483	0.676766	0.576079	0.531205	0.475408	0.451851	0.450979	0.43191	0.43887	0.404665	0.318752	0.279697	0.319697	0.333376	0.32543	0.28637	0.188461	0.110315	0.0747926	0.0511223
	0.0898295	0.0568369	0.0296624	0.0330979	0.0674458	0.0875952	0.0794721	0.0715463	0.0660678	0.0483769	0.026007	0.00838844	0.00381226	0.00581375	0.00444137	0.0157505	0.0455738	0.0674364	0.0855698	0.106758	0.124427	0.155492	0.244197	0.443675	0.67749	0.842833	0.945847	1	0.977079	0.864681	0.717284	0.592441	0.484208	0.386524	0.329808	0.297505	0.250192	0.203994	0.178294	0.155766	0.137699	0.136168	0.152389	0.181091	0.211582	0.228306	0.22482	0.20178	0.168286
	0.0447985	0.0376046	0.0435075	0.0684282	0.0936504	0.164819	0.287838	0.390992	0.455023	0.487483	0.459854	0.38602	0.334293	0.326044	0.323009	0.289725	0.258082	0.231096	0.174663	0.123344	0.143868	0.20299	0.36295	0.610646	0.755342	0.815264	0.912636	1	0.941779	0.757671	0.566644	0.421283	0.328876	0.29469	0.271852	0.220018	0.164479	0.156551	0.163823	0.155572	0.212481	0.323684	0.389503	0.359602	0.284265	0.214517	0.16429	0.116994	0.060192
	0.192173	0.164471	0.133413	0.131908	0.136686	0.149124	0.202191	0.250891	0.241855	0.237497	0.258164	0.257601	0.255079	0.240067	0.18004	0.158985	0.183203	0.216902	0.236981	0.242959	0.265423	0.300504	0.421	0.67562	0.896525	0.953848	0.959126	1	0.931372	0.735889	0.580302	0.439875	0.303184	0.207718	0.157866	0.185656	0.205094	0.175159	0.129181	0.0793585	0.0493976	0.0190945	-0.0150703	-0.0320477	-0.0348862	-0.0298001	-0.0288219	-0.0324997	0.0285046
	0.17215	0.135914	0.117534	0.130733	0.154879	0.178087	0.190601	0.197859	0.192733	0.184237	0.182806	0.208005	0.222366	0.171912	0.114977	0.0987418	0.102912	0.0926265	0.0766193	0.0963739	0.10559	0.122889	0.182535	0.296574	0.515552	0.776425	0.954602	1	0.935996	0.799392	0.664579	0.656068	0.598156	0.427194	0.423082	0.450646	0.423127	0.404927	0.451332	0.559047	0.584993	0.53855	0.47054	0.410326	0.370034	0.323315	0.275133	0.243775	0.230457
	0.0639957	0.0970214	0.105066	0.0976927	0.0642376	0.055629	0.0492769	0.0326844	0.0642903	0.0748019	0.0584812	0.0675499	0.0463042	0.0514223	0.0476599	0.00360243	0.0237789	0.0559072	0.0712425	0.0748498	0.0648894	0.0585644	0.06862	0.0424036	0.0583051	0.304344	0.721973	1	0.951633	0.669861	0.35653	0.194311	0.124923	0.0893638	0.0796607	0.0613438	0.0616461	0.0667844	0.0828694	0.0709741	0.0607319	0.121148	0.143414	0.0984035	0.0822567	0.0820105	0.0508036	0.0469185	0.0670241
	0.125367	0.054729	0.0253903	0.033054	0.092354	0.1589	0.17071	0.117273	0.053991	0.0285754	0.0364208	0.0679277	0.111746	0.183078	0.320237	0.492296	0.537529	0.458252	0.439801	0.481344	0.434268	0.315981	0.235301	0.260388	0.402556	0.58977	0.852529	1	0.872316	0.643974	0.422654	0.253774	0.157134	0.107287	0.0706005	0.0441314	0.0456566	0.0391498	0.0332121	0.0546389	0.043056	0.0249928	0.0564419	0.0677424	0.0489314	0.0569936	0.0801322	0.126938	0.192276
	0.0995151	0.0722278	0.0685783	0.0973287	0.124469	0.137349	0.144889	0.15115	0.180195	0.206545	0.198486	0.164387	0.119444	0.0873137	0.0631183	0.0515616	0.0532235	0.0652316	0.093709	0.143257	0.198005	0.262651	0.417902	0.631215	0.789224	0.902947	0.984051	1	0.940105	0.813782	0.675451	0.545982	0.425381	0.324015	0.257906	0.23596	0.221066	0.220159	0.226205	0.222861	0.231354	0.256653	0.316054	0.370064	0.353388	0.282721	0.216754	0.17619	0.150219
	-0.0113463	-0.0212913	-0.0181365	-0.0183972	-0.0164524	-0.00449585	0.00863174	0.0155424	0.0208253	0.0386253	0.0521317	0.0366787	0.022078	0.014881	0.00643091	0.00293421	-0.00400911	-0.012529	-0.0116733	0.00631038	0.0261697	0.0547447	0.152611	0.293854	0.437627	0.643475	0.883744	1	0.968707	0.870157	0.841602	0.880471	0.822952	0.681292	0.515848	0.340288	0.196375	0.119063	0.0796103	0.0659568	0.0681714	0.071027	0.0785161	0.085771	0.0776251	0.0587459	0.0379363	0.0218947	0.0138105
	0.039672	0.035437	0.0575166	0.0650735	0.0431488	0.0443776	0.0621236	0.0770055	0.115753	0.139187	0.154229	0.203608	0.230485	0.243356	0.270889	0.256459	0.242137	0.357946	0.541294	0.627654	0.608184	0.602633	0.549636	0.372969	0.25041	0.326446	0.611683	0.90542	1	0.915124	0.761281	0.601187	0.444353	0.324138	0.233092	0.155465	0.109134	0.0972382	0.147117	0.267198	0.299027	0.190102	0.0906558	0.0108346	-0.045778	-0.0436287	-0.0226154	0.0147329	0.0536269
	0.0280763	-0.00698887	-0.0423624	-0.0514132	-0.0145313	0.0187343	0.0110209	0.0122049	0.0162678	0.00324671	-0.00145663	-0.00674435	-0.0356284	-0.0356631	-0.0119259	0.0092609	0.0104319	-0.0267362	-0.0308687	-0.00376669	0.016715	0.0518553	0.0926197	0.11282	0.12814	0.223539	0.516315	0.899548	1	0.853364	0.647962	0.439402	0.283846	0.183073	0.118887	0.0935906	0.0919985	0.0672598	0.0587253	0.0481061	0.0338054	0.0181646	0.00584968	-0.0304606	-0.0571157	-0.0434541	-0.0465039	-0.04233	-0.0262364
	0.228191	0.312402	0.378045	0.352791	0.294326	0.20843	0.149149	0.169697	0.217861	0.271827	0.284828	0.342902	0.376279	0.297873	0.22862	0.197956	0.172321	0.113828	0.118254	0.139533	0.168875	0.19525	0.181484	0.197826	0.25557	0.324831	0.529074	0.872219	1	0.841844	0.57966	0.351927	0.249088	0.182404	0.13689	0.146471	0.115138	0.0697602	0.0774025	0.0710428	0.0518071	0.0855862	0.161852	0.20948	0.220432	0.191634	0.175434	0.162152	0.126168
	-0.00494472	0.00206032	-0.00995337	-0.00603726	-0.00414326	0.00326054	0.0133194	0.00852632	0.00804581	-0.000874143	0.0170118	0.0447512	0.0364725	0.0281181	0.0187807	0.0144925	0.0316106	0.0316877	0.0222776	0.0276369	0.0155911	0.0256816	0.0430686	0.0344093	0.0538608	0.182318	0.50347	0.868454	1	0.805688	0.512027	0.300156	0.165369	0.0997037	0.0678937	0.0502264	0.0258706	0.00558527	-0.00434149	-0.00149721	0.0124855	0.0252325	0.0190132	0.00284365	-0.016285	-0.0313679	-0.0332681	-0.0415963	-0.0372378
	0.027219	-0.0155542	-0.0339522	-0.0193336	0.00574858	0.0118613	0.0013523	0.0145051	0.029078	0.0252626	0.0102807	0.00195343	0.0036024	0.0264589	0.0503383	0.0502432	0.0709189	0.0971201	0.113245	0.120988	0.119455	0.116676	0.119628	0.12823	0.174347	0.303175	0.542752	0.848281	1	0.862587	0.609385	0.427324	0.295756	0.17021	0.0857252	0.0657377	0.0594334	0.0454243	0.0344545	0.0425521	0.0420894	0.0310472	0.0376	0.0417659	0.0261602	0.0141578	0.018033	0.0151049	0.0254969
	0.027294	0.0353699	0.0332042	0.0302979	0.0167727	0.0216355	0.0353088	0.0269707	0.0292228	0.0412077	0.0280023	0.0151254	0.0193417	0.0287283	0.0271287	0.0245937	0.0208494	0.0185578	0.0299643	0.0408753	0.0422457	0.0350263	0.0387889	0.0300025	0.0550029	0.223604	0.53308	0.836176	1	0.911019	0.649524	0.452744	0.309393	0.189187	0.108229	0.0460051	0.0430217	0.0460966	0.0144134	0.0155951	0.0314754	0.043175	0.0605312	0.0498689	0.031824	0.0233087	0.0228977	0.0268333	0.0227528
	0.345765	0.491183	0.580368	0.625173	0.570891	0.43949	0.337357	0.280306	0.228962	0.229531	0.26144	0.259824	0.206544	0.167745	0.161942	0.157376	0.139857	0.087824	0.051242	0.0376281	0.0319358	0.112259	0.217195	0.223424	0.198871	0.243899	0.452141	0.818854	1	0.888852	0.729492	0.580106	0.456194	0.353941	0.235868	0.136651	0.0722989	0.0489868	0.0448994	0.0491095	0.0867443	0.135522	0.141593	0.125346	0.109456	0.0679742	0.0426613	0.0497504	0.0833491
	0.103726	0.184007	0.26514	0.292723	0.300845	0.345439	0.385167	0.421789	0.428306	0.394134	0.332269	0.227693	0.150485	0.111307	0.0759063	0.0700116	0.0804193	0.0761602	0.0585493	0.0355866	0.0297311	0.0487022	0.0531001	0.044334	0.0637484	0.188682	0.49033	0.83979	1	0.901486	0.708018	0.535167	0.364568	0.248557	0.18715	0.117437	0.0540698	0.00705872	-0.0212675	-0.0302137	-0.0295275	-0.00838864	0.00115991	-0.0035227	-0.00404788	-0.00965666	-0.0141736	-0.0233038	-0.00295732
	0.0164421	0.0147919	0.0404653	0.0351932	0.0298144	0.05805	0.0858259	0.0930768	0.0722424	0.0420959	0.0488807	0.068005	0.108583	0.114119	0.0799763	0.0724049	0.06314	0.046913	0.0344759	0.0397267	0.0542274	0.0557085	0.0699108	0.0740781	0.0886248	0.157648	0.422841	0.831304	1	0.816349	0.549929	0.401882	0.33114	0.379751	0.531638	0.581811	0.484583	0.445817	0.46004	0.350181	0.214586	0.162189	0.143283	0.147731	0.151917	0.148694	0.133286	0.103982	0.0781799
	-0.0348474	-0.0234488	-0.0268954	-0.0107138	-0.0212453	-0.0252267	-0.0131523	-0.0324721	-0.0422323	-0.0428836	-0.0544623	-0.0527383	-0.0287136	-0.0280493	-0.0445556	-0.0344606	-0.0267254	-0.0129185	0.00431479	0.016432	0.0136608	-0.00509226	-0.0031122	-0.012434	-0.028914	0.153537	0.603655	0.966324	1	0.791786	0.509772	0.300163	0.206596	0.169835	0.12285	0.0535005	-0.00521968	-0.0221227	-0.0511395	-0.0868092	-0.080358	-0.0680233	-0.0538648	-0.0298454	-0.0209637	-0.0468967	-0.0806815	-0.104344	-0.0981153
	-0.00116103	-0.0087623	0.00832742	0.0726887	0.0932753	0.0467875	0.0273023	0.0316963	0.0272672	0.0071258	0.00375848	0.0111356	0.00827705	0.0108226	0.0196659	0.00940638	0.0037207	0.0156744	0.0180558	0.0125644	0.00818654	0.00973789	0.0202019	0.0259742	0.0252162	0.0930047	0.333252	0.744714	1	0.837434	0.556151	0.377256	0.2465	0.162553	0.11073	0.0691378	0.0424817	0.0464426	0.0402597	0.016089	-4.6336e-05	-0.0021494	0.00504189	0.00387464	-0.00567677	-0.0128636	-0.00423337	0.0065669	0.0088491
	0.100091	0.0969553	0.0783715	0.0806134	0.107087	0.111694	0.080824	0.0669485	0.0718055	0.0618074	0.0634395	0.0716877	0.0775726	0.0758878	0.078233	0.0982117	0.116689	0.134221	0.172227	0.232074	0.280931	0.274165	0.25207	0.248348	0.263974	0.336267	0.568857	0.896395	1	0.843426	0.635641	0.471249	0.344141	0.248665	0.184591	0.141555	0.135067	0.1291	0.111769	0.0941922	0.0791616	0.102746	0.133732	0.13536	0.116766	0.0895981	0.0800204	0.0836012	0.0836058
	-0.0165736	0.00461746	0.0241598	0.0131924	-0.0015096	0.00380873	0.005694	0.00326915	0.0106025	0.00915781	0.00185111	-0.0127258	-0.0217908	-0.0213721	-0.0201442	-0.0246736	-0.0314063	-0.0252751	-0.0186566	-0.0234266	-0.0310334	-0.0216114	0.0368258	0.196772	0.395193	0.575161	0.766094	0.92595	1	0.947353	0.794718	0.649196	0.540695	0.420082	0.296586	0.210323	0.153814	0.122149	0.0901784	0.0659033	0.0677625	0.0592585	0.0428943	0.0346724	0.0344857	0.0190167	0.00165787	0.00247277	-0.00388885
	0.228834	0.222298	0.244238	0.246834	0.289739	0.386026	0.486054	0.58287	0.627672	0.664787	0.695561	0.684726	0.692158	0.674406	0.61533	0.631637	0.64692	0.550558	0.462643	0.438785	0.441533	0.409172	0.376637	0.364905	0.416396	0.56326	0.756757	0.937517	1	0.948754	0.857284	0.740116	0.62399	0.521787	0.424905	0.396983	0.479557	0.537388	0.50548	0.473473	0.453028	0.422726	0.347416	0.269989	0.257255	0.322252	0.377808	0.361629	0.31741
	-0.0281185	-0.0310821	-0.010188	0.00506104	-0.00354939	-0.0204872	-0.0253997	-0.0126765	0.0300959	0.106642	0.170243	0.210866	0.293152	0.423606	0.546279	0.628658	0.628625	0.560745	0.527652	0.542754	0.567313	0.560424	0.500377	0.446598	0.44782	0.560452	0.757117	0.926764	1	0.931637	0.763413	0.613546	0.557541	0.532452	0.544072	0.573491	0.573935	0.560635	0.485252	0.382017	0.293869	0.223965	0.181732	0.155686	0.119765	0.0896885	0.0718468	0.0462348	0.0147472
	0.283828	0.252309	0.238347	0.248156	0.21259	0.123655	0.0773772	0.0842005	0.0868998	0.0796582	0.0601612	0.0766881	0.138672	0.160768	0.136584	0.158528	0.176955	0.193794	0.207822	0.220674	0.265424	0.273845	0.324947	0.465555	0.564552	0.662181	0.852402	0.997451	1	0.906527	0.764072	0.631066	0.621301	0.680509	0.710641	0.67175	0.602417	0.567449	0.511049	0.529067	0.585556	0.582728	0.560827	0.532422	0.498087	0.437384	0.400138	0.363739	0.316689
	0.104734	0.0934051	0.0943365	0.112594	0.13151	0.134083	0.133512	0.173381	0.214509	0.225348	0.220258	0.210624	0.232796	0.276483	0.314525	0.34288	0.373112	0.382788	0.391126	0.410451	0.410987	0.392427	0.374621	0.417053	0.553433	0.728332	0.851274	0.94125	1	0.973075	0.905205	0.859634	0.872167	0.872442	0.806201	0.753082	0.731868	0.696196	0.627662	0.548511	0.474737	0.42146	0.381913	0.350758	0.321535	0.278035	0.235385	0.20246	0.167439
	0.151143	0.158394	0.103961	0.0756183	0.100464	0.0957175	0.0624471	0.0556828	0.0904175	0.0788501	0.0932801	0.114133	0.109286	0.0797075	0.0883515	0.113236	0.120337	0.134828	0.11018	0.114518	0.161454	0.232993	0.357333	0.520405	0.701577	0.9127	0.997898	0.985126	1	0.886578	0.704597	0.583552	0.436988	0.305659	0.251359	0.229834	0.221307	0.230785	0.251869	0.263853	0.201803	0.132977	0.11508	0.10159	0.0899561	0.0692889	0.0869689	0.103028	0.0903228
	0.0396832	-0.00478321	-0.0204286	-0.0175115	4.27363e-05	-0.0111994	-0.0120335	0.0373288	0.0746511	0.119086	0.211697	0.333576	0.454652	0.476597	0.422852	0.362935	0.358686	0.394152	0.396763	0.378488	0.346768	0.299906	0.255078	0.322655	0.505961	0.63465	0.684092	0.842066	1	0.992306	0.940118	0.94103	0.961511	0.969115	0.914915	0.793416	0.66106	0.559322	0.480637	0.371255	0.277293	0.267064	0.288634	0.26684	0.207705	0.136181	0.110517	0.1177	0.117943
	0.162606	0.0957031	0.0595999	0.0486831	0.0503548	0.0300027	0.0261401	0.0403178	0.0191174	0.011169	0.0232809	0.014925	0.00940729	0.00727183	-0.00768907	-0.0210685	-0.0302804	-0.0307527	-0.0162877	-0.00493002	-0.00784174	0.00552859	0.083599	0.241462	0.396061	0.507823	0.713725	0.937246	1	0.941241	0.841094	0.692793	0.560208	0.517842	0.525697	0.578571	0.658515	0.704273	0.660854	0.549824	0.441366	0.349362	0.301103	0.346451	0.344373	0.271425	0.256273	0.291858	0.296254
	0.342098	0.315817	0.296036	0.330062	0.381576	0.401632	0.379233	0.326394	0.282185	0.270544	0.293302	0.337321	0.383771	0.409862	0.374492	0.317397	0.275695	0.211913	0.143447	0.0886547	0.0572094	0.0429899	0.0871789	0.234163	0.435691	0.605726	0.781589	0.941531	1	0.963895	0.844194	0.705032	0.571785	0.476851	0.430414	0.384247	0.335894	0.319256	0.30078	0.276046	0.275023	0.26583	0.250475	0.278919	0.351327	0.401489	0.428178	0.431855	0.398784
	0.871878	0.838562	0.904261	0.768442	0.657104	0.64107	0.531868	0.567536	0.546498	0.397571	0.278281	0.352104	0.460515	0.422447	0.381086	0.403424	0.48184	0.506857	0.474955	0.478828	0.419237	0.237139	0.0901492	0.13876	0.237513	0.375323	0.688219	0.911817	1	0.964248	0.904045	0.946044	0.83365	0.620469	0.642386	0.685767	0.726156	0.787559	0.742415	0.827109	0.945191	0.871672	0.776181	0.803223	0.794688	0.810612	0.898244	0.941109	0.985189
	0.399139	0.385962	0.364044	0.365436	0.397715	0.395283	0.345541	0.277567	0.205642	0.139167	0.0865616	0.0725949	0.0917209	0.137533	0.241748	0.339828	0.382619	0.427724	0.427954	0.349143	0.260151	0.216698	0.26438	0.395647	0.526766	0.653448	0.763834	0.889786	1	0.935118	0.78778	0.672604	0.602992	0.549956	0.451266	0.340955	0.265859	0.239711	0.229246	0.227618	0.244943	0.270505	0.297055	0.336288	0.384982	0.435357	0.515254	0.545867	0.502268
	0.0825522	0.0774582	0.081659	0.116483	0.185018	0.241762	0.277796	0.307502	0.291975	0.274724	0.284155	0.248685	0.180464	0.13789	0.101454	0.0740647	0.117717	0.203058	0.245118	0.291195	0.36324	0.425933	0.464524	0.459078	0.49085	0.594805	0.724794	0.911845	1	0.914235	0.835415	0.741389	0.575547	0.493781	0.475883	0.441476	0.431589	0.431516	0.434207	0.411712	0.325678	0.20833	0.152042	0.125754	0.180393	0.287421	0.310696	0.228646	0.145978
	-0.0600974	-0.0547997	-0.0443976	-0.0263098	-0.000952421	0.023548	0.0918651	0.132208	0.0525942	-0.0128799	0.109026	0.432815	0.643565	0.649283	0.544588	0.339473	0.192737	0.146708	0.117748	0.0954101	0.0721342	0.104622	0.219713	0.287012	0.299183	0.453789	0.779566	0.957806	1	0.841445	0.478068	0.218288	0.0759413	0.0194923	-0.0226631	-0.0769033	-0.109301	-0.129292	-0.0898708	-0.0392979	-0.0473678	-0.024502	0.0399102	0.0991211	0.287124	0.407288	0.31356	0.181833	0.0475894
	0.235554	0.250094	0.194864	0.176291	0.161558	0.191372	0.220793	0.29241	0.421034	0.58114	0.744845	0.823116	0.847177	0.806309	0.685195	0.567761	0.588289	0.611215	0.4876	0.383311	0.376152	0.408069	0.631356	0.876071	0.922309	0.925889	0.902746	0.892557	0.967809	1	0.888771	0.741549	0.660503	0.620979	0.642792	0.750507	0.758341	0.709162	0.671372	0.505662	0.343691	0.311849	0.272043	0.200305	0.16536	0.122086	0.0918734	0.0949597	0.109819
	0.484724	0.485544	0.403889	0.333931	0.353471	0.456134	0.548641	0.640963	0.735376	0.754576	0.812908	0.86179	0.840756	0.778371	0.678755	0.640302	0.672628	0.775964	0.863941	0.843814	0.807652	0.770729	0.712278	0.640676	0.614364	0.696323	0.817707	0.899603	0.964821	1	0.954308	0.842481	0.807313	0.910894	0.999295	0.991718	0.915169	0.82261	0.712166	0.559182	0.38767	0.293862	0.307648	0.405848	0.489494	0.466514	0.423247	0.421411	0.407508
	0.121921	0.112942	0.128272	0.156273	0.196731	0.211827	0.189407	0.144108	0.0938364	0.0726724	0.0822931	0.0887843	0.0821635	0.107606	0.172609	0.222096	0.240962	0.218917	0.200822	0.225286	0.272112	0.306586	0.377233	0.511472	0.582239	0.684586	0.835884	0.926608	0.987439	1	0.945009	0.800657	0.723621	0.741091	0.70396	0.641553	0.587433	0.487033	0.364518	0.290867	0.276302	0.331052	0.36095	0.338103	0.310117	0.304203	0.272154	0.208524	0.177553
	0.638693	0.587311	0.467784	0.362684	0.352037	0.388932	0.404222	0.407544	0.338516	0.2638	0.200158	0.121422	0.0637403	0.0221858	0.0168656	0.0504896	0.095793	0.137678	0.162333	0.181447	0.268765	0.387312	0.463896	0.470416	0.409423	0.368728	0.397408	0.579827	0.862507	1	0.985371	0.908575	0.747223	0.523462	0.329839	0.272344	0.281351	0.340004	0.445018	0.515286	0.536168	0.519942	0.476666	0.410016	0.384853	0.39426	0.418185	0.478722	0.548401
	-0.0101883	-0.0127043	-0.00957702	0.00414475	0.00744027	0.00369861	0.0308814	0.0820467	0.11408	0.158452	0.190796	0.172547	0.150801	0.131512	0.138278	0.192506	0.23392	0.25869	0.287386	0.293923	0.260334	0.218306	0.232663	0.280916	0.301572	0.355489	0.523934	0.766028	0.960916	1	0.926699	0.787811	0.605411	0.429496	0.295209	0.203768	0.14417	0.12446	0.119341	0.105695	0.0864293	0.0694466	0.0564494	0.045957	0.02703	0.0054887	-0.0123697	-0.0246357	-0.0232824
	0.115996	0.145455	0.196375	0.197133	0.146815	0.163812	0.224436	0.251877	0.231794	0.187343	0.168945	0.205168	0.22258	0.244675	0.298861	0.335617	0.378175	0.458878	0.594799	0.675779	0.678489	0.647869	0.614652	0.579647	0.5126	0.515651	0.641988	0.817207	0.960272	1	0.981472	0.854074	0.743211	0.626688	0.485097	0.397866	0.279491	0.224249	0.218293	0.27851	0.333646	0.331737	0.292568	0.26029	0.251934	0.226917	0.191494	0.215784	0.232474
	0.398017	0.348735	0.319308	0.29578	0.276074	0.253848	0.249811	0.257713	0.236238	0.196737	0.171222	0.153278	0.141754	0.165219	0.179437	0.140055	0.104347	0.108665	0.139152	0.163266	0.181003	0.197068	0.262958	0.411353	0.601809	0.787694	0.87343	0.878816	0.924172	1	0.997146	0.881673	0.729108	0.637489	0.588519	0.522094	0.452976	0.392818	0.330239	0.313079	0.331641	0.341696	0.350214	0.386518	0.436189	0.450182	0.433473	0.385374	0.393323
	0.540985	0.495319	0.638947	0.847869	0.909068	0.839323	0.620139	0.407245	0.303611	0.303361	0.295821	0.242758	0.273224	0.298129	0.288243	0.27787	0.246635	0.262532	0.311391	0.324458	0.390151	0.42066	0.339181	0.295809	0.381369	0.570569	0.744192	0.881908	0.978866	1	0.951538	0.806806	0.700457	0.769834	0.817811	0.715415	0.63962	0.704282	0.786948	0.81234	0.829076	0.896912	0.923057	0.912615	0.901049	0.885837	0.833899	0.761949	0.689102
	0.238932	0.250349	0.257694	0.278228	0.273835	0.276881	0.332632	0.369447	0.395904	0.42803	0.421174	0.403806	0.389043	0.376332	0.370205	0.364423	0.346684	0.316988	0.294828	0.279335	0.269713	0.271273	0.305908	0.364607	0.495389	0.690287	0.794302	0.855315	0.956098	1	0.946694	0.861415	0.791299	0.723541	0.655104	0.590576	0.529635	0.481492	0.425389	0.375842	0.373932	0.382044	0.355654	0.308718	0.269264	0.240853	0.216718	0.198681	0.202072
	0.241582	0.157518	0.0688474	0.0737369	0.09886	0.0996704	0.0514719	0.018721	-0.00256126	-0.0257942	0.000986254	0.0650618	0.104576	0.163825	0.198104	0.102319	0.078236	0.113434	0.138432	0.173234	0.176057	0.192978	0.248251	0.22615	0.208029	0.301692	0.420835	0.606911	0.838449	1	0.975258	0.873862	0.819865	0.774202	0.757321	0.699894	0.614238	0.596358	0.624436	0.617646	0.572491	0.565281	0.527187	0.472002	0.389402	0.360712	0.338746	0.248332	0.246978
	0.2819	0.279197	0.292744	0.321236	0.372228	0.422927	0.424294	0.367688	0.29063	0.237696	0.196162	0.146962	0.0978216	0.065349	0.0316922	0.0055618	0.00699595	0.0232661	0.0486789	0.0637073	0.0626013	0.0872231	0.163179	0.291859	0.458721	0.603753	0.725164	0.850679	0.951793	1	0.981906	0.924608	0.852209	0.781896	0.72302	0.657211	0.575878	0.511851	0.471965	0.426141	0.394014	0.377718	0.371616	0.381387	0.394373	0.394892	0.377493	0.340779	0.306043
	0.328615	0.3069	0.287159	0.277255	0.2877	0.296717	0.29096	0.26178	0.198867	0.123435	0.0700067	0.0421658	0.0370883	0.049381	0.0838333	0.136136	0.204341	0.265126	0.292089	0.291392	0.271358	0.250068	0.290818	0.435316	0.625922	0.757477	0.81215	0.852624	0.931662	1	0.993425	0.955045	0.884097	0.749347	0.607717	0.50633	0.437918	0.405132	0.389169	0.372484	0.351912	0.334623	0.316613	0.290704	0.274351	0.270909	0.288864	0.328057	0.354322
	0.139907	0.112322	0.0999948	0.114176	0.111637	0.0901611	0.0706959	0.0688533	0.106951	0.140265	0.141962	0.121536	0.151491	0.214007	0.259761	0.343435	0.460354	0.524751	0.562522	0.609879	0.578717	0.485879	0.467926	0.532824	0.612339	0.7299	0.838985	0.883095	0.925014	1	0.997673	0.886992	0.784054	0.734648	0.714135	0.624165	0.470542	0.362582	0.305811	0.272881	0.236832	0.203258	0.190144	0.167636	0.135592	0.125525	0.153624	0.184014	0.181705
	0.470183	0.323894	0.16973	0.136578	0.230706	0.460594	0.580558	0.446757	0.257042	0.108824	0.015897	0.00185219	0.00652277	-0.0046998	0.0360546	0.0793589	0.09325	0.156823	0.285112	0.535219	0.751685	0.607654	0.316521	0.166825	0.178141	0.323882	0.496434	0.64607	0.872688	1	0.916628	0.801846	0.729627	0.659261	0.593084	0.59509	0.566818	0.54808	0.535251	0.502928	0.555101	0.633374	0.589588	0.433996	0.317541	0.294786	0.320366	0.37205	0.439797
	-0.0231839	-0.0116276	0.0120846	0.0578124	0.051331	0.0247245	0.0130384	0.0281857	0.0292759	0.0259665	0.025533	0.0245437	-0.025808	-0.0873392	-0.0249775	0.0150993	0.0193979	0.0421593	0.0576551	0.0597825	0.0557839	0.0380266	0.0726227	0.184077	0.256058	0.39153	0.615007	0.813744	0.924676	0.963796	1	0.965493	0.817657	0.666238	0.679318	0.718706	0.64116	0.574789	0.496821	0.352088	0.274143	0.234219	0.160069	0.103032	0.0477424	-0.0309232	-0.0547958	0.0226164	0.0549133
	0.352219	0.19546	0.198591	0.258178	0.271308	0.225383	0.13097	0.0546526	0.0291807	0.0139024	-0.00898076	0.0165298	0.0630754	0.178515	0.24427	0.166263	0.113535	0.0916974	0.0357079	-0.0104062	-0.0135958	0.0249985	0.0986661	0.153862	0.2616	0.397549	0.483263	0.535533	0.643224	0.861806	1	0.925588	0.736824	0.585035	0.504956	0.444838	0.410689	0.391587	0.328036	0.318627	0.433954	0.517707	0.411477	0.347648	0.446241	0.508559	0.527347	0.513715	0.497398
	0.0257853	0.00147042	0.00354766	-0.0101586	-0.0106223	-0.00460792	-0.00934595	-0.00962975	0.00793553	-0.00167102	-0.0312501	-0.0345314	-0.0373254	-0.0402687	-0.0279653	-0.0215742	-0.00760152	0.000849956	0.0266875	0.0771404	0.125198	0.170496	0.191368	0.253644	0.406468	0.619089	0.81275	0.887267	0.922382	0.992842	1	0.89739	0.76704	0.665054	0.572069	0.473047	0.452459	0.437272	0.345873	0.276297	0.236075	0.193498	0.1384	0.099174	0.0712048	0.0677711	0.0828726	0.0775798	0.0676365
	0.355621	0.387901	0.430679	0.414627	0.385146	0.320466	0.224037	0.149021	0.0967029	0.0709538	0.0583523	0.0455168	0.0409841	0.0469487	0.0546792	0.0592126	0.107631	0.177971	0.211915	0.210407	0.191657	0.239014	0.43111	0.602012	0.7171	0.815841	0.789588	0.758459	0.868358	0.978714	1	0.950891	0.83849	0.703812	0.582861	0.483601	0.419259	0.377457	0.330738	0.410328	0.643154	0.812808	0.795302	0.765852	0.76305	0.720311	0.663057	0.595959	0.502571
	0.248203	0.236544	0.219142	0.203262	0.216077	0.232727	0.240832	0.256801	0.236788	0.212327	0.232974	0.252888	0.247753	0.207727	0.143919	0.116278	0.147127	0.19389	0.218244	0.247529	0.251364	0.216882	0.21318	0.293723	0.350917	0.351952	0.398632	0.50853	0.679073	0.88961	1	0.9813	0.924299	0.83794	0.740408	0.657152	0.589743	0.501551	0.420217	0.375791	0.386372	0.376407	0.331254	0.309351	0.289814	0.274242	0.264849	0.288498	0.295358
	0.0119409	0.0134671	0.0178306	0.022425	0.0273198	0.0276087	0.0314485	0.0470584	0.0592635	0.0585528	0.0521211	0.0479912	0.0775087	0.104152	0.104843	0.119969	0.174305	0.23647	0.236845	0.20695	0.204225	0.199379	0.173194	0.164768	0.170135	0.253443	0.493945	0.748456	0.912328	0.998994	1	0.907624	0.746488	0.575493	0.427036	0.327502	0.25914	0.203285	0.166331	0.141663	0.106597	0.0631177	0.0420751	0.0404367	0.0436599	0.0479267	0.043013	0.0298846	0.0186646
	0.292763	0.465969	0.612272	0.730756	0.806945	0.784202	0.725074	0.728205	0.676368	0.520844	0.400132	0.401152	0.477454	0.514489	0.461463	0.495999	0.593251	0.534447	0.418518	0.335361	0.233766	0.155102	0.128245	0.11759	0.154043	0.236665	0.301191	0.367305	0.57416	0.85912	1	0.998075	0.992212	0.892871	0.755544	0.612903	0.409504	0.270299	0.174411	0.112867	0.0850747	0.0804278	0.0694887	0.0545531	0.0661539	0.0685088	0.0453319	0.0396916	0.0681723
	0.00508019	0.00473534	-0.00337367	-0.00539108	0.00522539	0.0229137	0.0268773	0.0228208	0.0309094	0.0284511	0.0205196	0.0172099	0.0162958	0.00972696	0.004052	0.00905206	-0.000450751	-0.0137896	-0.014971	-0.0142795	-0.0160725	-0.00368263	0.0231862	0.0446666	0.145864	0.333814	0.515891	0.682157	0.840354	0.957085	1	0.977046	0.848774	0.673761	0.542323	0.415943	0.303605	0.246377	0.207198	0.183925	0.158087	0.116935	0.0942018	0.0796065	0.0569948	0.0280083	0.0121318	0.0176433	0.015076
	0.0589421	0.0404945	0.0255493	0.0228595	0.0120718	-0.000959355	9.44936e-05	0.000444792	0.000337678	0.00285532	0.0092369	0.044389	0.0954444	0.122786	0.123108	0.122573	0.123505	0.12561	0.15567	0.191554	0.258912	0.372318	0.51381	0.682831	0.821283	0.915624	0.932002	0.894739	0.90221	0.954355	1	0.922851	0.796061	0.769546	0.748103	0.684014	0.60043	0.514948	0.448996	0.401837	0.366512	0.343307	0.319657	0.278553	0.234488	0.187865	0.152001	0.128995	0.101229
	0.330352	0.309753	0.299511	0.299236	0.313013	0.323972	0.343693	0.380482	0.392615	0.377341	0.34421	0.295437	0.250227	0.243282	0.249869	0.256514	0.275019	0.285134	0.290829	0.311664	0.348525	0.353481	0.337254	0.349369	0.399189	0.491907	0.626057	0.758322	0.85699	0.944731	1	0.996093	0.936467	0.865969	0.810473	0.74568	0.675378	0.59145	0.513715	0.475239	0.472005	0.491308	0.504863	0.513966	0.531663	0.525225	0.487374	0.44686	0.403095
	0.441982	0.417781	0.397699	0.378685	0.381041	0.397828	0.431517	0.457645	0.46109	0.444662	0.405	0.365764	0.327752	0.305348	0.307971	0.337074	0.39142	0.450756	0.501037	0.538264	0.536812	0.500556	0.491241	0.537189	0.630084	0.752214	0.857418	0.921969	0.956691	0.985634	1	0.966715	0.889782	0.803092	0.758973	0.732895	0.680538	0.60108	0.517996	0.468848	0.470993	0.494228	0.512689	0.534363	0.535449	0.52032	0.535603	0.559261	0.5406
	0.908901	0.848538	0.849702	0.769803	0.654931	0.553355	0.415705	0.302929	0.254555	0.223738	0.223183	0.217666	0.185036	0.175037	0.234372	0.349325	0.424362	0.413033	0.379643	0.435576	0.494024	0.442706	0.391178	0.394781	0.432333	0.527012	0.704214	0.839192	0.917106	0.999735	1	0.955224	0.873258	0.716905	0.608529	0.642744	0.694499	0.651656	0.603493	0.642651	0.672092	0.588401	0.471575	0.410928	0.385534	0.391141	0.480385	0.611131	0.813253
	-0.0132373	-0.00243315	0.00316599	0.00297398	-0.00899467	0.0142587	0.077965	0.067925	0.00871099	-0.025545	-0.0305578	-0.0224796	0.00226844	0.0406206	0.066333	0.0913694	0.0898929	0.099751	0.129429	0.115823	0.130406	0.200973	0.231003	0.257008	0.275987	0.315997	0.448331	0.552033	0.64503	0.911103	1	0.75249	0.468123	0.23502	0.111055	0.0453965	0.00720033	-0.00615974	-0.000187291	0.00438222	0.0101716	0.0227037	0.0265779	0.0665142	0.112505	0.111438	0.0934069	0.0859027	0.0531993
	0.461897	0.381127	0.274043	0.248086	0.257171	0.310072	0.365629	0.338607	0.28249	0.279463	0.319112	0.327059	0.346922	0.472894	0.644048	0.749922	0.779791	0.765282	0.80649	0.877617	0.850824	0.70781	0.500416	0.301119	0.256257	0.331891	0.3859	0.456891	0.627598	0.853726	1	0.977689	0.825562	0.669791	0.515895	0.408044	0.347042	0.268261	0.211789	0.210221	0.247705	0.311079	0.390513	0.496253	0.627698	0.695625	0.650951	0.581064	0.505928
	0.189037	0.398344	0.55279	0.511351	0.334679	0.224147	0.181172	0.116071	0.0519835	0.0233653	0.0147835	0.0066128	0.00467429	0.0316381	0.0657958	0.0754935	0.0811006	0.104447	0.126054	0.121781	0.149718	0.220255	0.30412	0.417673	0.550301	0.612188	0.703357	0.75558	0.804807	0.979088	1	0.806097	0.532181	0.307071	0.16146	0.0753561	0.037244	0.0235938	0.0123304	0.0015751	0.00169766	0.0384261	0.093159	0.168683	0.248519	0.279	0.25067	0.159913	0.0912889
	0.0225686	-0.0302267	-0.00360347	0.0426658	0.0639451	0.109968	0.129935	0.0999515	0.0994798	0.14997	0.191118	0.244133	0.310162	0.402913	0.536238	0.581269	0.570419	0.540067	0.561762	0.55878	0.532249	0.584357	0.562011	0.441857	0.274973	0.192627	0.251288	0.387797	0.637097	0.912529	1	0.903615	0.729436	0.552617	0.355906	0.173883	0.0635423	0.0219624	0.014443	0.0166511	0.047537	0.0699516	0.130998	0.223672	0.288406	0.372344	0.442241	0.382523	0.251747
	0.482897	0.342722	0.211942	0.137558	0.0845912	0.0974563	0.186831	0.241611	0.201831	0.126092	0.063361	0.0225972	0.0095035	0.0220682	0.0768969	0.156202	0.212176	0.22981	0.25452	0.29826	0.349522	0.516112	0.655965	0.607379	0.500311	0.41463	0.400883	0.423076	0.48795	0.777961	1	0.84276	0.555737	0.359203	0.228887	0.123576	0.0492208	0.0126026	0.00477572	-0.00487576	0.00143274	0.0304155	0.0530285	0.116533	0.282902	0.411667	0.448392	0.472679	0.481604
	0.0821635	0.13307	0.119833	0.0617399	0.0201365	0.0178189	0.0303489	0.0486483	0.0464095	0.0233282	0.120325	0.199604	0.158182	0.145439	0.155398	0.207712	0.251297	0.230423	0.252462	0.326245	0.37605	0.410989	0.511315	0.620191	0.569446	0.45662	0.523294	0.643127	0.679405	0.768657	0.942785	1	0.879016	0.711022	0.585215	0.588872	0.676248	0.707105	0.705555	0.727599	0.691002	0.652137	0.5922	0.476844	0.348523	0.291714	0.325901	0.281874	0.168931
	0.1105	0.112477	0.100069	0.0872014	0.0940826	0.135948	0.206888	0.217388	0.159587	0.0985885	0.0535874	0.0333731	0.0428918	0.103692	0.159578	0.16098	0.128061	0.0917605	0.07914	0.075098	0.0973119	0.14331	0.200175	0.28246	0.393623	0.49489	0.517709	0.530836	0.688104	0.902423	0.996779	1	0.979576	0.891552	0.763851	0.664198	0.60055	0.615274	0.630705	0.580709	0.482839	0.359036	0.276903	0.245201	0.27162	0.292251	0.260187	0.21276	0.165344
	0.218532	0.220156	0.294009	0.369045	0.316032	0.225468	0.237835	0.402054	0.553014	0.63618	0.692772	0.603614	0.481486	0.519888	0.6636	0.733659	0.723828	0.792238	0.817293	0.758577	0.751836	0.717356	0.707287	0.749266	0.711242	0.625258	0.508006	0.37945	0.350694	0.447523	0.763053	1	0.889251	0.683621	0.508587	0.392818	0.395791	0.391863	0.270413	0.142137	0.0954093	0.112198	0.103954	0.108862	0.141826	0.154183	0.148466	0.156351	0.169544
	0.15667	0.123667	0.144099	0.171474	0.134702	0.101657	0.112956	0.100995	0.101569	0.12382	0.135501	0.23954	0.346148	0.364181	0.363981	0.412772	0.442486	0.403191	0.345442	0.261952	0.235261	0.303324	0.36	0.398795	0.431796	0.411202	0.40786	0.496384	0.637042	0.803622	0.961145	1	0.879099	0.687415	0.517896	0.379461	0.267708	0.187078	0.145646	0.121911	0.0951053	0.0869764	0.0782046	0.0514866	0.042943	0.0330201	0.0846272	0.189652	0.218688
	0.034566	0.0247732	0.0369039	0.0419853	0.0308627	0.0378058	0.0656029	0.0718792	0.070104	0.0774031	0.0944981	0.0899649	0.0788508	0.0770148	0.0535627	0.0323542	0.0569065	0.0982184	0.0859935	0.0550434	0.061246	0.16743	0.35596	0.428652	0.357668	0.358072	0.492617	0.671576	0.811176	0.887755	0.971504	1	0.873029	0.677989	0.536041	0.387439	0.239075	0.174901	0.127325	0.106635	0.114182	0.102249	0.0718957	0.0439786	0.0530319	0.0698464	0.0821263	0.0829334	0.0625738
	0.174591	0.130733	0.102478	0.0982587	0.109648	0.0995069	0.102623	0.137914	0.168552	0.190315	0.242639	0.303032	0.342805	0.402136	0.459378	0.492683	0.531787	0.583849	0.590582	0.552621	0.481925	0.423268	0.382013	0.335111	0.30965	0.305798	0.276107	0.259328	0.366743	0.60415	0.860175	1	0.997758	0.849119	0.658036	0.498437	0.383026	0.313351	0.264499	0.268052	0.316255	0.380628	0.427241	0.439065	0.416973	0.376917	0.33922	0.299173	0.25467
	0.0843631	0.0625013	0.0624806	0.0644389	0.0789229	0.0769665	0.0542802	0.0530755	0.058303	0.0481647	0.0463948	0.0611199	0.0969962	0.115387	0.107482	0.10999	0.125879	0.128729	0.107587	0.0706857	0.0580933	0.0797032	0.0696644	0.0484047	0.0912507	0.185916	0.301977	0.463338	0.671201	0.862002	0.987887	1	0.841209	0.602329	0.386888	0.238781	0.153543	0.0979142	0.0746281	0.105246	0.103959	0.078327	0.0866195	0.0907004	0.084652	0.0585135	0.057517	0.0839007	0.0953507
	0.165349	0.155666	0.170701	0.175959	0.171629	0.16763	0.147391	0.131223	0.149496	0.142559	0.108159	0.0806321	0.0565651	0.0527583	0.0754435	0.110034	0.146392	0.172424	0.164431	0.144377	0.128154	0.115758	0.150972	0.236487	0.362371	0.570463	0.810578	0.924706	0.914977	0.901406	0.955176	1	0.942875	0.824078	0.676138	0.545319	0.449219	0.380866	0.352401	0.33541	0.300075	0.252765	0.208883	0.182466	0.1669	0.159612	0.174959	0.210252	0.215808
	0.0444154	0.0358992	0.0413815	0.0522663	0.0421027	0.0308554	0.0167779	0.00828543	0.0247758	0.0660555	0.121265	0.121888	0.0741591	0.0871432	0.0971262	0.0630159	0.0517464	0.0590614	0.0682199	0.0787009	0.111162	0.135804	0.135507	0.157499	0.184769	0.183899	0.189716	0.280816	0.48093	0.74664	0.956386	1	0.942612	0.816051	0.627522	0.423914	0.271187	0.220573	0.196934	0.152753	0.133645	0.123674	0.11811	0.122898	0.11113	0.0910944	0.0742613	0.0481405	0.0345071
	0.115022	0.0990739	0.141016	0.204371	0.254082	0.28871	0.285629	0.257703	0.228776	0.203199	0.176307	0.157455	0.166042	0.201055	0.24534	0.320074	0.39275	0.428823	0.447192	0.494005	0.564793	0.572928	0.568522	0.558003	0.542793	0.574052	0.61312	0.660576	0.721417	0.827562	0.948684	1	0.977899	0.910449	0.83572	0.79164	0.770398	0.74665	0.682201	0.573555	0.476363	0.415978	0.368074	0.312643	0.281083	0.278697	0.27143	0.241734	0.196484
	0.11924	0.0947043	0.0935753	0.132161	0.165888	0.165145	0.163142	0.135044	0.0785391	0.0523684	0.0526932	0.0829742	0.146203	0.242518	0.354805	0.404599	0.381167	0.340233	0.30748	0.286458	0.307596	0.36059	0.433688	0.569145	0.650322	0.640715	0.62412	0.664424	0.770098	0.865542	0.961005	1	0.98582	0.951326	0.892045	0.872651	0.887256	0.861105	0.801311	0.715153	0.58622	0.467528	0.379097	0.309617	0.272239	0.239401	0.216179	0.207306	0.174366
	0.473198	0.53218	0.52594	0.467493	0.468069	0.598127	0.655087	0.532598	0.428926	0.312995	0.201397	0.125264	0.068327	0.0718568	0.045663	0.00663001	0.0340783	0.0610499	0.0425911	0.0436921	0.0869219	0.105793	0.139643	0.20277	0.227364	0.393695	0.607958	0.689764	0.676439	0.649692	0.831005	1	0.946862	0.766319	0.584899	0.547784	0.611227	0.750171	0.88991	0.870234	0.763689	0.630274	0.496178	0.466261	0.515883	0.561596	0.61647	0.650019	0.586749
	0.265217	0.512306	0.782333	0.860396	0.77749	0.583486	0.408436	0.327016	0.259229	0.177651	0.0999023	0.0432266	0.0142889	0.0245415	0.0387218	0.0598567	0.0967958	0.127769	0.164918	0.19173	0.28856	0.3986	0.353119	0.21825	0.109663	0.0755042	0.0857007	0.125382	0.179237	0.446799	0.859731	1	0.94302	0.792268	0.565036	0.413223	0.349255	0.308744	0.266338	0.230045	0.190086	0.194878	0.287241	0.312008	0.228133	0.175117	0.185382	0.193335	0.17128
	0.642125	0.354299	0.222945	0.200315	0.358565	0.550751	0.641201	0.733754	0.751398	0.590131	0.425578	0.236396	0.0709428	-0.0289857	-0.0722381	-0.0479281	0.0706487	0.244937	0.330023	0.425595	0.49082	0.350335	0.197337	0.140089	0.0689546	0.143731	0.410678	0.588178	0.776623	0.880931	0.932351	1	0.955794	0.826825	0.694367	0.671312	0.663023	0.597636	0.466011	0.341162	0.340705	0.38986	0.370458	0.420703	0.447107	0.45533	0.541049	0.757002	0.979351
	0.0162643	-0.0175994	-0.0448548	-0.0491804	-0.0482093	-0.0442277	-0.0383522	-0.0410069	0.0273372	0.10276	0.0734699	0.042135	0.026967	0.0291559	0.0419581	0.0440401	0.070351	0.0700231	0.0491971	0.0490047	0.0507775	0.0886772	0.201443	0.377972	0.512957	0.541657	0.458789	0.308885	0.288169	0.488412	0.907589	1	0.685458	0.467952	0.307068	0.164919	0.082594	0.0358834	0.0398342	0.0486681	0.0163527	-0.00517532	0.0033972	0.00162357	-0.00753239	0.0045132	0.0167529	-0.00654771	-0.015469
	0.591399	0.394282	0.221284	0.149345	0.161936	0.27621	0.419137	0.423396	0.347704	0.296325	0.22477	0.148853	0.147074	0.290592	0.571905	0.826656	0.932813	0.95866	0.952732	0.860042	0.75823	0.640767	0.441569	0.225705	0.0777662	0.0349296	0.0577223	0.129143	0.270141	0.612872	0.982498	1	0.886367	0.806275	0.679672	0.570787	0.491522	0.403697	0.291333	0.202189	0.132607	0.109781	0.132767	0.150807	0.234407	0.38955	0.489263	0.542348	0.579963
	0.340726	0.442465	0.450069	0.344902	0.193892	0.0751852	0.0308666	0.0186771	0.00894975	0.0236399	0.0841491	0.135898	0.161289	0.362653	0.700761	0.906364	0.915699	0.84167	0.809083	0.84373	0.807844	0.67718	0.562733	0.477635	0.40098	0.362204	0.370203	0.390743	0.494825	0.616483	0.814957	1	0.906219	0.584036	0.266394	0.115644	0.0573735	0.00539456	-0.0480776	-0.0743343	-0.0482234	0.015842	0.0574037	0.0927302	0.211198	0.324661	0.378575	0.497124	0.500453
	0.310859	0.342987	0.378633	0.337295	0.274424	0.192952	0.135743	0.107959	0.120569	0.112061	0.0842435	0.0692668	0.0638743	0.0479181	0.0359327	0.0876663	0.128254	0.125076	0.134968	0.160675	0.184545	0.221532	0.320832	0.412237	0.421837	0.515264	0.710792	0.845571	0.881833	0.878029	0.840551	0.881353	1	0.992975	0.890982	0.763891	0.692036	0.691149	0.658206	0.572448	0.483862	0.405988	0.367146	0.353579	0.417961	0.507634	0.500973	0.474461	0.437876
	0.675669	0.618794	0.660517	0.572478	0.464616	0.414784	0.377045	0.354049	0.35418	0.49713	0.640793	0.574988	0.373699	0.198581	0.0908414	0.00244798	-0.015557	0.0358971	0.059395	0.0347965	-0.00590788	0.0257726	0.0958212	0.131147	0.122753	0.122214	0.199332	0.271583	0.306451	0.434626	0.621324	0.817861	1	0.992934	0.80108	0.646783	0.648803	0.710594	0.708669	0.592565	0.472769	0.426602	0.419646	0.398025	0.432737	0.513971	0.597304	0.589253	0.579868
	0.531143	0.613595	0.637387	0.637881	0.652859	0.589456	0.515642	0.535058	0.551249	0.581147	0.649252	0.645538	0.605965	0.55489	0.430117	0.282802	0.192186	0.139009	0.104376	0.095528	0.0960553	0.0995244	0.0942563	0.105088	0.125395	0.160399	0.284364	0.466203	0.678804	0.784225	0.763365	0.881619	1	0.892766	0.740948	0.648824	0.589324	0.542958	0.449695	0.344383	0.250434	0.150294	0.0850328	0.0799204	0.152818	0.254359	0.327812	0.378179	0.435803
	0.313115	0.332451	0.394917	0.391648	0.319612	0.22437	0.129956	0.0642999	0.021671	0.0220184	0.014692	0.00455049	0.0228744	0.0248388	0.0131985	-0.00102483	0.00139436	0.0094305	0.019862	0.0925356	0.175238	0.201314	0.176307	0.109951	0.0705084	0.0837792	0.110909	0.114314	0.143213	0.340944	0.596599	0.839487	1	0.868253	0.601023	0.441495	0.396975	0.456364	0.58945	0.644234	0.653719	0.805504	0.902941	0.845366	0.714429	0.599244	0.566236	0.470872	0.369678
	0.0160138	0.0272433	0.0203874	0.0101718	0.00480709	0.00996524	0.0239154	0.0450232	0.0567182	0.0390236	0.0203216	0.01167	0.00502173	-0.000764763	-1.26821e-05	-0.0023968	-0.00114085	-0.0040828	-0.0139072	-0.0190597	-0.0122915	0.00335507	0.0321666	0.0594393	0.0541132	0.0596181	0.105461	0.193074	0.363984	0.598197	0.814411	0.968133	1	0.889819	0.705516	0.54458	0.379896	0.216939	0.126522	0.068301	0.0260774	0.0117637	0.0201286	0.038777	0.0459734	0.0275803	0.0103121	0.00201829	-0.00349718
	0.139983	0.109692	0.147318	0.167754	0.139948	0.0778322	0.0198604	0.0284075	0.0566272	0.0331473	0.0498703	0.120004	0.135698	0.184221	0.292584	0.42664	0.52591	0.5087	0.453667	0.426499	0.462462	0.582764	0.678514	0.699129	0.742687	0.779794	0.833345	0.921471	0.952512	0.9586	0.968429	0.967327	1	0.947014	0.769332	0.612719	0.461844	0.353703	0.228532	0.107221	0.0694896	0.057282	0.0716887	0.102721	0.121669	0.157484	0.170494	0.177986	0.219982
	0.392146	0.382222	0.36682	0.389762	0.456685	0.553766	0.62597	0.656336	0.647793	0.592425	0.54286	0.511294	0.474167	0.43673	0.406791	0.41541	0.406725	0.38119	0.368068	0.334486	0.310067	0.291011	0.271921	0.266862	0.226154	0.248171	0.372381	0.472559	0.63331	0.825381	0.92133	0.974304	1	0.969222	0.893522	0.812945	0.788448	0.744368	0.62109	0.513277	0.470895	0.48848	0.504346	0.475823	0.438042	0.43033	0.432963	0.426243	0.417421
	0.297605	0.278778	0.310123	0.292234	0.233386	0.18345	0.145169	0.148202	0.18244	0.222523	0.21518	0.191563	0.224938	0.286595	0.327341	0.356288	0.431011	0.526923	0.660465	0.830215	0.9125	0.938472	0.86793	0.695079	0.537734	0.414205	0.367663	0.396175	0.472624	0.547172	0.652268	0.861054	1	0.968574	0.875411	0.800908	0.726159	0.679261	0.649471	0.660124	0.776492	0.935816	0.996163	0.943248	0.865523	0.773134	0.718076	0.635481	0.50482
	0.522127	0.617878	0.716784	0.780523	0.856142	0.920217	0.870759	0.648312	0.423105	0.274863	0.154449	0.0901431	0.0452037	-0.00015761	0.0147516	0.0564341	0.0724508	0.093767	0.121148	0.114152	0.0991059	0.0592003	0.0349874	0.0274561	0.024401	0.0560391	0.108238	0.156919	0.247909	0.39291	0.662952	0.942091	1	0.914362	0.782649	0.690001	0.645274	0.668455	0.758816	0.816634	0.807175	0.801735	0.803331	0.757807	0.685074	0.630442	0.618277	0.584695	0.536401
	0.0322754	0.0138247	0.0245759	0.0422245	0.0382023	0.041505	0.05403	0.107031	0.165311	0.150852	0.129429	0.143223	0.215142	0.381034	0.642371	0.783658	0.677135	0.521203	0.434701	0.37072	0.291065	0.255176	0.234253	0.165707	0.0997286	0.0903908	0.138507	0.191311	0.226556	0.40642	0.768192	0.993801	1	0.86399	0.613834	0.390426	0.245931	0.181944	0.324184	0.665197	0.88477	0.910469	0.848533	0.742072	0.646788	0.530789	0.405061	0.280356	0.162343
	0.000569346	0.0407688	0.152304	0.331696	0.404289	0.564063	0.804343	0.874039	0.882127	0.894988	0.858474	0.656613	0.38464	0.192116	0.138618	0.158258	0.160175	0.192133	0.220938	0.230467	0.249533	0.2406	0.175369	0.116425	0.0996755	0.132734	0.176898	0.255446	0.439446	0.676894	0.829869	0.923766	1	0.942469	0.879868	0.903069	0.916099	0.936782	0.990164	0.934481	0.752393	0.608871	0.527894	0.500672	0.514575	0.478939	0.392053	0.265885	0.122742
	0.607613	0.769904	0.832588	0.668209	0.388956	0.193977	0.0908499	0.0266768	0.00994341	0.024438	0.0588407	0.103192	0.122251	0.159818	0.264115	0.400382	0.559173	0.707166	0.887552	0.974571	0.886527	0.827098	0.789747	0.777207	0.757338	0.695184	0.678513	0.733636	0.809434	0.794587	0.720304	0.818218	0.96739	1	0.976287	0.884333	0.8493	0.889458	0.896912	0.861208	0.776401	0.651158	0.557529	0.454166	0.366089	0.394469	0.424979	0.460487	0.476168
	0.410598	0.460239	0.506828	0.503873	0.47842	0.435978	0.369687	0.304521	0.246315	0.201838	0.164998	0.127849	0.0953086	0.0719713	0.0533583	0.0387032	0.0514332	0.0845619	0.109067	0.119845	0.116325	0.130857	0.240756	0.465957	0.671512	0.754633	0.764753	0.746365	0.745638	0.832367	0.950771	0.989157	0.996938	1	0.943797	0.875671	0.797628	0.681537	0.584366	0.569733	0.655416	0.735967	0.7759	0.779852	0.719132	0.647578	0.556581	0.473904	0.425178
	0.051409	-0.0121839	-0.0827859	-0.108151	-0.093739	-0.0604851	-0.0505826	-0.0841001	-0.0741265	-0.0403997	-0.0206086	-0.0224468	-0.0838206	-0.111703	-0.0871894	-0.0308216	-0.00308452	0.0562264	0.0809502	0.0181826	0.0293237	0.042146	0.119672	0.323694	0.409106	0.316965	0.209068	0.250005	0.410742	0.474204	0.439413	0.444162	0.692526	1	0.969559	0.67918	0.487462	0.427273	0.348742	0.328432	0.314667	0.238423	0.149183	0.103361	0.115336	0.108207	0.0468549	-0.00752026	0.0109656
	0.318531	0.276758	0.264759	0.271677	0.299908	0.299985	0.262916	0.247267	0.276906	0.305391	0.355826	0.378896	0.338284	0.395679	0.491276	0.591715	0.675081	0.642056	0.548361	0.507448	0.582086	0.695948	0.639985	0.375735	0.149457	0.0928778	0.116234	0.106878	0.106695	0.183907	0.3514	0.58097	0.850187	1	0.888631	0.708756	0.636185	0.592924	0.482407	0.406479	0.48322	0.49037	0.369454	0.322966	0.369361	0.481581	0.515773	0.459158	0.435449
	0.417145	0.416616	0.456125	0.501028	0.465554	0.419099	0.410398	0.388325	0.332206	0.242865	0.18254	0.208281	0.211213	0.203917	0.293137	0.398701	0.431053	0.354844	0.255116	0.182128	0.163825	0.195128	0.194362	0.164714	0.15557	0.188781	0.276637	0.423078	0.606788	0.745729	0.866517	0.933234	0.957031	1	0.904177	0.696898	0.550013	0.475474	0.428179	0.367408	0.328562	0.362447	0.335911	0.284747	0.332788	0.405839	0.457061	0.528357	0.551226
	0.0610862	0.0748468	0.0595463	0.0483301	0.0587828	0.101277	0.139231	0.158042	0.114675	0.0566281	0.0454922	0.0490929	0.117538	0.216847	0.305407	0.512924	0.825954	0.886321	0.699591	0.533332	0.361669	0.240934	0.152926	0.0624884	0.0113666	-0.000412935	0.0593855	0.122902	0.243949	0.565524	0.821191	0.894616	0.983397	1	0.855684	0.633057	0.50003	0.415946	0.276843	0.176956	0.106218	0.0747721	0.045486	-0.0185538	-0.00709078	0.113474	0.258355	0.226073	0.0908042
	0.252839	0.236645	0.162497	0.132822	0.0790204	0.0388778	0.0554622	0.0670273	0.0286135	-0.00368786	0.052006	0.13203	0.172213	0.188902	0.183326	0.182548	0.173065	0.149037	0.112044	0.0629508	0.0324436	0.0300942	0.0565662	0.0725066	0.0890002	0.066588	0.0142023	0.0319109	0.0694647	0.195781	0.415298	0.643056	0.825756	0.943394	1	0.879807	0.694479	0.545892	0.526555	0.629025	0.70241	0.611311	0.44762	0.330013	0.244359	0.169196	0.0892758	0.0683501	0.0651631
	0.136425	0.132599	0.13582	0.160023	0.176059	0.173689	0.168968	0.158308	0.114939	0.0628178	0.034318	0.0147385	0.00336252	0.0184946	0.0329137	0.0256783	0.0195357	0.0164779	0.0733174	0.194394	0.298966	0.296794	0.215886	0.137938	0.132468	0.26615	0.406642	0.481078	0.491998	0.413932	0.430794	0.580074	0.753067	0.919705	1	0.979029	0.92863	0.840666	0.664333	0.482431	0.395605	0.332605	0.249633	0.196341	0.178039	0.255001	0.366119	0.328975	0.217748
	0.249983	0.357123	0.581999	0.745809	0.786186	0.732676	0.598881	0.448174	0.347976	0.278652	0.215863	0.284642	0.412061	0.435025	0.416095	0.387288	0.336446	0.288986	0.231656	0.156391	0.118833	0.103298	0.0764122	0.0698458	0.0763874	0.108436	0.165445	0.199207	0.290217	0.379474	0.361887	0.344234	0.53132	0.842829	1	0.938192	0.772572	0.637083	0.509866	0.369666	0.260523	0.193438	0.139704	0.151501	0.220575	0.257623	0.285484	0.29866	0.290209
	0.185891	0.148597	0.088819	0.0779311	0.0775586	0.0761761	0.0828373	0.0788512	0.0716012	0.0630558	0.0636071	0.0584953	0.162516	0.295694	0.337703	0.273596	0.160396	0.117313	0.147638	0.154834	0.120022	0.0977706	0.0553524	0.0366393	0.0194097	0.0126645	0.0680762	0.0918549	0.106134	0.122753	0.16511	0.32256	0.585363	0.875015	1	0.991375	0.880312	0.670693	0.55242	0.483784	0.342636	0.25748	0.289593	0.320799	0.306108	0.270455	0.249982	0.219988	0.168142
	0.119458	0.0657147	0.0370893	0.0221264	0.00745253	0.00867247	-0.00765992	-0.0238413	-0.0114815	0.0101768	0.0695545	0.144598	0.162821	0.124389	0.098781	0.105218	0.111313	0.165592	0.259174	0.323923	0.359444	0.371942	0.377142	0.407003	0.442304	0.505908	0.592826	0.644514	0.720831	0.813114	0.880712	0.93135	0.948023	0.98451	1	0.91345	0.794566	0.680667	0.647085	0.685132	0.62923	0.509596	0.42276	0.381924	0.398852	0.437016	0.451338	0.42281	0.317793
	0.316167	0.311899	0.318078	0.291597	0.237533	0.190391	0.155496	0.151213	0.159445	0.143895	0.114503	0.0840212	0.0469316	0.0266329	0.0235106	0.0128972	0.00781336	0.0258829	0.0444173	0.0840592	0.167859	0.252246	0.334166	0.402091	0.419157	0.409427	0.474963	0.549492	0.598165	0.624699	0.653805	0.755801	0.876245	0.981094	1	0.955385	0.9139	0.885445	0.82828	0.720054	0.604346	0.526776	0.495092	0.457717	0.445058	0.453052	0.412339	0.36141	0.323391
	0.422657	0.377802	0.379827	0.368647	0.31394	0.269022	0.238503	0.178649	0.151791	0.175586	0.1994	0.189208	0.212263	0.268186	0.304568	0.350231	0.403707	0.44565	0.531372	0.643849	0.726026	0.789042	0.854851	0.912179	0.890024	0.809323	0.711319	0.62029	0.581032	0.575501	0.579419	0.637755	0.792451	0.945395	1	0.901907	0.81028	0.87137	0.920446	0.893692	0.866035	0.872197	0.882355	0.844802	0.747476	0.67087	0.638947	0.60893	0.573516
	0.125949	0.137327	0.207892	0.235484	0.214732	0.200013	0.166475	0.119249	0.114873	0.280893	0.460961	0.446883	0.338888	0.230938	0.166506	0.173532	0.233203	0.265351	0.214202	0.136403	0.068587	0.0442238	0.0596906	0.123321	0.405373	0.77483	0.888844	0.809186	0.691886	0.540415	0.374314	0.245933	0.361697	0.741028	1	0.972466	0.744246	0.466842	0.292284	0.208685	0.150349	0.0968633	0.0754633	0.0957887	0.123866	0.147161	0.161936	0.153864	0.144789
	-0.032413	-0.035485	-0.0352054	-0.0341455	-0.0359582	-0.0363753	-0.0373049	-0.032148	-0.0282582	-0.0363808	-0.0387405	-0.033156	-0.0284459	-0.0273826	-0.0125762	0.000634585	-0.00447881	-0.00216275	-0.00041146	-0.00372535	-0.00886586	0.00416989	0.0684339	0.101535	0.106652	0.179686	0.260403	0.358059	0.543751	0.708545	0.752172	0.763484	0.856675	0.962555	1	0.995033	0.947658	0.834694	0.655395	0.462936	0.309134	0.20792	0.143999	0.0975105	0.0627343	0.0318518	0.00548637	-0.00654618	-0.0178919
	0.693979	0.665291	0.621348	0.65471	0.738676	0.833829	0.882103	0.834483	0.702438	0.568533	0.502067	0.448301	0.376723	0.314789	0.285202	0.277272	0.253463	0.190189	0.146598	0.154192	0.118189	0.041089	-0.0112901	-0.0179854	0.00811622	0.0471259	0.10551	0.200233	0.325236	0.386316	0.403731	0.530543	0.733335	0.918718	1	0.9463	0.809589	0.695876	0.63654	0.565583	0.487041	0.397674	0.348947	0.375379	0.401063	0.418397	0.455835	0.513137	0.564808
	0.129469	0.104253	0.10054	0.163317	0.26258	0.377308	0.430304	0.383011	0.298317	0.276748	0.291469	0.263139	0.256974	0.331752	0.42597	0.475704	0.479989	0.512835	0.529728	0.452319	0.397904	0.468892	0.6383	0.770544	0.815092	0.833795	0.85585	0.926807	0.959839	0.890694	0.785033	0.651485	0.582383	0.761856	1	0.983522	0.804973	0.636008	0.497571	0.394372	0.343436	0.322291	0.414653	0.568303	0.645463	0.622753	0.555628	0.457769	0.310059
	0.191529	0.115419	0.0463592	0.0180267	0.0775034	0.231958	0.289277	0.285736	0.320658	0.377399	0.454747	0.458642	0.404484	0.468141	0.58045	0.573945	0.553825	0.548942	0.540379	0.518721	0.444528	0.321088	0.179003	0.0741948	0.05837	0.135178	0.264352	0.497946	0.665394	0.687694	0.756353	0.854103	0.848317	0.886077	1	0.972559	0.870335	0.73143	0.558406	0.513543	0.587438	0.547505	0.411574	0.362486	0.399632	0.46187	0.542696	0.511019	0.369623
	0.479849	0.480779	0.468292	0.578555	0.809201	0.897893	0.806565	0.692503	0.620716	0.599824	0.682192	0.778435	0.753304	0.659411	0.539601	0.406826	0.281437	0.212263	0.221387	0.255033	0.279704	0.285795	0.324615	0.389349	0.393371	0.36309	0.338781	0.342969	0.372463	0.496637	0.705501	0.858845	0.942968	0.964056	0.983666	1	0.95188	0.842903	0.823977	0.801369	0.61325	0.383369	0.206109	0.136872	0.14823	0.182891	0.266774	0.406477	0.489339
	0.0514519	0.060331	0.0772843	0.0913418	0.092198	0.110373	0.164416	0.243826	0.337521	0.405213	0.469489	0.544433	0.562229	0.500474	0.434518	0.379779	0.352474	0.370786	0.345602	0.290234	0.223017	0.146968	0.0951248	0.0782509	0.0942427	0.132463	0.167053	0.169981	0.176857	0.255769	0.389265	0.531449	0.669457	0.786178	0.905945	1	0.991574	0.896321	0.82007	0.753825	0.617275	0.446318	0.277463	0.155321	0.0972872	0.0761	0.0652063	0.0556759	0.0513722
	0.453922	0.41894	0.400455	0.365945	0.338943	0.33556	0.327909	0.322041	0.359506	0.455825	0.522852	0.527748	0.502392	0.441685	0.366473	0.271981	0.203632	0.223024	0.335696	0.419572	0.436651	0.47397	0.53101	0.502813	0.48553	0.588248	0.723248	0.788932	0.715509	0.66084	0.656971	0.620849	0.554472	0.644877	0.882037	1	0.980054	0.910667	0.813905	0.65976	0.461274	0.277907	0.154714	0.126854	0.221429	0.341316	0.525606	0.71778	0.690014
	0.112295	0.0830943	0.0752721	0.0843307	0.0886003	0.095891	0.102033	0.0845981	0.0707588	0.0829104	0.0992378	0.0862917	0.0575794	0.0427722	0.031349	0.0135947	0.0164431	0.028647	0.0638171	0.102313	0.0947484	0.0649186	0.0493617	0.0773058	0.145348	0.201684	0.165935	0.101821	0.0945043	0.134885	0.279188	0.444287	0.535556	0.686926	0.887015	1	0.953962	0.807982	0.699484	0.575058	0.424469	0.263008	0.12194	0.0549807	0.0345647	0.0464032	0.0631106	0.115069	0.171126
	0.312878	0.2413	0.190378	0.15042	0.0987671	0.0651367	0.0390969	0.0149276	-0.000184083	-0.0033121	0.00973137	0.0232565	0.0128378	-0.00174101	0.00661313	0.0178602	0.0180017	0.00898557	-0.00272141	0.0150061	0.064733	0.0984889	0.156123	0.224763	0.244535	0.244482	0.23775	0.258254	0.312573	0.379979	0.453755	0.487267	0.541635	0.720422	0.913208	1	0.963992	0.864524	0.746132	0.636972	0.564204	0.507525	0.437358	0.329818	0.243546	0.23255	0.258959	0.297487	0.344494
	0.387705	0.312652	0.347226	0.356798	0.245607	0.125155	0.0559858	0.0345047	0.0595389	0.105127	0.144859	0.24036	0.308359	0.308972	0.244131	0.110694	0.0250683	0.0175439	0.1052	0.221066	0.22352	0.133242	0.0398695	-0.0163365	-0.00346403	0.0407878	0.07239	0.13131	0.23079	0.279403	0.292042	0.338032	0.514523	0.715649	0.864506	1	0.953521	0.732118	0.515211	0.377485	0.291816	0.295423	0.347958	0.371221	0.436849	0.488514	0.551601	0.615942	0.56752
	0.327134	0.267885	0.276264	0.279951	0.260918	0.338141	0.415098	0.405981	0.398916	0.478297	0.558289	0.548782	0.528406	0.456482	0.404281	0.558052	0.790023	0.760984	0.593879	0.497283	0.404306	0.31573	0.372885	0.380768	0.260161	0.131782	0.0801712	0.118659	0.140579	0.125285	0.101031	0.108845	0.231873	0.601013	0.935633	1	0.927725	0.926136	0.995712	0.936396	0.842221	0.776573	0.632378	0.611599	0.646701	0.635403	0.604215	0.544246	0.509528
	0.609595	0.549788	0.492482	0.426084	0.342739	0.286171	0.268369	0.262519	0.291617	0.343752	0.409041	0.535173	0.68435	0.743584	0.723961	0.719057	0.741649	0.752493	0.716117	0.670947	0.636273	0.644208	0.715325	0.763369	0.766026	0.761922	0.719806	0.636384	0.604527	0.625527	0.657025	0.695546	0.767067	0.860042	0.947656	1	0.955214	0.836579	0.747319	0.721803	0.71742	0.738776	0.814673	0.875392	0.873037	0.881997	0.868694	0.812208	0.75641
	0.198488	0.201388	0.209033	0.271548	0.334576	0.371473	0.453284	0.622825	0.743478	0.759673	0.715502	0.604016	0.533467	0.45118	0.358383	0.315893	0.313819	0.309175	0.257571	0.214696	0.159328	0.125508	0.189144	0.265963	0.293089	0.308694	0.35722	0.3781	0.377364	0.415648	0.453557	0.596061	0.763793	0.830021	0.944319	1	0.905746	0.84005	0.845867	0.754591	0.59666	0.491037	0.430533	0.368472	0.265942	0.23514	0.24755	0.245868	0.223561
	0.315816	0.317287	0.340668	0.343658	0.356373	0.373167	0.367115	0.354313	0.331277	0.303806	0.2576	0.198009	0.175792	0.147354	0.10369	0.0844472	0.0710727	0.0600857	0.0507008	0.0488864	0.0538183	0.0375421	0.033606	0.0337924	0.0201514	0.0413067	0.105813	0.190119	0.28437	0.373171	0.504463	0.665545	0.772365	0.862555	0.943403	1	0.961299	0.828624	0.742721	0.717419	0.655911	0.513204	0.432036	0.436593	0.502854	0.578613	0.593846	0.530257	0.442701
	0.368588	0.392192	0.455263	0.560341	0.610187	0.586551	0.48394	0.328	0.209607	0.130332	0.0835158	0.057497	0.0271308	0.00210554	0.00541009	0.0342777	0.106545	0.174919	0.212777	0.234963	0.195347	0.126412	0.100725	0.13095	0.164624	0.205484	0.237158	0.239552	0.256356	0.374126	0.562816	0.696359	0.804195	0.893305	0.979311	1	0.883589	0.699156	0.576461	0.497077	0.403334	0.352191	0.34856	0.37844	0.395241	0.40086	0.441243	0.487774	0.457728
	0.0967957	0.144306	0.23023	0.312414	0.336025	0.335609	0.341955	0.385302	0.402591	0.305083	0.266623	0.307922	0.409439	0.384697	0.212461	0.125223	0.094521	0.0795536	0.0930514	0.169109	0.347789	0.493242	0.413558	0.21057	0.0872508	0.10739	0.157272	0.151326	0.150138	0.343281	0.58613	0.696493	0.698302	0.772599	0.970595	1	0.954659	0.949705	0.843409	0.77575	0.834316	0.784401	0.796223	0.845728	0.768396	0.715493	0.580402	0.416488	0.294111
	0.493579	0.42972	0.352067	0.275167	0.23488	0.188453	0.135491	0.121896	0.10671	0.0645113	0.0304345	0.0553452	0.0887472	0.093149	0.140346	0.190711	0.18313	0.123296	0.0857476	0.0700993	0.0676839	0.0592196	0.0797817	0.163461	0.238339	0.281485	0.278525	0.266789	0.241884	0.187186	0.172507	0.197002	0.210196	0.286867	0.543226	0.859366	1	0.954164	0.829315	0.760231	0.716767	0.590995	0.457906	0.362788	0.281496	0.235693	0.260349	0.300362	0.407369
	0.371884	0.389654	0.470729	0.512147	0.490393	0.511868	0.573387	0.604105	0.548479	0.493779	0.492356	0.487877	0.491522	0.532544	0.585414	0.60606	0.555063	0.540571	0.556949	0.539663	0.545675	0.455731	0.304584	0.233797	0.236667	0.28548	0.353658	0.405654	0.432694	0.479169	0.525501	0.607669	0.75751	0.85105	0.912093	0.996789	1	0.898844	0.791875	0.703254	0.556659	0.345662	0.180395	0.106056	0.0864125	0.11064	0.166739	0.242417	0.331377
	0.221205	0.168365	0.161502	0.17565	0.195755	0.205333	0.18472	0.206483	0.26225	0.270044	0.271864	0.32482	0.386471	0.39469	0.356879	0.338696	0.337399	0.359258	0.393294	0.348724	0.275136	0.227647	0.208367	0.213685	0.26104	0.329343	0.346958	0.367396	0.408206	0.461569	0.492826	0.530202	0.672824	0.865285	0.975283	0.998914	1	0.994062	0.970615	0.870808	0.7475	0.710849	0.717319	0.663845	0.632271	0.639771	0.587242	0.5249	0.444548
	0.236747	0.158402	0.146368	0.132231	0.115703	0.126406	0.141257	0.154117	0.19467	0.259037	0.279365	0.239576	0.205461	0.190921	0.192549	0.187821	0.153298	0.116401	0.0924267	0.0943533	0.118541	0.121181	0.113101	0.102943	0.0920014	0.127532	0.145178	0.153109	0.191271	0.202343	0.220917	0.24312	0.321619	0.544391	0.806821	0.957766	1	0.953622	0.834277	0.732998	0.617593	0.464808	0.315333	0.211368	0.178839	0.195482	0.208374	0.250932	0.302569
	0.265737	0.214432	0.201781	0.189216	0.203638	0.257672	0.30439	0.346639	0.336862	0.41506	0.654018	0.713711	0.558902	0.402646	0.301323	0.257637	0.233312	0.165319	0.100572	0.0889444	0.0998763	0.0829846	0.0758295	0.0592126	0.0391169	0.0723809	0.0899007	0.0899698	0.0947296	0.0987629	0.184046	0.286985	0.296474	0.440127	0.705941	0.913969	1	0.802963	0.597308	0.676791	0.690389	0.538534	0.426292	0.300661	0.216491	0.197437	0.211452	0.365078	0.481288
	0.134158	0.153395	0.138676	0.104423	0.0911186	0.0866981	0.0994038	0.106304	0.0883708	0.0881868	0.0952555	0.0920678	0.0890059	0.0849758	0.108405	0.224258	0.309083	0.286921	0.24647	0.193719	0.174739	0.198574	0.252525	0.383914	0.451483	0.446297	0.46439	0.516643	0.648706	0.740769	0.772787	0.813295	0.856598	0.876006	0.865643	0.913195	1	0.998836	0.89499	0.75308	0.610905	0.516998	0.461004	0.430711	0.41359	0.407505	0.395422	0.32993	0.233533
	0.558908	0.519176	0.491211	0.486561	0.497951	0.509288	0.501046	0.449747	0.358575	0.25359	0.155666	0.083117	0.0405666	0.016538	0.0106003	0.0245371	0.0391155	0.0496154	0.0637573	0.0852438	0.109596	0.114344	0.108879	0.112088	0.130752	0.178666	0.25808	0.339125	0.435323	0.601412	0.809229	0.933875	0.960253	0.962838	0.966957	0.980063	1	0.987048	0.950395	0.935255	0.903329	0.84208	0.796072	0.771567	0.750099	0.73591	0.71516	0.676211	0.633369
	0.519295	0.474158	0.443121	0.360626	0.324677	0.367081	0.378186	0.402608	0.451122	0.403676	0.320679	0.285515	0.231004	0.193295	0.219616	0.307828	0.385649	0.343524	0.276765	0.252956	0.211707	0.054029	-0.0853924	-0.0772467	-0.0588439	-0.0373035	0.0473979	0.100298	0.20031	0.387084	0.58322	0.738712	0.825251	0.850352	0.843887	0.903684	1	0.999641	0.954862	0.949188	0.97879	0.957087	0.859496	0.818753	0.827405	0.767604	0.651636	0.617099	0.642887
	-0.0675307	-0.0467681	-0.0147605	0.139107	0.393539	0.552207	0.567014	0.471742	0.333675	0.226094	0.165391	0.0767201	-0.00555438	0.00054504	0.0126622	0.0222317	0.0410834	0.0271339	0.00484013	0.0180682	0.100831	0.124244	0.0593513	0.0241412	0.0468225	0.117578	0.142229	0.116464	0.0724825	0.0453925	0.0749811	0.137516	0.252978	0.456353	0.678739	0.859318	1	0.973753	0.738359	0.434318	0.212354	0.0942127	0.0205649	-0.0188113	-0.0143032	0.00471151	-0.0125821	-0.035907	-0.0520783
	0.652475	0.633286	0.512786	0.491271	0.499413	0.443922	0.398759	0.373846	0.433317	0.549681	0.539959	0.407316	0.352441	0.410963	0.4001	0.354281	0.338432	0.335064	0.355088	0.326666	0.351708	0.377391	0.275344	0.17557	0.151367	0.155692	0.153724	0.218945	0.418924	0.643496	0.753803	0.807972	0.836597	0.834993	0.922186	0.979753	1	0.99783	0.809751	0.594473	0.452285	0.378241	0.36018	0.30108	0.249276	0.247423	0.244193	0.257823	0.338707
	0.446802	0.445113	0.465359	0.45449	0.43901	0.449234	0.441377	0.445505	0.478009	0.505973	0.505333	0.476014	0.479076	0.463636	0.399678	0.335986	0.294199	0.301285	0.369567	0.415495	0.432091	0.411294	0.349759	0.341194	0.379817	0.393146	0.371259	0.338686	0.327562	0.33539	0.347936	0.383868	0.391442	0.433091	0.605538	0.822782	0.970439	1	0.957531	0.908526	0.811037	0.633108	0.463994	0.398376	0.403855	0.410752	0.422144	0.468713	0.492686
	0.875115	0.459196	0.257356	0.157182	0.109738	0.0745137	0.0996298	0.21533	0.386684	0.406626	0.298724	0.239642	0.204492	0.166982	0.14971	0.136	0.125856	0.1504	0.186817	0.207693	0.179521	0.122712	0.104716	0.10255	0.163413	0.303356	0.334117	0.248512	0.126682	0.067326	0.0642162	0.103752	0.126114	0.0981376	0.299915	0.62133	0.903109	1	0.931593	0.854939	0.723018	0.615498	0.545582	0.629864	0.729709	0.710636	0.658423	0.623583	0.747353
	0.489819	0.366127	0.280229	0.20806	0.147461	0.0981039	0.0698524	0.0319396	0.0724932	0.235703	0.312613	0.249925	0.172255	0.131808	0.108757	0.0681899	0.0506748	0.0343208	0.0257243	0.0702954	0.257282	0.438683	0.394844	0.352679	0.382681	0.43885	0.483642	0.579098	0.727816	0.800431	0.78282	0.715316	0.703981	0.640005	0.54782	0.617237	0.87138	1	0.823176	0.612252	0.515278	0.549985	0.588178	0.539227	0.451838	0.409323	0.435563	0.553853	0.635259
	0.537144	0.536501	0.488945	0.330602	0.162207	0.083392	0.133252	0.227241	0.32206	0.456333	0.51534	0.425742	0.344052	0.323789	0.294145	0.243295	0.171451	0.13341	0.105232	0.0965393	0.158182	0.372348	0.53741	0.461807	0.312937	0.221709	0.207651	0.221717	0.243811	0.397888	0.570489	0.626876	0.698851	0.773037	0.882826	0.906854	0.93951	1	0.894917	0.765314	0.672757	0.613022	0.547296	0.491599	0.586524	0.784177	0.914571	0.846848	0.683058
	0.796647	0.7745	0.769737	0.694623	0.555501	0.501005	0.492297	0.438067	0.350593	0.309806	0.34912	0.443366	0.470073	0.362192	0.262188	0.212408	0.175848	0.167843	0.156293	0.148526	0.143014	0.13541	0.115731	0.098586	0.141759	0.290408	0.443572	0.458439	0.434396	0.447115	0.450487	0.432843	0.426569	0.430108	0.470778	0.595617	0.820519	1	0.94962	0.816031	0.771171	0.723064	0.639515	0.63675	0.687775	0.708232	0.710659	0.78393	0.836829
	0.255	0.22143	0.271887	0.305308	0.287616	0.29646	0.372942	0.47976	0.520727	0.469556	0.440261	0.372355	0.302213	0.246884	0.145097	0.0868983	0.0984634	0.1263	0.193831	0.26726	0.429726	0.58024	0.575335	0.490023	0.409057	0.313035	0.173082	0.133261	0.117253	0.0805063	0.0940105	0.0920202	0.131045	0.26313	0.479163	0.657671	0.849378	1	0.910493	0.735941	0.560017	0.420727	0.361266	0.280103	0.185671	0.217548	0.264029	0.239713	0.246855
	0.210613	0.200687	0.142676	0.14698	0.166367	0.285971	0.478861	0.522311	0.385955	0.226893	0.128641	0.0494845	-0.00363402	-0.0258338	-0.00439829	0.0517349	0.0807569	0.12368	0.192645	0.356944	0.593615	0.81364	0.81441	0.5276	0.28515	0.180086	0.11548	0.0772393	0.092451	0.156491	0.200779	0.2181	0.237631	0.334233	0.53666	0.712127	0.874192	1	0.971275	0.834695	0.606879	0.366455	0.237897	0.183201	0.137602	0.0994727	0.100407	0.0874983	0.0525682
	0.575365	0.394672	0.262856	0.20024	0.174633	0.180082	0.198309	0.244335	0.260153	0.232277	0.209257	0.174626	0.146874	0.157677	0.151286	0.123997	0.102652	0.0769444	0.0727231	0.0704992	0.0591813	0.0355973	0.00608751	-0.0167548	-0.0191315	-0.00610922	0.0128243	0.0313689	0.0599765	0.141862	0.211282	0.249159	0.365974	0.474078	0.531644	0.749607	0.986423	1	0.83513	0.593557	0.388115	0.254596	0.169215	0.118032	0.100087	0.122681	0.193561	0.354519	0.531289
	0.0756088	0.0370021	0.0421406	0.150349	0.279648	0.45176	0.572198	0.479333	0.418954	0.370818	0.259555	0.15676	0.115199	0.262985	0.470604	0.592817	0.634884	0.687844	0.766446	0.761924	0.688522	0.615555	0.467063	0.247385	0.107345	0.153897	0.204401	0.146344	0.0947146	0.103746	0.139181	0.198604	0.240552	0.24171	0.344675	0.634322	0.949231	1	0.903586	0.77175	0.661397	0.698019	0.693071	0.561932	0.519664	0.564092	0.56889	0.462952	0.271708
	0.652809	0.60232	0.532413	0.473922	0.441628	0.378317	0.359486	0.384457	0.340939	0.235323	0.136169	0.0739389	0.0380135	0.0358249	0.0460742	0.0469982	0.0550898	0.09952	0.132811	0.154924	0.159064	0.106925	0.0713451	0.0790112	0.076462	0.0663212	0.0385933	0.078961	0.251428	0.431209	0.55271	0.579348	0.551258	0.572098	0.69314	0.769114	0.791077	0.908557	1	0.932282	0.886802	0.954501	0.960343	0.926136	0.875334	0.821778	0.816999	0.80381	0.730241
	0.150603	0.11511	0.119491	0.117453	0.100373	0.114213	0.142558	0.210719	0.325837	0.451283	0.569213	0.696897	0.831503	0.950994	0.967617	0.914768	0.838577	0.726446	0.63169	0.569971	0.552256	0.538062	0.505116	0.479632	0.432708	0.418135	0.482089	0.59111	0.668537	0.652421	0.585074	0.523381	0.550401	0.593441	0.624924	0.729272	0.87808	0.992044	1	0.883169	0.728499	0.607776	0.527341	0.481937	0.446313	0.42969	0.407904	0.348036	0.274893
	0.525368	0.464743	0.387301	0.305499	0.302025	0.356621	0.381701	0.409173	0.41054	0.346679	0.328856	0.4255	0.559125	0.613859	0.57129	0.591872	0.673107	0.711965	0.69681	0.655636	0.524282	0.269808	0.0746251	0.00676123	-0.0121027	-0.0133219	0.0563826	0.196429	0.321379	0.46173	0.56872	0.596202	0.633537	0.679966	0.735571	0.8265	0.869659	0.9157	1	0.966538	0.812722	0.651928	0.595783	0.627747	0.663288	0.677023	0.656038	0.611296	0.576634
	0.373622	0.331315	0.308785	0.292478	0.294019	0.294773	0.272735	0.274305	0.335638	0.389188	0.424546	0.509231	0.592581	0.602321	0.574865	0.560317	0.561628	0.583188	0.633436	0.66274	0.621508	0.514449	0.384654	0.27706	0.204748	0.164379	0.149674	0.164777	0.20873	0.258713	0.279371	0.271401	0.289936	0.344058	0.407632	0.513221	0.727668	0.939993	1	0.975105	0.941668	0.924804	0.917838	0.868715	0.783633	0.689952	0.58993	0.504094	0.457151
	0.755893	0.782401	0.822694	0.926447	0.904079	0.698669	0.555741	0.532048	0.547729	0.582673	0.622856	0.68582	0.753283	0.661999	0.678157	0.852144	0.852559	0.714262	0.592087	0.488065	0.370235	0.256054	0.15383	0.214904	0.4211	0.55439	0.573489	0.407461	0.157671	0.031659	0.023775	0.142417	0.278044	0.420754	0.611491	0.767012	0.870034	0.954369	1	0.945029	0.923629	0.916535	0.790342	0.613982	0.605339	0.642432	0.567556	0.534118	0.602067
	0.140901	0.182143	0.269366	0.338737	0.385878	0.44756	0.528869	0.539219	0.43514	0.334014	0.278953	0.208126	0.129765	0.0670996	0.0469549	0.0662599	0.0820538	0.0874208	0.0875303	0.101195	0.133686	0.140561	0.109222	0.0643185	0.0337206	0.0361663	0.0471121	0.0410073	0.0333236	0.0385996	0.0560133	0.0739108	0.104518	0.179291	0.319662	0.561192	0.820006	0.97787	1	0.90282	0.754679	0.635285	0.567985	0.493228	0.405328	0.355229	0.323092	0.280687	0.234209
	-0.0667383	-0.0759026	-0.0945055	-0.0921044	-0.0829519	-0.0824313	-0.0523717	-0.043319	-0.0467773	-0.0217442	0.0383594	0.0534405	-0.0217102	-0.0556382	-0.00534073	0.050948	0.0586506	0.0342415	0.0684338	0.28051	0.394942	0.262819	0.169133	0.235573	0.358541	0.51823	0.720709	0.817167	0.795525	0.774477	0.733584	0.698369	0.609041	0.485705	0.474207	0.444431	0.444014	0.530794	0.754977	1	0.974943	0.779129	0.56387	0.35882	0.197232	0.131093	0.11134	0.0397795	-0.0205691
	0.202515	0.20026	0.192724	0.157496	0.171454	0.213536	0.214677	0.178487	0.141303	0.120538	0.106495	0.103225	0.109712	0.098114	0.0728559	0.0801545	0.105937	0.111808	0.111414	0.114757	0.105807	0.0949716	0.0846901	0.068628	0.0650917	0.0943404	0.1681	0.217177	0.211553	0.217369	0.234242	0.233442	0.234889	0.263168	0.342318	0.45031	0.599335	0.800472	0.957372	1	0.969035	0.880276	0.739967	0.613922	0.543397	0.495569	0.427794	0.358195	0.302921
	0.42601	0.395309	0.36787	0.299389	0.248235	0.211535	0.156292	0.131385	0.12813	0.107986	0.0989311	0.0877764	0.0526754	0.0186141	0.00745173	0.013392	0.0129685	0.0211668	0.0428472	0.0664661	0.0776339	0.114922	0.235016	0.340141	0.359986	0.465868	0.664924	0.791224	0.81654	0.772389	0.723071	0.744966	0.794983	0.792087	0.744862	0.691834	0.734612	0.759552	0.85609	1	0.983014	0.920003	0.840195	0.718728	0.586092	0.521846	0.543067	0.580014	0.553307
	0.753994	0.627508	0.528999	0.4523	0.385151	0.338019	0.312426	0.261109	0.220179	0.226222	0.207083	0.202077	0.193477	0.160082	0.146882	0.14997	0.152221	0.141411	0.156741	0.146479	0.138215	0.14852	0.150214	0.149246	0.154828	0.199616	0.239018	0.270172	0.291917	0.335707	0.449109	0.555729	0.628093	0.684914	0.711312	0.766157	0.875255	0.951878	0.993133	1	0.947446	0.885013	0.847626	0.784572	0.717021	0.678629	0.698878	0.819767	0.889953
	0.238087	0.348052	0.403412	0.317521	0.316042	0.559196	0.807377	0.773617	0.56482	0.387324	0.242109	0.127474	0.0798711	0.025574	-0.0250416	0.0165705	0.0812081	0.0870679	0.115731	0.181459	0.177523	0.115536	0.118297	0.171442	0.175607	0.144158	0.130938	0.176205	0.291474	0.435838	0.547688	0.632539	0.685963	0.718551	0.752982	0.799344	0.849539	0.890654	0.958661	1	0.925306	0.806111	0.687518	0.600397	0.53301	0.458855	0.402351	0.374888	0.337699
	-0.0256173	0.0161112	0.0648618	0.11027	0.1647	0.364907	0.704471	0.770172	0.542301	0.326828	0.170839	0.0716004	0.0283394	-0.00922852	-0.028075	-0.00896066	0.0750136	0.129595	0.155919	0.244077	0.315991	0.291235	0.169165	0.0666922	0.01932	0.00432017	0.0179182	0.0356488	0.0486358	0.0450042	0.0508953	0.0750451	0.137935	0.28406	0.432036	0.60417	0.764768	0.86285	0.936195	1	0.990285	0.873214	0.735605	0.579776	0.434276	0.316675	0.221066	0.118517	0.0251425
	0.0734718	0.377114	0.519948	0.463337	0.489866	0.566781	0.589748	0.607426	0.724348	0.909406	0.91654	0.634662	0.322868	0.159225	0.102753	0.081569	0.146494	0.275379	0.314309	0.365021	0.554525	0.659758	0.556991	0.363778	0.238265	0.302097	0.450745	0.510864	0.493334	0.406598	0.335768	0.288475	0.209204	0.302698	0.482161	0.603842	0.717902	0.837684	0.974077	1	0.816795	0.614822	0.542739	0.444105	0.302458	0.244965	0.209616	0.10429	0.00323797
	0.522235	0.562335	0.462706	0.33372	0.220325	0.129083	0.0751941	0.0266308	-0.0181053	-0.0320416	-0.0393328	-0.0640762	-0.0720418	-0.0414833	-0.01887	-0.0307907	-0.0377534	-0.0291233	0.00983766	0.0878308	0.134284	0.124777	0.117914	0.12067	0.157077	0.260336	0.350154	0.382072	0.412775	0.432855	0.467569	0.565622	0.649711	0.667686	0.613364	0.531613	0.484417	0.540924	0.734376	0.928758	1	0.927436	0.80976	0.774208	0.729149	0.588643	0.450412	0.351212	0.294942
	0.224153	0.189613	0.148023	0.0995864	0.0944616	0.097678	0.084426	0.0741889	0.0634982	0.0434931	0.0229651	0.0108934	0.0216552	0.0347449	0.0426334	0.0609844	0.0774536	0.0655475	0.0465269	0.0393117	0.0238468	0.02392	0.0312052	0.0262932	0.0505412	0.090017	0.113122	0.125526	0.132643	0.126672	0.112769	0.0980586	0.0963304	0.11527	0.166496	0.284441	0.493494	0.741386	0.914736	0.982296	1	0.961719	0.840479	0.696304	0.564949	0.451946	0.371185	0.315596	0.299674
	0.418612	0.439122	0.414257	0.458444	0.473011	0.384012	0.296354	0.233044	0.207273	0.246841	0.330956	0.375193	0.385398	0.450829	0.579567	0.704696	0.768055	0.826912	0.882201	0.921557	0.945919	0.878074	0.745699	0.617905	0.551813	0.433268	0.256898	0.134997	0.074406	0.0855515	0.103796	0.140767	0.235046	0.313369	0.318912	0.335575	0.471611	0.681121	0.831941	0.992934	1	0.814192	0.744374	0.823163	0.895638	0.836658	0.684444	0.501925	0.363164
	0.564663	0.515669	0.450166	0.479012	0.536399	0.579323	0.693246	0.877041	0.965389	0.863283	0.678828	0.541637	0.432109	0.354264	0.322834	0.271262	0.206366	0.195652	0.204482	0.24469	0.275341	0.267396	0.280652	0.26283	0.228752	0.212224	0.193863	0.182941	0.207835	0.280262	0.375043	0.485931	0.587987	0.594341	0.551814	0.5359	0.615584	0.788666	0.904531	0.993477	1	0.898662	0.808077	0.732584	0.683695	0.692644	0.673695	0.576029	0.527178
	0.895871	0.869445	0.844551	0.780643	0.698143	0.640559	0.576797	0.544247	0.501447	0.464942	0.440476	0.346879	0.257151	0.225112	0.199902	0.147137	0.0860425	0.063723	0.119986	0.137155	0.0972629	0.0776887	0.0644481	0.0327341	0.0427457	0.0946519	0.123601	0.116932	0.0914161	0.0957734	0.130118	0.213365	0.335355	0.428122	0.411231	0.34703	0.412637	0.561704	0.742046	0.937262	1	0.963117	0.8909	0.839633	0.886887	0.973169	0.992779	0.936656	0.931055
	0.584347	0.555749	0.562474	0.522505	0.510735	0.489785	0.438745	0.395425	0.419967	0.48178	0.564533	0.538411	0.354335	0.300861	0.347591	0.292554	0.23139	0.236646	0.235902	0.260374	0.358272	0.29444	0.122095	0.0422106	-0.0207672	-0.0405177	0.0124512	0.0658239	0.0579013	0.0461109	0.0924856	0.28103	0.550107	0.709153	0.694574	0.565162	0.469494	0.411613	0.523099	0.855573	1	0.863345	0.79334	0.848919	0.904445	0.991613	0.979939	0.946928	0.896755
	-0.0217878	-0.0156024	0.00201382	0.00327599	-0.0146626	-0.0159391	-0.0142455	-0.00848591	0.0161232	0.0384772	0.0313126	0.0165894	0.00952919	0.00902756	-0.00211441	-0.0179054	-0.0234816	-0.035677	-0.0344997	-0.0276885	-0.0232739	-0.0281024	-0.036108	-0.0507083	-0.0616546	-0.0620686	-0.0493899	-0.0266891	-0.0193138	-0.0146344	-0.0216297	-0.00653786	0.00971602	-0.00168618	0.00336373	0.011577	0.0235559	0.159262	0.562744	0.937825	1	0.920565	0.887345	0.905783	0.873554	0.675363	0.393113	0.196186	0.0722618
	0.888624	0.554863	0.350321	0.258211	0.219913	0.2139	0.259066	0.264526	0.197081	0.146614	0.11173	0.0950312	0.0746477	0.0641139	0.0548912	0.0385003	0.0249243	0.01931	0.0198964	0.0319607	0.0353608	0.0327069	0.0210876	0.00033202	-0.0103396	-0.00710398	0.021246	0.0306575	0.0212478	0.016287	0.0242451	0.0465477	0.0570857	0.0680154	0.107331	0.158885	0.172096	0.197034	0.42711	0.80386	1	0.99436	0.910229	0.741146	0.643941	0.575539	0.452941	0.46541	0.736148
	0.0189439	-0.00993834	-0.0410405	-0.0621342	-0.0447449	0.00134779	0.0359433	0.118639	0.1441	0.0906028	0.158286	0.302208	0.321518	0.202955	0.0881142	0.0200844	-0.019427	-0.0279886	-0.0344569	-0.0381225	0.000826211	0.0807857	0.179005	0.201696	0.169249	0.27729	0.525193	0.594067	0.453756	0.309556	0.227275	0.22724	0.227921	0.204188	0.199274	0.228755	0.281147	0.405277	0.62352	0.828691	1	0.98447	0.850381	0.843893	0.854907	0.722927	0.510904	0.323388	0.163895
	0.0335799	0.0238227	0.019776	0.01194	0.0245343	0.0380115	0.00929279	-0.0217735	-0.0305034	-0.0296866	-0.0210689	0.0027227	0.0144242	0.0272137	0.0277642	0.0170393	0.0166	0.00996109	0.00769126	-0.00349913	-0.0158428	-0.0244303	-0.0265216	-0.0169922	0.115137	0.462778	0.607837	0.420543	0.241277	0.128831	0.0723382	0.0539172	0.0546029	0.095357	0.103841	0.0661375	0.0573313	0.107755	0.317781	0.742977	1	0.889067	0.637966	0.428242	0.332341	0.279278	0.210628	0.122576	0.0646004
	0.489939	0.419075	0.340759	0.243181	0.14897	0.100309	0.103986	0.125557	0.148074	0.171016	0.198468	0.231612	0.256047	0.268509	0.301682	0.345287	0.341083	0.295283	0.255387	0.221794	0.21123	0.229861	0.263292	0.321197	0.40339	0.495132	0.525404	0.509592	0.468098	0.402278	0.344643	0.288158	0.243025	0.232236	0.25108	0.25569	0.245441	0.275127	0.38409	0.574504	0.828323	1	0.997962	0.936128	0.887878	0.827362	0.739921	0.670613	0.615642
	0.584304	0.406867	0.27002	0.217564	0.189664	0.143172	0.131602	0.178098	0.194209	0.158565	0.162942	0.174062	0.159064	0.170331	0.196166	0.233427	0.283939	0.342693	0.338945	0.309926	0.33286	0.336261	0.323564	0.311419	0.340114	0.324007	0.245768	0.138533	0.0399196	0.0213337	0.0386663	0.0687234	0.127556	0.206786	0.31649	0.410224	0.506046	0.643719	0.754979	0.833672	0.940774	1	0.955239	0.900958	0.869109	0.880391	0.938508	0.97038	0.904497
	0.275923	0.173493	0.123943	0.079074	0.0403353	0.0267036	0.0886737	0.196466	0.238272	0.227987	0.189323	0.16803	0.20175	0.243448	0.264269	0.303804	0.354841	0.34785	0.301913	0.28461	0.284205	0.299748	0.334399	0.373432	0.411125	0.45094	0.43935	0.347089	0.259774	0.199098	0.186322	0.205941	0.235656	0.27611	0.366468	0.44708	0.544344	0.722809	0.871482	0.949686	0.984217	1	0.97236	0.895616	0.847986	0.804688	0.731922	0.650449	0.543141
	0.246465	0.185571	0.175622	0.217853	0.222141	0.183938	0.151684	0.0950697	0.0339884	0.00660322	0.00311028	0.0100122	0.0134497	0.0320437	0.0551579	0.031457	0.00354859	0.0171885	0.0470991	0.0599009	0.0394509	0.0174678	0.0238853	0.0344739	0.0131113	0.0127939	0.0665712	0.109311	0.105588	0.0988423	0.124237	0.141999	0.126755	0.136237	0.23021	0.277645	0.263354	0.32633	0.453999	0.656168	0.899195	1	0.911994	0.760913	0.633553	0.559344	0.531331	0.593535	0.558782
	0.230681	0.19304	0.177574	0.144381	0.100783	0.127222	0.186125	0.198222	0.208326	0.200796	0.179832	0.135897	0.0973551	0.133807	0.148884	0.143585	0.198348	0.23704	0.334613	0.4963	0.566625	0.565316	0.625134	0.603985	0.512318	0.462486	0.421649	0.409003	0.459887	0.509781	0.53696	0.571441	0.556622	0.543767	0.54724	0.611066	0.705258	0.664295	0.638835	0.735995	0.870481	1	0.966268	0.831246	0.754857	0.708456	0.624577	0.524374	0.41309
	0.463744	0.453672	0.409879	0.392204	0.389627	0.380536	0.393315	0.407392	0.384402	0.385705	0.416986	0.40673	0.353494	0.340427	0.388139	0.422381	0.424396	0.433057	0.434785	0.430824	0.436592	0.476239	0.557331	0.661623	0.772662	0.876307	0.919025	0.887074	0.838119	0.80843	0.793595	0.777495	0.779651	0.803189	0.850987	0.857588	0.847584	0.866975	0.885231	0.927296	0.985421	1	0.945382	0.886572	0.858538	0.785959	0.704733	0.638003	0.537883
	0.905313	0.854676	0.733115	0.60205	0.607453	0.709431	0.752967	0.693772	0.669701	0.622232	0.435944	0.242086	0.120353	0.0632427	0.0729781	0.135116	0.180002	0.141594	0.0781063	0.0402653	0.0327748	0.00821248	-0.0543702	-0.088342	-0.0948301	-0.0929245	-0.0322909	0.0489791	0.10985	0.185931	0.29199	0.426367	0.556771	0.657528	0.6795	0.682594	0.763509	0.846504	0.843389	0.864657	0.978155	1	0.955885	0.966052	0.919059	0.861552	0.786134	0.673317	0.718216
	0.693351	0.638746	0.561501	0.468147	0.421097	0.377785	0.292893	0.200751	0.135971	0.0823357	0.00999836	-0.0501044	-0.0853624	-0.072542	-0.0407881	0.00910456	0.045591	0.0455734	0.0683938	0.104566	0.126055	0.193893	0.271145	0.245004	0.155707	0.0901506	0.0863812	0.143369	0.216645	0.301167	0.412039	0.54413	0.626895	0.630217	0.666458	0.742146	0.798901	0.804251	0.821277	0.895102	0.982152	1	0.927998	0.851994	0.817812	0.799299	0.756999	0.724711	0.712072
	0.647783	0.557587	0.531108	0.604343	0.681416	0.644577	0.556817	0.509033	0.445848	0.351625	0.262295	0.200298	0.178121	0.228932	0.344372	0.449962	0.515045	0.523584	0.48286	0.466999	0.444512	0.347859	0.213174	0.104886	0.040778	0.0251103	0.0452389	0.106516	0.193617	0.308138	0.433811	0.520215	0.553054	0.572958	0.596507	0.659489	0.786572	0.885684	0.917941	0.942831	0.996556	1	0.940448	0.912778	0.919044	0.924565	0.89193	0.829338	0.790802
	0.465099	0.504908	0.59431	0.70807	0.813979	0.818171	0.75449	0.65717	0.549867	0.454924	0.385547	0.349899	0.326741	0.27742	0.231027	0.205927	0.179875	0.166252	0.158032	0.14996	0.1466	0.151009	0.145768	0.127339	0.101619	0.0724631	0.0563606	0.0560896	0.0724009	0.106979	0.121307	0.12559	0.127281	0.122878	0.156651	0.243818	0.366482	0.458852	0.627015	0.858397	0.99734	1	0.877725	0.787384	0.798908	0.778028	0.703549	0.63905	0.579852
	0.60109	0.596468	0.641822	0.750041	0.864911	0.914264	0.857373	0.783725	0.717216	0.651697	0.580488	0.509341	0.426677	0.4119	0.37224	0.313481	0.325152	0.297992	0.20839	0.122422	0.091995	0.0988766	0.132525	0.146132	0.109827	0.0531621	0.0266785	0.0488742	0.0675979	0.0681206	0.0831149	0.108752	0.206565	0.290912	0.350297	0.425914	0.503396	0.542759	0.526353	0.685175	0.926933	1	0.983177	0.869356	0.757086	0.687884	0.577783	0.495634	0.488326
	-0.0241902	-0.0203179	-0.00303018	0.0312813	0.0568144	0.07725	0.0751138	0.0532636	0.0337718	0.00749768	-0.015845	-0.0261455	-0.0222401	-0.0166162	-0.00389811	0.0683748	0.123764	0.109773	0.0861823	0.0710636	0.0563174	0.0231717	-0.0107189	-0.0227605	-0.025932	-0.0341285	-0.0151315	0.0100431	0.0228788	0.0288972	0.0275685	0.0690572	0.123996	0.178006	0.205928	0.204035	0.228975	0.237624	0.22122	0.28513	0.679193	1	0.8337	0.538532	0.347596	0.228378	0.115153	0.0275982	-0.0131563
	0.0672213	0.0206682	0.0155301	0.0551891	0.0729052	0.0507003	0.0313399	0.0154832	0.00422982	-0.000279415	0.0177625	0.0572792	0.0822977	0.101054	0.10717	0.130504	0.212632	0.304392	0.361074	0.358137	0.274783	0.177191	0.168697	0.197743	0.182974	0.161151	0.217351	0.287878	0.295743	0.276957	0.258304	0.289677	0.343703	0.343023	0.297841	0.248661	0.191345	0.196489	0.358058	0.638257	0.890777	1	0.976436	0.958745	0.983433	0.920906	0.747377	0.530191	0.325853
	0.0726878	0.0844062	0.0892699	0.101145	0.136048	0.190273	0.195775	0.159945	0.130442	0.102619	0.0709087	0.0406151	0.0319787	0.0414006	0.0967895	0.211986	0.294467	0.325037	0.298845	0.228761	0.166822	0.107614	0.0548617	0.0266527	0.0272518	0.0479464	0.0756129	0.123045	0.179809	0.214547	0.232845	0.263341	0.344564	0.426622	0.448541	0.499822	0.541633	0.56756	0.631672	0.770804	0.941424	1	0.888037	0.682052	0.519939	0.418246	0.358004	0.267672	0.158042
	0.115583	0.145272	0.174201	0.187666	0.197697	0.188429	0.173322	0.169002	0.192633	0.233238	0.226882	0.168025	0.110837	0.0729345	0.0511491	0.0415114	0.0560572	0.0725171	0.0706021	0.0855165	0.116868	0.137037	0.126097	0.0935825	0.0777955	0.0715991	0.0810184	0.0819884	0.0815455	0.104843	0.135097	0.183137	0.211974	0.221899	0.218197	0.201504	0.242583	0.391387	0.528038	0.658326	0.879321	1	0.923379	0.770057	0.679877	0.573432	0.377764	0.22858	0.153635
	0.140633	0.0931423	0.0617234	0.0532825	0.0722744	0.0894602	0.0792556	0.0715597	0.112628	0.16027	0.187109	0.237996	0.313006	0.383916	0.454955	0.470298	0.402665	0.316357	0.230297	0.172922	0.127006	0.0559377	-0.0150588	-0.0555107	-0.0511594	-0.0173239	0.00784597	0.0238297	0.0407793	0.0620894	0.0958857	0.118322	0.121248	0.109643	0.121266	0.13572	0.129691	0.217054	0.476838	0.783175	0.962285	1	0.965649	0.889355	0.842781	0.795358	0.646254	0.438392	0.291541
	0.741142	0.630876	0.501838	0.420291	0.38538	0.336768	0.280892	0.209936	0.147562	0.174136	0.229518	0.244327	0.233277	0.208143	0.186493	0.160449	0.126715	0.109965	0.10284	0.107432	0.118154	0.101717	0.0718591	0.0837507	0.102587	0.121406	0.135366	0.142341	0.177304	0.270694	0.363804	0.387316	0.398641	0.408999	0.49473	0.568194	0.588274	0.608832	0.62682	0.689759	0.774634	0.897282	1	0.996422	0.914034	0.867347	0.854403	0.828153	0.828609
	0.134131	0.10673	0.107221	0.0958666	0.0807047	0.0804598	0.0637879	0.0313336	0.0619486	0.0883451	0.073982	0.0673006	0.0594982	0.0723055	0.09854	0.117692	0.127331	0.145269	0.122675	0.0746758	0.0624148	0.0496868	0.0360887	0.038455	0.0454308	0.0479752	0.0667388	0.0755537	0.0567415	0.0564265	0.0990819	0.173017	0.216101	0.23359	0.289356	0.342967	0.337378	0.276373	0.236593	0.264279	0.480547	0.815245	1	0.785616	0.540914	0.489516	0.409013	0.383873	0.318876
	0.513247	0.491305	0.560627	0.545219	0.402169	0.303807	0.281077	0.265748	0.291899	0.320114	0.337626	0.368267	0.397436	0.395987	0.404613	0.432677	0.474838	0.527048	0.544213	0.555777	0.604033	0.606911	0.60015	0.68912	0.781246	0.7037	0.49941	0.34505	0.196622	0.0763003	0.0671335	0.123044	0.143618	0.134316	0.181548	0.270805	0.365018	0.446148	0.548712	0.684115	0.840928	0.963434	1	0.971366	0.954712	0.972077	0.957608	0.847523	0.686901
	0.44011	0.339431	0.279239	0.268432	0.299043	0.314924	0.266535	0.189017	0.16835	0.172155	0.15291	0.144639	0.129351	0.0951285	0.0754963	0.0655354	0.0725567	0.091885	0.091162	0.109558	0.204422	0.241072	0.210031	0.226457	0.228438	0.210767	0.228447	0.248458	0.247746	0.255021	0.29268	0.350203	0.356738	0.36141	0.467495	0.629366	0.744039	0.810276	0.866944	0.863579	0.872358	0.960873	1	0.940974	0.861855	0.834269	0.791672	0.721892	0.653747
	0.648047	0.689104	0.733714	0.667559	0.539288	0.460145	0.458838	0.551289	0.645569	0.614418	0.46009	0.346725	0.390207	0.402445	0.470618	0.666162	0.713134	0.632396	0.609274	0.6083	0.558599	0.510618	0.46388	0.361189	0.293254	0.312974	0.317487	0.341994	0.445207	0.587433	0.746247	0.818283	0.903332	0.951326	0.92975	0.898002	0.913861	0.971724	0.926124	0.825001	0.767783	0.883104	1	0.953659	0.920003	0.890546	0.775566	0.658843	0.645505
	0.443017	0.33094	0.226337	0.165394	0.151473	0.129434	0.0890699	0.0786085	0.0877241	0.0918582	0.092705	0.103003	0.109562	0.0875413	0.0754589	0.111668	0.141542	0.136163	0.0963891	0.052657	0.0730065	0.113098	0.153587	0.180135	0.180754	0.134698	0.0643597	0.030554	0.00957146	-0.00115043	-0.00387673	-0.00188213	0.0030637	0.0120841	0.0485862	0.0763953	0.0552116	0.0949499	0.286106	0.562336	0.80661	0.943628	1	0.959289	0.876773	0.77669	0.591403	0.466693	0.469241
	0.0352729	0.0688958	0.135468	0.201039	0.209496	0.174622	0.13411	0.103108	0.0879575	0.0797354	0.0670375	0.0394435	0.0152507	-0.00718996	-0.0135156	-0.0015284	0.0347055	0.0365517	0.00691204	0.00333514	0.0123373	0.0438024	0.0565951	0.0377302	0.01552	-0.00307608	-0.0115798	-0.00924208	-0.0111575	-0.00717407	-0.00852211	-0.00936424	0.01584	0.0528873	0.089866	0.198162	0.316427	0.397106	0.532944	0.666778	0.781215	0.927906	1	0.929624	0.793058	0.590736	0.351501	0.167422	0.0692933
	0.144676	0.101266	0.0892228	0.0917163	0.119577	0.152323	0.157664	0.153721	0.177507	0.266995	0.282232	0.183143	0.105095	0.0840763	0.0934386	0.102024	0.105046	0.124989	0.133778	0.19659	0.343752	0.389187	0.303021	0.206807	0.181416	0.241384	0.457372	0.705156	0.753083	0.634751	0.474038	0.388003	0.37952	0.440552	0.455824	0.38938	0.365545	0.405223	0.559609	0.758171	0.792192	0.875037	1	0.863455	0.636283	0.437973	0.303757	0.244199	0.2081
	0.615996	0.495746	0.380432	0.271954	0.16487	0.0902279	0.0863001	0.0969806	0.074209	0.0548983	0.0628751	0.160403	0.309629	0.417937	0.445149	0.378629	0.268617	0.174187	0.116253	0.0905948	0.0764671	0.0644271	0.0394746	-0.000455107	-0.0309656	-0.0505139	-0.0442455	-0.0258038	0.00866195	0.0581114	0.163302	0.339544	0.436382	0.348813	0.248951	0.231992	0.222098	0.287119	0.446091	0.588608	0.777538	0.974639	1	0.915243	0.805977	0.71929	0.64745	0.636754	0.695013
	0.626881	0.473443	0.350468	0.250286	0.25133	0.343964	0.366838	0.301124	0.181041	0.0514367	-0.0136737	-0.0377158	-0.0517401	-0.0547217	-0.0280628	0.0200965	0.0515661	0.0667661	0.0549016	0.0384428	0.048535	0.0412588	0.0194033	-0.000893871	-0.016129	-0.031639	-0.0309053	-0.0167142	-0.0175332	-0.0232477	0.0214746	0.0777797	0.067681	0.0426997	0.0411013	0.0482728	0.0615113	0.0977677	0.183365	0.386434	0.668096	0.897436	1	0.964422	0.908627	0.816977	0.657574	0.62835	0.719725
	0.0632686	0.0347796	0.0313716	0.0491266	0.047003	0.0945979	0.136727	0.113238	0.096807	0.088566	0.112237	0.168642	0.175481	0.183542	0.272417	0.386557	0.437968	0.440788	0.646499	0.894993	0.901612	0.69869	0.412412	0.21559	0.137317	0.16744	0.225283	0.193382	0.100561	0.0606415	0.0739982	0.121317	0.212464	0.280512	0.249383	0.168181	0.12714	0.129728	0.330451	0.686075	0.884799	0.9604	1	0.977461	0.897451	0.685599	0.44478	0.294703	0.185399
	0.0554928	0.00753422	-0.00985836	-0.0137341	-0.0145573	-0.0162653	-0.00972262	-0.00150463	0.0100715	0.0203917	0.0420311	0.139803	0.195409	0.137752	0.0637424	0.007461	-0.00862641	0.00468507	0.0164309	0.0265962	0.0181359	0.0342982	0.110004	0.113833	0.0575052	0.146791	0.254101	0.226565	0.163117	0.10074	0.0719377	0.095345	0.119355	0.0933362	0.0772328	0.0765295	0.0564228	0.0672325	0.193905	0.468221	0.703385	0.94199	1	0.884455	0.862092	0.716412	0.478455	0.30646	0.217181
	0.0889524	0.0720894	0.0635874	0.0553734	0.0433776	0.0306128	0.0242633	0.0164695	0.00619291	0.00214138	0.0149683	0.0995786	0.241151	0.509405	0.7733	0.683395	0.401551	0.203464	0.0934175	0.0307413	-0.00151503	-0.0114961	-0.0077159	0.00401757	0.00816111	0.00839871	0.0144803	0.010477	0.00950266	0.0134679	0.00665484	0.0293498	0.132699	0.218826	0.227311	0.214912	0.18909	0.145049	0.113288	0.120901	0.323626	0.710692	0.98251	1	0.847673	0.655548	0.489267	0.368269	0.250054
	0.0816889	0.0518567	0.0356385	0.0239737	0.0167893	0.0141891	0.0100839	0.0113553	0.0133154	0.0122597	0.0115525	0.0199649	0.0377237	0.044263	0.0328124	0.0204472	0.021296	0.0212931	0.0129104	0.0112222	0.0125025	0.00893396	0.0143482	0.0295387	0.0257774	0.0112102	0.0066719	0.00481344	0.00309552	0.00232998	0.00705592	0.0172973	0.0271174	0.0361704	0.0435889	0.0521228	0.0573962	0.0641668	0.0790776	0.109047	0.313575	0.691924	0.964707	1	0.886508	0.711465	0.521858	0.370039	0.247278
	0.625536	0.538756	0.409601	0.283588	0.200363	0.152196	0.135545	0.134834	0.143006	0.145845	0.145753	0.155246	0.328319	0.667615	0.870093	0.83186	0.759978	0.77101	0.692974	0.558471	0.463474	0.349359	0.227044	0.13608	0.0853185	0.0554064	0.0423729	0.0457766	0.0434572	0.0569819	0.088601	0.0881822	0.0576689	0.0405858	0.0403778	0.0425399	0.0471227	0.0410219	0.029916	0.0360857	0.115061	0.363575	0.764309	1	0.934871	0.879981	0.880389	0.806412	0.729252
	0.160464	0.100069	0.0831179	0.0738238	0.059669	0.081461	0.110615	0.123643	0.120144	0.0934779	0.0734987	0.0586412	0.0501884	0.0410186	0.0434962	0.0682012	0.0764124	0.0630146	0.077367	0.096796	0.0812011	0.0519647	0.0378084	0.0408035	0.0402119	0.0329031	0.0314119	0.0725396	0.158329	0.201685	0.175966	0.143884	0.153118	0.193743	0.221633	0.228092	0.208007	0.169169	0.151232	0.180896	0.332223	0.638366	0.929048	1	0.910945	0.797533	0.678022	0.526056	0.369385
	0.130089	0.114288	0.0738044	0.0268529	0.0296718	0.0912188	0.10322	0.0572361	0.0719747	0.0846378	0.147117	0.201256	0.14713	0.199248	0.238907	0.188504	0.262078	0.343874	0.265309	0.141875	0.0498905	-0.012446	-0.0615184	-0.0377231	0.0525564	0.0756642	0.032461	-0.00427141	0.016014	0.0369007	0.0355645	0.0962231	0.165931	0.201563	0.352295	0.56789	0.642267	0.558547	0.416237	0.365792	0.550967	0.775543	0.929077	1	0.921153	0.741735	0.494202	0.316201	0.216234
	0.28513	0.20845	0.203749	0.246507	0.223985	0.085641	-0.000611767	-0.0449707	-0.0632587	-0.0280447	-0.027968	-0.0576407	-0.0556167	-0.0586245	-0.069502	-0.0704585	-0.0452549	-0.0594436	-0.0378616	0.0417525	0.0472577	0.0795249	0.117302	0.1347	0.116246	0.17553	0.225312	0.114686	0.0991437	0.184566	0.224035	0.26594	0.385143	0.539325	0.577642	0.569579	0.552121	0.536134	0.560198	0.616305	0.708473	0.78288	0.893304	1	0.953222	0.750877	0.562518	0.423381	0.353784
	0.0509145	0.0489366	0.0458258	0.0326702	0.0213665	0.0288016	0.0210702	0.0113278	0.0114102	0.0213392	0.0247298	0.0225406	0.0234129	0.0208317	0.0234186	0.0209967	0.0265037	0.0424843	0.0430976	0.0314453	0.0209658	0.0220031	0.0292698	0.0259146	0.0144595	0.0114477	0.0176821	0.0176246	0.0273467	0.0277198	0.0148331	0.015897	0.0271755	0.0281362	0.0192252	0.00319147	-0.0154583	-0.0153369	0.0196906	0.0665962	0.164002	0.4635	0.840644	1	0.937966	0.702222	0.407511	0.218838	0.128444
	0.204391	0.297681	0.387652	0.391536	0.393313	0.454848	0.53896	0.51918	0.461533	0.445542	0.437412	0.465941	0.501517	0.456757	0.363629	0.359817	0.408645	0.424242	0.388142	0.327776	0.322417	0.375776	0.432868	0.428052	0.41749	0.417578	0.394363	0.385853	0.353396	0.289287	0.27441	0.331421	0.376547	0.37346	0.324753	0.246493	0.176379	0.124048	0.0984402	0.156151	0.3861	0.703457	0.933581	1	0.988766	0.883227	0.645568	0.420576	0.290081
	0.532025	0.348241	0.201503	0.0816908	0.0175276	0.0446397	0.0505621	0.0292794	0.016553	0.00933101	0.0242368	0.0182473	0.00563415	0.0275393	0.0447544	0.0482902	0.0558001	0.0650978	0.0717738	0.0779443	0.0743569	0.0785552	0.0521685	0.0195051	0.0217259	0.0170052	-0.00185908	-0.00479592	0.0396118	0.0574258	0.0498644	0.0750036	0.0733138	0.0594322	0.0442322	0.0274761	0.0326364	0.0431991	0.0727441	0.128717	0.166553	0.325109	0.727399	1	0.949811	0.811438	0.775067	0.875754	0.885164
	0.578307	0.396329	0.280175	0.233844	0.205594	0.179476	0.156947	0.128739	0.117478	0.133962	0.156998	0.165879	0.178878	0.184268	0.193964	0.220674	0.231395	0.18741	0.125872	0.0960452	0.0846203	0.0647191	0.0233695	0.0172213	0.0661701	0.103833	0.138989	0.182316	0.179766	0.146324	0.0984516	0.0751578	0.085489	0.110655	0.140272	0.198059	0.310647	0.423993	0.512246	0.599843	0.726495	0.874707	0.964517	1	0.982194	0.935673	0.917485	0.901743	0.865689
	0.398783	0.413768	0.486682	0.563965	0.615269	0.595635	0.523494	0.434782	0.407742	0.415956	0.440011	0.466067	0.460579	0.435844	0.424018	0.389769	0.34426	0.339814	0.353349	0.411838	0.493409	0.555455	0.577899	0.571257	0.555661	0.518136	0.472049	0.432574	0.40685	0.39711	0.389582	0.437383	0.474103	0.464703	0.453949	0.44645	0.533143	0.63458	0.698248	0.785096	0.851371	0.885012	0.947632	1	0.950972	0.853768	0.747019	0.64011	0.552317
	0.320167	0.495332	0.745719	0.893753	0.891725	0.776265	0.656507	0.562227	0.452321	0.337141	0.30767	0.439077	0.662546	0.821312	0.874037	0.863822	0.877519	0.872637	0.815872	0.69442	0.520084	0.384349	0.238777	0.117686	0.0574893	0.0429332	0.0714865	0.17357	0.302111	0.465621	0.69418	0.735883	0.588423	0.466525	0.426882	0.443717	0.501286	0.526326	0.489185	0.487199	0.635666	0.862355	0.962692	1	0.99415	0.855195	0.661571	0.523598	0.430404
	0.257329	0.247227	0.238726	0.252522	0.302104	0.297317	0.24865	0.209861	0.249529	0.334144	0.304418	0.198471	0.136577	0.107771	0.0956208	0.0866064	0.0964144	0.12476	0.135984	0.152936	0.163845	0.151254	0.136581	0.192853	0.281287	0.292757	0.245376	0.189764	0.184659	0.184275	0.199034	0.258404	0.282813	0.319766	0.441341	0.543156	0.565071	0.623414	0.749171	0.840292	0.878301	0.90503	0.945037	1	0.949662	0.769306	0.578427	0.440244	0.345187
	0.318435	0.336008	0.305351	0.234979	0.157219	0.111073	0.141082	0.168812	0.140908	0.112129	0.110729	0.09032	0.0600865	0.0974817	0.135604	0.133998	0.112452	0.115394	0.164317	0.222089	0.257869	0.29748	0.292978	0.219436	0.1722	0.188275	0.250765	0.302895	0.365556	0.435798	0.46765	0.512539	0.578387	0.547562	0.449842	0.440321	0.446563	0.453856	0.516669	0.535684	0.601145	0.764787	0.913117	1	0.975936	0.823311	0.60223	0.412621	0.280436
	0.484078	0.432187	0.385048	0.350453	0.310639	0.290559	0.329789	0.391095	0.426748	0.468893	0.53728	0.629371	0.682228	0.666976	0.649904	0.63565	0.571643	0.437285	0.321528	0.273996	0.257894	0.227177	0.170389	0.109428	0.0627733	0.0395281	0.0372404	0.0527166	0.0909758	0.142744	0.212704	0.313877	0.408227	0.464454	0.517378	0.626336	0.80015	0.939701	0.984589	0.995317	0.979148	0.94596	0.975862	1	0.960447	0.87454	0.744594	0.643302	0.587678
	0.461169	0.389089	0.34531	0.337754	0.321279	0.334632	0.373493	0.401943	0.464314	0.51626	0.579791	0.702152	0.765173	0.748946	0.716317	0.686954	0.611549	0.470952	0.331652	0.276315	0.306977	0.309153	0.222899	0.112853	0.0312689	-0.0163696	-0.00850783	0.0536246	0.0985769	0.131959	0.19499	0.293461	0.390233	0.439779	0.484373	0.583182	0.765181	0.924541	0.980946	0.990256	0.9615	0.926186	0.963268	1	0.953936	0.838484	0.710316	0.626588	0.576332
	0.0683161	0.0371361	0.0241128	0.0237185	0.0364258	0.0623231	0.0717663	0.0809337	0.118108	0.155628	0.153141	0.106125	0.0584913	0.036125	0.0311887	0.0312378	0.0326222	0.0596277	0.0879887	0.0812451	0.14984	0.409972	0.614404	0.541677	0.401549	0.341766	0.303037	0.251071	0.219383	0.193983	0.147968	0.104762	0.0885615	0.10674	0.151372	0.248864	0.351029	0.403042	0.461744	0.604219	0.721317	0.772328	0.902224	1	0.985153	0.844894	0.598648	0.379354	0.225331
	0.192922	0.1365	0.120902	0.134689	0.115466	0.0627985	0.0479247	0.0424191	0.00785611	-0.0195313	-0.0380615	-0.0504313	-0.0493183	-0.0270327	-0.0206115	-0.0297253	-0.0269148	-0.025165	-0.0217479	-0.00595635	-0.00217467	-0.0205347	-0.0414831	-0.0486432	-0.048766	-0.0477087	-0.038517	-0.0172165	0.00676903	0.0138445	0.0249887	0.0386731	0.0316067	0.0157483	0.0326982	0.0697249	0.0905227	0.157448	0.328547	0.57293	0.786731	0.870549	0.938751	1	0.984932	0.89381	0.675981	0.458387	0.336191
	0.399114	0.556067	0.524937	0.395931	0.298975	0.286492	0.26528	0.202426	0.289544	0.482307	0.594161	0.600815	0.552698	0.441038	0.284029	0.162071	0.153022	0.224013	0.24271	0.211355	0.25534	0.349253	0.464239	0.553185	0.503535	0.380382	0.344813	0.316929	0.201352	0.118504	0.0969885	0.15506	0.24932	0.287001	0.276955	0.23982	0.182737	0.146935	0.21342	0.462109	0.710078	0.798783	0.90533	1	0.977615	0.87146	0.648395	0.455751	0.38651
	0.577101	0.479949	0.405507	0.338277	0.318769	0.3826	0.480006	0.548185	0.566167	0.549864	0.548767	0.544899	0.5266	0.501112	0.466316	0.435768	0.450302	0.465204	0.412202	0.364326	0.351347	0.310027	0.256614	0.232581	0.248491	0.292881	0.325181	0.342309	0.365551	0.432239	0.475592	0.467785	0.491777	0.551224	0.606009	0.600844	0.557408	0.526315	0.578674	0.732511	0.874132	0.932167	0.948107	0.986945	1	0.932711	0.897593	0.890575	0.824233
	0.783767	0.778161	0.730253	0.618553	0.497057	0.443483	0.44308	0.453942	0.416876	0.393182	0.399679	0.396003	0.400206	0.401126	0.416021	0.44938	0.471633	0.464977	0.462178	0.472569	0.473112	0.490162	0.487942	0.46873	0.469856	0.469899	0.454142	0.425173	0.400206	0.367557	0.333873	0.293924	0.280829	0.302747	0.313803	0.327016	0.385375	0.410067	0.430752	0.530192	0.657116	0.780742	0.873054	0.947097	1	0.99535	0.969387	0.935053	0.878457
	0.791196	0.730924	0.660859	0.501476	0.291108	0.159355	0.103211	0.108027	0.164484	0.249396	0.288093	0.278287	0.287306	0.314754	0.381926	0.435368	0.480548	0.567572	0.650874	0.711191	0.717781	0.665068	0.632784	0.59676	0.487956	0.394284	0.378111	0.422434	0.496949	0.52493	0.510732	0.49386	0.470773	0.458872	0.502141	0.598371	0.680825	0.722764	0.744813	0.761531	0.77595	0.808924	0.881727	0.97047	1	0.960053	0.968222	0.988907	0.923289
	0.184094	0.148731	0.131515	0.152024	0.33587	0.550739	0.547274	0.399581	0.276618	0.232702	0.194613	0.167904	0.159086	0.189115	0.215389	0.199481	0.192311	0.173472	0.151725	0.132017	0.0936488	0.0667248	0.0611821	0.0769522	0.101703	0.110287	0.0880863	0.0693887	0.0920792	0.109893	0.126963	0.178725	0.213869	0.205113	0.217143	0.255127	0.27356	0.289594	0.323892	0.35382	0.454385	0.666747	0.887075	0.965924	1	0.969301	0.717243	0.458881	0.32753
	0.703751	0.735282	0.736479	0.703692	0.634437	0.596282	0.619806	0.644589	0.626938	0.581313	0.509157	0.458126	0.445062	0.442765	0.437065	0.431057	0.451141	0.472321	0.459989	0.439479	0.446295	0.455254	0.447627	0.465872	0.507638	0.554567	0.587469	0.573512	0.564221	0.571238	0.586964	0.621877	0.675962	0.706051	0.706477	0.715895	0.709242	0.713384	0.747316	0.785522	0.832728	0.871954	0.902282	0.948798	1	0.99336	0.917589	0.820896	0.730003
	0.720968	0.666106	0.64604	0.653305	0.703436	0.733307	0.713982	0.691104	0.678569	0.649746	0.610854	0.597546	0.604821	0.607449	0.578571	0.52646	0.510812	0.520114	0.478396	0.382628	0.289443	0.228996	0.194816	0.159314	0.156298	0.172	0.176343	0.190162	0.191062	0.200381	0.234183	0.266317	0.272498	0.293949	0.352526	0.401669	0.462421	0.522074	0.604273	0.722374	0.816529	0.911958	0.974709	0.981359	1	0.966976	0.88283	0.848188	0.822711
	0.17118	0.0996899	0.0713606	0.0341217	0.06712	0.164625	0.199848	0.165945	0.102267	0.0771962	0.0629542	0.0263227	0.0403893	0.0783135	0.0816425	0.0924562	0.0783746	0.039657	0.0298038	0.0640926	0.135802	0.190136	0.178235	0.127578	0.0917164	0.0698993	0.0747956	0.0913809	0.0852765	0.0684456	0.0522138	0.049013	0.0751078	0.115065	0.158522	0.197838	0.197189	0.213042	0.231565	0.220004	0.237554	0.382638	0.700222	0.985946	1	0.835962	0.605082	0.38663	0.295931
	0.623666	0.603527	0.494974	0.453487	0.402006	0.312624	0.26167	0.254286	0.246719	0.187003	0.180065	0.224378	0.251323	0.282548	0.368201	0.457395	0.469691	0.485901	0.482605	0.417173	0.335983	0.306493	0.362607	0.460324	0.565302	0.575703	0.461073	0.37907	0.320789	0.215919	0.17041	0.250309	0.304272	0.308296	0.360561	0.564058	0.809446	0.956229	0.968198	0.849019	0.792462	0.791128	0.801966	0.877551	1	0.975864	0.856871	0.777109	0.669875
	0.642494	0.588038	0.567892	0.553799	0.533543	0.526042	0.555587	0.618705	0.677459	0.652514	0.562109	0.53936	0.558963	0.538559	0.448588	0.355014	0.326829	0.32468	0.349278	0.39878	0.436286	0.461115	0.443093	0.376073	0.290992	0.202957	0.136071	0.0836684	0.0510333	0.0328281	0.019431	0.0265365	0.0424733	0.0478482	0.0591654	0.101665	0.134446	0.151162	0.168304	0.184321	0.31279	0.556633	0.783291	0.934276	1	0.959551	0.872202	0.856606	0.810869
	0.518446	0.427082	0.357119	0.28772	0.213923	0.164121	0.1332	0.122981	0.0927605	0.0606234	0.050676	0.0916978	0.174575	0.21786	0.209359	0.138363	0.0691667	0.0427281	0.0235028	0.00839234	0.00470503	0.0120818	0.0350369	0.0662797	0.118924	0.202911	0.256875	0.262039	0.296343	0.358704	0.406219	0.449066	0.459651	0.435887	0.404383	0.357618	0.327999	0.405887	0.587672	0.695561	0.657783	0.59402	0.667966	0.878585	1	0.949414	0.822094	0.709127	0.65846
	0.935625	0.897228	0.842561	0.777199	0.687025	0.619534	0.664499	0.783288	0.726826	0.638665	0.582485	0.51797	0.525376	0.534367	0.59451	0.598919	0.482862	0.371236	0.31273	0.267973	0.165662	0.0697722	0.0517045	0.0363037	-0.00062135	0.0395853	0.135655	0.169788	0.132408	0.159859	0.245067	0.388515	0.447554	0.372887	0.35034	0.424639	0.526875	0.554933	0.561246	0.551698	0.538026	0.580389	0.761348	0.976604	1	0.925402	0.861927	0.798292	0.774636
	0.333394	0.20361	0.226154	0.433415	0.619546	0.752101	0.805316	0.629203	0.391249	0.254457	0.168289	0.0917996	0.044336	0.0254452	0.0285663	0.0301996	0.0348268	0.0383171	0.0258231	0.0203892	0.0199031	0.00955631	-0.00141196	-0.0114884	-0.00669937	0.00851368	0.0110254	0.0105144	0.00743767	0.013415	0.0193627	0.0184746	0.0193136	0.0213346	0.040326	0.0576028	0.0664378	0.088618	0.126591	0.232356	0.436404	0.623885	0.780586	0.927609	1	0.953734	0.809325	0.703817	0.627134
	0.831526	0.640575	0.661187	0.714926	0.616978	0.501448	0.353545	0.305497	0.309181	0.242146	0.155935	0.0915385	0.0552973	0.0632165	0.153048	0.193284	0.216624	0.327913	0.485975	0.597622	0.643944	0.695157	0.669093	0.639846	0.77404	0.920001	0.91502	0.822559	0.71154	0.62973	0.556394	0.45048	0.305758	0.195734	0.134714	0.0902678	0.0653136	0.103893	0.236053	0.342717	0.408068	0.542088	0.768651	0.948019	1	0.933016	0.797359	0.760525	0.853852
	0.0513019	0.0669595	0.093943	0.090536	0.056572	0.0415713	0.0103473	-0.0568205	-0.0706087	-0.0627662	-0.05475	0.037819	0.270357	0.375881	0.249204	0.186566	0.118801	0.0588059	0.154397	0.305606	0.313303	0.224604	0.136197	0.0564829	0.0215038	0.0160435	0.0452975	0.0434436	0.00419503	0.00728649	0.02634	0.024606	0.00377993	-0.032825	-0.0401385	-0.0507243	-0.0628069	0.0100517	0.242967	0.54145	0.643109	0.755972	0.960275	0.985413	1	0.937536	0.721862	0.530807	0.335648
	0.725672	0.680001	0.632841	0.616376	0.641923	0.663295	0.641517	0.591936	0.545882	0.528237	0.51266	0.500954	0.518623	0.563157	0.589372	0.551717	0.491783	0.480018	0.53868	0.589015	0.585374	0.576941	0.598757	0.619944	0.604558	0.584333	0.570738	0.547094	0.537833	0.561234	0.589238	0.628574	0.713688	0.798033	0.852274	0.916884	0.959794	0.94393	0.909139	0.923935	0.962321	0.960444	0.957441	0.966837	0.982538	1	0.982188	0.91488	0.836832
	0.675864	0.465379	0.310132	0.211965	0.176404	0.22055	0.29831	0.339787	0.334751	0.323251	0.31344	0.31413	0.364673	0.450932	0.570407	0.621225	0.618608	0.663773	0.631359	0.505623	0.402894	0.382926	0.453963	0.582731	0.677924	0.683116	0.611781	0.536133	0.488838	0.406893	0.304264	0.231127	0.212742	0.23084	0.257128	0.298796	0.392999	0.502744	0.590415	0.669168	0.771807	0.864781	0.90748	0.954602	0.982243	1	0.970281	0.961789	0.979313
	0.658314	0.431466	0.334774	0.295313	0.267741	0.263895	0.18932	0.0495525	-0.0225704	-0.081893	-0.0879025	-0.0214359	0.0911196	0.165554	0.197745	0.274661	0.334169	0.359689	0.256208	0.256426	0.48606	0.658728	0.765214	0.878066	0.899803	0.756181	0.471423	0.29052	0.261915	0.195508	0.122587	0.0936874	0.0528112	0.0236856	0.0160024	0.0176925	0.0994684	0.197894	0.231031	0.18829	0.176344	0.183858	0.295281	0.585376	0.940778	1	0.723155	0.580909	0.650598
	0.365634	0.3317	0.273634	0.241362	0.269782	0.361576	0.404302	0.325093	0.21127	0.149767	0.137571	0.145837	0.16993	0.239495	0.317628	0.409435	0.469166	0.388814	0.326092	0.297679	0.23341	0.270055	0.311279	0.253394	0.181224	0.132068	0.127557	0.168281	0.235074	0.284657	0.401081	0.435741	0.323167	0.2693	0.255418	0.256203	0.247721	0.296034	0.375723	0.365104	0.31137	0.351918	0.57753	0.830436	0.996138	1	0.846225	0.693842	0.548178
	0.723141	0.686106	0.632129	0.595121	0.560423	0.594419	0.64245	0.650011	0.666631	0.679726	0.663216	0.626611	0.623962	0.624125	0.578701	0.506181	0.479407	0.498929	0.526779	0.565703	0.579691	0.546445	0.522793	0.507073	0.477336	0.459098	0.426	0.378346	0.348614	0.314956	0.284287	0.283673	0.285646	0.301195	0.345261	0.38435	0.421903	0.505118	0.615072	0.737846	0.860461	0.901852	0.869772	0.858352	0.923546	1	0.97821	0.879807	0.773756
	0.28424	0.262822	0.280004	0.283706	0.298662	0.33588	0.384268	0.409156	0.425135	0.438957	0.404388	0.383155	0.386105	0.381948	0.395287	0.42896	0.460589	0.512981	0.598414	0.62713	0.591403	0.592303	0.648542	0.728323	0.823227	0.890012	0.865199	0.806654	0.782598	0.776871	0.791243	0.755199	0.70602	0.698968	0.670238	0.676113	0.744003	0.813689	0.853774	0.864459	0.86804	0.90239	0.984066	0.993581	0.973656	1	0.941783	0.75131	0.523923
	0.743996	0.800323	0.749657	0.701625	0.670957	0.633121	0.606876	0.547335	0.51668	0.549215	0.632369	0.720653	0.718591	0.615765	0.501032	0.403914	0.320999	0.289136	0.306793	0.291776	0.226924	0.130416	0.0495511	0.0260299	0.00841546	-0.0132501	-0.0267704	-0.0102973	0.0347125	0.0795744	0.160505	0.274051	0.349065	0.384461	0.435156	0.513934	0.604095	0.693149	0.703299	0.639797	0.582598	0.610213	0.74296	0.848841	0.936239	1	0.956443	0.884899	0.813533
	0.478092	0.438714	0.420658	0.393182	0.361227	0.369612	0.527026	0.701862	0.650405	0.479786	0.331138	0.237852	0.163743	0.135243	0.275205	0.41091	0.443513	0.430756	0.424866	0.449167	0.419892	0.330826	0.213838	0.110427	0.0504608	0.077944	0.164455	0.183016	0.174695	0.198131	0.233712	0.328078	0.382352	0.348782	0.362119	0.48454	0.571654	0.552045	0.561571	0.67646	0.807179	0.817252	0.756713	0.812771	0.942776	1	0.980069	0.888723	0.713786
	0.314411	0.221574	0.178922	0.163192	0.15505	0.242473	0.318806	0.244863	0.137288	0.0526832	-0.00232086	-0.0256209	-0.0376942	-0.0269597	0.00801942	0.0686887	0.135108	0.239114	0.359504	0.400478	0.349945	0.254671	0.192725	0.1477	0.0827627	0.045869	0.0472178	0.0715265	0.186589	0.253068	0.227135	0.238117	0.243901	0.245141	0.321253	0.550328	0.792885	0.807807	0.666785	0.607187	0.671113	0.788851	0.914716	0.957637	0.957711	1	0.954153	0.782617	0.575268
	0.0441398	0.0200887	0.0119489	0.0109197	-0.00724332	-0.0110842	-0.0010934	-0.000998648	0.0075549	0.00336495	-0.0116406	0.010552	0.0278726	0.0214223	0.0213429	0.0469581	0.0655938	0.0833446	0.0881153	0.0645503	0.0549514	0.0419146	0.0372184	0.0438147	0.0414703	0.0237708	0.0129682	0.0171132	0.0146027	0.0123982	0.0446192	0.0696223	0.0623238	0.0640666	0.0624603	0.0452093	0.0207653	0.0199457	0.0682025	0.12972	0.215249	0.345137	0.373365	0.398598	0.690854	1	0.864588	0.488796	0.243126
	0.295025	0.227278	0.17724	0.171261	0.138935	0.101457	0.0896026	0.0892437	0.0898459	0.0639445	0.056722	0.0570733	0.0349911	0.0160992	0.0167712	0.0162885	0.0293319	0.0479992	0.0611813	0.0767648	0.0730783	0.115916	0.155313	0.16386	0.199929	0.215692	0.210393	0.21072	0.228908	0.223772	0.199008	0.200714	0.167503	0.108483	0.0752779	0.0594944	0.0735666	0.0986392	0.0893232	0.145197	0.205034	0.248481	0.378359	0.582261	0.77764	0.947568	1	0.889803	0.687302
	0.664945	0.49674	0.374539	0.335679	0.269584	0.222245	0.230399	0.247056	0.22774	0.210253	0.280838	0.383638	0.438139	0.473027	0.499456	0.41984	0.358606	0.432598	0.423878	0.424057	0.541669	0.574815	0.559025	0.5897	0.58827	0.565249	0.485937	0.415375	0.460706	0.524451	0.485848	0.436529	0.442635	0.378363	0.300571	0.257231	0.333641	0.526364	0.672666	0.743308	0.671024	0.617217	0.687124	0.804945	0.873108	0.935818	1	0.985902	0.896849
	0.793103	0.763149	0.740819	0.775852	0.808175	0.760594	0.720146	0.685409	0.647678	0.620349	0.663949	0.757145	0.800947	0.781624	0.688266	0.577302	0.486649	0.405158	0.346649	0.29131	0.219542	0.178004	0.189482	0.227051	0.282036	0.335422	0.366739	0.358675	0.320471	0.313758	0.360563	0.411033	0.431964	0.46376	0.521648	0.569601	0.594428	0.606849	0.609813	0.649351	0.74939	0.842405	0.91035	0.956772	0.975865	0.994133	1	0.969557	0.902922
	0.515716	0.357831	0.248475	0.21579	0.297607	0.349756	0.357487	0.389058	0.388417	0.491042	0.682871	0.679939	0.66625	0.796774	0.856677	0.779842	0.714173	0.839434	0.970761	0.851893	0.749594	0.714188	0.699944	0.733556	0.747197	0.751913	0.671579	0.511457	0.437432	0.433738	0.409733	0.391109	0.431063	0.613824	0.759483	0.864669	0.881846	0.850024	0.750842	0.743855	0.895228	0.836987	0.753999	0.842836	0.842249	0.896179	1	0.889163	0.81081
	0.840334	0.82754	0.850235	0.850228	0.763421	0.66414	0.584561	0.524161	0.535184	0.606984	0.634959	0.672827	0.758837	0.796404	0.800515	0.802316	0.79258	0.771198	0.740235	0.700012	0.647443	0.596847	0.565533	0.515968	0.415149	0.367602	0.376527	0.364894	0.348853	0.320645	0.295391	0.277269	0.270262	0.279469	0.286685	0.295882	0.348387	0.440687	0.555227	0.663868	0.705653	0.738808	0.771375	0.761618	0.808235	0.923065	1	0.975453	0.904261
	0.653026	0.639253	0.551583	0.434554	0.427401	0.421486	0.391581	0.395514	0.430812	0.426816	0.407404	0.345899	0.216063	0.181092	0.255359	0.429098	0.562645	0.560323	0.552748	0.606455	0.635634	0.546575	0.399013	0.261411	0.244407	0.275566	0.207941	0.106575	0.0665	0.100185	0.104097	0.114889	0.176979	0.264697	0.347198	0.366556	0.437246	0.602398	0.777498	0.86748	0.896521	0.861214	0.795064	0.831536	0.897022	0.965167	1	0.883266	0.767587
	0.720765	0.582692	0.55358	0.509524	0.514742	0.539973	0.468514	0.395397	0.369039	0.354047	0.345653	0.439971	0.570892	0.632743	0.641126	0.595999	0.576217	0.571649	0.560489	0.569197	0.582336	0.50554	0.356363	0.207206	0.107807	0.072601	0.0697094	0.0588744	0.0445869	0.0615834	0.135743	0.233434	0.292752	0.315722	0.328582	0.358058	0.39254	0.427094	0.43314	0.399407	0.394889	0.454345	0.522114	0.573658	0.759082	0.976259	1	0.989682	0.996986
	0.36869	0.320919	0.333045	0.311679	0.235954	0.225573	0.255936	0.255624	0.213955	0.150506	0.175705	0.303982	0.350906	0.263501	0.155184	0.135492	0.228917	0.28122	0.259703	0.210844	0.134785	0.0675884	0.00736102	-0.0238062	-0.0339313	-0.041593	-0.0416447	-0.0323536	-0.0148705	0.0481122	0.175805	0.27901	0.276824	0.197533	0.124913	0.129769	0.163385	0.222879	0.477686	0.688198	0.774378	0.867048	0.794659	0.700575	0.741738	0.910859	1	0.845856	0.621339
	0.328645	0.159921	0.0675382	0.0282833	0.0095933	0.0200233	0.0257875	0.012559	0.00781987	0.0180789	0.0229431	0.0125281	0.0146333	0.0241886	0.0398984	0.069867	0.0778325	0.0606624	0.0672644	0.115152	0.12939	0.0843305	0.0505449	0.0339475	0.0213605	0.0372327	0.0601431	0.0701413	0.0683501	0.0558985	0.0502557	0.0511049	0.0497169	0.0383911	0.0378184	0.0557465	0.0786645	0.094666	0.158397	0.2745	0.357774	0.442892	0.590923	0.822574	0.974955	0.983332	1	0.981114	0.825503
	0.0949676	0.0517595	0.0476526	0.0363924	0.0262382	0.0340355	0.017252	-0.00376011	-0.00679975	-0.00496786	-0.00781211	-0.0035342	0.0141302	0.0219337	0.0201171	0.015128	-5.4623e-05	0.00746035	0.0468328	0.088241	0.0870812	0.0460645	0.0143623	0.00030367	0.0144283	0.044968	0.0690995	0.0818266	0.0642598	0.0446325	0.0335402	0.0267404	0.0248568	0.0320996	0.0433106	0.0401372	0.0330957	0.0348807	0.0916431	0.169602	0.214424	0.281174	0.357289	0.382283	0.529115	0.919168	1	0.660248	0.373494
	0.638069	0.586628	0.519414	0.358889	0.177021	0.0836098	0.0526856	0.088559	0.129826	0.172476	0.181852	0.209099	0.273583	0.307976	0.403681	0.500326	0.544877	0.514096	0.491791	0.632297	0.852109	0.951873	0.861964	0.862239	0.928764	0.936929	0.885617	0.760081	0.704638	0.667506	0.619342	0.596127	0.615668	0.66956	0.653421	0.634099	0.614995	0.622736	0.641781	0.680031	0.847574	0.984674	0.94236	0.866559	0.877399	0.913601	0.999467	1	0.845271
	0.818549	0.687944	0.567788	0.392915	0.199511	0.0685707	0.0439765	0.0483468	0.0524661	0.0906444	0.123451	0.135079	0.140057	0.177586	0.251386	0.296731	0.315202	0.352249	0.399527	0.448049	0.476821	0.453177	0.381138	0.336224	0.283975	0.232022	0.243036	0.285199	0.332457	0.333226	0.346385	0.41211	0.468581	0.496698	0.498696	0.479911	0.497533	0.523178	0.496993	0.443127	0.424892	0.45748	0.514594	0.65275	0.833839	0.957287	0.999898	1	0.978796
	0.477931	0.320467	0.222675	0.170861	0.141375	0.123734	0.104633	0.071324	0.0498671	0.0414369	0.0388437	0.0292139	0.00538451	-0.00707353	-0.00848919	0.000696421	0.10318	0.217732	0.210616	0.190816	0.212988	0.218298	0.199968	0.187392	0.157243	0.127216	0.137995	0.168097	0.190987	0.175174	0.168511	0.217983	0.267445	0.286204	0.269965	0.244704	0.243868	0.284514	0.345286	0.350092	0.303628	0.291478	0.381614	0.547138	0.737345	0.894916	0.993144	1	0.876872
	0.551598	0.332197	0.17513	0.083047	0.0574716	0.0526378	0.0478236	0.0230168	-0.00680461	0.00758068	0.0604215	0.139672	0.176634	0.152497	0.106475	0.0517606	0.0259758	0.0383711	0.0388835	0.0342954	0.0236093	0.00154417	0.0101797	0.0100457	-0.0136147	-0.0127489	-0.000237612	0.0110929	0.00869304	0.00179696	0.0230514	0.0410564	0.0452599	0.0312	0.0479407	0.168692	0.299776	0.331153	0.293724	0.213652	0.111693	0.0652045	0.0561049	0.0383183	0.0980751	0.377706	0.786352	1	0.939065
	0.68043	0.443595	0.329174	0.324971	0.30219	0.302954	0.332316	0.336728	0.316777	0.300273	0.304431	0.323096	0.382731	0.485514	0.520811	0.459871	0.414705	0.34437	0.241947	0.152596	0.0907938	0.074404	0.0764395	0.0723806	0.0693559	0.0742431	0.0514146	0.0314314	0.0304318	0.0280228	0.0538525	0.103646	0.168484	0.257168	0.348536	0.411822	0.489774	0.65899	0.779794	0.776062	0.764592	0.774653	0.817823	0.86683	0.858249	0.857017	0.939734	1	0.981077
	0.760283	0.727378	0.701645	0.623942	0.522173	0.539583	0.742711	0.801538	0.657225	0.520901	0.429245	0.449918	0.464815	0.412678	0.332462	0.244204	0.194949	0.213559	0.304268	0.353167	0.327064	0.257736	0.177238	0.121486	0.0731693	0.0488856	0.0631616	0.127849	0.226585	0.306118	0.344671	0.349837	0.297987	0.24505	0.224875	0.286102	0.428047	0.474908	0.466695	0.491573	0.563798	0.630667	0.686203	0.730737	0.803675	0.924941	0.987332	1	0.942156
	0.413299	0.324382	0.333014	0.521943	0.746541	0.840402	0.756079	0.562098	0.358169	0.24969	0.246432	0.260997	0.341173	0.469453	0.542585	0.489521	0.358885	0.286821	0.359956	0.479516	0.437614	0.363632	0.30019	0.181845	0.118743	0.117988	0.13241	0.138128	0.137463	0.146134	0.18559	0.269148	0.366491	0.410546	0.390182	0.344605	0.304701	0.271422	0.235114	0.224761	0.299512	0.38982	0.414122	0.467289	0.618475	0.82131	0.976442	1	0.838745
	0.552645	0.452698	0.415162	0.432328	0.434153	0.387995	0.351666	0.34392	0.306087	0.296653	0.35184	0.37232	0.329749	0.257192	0.212028	0.201255	0.18882	0.20077	0.207771	0.199967	0.192792	0.154146	0.11023	0.0660682	0.0359508	0.0322433	0.0486825	0.0807173	0.119243	0.146698	0.169155	0.229123	0.347834	0.48245	0.550926	0.600663	0.639355	0.642875	0.663953	0.718588	0.820727	0.887817	0.901108	0.947996	0.988815	0.98427	0.999257	1	0.882421
	0.661622	0.666334	0.592592	0.524514	0.503294	0.478854	0.427309	0.37625	0.358071	0.329649	0.277172	0.212036	0.184682	0.177602	0.182042	0.231448	0.249157	0.240858	0.22624	0.226116	0.249425	0.288954	0.342059	0.365052	0.337298	0.330183	0.409689	0.483172	0.491688	0.551202	0.67197	0.690968	0.700112	0.74542	0.780754	0.864188	0.891124	0.862552	0.816109	0.791231	0.840724	0.868099	0.84327	0.846972	0.931013	0.988697	0.999486	1	0.860318
	0.788743	0.67941	0.621517	0.585591	0.557488	0.505091	0.446481	0.41267	0.330466	0.214777	0.139868	0.121527	0.127047	0.104156	0.0980894	0.119586	0.112805	0.121144	0.190451	0.253617	0.269516	0.252512	0.189516	0.116026	0.0820726	0.0905799	0.124925	0.203506	0.335684	0.434683	0.476606	0.535289	0.572307	0.535034	0.580228	0.708608	0.766543	0.749604	0.731911	0.764672	0.773672	0.753767	0.754735	0.774842	0.815619	0.876162	0.955976	1	0.983871
	0.564723	0.65675	0.772255	0.706584	0.537159	0.46414	0.43225	0.356081	0.321511	0.329819	0.282431	0.188017	0.13859	0.140463	0.153492	0.211792	0.262355	0.341722	0.650912	0.864479	0.68501	0.493832	0.405379	0.265511	0.122221	0.0645412	0.0879059	0.108699	0.122276	0.134656	0.148209	0.258148	0.454602	0.544314	0.513326	0.470901	0.422821	0.466067	0.526944	0.567249	0.589222	0.624693	0.747724	0.876161	0.929891	0.900427	0.92297	1	0.881138
	0.991275	0.982266	0.941791	0.802548	0.584624	0.417172	0.328925	0.295556	0.296285	0.31691	0.320249	0.32003	0.359219	0.412222	0.462844	0.516162	0.578612	0.606613	0.597226	0.611128	0.652221	0.696291	0.734515	0.772573	0.802179	0.783749	0.752885	0.758035	0.759038	0.719506	0.678408	0.651053	0.603199	0.570654	0.572135	0.567736	0.562632	0.592339	0.640781	0.67005	0.698969	0.741985	0.800763	0.855969	0.882693	0.919644	0.963702	0.99645	1
	0.939562	0.844652	0.912368	0.963299	0.830832	0.694416	0.581889	0.414991	0.303839	0.257327	0.211399	0.168418	0.110792	0.0803184	0.0791183	0.051635	0.0376964	0.0433262	0.0159842	-0.0107179	-0.0230014	-0.0385769	-0.0221575	-0.00446823	-0.017936	-0.0116242	0.0187748	0.0372172	0.0318876	0.00697549	-0.00868073	-0.00728498	0.00483832	0.0140886	0.0088218	-0.00514534	-0.00673236	0.00111989	-0.00715095	-0.00824017	0.0193372	0.0962622	0.274894	0.485604	0.624718	0.674688	0.8081	0.968117	1
	0.912835	0.778396	0.605093	0.466648	0.428355	0.479855	0.488317	0.444999	0.397124	0.323941	0.244251	0.193651	0.171506	0.192253	0.221174	0.233542	0.261698	0.303298	0.336975	0.357812	0.35894	0.364141	0.362233	0.344092	0.339187	0.402898	0.398102	0.288644	0.350887	0.476337	0.507829	0.543757	0.584918	0.61789	0.634652	0.61895	0.595101	0.560661	0.57215	0.658379	0.77817	0.857377	0.90741	0.920486	0.891027	0.928933	0.961181	0.980827	1
	0.663246	0.421604	0.276416	0.208737	0.174753	0.143258	0.112504	0.0834477	0.0549735	0.0227634	0.0245789	0.0339914	0.0146961	0.00628268	-0.0029478	-0.00374422	0.013907	0.0260202	0.0038184	-0.0216535	-0.0254252	-0.00819251	0.00772068	-0.00475621	-0.0109234	-0.0171356	-0.0258477	-0.0252525	-0.0272662	-0.0146907	0.0458796	0.171843	0.275901	0.326601	0.330818	0.262618	0.208618	0.188835	0.177475	0.164133	0.149725	0.185332	0.266636	0.393832	0.561538	0.657114	0.757651	0.927895	1
	0.894202	0.685723	0.509058	0.381045	0.259183	0.203097	0.246785	0.260774	0.217025	0.151375	0.0882218	0.0500549	0.078787	0.146209	0.172789	0.145383	0.109286	0.0845553	0.0629737	0.0443725	0.0294151	0.0521748	0.102806	0.123205	0.188196	0.328101	0.441532	0.486267	0.453893	0.380084	0.29343	0.230719	0.196386	0.147799	0.0917155	0.0475772	0.0204479	0.0496073	0.0912889	0.0917657	0.102559	0.142944	0.220964	0.35518	0.501175	0.659689	0.795049	0.91112	1
	0.69879	0.531315	0.345845	0.191457	0.115169	0.0687002	0.0549317	0.0939939	0.0991258	0.128251	0.181812	0.1508	0.0998509	0.0452578	0.0069713	-0.0170727	-0.0440744	-0.0668968	-0.0720281	-0.0710145	-0.073262	-0.0545098	-0.0108476	-0.00786603	-0.0428154	-0.0553546	-0.0657476	-0.0765336	-0.0619207	-0.0607683	-0.0620302	-0.0306915	0.0153354	0.156273	0.313636	0.314551	0.218248	0.149003	0.0934937	0.0362857	0.0126165	0.000556737	0.0123658	0.0722298	0.184327	0.43013	0.737188	0.966035	1
	0.637372	0.392421	0.246365	0.151537	0.11205	0.101618	0.0704911	0.0164998	-0.0141723	0.0107166	0.0242184	-0.00664123	-0.0114542	-0.00279364	-0.0103188	-0.0257991	-0.0408318	-0.0335452	-0.0374969	-0.0441021	-0.0456942	-0.0539828	-0.0538715	-0.0574698	-0.0595645	-0.0596848	-0.0646977	-0.0639361	-0.0450277	-0.0292643	-0.0297451	-0.0368964	-0.0445771	-0.0423793	-0.0426158	-0.0397701	-0.0315708	-0.0422134	-0.0562713	-0.0419314	-0.0146215	0.0125162	0.105233	0.268608	0.347411	0.464329	0.690924	0.883416	1
	0.797647	0.541346	0.365439	0.239479	0.167602	0.124222	0.0875833	0.0612669	0.04632	0.027937	-0.00126661	-0.0125542	-0.00678094	0.0131879	0.0737599	0.172164	0.240013	0.2626	0.245735	0.182782	0.135456	0.104401	0.0738909	0.0594875	0.0445004	0.0271051	0.0128253	0.0659632	0.178213	0.246166	0.228928	0.198403	0.184347	0.294609	0.449643	0.468162	0.438284	0.421546	0.41298	0.369845	0.300577	0.25453	0.261789	0.300391	0.328558	0.409175	0.523617	0.736649	1
	0.58387	0.394714	0.259401	0.211694	0.21214	0.204627	0.213372	0.201947	0.351265	0.499034	0.392993	0.260565	0.233982	0.235152	0.195575	0.178284	0.189041	0.209262	0.235134	0.246525	0.252273	0.294439	0.298808	0.245266	0.19962	0.165548	0.125892	0.110489	0.115408	0.111822	0.112437	0.148188	0.166423	0.161989	0.187194	0.247872	0.310964	0.258347	0.152469	0.0809756	0.0456447	0.0449548	0.0777345	0.138743	0.203453	0.265631	0.449378	0.849357	1
	0.915624	0.811722	0.740807	0.681963	0.647108	0.660158	0.728507	0.767425	0.758179	0.715861	0.628026	0.506345	0.390178	0.298454	0.252604	0.273861	0.298201	0.297221	0.299304	0.327031	0.391332	0.453174	0.451447	0.36653	0.305545	0.32044	0.337771	0.38456	0.519858	0.681265	0.805755	0.898741	0.935356	0.906476	0.841642	0.763096	0.670755	0.571672	0.494883	0.488683	0.529528	0.578871	0.643486	0.689238	0.740483	0.830306	0.896603	0.945271	1
	0.878366	0.679595	0.525177	0.408975	0.320537	0.255852	0.18982	0.126643	0.0985677	0.0825911	0.0663548	0.0624162	0.0852079	0.0866936	0.0648363	0.0652263	0.0582902	0.0412675	0.0295345	0.0304778	0.0721914	0.170788	0.19936	0.117187	0.0461337	0.00824246	-0.00769796	-0.0131449	-0.0142114	-0.00137393	0.0215855	0.0339975	0.0416343	0.0474267	0.0505017	0.0766695	0.111713	0.133452	0.211106	0.360813	0.46216	0.477537	0.485402	0.505364	0.480508	0.469717	0.583484	0.814636	1
	0.974698	0.796024	0.583109	0.369992	0.188296	0.0934004	0.0540258	0.0372545	0.0425399	0.0692277	0.0804983	0.0762412	0.0715194	0.0943806	0.0956286	0.0754273	0.0827682	0.0971566	0.114092	0.105088	0.0942726	0.108895	0.109158	0.0975338	0.105833	0.0889256	0.0737404	0.0977377	0.0944939	0.064192	0.0556699	0.0401624	0.0372053	0.0612906	0.0829558	0.0957996	0.104173	0.18954	0.37408	0.614425	0.783562	0.737654	0.73297	0.893125	0.891362	0.742038	0.685724	0.780778	0.938439
	0.949497	0.785373	0.666003	0.5184	0.390647	0.309609	0.336174	0.385281	0.345006	0.316441	0.384809	0.473999	0.517968	0.527304	0.530482	0.574314	0.688084	0.753368	0.676712	0.534913	0.383404	0.245188	0.10568	-0.0288666	-0.103788	-0.12013	-0.0751084	0.0100301	0.10468	0.169978	0.216765	0.214817	0.167434	0.145035	0.146882	0.211087	0.273533	0.282533	0.283379	0.262939	0.23606	0.221808	0.190789	0.212697	0.323885	0.445892	0.610099	0.788667	0.941782
	0.930858	0.617939	0.409998	0.248498	0.157154	0.114298	0.0900092	0.0591827	0.0478982	0.0758422	0.11226	0.198608	0.317172	0.376879	0.339025	0.270881	0.274734	0.305794	0.292161	0.300052	0.354406	0.478448	0.645703	0.717686	0.650612	0.500577	0.365101	0.258001	0.182959	0.196423	0.25547	0.297025	0.323552	0.279947	0.179779	0.112966	0.0688586	0.0412271	0.0374981	0.0628069	0.0882534	0.108199	0.105697	0.0805494	0.100324	0.123898	0.161282	0.408829	0.825512
	0.978532	0.611051	0.341342	0.205092	0.131803	0.0758862	0.0297556	0.011055	0.0134724	0.0312591	0.0312827	0.0187351	0.0116344	0.00483975	-0.00587969	-0.0016279	0.016799	0.0209112	0.00956512	0.000514007	0.00833363	0.00324614	-0.00456147	0.00718674	0.0186377	0.0257765	0.0200523	0.00946018	0.00234628	-0.00444581	-0.0145077	-0.0179015	-0.0126936	-0.00686465	-0.00861698	-0.00763338	0.0136834	0.0320114	0.0373379	0.037764	0.0228448	0.0100697	0.0171787	0.0177467	0.0150984	0.0350184	0.0992459	0.377646	0.809922
	0.933754	0.563225	0.335226	0.238012	0.189207	0.171645	0.128394	0.069913	0.0140646	-0.0277305	-0.0292382	0.00264973	0.0113503	0.0108226	0.055561	0.105161	0.12909	0.128049	0.108784	0.107096	0.0998679	0.0871041	0.0695186	0.0540251	0.0227189	-0.00838552	-0.0123383	-0.0162173	-0.00987207	0.00849128	0.0411003	0.0648204	0.0454933	0.028722	0.0228801	0.0211359	0.0405709	0.0634068	0.1407	0.178052	0.15475	0.110935	0.0848343	0.0632993	0.0374937	0.0465815	0.0969586	0.386818	0.829921
	0.899711	0.555512	0.317413	0.169858	0.0879332	0.0956991	0.141699	0.181614	0.179187	0.137239	0.0936416	0.0843819	0.113351	0.103538	0.144405	0.299327	0.389206	0.347959	0.240141	0.14906	0.120713	0.135219	0.117251	0.038859	-0.022695	-0.0446106	-0.0200693	-0.00449253	-0.0335736	-0.0303769	0.0686929	0.146729	0.143869	0.10763	0.0792476	0.0489081	0.0203837	0.0130285	0.00615538	0.0498294	0.145871	0.257433	0.430303	0.572605	0.555881	0.491208	0.435004	0.573316	0.897043
	0.948885	0.650349	0.421653	0.286408	0.197972	0.152407	0.143994	0.128195	0.139173	0.179921	0.1692	0.127629	0.104131	0.0879588	0.0714552	0.0563317	0.0635324	0.0816177	0.1024	0.126252	0.145285	0.140251	0.102052	0.0616052	0.026926	0.0144405	0.0285612	0.0936424	0.170869	0.21786	0.248531	0.237715	0.214539	0.204224	0.205041	0.228377	0.2706	0.338723	0.445835	0.546897	0.561892	0.572279	0.585816	0.524218	0.446766	0.404804	0.39256	0.547759	0.86661
	0.981293	0.698968	0.51295	0.355814	0.220826	0.183074	0.235778	0.30328	0.24487	0.14278	0.0566206	-0.0180438	-0.0564119	-0.0680759	-0.0504284	-0.0346369	-0.0353564	-0.00801529	0.00776996	0.00486744	0.0244554	0.0316489	0.0164966	0.010146	0.0171312	0.00758397	0.00482019	0.0230026	0.045368	0.0408088	0.0390253	0.0600943	0.057757	0.0716381	0.120701	0.150647	0.139071	0.113065	0.109966	0.148325	0.193161	0.186409	0.16867	0.245965	0.40105	0.490085	0.472172	0.597567	0.878845
	0.931713	0.571648	0.31422	0.191262	0.128074	0.117681	0.11214	0.124607	0.204369	0.193923	0.0871812	0.0222903	-0.000664131	-0.00573573	-0.0135555	-0.00358193	0.0435281	0.107592	0.140976	0.15891	0.245856	0.353903	0.314725	0.175367	0.091639	0.0727315	0.0823886	0.108762	0.195101	0.318756	0.373878	0.348444	0.313506	0.335639	0.370832	0.340601	0.291194	0.270402	0.22133	0.150574	0.115672	0.0845323	0.055796	0.084528	0.145927	0.18126	0.213765	0.454642	0.852655
	0.969523	0.721494	0.434443	0.359027	0.374827	0.335835	0.299467	0.253177	0.210141	0.211816	0.277415	0.398561	0.540542	0.622403	0.656381	0.672819	0.641706	0.601885	0.56838	0.524193	0.451751	0.29036	0.122128	0.0413612	0.0424244	0.116037	0.219781	0.258776	0.22984	0.288742	0.36895	0.361377	0.297405	0.186274	0.130124	0.124731	0.109345	0.0711419	0.0613488	0.0645079	0.104414	0.194079	0.233663	0.29087	0.35966	0.396725	0.502227	0.684151	0.897829
	day 1
	1	0.991541	0.871901	0.666274	0.475917	0.348978	0.242673	0.158899	0.102806	0.0650244	0.0509181	0.034076	0.0146078	0.00985176	0.00175925	-0.00810833	-0.0132158	-0.00780656	-0.0065771	-0.00652429	-0.00637826	-0.0152946	-0.0206912	-0.0157175	-0.000715904	0.00290823	5.44305e-05	0.0023475	0.00947482	0.0190494	0.0164233	0.00602333	0.0336155	0.0689393	0.0608546	0.0379226	0.0174882	0.00819696	0.0122372	0.0224754	0.0222365	0.0210733	0.0399935	0.0509058	0.0573281	0.0923655	0.187938	0.399916	0.671758
	1	0.873773	0.679571	0.468598	0.337979	0.330744	0.332957	0.312983	0.297342	0.219513	0.141983	0.108351	0.0754942	0.0732905	0.072263	0.05106	0.0401015	0.0411913	0.0387724	0.0256989	0.0152675	0.0193719	0.0217524	0.0256155	0.0132966	0.00842208	0.0223378	0.0196731	0.0229624	0.0316522	0.0295088	0.024821	0.0251861	0.0262786	0.0244975	0.00807245	0.00359225	0.0238781	0.0336679	0.0442692	0.0689137	0.121002	0.176553	0.250411	0.339367	0.40533	0.528274	0.704692	0.856983
	1	0.949073	0.877586	0.819225	0.753193	0.668995	0.581502	0.51393	0.466758	0.413973	0.344774	0.334537	0.355585	0.356484	0.345642	0.323184	0.300338	0.26426	0.218201	0.184392	0.186195	0.179456	0.203815	0.266203	0.280561	0.263277	0.256926	0.229923	0.190015	0.150319	0.0808204	0.0153024	0.00314857	0.00154199	-0.00344378	0.0169074	0.0462463	0.0826871	0.15743	0.26918	0.410289	0.550971	0.659524	0.762338	0.841776	0.891748	0.882859	0.895211	0.956643
	1	0.891685	0.768159	0.69268	0.666354	0.688513	0.747557	0.781241	0.758188	0.718655	0.717466	0.678774	0.624715	0.587391	0.509725	0.422522	0.368482	0.324006	0.280715	0.23192	0.184425	0.162921	0.139175	0.115325	0.0820617	0.04824	0.0495401	0.0799721	0.0861292	0.0574352	0.0331638	0.0182617	-0.000882683	-0.0228131	-0.0256969	0.00224976	0.0376385	0.0534984	0.0521851	0.0625474	0.119041	0.184214	0.230862	0.286336	0.349791	0.406941	0.479957	0.673851	0.907323
	1	0.94217	0.897942	0.858085	0.781652	0.715732	0.688346	0.681285	0.655543	0.602783	0.52861	0.44873	0.395392	0.384889	0.374764	0.343281	0.307103	0.286592	0.304427	0.33575	0.384003	0.425588	0.4195	0.384521	0.369703	0.378016	0.394958	0.411384	0.361915	0.26092	0.171579	0.103659	0.0704093	0.0692383	0.102492	0.133214	0.144736	0.177139	0.219282	0.30105	0.439564	0.566642	0.689231	0.784811	0.809791	0.843946	0.936621	0.949469	0.938154
	1	0.927227	0.848245	0.741396	0.631795	0.54598	0.468939	0.397835	0.34653	0.308289	0.280845	0.27552	0.265329	0.246459	0.233716	0.244143	0.281049	0.316818	0.353103	0.411696	0.483317	0.542746	0.635469	0.738709	0.75451	0.706169	0.651434	0.586158	0.45041	0.251196	0.10304	0.056368	0.0657928	0.0983153	0.128968	0.143632	0.16972	0.19804	0.205523	0.234102	0.305811	0.371383	0.383685	0.375441	0.400785	0.518088	0.685994	0.813821	0.92099
	1	0.94209	0.859336	0.833248	0.822151	0.735836	0.60601	0.489416	0.394536	0.313321	0.247128	0.182755	0.146298	0.122821	0.0908574	0.0609229	0.0415242	0.031793	0.0187082	0.00488894	-0.00241585	-0.00547484	0.0012892	0.0149977	0.0198382	0.02549	0.0449491	0.0371564	-0.00900114	-0.0566231	-0.0918509	-0.105115	-0.105269	-0.105746	-0.101049	-0.0914815	-0.085259	-0.0667761	-0.0316495	0.00691999	0.0437211	0.084325	0.160794	0.255371	0.359371	0.47932	0.610766	0.771843	0.921654
	1	0.949393	0.919255	0.87675	0.826551	0.774095	0.706249	0.613227	0.499267	0.397533	0.345728	0.301676	0.218775	0.167796	0.140779	0.0975185	0.07613	0.0902017	0.114923	0.115051	0.0800984	0.0584315	0.0583999	0.0400858	0.0131982	-0.018114	-0.0521886	-0.0644933	-0.0654009	-0.0729186	-0.080549	-0.0804915	-0.064943	-0.0419727	-0.0268717	-0.0109794	0.0163122	0.0878962	0.157695	0.177097	0.224394	0.26887	0.283574	0.341699	0.475343	0.63289	0.743415	0.821314	0.921521
	1	0.832953	0.661752	0.533252	0.438045	0.377154	0.483562	0.685537	0.718691	0.586373	0.398747	0.253591	0.171872	0.113167	0.0759633	0.0568253	0.053903	0.0456425	0.0297104	0.0440018	0.0654754	0.0612472	0.0475809	0.0265668	-0.00135647	-0.0165644	-0.021643	-0.0278596	-0.0221407	-0.00634516	0.00327471	0.0107881	0.0134212	0.00569848	0.0030794	0.0117545	0.0096476	0.00461527	-0.00187698	-0.0033953	0.00394882	0.0216447	0.0772924	0.149154	0.166809	0.171849	0.186851	0.401799	0.802764
	1	0.986448	0.988621	0.97954	0.919222	0.814236	0.723163	0.628668	0.511286	0.40885	0.347773	0.325129	0.317892	0.322496	0.333767	0.343902	0.391348	0.430307	0.46137	0.448101	0.392695	0.428728	0.416598	0.290664	0.161127	0.0819025	0.0493038	0.0242424	0.00759539	0.00117028	0.00666689	0.0568777	0.0996142	0.107521	0.113762	0.139743	0.19341	0.280217	0.404635	0.543119	0.637613	0.645455	0.562416	0.445334	0.439759	0.551879	0.663077	0.756574	0.866192
	1	0.956592	0.926753	0.925851	0.840272	0.696278	0.675811	0.677615	0.589659	0.649984	0.733323	0.663247	0.512656	0.372323	0.307868	0.280172	0.224094	0.239262	0.339242	0.404103	0.382206	0.418546	0.560978	0.576479	0.416024	0.250387	0.181741	0.170668	0.215641	0.229996	0.201335	0.202779	0.191451	0.172029	0.15741	0.177586	0.208676	0.170658	0.155897	0.165327	0.131644	0.100929	0.131818	0.241731	0.412828	0.636875	0.876203	0.972748	0.932252
	1	0.958914	0.915474	0.894153	0.876535	0.835893	0.788128	0.739331	0.678993	0.615203	0.557812	0.513962	0.478356	0.464364	0.453527	0.420466	0.382669	0.352427	0.317369	0.269877	0.227063	0.196072	0.176896	0.157226	0.120676	0.0669755	0.0159053	-0.0196534	-0.0249584	0.00636366	0.0599427	0.141536	0.240312	0.330159	0.414946	0.494463	0.559362	0.655169	0.768876	0.840678	0.881176	0.908563	0.898582	0.897163	0.92968	0.931053	0.924035	0.929587	0.961098
	1	0.959989	0.867178	0.766756	0.672942	0.572909	0.45846	0.355698	0.287846	0.237818	0.181632	0.132259	0.0972922	0.0755494	0.0615597	0.0425396	0.0332072	0.0200863	0.00686242	0.00264067	-0.00353836	-0.00720401	-0.0172397	-0.0255557	-0.0250787	-0.0231351	-0.0231229	-0.0251377	-0.0260084	-0.0251447	-0.0211752	-0.0184713	-0.00972488	0.0133855	0.0425902	0.075161	0.153331	0.304361	0.478085	0.638129	0.715002	0.726446	0.795029	0.869579	0.890612	0.901437	0.923561	0.952401	0.976766
	1	0.966889	0.893972	0.830778	0.796745	0.803559	0.849811	0.868759	0.853485	0.839916	0.830345	0.826647	0.804437	0.771422	0.733325	0.694	0.653753	0.607199	0.57655	0.559949	0.54689	0.541842	0.534889	0.50003	0.441259	0.376448	0.292646	0.191181	0.103404	0.0348994	-0.0103623	-0.0300772	-0.0307383	-0.0160718	0.00493818	0.0380187	0.104577	0.185082	0.256543	0.329731	0.416278	0.510764	0.612255	0.719555	0.803329	0.855831	0.892199	0.926764	0.955341
	1	0.985996	0.95591	0.927988	0.884825	0.860844	0.849044	0.781051	0.702562	0.640668	0.589453	0.529217	0.48231	0.457406	0.415863	0.378462	0.372265	0.382948	0.355963	0.334884	0.327349	0.286936	0.240207	0.222481	0.223182	0.205118	0.169681	0.12133	0.0572416	0.00726531	-0.00727868	-0.0189319	-0.015772	0.0235371	0.0406858	0.0516577	0.0890481	0.134688	0.177628	0.201917	0.216794	0.261586	0.333035	0.413394	0.505373	0.620235	0.715394	0.800028	0.906438
	1	0.954321	0.946191	0.866594	0.731946	0.644175	0.551136	0.525796	0.502219	0.419501	0.405706	0.426121	0.443475	0.337968	0.255073	0.320824	0.35497	0.309947	0.254802	0.198244	0.223245	0.254713	0.233104	0.233245	0.212655	0.171434	0.14808	0.121549	0.0367977	-0.00119756	-0.0307898	-0.0546136	-0.00739787	0.00663224	0.0679301	0.195805	0.263252	0.33104	0.429919	0.476925	0.53278	0.64343	0.702623	0.731755	0.834005	0.899987	0.935777	0.981626	0.96221
	1	0.99187	0.973727	0.931748	0.869266	0.822297	0.809585	0.827496	0.799073	0.716255	0.655801	0.603068	0.517721	0.429925	0.366916	0.300962	0.24357	0.198544	0.142192	0.0709557	0.039426	0.0610188	0.122895	0.25443	0.406873	0.538108	0.571819	0.469048	0.30006	0.160757	0.0970774	0.0757158	0.0906115	0.121308	0.158362	0.217387	0.290622	0.363264	0.445199	0.528071	0.58225	0.640727	0.685219	0.676083	0.672285	0.695809	0.714001	0.766673	0.857767
	1	0.945264	0.876764	0.793304	0.707496	0.65199	0.576204	0.532828	0.54025	0.501696	0.415855	0.375267	0.347622	0.303631	0.281469	0.249323	0.233833	0.265319	0.328526	0.388464	0.397862	0.435393	0.491284	0.439315	0.295023	0.160578	0.0993783	0.097865	0.152376	0.206946	0.201948	0.175404	0.151451	0.13721	0.155949	0.18805	0.210407	0.239598	0.330652	0.462974	0.52315	0.563566	0.644097	0.763228	0.881994	0.925956	0.931321	0.943589	0.940921
	1	0.903712	0.758317	0.622162	0.571697	0.610677	0.714188	0.788418	0.794252	0.773346	0.707908	0.616462	0.656351	0.819779	0.958241	0.965086	0.903592	0.89986	0.925574	0.942297	0.93023	0.892057	0.846063	0.669786	0.386624	0.207349	0.142806	0.134884	0.135475	0.14124	0.171848	0.244419	0.360254	0.497279	0.635558	0.705627	0.669543	0.577016	0.496963	0.448985	0.385184	0.314658	0.271486	0.25169	0.261971	0.304098	0.440037	0.688884	0.908577
	1	0.994862	0.975004	0.96902	0.875041	0.744543	0.673614	0.63406	0.670638	0.666973	0.617164	0.575319	0.50939	0.445487	0.413818	0.423183	0.471139	0.484286	0.461578	0.502175	0.536644	0.497489	0.470426	0.531352	0.563012	0.510108	0.394242	0.237371	0.120196	0.0621797	0.0373219	0.0428092	0.0711518	0.106773	0.0972723	0.0636661	0.0970979	0.160406	0.191956	0.222744	0.271787	0.319839	0.315148	0.286728	0.348626	0.502805	0.618776	0.679975	0.802526
	1	0.988188	0.962793	0.900542	0.828485	0.804771	0.823641	0.829868	0.864143	0.909724	0.901276	0.870408	0.855378	0.879545	0.925949	0.949268	0.937854	0.906834	0.860663	0.836464	0.833957	0.843352	0.9057	0.90745	0.738972	0.479458	0.223325	0.0632841	-0.0372878	-0.106583	-0.109242	-0.109586	-0.0931839	-0.0750988	-0.0913301	-0.0757043	0.00310337	0.140291	0.235165	0.250375	0.304868	0.427805	0.57662	0.789607	0.9663	0.965156	0.941275	0.948943	0.943923
	0.952227	1	0.92775	0.766089	0.61867	0.521054	0.474567	0.511575	0.569154	0.585891	0.659658	0.815462	0.904483	0.90015	0.88274	0.854392	0.804196	0.712634	0.58372	0.479452	0.454953	0.47448	0.471731	0.458314	0.42362	0.389314	0.369862	0.333118	0.278565	0.28852	0.36528	0.332578	0.170442	0.0480752	0.0238604	0.0429494	0.0785369	0.128528	0.155601	0.157463	0.160334	0.222084	0.375079	0.544169	0.639607	0.637824	0.640933	0.682901	0.73497
	0.916385	1	0.952774	0.805983	0.672627	0.579492	0.488771	0.399029	0.323089	0.250586	0.200934	0.155565	0.106389	0.076022	0.0666913	0.0488234	0.0362946	0.0461824	0.046036	0.0406368	0.0376186	0.0378234	0.0548377	0.065709	0.0554228	0.0417155	0.0251231	0.00464678	-0.0160652	-0.027283	-0.0327487	-0.0296248	-0.0214934	-0.0151925	-0.00485705	0.0245767	0.0782942	0.134272	0.186275	0.236361	0.28071	0.32097	0.359604	0.416397	0.509146	0.586561	0.614575	0.610265	0.684455
	0.922275	1	0.972023	0.923435	0.908001	0.889084	0.842614	0.818882	0.810945	0.751229	0.636461	0.497666	0.392103	0.335926	0.295815	0.2563	0.222018	0.208033	0.197862	0.188732	0.186195	0.203551	0.240873	0.263473	0.25301	0.213379	0.192309	0.228033	0.216085	0.0916608	-0.0186546	-0.0510537	-0.0596188	-0.0764428	-0.0883052	-0.0828867	-0.083351	-0.0915684	-0.0765256	-0.058683	-0.0587699	-0.0584082	-0.0545287	-0.0487378	-0.0043563	0.0549881	0.12145	0.280379	0.540397
	0.976748	1	0.960906	0.8844	0.769711	0.664053	0.60056	0.559436	0.575619	0.594536	0.543737	0.451197	0.360088	0.30201	0.27324	0.184754	0.123173	0.110057	0.0776576	0.0482765	0.0508902	0.0422555	0.0104656	0.0458477	0.0831286	0.0646128	0.0183039	-0.0159207	-0.0152841	0.0350663	0.110533	0.146687	0.141749	0.151873	0.173716	0.239824	0.353715	0.401832	0.390123	0.430483	0.476864	0.514569	0.58717	0.659765	0.668633	0.694101	0.747241	0.831513	0.924565
	0.939526	1	0.992203	0.829341	0.632209	0.498413	0.408254	0.328256	0.259827	0.226196	0.220195	0.257073	0.296056	0.304711	0.40212	0.549464	0.609046	0.627675	0.617292	0.630436	0.770247	0.891485	0.857607	0.706489	0.497569	0.305124	0.149318	0.0628541	0.0572714	0.11172	0.223099	0.328125	0.431292	0.497683	0.447004	0.33981	0.239387	0.182625	0.267916	0.428331	0.48216	0.432265	0.382515	0.440173	0.526861	0.6067	0.768123	0.941091	0.976346
	0.988144	1	0.938613	0.885098	0.897573	0.944587	0.947018	0.851848	0.706063	0.600532	0.519585	0.402477	0.268163	0.167338	0.103628	0.0586206	0.0349161	0.054347	0.0830114	0.0601707	0.0338365	0.0197341	0.0138428	0.0121226	0.0160483	0.0123741	0.00814679	0.0931856	0.272636	0.421132	0.439242	0.374604	0.304351	0.271099	0.353707	0.473365	0.502394	0.523429	0.58975	0.633705	0.692485	0.816727	0.92023	0.919536	0.866706	0.848557	0.814319	0.785808	0.820364
	0.944786	1	0.961928	0.914502	0.858089	0.782246	0.699689	0.726149	0.836659	0.889578	0.827034	0.647737	0.461162	0.36087	0.253527	0.153874	0.10809	0.0713431	0.0501576	0.0507431	0.0624329	0.0633525	0.0636668	0.0864874	0.139185	0.249402	0.315878	0.277184	0.215532	0.170663	0.129807	0.0913606	0.0790418	0.0864758	0.112551	0.131331	0.129141	0.112533	0.105909	0.12025	0.159395	0.228818	0.274569	0.385301	0.605633	0.744817	0.754235	0.778175	0.837811
	0.96929	1	0.960396	0.910391	0.910354	0.918915	0.895193	0.854852	0.834715	0.836142	0.834155	0.834766	0.836845	0.791904	0.692819	0.628542	0.686047	0.795569	0.859167	0.883614	0.869873	0.804228	0.715473	0.634428	0.549187	0.456181	0.388651	0.319451	0.229354	0.162785	0.106721	0.0773034	0.123956	0.215909	0.312021	0.361137	0.374785	0.425114	0.439019	0.396307	0.382997	0.406121	0.432809	0.485752	0.584405	0.65132	0.718111	0.821617	0.888171
	0.984656	1	0.933646	0.804756	0.721676	0.668619	0.660895	0.663071	0.638655	0.594348	0.521594	0.443067	0.360212	0.28044	0.190259	0.112176	0.0896126	0.0537345	0.0234424	0.0164372	-0.00614989	-0.00580867	-0.00286325	-0.00834091	-0.0282593	-0.0442257	-0.0567171	-0.0585625	-0.0319617	-0.0165707	0.000755506	0.0333864	0.0459637	0.0344605	0.0213839	0.0177613	0.0418454	0.0892659	0.101096	0.105275	0.107037	0.0800935	0.0793447	0.100726	0.173858	0.298053	0.424512	0.535085	0.676858
	0.963578	1	0.992532	0.918843	0.751675	0.675836	0.713958	0.670109	0.587396	0.538723	0.499241	0.458193	0.386417	0.285373	0.23102	0.216972	0.221799	0.220388	0.218314	0.236281	0.221714	0.200186	0.182561	0.136773	0.0858504	0.0632906	0.0718519	0.0766412	0.0611169	0.0512101	0.0440625	0.0498508	0.0826387	0.0870485	0.076055	0.081651	0.0968098	0.129007	0.196725	0.258253	0.276209	0.328126	0.41005	0.474367	0.546882	0.613373	0.618723	0.638106	0.729368
	0.963404	1	0.931562	0.876793	0.806422	0.672833	0.600013	0.590296	0.585565	0.619393	0.663517	0.63017	0.582299	0.608606	0.706383	0.810865	0.802601	0.698416	0.654542	0.648678	0.678413	0.683016	0.53966	0.337647	0.191446	0.114844	0.0571992	0.00439636	-0.0217054	-0.0144963	-0.0200698	-0.033143	-0.00834011	0.0276444	0.0675408	0.124759	0.165238	0.201061	0.24329	0.283269	0.3702	0.39467	0.342553	0.349649	0.400043	0.464601	0.528932	0.704098	0.83741
	0.958475	1	0.94535	0.892628	0.795119	0.649553	0.55933	0.510356	0.436442	0.347483	0.261967	0.204684	0.16363	0.146384	0.156454	0.148884	0.158721	0.210526	0.27522	0.302338	0.324082	0.392549	0.379217	0.244797	0.102268	0.0192704	-0.0152938	-0.0481452	-0.0721504	-0.074027	-0.0745384	-0.0707361	-0.0439001	-0.00984446	0.0108933	0.0287472	0.0453827	0.0533127	0.0810505	0.13351	0.165024	0.200483	0.2644	0.321537	0.350407	0.417308	0.527822	0.570061	0.600424
	0.980395	1	0.969121	0.927465	0.90902	0.90604	0.861681	0.776792	0.692737	0.643626	0.636796	0.653089	0.664537	0.718892	0.762789	0.73506	0.690274	0.634797	0.567896	0.487859	0.450936	0.461589	0.474847	0.424798	0.312713	0.19717	0.0809421	0.0014062	-0.0238829	-0.0244303	-0.0225438	-0.0264997	-0.0235732	-0.0220705	-0.0176053	-0.0081786	-0.00466221	0.00535714	0.0289099	0.0632338	0.0984653	0.120511	0.155052	0.244259	0.361572	0.469632	0.569726	0.660781	0.779364
	0.928601	1	0.949847	0.90759	0.855157	0.776447	0.673169	0.537489	0.396169	0.277415	0.184987	0.131266	0.0993165	0.0760452	0.0522921	0.0348993	0.0267189	0.0345018	0.0424005	0.0275372	0.0290915	0.0256524	0.0215057	0.0407782	0.0445979	0.0227523	-0.00822517	-0.0371906	-0.0530742	-0.0120626	0.0818277	0.16237	0.181875	0.20389	0.261273	0.3266	0.415573	0.538345	0.679654	0.719843	0.672588	0.699298	0.770879	0.788219	0.848238	0.900262	0.871046	0.813009	0.776353
	0.683186	0.929809	1	0.893241	0.78751	0.622375	0.417192	0.288612	0.203104	0.134485	0.03537	0.00799725	0.0499616	0.0411641	0.00800909	-0.00520019	0.00960466	-0.000541946	-0.0425033	-0.0594313	-0.0694619	-0.077755	-0.0536953	-0.0317201	-0.0435259	-0.0522905	-0.0295337	0.0150026	0.0417979	0.0423552	0.060332	0.0416809	-0.00302955	-0.0280363	-0.0214514	-0.0157079	-0.0159445	0.0174348	0.0381742	0.0403241	0.0184394	0.00364225	0.0165055	0.0530028	0.168536	0.246323	0.22976	0.215358	0.27836
	0.879506	0.944238	1	0.951721	0.891857	0.845842	0.704425	0.518996	0.355199	0.234436	0.171066	0.132559	0.0981306	0.0883523	0.0663536	0.0335185	0.0276723	0.0199047	0.00386183	-0.00460142	-0.00791103	-0.00271916	0.00798214	-0.00626223	-0.00534839	-0.00951314	-0.0168759	-0.0189188	-0.0357741	-0.0213054	0.0218118	0.0182274	-0.0162642	-0.0138057	-0.00856326	-0.0266802	-0.0257549	-0.0145213	0.0196265	0.132243	0.228538	0.231501	0.218998	0.265693	0.376267	0.520907	0.738056	0.899343	0.917092
	0.779306	0.969881	1	0.888091	0.745097	0.62238	0.530643	0.467028	0.439183	0.420193	0.383227	0.349346	0.325268	0.305984	0.288228	0.261946	0.251635	0.25635	0.242699	0.190898	0.146788	0.122442	0.0964754	0.0786297	0.068075	0.0518155	0.0187709	-0.0138293	-0.0196609	0.00231973	0.0215466	0.0288669	0.0296081	0.028187	0.033126	0.0309463	0.026198	0.0268612	0.0400822	0.0633813	0.0659957	0.0703791	0.0776923	0.0750897	0.0947926	0.124577	0.155965	0.194554	0.297488
	0.604173	0.959623	1	0.76429	0.536841	0.381289	0.277692	0.201467	0.141731	0.109784	0.123575	0.177071	0.247089	0.264103	0.212301	0.158657	0.164758	0.198632	0.239392	0.314571	0.341939	0.269848	0.183203	0.180165	0.217654	0.200546	0.135571	0.0786819	0.0360787	-0.004629	-0.0312713	-0.0395737	-0.0347473	-0.011571	-0.0131458	-0.0281135	-0.00818621	0.0249933	0.0359015	0.0362388	0.0171324	-0.00855223	-0.00992404	-0.00952426	-0.00391497	-0.000267727	0.0134482	0.0362891	0.123836
	0.973072	0.985139	1	0.966383	0.893083	0.816563	0.776007	0.785087	0.805498	0.790588	0.77428	0.794932	0.797508	0.776862	0.727502	0.676793	0.60888	0.553601	0.511865	0.485589	0.483701	0.492309	0.500648	0.439737	0.347356	0.297427	0.265881	0.202469	0.140963	0.0784954	0.0193538	-0.0232181	-0.0409339	-0.0154109	0.020451	0.0544303	0.101052	0.130635	0.160259	0.206409	0.266968	0.358293	0.460223	0.578214	0.704673	0.768625	0.843024	0.942961	0.967262
	0.925769	0.963342	1	0.98044	0.90858	0.831019	0.749646	0.671218	0.61039	0.555515	0.506415	0.466195	0.405192	0.325357	0.248751	0.18943	0.151583	0.129546	0.114779	0.117349	0.107119	0.0712925	0.0428536	0.0291869	0.0240168	0.0077595	0.00749841	0.0215826	0.0274217	0.0616663	0.116297	0.186147	0.293477	0.346253	0.357989	0.377197	0.397023	0.445371	0.520979	0.608188	0.716777	0.814953	0.862068	0.90481	0.926575	0.898335	0.883059	0.912079	0.930364
	0.664393	0.913321	1	0.889776	0.700863	0.520764	0.387327	0.263519	0.163629	0.0990248	0.0702603	0.0682263	0.026535	-0.0211515	-0.0535638	-0.0465575	-0.0543617	-0.0841289	-0.0645829	-0.0318557	-0.0420292	-0.0138107	0.0234467	0.00704812	-0.0177614	-0.00399753	0.0236663	0.0664905	0.137293	0.183135	0.17708	0.120446	0.145647	0.270868	0.391783	0.469122	0.609151	0.734651	0.809078	0.85114	0.846295	0.820463	0.675591	0.489428	0.499501	0.684883	0.712408	0.560687	0.425473
	0.744216	0.885122	1	0.86047	0.542308	0.505479	0.612623	0.460161	0.238987	0.241358	0.323677	0.303975	0.187913	0.0475918	0.00495308	-0.00758566	-0.0480112	0.00642902	0.136745	0.150001	0.174578	0.21082	0.147567	0.0645161	0.00883795	-0.0178116	-0.0794278	-0.0352132	0.0196062	0.0537753	0.0996222	0.152989	0.175172	0.174409	0.133954	0.193835	0.274466	0.0972884	0.00380813	0.0632332	0.0723512	0.12388	0.193844	0.0942787	0.130184	0.280304	0.332337	0.478187	0.486824
	0.798902	0.963264	1	0.993627	0.961973	0.881167	0.801078	0.671527	0.605761	0.520134	0.401031	0.332968	0.218216	0.110435	0.111044	0.119656	0.113594	0.121455	0.112737	0.110454	0.0910159	0.0799049	0.135743	0.178862	0.15743	0.154493	0.127024	0.0748738	0.0437663	0.0332023	0.0253072	0.0622369	0.124501	0.205841	0.313019	0.416202	0.464995	0.401021	0.318355	0.322665	0.458857	0.553726	0.601322	0.641612	0.643986	0.65653	0.65744	0.678325	0.731985
	0.903246	0.955006	1	0.959281	0.921974	0.959763	0.984542	0.949308	0.895079	0.856868	0.853949	0.864913	0.831859	0.777022	0.734353	0.642309	0.514126	0.389719	0.263509	0.180779	0.1281	0.0940359	0.0716599	0.0355168	0.00673378	0.012894	0.0238601	0.0133606	-0.0103243	-0.0333177	-0.0275881	-0.00198343	0.0405145	0.116976	0.238989	0.364297	0.424736	0.467905	0.528704	0.56681	0.606905	0.726314	0.823076	0.825166	0.771069	0.734998	0.838186	0.975044	0.986814
	0.955525	0.980433	1	0.994614	0.945192	0.888708	0.862144	0.851236	0.825409	0.768988	0.690904	0.615658	0.565002	0.524406	0.483523	0.444734	0.39348	0.34648	0.315352	0.293284	0.269173	0.239822	0.228175	0.232158	0.258784	0.300373	0.278286	0.184239	0.0959383	0.0492381	0.0325506	0.0388688	0.0725164	0.122551	0.17371	0.246437	0.344287	0.433262	0.502169	0.562168	0.602769	0.626755	0.647272	0.666275	0.672172	0.669597	0.697202	0.742891	0.806658
	0.904839	0.974588	1	0.978237	0.924945	0.83304	0.724934	0.629941	0.555358	0.492155	0.434484	0.380553	0.324014	0.269076	0.222338	0.193919	0.175414	0.167193	0.162979	0.148773	0.133813	0.122001	0.116233	0.106524	0.0910337	0.081192	0.0690839	0.0424165	0.00801564	-0.012521	-0.0182364	-0.0186817	-0.00445182	0.0116959	0.0218145	0.0397611	0.0698835	0.117753	0.181438	0.26293	0.344683	0.421983	0.514798	0.59049	0.666066	0.771568	0.856179	0.894185	0.892055
	0.945512	0.988612	1	0.999657	0.984725	0.957805	0.952804	0.952629	0.925539	0.859317	0.780103	0.722598	0.674531	0.640103	0.609691	0.553704	0.495792	0.442993	0.377925	0.326776	0.302989	0.295178	0.281008	0.231607	0.156563	0.0839326	0.0356713	0.0074549	-0.0151915	-0.0273957	-0.0328319	-0.0379899	-0.0379433	-0.0310772	-0.0250011	-0.0169328	-0.00303289	0.02159	0.0699475	0.124928	0.179895	0.239277	0.306904	0.378707	0.455517	0.546482	0.655662	0.755856	0.829108
	0.973049	0.996692	1	0.973197	0.896029	0.857627	0.873606	0.818987	0.691148	0.559856	0.455561	0.374099	0.296621	0.238571	0.196336	0.147679	0.0976227	0.0649945	0.034323	0.00378064	-0.0133943	-0.0132526	-0.00176566	0.00279339	-0.005469	-0.0036621	0.0536904	0.0992303	0.0977177	0.0845789	0.0567497	0.0281967	0.00187808	-0.0111681	0.00463563	0.0542712	0.100674	0.143492	0.175476	0.187586	0.220058	0.276414	0.320813	0.366767	0.435869	0.531449	0.672258	0.82784	0.916774
	0.805681	0.910203	1	0.871918	0.651562	0.521519	0.430536	0.333503	0.268623	0.18023	0.125955	0.106443	0.0838628	0.0764343	0.0605251	0.0693335	0.064546	0.0378943	0.0457577	0.0482373	0.0375648	0.0110144	-0.00391264	-0.00634716	0.0062737	0.0384922	0.101148	0.123979	0.0612811	-0.00537603	-0.0404065	-0.0624777	-0.0761014	-0.0499937	-0.0529757	-0.0309053	0.00391032	-0.00754471	0.0343481	0.0750097	0.0927687	0.146978	0.259654	0.345396	0.495338	0.751315	0.952227	0.985086	0.872986
	0.85546	0.951074	1	0.998016	0.937138	0.852318	0.791307	0.742911	0.700929	0.640263	0.6373	0.631141	0.545387	0.487342	0.438862	0.385742	0.351345	0.320355	0.283068	0.254781	0.237602	0.208828	0.169089	0.111611	0.0530787	0.0111479	-0.0175374	-0.0344391	-0.0468421	-0.0521992	-0.064456	-0.0651915	-0.0630036	-0.0642303	-0.0658396	-0.0693961	-0.0443373	-0.0183164	0.00819631	0.051199	0.0928262	0.144383	0.215605	0.313362	0.395822	0.467071	0.547486	0.608171	0.683453
	0.877174	0.953777	1	0.97899	0.931558	0.91076	0.916132	0.916102	0.79988	0.685733	0.604191	0.452202	0.321337	0.254697	0.194289	0.130025	0.0805573	0.0551365	0.0521794	0.0563267	0.0553692	0.0454718	0.0628349	0.0642618	0.0297282	0.00902637	-0.00441875	-0.0245383	-0.0543687	-0.0826224	-0.0748885	-0.00989237	0.0812483	0.178958	0.253687	0.321481	0.470515	0.643565	0.738318	0.705762	0.703557	0.776721	0.76713	0.777676	0.789531	0.787425	0.797822	0.793252	0.809573
	0.898604	0.973679	1	0.947188	0.83005	0.763995	0.833689	0.866388	0.741896	0.584067	0.459289	0.367549	0.314706	0.279777	0.244006	0.2384	0.229837	0.192129	0.171681	0.201839	0.220705	0.200732	0.152211	0.0935283	0.0421431	0.0104143	0.0234756	0.0396262	0.026208	-0.00401135	-0.0118219	-0.0146541	-0.0265369	-0.0191071	-0.00866512	-0.00309215	-0.00836685	-0.0089167	0.0196937	0.0478739	0.0748886	0.0928776	0.119009	0.179417	0.259065	0.388782	0.505056	0.579432	0.699672
	0.902601	0.971656	1	0.941704	0.877951	0.873571	0.929146	0.949624	0.961132	0.896406	0.749106	0.645291	0.544462	0.420019	0.295633	0.219582	0.137989	0.0896852	0.129777	0.130864	0.0661425	0.0124242	0.0160156	0.0232964	0.0197897	0.0217573	-0.000235948	-0.0169949	-0.0361189	-0.0650106	-0.0495449	-0.00209322	0.0286857	0.00979874	0.0164556	0.03367	0.0279719	0.0216749	0.0221773	0.0280215	0.0578919	0.163708	0.20462	0.229623	0.29196	0.336818	0.416096	0.496843	0.636149
	0.803593	0.965153	1	0.953504	0.884076	0.815871	0.739744	0.618578	0.461676	0.330166	0.245393	0.18856	0.124446	0.09288	0.0825581	0.0548135	0.0387375	0.0176965	-0.00254571	-0.00211491	-0.00111508	-0.00563142	-0.0120903	-0.00142434	0.0250817	0.0539477	0.0956034	0.102754	0.0877574	0.135893	0.21592	0.270999	0.296308	0.333644	0.373613	0.381875	0.363275	0.312032	0.264791	0.23779	0.234253	0.251211	0.253377	0.259277	0.301235	0.383229	0.434448	0.45979	0.517164
	0.643486	0.863304	1	0.952481	0.767938	0.615021	0.54904	0.488304	0.386526	0.274019	0.197069	0.151642	0.120639	0.0983849	0.106586	0.144141	0.158173	0.151627	0.139964	0.109669	0.0806199	0.0563269	0.0344971	0.0235238	0.02303	0.0223218	0.0172285	0.0174502	0.0142152	0.00642451	0.0046858	0.00489855	0.00411418	0.00459746	0.00472969	0.00323912	0.0109178	0.0174534	0.0133867	0.0124712	0.0321725	0.0507213	0.0545634	0.0834275	0.126502	0.198777	0.275864	0.344541	0.423597
	0.722225	0.849037	0.947369	1	0.976324	0.882322	0.766118	0.682702	0.62496	0.561938	0.474467	0.393272	0.352162	0.318571	0.273745	0.225511	0.184179	0.154161	0.130858	0.118675	0.125849	0.138705	0.146051	0.157656	0.187367	0.240537	0.305373	0.370061	0.411235	0.371859	0.272271	0.194417	0.152962	0.126755	0.0903208	0.0434482	0.0156353	0.0148357	0.0292754	0.0498182	0.0832116	0.123292	0.172064	0.229391	0.283981	0.35038	0.409657	0.49952	0.596228
	0.566127	0.783588	0.938535	1	0.945778	0.853372	0.777777	0.693197	0.627529	0.606344	0.55009	0.508869	0.534403	0.547118	0.512808	0.441323	0.367833	0.333773	0.308197	0.251903	0.201598	0.193053	0.179927	0.130265	0.0932503	0.0718013	0.0481893	0.020179	0.00610688	-0.00342967	-0.0107318	-0.00898914	-0.0106082	-0.0055814	0.0341062	0.0985693	0.132414	0.124425	0.134117	0.181611	0.208669	0.190533	0.167389	0.155221	0.140853	0.155716	0.180409	0.186095	0.239031
	0.833188	0.941462	0.984521	1	0.938697	0.809141	0.724489	0.71349	0.686278	0.708707	0.827188	0.871268	0.828009	0.730393	0.582521	0.42077	0.270192	0.166661	0.0781481	0.00349604	-0.0276417	-0.0439854	-0.0786736	-0.0835788	-0.0781916	0.0362794	0.135006	0.0766413	0.0637384	0.12042	0.196976	0.277375	0.409958	0.582393	0.691854	0.777322	0.718579	0.547086	0.452178	0.397274	0.368176	0.342889	0.323232	0.324282	0.338283	0.335723	0.322139	0.321982	0.411544
	0.732546	0.810136	0.939333	1	0.83041	0.640924	0.497813	0.403564	0.346514	0.320733	0.303215	0.242015	0.201438	0.181103	0.158029	0.1449	0.134683	0.0890956	0.0527854	0.0637204	0.0671026	0.0289471	-0.0100936	-0.0258632	-0.00397478	0.0709335	0.237454	0.446796	0.416679	0.188564	0.0145849	-0.0667978	-0.0741229	-0.0573347	-0.0591124	-0.0498436	-0.0216821	0.00165054	0.0290639	0.0570873	0.096319	0.184764	0.257974	0.292031	0.31528	0.297421	0.289116	0.308422	0.410102
	0.818981	0.946311	0.990903	1	0.935617	0.82788	0.678343	0.505153	0.39787	0.363001	0.348766	0.295972	0.227296	0.222966	0.248383	0.248187	0.228997	0.237785	0.378152	0.588123	0.677245	0.64599	0.532234	0.389663	0.252678	0.155567	0.161994	0.153145	0.123894	0.0756366	-0.00924395	-0.0642478	-0.111068	-0.135862	-0.148961	-0.175835	-0.17591	-0.166377	-0.150988	-0.134917	-0.12654	-0.117824	-0.105024	-0.0645312	0.0459924	0.125824	0.0990924	0.131647	0.316077
	0.710226	0.848662	0.951591	1	0.953529	0.872403	0.830652	0.779079	0.719724	0.646326	0.561383	0.505235	0.447711	0.377049	0.360504	0.393374	0.419713	0.415303	0.382866	0.332105	0.270026	0.183597	0.102102	0.0446707	-0.00943767	-0.0568774	-0.0859797	-0.0905349	-0.0840933	-0.0689472	-0.0552662	-0.0542368	-0.0244716	0.0748787	0.174536	0.228531	0.287863	0.349362	0.397202	0.431161	0.467088	0.495515	0.509339	0.505992	0.503638	0.535727	0.57187	0.567807	0.538374
	0.91169	0.946533	0.984165	1	0.959718	0.882266	0.799166	0.737348	0.705952	0.68392	0.678251	0.692985	0.701559	0.692399	0.645739	0.576668	0.510199	0.44479	0.388974	0.354059	0.340518	0.339697	0.353481	0.369081	0.373957	0.375851	0.326873	0.222957	0.122675	0.044705	-0.00155581	-0.0117643	0.000422784	0.0121288	0.0293288	0.0501176	0.0716144	0.0996454	0.132814	0.175245	0.228878	0.280994	0.324596	0.360833	0.398799	0.452837	0.536774	0.646881	0.75476
	0.92332	0.97493	0.976945	1	0.92299	0.795604	0.706541	0.648712	0.564601	0.447709	0.363769	0.292093	0.296148	0.347406	0.295834	0.260259	0.276128	0.372437	0.436139	0.412153	0.421148	0.424376	0.401492	0.344134	0.255267	0.131619	0.0673499	0.0986333	0.186196	0.251678	0.255111	0.239	0.280718	0.348798	0.38531	0.494009	0.589451	0.59815	0.53651	0.493032	0.533112	0.579763	0.627309	0.697104	0.785208	0.877515	0.95495	0.949074	0.866968
	0.84531	0.871559	0.977398	1	0.953888	0.985955	0.95749	0.867638	0.838524	0.754347	0.644676	0.68363	0.765974	0.705918	0.613552	0.473299	0.300698	0.207175	0.175024	0.157777	0.10144	0.0449407	0.000387077	-0.00539722	0.03932	0.044378	0.0357979	0.0665147	0.0663714	0.0696982	0.0779664	0.0270769	0.025427	0.0800151	0.0426937	0.0586904	0.124999	0.217048	0.452136	0.671507	0.71363	0.707409	0.682449	0.617267	0.598249	0.61524	0.664657	0.720252	0.827399
	0.519243	0.594965	0.814637	1	0.924428	0.700666	0.548092	0.491598	0.46514	0.429781	0.369883	0.319129	0.36141	0.490609	0.667072	0.716715	0.589341	0.485478	0.553171	0.636919	0.607285	0.586296	0.535156	0.462207	0.396425	0.331832	0.351004	0.382136	0.320598	0.224031	0.146939	0.109605	0.137327	0.193319	0.191201	0.155459	0.235974	0.393588	0.576765	0.783083	0.879329	0.819331	0.677722	0.508339	0.457927	0.486718	0.484052	0.47633	0.474774
	0.12725	0.115896	0.535348	1	0.869141	0.612189	0.422323	0.225832	0.106753	0.0419992	0.03303	0.0525795	0.0624172	0.0400387	0.0331363	0.0283226	0.0213954	0.0225335	0.0186356	0.0236863	0.0183411	0.0184802	0.0121255	0.00265081	0.0269239	0.0556279	0.0722192	0.0888289	0.0983703	0.0951722	0.0902154	0.0827271	0.0733277	0.0688159	0.0652162	0.0650532	0.0587808	0.0424465	0.0234027	0.0186046	0.0251478	0.0255773	0.0703671	0.0767518	0.040482	0.0218869	0.0123107	0.00362735	0.035059
	0.782728	0.858802	0.950976	1	0.958274	0.819693	0.64686	0.47122	0.322265	0.237694	0.177407	0.11821	0.0882583	0.0719376	0.0457249	0.0229624	0.0110282	0.0111067	0.0153801	0.000669325	0.00386722	0.0138469	0.00164983	-0.0112853	-0.0124859	-0.017757	-0.0227389	-0.013283	-0.0106807	0.0190016	0.0711982	0.0901119	0.080261	0.0721801	0.162943	0.287581	0.317781	0.325756	0.320251	0.320531	0.407651	0.48838	0.523185	0.571186	0.672225	0.778431	0.817613	0.860311	0.848726
	0.864454	0.937734	0.991801	1	0.956119	0.911634	0.868203	0.818865	0.770196	0.69829	0.62705	0.565564	0.49368	0.4069	0.323869	0.266068	0.222399	0.180292	0.128177	0.0642573	0.0273353	0.0315053	0.0431659	0.0475472	0.0457883	0.0434018	0.0426968	0.0403993	0.0293089	0.0164318	0.00986282	0.0177318	0.0307689	0.0448052	0.0594376	0.0752716	0.0959625	0.114744	0.13558	0.154798	0.171091	0.191615	0.236043	0.308461	0.392425	0.47677	0.575734	0.673743	0.733435
	0.706883	0.87825	0.980615	1	0.980204	0.954468	0.908899	0.833526	0.749723	0.650046	0.512743	0.386681	0.310147	0.260918	0.225321	0.234189	0.246352	0.241215	0.223775	0.124589	0.0617533	0.100407	0.165968	0.224919	0.230022	0.184352	0.128323	0.0853281	0.052385	0.056269	0.0860114	0.123641	0.164528	0.181138	0.142669	0.0893521	0.0593015	0.0188896	0.000604846	0.008511	0.00948957	0.0344896	0.146444	0.28642	0.382228	0.484707	0.544085	0.53287	0.515587
	0.969449	0.978998	0.987318	1	0.965236	0.929091	0.951233	0.981697	0.975095	0.947265	0.9339	0.908197	0.894058	0.856689	0.7648	0.698786	0.628387	0.522868	0.438283	0.364926	0.300877	0.238668	0.212329	0.182104	0.11544	0.0537055	0.00300769	-0.00948079	-0.0404281	-0.0947413	-0.110104	-0.0726196	-0.0285838	0.00917331	0.0479672	0.0880145	0.130574	0.16407	0.226755	0.362782	0.449599	0.51122	0.603531	0.665162	0.784856	0.857628	0.862232	0.890104	0.933421
	0.698242	0.845219	0.956768	1	0.979868	0.941298	0.898622	0.805165	0.671028	0.534933	0.429315	0.359344	0.304033	0.252702	0.221519	0.195735	0.150934	0.103972	0.0707144	0.0509759	0.0306112	0.0413413	0.0749597	0.0786898	0.0599326	0.0356239	0.0160901	0.00685198	0.00343785	-0.00270125	-0.00467354	-0.0094982	-0.0141238	-0.0127403	-0.0124287	-0.0142555	-0.0161995	-0.00650733	0.00236065	0.0159467	0.0373137	0.0454184	0.0478384	0.060753	0.0975088	0.151774	0.207721	0.295847	0.423659
	0.605132	0.732546	0.932969	1	0.897368	0.801554	0.754279	0.719142	0.652874	0.547362	0.427952	0.316734	0.228237	0.17239	0.20133	0.331003	0.420056	0.392141	0.350647	0.293216	0.214505	0.170552	0.134471	0.0859477	0.0719507	0.0660869	0.0374044	0.00725931	-0.00871342	-0.0117684	-0.020769	-0.0250853	-0.0187628	-0.00849522	0.0207151	0.0589369	0.0916186	0.133836	0.198211	0.216895	0.198137	0.206754	0.225781	0.303163	0.425317	0.539712	0.605624	0.614548	0.616624
	0.827033	0.89129	0.99173	1	0.961076	0.904996	0.796237	0.682169	0.57624	0.482512	0.433019	0.405419	0.330631	0.266368	0.244921	0.208983	0.216184	0.29205	0.355514	0.360483	0.346396	0.328877	0.288465	0.218938	0.13055	0.0643698	0.02129	-0.0145675	-0.0270283	-0.0385011	-0.0392114	-0.0320426	-0.0245706	-0.00848941	-0.00786732	-0.00483741	0.00835353	0.0156895	0.00410308	0.00526126	0.0263497	0.0719701	0.138577	0.223855	0.329116	0.425398	0.493519	0.596008	0.731967
	0.784089	0.923328	0.999082	1	0.967562	0.875053	0.727953	0.574545	0.420008	0.270182	0.174211	0.121391	0.0792829	0.0628139	0.0837388	0.154171	0.23901	0.279182	0.275354	0.256497	0.239414	0.223131	0.219169	0.211269	0.18852	0.207781	0.289289	0.354912	0.372401	0.499558	0.688706	0.751991	0.784106	0.797208	0.716636	0.623224	0.570013	0.537462	0.495352	0.437957	0.442065	0.465678	0.426548	0.401259	0.402361	0.400695	0.42466	0.465654	0.537764
	0.783273	0.857849	0.952204	1	0.967453	0.917914	0.843889	0.729337	0.632298	0.519818	0.420929	0.36493	0.306127	0.273734	0.256663	0.204631	0.147548	0.109725	0.109652	0.142901	0.171609	0.163836	0.130665	0.127712	0.149819	0.161625	0.162379	0.128293	0.0712047	0.0477182	0.0698	0.113093	0.164391	0.212254	0.248129	0.259237	0.264475	0.27935	0.293488	0.310353	0.335112	0.368567	0.393834	0.414141	0.45416	0.535238	0.62941	0.69672	0.734486
	0.964869	0.984384	0.996961	1	0.954083	0.881978	0.811879	0.716161	0.602883	0.529906	0.486857	0.445317	0.397436	0.367643	0.377449	0.358418	0.305574	0.284805	0.315827	0.346472	0.331557	0.286804	0.230672	0.177457	0.122111	0.0653866	0.0271825	0.0152366	0.01526	0.0137913	0.0228977	0.0424899	0.0654707	0.109421	0.166487	0.249736	0.351107	0.441106	0.467744	0.462672	0.488515	0.530599	0.596387	0.65409	0.703982	0.767694	0.815889	0.834784	0.869434
	0.811096	0.883249	0.977719	1	0.937103	0.873673	0.824417	0.71913	0.592073	0.4775	0.429129	0.418825	0.37913	0.308685	0.25039	0.207252	0.175409	0.197461	0.253511	0.277394	0.263875	0.265062	0.242757	0.182885	0.124901	0.0852094	0.0691635	0.0603988	0.0543549	0.0650326	0.100306	0.134123	0.145276	0.183669	0.303088	0.448973	0.539984	0.567139	0.582002	0.618309	0.675025	0.71892	0.784067	0.878174	0.908455	0.873858	0.844661	0.865258	0.871222
	0.629976	0.677508	0.834656	0.979695	1	0.951482	0.845546	0.70242	0.556366	0.408282	0.296906	0.214837	0.15963	0.123265	0.0977	0.0793363	0.06651	0.0613206	0.0402032	0.0252895	0.0146832	0.00725156	0.00709787	0.00660764	0.00413509	8.03394e-07	-0.0103421	-0.0238553	-0.0236239	-0.0202396	-0.0177863	-0.0125665	-0.0112214	-0.0205179	-0.0205051	-0.000426252	0.00769717	0.00239554	0.00182208	0.0287393	0.0742732	0.0931436	0.0821953	0.0972309	0.167317	0.241996	0.295969	0.376279	0.48803
	0.674471	0.786247	0.812221	0.89535	1	0.886075	0.656075	0.419643	0.244174	0.163295	0.172472	0.182694	0.162149	0.136268	0.106736	0.104636	0.113515	0.120404	0.120416	0.105421	0.104788	0.141283	0.162146	0.152736	0.145675	0.17578	0.188815	0.150937	0.103566	0.0789022	0.0731408	0.0928532	0.168371	0.206273	0.207472	0.231215	0.275919	0.269922	0.246433	0.272763	0.266568	0.27958	0.284918	0.27474	0.297905	0.303649	0.319482	0.34321	0.42911
	0.598156	0.721009	0.840604	0.9116	1	0.924813	0.72653	0.5191	0.355123	0.23971	0.138753	0.0686021	0.0387018	0.052101	0.0645766	0.0493442	0.0238807	0.00387892	0.000980077	0.0112445	0.0259461	0.0203547	0.0261646	0.0593953	0.0728272	0.0409684	0.0192614	0.0360079	0.0662782	0.0339019	0.00109782	0.020867	0.02194	0.0337934	0.0282868	0.0339869	0.0367686	0.0232908	0.0244464	0.0166282	0.0137694	0.0269685	0.0579498	0.0680691	0.0671821	0.0736879	0.0675087	0.0973462	0.260842
	0.553143	0.70086	0.884295	0.990355	1	0.905206	0.814011	0.753583	0.677809	0.617785	0.58313	0.555299	0.507429	0.4159	0.345641	0.305223	0.238122	0.162892	0.130027	0.109047	0.0668394	0.0319478	0.0245947	0.0324164	0.0330668	0.0386407	0.0434602	0.0293	0.0126859	0.0126212	0.0177771	0.0132845	0.0134756	0.0199141	0.0111432	0.0131031	0.0352886	0.08201	0.132099	0.169973	0.206538	0.25129	0.279548	0.277179	0.305705	0.347648	0.354002	0.375033	0.439819
	0.867992	0.925963	0.961709	0.989153	1	0.944653	0.887362	0.870523	0.83394	0.780989	0.724202	0.664924	0.604627	0.521071	0.429399	0.364201	0.297608	0.22884	0.206111	0.204787	0.179665	0.154491	0.127867	0.101704	0.0713754	0.0542285	0.063551	0.0700302	0.0581204	0.0325273	0.0242172	0.042959	0.102046	0.174938	0.241496	0.304408	0.336375	0.351244	0.401812	0.444549	0.482716	0.534484	0.558703	0.570751	0.575479	0.599468	0.669807	0.732741	0.770993
	0.774416	0.811403	0.91359	0.997462	1	0.957048	0.903444	0.85613	0.814277	0.779403	0.726106	0.636301	0.533787	0.436204	0.357153	0.300036	0.255213	0.210994	0.176451	0.149949	0.122613	0.101957	0.0974216	0.0973272	0.0879177	0.0780884	0.0737984	0.0584102	0.0468467	0.0417375	0.0210781	0.001321	-0.0101179	-0.000927277	0.0357739	0.0591957	0.0512246	0.0459308	0.0551277	0.0811621	0.135145	0.194654	0.223763	0.223684	0.24789	0.303003	0.394078	0.549878	0.682984
	0.976602	0.931204	0.929929	0.977937	1	0.991673	0.987197	0.974492	0.955621	0.899832	0.843372	0.804595	0.731964	0.666793	0.642781	0.636768	0.604702	0.542577	0.482301	0.435484	0.395119	0.351293	0.28713	0.187142	0.111709	0.090376	0.100854	0.12796	0.157035	0.176541	0.181799	0.183183	0.182599	0.181762	0.201993	0.234378	0.251668	0.290767	0.345679	0.39264	0.416966	0.416529	0.426244	0.443584	0.48625	0.583789	0.698677	0.81016	0.902918
	0.944404	0.961484	0.939415	0.983484	1	0.941874	0.890495	0.878179	0.884464	0.856441	0.795828	0.689883	0.583683	0.489071	0.406752	0.365255	0.376561	0.382715	0.354982	0.368624	0.380434	0.33813	0.315985	0.31102	0.290959	0.301449	0.294035	0.253346	0.230642	0.224686	0.243276	0.241661	0.24294	0.250988	0.304797	0.35712	0.366415	0.394569	0.45834	0.542749	0.554137	0.527808	0.585515	0.629865	0.628664	0.694552	0.824016	0.925294	0.939377
	0.727822	0.811483	0.871531	0.971278	1	0.929466	0.925547	0.919298	0.900211	0.901753	0.851292	0.740954	0.614878	0.530167	0.472568	0.428075	0.42993	0.407318	0.391054	0.38856	0.339006	0.330987	0.343801	0.327928	0.320809	0.28511	0.16031	0.0280064	-0.0238768	-0.0354499	-0.0232919	-0.0178694	-0.0273014	0.0228067	0.07345	0.0696923	0.0596774	0.0578796	0.0553535	0.0326543	0.0347429	0.0429814	0.0219077	0.0542481	0.141854	0.245015	0.379188	0.50404	0.588624
	0.924227	0.906601	0.907455	0.966393	1	0.989837	0.992917	0.968371	0.871788	0.774864	0.702158	0.612347	0.520386	0.4438	0.406957	0.364086	0.341126	0.331836	0.27859	0.17204	0.0554121	0.000544997	0.0214842	0.0735295	0.0509758	0.00119699	-0.00900672	0.0494677	0.188113	0.318317	0.390023	0.458431	0.503273	0.550398	0.692888	0.797171	0.800797	0.798418	0.819287	0.913408	0.922773	0.79777	0.765123	0.824613	0.896322	0.884381	0.826307	0.817432	0.873076
	0.916346	0.918118	0.94798	0.993765	1	0.97961	0.949753	0.853066	0.719811	0.571833	0.41682	0.292535	0.196518	0.121213	0.0740493	0.0433922	0.0142171	-0.00758218	-0.00283986	0.00640699	0.000598793	-0.00532579	0.00371886	0.0200628	0.0256763	0.0216317	0.0175526	0.00796856	-0.00424642	0.00147638	0.0174505	0.0433934	0.0894277	0.142057	0.192378	0.232773	0.27276	0.318101	0.32867	0.324736	0.33858	0.343585	0.336165	0.333355	0.330909	0.362435	0.49198	0.676203	0.813296
	0.816916	0.878769	0.938307	0.975971	1	0.988595	0.927687	0.81073	0.691257	0.60127	0.482476	0.346851	0.238211	0.158165	0.10193	0.0651986	0.0324622	0.0125531	0.000735239	-0.0108526	-0.0156565	-0.0169043	-0.0244119	-0.0363052	-0.0513036	-0.0600364	-0.0561328	-0.0463327	-0.0252579	0.0133321	0.0714414	0.114821	0.152148	0.227562	0.303202	0.347514	0.388495	0.414616	0.417861	0.420468	0.440905	0.451356	0.431317	0.407169	0.374801	0.388646	0.514953	0.654592	0.718004
	0.526623	0.681337	0.833542	0.939284	1	0.979626	0.914347	0.902773	0.861965	0.726032	0.56093	0.439832	0.422373	0.429745	0.378924	0.281231	0.189681	0.146492	0.151982	0.186894	0.207208	0.271152	0.382665	0.402811	0.368444	0.37574	0.428186	0.483951	0.483262	0.404535	0.301907	0.242185	0.22413	0.224985	0.274656	0.34951	0.3705	0.332828	0.298585	0.281193	0.288317	0.284555	0.254412	0.228406	0.207258	0.207399	0.261802	0.347985	0.416111
	0.910549	0.81379	0.818324	0.93779	1	0.926456	0.778543	0.635769	0.491818	0.39834	0.336687	0.276177	0.200719	0.170737	0.209066	0.260301	0.276864	0.223442	0.186037	0.171217	0.117282	0.0486743	-0.00369236	-0.0539169	-0.101499	-0.135959	-0.164473	-0.176075	-0.157589	-0.110648	-0.0419617	0.0064846	0.00740703	-0.007133	-0.0137869	-0.014294	-7.43087e-05	0.0790256	0.149827	0.145814	0.144469	0.135191	0.111785	0.105997	0.256566	0.591467	0.856925	0.93715	0.938458
	0.815697	0.846766	0.937054	0.998003	1	0.869299	0.697409	0.620759	0.524522	0.362804	0.2987	0.290749	0.284212	0.291668	0.297012	0.347222	0.397407	0.372285	0.332391	0.305259	0.247157	0.180594	0.109417	0.0580697	0.0742885	0.131961	0.157469	0.136285	0.125288	0.136193	0.148933	0.138293	0.145011	0.146048	0.118022	0.0982193	0.0995973	0.110865	0.121576	0.189787	0.253817	0.253284	0.224638	0.222718	0.253363	0.294476	0.36595	0.448779	0.54026
	0.58615	0.661007	0.880212	0.98945	1	0.870051	0.752908	0.700448	0.573597	0.427997	0.325928	0.305323	0.341446	0.355163	0.352604	0.358228	0.359597	0.365317	0.36269	0.339371	0.257569	0.212562	0.233058	0.219373	0.15888	0.104758	0.0841345	0.117609	0.164715	0.152589	0.0880144	0.0607412	0.0799512	0.0986738	0.0874972	0.0668293	0.117172	0.157552	0.203209	0.266009	0.384996	0.551933	0.586792	0.543123	0.583064	0.682055	0.814964	0.855405	0.762905
	0.575417	0.682373	0.788607	0.944763	1	0.886715	0.707734	0.576851	0.498591	0.463763	0.452637	0.437684	0.369919	0.254061	0.147231	0.0771908	0.0726497	0.122449	0.158828	0.184577	0.229136	0.240378	0.188902	0.120625	0.0781871	0.040564	-0.000189853	-0.0248686	-0.0350814	-0.0315769	-0.0316635	-0.0337191	-0.0194272	-0.0102795	-0.0134098	-0.0196095	-0.0268426	-0.0282316	-0.0186135	-0.0123462	-0.0078814	0.0429887	0.202908	0.414774	0.457912	0.346818	0.223301	0.14927	0.207965
	0.555638	0.718199	0.87059	0.965349	1	0.947337	0.873638	0.810949	0.697248	0.573003	0.479209	0.416129	0.406672	0.441275	0.524541	0.663433	0.787253	0.847995	0.832631	0.767281	0.710787	0.611872	0.45986	0.346274	0.305133	0.273141	0.209382	0.150834	0.103556	0.0582667	0.0194097	0.0188238	0.0631614	0.114946	0.171996	0.237421	0.248846	0.304302	0.468281	0.704742	0.861065	0.84587	0.724522	0.542621	0.419989	0.366676	0.361735	0.384526	0.402306
	0.837068	0.83943	0.865896	0.950292	1	0.967976	0.933736	0.849338	0.712929	0.6042	0.52026	0.455418	0.401293	0.381713	0.433837	0.493592	0.495054	0.474689	0.534824	0.703318	0.783624	0.699549	0.576249	0.409872	0.244573	0.138342	0.0484323	-0.0238693	-0.0640136	-0.0842802	-0.105899	-0.104848	-0.0899845	-0.0608649	-0.0187723	0.0465068	0.123851	0.244564	0.391745	0.47091	0.497978	0.533576	0.594028	0.604602	0.632407	0.671691	0.635055	0.585807	0.617307
	0.715806	0.77122	0.855849	0.954351	1	0.94555	0.851713	0.771328	0.678981	0.591614	0.551698	0.518045	0.48113	0.46372	0.466986	0.472013	0.491602	0.51043	0.512427	0.501959	0.458226	0.436759	0.472094	0.478918	0.391848	0.30069	0.213105	0.103938	0.0140082	-0.0360793	-0.0663111	-0.0841169	-0.0700872	-0.042945	-0.00814715	0.0192301	0.0290293	0.0791625	0.1598	0.249066	0.36234	0.466613	0.521702	0.479216	0.395979	0.386627	0.438818	0.517603	0.601524
[truncated: 1,180 more rows]
[truncated: 1,229 more columns]

## Sheet: panel h
	day 0
	0	17.6471	5.88235	17.6471	11.7647	0	29.4118	11.7647	5.88235	0
	0	29.0323	6.45161	9.67742	12.9032	9.67742	6.45161	0	12.9032	12.9032
	5	10	20	25	0	0	20	5	10	5
	3.22581	0	6.45161	16.129	12.9032	3.22581	16.129	19.3548	22.5806	0
[truncated: 26 more rows]

## Sheet: panel i
		day 0	day 1
[truncated: 14 more rows]

[truncated: 3 more sheets: panel j, panel k, panel l]
