# Supplementary material for: Entorhinal cortex directs learning-related changes in CA1 representations
Source: Nature. 2022 Nov 2;611(7936):554–62. doi: 10.1038/s41586-022-05378-6 (PMC9668747; doi:10.1038/s41586-022-05378-6)
Supplement: Supplementary file 4 — Source Data Fig. 2 [file 41586_2022_5378_MOESM4_ESM.xlsx]

## Sheet: panel c
	day 0
	0	0	0	0.00452489	0.00452489	0.00452489	0.00452489	0.00452489	0.0135747	0.0135747	0.0135747	0.0135747	0.0135747	0.0271493	0.0271493	0.0271493	0.0271493	0.0271493	0.0316742	0.0316742	0.0316742	0.0316742	0.0316742	0.0316742	0.0316742	0.0316742	0.0316742	0.0316742	0.0316742	0.0316742	0.0316742	0.0316742	0.0361991	0.0361991	0.0361991	0.0361991	0.0361991	0.0361991	0.0361991	0.0361991	0.0361991	0.040724	0.040724	0.040724	0.040724	0.040724	0.040724	0.040724	0.040724
	0	0	0	0	0.0704225	0.0704225	0.0704225	0.0704225	0.0704225	0.0704225	0.084507	0.084507	0.084507	0.084507	0.084507	0.0880282	0.0880282	0.0880282	0.0880282	0.0880282	0.0880282	0.0880282	0.0880282	0.0880282	0.0880282	0.0880282	0.0915493	0.0915493	0.0915493	0.0915493	0.0915493	0.0915493	0.0915493	0.0915493	0.0915493	0.0915493	0.0915493	0.0915493	0.0915493	0.0915493	0.0915493	0.0915493	0.0915493	0.0950704	0.0950704	0.0950704	0.0950704	0.0950704	0.0950704
	0	0	0	0.0299401	0.0299401	0.0299401	0.0299401	0.0419162	0.0419162	0.0419162	0.0419162	0.0479042	0.0479042	0.0479042	0.0479042	0.0598802	0.0598802	0.0598802	0.0598802	0.0718563	0.0718563	0.0718563	0.0718563	0.0838323	0.0838323	0.0838323	0.0838323	0.0898204	0.0898204	0.0898204	0.0898204	0.101796	0.101796	0.101796	0.101796	0.101796	0.101796	0.101796	0.101796	0.101796	0.101796	0.101796	0.101796	0.101796	0.101796	0.101796	0.101796	0.101796	0.101796
	0	0	0	0	0	0	0	0.0684932	0.0684932	0.0684932	0.0684932	0.0719178	0.0719178	0.0719178	0.0719178	0.0753425	0.0753425	0.0753425	0.0753425	0.0753425	0.0753425	0.0753425	0.0753425	0.0821918	0.0821918	0.0821918	0.0821918	0.0856164	0.0856164	0.0856164	0.0856164	0.0890411	0.0890411	0.0890411	0.0890411	0.0958904	0.0958904	0.0958904	0.0958904	0.0958904	0.0958904	0.0958904	0.0958904	0.0958904	0.0958904	0.0958904	0.0958904	0.0958904	0.0958904
	0.00311526	0.0124611	0.0124611	0.0124611	0.0186916	0.0186916	0.0186916	0.0186916	0.0186916	0.0186916	0.0186916	0.0249221	0.0249221	0.0249221	0.0249221	0.0249221	0.0249221	0.0249221	0.0249221	0.0249221	0.0249221	0.0249221	0.0249221	0.0249221	0.0249221	0.0249221	0.0249221	0.0249221	0.0249221	0.0249221	0.0249221	0.0249221	0.0249221	0.0249221	0.0249221	0.0249221	0.0249221	0.0280374	0.0280374	0.0280374	0.0280374	0.0280374	0.0280374	0.0280374	0.0280374	0.0280374	0.0280374	0.0280374	0.0280374
	0	0	0	0.018315	0.018315	0.018315	0.018315	0.032967	0.032967	0.032967	0.032967	0.032967	0.03663	0.03663	0.03663	0.03663	0.040293	0.040293	0.040293	0.040293	0.043956	0.043956	0.043956	0.043956	0.043956	0.043956	0.043956	0.043956	0.043956	0.0512821	0.0512821	0.0512821	0.0512821	0.0512821	0.0512821	0.0512821	0.0512821	0.0512821	0.0512821	0.0512821	0.0512821	0.0512821	0.0512821	0.0512821	0.0512821	0.0512821	0.0512821	0.0512821	0.0512821
	0	0	0.0290909	0.0290909	0.0290909	0.0472727	0.0472727	0.0472727	0.0472727	0.0545455	0.0545455	0.0545455	0.0581818	0.0581818	0.0581818	0.0618182	0.0618182	0.0618182	0.0618182	0.0690909	0.0690909	0.0690909	0.0727273	0.0727273	0.0727273	0.0836364	0.0836364	0.0836364	0.0836364	0.0872727	0.0872727	0.0872727	0.0872727	0.0872727	0.0872727	0.0872727	0.0872727	0.0872727	0.0872727	0.0909091	0.0909091	0.0909091	0.0945455	0.0945455	0.0945455	0.0945455	0.0945455	0.0945455	0.0945455
	0	0	0.0286344	0.0286344	0.0286344	0.0286344	0.0418502	0.0418502	0.0418502	0.0418502	0.0484581	0.0484581	0.0484581	0.0484581	0.0506608	0.0506608	0.0506608	0.0594714	0.0594714	0.0594714	0.0594714	0.0638767	0.0638767	0.0638767	0.0638767	0.0682819	0.0682819	0.0682819	0.0682819	0.0814978	0.0814978	0.0814978	0.0814978	0.0814978	0.0814978	0.0814978	0.0814978	0.0814978	0.0814978	0.0814978	0.0837004	0.0837004	0.0837004	0.0837004	0.0881057	0.0881057	0.0881057	0.0881057	0.092511
	0	0.0160643	0.0160643	0.0361446	0.0361446	0.0481928	0.0481928	0.0481928	0.0481928	0.0481928	0.0522088	0.0522088	0.060241	0.060241	0.060241	0.060241	0.060241	0.0722892	0.0722892	0.0763052	0.0763052	0.0763052	0.0763052	0.0763052	0.0763052	0.0763052	0.0883534	0.0883534	0.0923695	0.0923695	0.0923695	0.0923695	0.0923695	0.0963855	0.0963855	0.108434	0.108434	0.108434	0.108434	0.108434	0.108434	0.108434	0.11245	0.11245	0.116466	0.116466	0.116466	0.116466	0.116466
	0	0	0	0	0	0	0	0.060241	0.060241	0.060241	0.060241	0.060241	0.060241	0.060241	0.060241	0.0662651	0.0662651	0.0662651	0.0662651	0.0662651	0.0662651	0.0662651	0.0662651	0.0692771	0.0692771	0.0692771	0.0692771	0.0692771	0.0692771	0.0692771	0.0692771	0.0692771	0.0692771	0.0692771	0.0692771	0.0692771	0.0692771	0.0692771	0.0692771	0.0692771	0.0692771	0.0692771	0.0692771	0.0692771	0.0692771	0.0692771	0.0692771	0.0692771	0.0692771
	0	0.00287356	0.00287356	0.00862069	0.00862069	0.0186782	0.0186782	0.0186782	0.0287356	0.0287356	0.045977	0.045977	0.0517241	0.0517241	0.0517241	0.0617816	0.0617816	0.0617816	0.0617816	0.0632184	0.0632184	0.0675287	0.0675287	0.0675287	0.0761494	0.0761494	0.0833333	0.0833333	0.0862069	0.0862069	0.0862069	0.0862069	0.0862069	0.0862069	0.0862069	0.0890805	0.0890805	0.0890805	0.0933908	0.0933908	0.0948276	0.0948276	0.0991379	0.0991379	0.102011	0.102011	0.102011	0.113506	0.113506
	0.0472637	0.0771144	0.0771144	0.0920398	0.104478	0.104478	0.124378	0.134328	0.134328	0.139303	0.151741	0.151741	0.156716	0.166667	0.166667	0.169154	0.179104	0.186567	0.186567	0.189055	0.19403	0.19403	0.19403	0.196517	0.196517	0.20398	0.206468	0.206468	0.211443	0.21393	0.21393	0.21393	0.221393	0.221393	0.221393	0.226368	0.228856	0.228856	0.228856	0.231343	0.231343	0.233831	0.233831	0.233831	0.233831	0.233831	0.233831	0.233831	0.233831
	0	0	0	0	0.021978	0.021978	0.021978	0.021978	0.021978	0.021978	0.0285714	0.0285714	0.0285714	0.0285714	0.0285714	0.0285714	0.0417582	0.0417582	0.0417582	0.0417582	0.0417582	0.043956	0.043956	0.043956	0.043956	0.043956	0.043956	0.0461538	0.0461538	0.0461538	0.0461538	0.0461538	0.0461538	0.0461538	0.0461538	0.0461538	0.0461538	0.0461538	0.0461538	0.0461538	0.0461538	0.0461538	0.0461538	0.0461538	0.0483516	0.0483516	0.0483516	0.0483516	0.0483516
	0	0	0	0.123239	0.123239	0.123239	0.123239	0.123239	0.165493	0.165493	0.165493	0.165493	0.165493	0.179577	0.179577	0.179577	0.179577	0.179577	0.197183	0.197183	0.197183	0.197183	0.211268	0.211268	0.211268	0.211268	0.211268	0.221831	0.221831	0.221831	0.221831	0.221831	0.237676	0.237676	0.237676	0.237676	0.237676	0.248239	0.248239	0.248239	0.248239	0.248239	0.248239	0.248239	0.248239	0.248239	0.25	0.25	0.25
	day 1
	0.0357143	0.0357143	0.0580357	0.0580357	0.0758929	0.0758929	0.0803571	0.0803571	0.0803571	0.0803571	0.0848214	0.0848214	0.0848214	0.0848214	0.0892857	0.0892857	0.107143	0.107143	0.111607	0.111607	0.111607	0.111607	0.120536	0.120536	0.120536	0.120536	0.129464	0.129464	0.129464	0.129464	0.133929	0.133929	0.133929	0.133929	0.138393	0.138393	0.138393	0.138393	0.142857	0.142857	0.147321	0.147321	0.15625	0.15625	0.15625	0.15625	0.15625	0.15625	0.15625
	0.028169	0.0598592	0.0598592	0.0633803	0.0633803	0.0633803	0.0669014	0.0915493	0.0950704	0.0950704	0.0950704	0.0950704	0.0950704	0.0950704	0.0985915	0.0985915	0.102113	0.102113	0.102113	0.102113	0.102113	0.102113	0.102113	0.105634	0.105634	0.109155	0.109155	0.112676	0.116197	0.116197	0.116197	0.126761	0.126761	0.130282	0.130282	0.133803	0.133803	0.140845	0.140845	0.140845	0.140845	0.147887	0.147887	0.147887	0.151408	0.151408	0.151408	0.151408	0.15493
	0	0.0419162	0.0419162	0.0419162	0.0479042	0.0479042	0.0479042	0.0598802	0.0598802	0.0598802	0.0658683	0.0658683	0.0838323	0.0838323	0.0838323	0.0898204	0.0898204	0.0898204	0.101796	0.101796	0.101796	0.101796	0.101796	0.101796	0.113772	0.113772	0.137725	0.137725	0.137725	0.137725	0.137725	0.137725	0.143713	0.143713	0.143713	0.155689	0.155689	0.161677	0.161677	0.161677	0.173653	0.173653	0.173653	0.179641	0.179641	0.179641	0.185629	0.185629	0.185629
	0	0	0.0546075	0.0546075	0.0546075	0.0546075	0.0784983	0.0784983	0.0784983	0.0784983	0.0853242	0.0853242	0.0853242	0.0853242	0.0989761	0.0989761	0.0989761	0.102389	0.102389	0.102389	0.102389	0.105802	0.105802	0.105802	0.105802	0.116041	0.116041	0.116041	0.116041	0.12628	0.12628	0.12628	0.133106	0.133106	0.133106	0.133106	0.133106	0.133106	0.133106	0.133106	0.133106	0.133106	0.133106	0.133106	0.143345	0.143345	0.143345	0.143345	0.156997
	0	0.00909091	0.00909091	0.0121212	0.0181818	0.0181818	0.0181818	0.0181818	0.0242424	0.0454545	0.0454545	0.0545455	0.0606061	0.0636364	0.0636364	0.0636364	0.0666667	0.069697	0.069697	0.0757576	0.0757576	0.0787879	0.0787879	0.0818182	0.0848485	0.0848485	0.0848485	0.0939394	0.10303	0.10303	0.10303	0.10303	0.10303	0.10303	0.10303	0.10303	0.10303	0.10303	0.10303	0.106061	0.106061	0.106061	0.106061	0.109091	0.109091	0.112121	0.112121	0.112121	0.112121
	0.025	0.025	0.0428571	0.0428571	0.05	0.05	0.0607143	0.0678571	0.0678571	0.075	0.075	0.0857143	0.0857143	0.0964286	0.0964286	0.0964286	0.103571	0.103571	0.107143	0.107143	0.117857	0.117857	0.121429	0.121429	0.121429	0.121429	0.121429	0.125	0.125	0.128571	0.128571	0.142857	0.142857	0.142857	0.153571	0.153571	0.153571	0.153571	0.153571	0.153571	0.153571	0.157143	0.157143	0.164286	0.164286	0.167857	0.167857	0.171429	0.175
	0	0	0	0	0.0181818	0.0181818	0.0181818	0.0436364	0.0436364	0.0436364	0.0618182	0.0618182	0.0618182	0.0727273	0.0727273	0.0727273	0.0763636	0.0763636	0.0763636	0.0763636	0.0763636	0.0763636	0.0836364	0.0836364	0.0836364	0.0836364	0.0836364	0.0836364	0.0872727	0.0872727	0.0872727	0.0872727	0.0872727	0.0872727	0.0909091	0.0909091	0.0909091	0.0909091	0.0909091	0.0909091	0.0945455	0.0945455	0.0945455	0.0981818	0.0981818	0.0981818	0.0981818	0.0981818	0.0981818
	0.0254777	0.0254777	0.0339703	0.0339703	0.044586	0.044586	0.044586	0.044586	0.044586	0.0488323	0.0530786	0.0530786	0.0552017	0.0552017	0.0615711	0.0615711	0.0658174	0.0679406	0.0679406	0.0679406	0.0679406	0.07431	0.07431	0.07431	0.0764331	0.0764331	0.0764331	0.0764331	0.0806794	0.0849257	0.0849257	0.0849257	0.0849257	0.0849257	0.0849257	0.0849257	0.0849257	0.0849257	0.0849257	0.0849257	0.0870488	0.0870488	0.0870488	0.0870488	0.0870488	0.0955414	0.0955414	0.0955414	0.101911
	0	0.0478088	0.0478088	0.063745	0.063745	0.063745	0.063745	0.063745	0.063745	0.063745	0.063745	0.0717131	0.0717131	0.0796813	0.0796813	0.0996016	0.0996016	0.103586	0.103586	0.10757	0.10757	0.111554	0.111554	0.111554	0.111554	0.111554	0.111554	0.119522	0.119522	0.12749	0.12749	0.131474	0.131474	0.135458	0.135458	0.14741	0.14741	0.151394	0.151394	0.183267	0.183267	0.183267	0.183267	0.191235	0.191235	0.199203	0.199203	0.203187	0.203187
	0	0	0	0.135542	0.135542	0.135542	0.135542	0.135542	0.186747	0.186747	0.186747	0.186747	0.207831	0.207831	0.207831	0.207831	0.207831	0.240964	0.240964	0.240964	0.240964	0.240964	0.259036	0.259036	0.259036	0.259036	0.262048	0.262048	0.262048	0.262048	0.262048	0.26506	0.26506	0.26506	0.26506	0.26506	0.277108	0.277108	0.277108	0.277108	0.28012	0.28012	0.28012	0.28012	0.28012	0.289157	0.289157	0.289157	0.289157
	0.022069	0.0275862	0.0331034	0.0331034	0.04	0.0468966	0.0524138	0.0551724	0.0551724	0.0551724	0.0565517	0.057931	0.057931	0.057931	0.057931	0.057931	0.0662069	0.0813793	0.0813793	0.0855172	0.0855172	0.0910345	0.0910345	0.0924138	0.0924138	0.0937931	0.10069	0.10069	0.102069	0.104828	0.104828	0.106207	0.106207	0.110345	0.110345	0.111724	0.113103	0.113103	0.117241	0.118621	0.118621	0.118621	0.12	0.12	0.121379	0.122759	0.122759	0.122759	0.122759
	0	0.0269608	0.0269608	0.0563725	0.0563725	0.0735294	0.0735294	0.0759804	0.0759804	0.0955882	0.0955882	0.0955882	0.0955882	0.0980392	0.0980392	0.122549	0.122549	0.125	0.125	0.142157	0.142157	0.147059	0.147059	0.161765	0.161765	0.164216	0.164216	0.164216	0.164216	0.169118	0.169118	0.17402	0.17402	0.17402	0.17402	0.176471	0.176471	0.178922	0.178922	0.183824	0.183824	0.188725	0.188725	0.198529	0.198529	0.20098	0.20098	0.203431	0.203431
	0	0.0263736	0.0263736	0.0263736	0.043956	0.043956	0.043956	0.0571429	0.0571429	0.0637363	0.0637363	0.0637363	0.0659341	0.0659341	0.0659341	0.0725275	0.0725275	0.0725275	0.0725275	0.0725275	0.0747253	0.0747253	0.0747253	0.0791209	0.0791209	0.0835165	0.0835165	0.0835165	0.0879121	0.0879121	0.0879121	0.0923077	0.0923077	0.0945055	0.0945055	0.0945055	0.0967033	0.0967033	0.0967033	0.0967033	0.0967033	0.0967033	0.0967033	0.0967033	0.0989011	0.0989011	0.0989011	0.101099	0.101099
	0.0913884	0.0913884	0.130053	0.130053	0.1529	0.1529	0.172232	0.172232	0.177504	0.177504	0.186292	0.186292	0.195079	0.195079	0.198594	0.198594	0.202109	0.202109	0.205624	0.205624	0.207381	0.207381	0.212654	0.212654	0.223199	0.223199	0.223199	0.223199	0.231986	0.231986	0.239016	0.239016	0.247803	0.247803	0.256591	0.256591	0.258348	0.258348	0.26362	0.26362	0.267135	0.267135	0.27065	0.27065	0.272408	0.272408	0.27768	0.27768	0.282953
[truncated: 151 more columns]

## Sheet: panel d
	section 1
	3.84615	23.0769	7.69231	1.92308	1.92308	7.69231	1.92308	9.61538	5.76923	3.84615
	4.34783	2.89855	8.69565	7.24638	11.5942	11.5942	4.34783	2.89855	1.44928	8.69565
	5.55556	11.1111	3.7037	3.7037	5.55556	9.25926	3.7037	3.7037	0	11.1111
	6.89655	5.17241	8.62069	1.72414	6.89655	22.4138	17.2414	0	3.44828	6.89655
	1.85185	7.40741	3.7037	12.963	11.1111	5.55556	16.6667	1.85185	5.55556	1.85185
	3.75	0	7.5	5	6.25	10	7.5	8.75	7.5	5
	4.08163	4.08163	8.16327	8.16327	10.2041	8.16327	6.12245	2.04082	2.04082	6.12245
	3.94737	1.97368	6.57895	5.26316	14.4737	10.5263	7.89474	5.26316	7.23684	9.21053
	5.06329	5.06329	6.32911	3.79747	7.59494	8.86076	5.06329	6.32911	8.86076	3.79747
	4.81928	7.22892	6.0241	7.22892	6.0241	6.0241	8.43373	13.253	4.81928	6.0241
	4.61538	7.69231	9.23077	1.53846	6.15385	16.9231	6.15385	7.69231	9.23077	9.23077
	3.26797	3.26797	3.26797	5.22876	2.61438	6.53595	13.0719	9.15033	6.53595	3.92157
	4.65116	3.87597	5.42636	5.42636	10.0775	9.30233	2.32558	6.97674	12.4031	5.42636
	6.32911	3.79747	3.79747	0	6.32911	17.7215	7.59494	6.32911	6.32911	2.53165
	5.9322	5.08475	3.38983	8.47458	5.9322	10.5932	10.1695	11.4407	2.9661	4.23729
	section 2
	1.92308	0	1.92308	0	1.92308	0	0	0	0	0
	0	1.44928	1.44928	2.89855	0	4.34783	4.34783	0	0	1.44928
	1.85185	0	1.85185	0	1.85185	9.25926	5.55556	1.85185	0	7.40741
	0	1.72414	0	3.44828	1.72414	3.44828	1.72414	1.72414	0	0
	0	1.85185	3.7037	0	1.85185	3.7037	1.85185	0	3.7037	1.85185
	0	2.5	0	1.25	0	1.25	1.25	2.5	1.25	2.5
	0	0	0	2.04082	2.04082	0	2.04082	4.08163	2.04082	2.04082
	0.657895	1.31579	1.97368	3.28947	3.94737	5.26316	1.31579	0.657895	0.657895	0.657895
	2.53165	2.53165	0	0	1.26582	3.79747	1.26582	1.26582	2.53165	1.26582
	1.20482	1.20482	2.40964	4.81928	1.20482	1.20482	3.61446	1.20482	1.20482	2.40964
	3.07692	1.53846	0	0	3.07692	4.61538	1.53846	1.53846	0	0
	0.653595	0	0.653595	2.61438	1.30719	3.26797	3.26797	1.96078	1.30719	0.653595
	0	0	0	2.32558	1.55039	1.55039	0.775194	3.10078	1.55039	0.775194
	1.26582	3.79747	0	3.79747	1.26582	2.53165	1.26582	1.26582	2.53165	0
	0.423729	0	0.847458	0	0.847458	3.38983	2.54237	2.54237	0	1.69492
	section 3
	1.92308	3.84615	0	1.92308	1.92308	0	1.92308	1.92308	0	1.92308
	1.44928	0	0	0	0	2.89855	4.34783	0	0	0
	0	1.85185	1.85185	0	1.85185	0	5.55556	0	0	0
	1.72414	0	1.72414	0	0	3.44828	0	0	0	0
	0	1.85185	0	0	1.85185	1.85185	0	0	1.85185	0
	0	1.25	1.25	2.5	1.25	6.25	2.5	1.25	0	1.25
	0	0	0	2.04082	2.04082	6.12245	0	4.08163	2.04082	0
	0.657895	0	1.31579	0	1.97368	2.63158	0	0	0	0
	2.53165	0	2.53165	2.53165	1.26582	1.26582	0	0	1.26582	2.53165
	0	1.20482	0	1.20482	1.20482	3.61446	0	0	0	0
	0	0	0	0	3.07692	0	0	0	0	0
	1.30719	1.96078	1.30719	1.30719	0	2.61438	1.30719	0.653595	2.61438	2.61438
	0.775194	1.55039	0	1.55039	2.32558	2.32558	1.55039	1.55039	0.775194	0
	2.53165	0	1.26582	0	1.26582	5.06329	0	0	0	2.53165
	0.847458	1.27119	1.27119	1.27119	0	4.66102	2.54237	0.847458	1.27119	1.69492
	section 4
	1.92308	1.92308	0	1.92308	1.92308	1.92308	1.92308	0	0	0
	0	0	0	2.89855	1.44928	2.89855	4.34783	0	0	0
	0	0	0	0	0	0	1.85185	0	0	0
	0	0	0	0	0	0	0	0	0	0
	0	1.85185	0	1.85185	0	0	0	1.85185	0	0
	0	1.25	0	0	0	2.5	2.5	2.5	0	0
	2.04082	2.04082	0	0	2.04082	0	0	2.04082	0	2.04082
	0	0.657895	0	0	0	0	0.657895	0	0	0
	1.26582	0	0	0	2.53165	1.26582	1.26582	2.53165	0	0
	0	0	2.40964	0	0	0	0	0	0	0
	0	0	0	0	1.53846	0	0	0	0	1.53846
	1.30719	0.653595	1.30719	0	1.96078	3.26797	0	1.30719	0	0
	0	0.775194	0	3.10078	1.55039	0.775194	0.775194	1.55039	1.55039	0
	0	0	1.26582	0	2.53165	2.53165	0	1.26582	1.26582	0
	0	0.423729	0.423729	0	1.27119	1.27119	0.423729	0	0	0

## Sheet: panel e
	x		single animal (left)			n=18 animals
	-88		0			0	0.0144928	0	0	0	0	0	0	0	0	0	0.00826446	0.00653595	0	0	0	0	0.00423729		0.0018628
	-84		0			0	0	0	0	0	0	0	0	0	0	0	0	0	0	0	0	0	0.00847458		0.00047081
	-80		0			0	0	0.0185185	0	0.0185185	0	0	0	0	0	0	0.00826446	0	0	0	0	0	0		0.00251675
	-76		0.0126582			0	0.0144928	0	0	0	0.0125	0	0	0.0126582	0	0	0	0.00653595	0	0	0.00775194	0.0126582	0		0.00369984
	-72		0			0	0.0144928	0	0	0	0	0	0	0	0.0120482	0	0.00826446	0.0130719	0	0	0	0	0.00423729		0.00289526
	-68		0			0	0.0144928	0	0	0.0185185	0.0125	0	0	0	0	0.0153846	0.00826446	0	0	0.0168067	0	0.0126582	0.00423729		0.00571459
	-64		0			0	0	0	0.0172414	0	0.025	0	0	0	0.0120482	0	0.00826446	0	0	0.00840336	0	0.0126582	0.00423729		0.00488072
	-60		0.0253165			0.0192308	0.0434783	0.0185185	0	0.0185185	0.0125	0.0204082	0	0.0253165	0.0120482	0	0	0.00653595	0	0.0168067	0	0.0126582	0.00847458		0.0119164
	-56		0			0	0.0144928	0.0185185	0	0.0185185	0.0125	0	0.00657895	0	0.0120482	0.0153846	0.00826446	0.00653595	0.0105263	0.00840336	0	0.0379747	0.00423729		0.00966576
	-52		0.0126582			0	0	0	0.0172414	0	0.025	0	0.00657895	0.0126582	0	0	0.00826446	0	0	0.0168067	0.00775194	0.0379747	0.00423729		0.00758409
	-48		0.0253165			0	0	0.037037	0.0172414	0	0.0125	0.0816327	0	0.0253165	0.0120482	0.0461538	0	0.0261438	0.0105263	0.0168067	0.0310078	0.0126582	0.0211864		0.0194588
	-44		0.0126582			0	0.0434783	0.0185185	0.0517241	0	0.05	0.0204082	0.0131579	0.0126582	0.0120482	0.0307692	0.0247934	0.0261438	0.0105263	0.0168067	0.0387597	0	0.00847458		0.0210148
	-40		0			0	0.0434783	0.037037	0	0.037037	0	0	0.0131579	0	0.0361446	0.0153846	0.00826446	0.0261438	0.0315789	0.0252101	0.0310078	0.0253165	0.0254237		0.0197325
	-36		0.0253165			0.0192308	0	0.0740741	0	0.037037	0.025	0	0	0.0253165	0	0.0615385	0.0165289	0.0130719	0.0210526	0.0420168	0.0310078	0.0253165	0.00423729		0.0219683
	-32		0.0506329			0.0384615	0.0289855	0.037037	0.0344828	0.0185185	0.0375	0.0204082	0.0394737	0.0506329	0.0481928	0.0153846	0.00826446	0.0392157	0.0105263	0.0252101	0.0387597	0.0379747	0.0254237		0.0308029
	-28		0.0379747			0.0192308	0	0.037037	0.0689655	0.0555556	0.05	0.0204082	0.0328947	0.0379747	0.0481928	0	0.0247934	0.0457516	0.0210526	0.0252101	0.0155039	0.0506329	0.0381356		0.0328522
	-24		0.0632911			0	0.0724638	0.0185185	0.0517241	0.0555556	0.025	0.0612245	0.0592105	0.0632911	0.0240964	0.0461538	0.0495868	0.0392157	0.0315789	0.0504202	0.0620155	0.0506329	0.0381356		0.0443791
	-20		0.0379747			0.0769231	0.057971	0.0925926	0.0344828	0.037037	0.0625	0.0408163	0.0723684	0.0379747	0.0120482	0.0769231	0.0165289	0.0522876	0.0526316	0.0504202	0.0542636	0.0379747	0.0254237		0.0495093
	-16		0.0759494			0.0961538	0.101449	0.0185185	0.0344828	0	0.0625	0.102041	0.0789474	0.0759494	0.0240964	0.0615385	0.0495868	0.0522876	0.0526316	0.0504202	0.0697674	0.0253165	0.0508475		0.0559186
	-12		0.0506329			0.0576923	0.0434783	0.037037	0.0344828	0.0555556	0.0625	0.142857	0.125	0.0506329	0.0240964	0.107692	0.0247934	0.0588235	0.0947368	0.0672269	0.0775194	0.0759494	0.0847458		0.0680455
	-8		0.0886076			0.0769231	0.0724638	0.0740741	0.137931	0.0185185	0.0625	0.0408163	0.131579	0.0886076	0.120482	0.0461538	0.0661157	0.117647	0.115789	0.142857	0.0387597	0.0886076	0.0550847		0.0830506
	-4		0.0886076			0.0576923	0.144928	0.037037	0.0172414	0.037037	0.125	0.142857	0.105263	0.0886076	0.108434	0.0307692	0.0413223	0.0915033	0.0842105	0.10084	0.0620155	0.113924	0.0677966		0.0809155
	0		0.0759494			0.0961538	0.101449	0.12963	0.155172	0.0185185	0.05	0.102041	0.0592105	0.0759494	0.120482	0.0461538	0.0743802	0.104575	0.147368	0.0840336	0.139535	0.0886076	0.0932203		0.0936934
	4		0.0506329			0.115385	0.0289855	0.0185185	0.137931	0.0740741	0.0375	0.0816327	0.105263	0.0506329	0.108434	0.0615385	0.0909091	0.0784314	0.0526316	0.0756303	0.0775194	0.0379747	0.118644		0.0750908
	8		0.0886076			0.134615	0.0289855	0.0925926	0	0.0925926	0.025	0.0408163	0.0328947	0.0886076	0.0481928	0.0153846	0.0578512	0.0588235	0.0736842	0.0168067	0.0310078	0.0759494	0.0550847		0.0538272
	12		0.0126582			0	0.0144928	0.037037	0.0517241	0.0925926	0.0125	0.0204082	0.0328947	0.0126582	0.0120482	0.0615385	0.0909091	0.0326797	0.0421053	0.0336134	0.0232558	0.0253165	0.0466102		0.035688
	16		0.0253165			0.0384615	0.0144928	0.0555556	0.0344828	0.0185185	0.0125	0.0204082	0.0263158	0.0253165	0.060241	0.0461538	0.0247934	0.0261438	0.0315789	0.00840336	0.0232558	0.0379747	0.029661		0.029681
	20		0.0379747			0.0384615	0.0144928	0	0.0172414	0.0925926	0.0375	0	0.0131579	0.0379747	0.0481928	0.0461538	0.0165289	0	0.0315789	0.00840336	0.0232558	0.0126582	0.0381356		0.0264627
	24		0.0379747			0.0192308	0.0144928	0.0185185	0.0344828	0.037037	0.025	0	0.00657895	0.0379747	0.0120482	0.0461538	0.0413223	0.0130719	0.0421053	0.0252101	0	0	0.0211864		0.0219119
	28		0.0126582			0	0.0144928	0	0.0172414	0	0.05	0.0204082	0.00657895	0.0126582	0	0.0153846	0.0247934	0.0130719	0	0	0.0155039	0	0.0211864		0.01174
	32		0.0126582			0	0	0	0.0344828	0.0185185	0.0125	0.0204082	0.00657895	0.0126582	0.0120482	0	0.00826446	0	0	0.00840336	0.00775194	0	0.0338983		0.00975072
	36		0.0253165			0.0192308	0	0.037037	0	0	0.0125	0	0.00657895	0.0253165	0.0240964	0.0153846	0.0413223	0.0196078	0.0210526	0	0.0155039	0.0253165	0.00847458		0.015079
	40		0			0.0192308	0	0	0	0.037037	0	0	0	0	0.0120482	0.0153846	0.00826446	0	0.0105263	0	0	0.0126582	0.00847458		0.00686801
	44		0.0126582			0.0192308	0.0144928	0.0185185	0	0	0	0	0.00657895	0.0126582	0	0.0153846	0.00826446	0.0130719	0	0.0252101	0.0232558	0	0.00847458		0.00917448
	48		0			0	0.0144928	0	0	0.0185185	0	0	0	0	0	0.0153846	0.0165289	0	0	0	0.0155039	0	0.00423729		0.00470367
	52		0			0.0192308	0	0	0	0	0.0125	0	0.00657895	0	0	0.0153846	0.00826446	0	0	0	0.0155039	0.0126582	0.00423729		0.00524212
	56		0			0	0	0	0	0.0185185	0.025	0	0	0	0	0	0.0247934	0	0	0.0168067	0.00775194	0	0		0.00515948
	60		0			0	0	0	0	0.037037	0.0125	0	0	0	0	0	0.0330579	0	0	0.00840336	0.00775194	0	0.00423729		0.00572153
	64		0			0	0.0144928	0	0	0.0185185	0	0	0.00657895	0	0	0	0.00826446	0	0	0	0	0	0		0.00265859
	68		0			0	0	0	0	0	0	0	0	0	0.0120482	0	0.00826446	0	0	0	0	0	0.00423729		0.00136389
	72		0			0	0	0	0	0	0	0	0	0	0	0.0153846	0	0	0	0.00840336	0	0	0.00423729		0.00155696
	76		0			0.0192308	0	0	0	0	0	0	0	0	0	0	0	0	0	0	0.00775194	0	0		0.00149904
	80		0			0	0	0	0	0	0	0	0	0	0.0120482	0	0	0.00653595	0	0	0	0	0		0.00103245
	84		0			0	0	0.0185185	0	0	0	0	0	0	0	0	0.0165289	0	0	0	0	0	0.00847458		0.00241789
	88		0			0	0	0	0	0	0	0	0	0	0	0	0.00826446	0.00653595	0	0	0	0	0		0.000822245

## Sheet: panel f
		single animal (left)				n=18 animals
						induction lap velocity
		8.09416	32.4			2.56552	8.7096	13.2057	16.9045	NaN
		8.11926	36			3.13244	8.22382	12.43	16.9603	21.777
		21.948	129.6			3.13291	7.48866	12.9745	16.8067	NaN
		15.5532	151.2			3.00539	7.65968	12.5617	16.693	NaN
		19.2534	108			NaN	7.91957	12.8737	17.977	22.1171
		11.3897	61.2			2.68362	8.35426	12.4882	17.4256	23.5574
		17.9371	68.4			2.71166	7.82741	12.7701	16.3358	NaN
		17.0987	122.4			2.97665	8.02168	12.0498	16.5814	NaN
		11.0451	93.6			NaN	7.37396	12.4732	17.4345	22.2154
		17.0433	75.6			3.04684	7.83423	12.0064	17.0708	NaN
		19.8709	68.4			NaN	8.00399	13.4112	17.1814	21.483
		21.6985	100.8			3.09394	7.84209	11.1509	NaN	NaN
		12.2455	154.8			3.14047	7.96316	12.8347	17.0152	22.1106
		8.86471	64.8			2.78003	8.10889	13.1958	17.0127	NaN
		14.6154	68.4			2.02175	7.71999	12.7707	16.3934	NaN
		19.1598	43.2			2.45956	7.82266	12.3577	16.949	NaN
		19.9048	75.6			2.06287	7.60811	12.4177	17.6426	NaN
		12.0924	86.4			2.57845	7.32017	12.3887	16.9161	22.471
		11.3761	50.4
		6.50919	32.4
		6.44019	28.8
		9.2552	68.4
		11.1626	82.8
		10.5089	28.8
		12.1364	86.4
		11.9925	75.6			place field width
		15.1832	57.6			55.8	63.9	53.0526	66.6947
		14.3147	61.2			50.9143	79.2	73.2706	96.75	95.76
		14.1098	154.8			71.4	76.8	81	73.2
		11.8909	25.2			32.04	78.3529	66.6	83.25
		11.6702	136.8				60.6857	84.4	90.6857	98.28
		8.63044	68.4			60.48	91.8	78.0387	95.28	77.04
		7.20513	25.2			35.55	53.52	76.3579	101.829
		10.4546	154.8			40.5	47.3806	57.888	75.6
		11.964	75.6				54.4	83.4146	83.5714	95.76
		6.39122	64.8			50.4	72.9659	69.4588	63
		13.8501	75.6				63.2571	70.0941	85.95	81.2571
		9.12637	68.4			68.88	88.8444	58
		6.35593	86.4			35.4	59.0087	71.1429	97.7806	87.4286
		5.3757	57.6			69.2727	55.6875	70.0941	85.5692
		18.4158	61.2			54.5	65.5579	83.4353	88.5
		13.6056	82.8			50.4	61.5484	75.2786	66.9857
		15.0216	72			60.1043	57.9429	100.938	102
		12.9969	39.6			61.2	69.7655	73.2923	74.2154	93.6
		12.2506	57.6
		12.8069	122.4
		13.8307	129.6
		7.17675	57.6
		14.1713	136.8
		18.2041	43.2
		9.5799	36
		13.6364	104.4
		23.295	86.4
		15.5113	154.8
		12.3398	75.6
		11.1148	54
		5.82792	61.2
		5.13652	82.8
		11.489	64.8
		10.8253	43.2
		11.563	61.2
		7.63979	46.8
		11.3647	68.4
		12.5683	111.6
		22.0735	79.2
		11.8186	75.6
		3.89654	32.4
		13.8926	126
		10.919	126
		12.7201	64.8
		14.9735	86.4
		22.0621	82.8
		15.9261	68.4
		10.7279	61.2
		14.4552	100.8
		14.3407	50.4
		7.00281	61.2
		11.6087	68.4
		14.5617	36

## Sheet: panel g
	Left
	control
	0	0.00732601	0.00732601	0.00732601	0.014652	0.014652	0.014652	0.032967	0.032967	0.032967	0.03663	0.03663	0.03663	0.043956	0.043956	0.043956	0.043956	0.043956	0.047619	0.047619	0.047619	0.047619	0.047619	0.047619	0.0512821	0.0512821	0.0512821	0.0512821	0.0512821	0.0512821	0.0512821	0.0512821	0.0512821	0.0512821	0.0512821	0.0512821	0.0512821	0.0512821	0.0512821	0.0512821	0.0512821	0.0512821	0.0512821	0.0512821	0.0512821	0.0512821	0.0512821	0.0512821	0.0512821
	0	0	0	0	0	0	0	0	0.164384	0.164384	0.164384	0.164384	0.164384	0.164384	0.164384	0.164384	0.164384	0.164384	0.219178	0.219178	0.219178	0.219178	0.219178	0.219178	0.219178	0.219178	0.219178	0.228311	0.228311	0.228311	0.228311	0.228311	0.228311	0.228311	0.228311	0.228311	0.228311	0.242009	0.242009	0.242009	0.242009	0.242009	0.242009	0.242009	0.242009	0.242009	0.246575	0.246575	0.246575
	0	0	0.0666667	0.0666667	0.0666667	0.0666667	0.0901961	0.0901961	0.0901961	0.109804	0.109804	0.109804	0.109804	0.129412	0.129412	0.129412	0.145098	0.145098	0.145098	0.145098	0.145098	0.145098	0.145098	0.152941	0.152941	0.152941	0.152941	0.156863	0.156863	0.156863	0.160784	0.160784	0.160784	0.160784	0.164706	0.164706	0.164706	0.176471	0.176471	0.176471	0.176471	0.176471	0.176471	0.176471	0.184314	0.184314	0.184314	0.184314	0.188235
	0	0	0.026738	0.026738	0.026738	0.0320856	0.0320856	0.0320856	0.0374332	0.0374332	0.0374332	0.0374332	0.0374332	0.0374332	0.0427807	0.0427807	0.0427807	0.0427807	0.0427807	0.0427807	0.0534759	0.0534759	0.0534759	0.0534759	0.0695187	0.0695187	0.0695187	0.0909091	0.0909091	0.0909091	0.0962567	0.0962567	0.0962567	0.117647	0.117647	0.117647	0.122995	0.122995	0.122995	0.128342	0.128342	0.128342	0.128342	0.128342	0.128342	0.13369	0.13369	0.13369	0.13369
	0	0	0	0.00539084	0.00539084	0.00539084	0.00539084	0.0107817	0.0107817	0.0107817	0.0107817	0.0188679	0.0188679	0.0188679	0.0188679	0.0215633	0.0215633	0.0215633	0.0215633	0.0242588	0.0242588	0.0242588	0.0242588	0.0350404	0.0350404	0.0350404	0.0350404	0.0377358	0.0377358	0.0377358	0.0377358	0.0404313	0.0404313	0.0404313	0.0404313	0.0458221	0.0458221	0.0458221	0.0458221	0.0512129	0.0512129	0.0512129	0.0512129	0.0592992	0.0592992	0.0592992	0.0592992	0.0727763	0.0727763
	0	0.0022779	0.0022779	0.022779	0.022779	0.022779	0.022779	0.0273349	0.0273349	0.0296128	0.0296128	0.0410023	0.0410023	0.0432802	0.0432802	0.0501139	0.0501139	0.0637813	0.0637813	0.0637813	0.0683371	0.0683371	0.0683371	0.0683371	0.0683371	0.0683371	0.0728929	0.0728929	0.0728929	0.0728929	0.0728929	0.0728929	0.0728929	0.0728929	0.0751708	0.0751708	0.0774487	0.0774487	0.0774487	0.0774487	0.0774487	0.0797267	0.0797267	0.0842825	0.0842825	0.0888383	0.0888383	0.0911162	0.0911162
	0	0	0	0	0.0265487	0.0265487	0.0265487	0.0265487	0.0265487	0.0553097	0.0553097	0.0553097	0.0553097	0.0553097	0.0752212	0.0752212	0.0752212	0.0752212	0.0752212	0.0929204	0.0929204	0.0929204	0.0929204	0.0929204	0.0995575	0.0995575	0.0995575	0.0995575	0.0995575	0.10177	0.10177	0.10177	0.10177	0.10177	0.110619	0.110619	0.110619	0.110619	0.110619	0.110619	0.128319	0.128319	0.128319	0.128319	0.128319	0.137168	0.137168	0.137168	0.137168
	0	0	0.0401606	0.0401606	0.0401606	0.0401606	0.0803213	0.0803213	0.0803213	0.100402	0.100402	0.100402	0.100402	0.108434	0.108434	0.108434	0.124498	0.124498	0.124498	0.124498	0.128514	0.128514	0.128514	0.136546	0.136546	0.136546	0.136546	0.148594	0.148594	0.148594	0.156627	0.156627	0.156627	0.156627	0.160643	0.160643	0.160643	0.164659	0.164659	0.164659	0.164659	0.180723	0.180723	0.180723	0.184739	0.184739	0.184739	0.184739	0.204819
	0	0	0	0.0457746	0.0457746	0.0457746	0.0457746	0.0739437	0.0739437	0.0739437	0.0739437	0.0739437	0.084507	0.084507	0.084507	0.084507	0.102113	0.102113	0.102113	0.102113	0.109155	0.109155	0.109155	0.109155	0.109155	0.119718	0.119718	0.119718	0.119718	0.130282	0.130282	0.130282	0.130282	0.147887	0.147887	0.147887	0.147887	0.147887	0.172535	0.172535	0.172535	0.172535	0.176056	0.176056	0.176056	0.176056	0.18662	0.18662	0.18662
	0.00771208	0.00771208	0.0231362	0.0231362	0.0437018	0.0539846	0.0539846	0.0642674	0.0642674	0.0719794	0.0771208	0.0771208	0.0771208	0.0771208	0.0771208	0.0771208	0.0771208	0.0822622	0.0822622	0.0822622	0.0822622	0.0822622	0.0874036	0.0874036	0.0976864	0.0976864	0.0976864	0.107969	0.107969	0.107969	0.107969	0.107969	0.11054	0.11054	0.113111	0.113111	0.118252	0.123393	0.123393	0.125964	0.125964	0.125964	0.125964	0.125964	0.125964	0.125964	0.128535	0.128535	0.128535
	APV
	0	0	0	0	0	0	0.113636	0.113636	0.113636	0.113636	0.113636	0.113636	0.113636	0.118182	0.118182	0.118182	0.118182	0.118182	0.118182	0.118182	0.168182	0.168182	0.168182	0.168182	0.168182	0.168182	0.168182	0.172727	0.172727	0.172727	0.172727	0.172727	0.172727	0.172727	0.2	0.2	0.2	0.2	0.2	0.2	0.2	0.213636	0.213636	0.213636	0.213636	0.213636	0.213636	0.213636	0.213636
	0	0	0	0	0.0144928	0.0144928	0.0144928	0.0144928	0.0144928	0.0144928	0.0386473	0.0386473	0.0386473	0.0386473	0.0386473	0.0386473	0.0386473	0.0386473	0.0386473	0.0386473	0.0386473	0.0386473	0.0531401	0.0531401	0.0531401	0.0531401	0.0531401	0.0531401	0.0531401	0.0531401	0.0531401	0.0531401	0.0531401	0.0531401	0.0724638	0.0724638	0.0724638	0.0724638	0.0724638	0.0724638	0.0917874	0.0917874	0.0917874	0.0917874	0.0917874	0.0917874	0.10628	0.10628	0.10628
	0	0.00952381	0.00952381	0.0190476	0.0190476	0.0285714	0.0285714	0.0380952	0.0380952	0.0380952	0.0380952	0.0380952	0.0380952	0.0380952	0.0380952	0.0380952	0.0380952	0.0380952	0.0380952	0.0380952	0.0380952	0.0380952	0.0380952	0.047619	0.047619	0.047619	0.047619	0.047619	0.047619	0.047619	0.047619	0.047619	0.047619	0.047619	0.047619	0.047619	0.047619	0.047619	0.047619	0.047619	0.047619	0.047619	0.047619	0.047619	0.047619	0.047619	0.047619	0.047619	0.047619
	0	0	0	0	0	0	0.00909091	0.00909091	0.00909091	0.0227273	0.0227273	0.0545455	0.0545455	0.0545455	0.0590909	0.0590909	0.0772727	0.0772727	0.0772727	0.0818182	0.0818182	0.0818182	0.0818182	0.0818182	0.0909091	0.0909091	0.0909091	0.0909091	0.0909091	0.0909091	0.0909091	0.0909091	0.0909091	0.0909091	0.1	0.1	0.1	0.1	0.1	0.1	0.1	0.1	0.104545	0.104545	0.109091	0.109091	0.109091	0.109091	0.109091
	0	0	0	0.0232558	0.0232558	0.0232558	0.0232558	0.0465116	0.0465116	0.0465116	0.0465116	0.0465116	0.0542636	0.0542636	0.0542636	0.0542636	0.0658915	0.0658915	0.0658915	0.0658915	0.0775194	0.0775194	0.0775194	0.0775194	0.0775194	0.0813953	0.0813953	0.0813953	0.0813953	0.0813953	0.0813953	0.0813953	0.0813953	0.0813953	0.0813953	0.0813953	0.0813953	0.0813953	0.0852713	0.0852713	0.0852713	0.0852713	0.0852713	0.0852713	0.0852713	0.0852713	0.0852713	0.0852713	0.0852713
	0	0	0	0	0	0.0528455	0.0528455	0.0528455	0.0528455	0.0528455	0.0528455	0.0813008	0.0813008	0.0813008	0.0813008	0.0813008	0.0813008	0.0813008	0.0894309	0.0894309	0.0894309	0.0894309	0.0894309	0.0894309	0.0934959	0.0934959	0.0934959	0.0934959	0.0934959	0.0934959	0.0934959	0.097561	0.097561	0.097561	0.097561	0.097561	0.097561	0.117886	0.117886	0.117886	0.117886	0.117886	0.117886	0.117886	0.121951	0.121951	0.121951	0.121951	0.121951
	0.00813008	0.00813008	0.00813008	0.0121951	0.0203252	0.0203252	0.0203252	0.0243902	0.0243902	0.0243902	0.0365854	0.0406504	0.0406504	0.0487805	0.0528455	0.0528455	0.0528455	0.0609756	0.0609756	0.0609756	0.0609756	0.0609756	0.0609756	0.0650407	0.0650407	0.0650407	0.0650407	0.0650407	0.0731707	0.0731707	0.0772358	0.0772358	0.0772358	0.0772358	0.0772358	0.0772358	0.0772358	0.0772358	0.0772358	0.0772358	0.0772358	0.0813008	0.0853659	0.0853659	0.0853659	0.0894309	0.0894309	0.097561	0.097561
	0	0	0.0428135	0.0428135	0.0428135	0.0550459	0.0550459	0.0550459	0.0550459	0.0642202	0.0642202	0.0642202	0.0642202	0.0642202	0.0642202	0.0642202	0.0672783	0.0672783	0.0672783	0.0764526	0.0764526	0.0764526	0.0764526	0.0978593	0.0978593	0.0978593	0.107034	0.107034	0.107034	0.107034	0.122324	0.122324	0.122324	0.125382	0.125382	0.125382	0.125382	0.125382	0.125382	0.125382	0.125382	0.125382	0.125382	0.137615	0.137615	0.137615	0.137615	0.143731	0.143731
	Right
	control
	1.96078	13.7255	11.7647	17.6471	11.7647	11.7647	9.80392	7.84314	7.84314	5.88235
	8.95522	1.49254	7.46269	2.98507	14.9254	25.3731	16.4179	4.47761	2.98507	14.9254
	3.44828	13.7931	5.17241	8.62069	6.89655	29.3103	17.2414	6.89655	5.17241	3.44828
	7.5	15	5	2.5	17.5	22.5	5	2.5	10	12.5
	1.75439	14.0351	1.75439	7.01754	17.5439	14.0351	22.807	7.01754	8.77193	5.26316
	13.3333	9.33333	6.66667	6.66667	17.3333	10.6667	12	6.66667	12	5.33333
	11.1111	12.2222	5.55556	8.88889	16.6667	13.3333	8.88889	11.1111	5.55556	6.66667
	12.5	2.27273	7.95455	11.3636	11.3636	14.7727	4.54545	2.27273	19.3182	13.6364
	8.75	6.25	6.25	12.5	8.75	32.5	6.25	5	2.5	11.25
	5.40541	2.7027	5.40541	6.75676	4.05405	12.1622	28.3784	17.5676	10.8108	6.75676
	APV
	12.069	5.17241	6.89655	12.069	20.6897	8.62069	13.7931	8.62069	3.44828	8.62069
	13.3333	3.33333	0	10	13.3333	16.6667	3.33333	6.66667	16.6667	16.6667
	7.69231	7.69231	0	15.3846	0	15.3846	23.0769	15.3846	0	15.3846
	0	6.66667	13.3333	10	6.66667	6.66667	16.6667	13.3333	10	16.6667
	21.0526	10.5263	7.89474	2.63158	18.4211	7.89474	13.1579	7.89474	0	10.5263
	9.30233	9.30233	4.65116	2.32558	11.6279	13.9535	20.9302	11.6279	13.9535	2.32558
	8.33333	14.5833	4.16667	8.33333	8.33333	16.6667	8.33333	6.25	12.5	12.5
	3.1746	9.52381	4.7619	7.93651	11.1111	11.1111	9.52381	15.873	17.4603	9.52381
[truncated: 152 more columns]

## Sheet: panel h
	Left
	control
	0	0.00732601	0.00732601	0.00732601	0.014652	0.014652	0.014652	0.032967	0.032967	0.032967	0.03663	0.03663	0.03663	0.043956	0.043956	0.043956	0.043956	0.043956	0.047619	0.047619	0.047619	0.047619	0.047619	0.047619	0.0512821	0.0512821	0.0512821	0.0512821	0.0512821	0.0512821	0.0512821	0.0512821	0.0512821	0.0512821	0.0512821	0.0512821	0.0512821	0.0512821	0.0512821	0.0512821	0.0512821	0.0512821	0.0512821	0.0512821	0.0512821	0.0512821	0.0512821	0.0512821	0.0512821
	0	0	0	0	0	0	0	0	0.164384	0.164384	0.164384	0.164384	0.164384	0.164384	0.164384	0.164384	0.164384	0.164384	0.219178	0.219178	0.219178	0.219178	0.219178	0.219178	0.219178	0.219178	0.219178	0.228311	0.228311	0.228311	0.228311	0.228311	0.228311	0.228311	0.228311	0.228311	0.228311	0.242009	0.242009	0.242009	0.242009	0.242009	0.242009	0.242009	0.242009	0.242009	0.246575	0.246575	0.246575
	0	0	0.0666667	0.0666667	0.0666667	0.0666667	0.0901961	0.0901961	0.0901961	0.109804	0.109804	0.109804	0.109804	0.129412	0.129412	0.129412	0.145098	0.145098	0.145098	0.145098	0.145098	0.145098	0.145098	0.152941	0.152941	0.152941	0.152941	0.156863	0.156863	0.156863	0.160784	0.160784	0.160784	0.160784	0.164706	0.164706	0.164706	0.176471	0.176471	0.176471	0.176471	0.176471	0.176471	0.176471	0.184314	0.184314	0.184314	0.184314	0.188235
	0	0	0.026738	0.026738	0.026738	0.0320856	0.0320856	0.0320856	0.0374332	0.0374332	0.0374332	0.0374332	0.0374332	0.0374332	0.0427807	0.0427807	0.0427807	0.0427807	0.0427807	0.0427807	0.0534759	0.0534759	0.0534759	0.0534759	0.0695187	0.0695187	0.0695187	0.0909091	0.0909091	0.0909091	0.0962567	0.0962567	0.0962567	0.117647	0.117647	0.117647	0.122995	0.122995	0.122995	0.128342	0.128342	0.128342	0.128342	0.128342	0.128342	0.13369	0.13369	0.13369	0.13369
	0	0	0	0.00539084	0.00539084	0.00539084	0.00539084	0.0107817	0.0107817	0.0107817	0.0107817	0.0188679	0.0188679	0.0188679	0.0188679	0.0215633	0.0215633	0.0215633	0.0215633	0.0242588	0.0242588	0.0242588	0.0242588	0.0350404	0.0350404	0.0350404	0.0350404	0.0377358	0.0377358	0.0377358	0.0377358	0.0404313	0.0404313	0.0404313	0.0404313	0.0458221	0.0458221	0.0458221	0.0458221	0.0512129	0.0512129	0.0512129	0.0512129	0.0592992	0.0592992	0.0592992	0.0592992	0.0727763	0.0727763
	0	0.0022779	0.0022779	0.022779	0.022779	0.022779	0.022779	0.0273349	0.0273349	0.0296128	0.0296128	0.0410023	0.0410023	0.0432802	0.0432802	0.0501139	0.0501139	0.0637813	0.0637813	0.0637813	0.0683371	0.0683371	0.0683371	0.0683371	0.0683371	0.0683371	0.0728929	0.0728929	0.0728929	0.0728929	0.0728929	0.0728929	0.0728929	0.0728929	0.0751708	0.0751708	0.0774487	0.0774487	0.0774487	0.0774487	0.0774487	0.0797267	0.0797267	0.0842825	0.0842825	0.0888383	0.0888383	0.0911162	0.0911162
	0	0	0	0	0.0265487	0.0265487	0.0265487	0.0265487	0.0265487	0.0553097	0.0553097	0.0553097	0.0553097	0.0553097	0.0752212	0.0752212	0.0752212	0.0752212	0.0752212	0.0929204	0.0929204	0.0929204	0.0929204	0.0929204	0.0995575	0.0995575	0.0995575	0.0995575	0.0995575	0.10177	0.10177	0.10177	0.10177	0.10177	0.110619	0.110619	0.110619	0.110619	0.110619	0.110619	0.128319	0.128319	0.128319	0.128319	0.128319	0.137168	0.137168	0.137168	0.137168
	0	0	0.0401606	0.0401606	0.0401606	0.0401606	0.0803213	0.0803213	0.0803213	0.100402	0.100402	0.100402	0.100402	0.108434	0.108434	0.108434	0.124498	0.124498	0.124498	0.124498	0.128514	0.128514	0.128514	0.136546	0.136546	0.136546	0.136546	0.148594	0.148594	0.148594	0.156627	0.156627	0.156627	0.156627	0.160643	0.160643	0.160643	0.164659	0.164659	0.164659	0.164659	0.180723	0.180723	0.180723	0.184739	0.184739	0.184739	0.184739	0.204819
	0	0	0	0.0457746	0.0457746	0.0457746	0.0457746	0.0739437	0.0739437	0.0739437	0.0739437	0.0739437	0.084507	0.084507	0.084507	0.084507	0.102113	0.102113	0.102113	0.102113	0.109155	0.109155	0.109155	0.109155	0.109155	0.119718	0.119718	0.119718	0.119718	0.130282	0.130282	0.130282	0.130282	0.147887	0.147887	0.147887	0.147887	0.147887	0.172535	0.172535	0.172535	0.172535	0.176056	0.176056	0.176056	0.176056	0.18662	0.18662	0.18662
	0.00771208	0.00771208	0.0231362	0.0231362	0.0437018	0.0539846	0.0539846	0.0642674	0.0642674	0.0719794	0.0771208	0.0771208	0.0771208	0.0771208	0.0771208	0.0771208	0.0771208	0.0822622	0.0822622	0.0822622	0.0822622	0.0822622	0.0874036	0.0874036	0.0976864	0.0976864	0.0976864	0.107969	0.107969	0.107969	0.107969	0.107969	0.11054	0.11054	0.113111	0.113111	0.118252	0.123393	0.123393	0.125964	0.125964	0.125964	0.125964	0.125964	0.125964	0.125964	0.128535	0.128535	0.128535
	SNX
	0	0.00429185	0.00429185	0.0171674	0.0171674	0.0300429	0.0300429	0.0300429	0.0300429	0.0300429	0.0343348	0.0343348	0.0343348	0.0343348	0.0386266	0.0386266	0.0429185	0.0429185	0.0429185	0.0429185	0.0429185	0.0472103	0.0472103	0.0515021	0.0515021	0.055794	0.055794	0.055794	0.055794	0.055794	0.0600858	0.0600858	0.0643777	0.0643777	0.0643777	0.0643777	0.0643777	0.0643777	0.0643777	0.0686695	0.0686695	0.0686695	0.0686695	0.0729614	0.0729614	0.0729614	0.0729614	0.0729614	0.0729614
	0	0.00873362	0.00873362	0.00873362	0.0174672	0.0174672	0.0174672	0.0262009	0.0262009	0.0262009	0.0393013	0.0393013	0.0393013	0.0393013	0.0393013	0.0393013	0.0524017	0.0524017	0.0524017	0.0524017	0.0524017	0.0524017	0.0567686	0.0567686	0.0567686	0.0567686	0.0567686	0.0567686	0.069869	0.069869	0.069869	0.0742358	0.0742358	0.0742358	0.0742358	0.0742358	0.0742358	0.0786026	0.0786026	0.0786026	0.0786026	0.0786026	0.0786026	0.0873362	0.0873362	0.0873362	0.0917031	0.0917031	0.0917031
	0	0.00534759	0.00534759	0.0106952	0.0106952	0.0106952	0.0106952	0.0106952	0.0106952	0.013369	0.013369	0.013369	0.013369	0.013369	0.013369	0.013369	0.0160428	0.0160428	0.0160428	0.0160428	0.0240642	0.0240642	0.0240642	0.0240642	0.026738	0.026738	0.026738	0.026738	0.026738	0.0320856	0.0320856	0.0347594	0.0347594	0.0374332	0.0374332	0.0374332	0.0374332	0.0374332	0.0374332	0.0374332	0.0374332	0.0374332	0.040107	0.040107	0.0427807	0.0427807	0.0427807	0.0427807	0.0427807
	0	0	0	0.0313589	0.0313589	0.0313589	0.0313589	0.0313589	0.0418118	0.0418118	0.0418118	0.0418118	0.0452962	0.0452962	0.0452962	0.0452962	0.0452962	0.0452962	0.0452962	0.0452962	0.0452962	0.0452962	0.0487805	0.0487805	0.0487805	0.0487805	0.0487805	0.0487805	0.0487805	0.0487805	0.0487805	0.0696864	0.0696864	0.0696864	0.0696864	0.0696864	0.0731707	0.0731707	0.0731707	0.0731707	0.0731707	0.0731707	0.0731707	0.0731707	0.0731707	0.0731707	0.0731707	0.0731707	0.0731707
	0.03125	0.0390625	0.0390625	0.0429688	0.0429688	0.0507812	0.0507812	0.0507812	0.0546875	0.0546875	0.0546875	0.0546875	0.0546875	0.0546875	0.0546875	0.0546875	0.0546875	0.0546875	0.0546875	0.0546875	0.0546875	0.0546875	0.0585938	0.0664062	0.0664062	0.0664062	0.0664062	0.0664062	0.0664062	0.0664062	0.0664062	0.0664062	0.0664062	0.0703125	0.0703125	0.0703125	0.0703125	0.0703125	0.0703125	0.0703125	0.0703125	0.0703125	0.0703125	0.0742188	0.0742188	0.0742188	0.0742188	0.0742188	0.0742188
	0	0.00436681	0.00436681	0.00436681	0.0131004	0.0131004	0.0131004	0.0131004	0.0131004	0.0131004	0.0152838	0.0152838	0.0152838	0.0174672	0.0174672	0.0174672	0.0196507	0.0196507	0.0196507	0.0218341	0.0218341	0.0283843	0.0283843	0.0283843	0.0305677	0.0305677	0.0305677	0.0327511	0.0327511	0.0327511	0.0371179	0.0371179	0.0371179	0.0371179	0.0371179	0.0371179	0.0393013	0.0393013	0.0393013	0.0414847	0.0414847	0.0414847	0.0414847	0.0414847	0.0414847	0.0414847	0.0414847	0.0414847	0.0414847
	0	0	0	0.0075	0.0075	0.0075	0.0075	0.0075	0.01	0.01	0.01	0.01	0.0175	0.0175	0.0175	0.0175	0.0175	0.0175	0.0175	0.0175	0.0175	0.02	0.02	0.02	0.02	0.02	0.02	0.02	0.02	0.02	0.0225	0.0225	0.0225	0.0225	0.0225	0.0225	0.0225	0.0225	0.0225	0.0225	0.0225	0.0225	0.0225	0.0225	0.0225	0.0225	0.0225	0.0225	0.0225
	Right
	Control
	1.96078	13.7255	11.7647	17.6471	11.7647	11.7647	9.80392	7.84314	7.84314	5.88235
	8.95522	1.49254	7.46269	2.98507	14.9254	25.3731	16.4179	4.47761	2.98507	14.9254
	3.44828	13.7931	5.17241	8.62069	6.89655	29.3103	17.2414	6.89655	5.17241	3.44828
	7.5	15	5	2.5	17.5	22.5	5	2.5	10	12.5
	1.75439	14.0351	1.75439	7.01754	17.5439	14.0351	22.807	7.01754	8.77193	5.26316
	13.3333	9.33333	6.66667	6.66667	17.3333	10.6667	12	6.66667	12	5.33333
	11.1111	12.2222	5.55556	8.88889	16.6667	13.3333	8.88889	11.1111	5.55556	6.66667
	12.5	2.27273	7.95455	11.3636	11.3636	14.7727	4.54545	2.27273	19.3182	13.6364
	8.75	6.25	6.25	12.5	8.75	32.5	6.25	5	2.5	11.25
	5.40541	2.7027	5.40541	6.75676	4.05405	12.1622	28.3784	17.5676	10.8108	6.75676
	SNX
	0	8.82353	11.7647	2.94118	8.82353	17.6471	14.7059	11.7647	11.7647	11.7647
	0	5.88235	5.88235	5.88235	5.88235	14.7059	14.7059	14.7059	23.5294	8.82353
	10.2564	5.12821	5.12821	17.9487	15.3846	12.8205	10.2564	10.2564	0	12.8205
	11.4286	11.4286	2.85714	5.71429	11.4286	14.2857	8.57143	5.71429	20	8.57143
	4.34783	15.2174	4.34783	10.8696	4.34783	10.8696	13.0435	13.0435	10.8696	13.0435
	11.4286	22.8571	5.71429	5.71429	5.71429	8.57143	8.57143	2.85714	11.4286	17.1429
	9.67742	6.45161	9.67742	6.45161	25.8065	6.45161	9.67742	6.45161	12.9032	6.45161
[truncated: 152 more columns]
