# Supplementary material for: Entorhinal cortex directs learning-related changes in CA1 representations
Source: Nature. 2022 Nov 2;611(7936):554–62. doi: 10.1038/s41586-022-05378-6 (PMC9668747; doi:10.1038/s41586-022-05378-6)
Supplement: Supplementary file 5 — Source Data Fig. 3 [file 41586_2022_5378_MOESM5_ESM.xlsx]

## Sheet: panel B
	tdtomato
	1	0.996507	0.952647	0.884643	0.807824	0.754723	0.733442	0.691551	0.621025	0.5564	0.507712	0.456602	0.410389	0.361781	0.311138	0.273481	0.254302	0.254204	0.228047	0.182898	0.138687	0.0945755	0.0576331	0.0336083	0.0262027	0.039965	0.0759973	0.105659	0.113677	0.0963856	0.0938126	0.105002	0.117214	0.142942	0.165222	0.181202	0.187094	0.205258	0.251637	0.30264	0.363939	0.42181	0.471254	0.525332	0.595986	0.690225	0.777257	0.871744	0.932216
	1	0.944596	0.948086	0.889584	0.753085	0.704384	0.706571	0.758094	0.854232	0.871514	0.779628	0.644098	0.579076	0.534775	0.465464	0.415826	0.337299	0.256532	0.199778	0.143534	0.0838254	0.0304812	0.0505832	0.107366	0.160703	0.172704	0.131396	0.153045	0.196256	0.144083	0.0635357	0.0550292	0.0549963	0.0232181	-0.00268907	0.0542118	0.11107	0.0771826	0.0731053	0.0954365	0.105002	0.146741	0.235384	0.336615	0.440086	0.52699	0.571235	0.70638	0.868929
	1	0.973638	0.910151	0.83893	0.762495	0.690937	0.611591	0.525211	0.455085	0.39441	0.346429	0.310639	0.257027	0.215729	0.188673	0.157756	0.135971	0.123181	0.125605	0.148706	0.185747	0.222332	0.252045	0.271391	0.299603	0.305772	0.260868	0.165646	0.073203	0.0308524	0.0156617	0.0429535	0.0734764	0.0816728	0.100496	0.132402	0.185557	0.257707	0.33651	0.408284	0.482992	0.566607	0.668628	0.797454	0.912678	0.973788	0.974663	0.956229	0.967887
	1	0.9779	0.940169	0.872111	0.817001	0.797145	0.751424	0.647097	0.526591	0.439999	0.346699	0.252185	0.183757	0.122999	0.0936766	0.0842168	0.0707015	0.0649307	0.0750392	0.0715991	0.0362242	0.0320306	0.0728151	0.101686	0.104345	0.0744413	0.0239017	-0.00608277	-0.00493524	0.0149875	0.0391822	0.0588681	0.0879229	0.140041	0.196438	0.247516	0.313393	0.361277	0.387286	0.422894	0.460764	0.502464	0.52652	0.528711	0.547691	0.610002	0.676547	0.746186	0.853477
	1	0.94852	0.872649	0.782088	0.697648	0.716046	0.678868	0.571205	0.465125	0.394601	0.339066	0.284693	0.248098	0.202344	0.185281	0.168025	0.146766	0.143882	0.126641	0.109199	0.123327	0.232759	0.317696	0.238638	0.204896	0.237203	0.225089	0.181158	0.150496	0.137662	0.135491	0.198765	0.227227	0.180301	0.177074	0.230996	0.267372	0.293846	0.323725	0.324729	0.387312	0.476723	0.60121	0.710098	0.724508	0.685604	0.667818	0.683304	0.727774
	1	0.992811	0.936988	0.844865	0.746399	0.529419	0.376216	0.311826	0.257079	0.257445	0.258462	0.21682	0.158936	0.113781	0.0825787	0.0613927	0.036849	0.0134473	-0.0153582	-0.00610323	0.0239079	0.0964301	0.200094	0.321043	0.390892	0.393647	0.376881	0.321589	0.265304	0.260819	0.265095	0.34229	0.551218	0.609612	0.483855	0.401056	0.674261	0.96526	0.900901	0.813454	0.851767	0.910925	0.972423	0.988026	0.879419	0.743279	0.783412	0.883272	0.928388
	0.988912	1	0.945374	0.847978	0.770502	0.707165	0.619208	0.504952	0.400949	0.315871	0.257692	0.224156	0.197548	0.175599	0.138682	0.0886772	0.064829	0.0834822	0.0784054	0.0346647	0.0195343	0.0761354	0.121115	0.0734508	0.0339821	0.043063	0.0537652	0.0565526	0.068508	0.0950783	0.0945398	0.0689085	0.0523885	0.0560638	0.0579069	0.0484473	0.0642613	0.089526	0.111232	0.118765	0.159427	0.250224	0.344296	0.438769	0.54318	0.662648	0.763321	0.854335	0.915733
	0.896534	0.978813	1	0.999759	0.987391	0.968293	0.936016	0.95178	0.976425	0.958871	0.924983	0.863446	0.795746	0.74064	0.689864	0.658992	0.675038	0.682615	0.684298	0.651327	0.572933	0.586657	0.678429	0.80812	0.734789	0.412026	0.148176	0.0154306	-0.0439336	-0.0390488	0.0236091	0.076638	0.100757	0.142432	0.183611	0.161229	0.167684	0.224933	0.272349	0.279341	0.275231	0.293878	0.324026	0.381846	0.470501	0.54475	0.620942	0.704783	0.755793
	0.676581	0.972376	1	0.816721	0.619238	0.454941	0.298909	0.204194	0.158711	0.0993639	0.0440144	0.0236856	0.0176689	0.0225792	0.0315173	0.0440856	0.046226	0.034059	0.0276445	0.0316038	0.0736822	0.113978	0.109288	0.0970998	0.0843023	0.0555114	0.0278269	0.0248	0.0365395	0.0291793	0.0230727	0.0427981	0.0397733	0.040865	0.0332204	0.0271617	0.0290679	0.0482336	0.0691703	0.0613795	0.0534944	0.0400281	0.043012	0.0522445	0.0719647	0.126771	0.199744	0.245281	0.290783
	0.884722	0.942132	1	0.985617	0.93265	0.820073	0.610543	0.461875	0.373889	0.292136	0.216706	0.181345	0.165245	0.134886	0.175442	0.293247	0.422875	0.470507	0.418329	0.316616	0.203465	0.140007	0.113089	0.0881309	0.0755286	0.0539901	0.0249811	0.023831	0.068996	0.144547	0.237691	0.366922	0.545462	0.671209	0.705074	0.79153	0.89276	0.938817	0.936796	0.921875	0.909513	0.852683	0.852842	0.910039	0.954803	0.980702	0.948829	0.93277	0.945821
	0.802916	0.903407	0.94338	0.971764	1	0.981952	0.9602	0.97468	0.966129	0.89555	0.827209	0.751714	0.666723	0.650624	0.644602	0.594473	0.602971	0.65336	0.677338	0.655236	0.587146	0.574677	0.679574	0.868938	0.782829	0.385931	0.115533	0.0160942	-0.0421471	-0.0568787	-0.0395103	-0.00195975	0.0255359	0.0229105	0.0325768	0.0300685	0.00747482	0.0101436	0.0313031	0.0478555	0.0480072	0.0661301	0.0974207	0.109934	0.158516	0.250504	0.342451	0.449249	0.593292
	0.58547	0.525012	0.560294	0.792062	1	0.888881	0.610307	0.377707	0.26056	0.185525	0.131625	0.174791	0.213427	0.194481	0.198079	0.21554	0.222568	0.211876	0.188139	0.130744	0.0831355	0.0726877	0.0869483	0.114369	0.114233	0.147682	0.14879	0.18752	0.298687	0.266228	0.230284	0.273563	0.283996	0.282062	0.312634	0.316732	0.250473	0.170843	0.0996689	0.0706235	0.0716705	0.119063	0.230198	0.241535	0.269794	0.368647	0.445014	0.504128	0.581252
	0.738325	0.756263	0.789612	0.952056	1	0.933255	0.905375	0.849461	0.790086	0.890871	0.972609	0.966039	0.968536	0.971049	0.94035	0.810346	0.78989	0.846619	0.842088	0.802526	0.814005	0.845874	0.841402	0.864362	0.751781	0.481302	0.226975	0.191144	0.164342	0.0823627	0.118454	0.11809	-0.00930638	0.0461204	0.154594	0.249107	0.481927	0.548656	0.475125	0.406793	0.493703	0.612909	0.639361	0.583222	0.45529	0.46351	0.517703	0.599578	0.665986
	0.832334	0.8496	0.853728	0.917086	1	0.969553	0.883691	0.885815	0.912248	0.879287	0.836786	0.774482	0.670461	0.562671	0.476181	0.393046	0.30138	0.233644	0.173459	0.107194	0.054169	0.0258591	0.0178798	0.0107686	0.0110663	0.0365137	0.0946964	0.147565	0.154531	0.166313	0.230127	0.275803	0.289623	0.32366	0.360966	0.425709	0.498996	0.560158	0.622161	0.681947	0.731598	0.730189	0.709097	0.7093	0.72558	0.723872	0.682664	0.687625	0.737448
	0.75072	0.8435	0.918066	0.986794	1	0.882421	0.740817	0.751791	0.78923	0.738134	0.632047	0.533171	0.461741	0.396346	0.287968	0.165519	0.150635	0.12062	0.0305993	0.0214973	0.0222168	-0.00945207	-0.0457267	-0.0524483	-0.00745158	0.0206909	0.0275151	0.0105266	0.0413146	0.0933874	0.104279	0.129876	0.131213	0.098969	0.0778913	0.0687025	0.0268081	0.00424134	0.0701921	0.0769546	0.0403019	0.0612631	0.107673	0.108585	0.0814795	0.11266	0.186883	0.308872	0.473858
	0.776699	0.817191	0.865617	0.963935	1	0.955267	0.921559	0.922469	0.946679	0.963932	0.964884	0.943285	0.922569	0.806212	0.669189	0.666445	0.629572	0.522219	0.43656	0.326993	0.267852	0.281394	0.243247	0.225862	0.241057	0.246034	0.240609	0.187824	0.164851	0.200575	0.254299	0.317665	0.35904	0.345244	0.349307	0.364287	0.309686	0.303197	0.334471	0.380293	0.412024	0.355915	0.309982	0.295457	0.345484	0.477687	0.540289	0.529916	0.587335
	0.739834	0.785222	0.881231	0.993929	1	0.902044	0.786514	0.722727	0.70723	0.629377	0.509755	0.394441	0.263634	0.141063	0.0554459	0.0086474	-0.0125789	-0.020657	-0.01718	-0.0169464	-0.0179243	0.00191275	0.0484774	0.0645936	0.0368449	0.0197615	0.0162907	0.0153865	0.0249808	0.0415588	0.0497197	0.0729762	0.106729	0.141636	0.205393	0.283099	0.342421	0.392813	0.457642	0.502594	0.510996	0.508394	0.604568	0.744045	0.770782	0.751123	0.754241	0.788326	0.781044
	0.68047	0.847026	0.945778	0.84076	0.906047	1	0.888404	0.743931	0.561135	0.409684	0.35937	0.358714	0.396015	0.398387	0.401451	0.414126	0.392012	0.376051	0.408216	0.393823	0.373487	0.461626	0.462283	0.294724	0.107113	0.0132314	0.0150327	0.0290028	0.0124745	0.0196	0.0396117	0.0472478	0.0602923	0.0685453	0.0266627	-0.00601195	-0.0065764	0.0069542	0.0422985	0.0747148	0.121586	0.150249	0.202611	0.285476	0.444583	0.523164	0.528686	0.591543	0.643214
	0.926384	0.937458	0.932448	0.942916	0.97613	1	0.992949	0.963914	0.930624	0.908599	0.892748	0.866905	0.844242	0.781003	0.70192	0.677224	0.655988	0.615788	0.546684	0.455745	0.359841	0.271573	0.215496	0.19019	0.185621	0.161523	0.0835459	0.00315787	-0.0481594	-0.0703672	-0.0594735	-0.0429344	-0.0274317	-0.0199048	-0.0106092	0.0187975	0.076829	0.135583	0.163437	0.197258	0.252866	0.31434	0.402858	0.50172	0.594719	0.659431	0.705572	0.755256	0.817081
	0.383704	0.329638	0.446932	0.72576	0.924014	1	0.987843	0.835977	0.605968	0.48059	0.409431	0.38112	0.359691	0.319749	0.397369	0.490825	0.557008	0.585742	0.574681	0.442953	0.28058	0.234737	0.210124	0.139837	0.0586234	0.140495	0.214367	0.262898	0.309837	0.230992	0.128579	0.0729558	0.0381077	0.0695865	0.240221	0.435207	0.504971	0.49083	0.616775	0.737826	0.616086	0.505881	0.500322	0.590012	0.733954	0.777784	0.624255	0.436159	0.373494
	0.599488	0.708334	0.774245	0.74421	0.870201	1	0.87562	0.837487	0.837845	0.760262	0.720871	0.689432	0.729604	0.840197	0.799976	0.653249	0.56468	0.493597	0.397662	0.296162	0.23935	0.197246	0.147324	0.0780224	0.0694736	0.071329	0.0689773	0.105931	0.123822	0.154944	0.165224	0.157129	0.166354	0.187467	0.180589	0.160076	0.148659	0.15367	0.182337	0.159875	0.0993343	0.0768858	0.0731333	0.129889	0.229737	0.263947	0.324144	0.407751	0.482255
	0.220316	0.455157	0.725324	0.909515	0.980017	0.998435	1	0.96587	0.944994	0.978088	0.998747	0.987132	0.943433	0.869728	0.792289	0.743177	0.724733	0.693941	0.652503	0.57093	0.449446	0.349729	0.283363	0.242278	0.168984	0.0698235	0.0106229	-0.0191222	-0.0420921	-0.0305202	-0.00272506	0.0082238	0.00650273	0.00372899	0.000444283	-0.00398229	0.00190609	0.011689	0.00774562	0.000825721	0.000325145	0.00626593	0.0105578	0.00794756	0.0161628	0.0349355	0.0593566	0.0798467	0.0913128
	0.667514	0.764597	0.852116	0.908167	0.955677	0.995161	1	0.971318	0.92729	0.865516	0.785299	0.675305	0.547775	0.442326	0.363479	0.315342	0.28756	0.25864	0.241623	0.227149	0.192029	0.147416	0.107162	0.0710419	0.0400946	0.0278533	0.0328374	0.0276143	0.0163713	0.0431254	0.119698	0.212295	0.310133	0.410915	0.500274	0.557513	0.571865	0.565749	0.552998	0.537009	0.516393	0.488582	0.449741	0.402745	0.369152	0.364948	0.385912	0.424087	0.490045
	0.764626	0.841269	0.947949	0.980245	0.925196	0.950553	1	0.980475	0.893188	0.805081	0.783696	0.733967	0.658562	0.594766	0.511676	0.441976	0.33175	0.221253	0.229055	0.222005	0.169479	0.202809	0.194735	0.198324	0.247294	0.223701	0.240071	0.321155	0.512404	0.686241	0.79385	0.922272	0.997002	0.956593	0.913997	0.972589	0.94687	0.891049	0.827345	0.774287	0.693266	0.662415	0.735331	0.661522	0.630572	0.628145	0.613196	0.693748	0.748611
	0.974378	0.983759	0.988845	0.963927	0.941835	0.970924	1	0.958682	0.899436	0.852722	0.839934	0.852113	0.831799	0.816033	0.786588	0.680864	0.53976	0.401688	0.251559	0.128127	0.0539998	-0.00554514	0.00121466	0.0263298	0.0122784	0.0291548	0.0334824	0.0209918	0.0158448	0.032849	0.0270523	-0.0209632	-0.0419869	-0.057897	-0.0677481	-0.0139048	0.056394	0.11358	0.190528	0.24334	0.258937	0.298469	0.402635	0.456447	0.544797	0.71122	0.835738	0.905662	0.914941
	0.799984	0.830559	0.800494	0.804393	0.857299	0.902192	0.989502	1	0.964573	0.957612	0.900956	0.840479	0.764028	0.671324	0.546713	0.409891	0.359573	0.341564	0.317602	0.375954	0.431489	0.383745	0.288289	0.285764	0.211079	0.104928	0.128359	0.137996	0.200893	0.221239	0.191099	0.217328	0.284799	0.402046	0.513153	0.602392	0.628519	0.61662	0.616576	0.65744	0.73818	0.811411	0.901667	0.939525	0.913719	0.858735	0.811138	0.795234	0.768036
	0.541823	0.593199	0.781009	0.932044	0.94957	0.961719	0.99614	1	0.949511	0.821459	0.659315	0.53627	0.479654	0.454934	0.427485	0.418946	0.394074	0.324679	0.268923	0.247022	0.231129	0.192423	0.135122	0.0896778	0.0509337	0.020777	0.00638128	0.0165987	0.0797384	0.153276	0.211719	0.397624	0.532984	0.476322	0.409407	0.412279	0.479742	0.52939	0.527848	0.507082	0.515944	0.498073	0.456292	0.448635	0.433006	0.419381	0.443656	0.521484	0.588268
	0.752737	0.793108	0.856086	0.903011	0.900381	0.938923	0.993524	1	0.972832	0.91547	0.848804	0.751958	0.582826	0.384129	0.250823	0.189827	0.144179	0.176014	0.316558	0.62275	0.774526	0.578948	0.351531	0.19046	0.153503	0.165919	0.116868	0.0527494	0.0591958	0.0794793	0.0695467	0.0592997	0.0601546	0.102642	0.131882	0.144061	0.158198	0.139885	0.152051	0.16725	0.173808	0.23101	0.360931	0.494153	0.532247	0.544719	0.573305	0.609636	0.667135
	0.631037	0.589473	0.550813	0.554943	0.641353	0.812759	0.954534	1	0.990521	0.94309	0.860699	0.77156	0.668658	0.661487	0.732284	0.706049	0.663629	0.671171	0.657854	0.539658	0.345908	0.20019	0.123365	0.0751929	0.0662863	0.068014	0.0442739	0.0401362	0.0497097	0.0602472	0.0516051	0.0285325	0.0258226	0.0245444	0.0353725	0.0598511	0.0583966	0.0529022	0.0780234	0.0888884	0.0792653	0.0918711	0.13066	0.15751	0.214421	0.308446	0.363509	0.436088	0.533242
	0.113861	0.197315	0.203916	0.183407	0.242335	0.494515	0.806917	0.971895	1	0.938634	0.822029	0.698656	0.545903	0.383191	0.252064	0.135572	0.0694045	0.0494557	0.0425952	0.0444303	0.14778	0.217803	0.132849	0.0510409	0.0145706	0.00781451	-0.00309249	0.0124524	0.0253199	0.00483674	-0.0327264	-0.0629905	-0.0457897	-0.00651323	0.0142196	0.019965	0.0415456	0.0416966	0.0488826	0.0711755	0.0693488	0.0596721	0.0521343	0.0712893	0.10107	0.0962883	0.0777889	0.0593618	0.0312409
	0.955894	0.930541	0.871638	0.8421	0.853525	0.876761	0.893914	0.946693	1	0.965303	0.911867	0.91555	0.941216	0.947948	0.908915	0.878312	0.924945	0.943452	0.890482	0.808545	0.704021	0.542836	0.369539	0.288148	0.296563	0.33346	0.391576	0.413113	0.306844	0.193101	0.202496	0.293023	0.409146	0.478717	0.471763	0.477483	0.495657	0.494699	0.481475	0.470261	0.473737	0.445016	0.46952	0.553544	0.625614	0.681849	0.697589	0.817752	0.960338
	0.442888	0.578131	0.687561	0.743647	0.816864	0.888508	0.924065	0.967636	1	0.983245	0.978244	0.990088	0.961559	0.896795	0.805822	0.700741	0.612452	0.514974	0.392608	0.276753	0.190333	0.123266	0.0757822	0.0378004	0.0169396	0.0136899	0.00839118	0.000169035	-0.0023694	-0.0060283	-0.0134638	-0.0317505	-0.0418097	-0.0386367	-0.0372932	-0.0372276	-0.0420095	-0.0369446	-0.0326571	-0.0373742	-0.0338135	-0.0232319	-0.0182028	-0.0109462	0.015649	0.0591912	0.122535	0.194764	0.272225
	0.888212	0.944276	0.932737	0.845064	0.831529	0.959271	0.95905	0.946107	1	0.873601	0.728118	0.650145	0.569814	0.449422	0.357277	0.397935	0.483983	0.501721	0.514594	0.459538	0.32758	0.353869	0.40249	0.352174	0.332817	0.365116	0.318667	0.251378	0.304618	0.363432	0.336807	0.238241	0.150539	0.1722	0.241616	0.274714	0.319121	0.37272	0.456949	0.568876	0.597816	0.631704	0.731805	0.789103	0.799223	0.817239	0.849461	0.877653	0.888008
	0.0864574	0.15256	0.247238	0.360185	0.469651	0.571265	0.704737	0.837854	0.937769	1	0.993026	0.951981	0.858777	0.67786	0.512062	0.382712	0.263228	0.184616	0.136891	0.102541	0.107791	0.135889	0.124686	0.112275	0.103829	0.0722073	0.0351193	0.0245343	0.0137373	-0.0150959	-0.0200471	0.000161082	0.0240597	0.0370514	0.0434518	0.0560326	0.1075	0.141345	0.128543	0.109091	0.0851314	0.0697798	0.065569	0.0729111	0.0769889	0.0637025	0.0465474	0.0383659	0.0355151
	0.201762	0.193509	0.327281	0.494394	0.556642	0.572375	0.587332	0.637748	0.852754	1	0.9922	0.895589	0.684863	0.53303	0.403169	0.313755	0.252734	0.20786	0.17419	0.139881	0.162628	0.262809	0.318822	0.220017	0.233547	0.269839	0.200678	0.176348	0.234552	0.274796	0.190249	0.145949	0.139233	0.107221	0.131682	0.153861	0.139753	0.148919	0.1382	0.154499	0.194	0.178994	0.169506	0.189366	0.188496	0.172333	0.197791	0.22804	0.237751
	0.237851	0.259875	0.226431	0.174494	0.138703	0.222535	0.417134	0.574735	0.708606	0.894614	1	0.962056	0.888033	0.83401	0.812056	0.865177	0.907681	0.871813	0.795267	0.675028	0.586684	0.606947	0.588565	0.451659	0.306605	0.177322	0.0775139	0.0522736	0.111244	0.19594	0.262946	0.311252	0.374667	0.416407	0.393892	0.374063	0.368848	0.336234	0.296463	0.258647	0.208924	0.155434	0.111591	0.0830044	0.0666589	0.0604559	0.0780788	0.108468	0.139082
	0.555705	0.591701	0.546129	0.532575	0.576087	0.64107	0.699669	0.727576	0.756193	0.828417	0.942485	1	0.943181	0.790112	0.613968	0.499448	0.466588	0.420535	0.357913	0.328527	0.255549	0.192067	0.170697	0.15755	0.157587	0.139138	0.134559	0.129818	0.0851121	0.0792719	0.117021	0.129824	0.128181	0.149321	0.187595	0.276998	0.328685	0.286795	0.277679	0.293269	0.293319	0.317983	0.365415	0.391432	0.44361	0.476544	0.457259	0.430366	0.418707
	0.255903	0.31407	0.374588	0.413828	0.497397	0.560123	0.540006	0.559097	0.666696	0.839903	0.980421	1	0.890489	0.776739	0.796571	0.785841	0.70172	0.653499	0.645224	0.592697	0.522262	0.413962	0.359157	0.50868	0.71315	0.776411	0.621753	0.406936	0.327921	0.325539	0.33601	0.378176	0.391804	0.35062	0.331484	0.30173	0.245122	0.183304	0.123423	0.118978	0.129502	0.142684	0.171597	0.213159	0.277139	0.308396	0.277651	0.269061	0.276624
	0.56873	0.62856	0.692107	0.829871	0.838883	0.675891	0.5496	0.577946	0.714778	0.876228	0.982429	1	0.987374	0.902912	0.793941	0.781896	0.853666	0.912497	0.895689	0.811655	0.793939	0.895003	0.915619	0.756442	0.598454	0.473763	0.263621	0.0924023	0.0954035	0.12085	0.150991	0.176027	0.203462	0.265345	0.321575	0.392692	0.367481	0.331385	0.418423	0.532001	0.615168	0.661349	0.663237	0.670434	0.68976	0.681061	0.644998	0.627186	0.596596
	0.819154	0.833502	0.830801	0.807359	0.794575	0.799216	0.851403	0.909756	0.939944	0.960798	0.985761	1	0.872812	0.621021	0.387456	0.225923	0.140769	0.15809	0.202956	0.218069	0.23096	0.204389	0.155501	0.125306	0.0954394	0.0474524	0.019147	-0.000697429	-0.013112	-0.0224783	-0.0363161	-0.0422117	-0.0365763	-0.0357788	-0.0434326	-0.059184	-0.0568498	-0.0307962	-0.013578	-0.000932964	0.0184765	0.0589395	0.138343	0.236951	0.33741	0.438212	0.5593	0.68771	0.77614
	0.468502	0.525996	0.558192	0.599869	0.606098	0.602575	0.603252	0.613883	0.673853	0.758947	0.850858	0.942122	1	0.994235	0.974909	0.972357	0.988824	0.986289	0.942241	0.93369	0.968752	0.853359	0.530962	0.269839	0.158914	0.132273	0.0927732	0.00515174	-0.0596745	-0.0917576	-0.0547639	-0.03658	-0.0589837	-0.0450241	-0.0192257	0.0282831	0.0923604	0.145085	0.165144	0.186794	0.237909	0.261009	0.24448	0.284005	0.270721	0.159954	0.126915	0.169965	0.223937
	0.0401994	0.0383535	0.048997	0.0390594	0.0374966	0.0531459	0.105552	0.126377	0.127945	0.26341	0.571586	0.849015	1	0.930725	0.633117	0.382927	0.243405	0.1536	0.126687	0.0963201	0.0543648	0.0467616	0.046738	0.0247426	0.00222688	0.0181244	0.0283106	0.0230732	0.0354998	0.0553882	0.0512755	0.0227319	0.0101783	0.0302374	0.0445036	0.0309491	0.0281973	0.0303825	0.0549363	0.0894843	0.0786463	0.0575191	0.0433761	0.0331337	0.0419862	0.0556968	0.0623886	0.0697812	0.0801982
	0.51707	0.640872	0.74743	0.767464	0.7767	0.801087	0.825005	0.79328	0.767545	0.79258	0.823238	0.872815	0.944418	1	0.967676	0.91114	0.842388	0.754933	0.701552	0.611206	0.525878	0.383218	0.179234	0.023545	-0.0426527	0.0687276	0.250906	0.337072	0.271054	0.201325	0.244689	0.258	0.235454	0.210257	0.165099	0.179001	0.213872	0.194913	0.174484	0.140695	0.102755	0.0982098	0.116899	0.119035	0.147825	0.207888	0.258182	0.340319	0.407992
	0.280995	0.305285	0.427464	0.493835	0.464066	0.478898	0.622206	0.751369	0.763717	0.788429	0.862791	0.913731	0.945109	1	0.997676	0.961539	0.909027	0.847873	0.814331	0.690127	0.483612	0.383071	0.340938	0.283712	0.205949	0.121834	0.0725736	0.0370491	0.0111308	0.0192696	0.0411978	0.030019	0.0264582	0.0368025	0.0626596	0.14694	0.332559	0.514045	0.54147	0.501421	0.517578	0.486748	0.397591	0.367956	0.35423	0.317093	0.279938	0.274725	0.294199
	0.0311323	0.0193301	0.0124345	0.0380374	0.060504	0.0281442	0.0216437	0.030385	0.032252	0.0860486	0.181792	0.380569	0.738644	1	0.837729	0.467733	0.230319	0.114713	0.0829366	0.0594262	0.0400909	0.0598555	0.0562126	0.0253235	0.0429227	0.0425012	0.0118105	0.0219103	0.035105	0.0412985	0.0444702	0.0371666	-0.0120655	-0.0267694	-0.0183174	-0.0304236	-0.00576431	0.0139514	0.0069092	0.00441467	0.0183249	0.0126581	0.0166583	0.0300331	0.0426998	0.0392671	0.0181823	0.0180534	0.0221989
	0.406961	0.423759	0.385116	0.310215	0.255618	0.21562	0.216126	0.241736	0.247003	0.298253	0.411703	0.620984	0.894793	1	0.865147	0.644998	0.444429	0.283807	0.176606	0.0972225	0.0493964	0.0518608	0.0519055	0.016274	-0.019854	-0.0454567	-0.0606631	-0.0505745	-0.0344031	-0.039703	-0.0435769	-0.0469912	-0.0232785	0.112013	0.262257	0.294235	0.250814	0.220866	0.214368	0.21698	0.215742	0.264595	0.361287	0.411413	0.401798	0.352631	0.38157	0.468642	0.471179
	0.0859365	0.0499837	0.0321147	0.0851286	0.0783134	0.0476321	0.053348	0.0675789	0.0836582	0.169431	0.272341	0.502685	0.860153	1	0.828284	0.541191	0.345795	0.268817	0.22133	0.162239	0.136458	0.181285	0.224962	0.220905	0.160285	0.0897572	0.0258883	0.0502262	0.118606	0.120678	0.139597	0.121576	0.0892456	0.0579636	0.0766367	0.121695	0.176692	0.235872	0.227847	0.215883	0.248281	0.259987	0.228331	0.200358	0.161603	0.133417	0.133704	0.107544	0.0793649
	0.0713748	0.0820363	0.0832279	0.0968569	0.118411	0.141282	0.15654	0.163684	0.197805	0.279707	0.410548	0.616833	0.890608	1	0.807213	0.508332	0.300856	0.186334	0.125966	0.0995211	0.0650315	0.0611035	0.0875294	0.0987363	0.0878498	0.0532463	0.0347751	0.0369111	0.0459701	0.0464046	0.0292882	0.0381993	0.0540552	0.0664555	0.0832687	0.100318	0.0963031	0.0669591	0.0556462	0.0542253	0.0484946	0.0588549	0.0573472	0.0549966	0.0769546	0.0951099	0.100594	0.103737	0.0960836
	0.477289	0.552631	0.609387	0.698757	0.779007	0.829905	0.875106	0.912034	0.951393	0.989013	0.99753	0.980326	0.960008	0.970655	1	0.999054	0.99087	0.978344	0.947472	0.857426	0.683818	0.493788	0.338202	0.207217	0.101389	0.0166026	-0.0299119	-0.030082	0.00538392	0.0386086	0.0310954	0.0284302	0.0381639	0.0433972	0.0310976	0.020683	0.0322019	0.0372272	0.0391717	0.0454729	0.0548684	0.0657	0.0827837	0.117061	0.130668	0.124369	0.146046	0.197889	0.287254
	0.375732	0.402133	0.412437	0.452541	0.511015	0.552779	0.617009	0.706866	0.804127	0.853056	0.885048	0.908415	0.937154	0.992774	1	0.984097	0.981416	0.938117	0.856725	0.777909	0.654682	0.488376	0.333832	0.206629	0.118042	0.0637541	0.029132	0.00170607	-0.0150562	-0.0135235	-0.00949399	-0.00459415	0.00621971	0.0134449	0.0153914	0.0234334	0.0366088	0.0586251	0.103757	0.151787	0.202811	0.257452	0.265426	0.256459	0.275228	0.30585	0.324466	0.343591	0.359
	0.305969	0.367558	0.422104	0.447639	0.527171	0.687199	0.815752	0.92667	0.997357	0.993887	0.937952	0.880705	0.860513	0.914093	1	0.938617	0.741339	0.616884	0.51411	0.364024	0.229959	0.127742	0.0866997	0.0941275	0.0786901	0.0632155	0.0743825	0.0733573	0.0793202	0.0896952	0.0995531	0.104727	0.132667	0.155159	0.156555	0.142529	0.11865	0.116714	0.12939	0.162236	0.186071	0.163645	0.157129	0.213446	0.318075	0.380244	0.363303	0.323776	0.284988
	0.501648	0.523615	0.474009	0.443854	0.461594	0.46669	0.532077	0.635886	0.640783	0.622469	0.667158	0.69793	0.748025	0.876786	0.989222	1	0.916314	0.808803	0.71123	0.577876	0.421385	0.277473	0.171545	0.117842	0.0858374	0.066415	0.0670593	0.0693837	0.0583312	0.0681123	0.122294	0.199491	0.269658	0.360163	0.466909	0.557489	0.612746	0.66498	0.716871	0.716648	0.705361	0.639337	0.59296	0.592617	0.564483	0.538725	0.508707	0.510747	0.519394
	0.105463	0.139768	0.191071	0.205238	0.178637	0.173414	0.195924	0.218138	0.223958	0.218498	0.242769	0.313494	0.428647	0.655518	0.906636	1	0.943735	0.786945	0.633511	0.540213	0.441381	0.323123	0.19739	0.105218	0.0832046	0.073144	0.039781	0.0379283	0.10197	0.200914	0.347512	0.507689	0.549202	0.484098	0.411355	0.373071	0.360297	0.308425	0.239008	0.204334	0.169469	0.129312	0.0996223	0.0833522	0.0902075	0.134856	0.167703	0.13787	0.106084
	0.412779	0.400968	0.411043	0.513598	0.619388	0.605962	0.510596	0.437541	0.426338	0.381905	0.28977	0.25463	0.350037	0.55985	0.830357	1	0.97103	0.888147	0.830633	0.725101	0.537692	0.347606	0.212039	0.117459	0.0659501	0.0405099	0.016204	0.0154174	0.0367255	0.0382427	0.0321428	0.0241482	0.00913112	0.00841227	0.0351311	0.0588737	0.0564046	0.049272	0.0553611	0.0850571	0.131624	0.178233	0.218155	0.233552	0.264107	0.300243	0.317545	0.351469	0.390405
	0.0062873	0.0167356	0.0380638	0.0472863	0.0560911	0.0841953	0.105435	0.128436	0.1374	0.146173	0.186405	0.234431	0.370486	0.676675	0.959507	1	0.910708	0.845423	0.796543	0.673269	0.458357	0.29357	0.211741	0.13051	0.0697244	0.0648216	0.0626719	0.0415153	0.0423112	0.0465658	0.0386877	0.0332246	0.0218059	0.0293066	0.0453861	0.0309835	0.00314207	-0.013783	-0.00289316	0.014285	0.00944938	0.00734715	0.00697404	0.00380183	0.00726928	0.00207685	0.00494087	0.00809959	0.00550785
	0.128321	0.17455	0.180499	0.200278	0.219971	0.211117	0.21076	0.238751	0.23439	0.210004	0.23891	0.376402	0.454678	0.426159	0.643929	0.908089	1	0.940727	0.769693	0.646671	0.623414	0.679808	0.65059	0.551194	0.436753	0.282634	0.14066	0.151378	0.199965	0.158582	0.197753	0.230149	0.207085	0.182633	0.204071	0.29301	0.349678	0.363047	0.416018	0.418138	0.360093	0.372511	0.378855	0.348678	0.317276	0.242278	0.168275	0.135157	0.113227
	0.337001	0.239575	0.206651	0.236538	0.259521	0.252883	0.286442	0.312983	0.266537	0.24466	0.258069	0.278194	0.322247	0.494183	0.799567	0.963518	1	0.960611	0.85691	0.636699	0.356364	0.242297	0.217983	0.198904	0.1436	0.102056	0.273177	0.487277	0.465316	0.280138	0.144466	0.113004	0.0861939	0.0815383	0.0834886	0.0934023	0.116329	0.13758	0.145808	0.181032	0.217512	0.264022	0.333195	0.323761	0.317378	0.404333	0.491082	0.465212	0.416573
	0.397343	0.431278	0.48476	0.500991	0.486709	0.598963	0.77126	0.864665	0.918042	0.900236	0.84546	0.742232	0.640628	0.681936	0.849413	0.973878	1	0.977796	0.937441	0.752248	0.458848	0.305189	0.216892	0.162572	0.164534	0.139502	0.103729	0.113345	0.201887	0.295584	0.356634	0.366085	0.32561	0.335403	0.397951	0.416792	0.404238	0.433411	0.435091	0.372943	0.304247	0.268548	0.232716	0.171965	0.16688	0.258622	0.419374	0.548745	0.548346
	0.0500163	0.123801	0.142675	0.103459	0.107401	0.0957137	0.117764	0.154321	0.119059	0.0985742	0.131449	0.140196	0.18449	0.405464	0.768626	0.973352	1	0.946017	0.885129	0.91682	0.883945	0.827374	0.735168	0.522024	0.295495	0.1499	0.0656603	0.073883	0.124837	0.0838455	0.0773119	0.113102	0.0900855	0.0812245	0.120437	0.0878052	0.0547797	0.0821119	0.0898946	0.074756	0.061944	0.0344797	0.0457961	0.0923825	0.096829	0.0689356	0.0764153	0.129319	0.114126
	0.0329029	0.0692844	0.13143	0.208713	0.258064	0.28364	0.295246	0.293503	0.307119	0.346869	0.402692	0.485629	0.59062	0.695138	0.813943	0.932714	0.992515	1	0.990107	0.962164	0.881352	0.740057	0.591912	0.45535	0.295283	0.145223	0.0475079	-0.00504397	-0.0189037	-0.0130112	-0.00975685	-0.0127534	-0.0114347	-0.010549	-0.00812297	-0.00379233	-0.00070656	-0.00161087	-0.000733727	0.00395742	0.00393619	0.00230214	-0.00249986	-0.00402749	-0.0019167	-0.00256335	1.27908e-05	0.00894789	0.0147024
	0.0495229	0.0528245	0.0374768	0.0212546	0.0180548	0.0242028	0.0342945	0.0372197	0.0474527	0.0744339	0.130025	0.24769	0.404045	0.54719	0.669186	0.807518	0.93701	1	0.99359	0.977692	0.983032	0.907295	0.675321	0.404895	0.208203	0.0899154	0.0362077	0.0147039	0.0113086	0.015905	0.00770259	-0.00635552	-0.00832144	-0.00711119	-0.00801411	-0.00114649	0.00607726	0.00561225	0.00604124	0.00583218	0.00971978	0.0119454	0.0156216	0.0193381	0.0210651	0.0219776	0.0194197	0.0161186	0.0176409
	0.235408	0.255317	0.236915	0.252968	0.27568	0.310522	0.382018	0.434143	0.489543	0.53292	0.556043	0.623973	0.707774	0.790058	0.865947	0.890068	0.943928	1	0.992747	0.985838	0.945784	0.838734	0.677664	0.515572	0.389865	0.273708	0.194259	0.124723	0.071141	0.047472	0.0484743	0.0427972	0.0150986	0.0322152	0.0790433	0.151229	0.265066	0.411994	0.479099	0.471691	0.505622	0.507275	0.456804	0.403659	0.344239	0.286993	0.256798	0.236847	0.210269
	0.0724861	0.0591719	0.0490306	0.0433264	0.0397304	0.0419162	0.0632035	0.113368	0.202465	0.308166	0.356144	0.362227	0.350353	0.394125	0.595206	0.825524	0.962822	1	0.958839	0.866678	0.690434	0.466662	0.297634	0.199349	0.122174	0.0625196	0.0272368	0.0073315	-0.00416187	-0.0106042	-0.00936981	-0.00847122	-0.00639475	0.00374718	0.00846987	0.0215208	0.0613532	0.0989907	0.122139	0.129907	0.11614	0.0957432	0.0858126	0.092072	0.113756	0.127698	0.120001	0.106109	0.0943238
	0.0812006	0.105833	0.132257	0.147734	0.158786	0.185871	0.24832	0.323624	0.42558	0.526907	0.590592	0.670743	0.756324	0.80883	0.832408	0.843616	0.867731	0.925516	1	0.949701	0.708627	0.444526	0.277854	0.149432	0.0564442	0.0490989	0.10581	0.119654	0.0537907	0.0208281	0.0350924	0.0359726	0.0317711	0.0221222	0.0310481	0.0459265	0.0398445	0.0445123	0.0523612	0.0519397	0.0385987	0.0291538	0.037258	0.0546713	0.0614043	0.0528415	0.0456968	0.0518544	0.064303
	0.0891078	0.0883226	0.119178	0.146585	0.144645	0.154035	0.150292	0.149012	0.157295	0.201955	0.275243	0.313767	0.31933	0.342123	0.423118	0.565886	0.667941	0.715421	1	0.916024	0.484981	0.237753	0.0856286	0.0584378	0.0617805	0.355572	0.771436	0.988219	0.954751	0.930216	0.922969	0.839221	0.724761	0.58828	0.472142	0.319574	0.223129	0.180999	0.158232	0.124707	0.0811879	0.0611796	0.0570886	0.037853	0.0382028	0.0622256	0.0767335	0.105061	0.113248
	-0.12233	-0.104679	-0.0751709	-0.0324822	-0.0350447	-0.0486539	-0.0502817	-0.0875244	-0.0995644	-0.0915733	-0.0213782	0.0557394	0.058366	0.0890777	0.259218	0.515034	0.687764	0.875858	1	0.809679	0.519626	0.378171	0.386323	0.451471	0.471406	0.434492	0.342755	0.251972	0.246799	0.321733	0.42013	0.509145	0.556264	0.456429	0.296781	0.276998	0.374159	0.464056	0.447877	0.348766	0.260319	0.172204	0.0764923	0.0128478	-0.0393252	-0.0832123	-0.0899792	-0.0553016	-0.0547299
	0.158999	0.185459	0.211103	0.206336	0.187512	0.199524	0.155172	0.111469	0.104127	0.107546	0.132595	0.148321	0.177253	0.21705	0.300348	0.389638	0.405308	0.4207	0.77312	1	0.904874	0.937858	0.974359	0.946456	0.756587	0.532725	0.399122	0.205899	-0.0015347	0.00744179	0.093885	0.132435	0.144611	0.16805	0.168399	0.123464	0.127365	0.122973	0.114093	0.11496	0.115279	0.140502	0.159017	0.15336	0.136133	0.107862	0.130736	0.145715	0.140453
	0.289726	0.219692	0.198255	0.214419	0.218062	0.199944	0.184955	0.265587	0.345829	0.387193	0.398729	0.337606	0.320145	0.301967	0.417617	0.632538	0.724684	0.829001	0.977852	1	0.75896	0.548696	0.467903	0.355454	0.235755	0.137339	0.111873	0.106376	0.0545868	0.0471231	0.0828798	0.118722	0.125949	0.145443	0.150349	0.0908138	0.0705259	0.0889657	0.0871206	0.121492	0.162655	0.139371	0.152471	0.244457	0.272495	0.268438	0.291875	0.249546	0.238164
	0.0188625	0.0405383	0.0618189	0.0785475	0.0912195	0.153749	0.261442	0.383255	0.5059	0.625565	0.682711	0.679038	0.707871	0.719492	0.728424	0.78801	0.840058	0.883261	0.950958	1	0.98719	0.961893	0.96283	0.927553	0.812176	0.665249	0.411743	0.136537	0.0311692	0.015438	0.0705097	0.183676	0.335642	0.461489	0.467844	0.408424	0.341707	0.291764	0.22478	0.150668	0.0790687	0.0217774	0.0125725	0.0209908	0.0328857	0.0276204	0.00539201	-0.0197233	-0.0276192
	0.3382	0.310495	0.321488	0.297802	0.237833	0.191546	0.20626	0.240921	0.301621	0.35469	0.353389	0.417024	0.469458	0.487599	0.604673	0.701375	0.731515	0.802715	0.943861	1	0.9164	0.756488	0.518016	0.32067	0.201323	0.110513	0.0320596	-0.0133952	-0.0237951	-0.0580885	-0.0355505	0.0476819	0.127628	0.205866	0.255326	0.281271	0.269837	0.239881	0.292874	0.379883	0.414345	0.393771	0.375939	0.396166	0.335868	0.272201	0.301228	0.344861	0.397761
	-0.011819	-0.0153164	-0.00854105	-0.00882164	-0.000285189	0.0243309	0.03671	0.0397757	0.0565711	0.118731	0.188839	0.241573	0.279866	0.2914	0.339106	0.4554	0.56742	0.680289	0.894765	1	0.839533	0.554132	0.27847	0.0985082	-0.0224992	-0.059946	-0.000775719	0.0647608	0.0811229	0.0800748	0.0714318	0.0422258	0.0157895	-0.0136048	-0.0204034	0.000148209	0.00626761	0.0102184	-0.0158669	-0.0242948	-0.00449414	-0.0174799	-0.00680187	-0.0145499	-0.0323773	-0.0215012	-0.0303939	-0.0367184	-0.0321992
	0.243729	0.249874	0.266285	0.291289	0.311857	0.381065	0.480639	0.526191	0.518428	0.506576	0.502401	0.483427	0.468683	0.476388	0.482628	0.47787	0.524991	0.714173	0.911645	1	0.993828	0.863789	0.645574	0.422148	0.264114	0.174541	0.132759	0.121551	0.142828	0.196706	0.222156	0.262294	0.316521	0.339895	0.426866	0.496771	0.481875	0.43845	0.450664	0.53347	0.534769	0.456989	0.392977	0.332108	0.277703	0.277538	0.307024	0.30416	0.287537
	0.302641	0.289998	0.268317	0.20538	0.161871	0.147622	0.130995	0.205486	0.319403	0.39519	0.473542	0.543292	0.558165	0.554063	0.578465	0.604344	0.666139	0.789584	0.94535	1	0.831192	0.663426	0.606419	0.501777	0.360516	0.212637	0.0914216	0.0563708	0.0767176	0.108193	0.136087	0.181986	0.327837	0.507865	0.617807	0.646135	0.608055	0.584086	0.562841	0.489889	0.40547	0.347735	0.325457	0.321232	0.296314	0.287097	0.288407	0.295018	0.311743
	0.0546736	0.0520515	0.0635132	0.0955051	0.178796	0.305814	0.445719	0.594687	0.691033	0.698137	0.740979	0.887424	0.984043	0.935395	0.893866	0.915435	0.900619	0.875616	0.860184	0.918037	1	0.939024	0.722676	0.469674	0.261441	0.149208	0.102113	0.0644953	0.0704856	0.112554	0.144183	0.170027	0.202769	0.187203	0.153066	0.147244	0.149221	0.141536	0.146898	0.138641	0.147049	0.18122	0.18008	0.153276	0.127727	0.114819	0.106707	0.081311	0.0574353
	-0.0195922	-0.0255586	-0.00974237	-0.00208226	-0.0133712	-0.0171263	-0.0236462	-0.0338582	-0.0154111	0.0506358	0.113164	0.185942	0.319243	0.485951	0.590626	0.683788	0.870702	0.98732	0.94554	0.924268	1	0.86422	0.512191	0.365189	0.455689	0.465288	0.527277	0.854654	0.971682	0.818495	0.665744	0.475522	0.340956	0.267809	0.249077	0.204746	0.130797	0.187599	0.323639	0.441138	0.471986	0.372207	0.247129	0.211258	0.177787	0.0731349	0.0207968	0.0426744	0.0441452
	0.511727	0.678473	0.800747	0.865492	0.868248	0.819339	0.753491	0.693003	0.615247	0.531295	0.475564	0.458512	0.459629	0.480994	0.525246	0.588543	0.689773	0.817262	0.917013	0.971637	1	0.949425	0.766711	0.543169	0.36733	0.232328	0.0984271	-0.0225851	-0.0742223	-0.0598003	-0.00690658	0.0601396	0.157206	0.281506	0.359899	0.405527	0.472161	0.517185	0.521529	0.542622	0.558615	0.55002	0.562643	0.579782	0.546131	0.460881	0.383767	0.340501	0.321402
	0.00461151	-0.0162721	0.00981011	0.0667199	0.0866525	0.126373	0.188735	0.261476	0.396997	0.518237	0.520447	0.472373	0.476498	0.521418	0.59005	0.7184	0.781346	0.779652	0.794442	0.850816	1	0.956038	0.642835	0.323677	0.0786564	-0.00641543	-0.0397005	-0.0752244	-0.0354904	-0.0289964	-0.00606475	0.0582923	0.0731379	0.0693197	0.120107	0.189817	0.251479	0.310327	0.363707	0.399968	0.401519	0.346931	0.29075	0.27967	0.202244	0.0917427	0.0355013	-0.0073731	-0.016964
	0.0872632	0.110951	0.120497	0.163054	0.191412	0.201206	0.231614	0.295143	0.3253	0.332675	0.364612	0.398516	0.459601	0.497175	0.478791	0.467126	0.490211	0.53615	0.66191	0.834767	1	0.93154	0.582228	0.27683	0.116773	0.0552528	0.027922	0.0298795	0.053392	0.0719976	0.0568089	0.0425351	0.0679985	0.0830284	0.133683	0.254507	0.32301	0.282329	0.247253	0.221094	0.165179	0.121778	0.0921264	0.0884207	0.0750698	0.0405624	0.0217762	0.0142903	0.02287
	0.209805	0.150428	0.121319	0.135151	0.145158	0.121953	0.0901709	0.114837	0.157861	0.200865	0.251	0.277849	0.336887	0.459047	0.556029	0.595276	0.658053	0.744729	0.837473	0.915724	1	0.958551	0.641723	0.337757	0.195921	0.0934422	0.0128091	-0.0313737	-0.0270632	-0.0234196	0.00616281	0.0863487	0.134998	0.157024	0.175011	0.185604	0.229877	0.325701	0.442411	0.556188	0.682808	0.833398	0.936729	0.944016	0.825406	0.63753	0.470257	0.340766	0.276612
	0.319474	0.268025	0.204542	0.20788	0.265695	0.304827	0.316312	0.294015	0.297703	0.367181	0.423967	0.457201	0.487654	0.519253	0.562392	0.599905	0.618361	0.717098	0.87412	0.970374	1	0.883117	0.579662	0.268717	0.107152	0.0488359	0.0235988	0.0284021	0.0361208	0.0162317	-0.0163238	-0.00998421	-0.00144241	-0.00304916	0.00266645	0.00480392	0.0267975	0.0323916	0.0429784	0.05369	0.0462367	0.0744226	0.126234	0.139691	0.150027	0.28943	0.414722	0.423212	0.409337
	0.446958	0.356393	0.272	0.211358	0.168092	0.140801	0.124048	0.10904	0.125092	0.17038	0.209938	0.254866	0.317689	0.387485	0.445424	0.499864	0.567511	0.657384	0.781375	0.920197	1	0.952659	0.760188	0.526848	0.360036	0.242912	0.131694	0.0341846	-0.0118537	-0.0101248	0.0108701	0.0335522	0.0473053	0.0564119	0.0860799	0.122682	0.146739	0.191103	0.288155	0.377228	0.4041	0.406029	0.447571	0.522503	0.562342	0.575633	0.562945	0.531944	0.521852
	0.0206896	0.0451441	0.040283	0.0609119	0.128941	0.214019	0.315898	0.377667	0.459639	0.515163	0.518527	0.501954	0.393924	0.286385	0.304727	0.317886	0.301954	0.498288	0.813049	0.968228	1	0.911176	0.685495	0.456338	0.304529	0.187048	0.0792358	0.0393035	0.0536171	0.0624768	0.0348633	0.0296334	0.0625626	0.102738	0.0926545	0.0278379	0.0128005	0.0454848	0.0419245	0.0364292	0.0485618	0.0495208	0.0468425	0.0710733	0.0593836	0.022576	0.0385747	0.0366399	0.0137378
	0.116072	0.128138	0.0827294	0.0463577	0.116509	0.195271	0.196539	0.208954	0.222629	0.237848	0.221687	0.122136	0.134128	0.159766	0.139292	0.126425	0.170571	0.312189	0.47481	0.724973	1	0.988073	0.639874	0.323538	0.220325	0.178324	0.149926	0.141874	0.133718	0.103849	0.0870896	0.149797	0.243636	0.25572	0.18908	0.16426	0.186448	0.259665	0.283226	0.23611	0.160497	0.109617	0.0898861	0.132206	0.191905	0.132778	0.132898	0.163096	0.114257
	0.573258	0.575252	0.604337	0.675937	0.699072	0.626504	0.622588	0.668549	0.64703	0.636236	0.668275	0.668769	0.658218	0.639487	0.609276	0.645066	0.7384	0.791632	0.858653	0.956205	1	0.990699	0.859469	0.683644	0.613628	0.676743	0.743013	0.640408	0.394864	0.160005	0.0505834	0.189106	0.451729	0.581058	0.578936	0.54827	0.539087	0.497611	0.461207	0.440931	0.412898	0.40855	0.498613	0.652443	0.717333	0.718264	0.687355	0.611206	0.560567
	0.0528492	0.0394938	0.0475486	0.0518518	0.0340654	0.0298736	0.0662739	0.0844162	0.0646686	0.0481019	0.0413395	0.0357474	0.0675335	0.175239	0.275206	0.364759	0.527732	0.672813	0.769913	0.893403	1	0.947102	0.737832	0.504983	0.292086	0.130255	0.0705938	0.106126	0.153965	0.173149	0.198817	0.235512	0.259132	0.269283	0.302038	0.319822	0.267346	0.212881	0.17758	0.154296	0.127936	0.143719	0.19285	0.183479	0.140463	0.108591	0.106167	0.115388	0.105746
	0.0395465	0.0443255	0.0400453	0.0391011	0.0393504	0.0358954	0.0461257	0.0870207	0.122528	0.13398	0.130394	0.110453	0.103311	0.127103	0.178868	0.231316	0.266909	0.296804	0.40495	0.717926	1	0.914494	0.577801	0.283351	0.127028	0.0508593	0.0152678	-0.00305519	-0.00587125	-0.00278454	0.0182691	0.0420372	0.0332911	0.0245055	0.0249339	0.0212656	0.0152845	0.0161808	0.0132759	0.0128204	0.0172135	0.0183981	0.0174239	0.0120697	0.00805946	0.00844821	0.0182749	0.0301986	0.0297725
	-0.0101294	-0.00310946	0.006628	-0.00213027	0.0122686	0.0233458	0.0370022	0.0554137	0.0457285	0.0283403	0.0238657	0.0335285	0.0572249	0.11892	0.24204	0.404011	0.611023	0.789157	0.895419	0.982342	1	0.849678	0.56334	0.317465	0.165122	0.0684265	0.0193639	0.0107806	0.0101236	0.00745674	0.00117819	-0.00236007	-0.0052522	-0.0137034	-0.0119036	-0.00372258	-0.00422593	-0.00670791	-0.00426831	0.000247166	-0.00258502	-0.00524908	-0.00478443	-0.00604224	-0.00095239	0.00461671	0.00913857	0.00818677	0.0100974
	0.713121	0.783896	0.831264	0.838259	0.812347	0.770217	0.682304	0.607387	0.56396	0.51858	0.424159	0.376905	0.362001	0.298133	0.31768	0.425559	0.551809	0.70275	0.876667	0.965264	1	0.995305	0.771678	0.481671	0.314117	0.326315	0.463355	0.4814	0.303401	0.13894	0.124373	0.15059	0.238013	0.344885	0.347107	0.3547	0.419704	0.496428	0.57793	0.617735	0.650471	0.656219	0.637521	0.618864	0.603001	0.603576	0.604302	0.660456	0.6763
	0.00477483	0.0031374	-0.00129126	0.00380268	0.0167103	0.0360056	0.0547379	0.0810318	0.0921621	0.112683	0.125779	0.0997103	0.104444	0.202204	0.342608	0.390401	0.386139	0.407041	0.489989	0.744512	1	0.900665	0.528909	0.228505	0.102312	0.0610098	0.0708311	0.0764006	0.0460432	0.0217884	0.00502126	-0.00913529	-0.0135963	-0.00721056	-0.00302682	-0.001338	0.00127947	0.00322487	0.00394824	0.0124409	0.0201578	0.0112397	0.00283611	0.00108539	0.00514724	0.0201014	0.0258227	0.0133803	0.00538637
	0.239324	0.184114	0.185572	0.176957	0.173782	0.193058	0.220633	0.229244	0.240275	0.232648	0.194285	0.260611	0.428239	0.471354	0.425719	0.487125	0.593167	0.707117	0.767385	0.818382	0.960755	1	0.924752	0.807994	0.545162	0.268276	0.120463	0.0455116	0.04312	0.0447693	0.0380621	0.0403559	0.0506614	0.0804467	0.0730217	0.0419984	0.062321	0.161396	0.229875	0.191364	0.18464	0.200304	0.166124	0.147729	0.146579	0.162343	0.169976	0.162544	0.230079
	0.349214	0.3768	0.336144	0.354299	0.394517	0.388588	0.376733	0.37349	0.379289	0.398786	0.471513	0.535714	0.541651	0.574124	0.630646	0.686638	0.688851	0.722583	0.831509	0.852831	0.911306	1	0.884574	0.571776	0.261129	0.125892	0.0902505	0.0520318	0.0324062	0.0561991	0.106046	0.147462	0.140165	0.118114	0.0844563	0.063592	0.100077	0.124177	0.105608	0.113745	0.126884	0.105842	0.112019	0.113115	0.0789078	0.0705677	0.0847008	0.125813	0.211863
	0.369008	0.354217	0.268468	0.221676	0.205258	0.183938	0.166305	0.230914	0.27602	0.242979	0.207173	0.22469	0.188292	0.122318	0.131179	0.118191	0.115405	0.178716	0.229326	0.268761	0.613113	1	0.888263	0.536375	0.388228	0.479886	0.553442	0.505261	0.365207	0.250358	0.268229	0.366821	0.431117	0.427967	0.398452	0.355384	0.311397	0.266225	0.202072	0.155549	0.127043	0.145466	0.155699	0.121766	0.126582	0.139501	0.135625	0.149877	0.227284
	0.445026	0.436119	0.43889	0.459245	0.476873	0.495454	0.529225	0.555036	0.562505	0.572472	0.585689	0.613504	0.67476	0.744735	0.793767	0.821744	0.834513	0.847137	0.865666	0.917394	0.980539	1	0.987153	0.928901	0.791708	0.548801	0.274308	0.12738	0.146329	0.27296	0.438784	0.581193	0.693165	0.783211	0.850993	0.900318	0.921393	0.918057	0.895533	0.859928	0.827993	0.799269	0.76508	0.718256	0.668713	0.619719	0.556689	0.497167	0.465661
	0.138412	0.246129	0.276911	0.237212	0.211212	0.247281	0.259694	0.273995	0.340679	0.387009	0.395419	0.409134	0.461663	0.500219	0.519366	0.523285	0.567396	0.630475	0.667658	0.824851	0.969241	1	0.97494	0.867821	0.717354	0.5111	0.241474	0.0584448	-0.00503333	-0.018375	0.0116246	0.0713137	0.0908645	0.0613391	0.0677442	0.0774682	0.0706575	0.0835621	0.103367	0.0839699	0.091724	0.114809	0.109673	0.0880764	0.0837068	0.0930346	0.0789693	0.0644092	0.0839003
	0.0606114	0.0564148	0.0415201	0.00620753	0.000516412	0.0373489	0.0345666	0.0318103	0.045218	0.0400684	0.0258423	0.0170448	0.0320847	0.0246714	0.0118251	0.0535391	0.118013	0.17151	0.278556	0.498645	0.838405	1	0.875322	0.68352	0.52899	0.403707	0.23819	0.144863	0.0726998	0.125242	0.199226	0.0834626	0.0268622	0.018287	0.00116351	-0.0111454	-0.00345019	0.0141217	0.0585589	0.0723559	0.0406413	0.00954341	-0.00372826	0.0231688	0.0371721	0.0108993	0.00478954	0.0113802	0.0150859
	0.067271	0.0269954	-0.0631272	-0.0449195	0.017864	0.100136	0.098471	0.0852563	0.171086	0.253155	0.384578	0.541099	0.536323	0.42918	0.358694	0.468424	0.50382	0.444292	0.532232	0.69608	0.992116	1	0.640623	0.29353	0.123955	0.0860696	0.0863516	0.161338	0.140484	0.0404169	0.0306311	0.0632562	0.0416221	0.0277178	0.0360107	0.0405519	0.0860888	0.100449	0.0485634	0.0307186	0.0199214	0.0692804	0.111327	0.0945676	0.0709616	-0.019327	-0.046402	-0.0065297	-0.0104881
	0.0545109	0.0533087	0.0628111	0.0708414	0.0785245	0.102819	0.157227	0.211377	0.2237	0.205592	0.18038	0.149009	0.119412	0.116146	0.148161	0.193631	0.280303	0.418593	0.543701	0.703511	0.930367	1	0.811611	0.568002	0.405307	0.321726	0.262894	0.216047	0.189656	0.162021	0.159083	0.194654	0.212004	0.188177	0.140576	0.0892456	0.0497248	0.0175781	-0.00294262	-0.0126928	-0.0144574	-0.00389655	0.00613699	0.00751088	0.0129228	0.0179451	0.0182754	0.021508	0.0329696
	0.37229	0.368582	0.353462	0.347709	0.352406	0.35748	0.334806	0.338164	0.376055	0.354763	0.282126	0.232634	0.221109	0.233943	0.270789	0.303398	0.33427	0.377737	0.474773	0.67638	0.911257	1	0.763023	0.402039	0.19401	0.0841148	0.0221257	-0.00553658	-0.00989718	0.00085061	0.00550758	0.00229483	-0.0103094	-0.0155878	-0.00663503	0.00456618	0.00995676	0.0105402	0.0256153	0.0458913	0.08106	0.120126	0.144415	0.182688	0.229896	0.262245	0.284203	0.33568	0.37669
	0.0978552	0.101529	0.0897276	0.105871	0.164719	0.190263	0.117781	0.0521959	0.0868288	0.13446	0.126136	0.0821836	0.0653238	0.0903266	0.150236	0.195565	0.25406	0.399202	0.533548	0.693835	0.885472	1	0.917982	0.592608	0.285592	0.159664	0.108158	0.0487325	0.0649348	0.0456159	-0.027899	0.018669	0.0510576	0.0486894	0.050341	0.00739587	-0.0075205	0.0250718	0.0693269	0.0759996	0.059978	0.0717494	0.119988	0.166266	0.170085	0.152332	0.08938	0.0574526	0.0804825
	-0.0153458	0.0733092	0.116289	0.070636	0.0701577	0.0545632	0.0909773	0.176643	0.187549	0.180688	0.125453	0.114447	0.139049	0.175861	0.32476	0.428958	0.496075	0.539532	0.467042	0.501959	0.737013	1	0.942404	0.627521	0.365802	0.157	0.0922834	0.0866482	0.0403792	0.0236394	0.129132	0.165724	0.122741	0.147753	0.138256	0.089784	0.0894216	0.155697	0.154878	0.12907	0.0255504	-0.0820208	-0.0538311	-0.0149061	0.0097456	0.0562041	0.138393	0.16666	0.0861741
	0.0958177	0.0943627	0.0812642	0.0616633	0.0690383	0.0676804	0.0661678	0.0714633	0.0651498	0.0603901	0.053178	0.0593584	0.0478521	0.0957162	0.220984	0.279514	0.271405	0.311596	0.374226	0.501223	0.77474	1	0.909447	0.576881	0.297664	0.194591	0.185875	0.15155	0.116213	0.109201	0.0939891	0.0773641	0.0843073	0.0715223	0.0448299	0.0372278	0.0226224	0.0278114	0.0405086	0.0428225	0.0604653	0.0511633	0.021106	0.00669258	0.00529105	0.0127556	0.0159808	0.0155166	0.0300295
	0.309976	0.375962	0.347033	0.267902	0.194697	0.136908	0.104871	0.0864409	0.0712636	0.0598611	0.0473598	0.0376884	0.0391829	0.0488189	0.0502891	0.0441416	0.0413269	0.0364386	0.0353445	0.0632584	0.293962	0.728423	1	0.953752	0.838648	0.886445	0.942417	0.807101	0.589413	0.419828	0.307697	0.234881	0.180005	0.143293	0.120229	0.096869	0.0791053	0.0675405	0.0578629	0.0487197	0.0442897	0.0481453	0.0472987	0.041075	0.0392819	0.0393439	0.0515302	0.0871969	0.156378
	0.22162	0.160062	0.106042	0.0767931	0.0704326	0.0679211	0.0684131	0.0737375	0.0901362	0.12011	0.185826	0.285247	0.39577	0.494105	0.575954	0.646985	0.704149	0.752161	0.786413	0.811738	0.866118	0.963737	1	0.891739	0.64524	0.374671	0.204953	0.147664	0.186072	0.259595	0.312034	0.370359	0.407645	0.413531	0.435195	0.467699	0.509387	0.537469	0.522101	0.492381	0.468059	0.441645	0.41738	0.412586	0.39792	0.360792	0.351127	0.357219	0.331879
	0.583319	0.595005	0.64232	0.735933	0.793434	0.789366	0.770221	0.712325	0.639263	0.579617	0.535084	0.514382	0.496832	0.490674	0.495505	0.492945	0.501483	0.537842	0.540268	0.513379	0.656065	0.925857	1	0.814333	0.505882	0.254145	0.102406	0.0213442	0.0400377	0.0637867	0.0484829	0.027995	0.0320671	0.0754915	0.0716845	0.0317941	0.0474275	0.0888464	0.128903	0.153071	0.19065	0.219577	0.27376	0.328484	0.347152	0.386008	0.401565	0.423439	0.483652
	0.046078	0.0519697	0.0552201	0.0893568	0.128188	0.141286	0.158078	0.182667	0.207773	0.225107	0.220444	0.208325	0.203233	0.209003	0.222319	0.239501	0.261984	0.29154	0.343572	0.465487	0.66967	0.872613	1	0.999398	0.789752	0.475275	0.226272	0.0770122	0.0129011	-0.00700507	-0.0115275	-0.0158083	-0.018763	-0.0150422	-0.00278896	0.00540827	0.00357012	0.00248872	0.00675409	0.00636463	0.00304891	0.00493803	0.00772077	0.0089274	0.0124391	0.0177909	0.0246947	0.0329162	0.0372874
	0.358672	0.279412	0.255276	0.216421	0.259978	0.434716	0.527281	0.502911	0.411141	0.305039	0.245931	0.21751	0.209944	0.183453	0.172762	0.250286	0.324547	0.364724	0.406972	0.486366	0.512821	0.703501	1	0.863188	0.516684	0.342646	0.273728	0.225914	0.172126	0.220762	0.326253	0.469122	0.568585	0.414057	0.230441	0.198941	0.275561	0.347086	0.296914	0.195652	0.10457	0.0697586	0.114549	0.168739	0.262534	0.348272	0.441709	0.495306	0.504385
	0.0243957	0.0328172	0.0459188	0.0528927	0.0371669	0.017088	0.0134257	0.0193779	0.0266784	0.0325633	0.0335981	0.0358152	0.0442897	0.066266	0.0953249	0.143534	0.202203	0.24384	0.279954	0.298001	0.322413	0.598138	1	0.999584	0.66045	0.338019	0.128425	0.0274129	-0.00619557	-0.0338123	-0.0323299	-0.00666463	-0.00201034	-0.00444571	-0.00259014	0.00137923	0.00779145	0.0150619	0.0218693	0.0331218	0.0641341	0.0818134	0.0598962	0.0386642	0.0291371	0.0186359	0.016143	0.0174482	0.0164015
	-0.0143387	-0.01416	-0.0128442	-0.0121607	-0.013151	-0.0141034	-0.0141032	-0.0123781	-0.00917221	0.000556488	0.0170845	0.0447154	0.0899962	0.146114	0.222265	0.328267	0.452761	0.59973	0.755531	0.875944	0.949249	0.992287	1	0.961589	0.849623	0.61196	0.302254	0.0939666	0.0214068	-0.0049386	-0.0151337	-0.0173262	-0.01795	-0.0178815	-0.0168266	-0.0175196	-0.0179442	-0.0168911	-0.0157012	-0.0171243	-0.0195156	-0.0186416	-0.0165747	-0.0134012	-0.0104527	-0.0111647	-0.0138919	-0.0138034	-0.0137752
	0.0347207	0.037044	0.0256719	0.0222195	0.0408478	0.0351376	0.028039	0.0406728	0.0520762	0.0593413	0.0427786	0.0355624	0.0509937	0.0452786	0.056036	0.071669	0.0434724	0.022217	0.106456	0.310223	0.561216	0.842986	1	0.826653	0.51921	0.278473	0.116066	0.0251818	-0.0392123	-0.0354368	0.0352509	0.0911037	0.0854973	0.0495915	0.0318144	0.0346069	0.0166386	0.0200309	0.0796927	0.096832	0.0684706	0.0329024	0.0211843	0.0334151	0.0333611	0.0482939	0.0578061	0.0609603	0.0630974
	0.845102	0.775199	0.617479	0.446437	0.368501	0.41501	0.373638	0.233346	0.196845	0.240824	0.196539	0.308259	0.385828	0.253079	0.218041	0.206278	0.18952	0.187844	0.215684	0.234948	0.33043	0.649196	1	0.982905	0.870832	0.857587	0.63026	0.284533	0.118458	0.129006	0.203531	0.223206	0.239385	0.303966	0.365046	0.445917	0.447591	0.456176	0.393413	0.285981	0.386225	0.444806	0.3665	0.32211	0.419643	0.623607	0.607855	0.534209	0.655259
	0.137467	0.193549	0.170904	0.159202	0.164629	0.159598	0.173276	0.251628	0.388582	0.46538	0.462055	0.460897	0.442462	0.461486	0.470126	0.406249	0.381141	0.384135	0.415251	0.493769	0.634409	0.859084	1	0.902017	0.736888	0.661456	0.670444	0.716963	0.763641	0.681941	0.635267	0.746904	0.781239	0.706444	0.535776	0.335429	0.243929	0.215108	0.181035	0.190404	0.2019	0.192357	0.160537	0.132576	0.149352	0.14665	0.141455	0.112484	0.0799481
	0.0190042	0.0210704	0.0154592	0.0182613	0.0101876	0.0036927	0.00543673	0.00811792	0.0112172	0.0148351	0.0154576	0.0134821	0.0175527	0.0359637	0.0584931	0.0689241	0.0768763	0.0993339	0.150667	0.180498	0.355901	0.687162	0.913939	1	0.854893	0.527575	0.242561	0.0584274	-0.0302713	-0.0249043	0.00433681	0.0108694	0.0229001	0.0294382	0.0343847	0.036826	0.025494	0.0112471	0.000320613	0.00499804	0.0135647	0.010409	0.00887507	0.00858475	0.00479065	0.00552352	0.00107406	-0.00196868	-0.000463788
	0.22237	0.264817	0.299865	0.326244	0.352007	0.381402	0.408462	0.428273	0.438277	0.446266	0.459144	0.463279	0.452814	0.437112	0.428555	0.43709	0.450977	0.466331	0.500012	0.557409	0.682677	0.84472	0.9584	1	0.846651	0.511795	0.214697	0.0407993	-0.029011	-0.0308169	-0.0122793	0.00570955	0.0216821	0.0424306	0.0633011	0.0746189	0.0747532	0.07471	0.0825852	0.0919147	0.0956928	0.105035	0.119614	0.123013	0.126581	0.136585	0.148814	0.165392	0.178963
	0.119794	0.108037	0.107731	0.102259	0.112258	0.11609	0.0717311	0.0513353	0.0745729	0.091041	0.13489	0.148121	0.127856	0.126901	0.162722	0.242898	0.286851	0.29366	0.339755	0.353456	0.375645	0.689585	0.997872	1	0.877888	0.640125	0.355022	0.181085	0.0304532	-0.00619763	0.0603088	0.073644	0.0778755	0.0860097	0.0892547	0.111565	0.123137	0.118819	0.128592	0.124356	0.111355	0.117101	0.124716	0.0813836	0.0390107	0.0527725	0.0829086	0.0895958	0.0964469
	0.0152312	0.0311137	0.0506	0.0616299	0.0624818	0.0588352	0.0515745	0.0459723	0.0411074	0.0381233	0.0363477	0.0289564	0.0267392	0.0319023	0.0402517	0.05188	0.0567715	0.0581041	0.0685397	0.0724208	0.155658	0.460441	0.849197	1	0.871163	0.629939	0.393345	0.250123	0.192029	0.16833	0.146826	0.107958	0.0719684	0.0507208	0.0406181	0.0329662	0.0249406	0.0190642	0.012579	0.00970738	0.00770124	0.00989786	0.0110086	0.00669536	0.00346373	0.00200599	0.00131256	0.00315237	0.00772701
	-0.0336659	-0.0433024	-0.0360094	-0.019115	-0.0138336	-0.0292654	-0.026685	-0.00878391	-0.00180398	-0.0051548	-0.0118488	-0.0114136	0.0146562	0.0708169	0.153483	0.283963	0.440015	0.573335	0.627232	0.654347	0.739505	0.873596	0.98588	1	0.950184	0.856922	0.628637	0.324051	0.18373	0.264188	0.442027	0.588109	0.694475	0.719211	0.666262	0.599378	0.496649	0.381283	0.287914	0.233257	0.199028	0.166868	0.147706	0.126877	0.103295	0.0651892	0.0216534	0.00547386	-0.000691219
	-0.00996051	-0.00937355	-0.00138249	0.000425149	-0.00208359	-8.56122e-05	0.00539382	0.011373	0.0121919	0.0161643	0.0280204	0.0364501	0.0582162	0.0909995	0.11216	0.140575	0.174649	0.204113	0.23689	0.260789	0.288407	0.432448	0.755831	1	0.972672	0.745493	0.41718	0.157502	0.0422138	0.0114652	0.00869624	0.0171521	0.0205767	0.0175517	0.0273798	0.0445055	0.0660493	0.0803845	0.0737158	0.0553711	0.0394804	0.0271133	0.0281064	0.0310395	0.0201182	0.0105814	0.0109277	0.0073696	-0.00121617
	0.375703	0.305339	0.214442	0.189697	0.250904	0.218995	0.155669	0.189169	0.228625	0.250741	0.285733	0.273767	0.239919	0.268867	0.408364	0.505811	0.547919	0.507248	0.385774	0.442915	0.67154	0.884851	0.984618	1	0.901842	0.763477	0.557587	0.398054	0.258963	0.219792	0.259179	0.223852	0.246434	0.290845	0.319574	0.286842	0.237372	0.244635	0.317317	0.375857	0.459113	0.54461	0.461271	0.434017	0.507515	0.488016	0.440994	0.468215	0.500747
	0.0789666	0.0588725	0.0573307	0.0588348	0.0578655	0.0675648	0.0819823	0.0888589	0.0887582	0.112931	0.138739	0.152874	0.189282	0.186379	0.177602	0.202587	0.233054	0.290353	0.391959	0.5516	0.721108	0.874043	0.960285	1	0.980999	0.833046	0.595797	0.354206	0.287792	0.379705	0.437965	0.458495	0.432495	0.352307	0.304039	0.272997	0.233786	0.208169	0.192612	0.133062	0.0632989	0.0392008	0.0428035	0.0476099	0.0248339	-0.00350652	-0.000702415	0.0272466	0.0618527
	0.0719746	0.0707922	0.0759381	0.0914709	0.109681	0.0973317	0.0829607	0.0990802	0.11013	0.0965884	0.0905966	0.0961709	0.120374	0.131908	0.09744	0.0913362	0.113458	0.119774	0.115696	0.150231	0.302812	0.607288	0.882949	1	0.988986	0.82085	0.561479	0.301247	0.100111	0.00368489	-0.00914107	0.042954	0.0999189	0.111768	0.132751	0.147943	0.122581	0.0995607	0.0940125	0.0986623	0.0883367	0.0625348	0.0715364	0.0898383	0.0887766	0.0858155	0.0946295	0.100624	0.0914233
	0.261826	0.251997	0.231773	0.213309	0.20565	0.188275	0.171342	0.161848	0.181372	0.205531	0.170882	0.120159	0.141767	0.184549	0.183181	0.180419	0.17241	0.16727	0.202535	0.213383	0.267784	0.471605	0.756062	1	0.955885	0.621086	0.319262	0.114056	-0.0253524	-0.0929233	-0.0836121	-0.0167725	0.0293019	0.0506978	0.0756518	0.0823948	0.0840325	0.0822886	0.0790103	0.105067	0.141269	0.159506	0.178104	0.225226	0.240378	0.24426	0.269284	0.262396	0.233659
	0.130138	0.15864	0.15317	0.14258	0.142303	0.15278	0.164089	0.162438	0.176873	0.203897	0.218694	0.241667	0.28585	0.339852	0.408219	0.490642	0.572043	0.621921	0.666622	0.738315	0.837113	0.919706	0.945675	0.972116	1	0.902284	0.576514	0.203412	0.021452	-0.0105294	-0.0152421	-0.0257196	-0.0292888	-0.0252773	-0.0307076	-0.0353148	-0.0196583	-0.00359953	-0.00758856	-0.00434153	0.00774126	0.0112041	0.00764605	0.0191599	0.0445389	0.0486291	0.0494454	0.0634386	0.0792657
	-0.108951	-0.0278161	0.0323044	0.0923317	0.175563	0.221685	0.167657	0.105006	0.108241	0.116281	0.0806803	0.0381572	-0.00121894	-0.0161191	0.0909405	0.230638	0.281055	0.270951	0.219352	0.227939	0.226665	0.248432	0.587871	0.939772	1	0.920032	0.669774	0.410959	0.200214	-0.0235705	-0.0479813	0.0460181	0.118586	0.142716	0.119531	0.105258	0.112657	0.118737	0.0964357	0.0180678	-0.117138	-0.192416	-0.245073	-0.3006	-0.290284	-0.28029	-0.302161	-0.289194	-0.225951
	0.16692	0.140366	0.148177	0.181545	0.205511	0.222814	0.237778	0.2264	0.181008	0.155294	0.133401	0.118673	0.11718	0.0944117	0.084743	0.091721	0.084788	0.0820107	0.151188	0.2702	0.370304	0.556502	0.800622	0.950093	1	0.917258	0.595289	0.283446	0.195315	0.218317	0.26833	0.270947	0.25681	0.281657	0.328026	0.368582	0.418019	0.447108	0.430215	0.433381	0.439235	0.419485	0.393771	0.353349	0.337927	0.294296	0.229772	0.219654	0.222683
	0.232779	0.154089	0.0589326	0.037784	0.13871	0.177903	0.274099	0.439009	0.62895	0.775639	0.744336	0.720711	0.70597	0.589846	0.507862	0.467817	0.392201	0.289396	0.246632	0.320842	0.336772	0.335441	0.498247	0.771233	1	0.943171	0.825489	0.850759	0.738241	0.46956	0.235253	0.0802571	-0.0252556	-0.0345029	0.0233989	0.0392431	0.0132821	0.0539478	0.146763	0.125821	0.0190001	-0.0608999	-0.0548603	0.0326981	0.0326313	0.000999552	0.13065	0.329852	0.443047
	0.0682984	0.131619	0.142698	0.103399	0.0575373	0.0685538	0.109777	0.144753	0.101843	-0.0176125	-0.0762152	-0.0533455	0.0560338	0.0715808	0.0423081	0.0583984	0.0500618	-0.0194154	-0.0484496	0.12187	0.317569	0.376098	0.478348	0.710069	1	0.85281	0.340746	0.099196	0.117691	0.100551	0.0418202	0.124809	0.208951	0.225743	0.116965	-0.0117906	-0.0606794	-0.0759069	-0.0470601	0.0232857	0.0961974	0.0476912	-0.0242643	0.0124499	0.00263651	0.0496165	0.153262	0.160882	0.130799
	0.108661	0.115463	0.11111	0.152039	0.146335	0.122971	0.172225	0.2404	0.261429	0.258811	0.263079	0.259782	0.223961	0.168238	0.156136	0.167239	0.156644	0.170187	0.220853	0.244189	0.217752	0.278593	0.598785	0.913372	1	0.916671	0.640512	0.286528	0.067034	0.017386	0.00928341	0.0618312	0.113268	0.106897	0.0657571	0.0718634	0.128636	0.130006	0.118718	0.134276	0.130446	0.134666	0.16426	0.164475	0.153436	0.143598	0.127673	0.120959	0.0927679
	0.0185396	0.0611212	0.121525	0.171643	0.185037	0.185212	0.204807	0.20246	0.172629	0.156958	0.125441	0.119235	0.141912	0.127963	0.0952296	0.0746614	0.113328	0.127605	0.111784	0.128291	0.145129	0.15907	0.341617	0.747067	1	0.930867	0.733956	0.535502	0.370046	0.227969	0.171755	0.191907	0.195046	0.139075	0.0854814	0.0798551	0.108112	0.143117	0.129721	0.120206	0.124577	0.127061	0.134646	0.130928	0.0915125	0.0946227	0.134873	0.09785	0.0431297
	-0.107169	-0.0993247	-0.0939269	-0.0948335	-0.113291	-0.12131	-0.10508	-0.0967	-0.117612	-0.126614	-0.124034	-0.105784	-0.102118	-0.109738	-0.0748201	-0.0541995	-0.0189534	-0.00721863	-0.0105821	-0.0238235	-0.0188334	0.184289	0.469447	0.73008	0.976449	1	0.596075	0.129258	-0.0703553	-0.111671	-0.121373	-0.118702	-0.0949499	-0.0897312	-0.0729099	-0.078997	-0.107957	-0.112761	-0.132537	-0.148062	-0.136395	-0.118075	-0.0972622	-0.0941386	-0.123552	-0.143018	-0.124339	-0.123081	-0.140144
	-0.073021	-0.081303	-0.0821724	-0.0749045	-0.0701556	-0.0696557	-0.0575591	-0.0357314	-0.0221217	-0.0420741	-0.0642505	-0.0504978	-0.0369256	-0.0300219	-0.0236536	-0.0317384	-0.0469389	-0.0485165	-0.0350009	-0.0334607	-0.027616	0.0271859	0.199632	0.590988	0.993342	1	0.542173	0.098015	-0.0503907	-0.0861208	-0.105258	-0.105437	-0.0974678	-0.113591	-0.132023	-0.143816	-0.133199	-0.110562	-0.120502	-0.127617	-0.11306	-0.112188	-0.113067	-0.108937	-0.100357	-0.0989945	-0.0997025	-0.0916865	-0.0861913
	0.176631	0.193975	0.194426	0.200834	0.217237	0.236504	0.270485	0.341144	0.411296	0.443978	0.474647	0.474521	0.465105	0.464252	0.425452	0.392422	0.369566	0.397104	0.435663	0.367711	0.215592	0.162347	0.334599	0.628014	0.865206	1	0.960924	0.762808	0.629281	0.676225	0.746303	0.743932	0.774136	0.847075	0.905577	0.918278	0.910627	0.865242	0.846815	0.836513	0.785974	0.686387	0.566364	0.491261	0.441175	0.360057	0.279824	0.241832	0.207171
	0.005586	0.011356	0.0093732	0.0057354	0.0253039	0.0361795	0.0322442	0.0210374	0.0275976	0.0304664	0.0133207	-0.00832799	-0.0157915	0.00237707	0.0154739	0.0062293	-0.0022913	0.013576	0.0336116	0.0335915	0.00883651	0.0331402	0.15148	0.388264	0.74435	1	0.776125	0.325794	0.100647	0.0397826	0.0608336	0.072147	0.0755291	0.0931676	0.0854293	0.0605524	0.0293587	0.0273312	0.0347247	0.0180752	9.9741e-05	-0.0128105	0.00892798	0.030601	0.0295602	0.00666067	-0.0109997	0.0149845	0.0135715
	0.0238517	-0.00273997	-0.000233351	0.0236962	0.0301818	0.00925867	-0.0251837	-0.0124976	-0.00466044	0.0490479	0.0615816	0.0311399	0.0379024	0.0387158	0.0912135	0.15318	0.198613	0.253316	0.335923	0.372781	0.300268	0.182528	0.192627	0.474107	0.870207	1	0.668411	0.399969	0.338126	0.197006	0.169055	0.203051	0.150516	0.145216	0.12423	0.0461015	0.0321242	0.0845231	0.108338	0.0861908	0.0723495	0.0858018	0.0924538	0.0863792	0.0806506	0.0749087	0.0519417	0.0459315	0.0769476
	-0.0244821	0.0356992	0.152289	0.195927	0.161802	0.130478	0.085937	0.0959351	0.0971293	0.0743589	0.0711407	0.153641	0.273451	0.31839	0.40438	0.527446	0.570968	0.449159	0.257461	0.136185	0.0565768	0.0121053	0.10857	0.354875	0.667322	1	0.942365	0.465206	0.101715	-0.0321994	-0.0450446	-0.0458028	-0.053029	0.000210907	-0.000465011	-0.0378973	-0.0432632	-0.0789891	-0.0735807	-0.0730911	-0.0766881	-0.0428796	-0.0479446	-0.0505973	-0.0398257	-0.0582095	-0.0456335	-0.0470191	-0.0618278
	-0.00890088	-0.0178609	-0.021657	-0.0158279	-0.00716876	0.00242874	0.00414836	0.00649701	0.0416652	0.0866166	0.0909396	0.101717	0.124024	0.130367	0.130024	0.110477	0.111457	0.120974	0.127672	0.162699	0.24998	0.402416	0.564711	0.73018	0.898688	1	0.997089	0.814762	0.531518	0.333989	0.211902	0.173141	0.1697	0.11912	0.0645314	0.0489064	0.0443502	0.0337085	0.0403882	0.0520854	0.0362651	0.000938676	-0.0120023	-0.0214515	-0.0190759	-0.00272967	0.00226961	-0.00639106	-0.018498
	0.0883613	0.0857002	0.0778476	0.0758067	0.0666321	0.0697741	0.0804673	0.0880782	0.0799501	0.0712525	0.080369	0.0951093	0.105683	0.103101	0.0968106	0.104882	0.126391	0.140733	0.137879	0.120105	0.117307	0.145858	0.315438	0.619087	0.88265	1	0.955462	0.803954	0.542641	0.246477	0.0739541	0.0535722	0.0811611	0.091924	0.0899339	0.0818956	0.0882074	0.0902415	0.0818649	0.0861708	0.079259	0.0675459	0.0703058	0.0646177	0.0681796	0.0746907	0.0656114	0.0712727	0.0811479
	0.482541	0.480156	0.461674	0.45281	0.463731	0.487882	0.496792	0.50911	0.511381	0.478616	0.463182	0.470835	0.45685	0.415641	0.391535	0.385869	0.357654	0.300428	0.295977	0.320283	0.337292	0.37626	0.49571	0.747704	0.967313	1	0.908883	0.632481	0.206792	-0.0511409	-0.066566	0.119724	0.313628	0.388654	0.438207	0.489141	0.500203	0.481218	0.472758	0.460631	0.468509	0.454863	0.440644	0.470514	0.490475	0.497325	0.502812	0.496866	0.496505
	-0.0106111	-0.0116989	-0.0138532	-0.0136063	-0.0105793	-0.00505286	0.00139746	0.0034993	0.00977968	0.0134334	0.0127284	0.0142124	0.0198448	0.0180278	0.0134955	0.0202353	0.0245151	0.0269876	0.0315421	0.0389879	0.0561869	0.103106	0.290861	0.617641	0.897147	1	0.874627	0.681362	0.592636	0.537315	0.472797	0.407893	0.314043	0.212814	0.138518	0.087231	0.0543054	0.0313103	0.0169688	0.0176968	0.0210201	0.0233515	0.0215158	0.0148968	0.0110689	0.00555456	-0.00584714	-0.0100122	-0.00760808
	-0.025266	-0.0250548	-0.0228453	-0.0210504	-0.0185176	-0.0186236	-0.0203765	-0.0188947	-0.0176601	-0.0169106	-0.0167819	-0.0173118	-0.0126133	-0.00704195	-0.00748778	-0.00853742	-0.00875406	-0.00822313	-0.00471114	0.00423584	0.0179774	0.0324559	0.121718	0.398385	0.773982	1	0.90755	0.604741	0.361275	0.244003	0.185876	0.156546	0.124549	0.0803676	0.0430087	0.0208432	0.00703738	-0.00217543	-0.00473018	-0.0050036	-0.00899464	-0.0142031	-0.0177968	-0.0194595	-0.0163191	-0.0138468	-0.0140898	-0.017838	-0.0235265
	-0.0234982	-0.0209406	-0.0196984	-0.0219322	-0.0156105	-0.0130608	-0.0184718	-0.0149459	-0.0064618	-0.00692678	-0.00302697	0.000119078	-0.0102078	-0.0102432	0.0150042	0.041076	0.051897	0.0517988	0.0495556	0.0554123	0.0689119	0.0879018	0.246509	0.606491	0.916857	1	0.811218	0.450428	0.163603	0.0730997	0.108526	0.132594	0.119788	0.0904151	0.0560683	0.0328126	0.0164877	0.0062563	-0.00867722	-0.015588	-0.0110417	-0.0163955	-0.0232228	-0.0258814	-0.0235602	-0.0249873	-0.0229109	-0.0171848	-0.0204198
	0.431708	0.385652	0.405709	0.410987	0.341645	0.255649	0.191379	0.165946	0.202106	0.168598	0.0955151	0.102627	0.0789893	0.0588646	0.0441179	-0.0109412	-0.00870422	0.00378501	-0.00765754	-0.0274096	0.00639494	0.0750038	0.146564	0.40189	0.754396	1	0.996711	0.683215	0.303762	0.0709923	-0.0364008	-0.0931217	-0.0786534	-0.0464618	-0.0440833	-0.0125469	0.032687	0.0622023	0.0987311	0.0877783	0.1147	0.183764	0.186833	0.254361	0.38607	0.463061	0.502215	0.485125	0.445857
	0.101414	0.0812487	0.0630778	0.0452995	0.0393012	0.0471222	0.0593971	0.0979904	0.173448	0.23747	0.297722	0.340208	0.327526	0.295345	0.271227	0.263306	0.259145	0.233143	0.18508	0.140557	0.106921	0.135552	0.347691	0.669474	0.935157	1	0.786006	0.439177	0.181129	0.0815039	0.0607528	0.0670993	0.107982	0.177173	0.217788	0.214186	0.206624	0.207788	0.201569	0.198397	0.21292	0.228493	0.226579	0.208894	0.184412	0.161024	0.136003	0.125575	0.127732
	0.140813	0.112454	0.0963757	0.0378343	-0.0174863	0.0194914	0.0593092	0.0531874	0.008271	-0.0113526	-0.0119235	0.0147738	0.0375533	-0.0197466	-0.0401078	-0.0209858	0.0177447	0.0175684	-0.0291585	-0.228119	-0.353668	-0.2926	-0.290218	-0.311977	-0.0448612	0.601006	1	0.939044	0.750912	0.682073	0.760754	0.860976	0.895384	0.87494	0.825787	0.794882	0.826143	0.763047	0.650562	0.576538	0.487728	0.360959	0.17278	0.103523	0.111295	0.0969602	0.0966736	0.0892747	0.10596
	0.0612578	0.0650601	0.0540738	0.046726	0.0377629	0.0306997	0.049662	0.0520253	0.0183207	0.00408576	-0.00186251	0.00572096	0.0112234	0.0128336	0.025856	0.03261	0.0180225	0.0261468	0.105054	0.0916839	-0.00393455	-0.0286963	-0.0153797	0.025263	0.231248	0.660353	1	0.999266	0.783479	0.624305	0.581632	0.53992	0.46106	0.363848	0.302721	0.263122	0.217836	0.194549	0.150327	0.0962618	0.0781861	0.0804334	0.0641692	0.0464126	0.0690317	0.07386	0.0532444	0.0477275	0.0467271
	0.210853	0.245043	0.230745	0.243967	0.249497	0.1892	0.166499	0.195859	0.169662	0.125834	0.133311	0.146975	0.143014	0.151157	0.175301	0.159119	0.18901	0.192969	0.3144	0.387958	0.262405	0.240401	0.161575	0.177401	0.523467	0.874349	1	0.886277	0.561726	0.349377	0.311176	0.290057	0.264754	0.218992	0.15166	0.145809	0.160805	0.151858	0.175442	0.17534	0.146827	0.133192	0.119453	0.130705	0.108093	0.0623958	0.087281	0.141045	0.158018
	0.210227	0.234949	0.219814	0.188894	0.175034	0.156502	0.125639	0.11962	0.115896	0.116488	0.163206	0.169922	0.15742	0.130259	0.14675	0.204555	0.199741	0.167454	0.152729	0.112601	0.0250871	0.0443284	0.0999461	0.116672	0.333899	0.744846	1	0.946863	0.770935	0.608501	0.513427	0.478249	0.43306	0.346705	0.296981	0.290364	0.253655	0.218868	0.188191	0.17448	0.207728	0.261308	0.271463	0.257648	0.234149	0.210674	0.195293	0.172444	0.196002
	-0.00916714	-0.00803556	-0.00505451	-0.00142307	0.0108397	0.00363287	-0.000504594	-0.00938405	-0.010903	0.00308454	-0.00500647	-0.0130906	-0.00562542	-0.00318654	0.000823613	0.0388328	0.0691789	0.05442	0.0198787	0.00617766	0.0125789	0.0033632	-0.0012592	0.0594295	0.232337	0.575369	1	0.921541	0.47981	0.217762	0.0765323	0.0298767	0.00222077	-0.0278636	-0.0351802	-0.0174421	0.0140664	0.0136629	0.00299008	0.0200578	0.0247914	0.0226062	0.0205295	-0.00176582	-0.0229705	-0.0241953	-0.010311	-0.00602235	-0.00623579
	-0.0283707	-0.0153798	-3.58859e-06	-0.00292046	-0.00900165	-0.0119361	-0.0040703	-0.0141397	-0.0264899	-0.0256639	-0.0306188	-0.0375474	-0.0350077	-0.0222709	-0.0262025	-0.0326448	-0.0272819	-0.0251704	-0.0256168	-0.0286415	-0.0213582	-0.0159817	-0.00179085	0.0792644	0.229915	0.530375	1	0.927928	0.410271	0.171918	0.0881478	0.0441932	0.0308884	0.0175273	-0.000763296	-0.00840008	-0.00897753	-0.0104029	-0.0275391	-0.0337908	-0.0251832	-0.00628644	-0.00108736	-0.0194002	-0.0313908	-0.0404917	-0.0488079	-0.0427548	-0.0261621
	0.0200534	0.0268269	0.0274958	0.0192547	0.00983798	0.0022344	0.0150462	0.0176421	-0.005438	-0.0127144	-0.0157277	-0.00349294	0.0204644	0.0232709	0.0180632	0.0160805	0.0146192	0.0185283	0.0130682	-0.00137101	0.00427202	0.0167606	0.0797994	0.218584	0.415594	0.725367	1	0.965757	0.620211	0.246459	0.0520336	0.0106644	0.0359542	0.0428224	0.0229931	0.010478	0.00416165	0.00298772	0.0172857	0.0268805	0.0122323	-0.000137063	-0.00713696	-0.00973402	-0.000582811	0.0164229	0.0267808	0.0288871	0.0192727
	0.204283	0.224268	0.237279	0.27779	0.246927	0.199747	0.181237	0.190844	0.276141	0.400637	0.450649	0.572823	0.802177	0.813528	0.583634	0.38591	0.292712	0.209797	0.123575	0.0911807	0.110474	0.105929	0.0574649	0.150879	0.438348	0.8218	1	0.861597	0.785928	0.76759	0.794358	0.823933	0.686715	0.524434	0.402448	0.298246	0.205563	0.175136	0.256118	0.268444	0.15776	0.0746488	0.0431821	0.0376119	0.0591032	0.0844717	0.0893983	0.131506	0.190977
	0.110155	0.110109	0.136887	0.152327	0.196355	0.184315	0.149198	0.15634	0.15121	0.147313	0.156005	0.185346	0.172098	0.170781	0.202223	0.202402	0.172645	0.153631	0.162671	0.156585	0.169218	0.135759	0.064828	0.13608	0.479407	0.879967	1	0.933537	0.851818	0.774612	0.734421	0.867871	0.97054	0.772305	0.517647	0.316318	0.168766	0.138873	0.154109	0.140075	0.105827	0.0950553	0.123739	0.152558	0.0962017	0.065798	0.125457	0.174131	0.162856
	0.13128	0.123251	0.112142	0.0943148	0.0892244	0.0672469	0.0337611	0.0259173	0.0331855	0.038768	0.0273716	0.0128161	0.0136566	0.0133305	0.00749385	0.0101201	0.0121707	-0.00396561	0.0373	0.0446653	0.00577141	0.0182198	0.0188213	0.0415712	0.275537	0.695506	0.969111	1	0.878636	0.751155	0.66963	0.596346	0.522982	0.466023	0.451246	0.418314	0.381264	0.343876	0.297279	0.279233	0.275615	0.24169	0.202043	0.200364	0.212866	0.217797	0.196832	0.172022	0.167962
	0.109195	0.116381	0.104613	0.086523	0.0819574	0.0926568	0.107613	0.0806058	0.0460849	0.0777708	0.123558	0.114316	0.138144	0.195218	0.217775	0.236501	0.272217	0.311484	0.379939	0.491851	0.605622	0.75808	0.876653	0.782482	0.621111	0.715391	0.931556	1	0.887735	0.731755	0.623358	0.504798	0.398882	0.316207	0.258848	0.253573	0.239556	0.176541	0.11431	0.118659	0.128342	0.0884144	0.0936634	0.126656	0.156401	0.173468	0.118206	0.115481	0.151563
	0.153441	0.146421	0.177091	0.165343	0.117339	0.0891572	0.0589715	0.0370216	0.0517492	0.0943989	0.109766	0.0785985	0.0264418	0.0489909	0.103554	0.0710876	0.0436041	0.0559754	0.0801684	0.0491142	-0.0248936	-0.00318592	0.0117148	-0.000942287	0.137365	0.500472	0.865839	1	0.92625	0.777261	0.60909	0.481314	0.386759	0.287764	0.215116	0.17854	0.147533	0.118091	0.156146	0.11723	0.0761262	0.113106	0.122487	0.107851	0.0651822	0.0675663	0.0875509	0.0803672	0.104957
	0.297589	0.24765	0.24024	0.236855	0.208662	0.163496	0.119742	0.0940418	0.0768228	0.0597765	0.0567709	0.0603736	0.060746	0.0599161	0.0585877	0.053602	0.0491547	0.0457129	0.0427314	0.0325141	0.0219895	0.0307445	0.0408302	0.0519062	0.235001	0.606356	0.920753	1	0.87602	0.68549	0.518868	0.396158	0.294034	0.231722	0.23269	0.263379	0.284591	0.316407	0.384468	0.456306	0.49998	0.521888	0.551674	0.607613	0.652896	0.666695	0.652832	0.593604	0.496844
	-0.0600363	-0.0728289	-0.0863205	-0.110622	-0.120557	-0.124479	-0.109177	-0.108598	-0.121622	-0.120959	-0.132042	-0.134693	-0.130813	-0.129863	-0.122936	-0.118243	-0.12898	-0.144407	-0.140635	-0.136454	-0.126158	-0.12302	-0.143239	-0.0916343	0.137856	0.524702	0.901048	1	0.882282	0.802335	0.755524	0.689651	0.589272	0.488028	0.402138	0.3185	0.23927	0.16829	0.103182	0.0553405	0.0260228	0.0434088	0.117117	0.185156	0.191065	0.141265	0.0835535	0.0289903	-0.0103419
	0.472446	0.650244	0.668758	0.621613	0.674963	0.689766	0.777959	0.965641	0.940638	0.811973	0.711819	0.699122	0.653597	0.618692	0.575974	0.542054	0.64205	0.844466	0.963314	0.893951	0.737079	0.602904	0.410819	0.236553	0.326512	0.59273	0.829077	1	0.794879	0.40638	0.243862	0.167901	0.125018	0.0619365	0.157928	0.266316	0.215368	0.161465	0.175039	0.220781	0.276559	0.276819	0.302646	0.389863	0.329578	0.230364	0.191693	0.150666	0.157535
	0.660942	0.563997	0.419792	0.340782	0.302725	0.260219	0.217295	0.16852	0.152263	0.215475	0.257478	0.214862	0.165023	0.155519	0.156074	0.176989	0.161206	0.153586	0.199604	0.253539	0.285398	0.216992	0.170555	0.268458	0.451862	0.693255	0.953707	1	0.756746	0.424864	0.225854	0.31389	0.460716	0.475683	0.465908	0.440083	0.463703	0.525596	0.508424	0.424172	0.363171	0.392326	0.447858	0.51666	0.557727	0.545861	0.555729	0.525393	0.501282
	0.0547208	0.0615086	0.0411063	0.0297978	0.0332182	0.0442455	0.0513702	0.0198186	-0.00770632	-0.00378777	-0.00509536	0.00888842	0.0210413	0.0291437	0.0521061	0.057546	0.0386082	0.0195415	0.024992	0.0423756	0.0453747	0.0419772	0.0214499	0.0138269	0.136949	0.464545	0.872726	1	0.670623	0.285773	0.130984	0.133999	0.176561	0.177677	0.14459	0.0972168	0.0676417	0.04854	0.0345437	0.0231775	0.00948405	0.010751	0.0104111	-0.016138	-0.00787891	0.0147592	0.0253334	0.0142169	-0.00590837
	0.00597279	0.0265848	0.0220269	-0.00135137	0.0106621	0.0302294	0.0356755	0.016965	0.00821353	0.0150543	0.021843	0.0307146	0.034986	0.0504689	0.0413921	0.0292925	0.0204635	0.0293698	0.0325244	0.0299405	0.0387598	0.0360759	0.0185684	0.0585304	0.204263	0.436122	0.72914	1	0.960904	0.592278	0.257837	0.104684	0.0716801	0.0502381	0.0153538	-0.0060453	-0.00745941	0.00167095	0.0145618	0.00129795	-0.0039754	-0.00824126	-0.0204414	-0.00487339	0.0171683	0.0113033	0.0133702	0.0176644	0.000913258
	0.0693306	0.0564764	0.0514514	0.051445	0.0506556	0.0451465	0.028701	0.018667	0.0201309	0.0322525	0.0339488	0.0488532	0.0728904	0.0716108	0.0641794	0.0701552	0.0684858	0.0570415	0.0610783	0.0563857	0.0490563	0.046821	0.0215173	0.0903694	0.314854	0.58005	0.845026	1	0.846798	0.529226	0.303024	0.236137	0.266381	0.252946	0.210243	0.148171	0.0748175	0.0452068	0.0363473	0.029259	0.0268924	0.0138611	0.0165437	0.0322279	0.0437337	0.0456044	0.048013	0.0499468	0.0438978
	0.751507	0.592289	0.592165	0.668157	0.702581	0.760156	0.767063	0.690018	0.63661	0.667162	0.799158	0.88001	0.832938	0.798137	0.860388	0.944629	0.941183	0.84146	0.735484	0.609833	0.440925	0.25851	0.0919765	0.0514394	0.208256	0.528173	0.907163	1	0.818829	0.761929	0.772048	0.702551	0.598366	0.437962	0.275041	0.178077	0.0836344	0.0120105	-0.00576163	-0.0132873	-0.00719364	0.0369413	0.0895426	0.143757	0.238957	0.418927	0.586777	0.713849	0.846701
	0.169158	0.20588	0.26741	0.360586	0.292278	0.176302	0.154033	0.130886	0.141142	0.129476	0.0903537	0.103847	0.143122	0.114359	0.0941135	0.098553	0.0935201	0.126446	0.116846	0.123409	0.148039	0.130887	0.04283	-0.0260613	0.121158	0.483618	0.874517	1	0.817649	0.426629	0.156609	0.121776	0.103964	0.106213	0.132582	0.114817	0.118116	0.167586	0.196911	0.221423	0.216185	0.232535	0.254462	0.252642	0.218868	0.208113	0.225176	0.200992	0.175189
	0.0988726	0.106329	0.113573	0.167254	0.169918	0.129651	0.105811	0.116344	0.111331	0.0920362	0.116699	0.126929	0.102445	0.104695	0.110864	0.0949439	0.105141	0.139568	0.269796	0.318772	0.247904	0.182718	0.123301	0.184465	0.338739	0.616457	0.801395	0.90098	1	0.864076	0.630476	0.455915	0.339279	0.25483	0.203586	0.205778	0.164334	0.101665	0.119491	0.120313	0.0735404	0.0568253	0.086686	0.109768	0.0959998	0.097236	0.114539	0.15277	0.154189
	-0.0622743	-0.0729933	-0.0391287	0.0233993	0.0737403	0.0747491	0.0506282	0.0126383	-0.0227974	-0.0355697	-0.0306174	-0.0113773	-0.0207312	-0.0296726	-0.00452769	0.0178678	0.050571	0.105831	0.181736	0.14915	0.0657464	0.0977363	0.274109	0.452214	0.523183	0.651081	0.860299	0.994024	1	0.958155	0.832077	0.61064	0.430341	0.312595	0.218427	0.168	0.140264	0.101345	0.116682	0.142276	0.100625	0.0529328	0.0158035	0.00885548	0.00755967	-0.00603607	-0.0430372	-0.0564875	-0.0437274
	0.0254793	0.0252697	0.0216278	0.0247775	0.0293094	0.0257253	0.0202941	0.0246193	0.0340938	0.0486381	0.0663285	0.0757791	0.0733953	0.0705581	0.0723989	0.0703885	0.0696935	0.0639888	0.0605685	0.048024	0.0430388	0.0633827	0.0694622	0.064318	0.0818386	0.24456	0.554964	0.846548	1	0.994966	0.902935	0.769759	0.64048	0.557552	0.487492	0.395255	0.304051	0.234065	0.175606	0.134894	0.107597	0.0771631	0.0514874	0.0346239	0.0274597	0.0306737	0.0287343	0.0289942	0.0294667
	0.159041	0.102159	0.119194	0.207343	0.295144	0.31738	0.331393	0.270429	0.16172	0.109527	0.105509	0.166655	0.258248	0.279043	0.299473	0.426641	0.432596	0.343985	0.36218	0.375193	0.371394	0.482526	0.439903	0.299389	0.300946	0.26449	0.382929	0.790544	1	0.977324	0.927317	0.796229	0.720953	0.652754	0.559585	0.459267	0.340642	0.258505	0.207015	0.219591	0.219154	0.151883	0.105093	0.112075	0.122756	0.0746317	0.0836795	0.179954	0.225513
	-0.559372	-0.680059	-0.700326	-0.684633	-0.605612	-0.533908	-0.507557	-0.457326	-0.37413	-0.123687	0.199724	0.376253	0.490294	0.572183	0.590799	0.558244	0.502002	0.477407	0.511664	0.54167	0.540888	0.393628	0.0334992	-0.227474	-0.217353	-0.0230637	0.385448	0.827325	1	0.867824	0.763446	0.690565	0.483546	0.343443	0.252777	0.159061	0.0729211	0.0202292	0.035793	0.00316397	-0.0860224	-0.121588	-0.0514303	0.0310453	-0.0663109	-0.254038	-0.38534	-0.485085	-0.495182
	0.203643	0.191304	0.108763	0.0280158	0.0929856	0.212962	0.198423	0.121844	0.0715488	0.0332049	0.0145196	0.0391678	0.0781238	0.164232	0.225235	0.21286	0.259541	0.332343	0.378528	0.466756	0.599628	0.571442	0.383732	0.269762	0.191788	0.153958	0.341982	0.738666	1	0.898261	0.792894	0.724703	0.55132	0.427884	0.336871	0.283206	0.29553	0.269417	0.213902	0.188104	0.163533	0.170956	0.196743	0.205492	0.180381	0.183868	0.269206	0.327482	0.280253
	0.0124117	0.0308601	0.0362812	0.0174474	0.0131876	0.00376086	-0.00640516	0.00691959	0.0378085	0.0647605	0.0544976	0.0343239	0.0302285	0.050537	0.0675198	0.0720286	0.0685715	0.062956	0.0713236	0.070557	0.0536214	0.0195722	-0.0178522	-0.044046	-0.0515015	0.025353	0.347815	0.78355	1	0.971968	0.76989	0.520597	0.357649	0.272741	0.1948	0.120528	0.101249	0.101996	0.110544	0.104138	0.0787004	0.0970145	0.119323	0.108445	0.0870562	0.0684648	0.0489684	0.0419863	0.0365002
	-0.0423372	-0.0381143	-0.0339809	-0.0408925	-0.0382772	-0.0311835	-0.0122734	-0.0152763	-0.0289553	-0.0251859	-0.0315468	-0.047859	-0.0538464	-0.0597835	-0.0530163	-0.0252234	-0.00284304	0.0342608	0.0749507	0.090569	-0.041608	-0.121325	0.0458683	0.242474	0.396815	0.514849	0.753958	0.993511	1	0.914833	0.910426	0.931098	0.861595	0.7319	0.601397	0.532922	0.567843	0.628532	0.583517	0.450717	0.302325	0.198353	0.148638	0.111298	0.0710585	0.0302475	0.00379199	-0.0186063	-0.0316918
	0.485553	0.56433	0.64967	0.717481	0.758375	0.779207	0.79606	0.778261	0.752639	0.784582	0.782979	0.721404	0.610866	0.449793	0.302938	0.200767	0.134314	0.118454	0.135675	0.170551	0.246227	0.139593	0.0769063	0.355714	0.673135	0.779255	0.758647	0.869419	1	0.971115	0.932873	0.970442	0.864902	0.611095	0.444098	0.342585	0.263181	0.21135	0.168162	0.168174	0.154385	0.130676	0.136943	0.163572	0.226488	0.28943	0.340367	0.383857	0.395522
	0.00292957	-0.0311245	0.0499256	0.115112	0.0823852	0.0549003	0.017932	-0.0821549	-0.0595896	0.0365835	0.0201962	-0.0311213	-0.0225795	0.00441706	-0.0119766	-0.00641021	0.0195902	0.0419963	0.0443815	0.0404981	0.0401849	0.0594594	0.110999	0.0505037	0.0818704	0.199004	0.366514	0.752858	1	0.957474	0.701796	0.42465	0.331866	0.212081	0.0858324	0.0651916	0.0277444	-0.0207541	0.0304423	0.0587588	-0.0105406	-0.0628768	-0.0885575	-0.0543812	0.0160433	0.0334394	0.0257317	0.0747881	0.0884003
	0.262415	0.266626	0.247149	0.213976	0.197688	0.19394	0.19819	0.199969	0.182985	0.161326	0.1404	0.124336	0.136737	0.159591	0.165345	0.158412	0.143149	0.157359	0.182518	0.143945	0.0824868	0.0457673	0.0185478	-0.0299399	-0.0232509	0.19318	0.532771	0.784084	0.931911	1	0.954199	0.86918	0.789235	0.700801	0.632872	0.561395	0.483457	0.405039	0.332199	0.299468	0.278057	0.241048	0.228793	0.232993	0.239175	0.245942	0.251256	0.256832	0.258344
	0.0715738	0.0659758	0.0527334	0.0346471	0.0197715	0.00824276	0.00868941	0.014063	0.0120941	0.00776696	0.000294991	-0.0110788	-0.018252	-0.0231739	-0.0221234	-0.0179501	-0.0157399	-0.0140924	0.0241632	0.0375378	-0.0053801	-0.0100889	-0.00532774	-0.0124414	0.0196741	0.157784	0.441545	0.745341	0.917687	1	0.980345	0.834385	0.673441	0.542543	0.426253	0.319777	0.244717	0.200227	0.164287	0.134554	0.107964	0.0961992	0.0959015	0.0853459	0.0759402	0.0681049	0.0566373	0.0522637	0.0574041
	0.0957311	0.0600083	0.0731801	0.109876	0.0897939	0.0342234	0.0367691	0.0756172	0.0932816	0.0607435	0.0715447	0.119432	0.126521	0.145999	0.138241	0.0651725	0.0673228	0.12654	0.118311	0.0860115	0.0867441	0.0972594	0.0883619	0.147201	0.311261	0.445347	0.50085	0.70081	0.997492	1	0.854489	0.792558	0.774908	0.728289	0.653793	0.533528	0.359835	0.243819	0.181386	0.164673	0.181547	0.219849	0.164258	0.103991	0.142182	0.173473	0.208787	0.15917	0.0983675
	0.0501427	0.0416811	0.0252591	0.00797277	-0.00257419	-0.00841755	-0.0170833	-0.0135279	-0.00697754	-0.00979101	-0.0153298	-0.0158904	-0.0109637	-0.0143333	-0.0187144	-0.0244249	-0.0321427	-0.0316852	-0.0247212	-0.0161173	-0.0138944	-0.021742	-0.0200542	-0.0120245	0.0509649	0.264472	0.572808	0.831989	0.964239	1	0.983409	0.929156	0.872959	0.802899	0.709125	0.619374	0.558661	0.507505	0.433109	0.357496	0.300296	0.262183	0.244808	0.223372	0.19055	0.163497	0.130944	0.0968434	0.0767143
	-0.00146352	0.000392784	0.0023466	0.00108923	-0.00477292	-0.00402561	0.0133162	0.018568	0.0143332	0.013551	0.014677	0.0154257	0.0239298	0.0426744	0.0429835	0.0343931	0.0376088	0.0405017	0.0434606	0.0494581	0.0467662	0.0344577	0.0301575	0.0279884	0.0317329	0.0888095	0.289346	0.604926	0.877142	1	0.962614	0.821087	0.670172	0.521599	0.369192	0.268053	0.214722	0.168078	0.122774	0.0986377	0.0762108	0.0521007	0.0289283	0.0112997	0.0131882	0.0113411	-0.0047032	-0.00343731	0.00333289
	0.0865119	0.0628428	0.0321758	0.0108476	0.00676038	-0.00258452	-0.00997079	-0.00987276	-0.0159506	0.00386484	0.0558299	0.0793631	0.0728551	0.0878718	0.125031	0.131202	0.114094	0.198855	0.457874	0.673973	0.725496	0.677649	0.559698	0.442009	0.339966	0.260239	0.25457	0.469979	0.82367	1	0.978899	0.914561	0.853479	0.842464	0.907096	0.908451	0.759433	0.562838	0.453978	0.452356	0.465033	0.444841	0.405968	0.364944	0.337535	0.315466	0.275795	0.224193	0.173276
	-0.0198944	-0.0456918	-0.0475093	-0.0495985	-0.0577671	-0.0383357	-0.0201043	0.0641315	0.162258	0.204152	0.210485	0.155815	0.0868371	0.11457	0.187571	0.1939	0.206165	0.246956	0.238389	0.187274	0.152898	0.226618	0.311001	0.222164	0.115788	0.0594219	0.210921	0.666732	0.987518	1	0.940261	0.872054	0.722245	0.553052	0.39823	0.239704	0.140537	0.0979411	0.0699011	0.0444336	0.0127213	-0.0182273	-0.0127957	-0.0246256	-0.0449402	-0.0453605	-0.0533537	-0.049225	-0.0254494
	0.0627757	0.0756946	0.0616395	0.0566288	0.0589897	0.0607191	0.0571477	0.0731573	0.0951056	0.0769577	0.0843137	0.101938	0.0983601	0.0864787	0.0641259	0.0536936	0.0610999	0.0487204	0.0356354	0.0511707	0.0397915	0.000395441	-0.035621	-0.0652118	-0.0744878	-0.0278007	0.0951676	0.372495	0.817563	1	0.808043	0.60428	0.473181	0.359074	0.254857	0.176216	0.108637	0.068108	0.0446301	0.0252987	0.0253206	0.0415523	0.0440428	0.0408935	0.0329965	0.0376717	0.0492534	0.0423418	0.0452894
	0.455624	0.357702	0.293838	0.264183	0.220676	0.195861	0.190958	0.180614	0.178444	0.190795	0.205958	0.202546	0.188027	0.180174	0.183191	0.204445	0.197712	0.154937	0.128129	0.0938063	0.046406	0.0233492	0.0167311	0.0280484	0.0373055	0.108533	0.324431	0.583355	0.792506	0.931047	1	0.989744	0.876583	0.741839	0.636423	0.529779	0.482047	0.457876	0.419982	0.446232	0.462719	0.443451	0.44701	0.455425	0.465857	0.469223	0.461485	0.50125	0.521223
	0.24882	0.265708	0.285244	0.281212	0.301437	0.342857	0.351697	0.353288	0.35473	0.35256	0.32275	0.296745	0.308575	0.312782	0.310692	0.281373	0.226219	0.1614	0.117239	0.101216	0.0496975	-0.013265	-0.0112416	0.0559993	0.151339	0.270014	0.443172	0.659793	0.826073	0.935817	1	0.994688	0.973478	0.937299	0.877611	0.799312	0.694844	0.62447	0.593903	0.504248	0.37783	0.308707	0.300733	0.341914	0.346178	0.291811	0.273554	0.282019	0.263035
	0.0839266	0.0755503	0.0688264	0.0613211	0.0499357	0.0401853	0.0358678	0.0366724	0.0366921	0.0337941	0.0283448	0.0143691	0.00966362	0.0101044	0.00563165	0.00657969	0.00778412	0.0111798	-0.00523853	-0.0649738	-0.105252	-0.118427	-0.131709	-0.120602	0.00367373	0.263924	0.53275	0.702245	0.789924	0.88167	0.95689	1	0.988214	0.895699	0.762206	0.617436	0.492383	0.402359	0.33415	0.283293	0.244761	0.206436	0.178825	0.167664	0.152006	0.137286	0.129298	0.117433	0.105715
	0.133171	0.137525	0.137913	0.127618	0.104429	0.0990672	0.104127	0.127718	0.138291	0.134948	0.132526	0.112349	0.0943253	0.0905857	0.0967398	0.101339	0.111436	0.109508	0.265999	0.277227	0.0935596	0.0368191	0.00507777	0.031318	0.0557769	0.161801	0.407227	0.668225	0.81453	0.916746	0.994506	1	0.974114	0.899333	0.805574	0.699126	0.601036	0.486999	0.394752	0.347514	0.298014	0.276118	0.250487	0.217629	0.204681	0.207894	0.197595	0.164042	0.140702
	0.232362	0.206906	0.16223	0.118877	0.0749756	0.0380344	0.0154906	0.04015	0.0565985	0.0170593	0.0142689	-0.00455407	-0.0594912	-0.0575861	-0.0141394	0.0025822	0.00148222	0.0261014	0.281977	0.364229	0.14294	0.0559885	0.0540042	0.0597698	0.00894708	0.0858257	0.344153	0.622757	0.741922	0.832546	0.984354	1	0.926023	0.847046	0.701415	0.547955	0.496939	0.470273	0.419742	0.45908	0.470342	0.379973	0.337794	0.350339	0.365372	0.379133	0.334617	0.249232	0.221238
	0.156806	0.198983	0.185531	0.175827	0.164736	0.139422	0.146013	0.134025	0.119002	0.104964	0.114023	0.118847	0.0991335	0.0845488	0.0989114	0.133479	0.130832	0.0973708	0.196295	0.252766	0.106491	0.101074	0.157205	0.163091	0.19978	0.248595	0.378457	0.576774	0.73809	0.843852	0.961312	1	0.973547	0.938531	0.860115	0.736996	0.655967	0.59893	0.507414	0.464338	0.423183	0.357374	0.337109	0.283666	0.198102	0.179151	0.147918	0.106785	0.140262
	0.163788	0.184282	0.196268	0.183135	0.166732	0.143303	0.125254	0.106547	0.0862564	0.0836347	0.0806073	0.0857283	0.094951	0.0923828	0.097022	0.108152	0.112051	0.116669	0.124883	0.129797	0.14947	0.200119	0.250386	0.25454	0.242291	0.248574	0.256584	0.333151	0.533582	0.795976	0.971903	1	0.948595	0.860239	0.745518	0.629444	0.526811	0.426874	0.334082	0.263326	0.21792	0.178617	0.143346	0.145365	0.171968	0.181147	0.166158	0.156172	0.151325
	0.2897	0.406885	0.50283	0.541931	0.534137	0.509539	0.453426	0.372358	0.294964	0.230981	0.185426	0.148198	0.114579	0.090155	0.0791766	0.0651143	0.0482555	0.0374231	0.0364366	0.0388822	0.0269675	0.0116946	0.00156071	-0.00250604	0.0320076	0.203974	0.54694	0.876866	0.986572	0.973117	0.999357	1	0.921821	0.803938	0.673199	0.548862	0.444185	0.358673	0.295182	0.245042	0.203521	0.180652	0.167123	0.157006	0.160348	0.171167	0.18687	0.204925	0.211693
	-0.0100816	-0.0045954	0.00631862	0.0151542	0.0207566	0.0525678	0.0621606	0.0601864	0.0793319	0.0882933	0.0807413	0.0648962	0.110892	0.221366	0.277298	0.23758	0.14651	0.0747181	0.0647937	0.0863332	0.108024	0.154841	0.266856	0.345456	0.392537	0.452639	0.420054	0.445251	0.680044	0.883425	0.98693	1	0.919552	0.813113	0.710616	0.638711	0.505652	0.359189	0.245313	0.150272	0.110077	0.0921713	0.0929634	0.0983441	0.0607522	0.025	0.0191763	0.0216701	0.00607582
	0.0296094	0.0610739	0.0798132	0.0845577	0.0989243	0.12922	0.173621	0.231941	0.285296	0.311045	0.33415	0.375501	0.426447	0.507757	0.621079	0.698139	0.73188	0.723427	0.667313	0.597434	0.496671	0.437022	0.528141	0.615688	0.56322	0.448102	0.344723	0.39314	0.631135	0.825182	0.942568	1	0.865723	0.631333	0.434952	0.302279	0.221836	0.172792	0.162356	0.184036	0.196431	0.198201	0.193493	0.167318	0.119783	0.0824017	0.0626821	0.0482188	0.0334099
	-0.00489376	-0.00698724	-0.0132214	-0.0138445	-0.0110298	-0.0106671	-0.00991306	-0.007383	-0.00561318	-0.0111732	-0.0150143	-0.0120069	-0.00759584	-0.00470386	-0.00185905	-0.00172123	0.000626324	0.00546552	0.00960347	0.0169623	0.0278686	0.0975173	0.34731	0.675211	0.874792	0.893655	0.727203	0.576914	0.658429	0.850933	0.964865	1	0.954252	0.783281	0.564393	0.39811	0.283921	0.199763	0.144903	0.109729	0.0865852	0.0645613	0.0378172	0.0181917	0.00796013	0.00164796	-0.00283038	-0.00761737	-0.00879689
	-0.0171658	-0.0420115	-0.0564873	-0.0694905	-0.0681724	-0.0639828	-0.0612002	-0.0553589	-0.030843	-0.00415887	0.00894179	0.0339617	0.0410413	0.00908761	-0.0263304	-0.0434665	-0.0561283	-0.063883	-0.0601039	-0.0617596	-0.0734335	-0.064746	-0.0583408	-0.0601648	-0.0381651	-0.0294855	-0.0317138	0.0197169	0.178327	0.464726	0.815037	1	0.93931	0.747075	0.495772	0.321013	0.259461	0.225284	0.205272	0.264004	0.418209	0.490785	0.41546	0.268944	0.134157	0.052325	0.0137839	0.0130595	0.00933191
	0.0755191	0.0618099	0.0546366	0.0517277	0.0385339	0.037921	0.0578411	0.067593	0.0641975	0.0726957	0.0671479	0.0525347	0.0363838	0.026605	0.0412359	0.0462651	0.0269869	0.0292822	0.0633559	0.0465683	-0.0127134	-0.0221519	0.00103913	-0.00466342	0.01479	0.139541	0.307161	0.496627	0.687765	0.825009	0.898066	0.950569	1	0.98686	0.903251	0.792707	0.68758	0.625435	0.576688	0.479044	0.370502	0.300767	0.245673	0.215668	0.196739	0.171995	0.161256	0.1397	0.115438
	0.161797	0.170651	0.189957	0.168824	0.186463	0.229622	0.219536	0.226257	0.233637	0.219641	0.225375	0.193091	0.15447	0.148728	0.0934646	0.0736111	0.109629	0.103052	0.220877	0.285862	0.182392	0.0810523	0.027137	0.0109264	0.0843647	0.471091	0.846023	0.991397	0.95069	0.915623	0.986	0.996904	1	0.988884	0.840263	0.619785	0.420821	0.318374	0.273396	0.228418	0.28102	0.270987	0.17199	0.117682	0.100899	0.172851	0.238302	0.242775	0.244041
	0.0420487	0.0209121	0.00923268	0.0114049	0.0105912	0.0112654	0.0187792	0.012826	0.00526216	0.013234	0.0071983	0.00297939	0.00305034	-0.00411513	-0.00272762	0.0103368	0.0145617	0.00741177	0.0276242	0.0230124	-0.00295445	0.0208663	0.0338207	0.0314463	0.0624711	0.150099	0.290111	0.418606	0.578427	0.789193	0.927932	0.976853	1	0.976397	0.889613	0.790298	0.679799	0.553339	0.447943	0.365502	0.289086	0.216135	0.154249	0.110758	0.0938999	0.0909648	0.071335	0.0529058	0.045202
	0.227354	0.199018	0.189409	0.197953	0.223873	0.253432	0.254768	0.292349	0.28974	0.224539	0.203884	0.199513	0.231483	0.261798	0.268361	0.265263	0.228234	0.223858	0.265244	0.214626	0.196221	0.198455	0.181318	0.200818	0.183383	0.25399	0.476176	0.704152	0.824749	0.836035	0.861439	0.97438	1	0.970264	0.960212	0.971641	0.9285	0.860231	0.798232	0.72635	0.640662	0.533341	0.493535	0.448279	0.427317	0.407553	0.370061	0.34133	0.330505
	0.704303	0.678428	0.645633	0.612965	0.566413	0.48436	0.410757	0.337914	0.270795	0.214603	0.174678	0.149375	0.125842	0.102339	0.0707257	0.0429949	0.0241025	0.00975599	0.00928385	0.0119718	0.00810499	-0.000596576	-0.0114766	-0.0200551	-0.0161642	0.0708377	0.295211	0.540231	0.712438	0.845627	0.938718	0.980102	1	0.997678	0.94533	0.848512	0.739418	0.646489	0.574302	0.517542	0.491437	0.490694	0.499432	0.545026	0.604944	0.644903	0.65486	0.666638	0.705695
	0.426198	0.35987	0.264001	0.154202	0.12089	0.119997	-0.00437485	-0.0641145	-0.0910602	-0.0801483	0.0523273	0.141212	0.17907	0.347073	0.279215	0.160972	0.205341	0.219032	0.204299	0.147845	0.236828	0.348244	0.478541	0.574378	0.493193	0.42722	0.496534	0.582989	0.626562	0.642059	0.588884	0.777637	1	0.898974	0.828588	0.855063	0.828489	0.751497	0.791336	0.817163	0.548567	0.311817	0.186823	0.0490639	0.0954546	0.180592	0.12278	0.0621384	0.0953695
	0.356753	0.157434	0.111786	0.200893	0.112334	0.145778	0.270497	0.314254	0.297776	0.306334	0.310423	0.287183	0.351979	0.348423	0.30978	0.384812	0.377802	0.28363	0.274759	0.259487	0.177508	0.12541	0.194447	0.278215	0.245718	0.299883	0.566071	0.779084	0.724643	0.769081	0.94988	0.949135	1	0.932918	0.777984	0.807133	0.719861	0.569534	0.514857	0.527683	0.473866	0.396983	0.311834	0.291646	0.424021	0.503839	0.382774	0.291865	0.324751
	0.297725	0.304569	0.279911	0.274955	0.290793	0.304247	0.3166	0.326957	0.336523	0.343662	0.341908	0.339883	0.345668	0.361294	0.402262	0.444972	0.504245	0.57053	0.566328	0.505173	0.405352	0.276328	0.167657	0.0992813	0.0605074	0.0420431	0.0408038	0.0726028	0.191472	0.460686	0.763404	0.946123	1	0.986004	0.926102	0.833072	0.736041	0.665277	0.62796	0.582395	0.517704	0.459408	0.425871	0.397867	0.360586	0.326156	0.289624	0.250525	0.237491
	0.357751	0.287018	0.240307	0.238747	0.214373	0.177645	0.146	0.111411	0.0892804	0.0713336	0.0662494	0.0487911	0.0333613	0.0222668	0.0212585	0.046123	0.131015	0.183467	0.140108	0.0812598	0.0337589	0.0405319	0.0522529	0.0236786	-0.00121815	-0.0123494	0.00261651	0.073909	0.284186	0.623435	0.871223	0.970698	1	0.963132	0.956083	0.975659	0.966652	0.954818	0.91102	0.80828	0.679971	0.559711	0.461119	0.391876	0.37697	0.390004	0.34944	0.335883	0.352178
	0.137546	0.25139	0.284963	0.254684	0.195072	0.122324	0.0669763	0.0340767	0.021837	0.00557612	-0.0118879	-0.0271556	-0.0274428	0.0184883	0.0851291	0.123512	0.136481	0.187622	0.280839	0.408467	0.575601	0.699442	0.621185	0.398942	0.213991	0.092208	0.0312789	0.0932044	0.32948	0.600408	0.78385	0.93777	1	0.882708	0.70536	0.599133	0.539426	0.455213	0.347875	0.236915	0.1533	0.114892	0.113262	0.099664	0.0756446	0.0633916	0.0471154	0.0290395	0.00685461
	0.221594	0.188033	0.162556	0.137337	0.119739	0.116437	0.109835	0.0852024	0.0627278	0.0493064	0.0342923	0.0187014	-0.00596543	-0.0205551	-0.0284198	-0.0422642	-0.0521224	-0.0551488	-0.0144081	0.00707736	-0.00838819	-0.0194707	-0.0287568	-0.0219874	-0.0137931	0.0297354	0.157275	0.345815	0.508809	0.662148	0.796591	0.895123	0.974728	1	0.992381	0.952478	0.888582	0.832105	0.779597	0.729705	0.69026	0.663928	0.613933	0.535218	0.476547	0.429114	0.379391	0.339687	0.296082
	0.376441	0.306741	0.280149	0.268274	0.174748	0.125761	0.127131	0.138295	0.190876	0.175905	0.069774	0.00480376	0.0502305	0.0618619	0.0546188	0.0787138	0.087154	0.0580196	0.0271465	0.075579	0.134655	0.130869	0.129782	0.136695	0.170789	0.229692	0.285626	0.337455	0.387051	0.490136	0.65516	0.83502	0.959165	1	0.963326	0.923453	0.910833	0.852818	0.827428	0.780335	0.68956	0.679714	0.717227	0.760228	0.779373	0.724151	0.679313	0.653953	0.592732
	0.295386	0.222483	0.186416	0.190914	0.195475	0.245102	0.250055	0.133511	0.0369244	0.059884	0.091596	0.0990543	0.165431	0.181898	0.140536	0.181501	0.361096	0.555525	0.566783	0.494549	0.670753	0.726768	0.468439	0.31674	0.225645	0.112905	0.0153672	0.0978779	0.372494	0.574849	0.728125	0.918686	0.984698	1	0.932301	0.746752	0.644582	0.594621	0.558497	0.542902	0.485717	0.486881	0.580096	0.577367	0.538606	0.503759	0.393841	0.355699	0.368171
	0.107377	0.0183465	-0.048215	-0.0718355	-0.050866	0.00585849	0.0242807	-0.047924	-0.0994053	-0.103545	-0.136288	-0.146165	-0.156066	-0.162063	-0.0923599	-0.0773615	-0.118783	-0.145458	-0.141909	-0.104663	-0.0516956	-0.00788898	-0.0170077	-0.0507807	-0.039398	-0.0544927	0.0133903	0.151067	0.182465	0.267359	0.416894	0.626121	0.858518	1	0.996287	0.880031	0.711489	0.560679	0.537081	0.561196	0.532522	0.438935	0.314144	0.271532	0.412292	0.624613	0.768559	0.702726	0.473709
	0.259702	0.196994	0.211392	0.238016	0.327825	0.420792	0.360131	0.360839	0.430637	0.472425	0.47297	0.488032	0.49162	0.398534	0.446794	0.533637	0.560345	0.541087	0.485288	0.449365	0.407612	0.476817	0.456731	0.330866	0.242445	0.203004	0.302783	0.298827	0.269886	0.434588	0.636438	0.836873	0.974719	1	0.960875	0.860903	0.7262	0.604283	0.519553	0.466505	0.39854	0.435195	0.539717	0.496366	0.411537	0.370552	0.322086	0.305508	0.316748
	0.0546536	0.0340813	0.0338165	0.0522899	0.0582066	0.0470522	0.031965	0.0556746	0.0811478	0.0804738	0.0882071	0.0828593	0.0576004	0.037628	0.0097252	-0.00358015	0.041101	0.0428274	0.0570732	0.0589539	0.0023921	-0.0399146	-0.0167168	0.0724425	0.0876685	0.0711063	0.154832	0.287392	0.386927	0.433626	0.514877	0.717036	0.916352	0.999783	1	0.948042	0.819211	0.652018	0.589831	0.538532	0.401884	0.316066	0.26853	0.186399	0.130785	0.123911	0.0899313	0.0885791	0.114721
	-0.0243116	-0.0734082	-0.0685644	-0.019592	-0.0183406	-0.0334893	-0.0138088	0.00570403	-0.00839835	-0.0101574	0.0141515	0.0315525	0.0352552	0.076878	0.129856	0.161345	0.174589	0.192019	0.215381	0.22128	0.411149	0.428417	0.378038	0.685507	0.947618	0.956692	0.559862	0.160641	0.0885288	0.261991	0.568032	0.752661	0.878349	0.970035	1	0.977735	0.850631	0.751615	0.679664	0.516267	0.42745	0.432077	0.464912	0.585949	0.582393	0.449411	0.358194	0.244963	0.138777
	0.00577049	0.0230976	0.0586098	0.102485	0.144838	0.148057	0.134807	0.127058	0.106826	0.0877679	0.0864622	0.0791725	0.0560179	0.0573027	0.06107	0.0516675	0.0599893	0.0619632	0.0324424	0.0281119	0.0851155	0.108467	0.0930942	0.0761543	0.0385077	0.0156409	0.0319325	0.0708373	0.157464	0.294099	0.426338	0.597456	0.779174	0.938793	1	0.915386	0.773207	0.592111	0.42269	0.285729	0.194144	0.144572	0.120094	0.0960383	0.0635728	0.0658107	0.0743181	0.0680942	0.0509988
	0.27406	0.220211	0.174596	0.115807	0.0727761	0.0543311	0.0296377	0.0123615	0.0186961	0.0330975	0.0430858	0.0363469	0.0399215	0.108135	0.139142	0.077708	0.0432897	0.0606648	0.132202	0.151561	0.0915418	0.0391	0.0034937	-0.00855118	0.00126691	0.0517407	0.235911	0.469623	0.55618	0.518285	0.441452	0.483439	0.737124	0.968697	1	0.917896	0.771406	0.620123	0.53354	0.454555	0.467807	0.557892	0.589583	0.5616	0.607567	0.833264	0.903622	0.717967	0.515623
	0.696351	0.770617	0.795767	0.702456	0.555313	0.49556	0.600363	0.652678	0.569101	0.471452	0.49419	0.531361	0.514677	0.444417	0.321349	0.23986	0.170859	0.145813	0.155475	0.172213	0.159945	0.20606	0.22936	0.160706	0.178911	0.210643	0.309677	0.425192	0.471432	0.53852	0.630758	0.73714	0.886003	0.963485	1	0.968853	0.792952	0.682286	0.656256	0.611187	0.532264	0.557341	0.703773	0.752337	0.69714	0.688924	0.725881	0.718245	0.69558
	0.247043	0.171674	0.096816	0.102516	0.108532	0.129916	0.245607	0.294468	0.281375	0.291327	0.244987	0.225267	0.238423	0.142492	0.0852341	0.115765	0.220454	0.223262	0.141082	0.122242	0.11484	0.147897	0.223392	0.212991	0.134472	0.0790299	0.118325	0.161055	0.193706	0.32577	0.377233	0.44586	0.602452	0.818538	1	0.956626	0.850827	0.842971	0.775665	0.619871	0.486416	0.414622	0.406296	0.476783	0.542244	0.468064	0.348009	0.286949	0.27869
	0.732442	0.741953	0.755329	0.779073	0.812041	0.836061	0.854373	0.874053	0.888326	0.897105	0.909966	0.927189	0.939537	0.948948	0.957847	0.965333	0.973305	0.981222	0.984183	0.963789	0.9345	0.913729	0.887081	0.853052	0.738187	0.575764	0.509701	0.527131	0.60048	0.701576	0.783775	0.85154	0.910323	0.956779	0.985167	1	0.994396	0.983483	0.976044	0.962803	0.95171	0.936201	0.911333	0.877845	0.840619	0.81146	0.787313	0.763877	0.748123
	0.111818	0.0872228	0.105386	0.110092	0.09255	0.11173	0.112285	0.0785618	0.0584012	0.0986065	0.161262	0.142881	0.105051	0.112559	0.126349	0.136266	0.16533	0.167474	0.31327	0.406132	0.30882	0.237566	0.216888	0.227683	0.186963	0.107185	0.0839535	0.166812	0.232236	0.379397	0.565681	0.700212	0.807354	0.880192	0.978116	1	0.919095	0.860824	0.777803	0.70495	0.65885	0.590332	0.4778	0.359923	0.284727	0.231156	0.205523	0.190041	0.173375
	0.110328	0.110504	0.14601	0.166742	0.134676	0.0928463	0.159478	0.264275	0.265346	0.205706	0.137901	0.103214	0.144318	0.201883	0.219281	0.148718	0.089275	0.0910921	0.484904	0.641258	0.263426	0.0411874	-0.122657	-0.135316	0.00400812	0.186995	0.409316	0.608163	0.533843	0.480466	0.724797	0.842156	0.796061	0.76882	0.902987	1	0.96238	0.844463	0.63318	0.493534	0.394769	0.310602	0.228754	0.143219	0.109933	0.0847533	0.0388765	0.0758342	0.146762
	0.162926	0.139253	0.115672	0.0980408	0.0896987	0.0815044	0.0721805	0.0654339	0.0616183	0.0563889	0.0493392	0.0423718	0.0397778	0.0386525	0.0336068	0.0281512	0.0291752	0.0287496	0.0297084	0.0298325	0.0215306	0.0127204	0.00822107	0.00619401	0.00544599	0.0185583	0.0561566	0.109963	0.16966	0.243278	0.335323	0.478769	0.673109	0.858695	0.973661	1	0.974486	0.91972	0.84894	0.770418	0.700821	0.627223	0.545242	0.474399	0.404738	0.343506	0.294473	0.25037	0.216231
	0.204802	0.199162	0.198852	0.198207	0.203582	0.226477	0.260615	0.272959	0.286687	0.318112	0.31346	0.277398	0.236139	0.189285	0.165897	0.140075	0.105369	0.0754456	0.0625848	0.0759272	0.0957037	0.0900585	0.0783152	0.0599225	0.0588244	0.0642423	0.0421289	0.00575246	0.0350338	0.197654	0.381648	0.581121	0.775454	0.91615	0.991992	1	0.946137	0.868457	0.806967	0.711958	0.63072	0.579579	0.537967	0.51569	0.480501	0.417901	0.362864	0.325094	0.286268
	0.0484694	0.0922037	0.131866	0.0866824	0.0729832	0.0897071	0.0386141	0.0243477	0.0926223	0.131653	0.139285	0.2078	0.312699	0.419497	0.58785	0.660284	0.554236	0.357933	0.179265	0.134383	0.329173	0.336881	0.175134	0.192438	0.156926	0.19489	0.271372	0.232898	0.302126	0.555369	0.745779	0.814783	0.873807	0.908984	0.989708	1	0.833824	0.66369	0.530429	0.401307	0.3757	0.392353	0.491638	0.63488	0.578219	0.431306	0.306309	0.206837	0.165051
	0.00979036	0.0127118	0.0208082	0.0352149	0.048498	0.0687694	0.0775404	0.0657229	0.046601	0.0440755	0.0447398	0.0259166	0.00778301	0.0151889	0.0333144	0.0347195	0.0279196	0.0249928	0.015593	0.0171535	0.0548585	0.098179	0.0878085	0.0380286	0.00503654	-0.00676761	-0.00406343	0.0222972	0.0343856	0.0486599	0.118022	0.315367	0.560644	0.735845	0.931881	1	0.811978	0.531772	0.314973	0.189404	0.108587	0.0466854	0.00604937	0.00100517	0.0162883	0.0157915	0.00846004	0.0216344	0.014822
	0.215579	0.216194	0.221636	0.19093	0.131668	0.180439	0.215492	0.172672	0.133756	0.14087	0.226844	0.244251	0.182128	0.159413	0.200924	0.256992	0.26857	0.197555	0.134812	0.165941	0.188248	0.152891	0.116889	0.156146	0.231568	0.383839	0.468787	0.518225	0.603864	0.634777	0.733524	0.86205	0.912396	0.886853	0.916421	1	0.986756	0.90502	0.798823	0.71144	0.659129	0.580705	0.561472	0.609706	0.560473	0.411865	0.329504	0.273928	0.213667
	0.0536765	0.083787	0.0754468	0.0428538	0.0466408	0.0610045	0.0507501	0.0618205	0.0362716	-0.0229332	-0.0527064	-0.0508938	-0.0291	-0.00325977	-0.00541398	-0.0115069	-0.00732097	0.00151384	0.00968955	-0.00018621	-0.0243872	-0.0350754	-0.0226665	0.00434511	0.0243501	0.0148342	0.114765	0.311554	0.486976	0.6562	0.817365	0.875655	0.890327	0.936989	0.990333	1	0.885253	0.740524	0.683953	0.657364	0.597801	0.559748	0.459226	0.289881	0.185633	0.138133	0.102918	0.0704793	0.0741763
	0.235223	0.157404	0.0928208	0.0430468	0.00216246	-0.00140489	0.000445249	0.00975367	0.0250808	0.0214993	0.0534202	0.126904	0.13908	0.0791085	0.0390835	0.0172675	0.011206	0.0326604	0.0550362	0.090713	0.213362	0.324094	0.288274	0.186921	0.0990145	0.0424691	0.0116197	0.0287935	0.112034	0.229416	0.349934	0.547521	0.759383	0.869851	0.968824	1	0.935275	0.898445	0.89093	0.83738	0.731929	0.588584	0.393514	0.219071	0.126581	0.0744315	0.0326006	0.0815956	0.187054
	0.460036	0.43505	0.377797	0.328596	0.287142	0.275901	0.334255	0.392585	0.455259	0.496828	0.507404	0.511874	0.483413	0.449493	0.404601	0.388376	0.418102	0.422509	0.383523	0.325988	0.278542	0.30089	0.332413	0.305589	0.25142	0.201501	0.159055	0.125054	0.137855	0.184953	0.221701	0.299948	0.424744	0.644798	0.906717	1	0.973431	0.940623	0.899113	0.833628	0.758474	0.685353	0.639659	0.638162	0.653746	0.659308	0.636418	0.582704	0.522827
	0.0480261	0.0435284	0.0319242	0.00165147	-0.0365831	0.0446333	0.205134	0.279986	0.367218	0.484209	0.513099	0.465208	0.390648	0.34084	0.373138	0.483711	0.523217	0.427074	0.294029	0.215145	0.188132	0.214768	0.200907	0.0378918	-0.11806	-0.152795	-0.119425	-0.0209361	0.113331	0.265907	0.360399	0.435967	0.589103	0.737616	0.915357	1	0.886292	0.692602	0.489973	0.385198	0.348067	0.291379	0.21405	0.175598	0.143606	0.101202	0.160143	0.170302	0.102988
	0.152811	0.0800069	0.0897756	0.123303	0.310088	0.715845	0.823141	0.483734	0.232853	0.16338	0.0915378	0.0374029	0.00399151	-0.028996	0.0112391	0.0551299	0.0167872	-0.0467912	-0.0705356	-0.0718727	-0.0356598	0.0564351	0.162661	0.20829	0.228782	0.241582	0.160691	0.0936204	0.114935	0.17444	0.374043	0.640899	0.773817	0.868568	0.909952	0.965535	1	0.879882	0.714389	0.722466	0.758346	0.629274	0.463838	0.306953	0.384965	0.573898	0.561053	0.492389	0.418816
	0.0525881	0.0645248	0.0622542	0.0890759	0.0942401	0.087675	0.0644849	0.0525243	0.074871	0.0861407	0.0566466	0.0338327	0.046623	0.0562103	0.0717813	0.0870547	0.0767684	0.0802967	0.131732	0.130765	0.1204	0.128004	0.123309	0.132407	0.131094	0.147885	0.167904	0.152354	0.157664	0.204487	0.304884	0.446901	0.608976	0.733682	0.793653	0.918033	1	0.96438	0.875298	0.65475	0.423226	0.286221	0.179926	0.122531	0.144926	0.112721	0.0737114	0.0838857	0.0376788
	0.404143	0.487679	0.461384	0.392236	0.409265	0.488355	0.532211	0.528563	0.46369	0.3859	0.263775	0.15231	0.105362	0.0909283	0.221875	0.459487	0.586313	0.532128	0.411256	0.308517	0.226151	0.203112	0.214959	0.185693	0.127832	0.0645546	0.00927439	-0.0220886	0.00200592	0.0969898	0.200798	0.282384	0.375697	0.561367	0.817508	0.987667	1	0.906784	0.800285	0.698165	0.588027	0.484624	0.387254	0.297552	0.235246	0.20219	0.254211	0.327305	0.321063
	0.247161	0.211564	0.170608	0.21196	0.206034	0.152405	0.118168	0.107525	0.1048	0.0736778	0.034477	0.0167595	0.0213934	0.0468305	0.0587284	0.0530335	0.0501002	0.0482362	0.0298548	0.00958297	0.0356912	0.0586045	0.0500087	0.0662545	0.0776511	0.068372	0.056606	0.0541477	0.0784047	0.0915681	0.152092	0.370224	0.522519	0.67973	0.89494	0.964151	0.9709	1	0.9029	0.675361	0.505808	0.394208	0.314283	0.234562	0.183205	0.170354	0.156925	0.158056	0.216213
	0.856229	0.706273	0.660019	0.673587	0.634764	0.568742	0.466777	0.379507	0.3349	0.381188	0.492684	0.597854	0.638685	0.617837	0.624567	0.568038	0.436279	0.371336	0.342015	0.323751	0.28852	0.26706	0.29281	0.362205	0.352504	0.281814	0.262471	0.232729	0.222327	0.250857	0.2556	0.219944	0.322801	0.527275	0.663354	0.805364	0.941583	1	0.965758	0.834777	0.72522	0.669982	0.714894	0.83984	0.850583	0.851142	0.89634	0.940016	0.999954
	0.230153	0.193944	0.190141	0.232405	0.249094	0.250197	0.275011	0.276095	0.296523	0.37188	0.422977	0.439442	0.450616	0.485556	0.551145	0.679031	0.802525	0.853709	0.889632	0.937882	0.99568	0.944767	0.7082	0.449593	0.297082	0.20007	0.127707	0.0915631	0.0335468	-0.0292123	-0.0114857	0.0990054	0.290511	0.491147	0.684468	0.882236	0.999341	1	0.947301	0.923509	0.931339	0.91106	0.851238	0.763907	0.670347	0.590042	0.484702	0.385908	0.311759
	0.626867	0.691342	0.765081	0.785584	0.768167	0.766476	0.705706	0.672875	0.64939	0.578242	0.528876	0.493432	0.462246	0.518371	0.621617	0.683178	0.753571	0.799325	0.820258	0.742365	0.53192	0.363459	0.225749	0.10109	0.0402073	-0.00446188	-0.0234692	0.0011053	0.0501915	0.0974686	0.108979	0.188145	0.360387	0.540914	0.682118	0.789135	0.91099	1	0.99774	0.970402	0.98154	0.963058	0.844381	0.763486	0.788563	0.834782	0.796806	0.67765	0.615602
	0.123495	0.130665	0.101307	0.101112	0.124426	0.102723	0.0827564	0.0860196	0.074238	0.072815	0.0700108	0.0741896	0.080387	0.0775497	0.073025	0.0777767	0.0972643	0.124737	0.141263	0.133043	0.156439	0.239864	0.258383	0.157421	0.0727279	0.043914	0.068428	0.151448	0.195528	0.223953	0.237779	0.187006	0.186395	0.304843	0.44423	0.490167	0.616222	0.855454	1	0.953191	0.699412	0.424039	0.267563	0.189454	0.131602	0.111046	0.0957274	0.0552828	0.0888507
	0.172692	0.180589	0.16565	0.121853	0.115361	0.128288	0.139851	0.140209	0.137506	0.143657	0.160069	0.1911	0.203694	0.194186	0.203392	0.221149	0.221931	0.224362	0.22792	0.231357	0.326792	0.362152	0.273144	0.180897	0.107587	0.0357663	0.0526073	0.235796	0.354923	0.350825	0.287759	0.23932	0.310345	0.409869	0.587745	0.786314	0.852775	0.918115	1	0.98346	0.879744	0.785307	0.7154	0.662413	0.606946	0.548376	0.46568	0.371567	0.288994
	0.185651	0.174848	0.131751	0.0858577	0.0603024	0.0674688	0.117121	0.15571	0.191154	0.208434	0.167234	0.133194	0.166865	0.235352	0.314226	0.366103	0.378113	0.32094	0.231395	0.176854	0.103503	0.0316677	0.00134824	-0.00467175	-0.0314487	0.0262798	0.294336	0.572561	0.739945	0.794792	0.729916	0.643408	0.568191	0.552662	0.626151	0.763094	0.847804	0.93919	1	0.894305	0.736284	0.608609	0.499629	0.374946	0.270674	0.198722	0.146107	0.1692	0.213111
	0.37561	0.273894	0.225704	0.256369	0.302494	0.353504	0.366445	0.347122	0.277638	0.212279	0.178691	0.134014	0.0878618	0.0401193	0.00859169	0.00684278	0.0203535	0.0190963	0.0111553	0.0359107	0.064694	0.066646	0.0275266	0.00314072	0.0736954	0.146301	0.175169	0.264233	0.335829	0.338916	0.333133	0.32758	0.45225	0.632861	0.702986	0.719911	0.827331	0.985169	1	0.948557	0.954377	0.922814	0.834015	0.746846	0.66669	0.572866	0.493744	0.476969	0.475037
	0.855058	0.793661	0.826437	0.854478	0.782115	0.699723	0.673359	0.606324	0.460094	0.374153	0.263937	0.101344	0.0928645	0.186889	0.286797	0.44206	0.581221	0.578313	0.521023	0.425683	0.25823	0.153445	0.119123	0.059416	0.0355897	0.0531252	0.0768557	0.0788715	0.0660672	0.0925217	0.128609	0.16456	0.208155	0.294526	0.479529	0.624265	0.703083	0.870689	1	0.998947	0.991328	0.928715	0.805401	0.740592	0.728244	0.744747	0.76247	0.808511	0.927121
	0.901666	0.867436	0.811039	0.731828	0.609068	0.519985	0.494221	0.472965	0.472255	0.540316	0.580351	0.507091	0.407564	0.328966	0.278279	0.177794	0.0378936	-0.0296735	-0.0248991	-0.0084638	0.0655363	0.124024	0.103215	0.0821543	0.0825072	0.153088	0.226171	0.250514	0.249689	0.242314	0.262107	0.376326	0.558754	0.691879	0.81359	0.938694	0.984181	0.988311	0.988229	1	0.956547	0.892287	0.900968	0.848058	0.742574	0.762569	0.879062	0.972547	0.969431
	0.403019	0.324385	0.343506	0.410878	0.429206	0.421054	0.414229	0.388448	0.324791	0.279484	0.248379	0.184096	0.156922	0.171973	0.210328	0.201056	0.151759	0.107773	0.0678922	0.0322684	0.096061	0.171052	0.133663	0.078852	0.112717	0.173484	0.0996458	0.00356383	0.0152997	0.0716508	0.126215	0.254121	0.421795	0.556635	0.693454	0.799403	0.851555	0.907465	0.973914	1	0.96183	0.896289	0.82953	0.778306	0.729332	0.688412	0.641319	0.578618	0.558904
	0.58597	0.567736	0.58939	0.630412	0.617977	0.566252	0.584174	0.646583	0.66026	0.59632	0.510796	0.470539	0.482952	0.44442	0.411171	0.403419	0.385208	0.333623	0.285047	0.352999	0.467231	0.50106	0.447936	0.418094	0.362479	0.212436	0.0318262	-0.0667447	-0.0223413	0.107427	0.25155	0.41734	0.541682	0.622015	0.784754	0.915221	0.966626	0.97733	0.979837	1	0.968663	0.866398	0.847319	0.891445	0.903489	0.858999	0.735058	0.639469	0.618802
	0.0773509	0.0994661	0.115391	0.108782	0.0689871	0.0598985	0.078751	0.0946328	0.0630412	0.0128759	0.0326975	0.0549862	0.0573888	0.0650246	0.100045	0.134526	0.11845	0.0938652	0.0972679	0.111429	0.103035	0.0791364	0.0753157	0.0387862	0.0216838	0.0684692	0.0678046	0.0724571	0.120608	0.209864	0.371604	0.549164	0.693635	0.708399	0.625809	0.657345	0.807678	0.922351	0.966908	1	0.985444	0.877803	0.705053	0.480898	0.292592	0.183397	0.0872963	0.0248116	0.015158
	0.42758	0.428496	0.381833	0.3504	0.347751	0.445723	0.532561	0.515286	0.47357	0.474367	0.471713	0.446065	0.449232	0.441498	0.458781	0.445196	0.378474	0.311229	0.271927	0.22932	0.141265	0.0995956	0.143831	0.140593	0.113631	0.109175	0.0973549	0.105191	0.0755162	0.0713215	0.11693	0.14577	0.172373	0.245421	0.352138	0.480085	0.630814	0.823178	0.981606	1	0.886646	0.716509	0.582409	0.49943	0.471267	0.475075	0.455376	0.493662	0.486448
	0.0177577	0.0115184	0.00255258	-0.0113868	-0.026233	-0.0257619	-0.0167974	-0.0249143	-0.0327742	-0.029669	-0.0226984	-0.0205861	-0.0181843	-0.0153531	-0.0115863	-0.0122399	-0.0120233	-0.00745231	-0.00542662	-0.000447754	0.00487419	0.0138173	0.014791	0.0234738	0.0306308	0.0195807	0.007949	-0.00411104	-0.0137229	-0.00598358	0.0168979	0.0494543	0.101312	0.181569	0.293416	0.453912	0.599001	0.676942	0.776218	0.91601	1	0.954951	0.826717	0.66944	0.500124	0.354481	0.227863	0.133087	0.0773277
	0.218272	0.17764	0.207407	0.221737	0.180853	0.139158	0.161201	0.239211	0.347503	0.427806	0.419991	0.389991	0.371575	0.273714	0.161401	0.114957	0.0748341	0.0284231	-0.0315632	-0.0169247	0.0788235	0.0863954	0.0510971	0.0352471	0.0310331	0.0468603	0.0890801	0.164139	0.305054	0.489794	0.637474	0.739205	0.823244	0.850267	0.844483	0.877014	0.853066	0.832108	0.849023	0.942121	1	0.941772	0.951173	0.934814	0.814926	0.625248	0.453467	0.365971	0.335735
	0.304498	0.258213	0.251287	0.220983	0.188263	0.171838	0.14159	0.126825	0.123554	0.11899	0.139623	0.170491	0.177142	0.160477	0.146552	0.125311	0.126625	0.244737	0.361041	0.346121	0.26867	0.20273	0.154086	0.115814	0.122521	0.1074	0.0606778	0.0437943	0.0485489	0.0526535	0.0404066	0.0571795	0.121138	0.247678	0.467416	0.635463	0.694483	0.782993	0.887421	0.951788	1	0.969657	0.844791	0.704291	0.614149	0.53959	0.455478	0.435914	0.423013
	0.343759	0.385454	0.403152	0.358693	0.32172	0.375769	0.437749	0.444121	0.418066	0.391305	0.333504	0.373928	0.460139	0.4241	0.358955	0.3202	0.345178	0.403019	0.410601	0.42145	0.487111	0.609601	0.739434	0.780336	0.683623	0.551227	0.509264	0.392876	0.303123	0.28663	0.436478	0.58734	0.665906	0.79973	0.875562	0.95369	0.958686	0.918478	0.928041	0.984065	1	0.84807	0.612198	0.522364	0.436925	0.329059	0.334517	0.323014	0.292886
	0.131823	0.142378	0.15402	0.163911	0.187808	0.216413	0.253615	0.291354	0.298002	0.294304	0.300945	0.318615	0.328869	0.298658	0.262821	0.237647	0.214247	0.192562	0.175549	0.169705	0.226619	0.241981	0.144266	0.0724716	0.0390858	0.00429189	-0.0240014	-0.00876317	0.0321564	0.0253412	0.00452565	0.0417565	0.121187	0.229491	0.388437	0.595418	0.762123	0.876532	0.960729	0.981645	0.993691	1	0.960996	0.860102	0.680611	0.481012	0.336495	0.234957	0.161107
	0.496287	0.496121	0.498473	0.424257	0.388605	0.349826	0.325387	0.257991	0.177731	0.148363	0.149506	0.119389	0.0618554	0.0208664	0.0256399	0.0251748	-0.0324869	-0.0539944	-0.0772747	-0.0480583	0.046499	0.0432705	-0.0147085	-0.0129329	0.0303561	0.0405151	0.0535757	0.111228	0.0829763	0.0639526	0.109614	0.171615	0.278031	0.399638	0.44287	0.494481	0.553553	0.64427	0.860791	0.964757	0.990212	1	0.954582	0.969012	0.972324	0.865134	0.7301	0.664317	0.63524
	0.0713232	0.149618	0.192481	0.156501	0.19144	0.260701	0.331703	0.356658	0.35479	0.36087	0.423217	0.474666	0.441184	0.409938	0.422097	0.515121	0.587283	0.591215	0.537327	0.423179	0.36415	0.281598	0.170023	0.112577	0.102941	0.0953163	0.224309	0.522818	0.709352	0.818167	0.889627	0.855288	0.893187	0.975657	0.934933	0.884055	0.778831	0.639521	0.628864	0.660334	0.84747	1	0.85471	0.638634	0.448328	0.276525	0.157066	0.120174	0.0779227
	0.501219	0.604678	0.621743	0.465784	0.263265	0.157598	0.1538	0.232727	0.274701	0.298814	0.283422	0.221181	0.159103	0.0804481	0.017591	0.0184536	0.0442291	0.0181457	0.011305	0.0421762	0.0541886	0.0979734	0.128408	0.0887702	0.0604795	0.0288507	0.00219434	0.00695927	0.00933235	-0.00896674	0.0213269	0.146036	0.293657	0.40268	0.489616	0.59193	0.734026	0.860863	0.844941	0.808505	0.911075	1	0.919832	0.79348	0.680666	0.563586	0.503266	0.481223	0.464636
	0.555094	0.593297	0.586803	0.539866	0.501299	0.41023	0.328378	0.360183	0.416856	0.398437	0.315924	0.229722	0.134724	0.0464992	0.0247906	0.0521157	0.0723281	0.0884796	0.112899	0.208047	0.30724	0.337973	0.281611	0.255454	0.399434	0.568849	0.505502	0.271851	0.125584	0.12503	0.256769	0.430832	0.585713	0.690121	0.749122	0.84941	0.914541	0.897217	0.937576	0.969483	0.991242	1	0.940035	0.863963	0.770891	0.651424	0.570601	0.552689	0.52234
	0.136385	0.0825699	0.0519951	0.0405803	0.0381524	0.0376664	0.0587772	0.108483	0.137458	0.134929	0.127822	0.0861566	0.0674374	0.094196	0.108739	0.11778	0.120285	0.101429	0.0926859	0.0983158	0.0543469	0.021191	0.0249233	0.0176083	0.0188047	0.0193995	0.0214241	0.0447738	0.0590984	0.0552096	0.0774728	0.0881131	0.0817906	0.104424	0.105274	0.119291	0.160576	0.283509	0.437394	0.600877	0.808926	0.96811	1	0.94048	0.888873	0.727597	0.514527	0.383833	0.320553
	0.584995	0.453212	0.332501	0.239572	0.258897	0.310354	0.339882	0.295093	0.171676	0.145949	0.13975	0.140693	0.151247	0.134913	0.0823577	0.0373213	0.0600714	0.0602088	0.0571583	0.00573112	-0.100342	-0.112834	-0.0058552	0.0215644	-0.0321656	-0.0273919	-0.0417884	0.00735241	0.156536	0.326323	0.548847	0.733167	0.817951	0.816209	0.82281	0.841975	0.899475	0.96122	0.857838	0.779758	0.840537	0.938889	1	0.989192	0.999747	0.971881	0.828637	0.712301	0.698712
	0.788239	0.834866	0.840436	0.855145	0.88944	0.919033	0.912977	0.906703	0.891031	0.852329	0.810451	0.777526	0.780368	0.774713	0.732344	0.691527	0.673853	0.652365	0.604118	0.532698	0.426882	0.29117	0.188704	0.170863	0.181071	0.126777	0.0379606	-0.0103073	-0.0164426	0.0269688	0.114087	0.205016	0.287097	0.378229	0.488822	0.593446	0.69033	0.773956	0.83902	0.903404	0.956542	0.989899	1	0.98002	0.937126	0.886309	0.839186	0.789054	0.74644
	0.391087	0.344633	0.309787	0.316075	0.34857	0.400239	0.433871	0.465262	0.497194	0.46774	0.422689	0.374632	0.327568	0.295584	0.257944	0.208037	0.174065	0.15747	0.134601	0.112078	0.0724796	0.0399025	0.0302653	-0.00436553	-0.0392206	-0.0275867	0.0195314	0.0652042	0.099119	0.130689	0.178616	0.238903	0.317877	0.42512	0.559345	0.697716	0.789355	0.829709	0.85751	0.907917	0.962085	0.994887	1	0.991663	0.960468	0.892368	0.789995	0.637375	0.510622
	0.643883	0.68578	0.646824	0.543933	0.498509	0.485564	0.511115	0.543066	0.517648	0.540279	0.663829	0.769661	0.759782	0.641221	0.464454	0.334284	0.258651	0.208032	0.157247	0.0705643	0.0145882	0.0549006	0.132995	0.19633	0.238957	0.28225	0.332793	0.283151	0.197917	0.181562	0.148656	0.137656	0.214342	0.328308	0.456836	0.506285	0.483684	0.489254	0.610143	0.780882	0.818229	0.904983	1	0.974279	0.908598	0.798309	0.707789	0.623389	0.569118
	0.870542	0.85099	0.891985	0.934266	0.89012	0.788525	0.649264	0.514966	0.417088	0.344531	0.28913	0.2577	0.223933	0.189816	0.169687	0.153213	0.138004	0.125498	0.136005	0.136066	0.0949913	0.0822983	0.102232	0.0851042	0.0480043	0.0280026	0.0197216	0.0194766	0.0467232	0.0742776	0.0822651	0.0972292	0.114258	0.124158	0.151614	0.211059	0.265766	0.358857	0.509655	0.686646	0.816717	0.89563	0.966496	1	0.976343	0.958873	0.940476	0.919094	0.919788
	0.374834	0.316912	0.283847	0.238757	0.189863	0.145904	0.116421	0.10107	0.0828214	0.0654961	0.0561802	0.0582126	0.0805494	0.104224	0.13378	0.196034	0.268629	0.323438	0.372598	0.456362	0.604827	0.638483	0.4981	0.362698	0.254192	0.163439	0.131221	0.173289	0.237952	0.278367	0.301847	0.307297	0.305055	0.314126	0.377335	0.525489	0.671801	0.722256	0.770071	0.830007	0.834109	0.862825	0.943036	1	0.960176	0.827057	0.679568	0.563365	0.492007
	0.860034	0.495535	0.229189	0.0921827	0.0275922	0.00104492	-0.0281529	-0.0528106	-0.0621339	-0.0662551	-0.0434569	0.0107582	0.087169	0.182726	0.232904	0.271866	0.361041	0.353358	0.269353	0.230247	0.298034	0.294915	0.123225	0.0192001	0.00888714	0.0910188	0.176739	0.20343	0.142396	0.0377418	-0.0297755	-0.0610464	-0.0293663	-0.022238	-0.0159336	0.0621572	0.151639	0.297352	0.502066	0.643755	0.651492	0.669573	0.851095	1	0.953944	0.77551	0.645163	0.647561	0.816237
	0.832322	0.823056	0.842083	0.82726	0.791924	0.814553	0.893445	0.957988	0.983203	0.936228	0.883242	0.876656	0.883064	0.901744	0.848998	0.725023	0.682114	0.683164	0.653809	0.680259	0.745757	0.728266	0.591584	0.506808	0.398576	0.243094	0.231589	0.345858	0.422459	0.465761	0.490248	0.493578	0.517107	0.508435	0.549698	0.562571	0.505961	0.459157	0.437864	0.43957	0.522924	0.719892	0.933963	1	0.96748	0.96503	0.944494	0.875237	0.838414
	0.529758	0.390101	0.422577	0.341788	0.398012	0.402249	0.325636	0.286738	0.167538	0.0224286	-0.0940878	-0.117781	-0.0595703	0.0130249	0.0850939	0.0825399	0.140881	0.198706	0.187012	0.207321	0.153556	0.0919342	0.0785212	0.0429398	-0.0285079	-0.152057	-0.125269	0.101365	0.187986	0.192607	0.177024	-0.0231149	-0.0967838	0.0368209	0.0695953	0.0384288	0.031149	0.098275	0.282285	0.584683	0.905416	0.971581	0.920992	0.970939	1	0.954672	0.854854	0.81546	0.786368
	0.558449	0.435177	0.311724	0.201213	0.119779	0.0860641	0.0651627	0.0802669	0.114338	0.117938	0.103445	0.114941	0.136458	0.140701	0.133192	0.10364	0.0827918	0.0708293	0.200239	0.229369	0.0459467	-0.0286083	-0.0388848	-0.0466767	0.00992507	0.1027	0.168388	0.190359	0.0904788	0.0799346	0.242075	0.342509	0.401433	0.492089	0.587343	0.627695	0.635734	0.667641	0.732882	0.772609	0.784857	0.7946	0.81578	0.905924	0.988562	1	0.930485	0.835655	0.772541
	0.621329	0.552887	0.492984	0.435249	0.346895	0.251251	0.199593	0.159722	0.12328	0.084469	0.0287051	-0.0222374	-0.00708846	-0.000501758	-0.0116405	0.00568596	0.0176804	0.0141082	0.00315902	0.000290536	-0.0151672	-0.00180504	0.0400905	0.0517634	0.0662731	0.0387054	0.00211575	0.0109725	0.0291163	0.0554759	0.0672017	0.0784043	0.104111	0.184175	0.321196	0.522986	0.710706	0.730976	0.692146	0.68532	0.718437	0.770614	0.817007	0.873483	0.981418	1	0.877478	0.775713	0.723424
	0.476094	0.420796	0.30274	0.17146	0.0744837	-0.0101673	-0.0327506	-0.0449653	-0.0490465	0.0076725	0.0566846	0.131754	0.132548	0.075723	0.0626637	0.0447722	0.0169767	0.0533444	0.111248	0.0825724	0.062022	0.00486172	-0.0135275	0.0813458	0.254411	0.496976	0.699555	0.730392	0.661035	0.701912	0.745133	0.684871	0.59207	0.519026	0.545789	0.64572	0.689439	0.61787	0.470625	0.495111	0.698221	0.884321	0.871154	0.670979	0.646149	0.863643	1	0.898717	0.677941
	0.585103	0.372671	0.224053	0.205371	0.232731	0.244111	0.185821	0.111749	0.100452	0.112125	0.13148	0.125469	0.0841559	0.0319631	0.0184804	0.0795707	0.216324	0.294168	0.32534	0.358927	0.439337	0.444247	0.307251	0.178736	0.0986216	0.0928382	0.0135882	-0.0494999	0.0144153	0.0421222	0.121644	0.28062	0.392658	0.481036	0.540319	0.566616	0.594056	0.618557	0.61695	0.624017	0.652838	0.728583	0.762481	0.68815	0.682482	0.859985	1	0.942349	0.85299
	0.970219	0.972114	0.957575	0.956178	0.926931	0.889164	0.888809	0.903965	0.90205	0.86009	0.789761	0.704595	0.635893	0.582311	0.505288	0.423847	0.362299	0.316985	0.281796	0.242197	0.203247	0.17601	0.132393	0.0772497	0.0413714	0.015474	0.00307845	-0.00058094	-0.00427418	0.00628707	0.0285612	0.0423867	0.0509525	0.0625605	0.087615	0.135845	0.19425	0.254221	0.318786	0.392841	0.464816	0.530104	0.620433	0.7191	0.820352	0.938491	1	0.978028	0.951846
	0.66271	0.591876	0.536682	0.479569	0.403607	0.337482	0.3122	0.300056	0.281576	0.268289	0.278582	0.286805	0.267787	0.221124	0.165666	0.113657	0.075241	0.0497349	0.0262593	0.0142422	0.0178106	0.01832	0.010975	0.00426046	0.00364395	0.00858754	0.00863717	0.00315051	-0.00401246	0.0129234	0.0688154	0.12884	0.181092	0.235028	0.302635	0.42216	0.562592	0.658118	0.738674	0.803296	0.849667	0.885462	0.872508	0.862296	0.920477	0.98426	1	0.982323	0.901841
	0.556753	0.505839	0.440392	0.380928	0.346493	0.311297	0.371894	0.543915	0.610009	0.586829	0.557267	0.470943	0.393442	0.32998	0.268367	0.212938	0.143231	0.0976449	0.0783773	0.0517001	0.0205715	0.00109898	0.00254066	-0.00305111	-0.00682206	0.00385894	0.0155852	0.0233145	0.0201029	0.0431499	0.0925863	0.102966	0.098743	0.0994125	0.101701	0.114615	0.109172	0.115921	0.148816	0.157286	0.169774	0.227526	0.408765	0.677978	0.859565	0.97879	1	0.874436	0.72702
	0.920916	0.814866	0.664342	0.522833	0.435814	0.397763	0.369074	0.340654	0.321254	0.267067	0.187965	0.1458	0.127086	0.136013	0.157511	0.149279	0.127604	0.10292	0.156555	0.181332	0.128775	0.100632	0.0794719	0.0490627	0.0149664	0.0168027	0.0432385	0.085015	0.0694906	0.0995097	0.241724	0.338014	0.409457	0.473452	0.515665	0.547186	0.560128	0.554726	0.579911	0.632421	0.658479	0.731135	0.859324	0.943681	0.960854	0.963955	0.981531	1	0.986324
	0.505509	0.284253	0.147285	0.0987514	0.0764142	0.0700756	0.078351	0.0646367	0.0727125	0.0926985	0.0635967	0.0562361	0.0883711	0.0873437	0.0844903	0.0563365	0.0132219	0.0237483	0.0295015	0.0501844	0.13321	0.222084	0.208532	0.156686	0.156345	0.119453	0.0379058	0.0356985	0.0596203	-0.00768254	-0.0439166	0.0253651	0.0505018	0.0569321	0.0778285	0.0583819	0.0551406	0.0505982	0.0561323	0.0614506	0.0647405	0.101748	0.0892608	0.137743	0.428756	0.790714	0.98988	1	0.901258
	0.673035	0.461143	0.294826	0.180055	0.106308	0.0615042	0.0423932	0.0336336	0.0279521	0.0195153	0.00712178	0.0040146	0.00694372	0.00528382	0.0066894	0.0210273	0.0374726	0.0502367	0.0565022	0.05509	0.0715944	0.0703894	0.0408181	0.026713	0.01564	0.00742845	0.010492	0.0633716	0.147444	0.210966	0.257227	0.3081	0.350881	0.347232	0.319413	0.295831	0.293815	0.30012	0.284975	0.261372	0.24734	0.251515	0.283626	0.355495	0.513881	0.733992	0.920237	1	0.971364
	0.610779	0.578174	0.497469	0.458997	0.416758	0.304081	0.184687	0.0994713	0.0151372	-0.0247483	0.00677741	0.0129949	0.00229659	0.0385092	0.1053	0.134843	0.0870913	0.0272247	0.0243793	0.0265528	0.0634276	0.161401	0.170207	0.0611337	-0.0010569	0.0381626	0.152143	0.19796	0.174105	0.118122	0.0514865	0.0582565	0.0669551	0.128692	0.207995	0.223163	0.201063	0.224776	0.302843	0.297008	0.257028	0.375555	0.554173	0.567359	0.56925	0.758384	0.973409	1	0.883356
	0.823349	0.748292	0.733942	0.731314	0.683984	0.600144	0.605262	0.68438	0.731377	0.730879	0.696067	0.638259	0.57267	0.50867	0.476548	0.492617	0.537426	0.580955	0.614519	0.656353	0.63891	0.513029	0.345325	0.225164	0.177619	0.163606	0.146161	0.0987488	0.0898773	0.131642	0.139374	0.192408	0.264397	0.281714	0.271339	0.254176	0.262472	0.319451	0.380568	0.403638	0.444787	0.533369	0.599406	0.634268	0.737855	0.86064	0.918748	0.973518	1
	0.885654	0.825277	0.891546	0.95423	0.903629	0.720873	0.512123	0.366478	0.294896	0.260083	0.205044	0.191369	0.206984	0.225245	0.27765	0.381024	0.536033	0.719994	0.872219	0.849896	0.695568	0.49583	0.289519	0.202724	0.223318	0.28296	0.305324	0.299827	0.276403	0.234123	0.216721	0.262692	0.318317	0.342473	0.355432	0.355177	0.384068	0.426687	0.44046	0.424207	0.451342	0.473155	0.461217	0.483591	0.526187	0.651236	0.795464	0.916003	1
	0.952234	0.851458	0.849318	0.852777	0.83533	0.749721	0.615391	0.548649	0.487809	0.43826	0.361367	0.257291	0.169151	0.0956241	0.0318633	-0.00500719	-0.0259043	-0.0377696	-0.0343996	-0.0358578	-0.0259866	-0.0292438	0.0389799	0.303152	0.511931	0.501748	0.329533	0.0730859	-0.116848	-0.174732	-0.146309	-0.0757826	-0.0134076	-0.00440092	-0.0199283	0.00011756	0.0402187	0.0679381	0.0898073	0.0820949	0.108808	0.189005	0.338153	0.545386	0.724234	0.854697	0.909261	0.956865	1
	0.859493	0.820856	0.858583	0.868182	0.857326	0.890234	0.849992	0.741684	0.681525	0.60764	0.519514	0.455229	0.400906	0.370639	0.434801	0.552832	0.616327	0.585255	0.595106	0.696348	0.683238	0.606245	0.534495	0.37433	0.198837	0.0996598	0.0810347	0.11887	0.134409	0.0936769	0.0201074	-0.0502175	-0.0719438	-0.0737135	-0.0421091	-0.00189541	0.0200414	0.0432601	0.106703	0.194576	0.302839	0.458956	0.627964	0.71081	0.717619	0.759091	0.787725	0.87877	1
	0.984935	0.932575	0.832385	0.721994	0.666129	0.639105	0.59107	0.487366	0.375942	0.338046	0.287264	0.196968	0.144471	0.140976	0.115094	0.0861239	0.095846	0.091587	0.0667897	0.100071	0.210411	0.275723	0.267496	0.193679	0.128066	0.117659	0.189568	0.382356	0.527612	0.60617	0.655267	0.656986	0.723252	0.801912	0.834455	0.857271	0.826989	0.783979	0.825067	0.888008	0.932081	0.97878	0.992402	0.99972	0.982386	0.944194	0.952999	0.95557	0.973997
	0.992787	0.948055	0.894712	0.856605	0.913533	0.985326	0.967922	0.986887	0.991913	0.932817	0.922796	0.890946	0.837379	0.780851	0.721785	0.665886	0.575048	0.500664	0.477244	0.436119	0.330214	0.232126	0.143143	0.103973	0.128347	0.150566	0.145809	0.106241	0.0833539	0.0953715	0.101745	0.136539	0.201063	0.228885	0.253396	0.348278	0.463107	0.565859	0.677245	0.77134	0.852165	0.842704	0.80627	0.826956	0.832514	0.88992	0.948314	0.949896	0.977999
	0.959852	0.888304	0.80849	0.671193	0.551137	0.448782	0.361084	0.296197	0.241106	0.191956	0.155446	0.121568	0.0839732	0.0509831	0.0246847	0.0116588	0.0100306	0.010408	0.00520034	0.00115983	0.000628808	0.00591098	0.00872683	0.00222477	0.000804919	0.000456247	-0.0038322	-0.00502017	-0.000434244	0.00574819	0.00708928	0.0093959	0.0113914	0.0174468	0.0357976	0.0601343	0.122122	0.192953	0.232728	0.306776	0.406605	0.5345	0.7392	0.894289	0.884774	0.769746	0.746677	0.85363	0.966758
	0.983796	0.923364	0.859725	0.800623	0.752505	0.661875	0.593971	0.55416	0.504676	0.544881	0.64488	0.686001	0.621051	0.474276	0.318479	0.145271	0.021958	-0.0189465	-0.0403976	-0.0497105	-0.0385809	-0.0239291	-0.0175152	-0.0239998	-0.0328908	-0.0400945	-0.0470072	-0.0364462	-0.0282754	-0.0245768	-0.0126712	-0.0107683	-0.00968434	-0.0043435	-0.00366833	0.00078771	0.0108931	0.0220983	0.0342147	0.0566825	0.0715355	0.0748088	0.0951054	0.177245	0.335147	0.509603	0.659633	0.81541	0.9554
	0.972047	0.968427	0.968085	0.910211	0.785116	0.620361	0.5056	0.415102	0.303985	0.244578	0.230256	0.187899	0.121826	0.0557072	0.0274684	0.0570311	0.152191	0.2308	0.25757	0.33405	0.393774	0.383573	0.320193	0.194981	0.0812905	0.0306147	0.0118851	0.00897804	0.0203489	0.0124476	-0.00284269	-0.00135667	-0.00519937	-0.00137079	0.0271509	0.0325129	0.029692	0.0527156	0.0838076	0.0877034	0.129646	0.245908	0.361892	0.515736	0.644728	0.652823	0.679578	0.784863	0.928147
	0.950329	0.939691	0.910925	0.793533	0.747647	0.739263	0.595561	0.446581	0.359542	0.287471	0.230172	0.169447	0.127654	0.133271	0.112722	0.111742	0.164759	0.184184	0.245542	0.374645	0.453989	0.392727	0.260417	0.163575	0.110867	0.09517	0.0704454	0.0676595	0.133446	0.16821	0.166624	0.148396	0.102424	0.0646188	0.0641713	0.0642368	0.0502437	0.0497626	0.0610623	0.112117	0.178912	0.201634	0.193107	0.268927	0.386582	0.491342	0.649339	0.831791	0.974366
	ArchT
	1	0.966556	0.76913	0.548672	0.402194	0.315385	0.276739	0.255615	0.204508	0.149845	0.12967	0.128696	0.172342	0.20183	0.175049	0.189242	0.202509	0.192667	0.233323	0.275841	0.360143	0.509091	0.567829	0.535985	0.467525	0.410403	0.348413	0.29205	0.276647	0.276956	0.308763	0.350453	0.495632	0.633701	0.652137	0.538309	0.441378	0.428626	0.412414	0.427771	0.429957	0.401655	0.416485	0.526215	0.605438	0.610586	0.606175	0.635931	0.729089
	1	0.908622	0.749092	0.584422	0.459985	0.402911	0.371328	0.371819	0.404765	0.445525	0.480063	0.517794	0.558353	0.582584	0.605526	0.638589	0.658849	0.674607	0.691761	0.695239	0.616525	0.489568	0.436348	0.465448	0.546023	0.626156	0.628229	0.553571	0.557536	0.604884	0.589271	0.538613	0.473821	0.41322	0.330193	0.238904	0.162851	0.104019	0.0746176	0.0704486	0.0927679	0.131286	0.191697	0.273511	0.346974	0.404861	0.468047	0.556477	0.709346
	1	0.991844	0.958386	0.920539	0.889867	0.848712	0.794909	0.741895	0.68241	0.614788	0.551466	0.501509	0.462987	0.425016	0.380228	0.331758	0.285771	0.240819	0.203174	0.176927	0.146328	0.111247	0.081352	0.0573191	0.0378891	0.016872	-0.0080986	-0.0303468	-0.0457261	-0.0575681	-0.0667372	-0.0727006	-0.0762403	-0.0779843	-0.0792411	-0.0719579	-0.0509914	-0.029057	-0.0105438	0.0278853	0.0945476	0.187819	0.314536	0.454129	0.593544	0.698846	0.76689	0.843343	0.920116
	1	0.886368	0.753501	0.570738	0.418924	0.315231	0.254306	0.189612	0.161806	0.194504	0.21486	0.253457	0.273978	0.26986	0.299449	0.354891	0.412023	0.474294	0.50165	0.52657	0.595009	0.580732	0.464658	0.331781	0.222432	0.14209	0.0722054	0.0456069	0.0541073	0.0608175	0.0900461	0.101861	0.0856114	0.107594	0.148184	0.146006	0.115685	0.0873364	0.101795	0.112294	0.11288	0.148419	0.201775	0.235727	0.235469	0.256219	0.358181	0.562582	0.829404
	1	0.946088	0.959118	0.924938	0.830767	0.757614	0.65582	0.551608	0.534245	0.550044	0.498856	0.434903	0.431111	0.444065	0.443667	0.335862	0.279635	0.313541	0.325633	0.346752	0.336414	0.334032	0.363354	0.35671	0.274508	0.203874	0.213004	0.222639	0.210434	0.16457	0.153652	0.185625	0.183896	0.228329	0.275308	0.33383	0.35716	0.312434	0.331909	0.34864	0.33415	0.298714	0.243572	0.285393	0.266469	0.226288	0.319405	0.487425	0.770383
	1	0.947623	0.786241	0.569453	0.398988	0.266365	0.165109	0.0924558	0.0423754	0.0073674	-0.0184862	-0.0381698	-0.0582349	-0.0732	-0.0818693	-0.0854464	-0.0935674	-0.0971642	-0.0942984	-0.0971665	-0.0752172	-0.0338936	-0.020958	-0.0291116	-0.0369443	-0.0301648	0.000560161	0.101536	0.253336	0.396162	0.433882	0.369403	0.312233	0.253559	0.188855	0.152583	0.124791	0.11888	0.132903	0.110859	0.0709641	0.0372238	0.0339286	0.0644816	0.0727135	0.0606653	0.124133	0.298352	0.557282
	1	0.949991	0.826442	0.715223	0.642451	0.65724	0.740984	0.690698	0.549974	0.455462	0.390631	0.31203	0.268889	0.254798	0.212469	0.160363	0.118591	0.0857104	0.075613	0.0799502	0.112764	0.149787	0.149143	0.119548	0.0915318	0.0427081	0.00342613	0.0447855	0.108992	0.280302	0.592248	0.804373	0.879848	0.956051	0.965425	0.841575	0.716863	0.591921	0.481437	0.449391	0.446369	0.456494	0.488443	0.527537	0.52466	0.488722	0.519595	0.664941	0.878474
	1	0.952866	0.914381	0.920364	0.919896	0.782231	0.584198	0.390835	0.246067	0.176818	0.12044	0.0702238	0.0497746	0.0465609	0.0627931	0.097297	0.133053	0.179992	0.223147	0.261738	0.305237	0.341223	0.33137	0.217509	0.127529	0.123626	0.118854	0.114643	0.10899	0.091875	0.100351	0.115336	0.102329	0.0706368	0.0310824	0.0117392	0.000920446	0.00446495	0.0332567	0.0469591	0.0641154	0.124937	0.205945	0.273879	0.335897	0.459241	0.637501	0.780402	0.911044
	1	0.910017	0.68223	0.450628	0.292857	0.173423	0.106632	0.139352	0.188545	0.190537	0.165289	0.156119	0.167811	0.167588	0.199076	0.29482	0.396924	0.445176	0.41862	0.369707	0.33364	0.278169	0.194453	0.117272	0.0755247	0.0565438	0.040441	0.0364694	0.0474929	0.0539134	0.0579559	0.0651218	0.0547305	0.0298385	0.00662389	-0.000256801	0.00571815	0.000984061	0.00299706	0.0122968	0.0273777	0.138374	0.350854	0.51395	0.599467	0.74596	0.854779	0.819881	0.833729
	1	0.707934	0.484992	0.317598	0.178082	0.13188	0.087051	0.0538144	0.0719278	0.0765921	0.0742908	0.055948	0.0617418	0.0772722	0.0821044	0.106002	0.125797	0.0692416	0.0139525	0.0445749	0.045993	0.0922499	0.12131	0.120604	0.130066	0.0435986	0.0122572	0.0291035	0.0481485	0.0534071	0.0317057	0.07017	0.075255	0.0882375	0.171729	0.208752	0.175765	0.200346	0.219082	0.16192	0.165794	0.127909	0.178614	0.328084	0.467486	0.620293	0.700666	0.793504	0.895644
	1	0.896683	0.755198	0.633461	0.535109	0.537739	0.55196	0.515758	0.460057	0.421339	0.453925	0.509773	0.479046	0.397425	0.309388	0.231219	0.188994	0.182503	0.196818	0.199989	0.23683	0.254287	0.204342	0.130914	0.0810343	0.0666059	0.0472179	0.0214305	0.0177195	0.0191693	-0.0173288	-0.0688556	-0.106109	-0.112272	-0.0983502	-0.0664308	-0.03646	-0.00634483	0.0317518	0.0909668	0.126687	0.132499	0.179119	0.23438	0.305857	0.40214	0.514018	0.617914	0.743076
	1	0.900782	0.825348	0.802055	0.724407	0.574452	0.454973	0.352058	0.250561	0.20029	0.176348	0.130993	0.0779079	0.0551385	0.0700282	0.0840739	0.0601365	0.0376543	0.0321429	0.0123345	0.00695087	0.00015347	-0.000601429	0.00174072	-0.0144688	-0.0255833	-0.0335757	-0.0187317	-0.026317	-0.00348373	0.0426424	0.0454044	0.0523537	0.0832575	0.091877	0.0954831	0.136929	0.170745	0.184522	0.174736	0.151458	0.176703	0.30267	0.418026	0.485474	0.573406	0.679508	0.775001	0.876285
	1	0.997709	0.905465	0.770593	0.622821	0.469263	0.35466	0.268687	0.204476	0.145398	0.101912	0.0560727	0.0164705	0.0278312	0.0550232	0.055863	0.0413211	0.025564	0.00375499	-0.0312842	-0.0103357	0.0362477	0.0495269	0.0640333	0.0577335	0.0601739	0.0893556	0.128537	0.187454	0.176702	0.0958221	0.0364108	0.0274765	0.0514928	0.0429999	0.0323475	0.047751	0.0720442	0.0834865	0.106687	0.152398	0.226641	0.32275	0.373416	0.474164	0.668014	0.855217	0.939806	0.936896
	1	0.98847	0.908662	0.808131	0.729228	0.702361	0.701862	0.709873	0.687761	0.648735	0.611597	0.550376	0.48568	0.428543	0.415429	0.429082	0.441148	0.433795	0.386947	0.418005	0.397318	0.248449	0.122134	0.0462397	0.0335385	0.0444013	0.0337983	0.0160552	0.0160323	-0.00571661	-0.016001	0.00958476	0.0519991	0.0965892	0.148251	0.232386	0.346053	0.432548	0.485765	0.562701	0.655055	0.741993	0.79112	0.818846	0.857628	0.916157	0.951578	0.96593	0.967889
	1	0.97888	0.920359	0.831806	0.708791	0.593674	0.488609	0.376038	0.30033	0.245037	0.19139	0.136369	0.0918196	0.0573369	0.0375165	0.0427904	0.0337479	0.00475902	-0.0249976	0.0209285	-0.00297269	-0.111593	-0.103971	-0.0797441	-0.0951171	-0.0885705	-0.0965486	-0.116253	-0.117702	-0.0803291	0.0318493	0.165936	0.255452	0.355786	0.454025	0.487062	0.494586	0.505123	0.518608	0.529932	0.541763	0.540461	0.545573	0.6047	0.692449	0.747446	0.81341	0.885316	0.942466
	1	0.918398	0.801254	0.700222	0.608489	0.481058	0.331812	0.215774	0.138274	0.128916	0.156654	0.112699	0.0491479	0.0414622	0.0766818	0.0784421	0.00890083	-0.0072633	0.00467508	-0.00948349	0.0353146	0.0633242	0.0262045	0.0181919	0.0305701	0.035154	0.0304254	0.0383846	0.0214039	-0.0168663	-0.0173602	-0.0111708	-0.0268	-0.0410736	-0.0208554	-0.00733942	0.0286418	0.105692	0.169033	0.22335	0.342678	0.442786	0.518831	0.715014	0.895359	0.955712	0.96771	0.989838	0.99826
	1	0.983238	0.95189	0.913652	0.876704	0.827478	0.766532	0.687739	0.59173	0.501105	0.406276	0.318561	0.249617	0.200225	0.171466	0.140257	0.111048	0.0882128	0.0795351	0.0827916	0.0921565	0.084805	0.052226	0.0246989	0.00954977	0.000968949	-0.00119656	0.00332515	0.0053817	0.00180855	-0.00781824	-0.0144781	-0.00843383	0.0158798	0.0546872	0.101143	0.160339	0.228569	0.295781	0.362477	0.442141	0.542119	0.643646	0.738697	0.81655	0.88586	0.942818	0.979897	0.995817
	1	0.99814	0.858827	0.760916	0.693459	0.601923	0.588043	0.628191	0.582138	0.536611	0.521544	0.504293	0.471886	0.431035	0.444694	0.457342	0.466175	0.457463	0.38859	0.336155	0.339934	0.392257	0.445418	0.410305	0.309142	0.232936	0.202809	0.172397	0.151233	0.193555	0.23549	0.226613	0.197357	0.164811	0.199444	0.248016	0.286209	0.323549	0.294916	0.262623	0.287822	0.334154	0.348842	0.384781	0.545417	0.626176	0.657249	0.718107	0.79893
	0.974756	1	0.94531	0.78721	0.621677	0.444317	0.274074	0.188919	0.137265	0.0888398	0.0550643	0.0366759	0.00226902	-0.0189039	-0.0250321	-0.0485704	-0.0544062	-0.0399796	-0.0176669	0.0218092	0.0482485	0.0371069	0.0518422	0.0963046	0.136505	0.175858	0.221534	0.272197	0.374147	0.545171	0.701562	0.740469	0.687643	0.606587	0.524389	0.485459	0.445113	0.411971	0.406215	0.381391	0.363353	0.385873	0.453755	0.511824	0.519091	0.555369	0.556893	0.503758	0.596884
	0.956427	1	0.880324	0.649414	0.478434	0.386296	0.272887	0.167244	0.107359	0.0794069	0.0636621	0.0589613	0.0651669	0.0613419	0.0633681	0.0792541	0.0995259	0.130493	0.17508	0.26072	0.375623	0.452604	0.49671	0.557081	0.622678	0.615241	0.561411	0.546293	0.586627	0.635555	0.63557	0.62248	0.622088	0.613177	0.588105	0.571084	0.555583	0.520182	0.480597	0.405144	0.318364	0.331398	0.420361	0.452662	0.395614	0.320824	0.286253	0.340042	0.501584
	0.917903	1	0.964565	0.971984	0.997194	0.965109	0.837922	0.681632	0.569603	0.474653	0.438467	0.420289	0.348661	0.224989	0.156773	0.13643	0.0941257	0.0462595	0.0454323	0.0156261	0.0184155	0.0876336	0.0969864	0.0968592	0.107679	0.0931332	0.0420273	0.00741268	0.0121002	0.00283329	-0.00826562	0.00866397	0.0354787	0.0454668	0.0604135	0.0780764	0.0601457	0.0904822	0.0945047	0.0735106	0.12354	0.139335	0.148443	0.211615	0.259075	0.273684	0.316912	0.401616	0.575283
	0.95915	1	0.980818	0.947297	0.872082	0.739904	0.578517	0.427579	0.320836	0.266739	0.246734	0.225826	0.191236	0.148191	0.106084	0.0634785	0.0333925	0.0144903	0.00908589	0.00518018	0.00590971	0.0146751	0.0143257	0.0137807	0.0140994	0.00883392	0.0102351	0.0123868	0.0130492	0.0186174	0.0216972	0.0290806	0.0495092	0.108636	0.161379	0.177057	0.188087	0.182126	0.156007	0.15697	0.179074	0.201142	0.204736	0.17752	0.165221	0.176024	0.2372	0.408362	0.65091
	0.953779	1	0.969786	0.859989	0.741265	0.667194	0.593452	0.497572	0.417121	0.345577	0.242518	0.138226	0.0729021	0.0393372	0.0231217	0.0152623	0.00960831	0.00125494	-0.00412338	-0.0107684	-0.0105202	0.00982317	0.0245609	0.0265262	0.0312624	0.0287164	0.0258988	0.0417357	0.048259	0.0517598	0.0705062	0.0975305	0.160292	0.26683	0.371265	0.43302	0.440018	0.432992	0.402655	0.347736	0.326929	0.330306	0.336066	0.336241	0.357096	0.372639	0.411146	0.629906	0.838904
	0.940844	1	0.976511	0.884319	0.759126	0.640238	0.523736	0.429364	0.34289	0.257777	0.200387	0.140094	0.0759868	0.0334422	0.012696	0.00468231	0.00754897	0.00567448	0.0158669	0.0506103	0.0605299	0.0522407	0.0437077	0.0311139	0.012739	0.00342523	0.00137576	0.000740603	0.000210709	-0.00710991	0.00328982	0.0287805	0.0607222	0.0918565	0.12505	0.167229	0.185038	0.174056	0.192987	0.22571	0.254218	0.284618	0.323811	0.388198	0.465039	0.579763	0.751442	0.874625	0.902204
	0.980711	1	0.983881	0.950434	0.897695	0.835741	0.801871	0.753794	0.684615	0.590955	0.495255	0.434054	0.352161	0.254701	0.169036	0.101603	0.0558949	0.0162554	-0.00726924	-0.0208158	-0.0214987	-0.0118693	-0.00305366	0.000337015	-0.0037961	0.000559089	0.0113069	0.0144213	0.0102745	0.00543736	-0.008712	-0.0220324	-0.0133927	0.0140441	0.0486	0.0869924	0.147013	0.208785	0.254567	0.303561	0.353578	0.430164	0.535094	0.630121	0.69819	0.738711	0.784584	0.84559	0.899161
	0.989215	1	0.983356	0.942727	0.883027	0.805894	0.720054	0.63483	0.5573	0.487408	0.418802	0.365005	0.319112	0.265093	0.216504	0.179252	0.156565	0.149578	0.15281	0.165081	0.19791	0.194963	0.133316	0.0727065	0.0333151	0.00978575	0.00175808	0.0068611	0.0128025	0.0123667	0.0091254	0.00902169	0.0144999	0.0230047	0.0341335	0.0543342	0.0799622	0.10804	0.141431	0.178669	0.223487	0.30285	0.415854	0.540574	0.658603	0.751978	0.832203	0.897852	0.936583
	0.897481	1	0.938668	0.847518	0.768938	0.68909	0.595679	0.46457	0.326177	0.217171	0.157688	0.109171	0.0706134	0.0570436	0.0246383	0.00399282	0.00507273	0.00138164	-0.018671	-0.0339662	-0.0319124	-0.0194385	0.000673328	0.00532216	-0.00868979	-0.0152556	-0.015291	-0.021197	-0.0115733	0.0121918	0.0266603	0.0205285	0.00811408	0.00100967	-0.00655976	-0.0110393	0.00105733	0.0104306	0.0215409	-0.00694407	-0.0377019	0.00560537	0.0869192	0.166337	0.227101	0.303918	0.414105	0.510452	0.585885
	0.965214	1	0.957184	0.933285	0.876356	0.628732	0.426999	0.453401	0.48601	0.538935	0.668622	0.650861	0.739426	0.825182	0.697075	0.665043	0.589753	0.551456	0.47347	0.281913	0.280522	0.336702	0.294418	0.223359	0.190384	0.158193	0.108705	0.117396	0.144765	0.122499	0.101559	0.151996	0.199765	0.188738	0.153631	0.120248	0.116231	0.111613	0.15334	0.155023	0.127488	0.179301	0.213198	0.205763	0.331429	0.437586	0.433411	0.517506	0.649207
	0.862196	0.953887	1	0.971873	0.889246	0.762316	0.637244	0.488125	0.383852	0.368425	0.330111	0.300314	0.285653	0.314129	0.356169	0.332518	0.310691	0.300358	0.28555	0.28925	0.294691	0.322643	0.327424	0.341727	0.39248	0.389328	0.346876	0.19502	0.0573483	0.0377703	0.0109438	-0.0383621	-0.0908848	-0.140005	-0.111962	-0.0510226	0.00673623	0.0883248	0.160231	0.159665	0.133179	0.158773	0.297272	0.475631	0.545832	0.564642	0.577831	0.577502	0.635106
	0.78011	0.969166	1	0.880666	0.711246	0.558789	0.422696	0.307543	0.245453	0.255803	0.332018	0.45255	0.513146	0.563889	0.59963	0.514249	0.416501	0.297358	0.163069	0.0787206	0.046554	0.0574812	0.0545787	0.0420503	0.0326509	0.0205774	0.00606361	-0.0069704	-0.0506779	-0.117771	-0.152098	-0.150219	-0.135245	-0.112944	-0.0821758	0.00253367	0.119866	0.155068	0.135175	0.119384	0.12649	0.182645	0.255627	0.263537	0.224437	0.251576	0.311718	0.390461	0.475165
	0.832313	0.946033	1	0.970382	0.96342	0.981972	0.946598	0.885911	0.797881	0.716409	0.681729	0.62759	0.579765	0.575565	0.556146	0.535442	0.560865	0.680872	0.807917	0.802212	0.668341	0.492464	0.331438	0.198431	0.118244	0.0629858	0.0199769	0.00795942	0.00236903	0.00154411	0.0432819	0.116553	0.187194	0.225515	0.234732	0.233671	0.237324	0.238148	0.240967	0.277389	0.344853	0.416453	0.469031	0.50941	0.597855	0.668892	0.649201	0.6161	0.654385
	0.699737	0.904052	1	0.906784	0.725829	0.572577	0.57844	0.713276	0.838126	0.883261	0.828544	0.757131	0.68386	0.556913	0.417332	0.398464	0.44281	0.423577	0.391923	0.361513	0.323298	0.252991	0.0866542	-0.0663073	-0.0909388	-0.079051	-0.102428	-0.133696	-0.151858	-0.148068	-0.136897	-0.136686	-0.188398	-0.202684	-0.116205	0.0357281	0.198791	0.358173	0.499759	0.61507	0.672752	0.659189	0.659588	0.68974	0.791696	0.849507	0.800057	0.710301	0.641488
	0.763171	0.928119	1	0.83476	0.694465	0.767177	0.944854	0.94813	0.849439	0.919853	0.888635	0.864414	0.965915	0.911941	0.825101	0.835494	0.86355	0.764773	0.723007	0.765781	0.642395	0.423846	0.306684	0.212799	0.181559	0.26715	0.291544	0.330986	0.356192	0.354919	0.406604	0.383204	0.273003	0.306501	0.268726	0.0988453	0.0774255	0.162717	0.237522	0.300767	0.307926	0.284706	0.2979	0.289217	0.240858	0.375068	0.543287	0.560697	0.583695
	0.753815	0.920542	1	0.913549	0.736407	0.53029	0.374749	0.279422	0.196334	0.132892	0.106538	0.0732357	0.0565388	0.0759166	0.0758054	0.0533668	0.0351886	0.0423345	0.0509633	0.0629797	0.101593	0.122287	0.133675	0.12505	0.0893438	0.0882662	0.10604	0.0966629	0.0984759	0.10612	0.0859544	0.0843694	0.136746	0.204095	0.234799	0.264495	0.282789	0.328899	0.43538	0.521349	0.544088	0.516044	0.488717	0.45124	0.420173	0.408749	0.397458	0.397225	0.448092
	0.557767	0.854969	1	0.951529	0.76032	0.56189	0.393345	0.291794	0.215782	0.158806	0.149265	0.175939	0.181344	0.140697	0.1335	0.143351	0.122442	0.129379	0.138572	0.134745	0.138335	0.144149	0.149176	0.128903	0.112675	0.0924503	0.0507016	0.0387513	0.0704656	0.088767	0.0922585	0.0975136	0.0948754	0.106144	0.132716	0.176764	0.210741	0.227204	0.222829	0.189557	0.190819	0.18441	0.137259	0.120895	0.132889	0.136182	0.117865	0.113595	0.161007
	0.914203	0.986225	1	0.971183	0.88064	0.837804	0.844137	0.82717	0.831817	0.81454	0.793349	0.802408	0.782061	0.712212	0.636724	0.543614	0.46509	0.4295	0.44254	0.495168	0.538184	0.564266	0.524351	0.410975	0.278649	0.125283	-0.0285614	-0.0694208	0.0368772	0.17911	0.288199	0.333495	0.332236	0.357567	0.373606	0.331371	0.305954	0.354906	0.40966	0.436867	0.471519	0.517923	0.520345	0.498568	0.512244	0.548686	0.593656	0.638823	0.702817
	0.818322	0.9426	1	0.9835	0.907535	0.796609	0.660377	0.545735	0.457856	0.385512	0.312608	0.246056	0.181589	0.120821	0.0755065	0.046981	0.0278953	0.0120439	0.00216163	-0.00523422	-0.00653464	-0.000924196	0.00368054	0.00620008	0.00752341	0.00563664	0.00490332	0.00216739	-0.00436763	0.000457582	0.00921194	0.00864643	0.00424706	0.0252451	0.0573294	0.0629018	0.0533647	0.0441765	0.0352682	0.0290772	0.0304172	0.0336284	0.0378893	0.040782	0.0424271	0.0673257	0.118467	0.205811	0.372387
	0.840826	0.955133	1	0.98754	0.948694	0.862347	0.739676	0.608742	0.497062	0.43558	0.438679	0.473951	0.508689	0.517642	0.482407	0.427741	0.385233	0.378025	0.389802	0.382776	0.329621	0.300983	0.354471	0.483102	0.604912	0.586494	0.482606	0.436028	0.476206	0.570003	0.700258	0.852439	0.97614	0.975072	0.886464	0.82534	0.804962	0.739172	0.618798	0.540755	0.506273	0.471581	0.424791	0.381001	0.370487	0.347788	0.305859	0.358385	0.532877
	0.919222	0.907335	1	0.95981	0.717117	0.642267	0.606733	0.575633	0.568529	0.516892	0.474085	0.454409	0.371732	0.319731	0.335848	0.285245	0.25248	0.224569	0.166356	0.136223	0.112879	0.0354731	-0.0108723	-0.0163499	-0.0230599	-0.0100798	0.0101835	0.0373319	0.035716	0.0584104	0.0971442	0.101703	0.0782708	0.0280071	-0.00987838	-0.0119509	0.0212078	0.018208	0.0349046	0.008674	0.0245193	0.162032	0.155953	0.131895	0.145731	0.162437	0.219168	0.274809	0.469456
	0.740265	0.883606	1	0.989989	0.84781	0.804435	0.853962	0.880132	0.850122	0.787356	0.71835	0.579394	0.444916	0.348923	0.252623	0.154532	0.0483172	0.0218755	0.0304742	-0.00274682	0.051034	0.176448	0.187033	0.103245	0.0347746	0.0174028	0.0893389	0.16791	0.201797	0.236559	0.277125	0.284397	0.251167	0.290841	0.397358	0.426608	0.524344	0.709114	0.803061	0.79139	0.73942	0.735318	0.789382	0.887149	0.900424	0.851151	0.844334	0.844696	0.777321
	0.724501	0.928745	1	0.783586	0.536967	0.368413	0.225924	0.204462	0.190263	0.132386	0.0813196	0.0442607	0.0325812	0.0488606	0.0923458	0.0781585	0.0126521	0.0534134	0.195909	0.210898	0.0735968	0.027821	0.07168	0.0813283	0.0705125	0.0428424	0.0197424	-0.00366739	-0.0228372	-0.0157496	-0.00616773	0.0322678	0.0786271	0.0772476	0.0857801	0.13709	0.312723	0.521939	0.565539	0.537503	0.630194	0.855349	0.923436	0.806002	0.637304	0.54155	0.63989	0.767784	0.729303
	0.919447	0.971275	1	0.875159	0.696763	0.625209	0.644648	0.67565	0.655287	0.620395	0.587492	0.491296	0.407971	0.355514	0.342155	0.354509	0.309879	0.350898	0.499454	0.670397	0.743919	0.575478	0.32982	0.175218	0.0986959	0.0657351	0.0348856	0.00291104	-0.00762664	-0.0206979	-0.0289269	-0.0255929	-0.0207913	-0.00355148	-0.00438203	-0.00718032	0.0192823	0.0485994	0.0725412	0.0885189	0.133368	0.212671	0.255304	0.340849	0.427443	0.447863	0.480771	0.524307	0.644573
	0.329897	0.769892	1	0.837018	0.591832	0.344437	0.171941	0.0851958	0.0463229	0.031495	0.0174157	0.00982381	0.0166411	0.04193	0.0601691	0.0810504	0.142594	0.164055	0.150985	0.139703	0.109158	0.0983546	0.103047	0.0983654	0.0859542	0.0654599	0.0779604	0.12027	0.127177	0.107196	0.0802754	0.0608963	0.0512101	0.0421933	0.0491416	0.0575351	0.0508925	0.0462103	0.0500827	0.0579071	0.0635685	0.068741	0.0716134	0.0647831	0.0634074	0.0806048	0.122183	0.159083	0.165834
	0.620912	0.777872	1	0.997295	0.844478	0.61363	0.411868	0.245837	0.117509	0.0572792	0.0384573	0.0539314	0.0887125	0.09185	0.0595853	0.0283523	0.0232193	0.0295754	0.0130132	-0.00823063	0.0131903	0.0237412	0.0203685	0.0328071	0.0444688	0.03149	0.0122187	0.00918134	0.0103312	0.00978872	-0.00421301	-0.0229543	-0.0190401	-0.00415532	0.0145907	0.0235523	0.018732	0.0119615	0.0313219	0.094526	0.175857	0.262654	0.321448	0.294382	0.216946	0.264988	0.387543	0.562532	0.720118
	0.465527	0.793801	1	0.915104	0.73862	0.526194	0.335587	0.202022	0.110056	0.053348	0.0256499	0.0073014	0.029242	0.0365638	0.0269276	0.0408522	0.0438007	0.0478093	0.0524364	0.0541661	0.0488867	0.0413902	0.0514145	0.0698612	0.118917	0.150542	0.181608	0.195883	0.18009	0.177027	0.167382	0.176663	0.154142	0.139116	0.144146	0.108783	0.0967967	0.0939427	0.0859814	0.109073	0.127193	0.131499	0.116044	0.11217	0.12245	0.180309	0.275557	0.33305	0.358285
	0.508108	0.727079	1	0.982107	0.766471	0.582586	0.464927	0.396849	0.376931	0.370869	0.346	0.382363	0.504913	0.582254	0.497475	0.390727	0.301046	0.208826	0.135018	0.0901854	0.102243	0.10875	0.0642709	0.031006	0.0199941	0.00897972	0.0142089	0.0235864	0.0297868	0.0253757	0.0104413	0.01009	0.023034	0.026548	0.0223763	0.0177679	0.0169591	0.0224934	0.0151377	0.0158826	0.0357533	0.0556411	0.0710513	0.0851686	0.106031	0.245784	0.466819	0.511558	0.45962
	0.428871	0.809567	1	0.951504	0.824705	0.561021	0.320887	0.215612	0.260993	0.293485	0.272971	0.194039	0.093797	0.0673413	0.0562744	0.0318017	0.0180159	-0.00767077	-0.0405246	-0.0358789	-0.0133202	0.0370377	0.0829513	0.0348169	0.00714536	0.0431329	0.106827	0.140733	0.0788236	0.056193	0.0707912	0.0686498	0.0473829	0.00816276	-0.00620491	0.00084678	-0.0129509	-0.0351785	-0.0353513	-0.0329238	-0.00829723	-0.00104976	0.00552681	0.00260624	-0.00337988	0.041188	0.089077	0.124256	0.162334
	0.981315	0.998152	1	0.971571	0.813762	0.591526	0.390316	0.258685	0.198848	0.168108	0.119237	0.0987122	0.106808	0.106501	0.101244	0.0926169	0.0890336	0.090271	0.0817533	0.0613167	0.0394983	0.0411013	0.0326857	0.0013326	-0.0139821	-0.0166246	0.0148022	0.0896671	0.147635	0.163177	0.191501	0.211021	0.236375	0.289602	0.284241	0.280199	0.269434	0.228049	0.255766	0.25618	0.212012	0.227115	0.325202	0.428458	0.497851	0.569523	0.674285	0.81292	0.852073
	0.807477	0.936256	1	0.932412	0.680251	0.451078	0.371379	0.232057	0.0752992	0.160541	0.267963	0.190348	0.0462622	-0.0704402	-0.0526659	-0.014393	-0.0288942	-0.0707003	-0.111787	-0.100092	-0.0343498	-0.00990737	-0.0305045	-0.000552324	0.0856772	0.0992422	0.0869213	0.118098	0.112787	0.169692	0.22331	0.225597	0.297851	0.345234	0.268018	0.193154	0.155202	0.110702	0.139743	0.188042	0.177447	0.192065	0.284611	0.427671	0.464704	0.326467	0.318849	0.446135	0.458213
	0.895641	0.974908	1	0.982186	0.928992	0.848211	0.792965	0.749255	0.711715	0.671595	0.625852	0.607231	0.6267	0.653142	0.652226	0.619544	0.562599	0.499072	0.439866	0.393599	0.359215	0.309477	0.221653	0.13022	0.0725814	0.0362784	0.0189682	0.0413866	0.0929833	0.143367	0.167088	0.164194	0.1416	0.109388	0.0805817	0.0588436	0.0447812	0.0459655	0.05624	0.0690715	0.0885823	0.109786	0.163004	0.249491	0.320268	0.37517	0.453051	0.55523	0.666747
	0.784831	0.970887	1	0.922213	0.833194	0.818845	0.847302	0.81633	0.703166	0.560053	0.492963	0.493942	0.483359	0.485427	0.448549	0.372368	0.342541	0.314324	0.240745	0.166089	0.154788	0.161245	0.113677	0.0800571	0.0506345	0.0238418	0.0254658	0.0282392	0.0281197	0.0419964	0.0709801	0.0618854	0.0444673	0.0611572	0.0886532	0.132398	0.253556	0.331795	0.309392	0.448149	0.678792	0.728645	0.66524	0.596885	0.571395	0.609962	0.626303	0.613371	0.608529
	0.627713	0.804033	0.962944	1	0.93414	0.817317	0.666821	0.564223	0.498887	0.428054	0.387952	0.358181	0.313795	0.264779	0.220152	0.183466	0.144368	0.123561	0.11969	0.0876466	0.0456761	0.0258744	0.0148464	0.0076524	0.00930013	0.00655266	0.00258183	0.00132228	-0.00107859	-0.00237296	-0.00401812	-0.00584129	-0.00594202	-0.00497779	0.0123453	0.0527915	0.0923122	0.123162	0.154225	0.198282	0.23223	0.254542	0.35333	0.481862	0.567183	0.598617	0.561311	0.508515	0.475451
	0.462696	0.64859	0.862993	1	0.987185	0.835186	0.658698	0.501217	0.329652	0.213663	0.189567	0.198071	0.207655	0.1845	0.127178	0.067696	0.0570128	0.0508528	0.0368859	0.0531291	0.0664956	0.085798	0.113191	0.119648	0.106055	0.0751599	0.0492133	0.0650381	0.0708069	0.0644664	0.0681166	0.0482564	0.0228884	0.0287433	0.0409545	0.0816284	0.119603	0.11853	0.15253	0.188561	0.203044	0.25341	0.333659	0.381103	0.405483	0.422761	0.409764	0.363615	0.349168
	0.653086	0.69606	0.895525	1	0.991601	0.915994	0.725598	0.593158	0.548309	0.526074	0.527165	0.472971	0.448084	0.591037	0.714936	0.642321	0.461812	0.337432	0.257435	0.159659	0.120148	0.131592	0.145291	0.177459	0.200802	0.204416	0.25113	0.289631	0.285895	0.254734	0.1568	0.0849651	0.138028	0.253461	0.297498	0.313398	0.293158	0.190198	0.180765	0.256662	0.295507	0.260734	0.269916	0.289846	0.238624	0.200761	0.205742	0.274262	0.444533
	0.791391	0.913572	0.98376	1	0.987895	0.86936	0.749325	0.680972	0.586111	0.471646	0.378141	0.315634	0.276459	0.252086	0.243661	0.248163	0.234721	0.205071	0.175033	0.127565	0.0857635	0.0538067	0.0349215	0.0365588	0.0407597	0.0371587	0.0281529	0.0339886	0.023115	0.0163861	0.0315566	0.0322582	0.0537006	0.0857769	0.105651	0.104891	0.0962436	0.0902647	0.0827401	0.089193	0.0961391	0.111418	0.138707	0.185759	0.25115	0.308872	0.378723	0.466365	0.559821
	0.720836	0.715638	0.883128	1	0.998341	0.941541	0.791491	0.649234	0.498502	0.345294	0.241298	0.19497	0.177497	0.139539	0.130572	0.105643	0.0848554	0.094546	0.0955632	0.112854	0.125381	0.140402	0.194235	0.309308	0.479199	0.604806	0.586811	0.52074	0.526651	0.600543	0.555519	0.453346	0.465286	0.486413	0.416134	0.317033	0.257985	0.234775	0.19508	0.149513	0.160858	0.177895	0.23131	0.343849	0.468526	0.506531	0.502435	0.586391	0.695502
	0.375918	0.651018	0.907392	1	0.90941	0.750687	0.649351	0.625581	0.607551	0.557574	0.518835	0.468279	0.404534	0.329239	0.238773	0.15931	0.155151	0.170356	0.120115	0.0849617	0.0884579	0.0561713	0.0463983	0.0568335	0.0674522	0.103486	0.0798302	0.055786	0.0559337	0.0485167	0.0256545	-0.0302736	-0.0358895	-0.00789704	-0.0131632	-0.0158267	0.0176018	0.0547579	0.0836864	0.0867215	0.0767212	0.0967051	0.115818	0.14342	0.129668	0.0808258	0.0921477	0.138209	0.167003
	0.934947	0.966065	0.998402	1	0.99532	0.997352	0.966939	0.949959	0.953452	0.921522	0.850972	0.784909	0.693262	0.547625	0.376484	0.213072	0.101849	0.0254335	-0.0342289	-0.0668226	-0.035171	0.0655908	0.134992	0.129175	0.0887871	0.0511255	0.0348511	0.0206413	-0.0299513	-0.0889116	-0.102205	-0.0901387	-0.0784729	-0.0474364	0.0136969	0.0704554	0.129221	0.199754	0.257321	0.319372	0.397013	0.458874	0.518472	0.588876	0.653928	0.680985	0.727302	0.822061	0.873897
	0.545741	0.772472	0.958996	1	0.839947	0.512425	0.269315	0.176092	0.136247	0.114014	0.0856841	0.0523617	0.0269011	0.0116316	0.00961385	0.00414978	0.000305743	0.00687737	0.0122163	0.0125674	0.00909226	0.010687	0.018935	0.0212042	0.0111914	0.0125435	0.0257991	0.0236098	0.0248207	0.0301077	0.0252486	0.022348	0.0196824	0.0174982	0.0162084	0.0156076	0.0187808	0.0245562	0.0339149	0.0477335	0.0850906	0.119562	0.120086	0.101478	0.0789599	0.0634216	0.0676235	0.17826	0.33366
	0.0954283	0.354422	0.799749	1	0.818643	0.557356	0.402135	0.368617	0.337656	0.255075	0.189013	0.132471	0.093021	0.0717417	0.060605	0.0427151	0.0180277	0.00296866	0.0130484	0.0307731	0.0201268	0.0299888	0.0318649	0.0367404	0.0361325	0.0362519	0.0586766	0.0455181	0.0519221	0.0586656	0.0401719	0.0431687	0.0252622	-0.000228919	-0.0140896	-0.0111546	-0.00048959	0.015948	0.0309476	0.030709	0.0443614	0.0459919	0.0411347	0.0357065	0.0195146	0.0103197	0.0211282	0.0338017	0.0257449
	0.29145	0.45231	0.790693	1	0.978798	0.921791	0.842006	0.713602	0.591451	0.458493	0.333156	0.249395	0.196813	0.146705	0.107428	0.0808448	0.0783444	0.0859981	0.0893666	0.0724319	0.0364577	0.0105501	0.00884274	0.0138271	0.00662474	-0.00132247	-0.0178455	-0.0167171	-0.00832781	-0.0170605	-0.0383369	-0.0608593	-0.0639511	-0.0728766	-0.0848163	-0.086863	-0.0788695	-0.0542781	-0.0107861	0.0164088	0.00745693	-0.0229493	-0.0401825	-0.0352911	-0.037495	-0.0389232	-0.0248058	0.0262903	0.143748
	0.667873	0.652553	0.85855	1	0.810023	0.595956	0.446744	0.309495	0.21628	0.226508	0.312256	0.32562	0.24844	0.215199	0.19979	0.18112	0.177397	0.159083	0.177577	0.20797	0.214916	0.217041	0.188081	0.154438	0.105137	0.0702575	0.0839413	0.0834274	0.0771196	0.0917346	0.12849	0.132455	0.117599	0.122317	0.128204	0.161963	0.201127	0.193167	0.181653	0.207456	0.310083	0.434289	0.447939	0.369262	0.294021	0.262606	0.353803	0.546263	0.637643
	0.600892	0.697738	0.910839	1	0.939958	0.828834	0.763628	0.705588	0.614441	0.573905	0.505158	0.375843	0.393801	0.458123	0.400922	0.303671	0.200691	0.161005	0.2032	0.281907	0.345028	0.348695	0.290102	0.203945	0.210431	0.250195	0.332311	0.375123	0.321368	0.314522	0.339207	0.351722	0.384961	0.416611	0.357669	0.328412	0.286441	0.243271	0.237551	0.21328	0.249195	0.329723	0.321126	0.194189	0.100138	0.0915593	0.152601	0.263874	0.454211
	0.6125	0.664013	0.781326	1	0.956221	0.658519	0.354459	0.184488	0.139451	0.1369	0.109547	0.101052	0.102444	0.100568	0.104563	0.0754248	0.0730588	0.117374	0.136591	0.122766	0.0983274	0.083645	0.0792183	0.0787009	0.0896153	0.0814567	0.0782717	0.103568	0.105368	0.118438	0.165128	0.187205	0.154615	0.128353	0.154864	0.149971	0.0955944	0.0664955	0.0978361	0.145394	0.189032	0.224956	0.232818	0.264724	0.288652	0.292633	0.340571	0.468462	0.555362
	0.957743	0.97296	0.992863	1	0.985853	0.96363	0.934092	0.889571	0.820472	0.748677	0.697197	0.66556	0.635705	0.604548	0.580129	0.529417	0.482422	0.470364	0.453354	0.413891	0.327535	0.218073	0.145986	0.0912267	0.0589115	0.0860924	0.156893	0.218107	0.267702	0.323508	0.367127	0.391029	0.422574	0.475925	0.523347	0.567482	0.593549	0.610162	0.637812	0.672804	0.717032	0.741945	0.741279	0.748379	0.771612	0.788801	0.816188	0.857076	0.890231
	0.908399	0.940357	0.975286	1	0.99403	0.967735	0.952122	0.959096	0.950957	0.947301	0.930631	0.861376	0.796825	0.742147	0.680259	0.617445	0.583384	0.559982	0.525262	0.525762	0.454692	0.321263	0.225496	0.164464	0.125982	0.0824848	0.0434996	-0.0148356	-0.0409112	-0.00370753	0.0203549	0.0605162	0.11722	0.177443	0.259538	0.337059	0.413638	0.444523	0.499251	0.562525	0.564874	0.57814	0.623305	0.666492	0.683848	0.752812	0.840545	0.864167	0.871295
	0.701296	0.780273	0.973358	1	0.861728	0.635462	0.405369	0.311113	0.455839	0.591169	0.510247	0.387258	0.369639	0.40728	0.515489	0.567379	0.403919	0.346761	0.321847	0.191756	0.0962676	0.0710779	0.132952	0.255465	0.277334	0.189039	0.0982367	0.0610226	0.109488	0.179081	0.238292	0.214054	0.140479	0.106123	0.152319	0.231069	0.241503	0.181866	0.169223	0.294176	0.38091	0.417943	0.451511	0.493705	0.577912	0.7314	0.856004	0.754964	0.644785
	0.512862	0.691731	0.846928	0.965971	1	0.960672	0.943426	0.950028	0.909922	0.809659	0.65934	0.515118	0.445319	0.406474	0.392603	0.370857	0.314591	0.255446	0.201195	0.161811	0.125423	0.102265	0.101812	0.125085	0.140333	0.117446	0.0741601	0.0460519	0.0511329	0.0774451	0.0771521	0.0537162	0.0496016	0.0540168	0.0426996	0.020408	0.00125745	0.00663798	0.00854582	-0.000354305	0.0105932	0.0224599	0.02644	0.0384928	0.0582899	0.0645117	0.0601227	0.0713779	0.154907
	0.677077	0.803067	0.932432	0.98996	1	0.979342	0.874834	0.691764	0.479451	0.3178	0.196892	0.0988516	0.0149423	-0.0370356	-0.017998	0.00506969	-0.00185754	0.0024977	-0.0330621	-0.0579867	0.00305935	0.0454872	0.0441921	0.0434788	0.0152171	0.0129806	0.0478373	0.0600153	0.0210044	-0.0234326	-0.0332248	-0.0166979	0.00214569	0.0407572	0.125375	0.207358	0.332553	0.387503	0.351796	0.357555	0.364163	0.358874	0.396486	0.474588	0.538175	0.563513	0.524881	0.477874	0.481216
	0.597968	0.680518	0.727471	0.855156	1	0.95107	0.821915	0.729508	0.623429	0.538491	0.560094	0.56278	0.512307	0.477637	0.411439	0.361567	0.357514	0.376663	0.372345	0.396592	0.528372	0.58703	0.434928	0.268657	0.162202	0.0743995	0.0421879	0.0171462	0.004617	-0.0173546	-0.0403536	-0.00321853	0.0378307	0.0521284	0.0521898	0.0436285	0.0390705	0.0557156	0.150468	0.253478	0.317809	0.378399	0.425354	0.45208	0.420967	0.394728	0.451714	0.506696	0.518282
	0.70463	0.802447	0.891007	0.977183	1	0.97422	0.946343	0.929312	0.882999	0.791884	0.659993	0.504068	0.355536	0.247815	0.180923	0.131393	0.0996065	0.0955974	0.106565	0.105977	0.10272	0.0958123	0.089392	0.0880958	0.0798219	0.0570654	0.0395411	0.0820147	0.157336	0.244208	0.323857	0.364267	0.399437	0.425717	0.421872	0.390358	0.359165	0.337998	0.312412	0.302792	0.305832	0.334931	0.376966	0.405968	0.428469	0.428539	0.443147	0.473854	0.512931
	0.576904	0.667211	0.814121	0.971905	1	0.868916	0.678025	0.509546	0.427277	0.427924	0.343671	0.187041	0.0822623	0.0342304	0.00841936	-0.00595338	-0.00116098	0.0304525	0.0908013	0.126609	0.100685	0.0591336	0.0400303	0.034659	0.0344497	0.0301129	0.00799201	-0.00257254	0.0080544	0.0392473	0.105615	0.17577	0.260297	0.41266	0.500207	0.469173	0.427628	0.333603	0.236367	0.198878	0.176486	0.214446	0.279817	0.265056	0.226302	0.228637	0.238113	0.271017	0.352829
	0.620096	0.719231	0.827641	0.934447	1	0.985354	0.945353	0.895274	0.825441	0.748895	0.670172	0.585403	0.480668	0.393774	0.338017	0.295593	0.26367	0.221296	0.18323	0.155917	0.146135	0.150822	0.118886	0.0793998	0.043081	0.00627086	-0.00706136	0.0129086	0.0576348	0.158725	0.290654	0.393522	0.485245	0.549957	0.582149	0.602642	0.608446	0.600955	0.578776	0.554436	0.525461	0.515839	0.518346	0.522676	0.5549	0.55962	0.524449	0.484663	0.477023
	0.719138	0.853821	0.938295	0.996797	1	0.914157	0.814061	0.714396	0.603479	0.540994	0.534716	0.645945	0.809653	0.888339	0.872219	0.834179	0.772695	0.629307	0.491492	0.438273	0.393434	0.37548	0.471922	0.529863	0.482134	0.386053	0.301825	0.270415	0.275992	0.302164	0.389731	0.513513	0.574326	0.578432	0.54326	0.506941	0.474635	0.445222	0.425591	0.40245	0.403137	0.430904	0.43087	0.410718	0.411531	0.408106	0.382216	0.365333	0.410375
	0.326101	0.5656	0.81254	0.962551	1	0.871277	0.688641	0.555772	0.516124	0.46428	0.403708	0.352345	0.288734	0.245812	0.202169	0.209295	0.305674	0.436549	0.488481	0.48499	0.555145	0.630202	0.534312	0.307655	0.144811	0.0650488	0.0659375	0.0920746	0.0856567	0.0735232	0.0850564	0.11582	0.109824	0.089606	0.0622163	0.0373724	0.0213155	0.008709	0.0185708	0.0353207	0.0726157	0.133022	0.172714	0.225314	0.31231	0.333528	0.267891	0.213169	0.225286
	0.32948	0.524866	0.760481	0.924236	1	0.953501	0.838133	0.703797	0.580012	0.502152	0.454462	0.417626	0.351628	0.270121	0.220853	0.19004	0.165877	0.153093	0.134563	0.102936	0.0691837	0.0459106	0.0308343	0.0172087	0.0123793	0.00462907	0.000631835	0.000328429	0.0016545	0.00400753	0.000782363	0.0136353	0.0278211	0.0267514	0.021011	0.0111441	-0.000705473	-0.00306335	0.00454956	0.0115729	0.022106	0.0311485	0.038198	0.0483942	0.0701076	0.107234	0.16652	0.244678	0.284346
	0.941496	0.970836	0.990391	0.970528	1	0.985679	0.957181	0.942395	0.897048	0.825617	0.785994	0.803334	0.814369	0.769116	0.720976	0.692612	0.642073	0.602732	0.568716	0.566964	0.580968	0.580811	0.561858	0.454169	0.331032	0.248542	0.166083	0.144889	0.186266	0.202382	0.215919	0.212217	0.234614	0.273599	0.263215	0.253119	0.23583	0.233007	0.265716	0.2613	0.229414	0.260687	0.37506	0.490011	0.557567	0.62264	0.75285	0.876528	0.923081
	0.859257	0.902405	0.94365	0.992597	1	0.9789	0.959925	0.909029	0.813497	0.712493	0.620977	0.559153	0.510419	0.417523	0.331433	0.301928	0.309557	0.291537	0.244825	0.232502	0.225314	0.179763	0.0886385	0.00285444	-0.0381258	-0.06065	-0.074458	-0.0891035	-0.111803	-0.0846558	-0.0285645	-0.00439107	0.00474422	0.0283674	0.0468471	0.0648067	0.097825	0.110952	0.124926	0.175253	0.217121	0.230389	0.252153	0.300387	0.387917	0.499641	0.571685	0.635032	0.718612
	0.453918	0.648033	0.857006	0.998245	1	0.924323	0.839311	0.72498	0.575537	0.426654	0.310365	0.22588	0.162193	0.112558	0.0760835	0.056512	0.0451838	0.0482609	0.0575223	0.0865515	0.0886374	0.0594902	0.0300066	0.00572133	0.0112867	0.0170827	0.0100118	-5.57878e-05	-0.0161076	-0.0124659	0.0294449	0.061645	0.0794842	0.0958662	0.105549	0.106757	0.104479	0.0947624	0.081144	0.0730432	0.0856646	0.102323	0.0846798	0.0721666	0.0752405	0.0787026	0.0994612	0.147473	0.215508
	0.442213	0.655981	0.847028	0.957444	1	0.964686	0.854309	0.689788	0.516229	0.368054	0.266281	0.186684	0.107292	0.0647756	0.0459473	0.0405906	0.0357717	0.0211709	0.0339751	0.0660432	0.0478559	0.00932028	0.0113287	-0.0126401	-0.0391997	-0.0261988	-0.00775123	-0.0140946	-0.0508742	-0.0624222	-0.0348288	-0.00963529	0.0113745	0.0168367	0.0182208	0.0380536	0.054368	0.0598289	0.0671583	0.0667963	0.0716581	0.0753572	0.0720951	0.0792746	0.0882257	0.0943484	0.101699	0.140427	0.217817
	0.816592	0.866083	0.936082	0.993591	1	0.987472	0.972659	0.956477	0.929099	0.887322	0.826526	0.756167	0.706298	0.6679	0.616727	0.565024	0.517785	0.471231	0.433022	0.39164	0.318853	0.220251	0.129234	0.0634401	0.0252918	0.00269218	-0.00731569	-0.00102151	0.0136338	0.0215246	0.0204065	0.0215208	0.0241326	0.0270102	0.0349332	0.0425788	0.0494965	0.0639328	0.0808116	0.100797	0.139435	0.198219	0.265022	0.341738	0.422835	0.490772	0.553253	0.628663	0.701928
	0.167511	0.321026	0.528842	0.711232	0.899427	1	0.998788	0.974983	0.883366	0.721283	0.593337	0.477563	0.392609	0.369282	0.349641	0.341095	0.336211	0.380827	0.426145	0.394625	0.32389	0.24836	0.249939	0.330407	0.359001	0.306426	0.248994	0.226607	0.274403	0.410517	0.533168	0.609468	0.656279	0.625177	0.549724	0.454681	0.359208	0.259432	0.169474	0.181471	0.226324	0.199353	0.206086	0.226325	0.219212	0.198064	0.15427	0.140043	0.144699
	0.657689	0.714815	0.772419	0.858712	0.976401	1	0.924844	0.838724	0.684561	0.556552	0.459037	0.389539	0.38003	0.365504	0.312148	0.266504	0.270809	0.347162	0.334237	0.251434	0.273437	0.28568	0.277055	0.28073	0.266364	0.208552	0.137103	0.0988645	0.0965755	0.116763	0.112625	0.124943	0.18258	0.29023	0.38858	0.315848	0.150727	0.105852	0.165574	0.221345	0.25258	0.290751	0.33668	0.388524	0.455998	0.475749	0.450483	0.431687	0.45585
	0.523111	0.726268	0.851423	0.94485	0.95958	1	0.966397	0.787101	0.653755	0.568914	0.530716	0.529597	0.524163	0.530991	0.522193	0.526559	0.556788	0.584024	0.59023	0.57593	0.655194	0.671247	0.533961	0.438285	0.428297	0.373331	0.317985	0.301892	0.290963	0.310949	0.274353	0.288304	0.356006	0.349231	0.361164	0.312452	0.218446	0.216224	0.229697	0.23184	0.235312	0.225687	0.217005	0.281701	0.380382	0.389205	0.327418	0.327079	0.369233
	0.526111	0.612879	0.70835	0.803657	0.907673	1	0.973699	0.871552	0.772555	0.657686	0.539316	0.436306	0.369736	0.36598	0.311493	0.266453	0.269148	0.212998	0.177933	0.211813	0.280159	0.334378	0.296037	0.253859	0.260727	0.225761	0.17979	0.161288	0.151228	0.123214	0.125195	0.109877	0.0536808	0.0767305	0.0913929	0.0520331	0.0593686	0.0894177	0.0938505	0.110807	0.17477	0.206938	0.170261	0.207063	0.282562	0.324365	0.296053	0.28403	0.342222
	0.603589	0.686589	0.778255	0.88798	0.984626	1	0.915646	0.821661	0.73713	0.65014	0.594163	0.568518	0.567806	0.585925	0.620642	0.652459	0.665839	0.655594	0.598926	0.475237	0.313954	0.18957	0.116815	0.0774212	0.0526588	0.0269476	0.00535217	-0.00558898	-0.0173053	-0.0324165	-0.0414903	-0.0411896	-0.039964	-0.0403535	-0.0383826	-0.0362651	-0.0277354	-0.00955255	0.0250967	0.0586878	0.0785089	0.0975379	0.1241	0.156376	0.194425	0.246126	0.314911	0.390457	0.465963
	0.235431	0.388793	0.573771	0.767596	0.922079	1	0.896311	0.712096	0.683447	0.70396	0.630108	0.599938	0.601087	0.531252	0.437996	0.350563	0.341924	0.395529	0.370373	0.255929	0.156922	0.0951515	0.0498719	0.0236973	0.0122954	0.0109434	0.0135079	0.00738249	-0.0106211	-0.0215125	-0.00724854	0.021539	0.0300576	0.0153232	-0.00829229	-0.0315589	-0.0452577	-0.0502767	-0.0449855	-0.0384966	-0.0281846	-0.00947215	0.0116067	0.0239181	0.0248535	0.025864	0.0341399	0.0628049	0.0932114
	0.797653	0.927701	0.97952	0.981258	0.987504	1	0.959081	0.965592	0.995221	0.947499	0.954273	0.966052	0.939163	0.910365	0.857553	0.778405	0.708276	0.678996	0.621789	0.58608	0.560721	0.459296	0.38917	0.334372	0.269668	0.22447	0.169652	0.127701	0.0911434	0.0530602	0.0689912	0.133333	0.142485	0.125382	0.116027	0.127969	0.149262	0.129783	0.168555	0.210378	0.19853	0.220002	0.278201	0.376943	0.455739	0.494345	0.542532	0.607882	0.647893
	0.372431	0.494455	0.654438	0.808747	0.975843	1	0.865218	0.702725	0.636697	0.628388	0.528861	0.388046	0.296838	0.240216	0.175665	0.119967	0.080649	0.0581706	0.0410195	0.0347962	0.0513661	0.0653213	0.0620224	0.0714723	0.0852518	0.0762207	0.0813046	0.103092	0.11046	0.105787	0.125809	0.132596	0.115635	0.113081	0.106566	0.0976119	0.0935043	0.0907582	0.0902491	0.109784	0.111873	0.088876	0.112982	0.216799	0.348368	0.415754	0.393317	0.354239	0.332906
	0.171855	0.263362	0.566577	0.807357	0.97173	1	0.85501	0.700836	0.524387	0.506678	0.525744	0.417628	0.307729	0.27251	0.243666	0.196119	0.149233	0.1038	0.0728894	0.0670686	0.100557	0.173852	0.179617	0.136639	0.141008	0.129476	0.109222	0.0510508	0.0481018	0.0640187	0.00717138	-0.0262157	-0.0446106	-0.0676105	-0.0705001	-0.0920942	-0.0655918	-0.0154575	0.0612076	0.15989	0.169873	0.137845	0.140867	0.132499	0.090416	0.083454	0.0861167	0.133495	0.198903
	0.698712	0.772793	0.855629	0.912918	0.948065	1	0.988942	0.930816	0.901134	0.85593	0.872903	0.937205	0.915501	0.851641	0.830364	0.785297	0.730767	0.713851	0.744162	0.826186	0.732474	0.504567	0.343823	0.210141	0.138647	0.125669	0.154892	0.155309	0.15516	0.231572	0.32189	0.432575	0.528928	0.578241	0.627136	0.681345	0.705656	0.754456	0.750054	0.674794	0.652545	0.625882	0.615079	0.608126	0.568367	0.552695	0.566005	0.584232	0.603437
	0.622564	0.610723	0.665337	0.80134	0.944999	1	0.96865	0.914534	0.927706	0.956127	0.967425	0.995373	0.933652	0.820506	0.727151	0.657681	0.598173	0.47663	0.357527	0.297557	0.22212	0.146056	0.096411	0.0591083	0.0324331	0.0456823	0.0559795	0.0553923	0.0913018	0.0848443	0.0394972	0.0058617	-0.015762	-0.000916912	0.0576456	0.0952181	0.122071	0.148768	0.196145	0.253789	0.257293	0.330946	0.442642	0.535794	0.59608	0.568242	0.580708	0.618175	0.627117
	0.404867	0.444975	0.48468	0.616241	0.871659	1	0.938004	0.86807	0.860368	0.726539	0.529785	0.40091	0.371364	0.420513	0.396479	0.336992	0.273129	0.215707	0.180132	0.22491	0.31013	0.383714	0.439246	0.413858	0.29981	0.181167	0.0916901	0.036147	0.0360798	0.0768768	0.137882	0.161549	0.14748	0.111171	0.123011	0.157822	0.153806	0.156681	0.153973	0.162981	0.198855	0.221321	0.276956	0.344261	0.398208	0.467534	0.554232	0.598718	0.527055
	0.614587	0.751417	0.78878	0.821506	0.94673	1	0.925538	0.779681	0.730878	0.769325	0.635632	0.450153	0.374797	0.259258	0.180766	0.251146	0.246009	0.20553	0.220823	0.268572	0.33089	0.367243	0.346467	0.268179	0.222474	0.203571	0.174574	0.133824	0.0794994	0.0585593	0.0975913	0.148397	0.142044	0.0970536	0.0833219	0.11814	0.14434	0.158789	0.217395	0.234933	0.192308	0.183975	0.206784	0.352623	0.639322	0.819906	0.829768	0.725727	0.630813
	0.318119	0.436186	0.569689	0.661453	0.807604	0.922776	1	0.9999	0.823034	0.651493	0.63733	0.695341	0.540181	0.405121	0.601749	0.748738	0.61688	0.436831	0.346993	0.358679	0.385482	0.360038	0.31326	0.321987	0.28094	0.161137	0.119858	0.132893	0.124583	0.097328	0.100729	0.136089	0.102966	0.0307586	0.0523346	0.0304599	-0.0280933	0.00396066	0.0482786	0.0653275	0.0953883	0.158025	0.211332	0.208892	0.200191	0.24448	0.272133	0.250272	0.210756
	0.259907	0.356065	0.463546	0.580704	0.767224	0.959449	1	0.949208	0.884974	0.820562	0.790846	0.702261	0.525486	0.350123	0.212278	0.114638	0.0573349	0.0340034	0.0176487	0.00179673	0.00405686	0.0320563	0.0428603	0.0395465	0.0458023	0.0390078	0.0135552	0.00319741	-0.000690085	-0.00421128	-0.0167306	-0.0179583	0.00782254	0.0159484	0.0119704	0.0116856	0.0174589	0.033903	0.0384397	0.0271128	0.0297406	0.0362652	0.0349882	0.0422668	0.0508658	0.0596672	0.0999179	0.160772	0.19855
	0.135852	0.236003	0.487286	0.724886	0.884505	0.980442	1	0.937471	0.807886	0.717391	0.655775	0.564868	0.466627	0.390532	0.331692	0.278973	0.231437	0.210233	0.196184	0.187288	0.172648	0.136621	0.120437	0.138467	0.110777	0.0825987	0.0946618	0.110757	0.123659	0.116723	0.119141	0.12666	0.130687	0.12969	0.126679	0.122812	0.128525	0.138676	0.145745	0.20214	0.286371	0.277911	0.204343	0.152728	0.138777	0.128698	0.105011	0.106748	0.108764
	0.0782933	0.158593	0.229415	0.287284	0.48421	0.865618	1	0.807464	0.662096	0.5011	0.313584	0.217165	0.238101	0.235693	0.16708	0.110679	0.0845105	0.0749348	0.0610007	0.0447978	0.0419478	0.0431191	0.0356693	0.0407518	0.0453354	0.0382573	0.033197	0.0418187	0.0526559	0.0658884	0.0843322	0.0766517	0.0537909	0.0415505	0.0554922	0.0622726	0.049271	0.0537936	0.0647265	0.0715647	0.0774567	0.0676544	0.0689398	0.0634699	0.0402988	0.0443409	0.0565597	0.0643805	0.0623445
	0.217746	0.305614	0.432681	0.597253	0.759844	0.840293	0.912916	1	0.983571	0.897398	0.800117	0.680917	0.628719	0.66074	0.655184	0.599143	0.557398	0.519155	0.498174	0.449626	0.339796	0.222752	0.13114	0.0931796	0.0785817	0.0621457	0.0576214	0.0526918	0.0154683	-0.019471	-0.037995	-0.0545882	-0.0539291	-0.0506574	-0.0442656	-0.0293669	0.00605297	0.0433152	0.0618091	0.0756066	0.119482	0.133394	0.0914538	0.0841472	0.0919088	0.102414	0.125747	0.149243	0.148113
	0.492608	0.504381	0.608774	0.743604	0.855812	0.907194	0.970111	1	0.949321	0.913506	0.827238	0.650479	0.518823	0.474266	0.456643	0.543885	0.644068	0.675714	0.601821	0.527096	0.467689	0.327975	0.203872	0.094024	0.0776049	0.0970289	0.0577536	0.0565894	0.0771108	0.0745693	0.117179	0.172266	0.192615	0.281818	0.392109	0.443631	0.445942	0.419303	0.406145	0.389795	0.3873	0.413589	0.476866	0.546766	0.590128	0.657737	0.642174	0.508133	0.449857
	0.358821	0.444867	0.505004	0.625282	0.764693	0.89664	0.97574	1	0.93228	0.873387	0.882174	0.928139	0.9476	0.801414	0.562167	0.329765	0.16158	0.0776493	0.0659772	0.0489832	0.0243662	0.0605296	0.0600786	0.0687155	0.093263	0.0937208	0.099863	0.0801243	0.0619273	0.0604706	0.030793	0.0187998	0.0193557	0.0555476	0.0659426	0.0294694	0.0478329	0.0623182	0.105956	0.214225	0.282748	0.262847	0.312928	0.337244	0.249339	0.243997	0.273823	0.240421	0.225617
	0.102243	0.125506	0.232553	0.395945	0.556781	0.761376	0.960211	1	0.906914	0.757176	0.593399	0.461549	0.460234	0.570175	0.583257	0.467985	0.348054	0.250602	0.185332	0.180055	0.201666	0.225874	0.212946	0.166646	0.128149	0.0822676	0.0541023	0.0663358	0.0745685	0.060905	0.0487202	0.0408988	0.0277152	0.0222563	0.0248194	0.0257986	0.0242393	0.0350332	0.0306145	0.0168226	0.0123227	0.00335307	-0.00122527	-0.000132605	-0.000723322	0.0282942	0.102749	0.188812	0.195852
	0.129472	0.0995633	0.107802	0.229723	0.348231	0.495048	0.848791	1	0.864974	0.824571	0.79777	0.746425	0.609799	0.409368	0.276575	0.175453	0.131221	0.123219	0.0984118	0.0662753	0.0460532	0.0477218	0.0989584	0.153315	0.130138	0.101488	0.12993	0.153563	0.142383	0.139686	0.150574	0.13499	0.0929761	0.0718629	0.0920407	0.0879014	0.0861944	0.13704	0.148888	0.158296	0.250404	0.310296	0.281591	0.251234	0.263878	0.332735	0.38355	0.337599	0.250345
	0.36211	0.358419	0.445476	0.627279	0.801617	0.873678	0.939567	1	0.971014	0.849863	0.715603	0.67005	0.769969	0.854386	0.777288	0.648183	0.540344	0.489721	0.409376	0.296923	0.212638	0.143657	0.0821836	0.033879	0.0131292	0.0320437	0.0739337	0.146522	0.182637	0.141864	0.104619	0.0751981	0.0452449	0.0322218	0.0470558	0.070158	0.0740176	0.0626025	0.0601469	0.0698861	0.103083	0.266134	0.365401	0.285346	0.205356	0.16258	0.156041	0.189189	0.288809
	0.842721	0.866895	0.883753	0.868521	0.918873	0.959228	0.964494	1	0.969938	0.897595	0.796763	0.666299	0.605173	0.581675	0.529014	0.477314	0.467889	0.447375	0.425089	0.44153	0.451968	0.468787	0.485634	0.484735	0.423343	0.318204	0.203273	0.0910627	0.0261349	0.0301366	0.0985438	0.172793	0.20181	0.173885	0.15149	0.167764	0.234399	0.352003	0.423304	0.461093	0.508946	0.56366	0.60206	0.584417	0.56267	0.605193	0.696438	0.75448	0.81222
	0.196948	0.172252	0.173838	0.270166	0.351947	0.536053	0.916243	1	0.746992	0.64945	0.668319	0.76306	0.896746	0.954243	0.820154	0.523474	0.399173	0.560727	0.689293	0.55639	0.411134	0.383555	0.342933	0.279529	0.286568	0.291098	0.242446	0.212901	0.163303	0.138368	0.143796	0.183085	0.246056	0.344047	0.534853	0.696198	0.735045	0.744789	0.677791	0.495665	0.375403	0.269182	0.19565	0.192249	0.2417	0.232815	0.153783	0.16385	0.19782
	0.248286	0.314809	0.387153	0.49921	0.659895	0.821699	0.907954	0.970223	1	0.920781	0.820272	0.777185	0.792472	0.886916	0.921032	0.818733	0.730868	0.649616	0.571391	0.556388	0.566871	0.524113	0.472309	0.456543	0.40929	0.275081	0.143612	0.0929877	0.0612011	0.0797463	0.146754	0.202429	0.227945	0.204916	0.16321	0.138538	0.12561	0.0984236	0.0702734	0.0530303	0.0400062	0.0319176	0.024718	0.0715086	0.160008	0.201904	0.191857	0.174966	0.18019
	0.550272	0.642533	0.635866	0.609603	0.631779	0.694929	0.831509	0.976727	1	0.93614	0.822474	0.723727	0.747366	0.810081	0.74402	0.664084	0.689435	0.690569	0.604507	0.446399	0.269928	0.14377	0.0683398	0.0261795	0.00712788	-0.00455103	-0.0114281	-0.0186602	-0.0360609	-0.0472111	-0.0464452	-0.0294101	0.00703918	0.0675465	0.174812	0.295014	0.384328	0.384629	0.362054	0.397755	0.484776	0.549215	0.53439	0.51949	0.508867	0.517359	0.528508	0.511137	0.485323
	0.264023	0.305611	0.3128	0.282826	0.254341	0.328835	0.59697	0.88588	1	0.951663	0.848302	0.770409	0.755195	0.752808	0.702252	0.637142	0.568811	0.51107	0.462425	0.430558	0.402047	0.361767	0.325778	0.305096	0.267003	0.173854	0.12182	0.151928	0.195996	0.226594	0.232773	0.247462	0.276409	0.283021	0.262643	0.224888	0.18214	0.148735	0.124442	0.107772	0.0993477	0.0915632	0.0767328	0.0601294	0.0644181	0.118798	0.191068	0.231444	0.241903
	0.633432	0.66041	0.734452	0.783924	0.802544	0.814099	0.842098	0.915667	1	0.991283	0.939552	0.889787	0.825378	0.736527	0.651251	0.641742	0.60543	0.49879	0.446425	0.430653	0.400522	0.345691	0.282535	0.257992	0.244436	0.200751	0.128019	0.123281	0.134693	0.0962308	0.0444636	0.0226056	0.060862	0.132825	0.175994	0.166266	0.161769	0.173685	0.189078	0.229258	0.285757	0.351114	0.438422	0.406887	0.392091	0.488601	0.569677	0.625815	0.65552
	0.562393	0.624124	0.707021	0.784838	0.851143	0.911936	0.936819	0.978975	1	0.992596	0.948656	0.813462	0.655081	0.468248	0.298904	0.203267	0.132536	0.0947253	0.0495637	0.00903933	0.0229645	0.0545754	0.0686397	0.0632912	0.0545223	0.0291129	0.0219538	0.0506537	0.0697889	0.0648251	0.049774	0.0378095	0.0247971	-0.0045081	-0.0221982	-0.0155176	-0.0212123	-0.0234233	-0.00619599	-0.00876599	-0.000197113	0.0195633	0.0389308	0.0833281	0.140996	0.174172	0.240853	0.349959	0.440589
	0.453001	0.463111	0.522645	0.615898	0.68825	0.70602	0.773181	0.935094	1	0.880635	0.726117	0.629058	0.550282	0.481947	0.449283	0.442785	0.430653	0.400869	0.396963	0.386237	0.332802	0.278633	0.22521	0.176254	0.124089	0.0726769	0.039812	0.00898675	0.00065382	0.0228514	0.054391	0.0826541	0.0980344	0.0844353	0.0897346	0.123305	0.158176	0.172464	0.15916	0.147573	0.14838	0.150606	0.1827	0.233867	0.285274	0.400324	0.502855	0.498082	0.474812
	0.636737	0.496491	0.349018	0.253091	0.276875	0.406783	0.442535	0.52115	0.800505	1	0.965166	0.778734	0.579939	0.409984	0.281552	0.203207	0.159095	0.132624	0.10421	0.0903787	0.0817187	0.0578086	0.0446915	0.0245204	0.00866334	0.0048071	-0.00416075	0.00408424	0.0177326	0.0176344	0.0092575	0.00859921	0.0225609	0.0420029	0.0339575	0.0571245	0.0940793	0.10069	0.107471	0.0967051	0.0933988	0.105154	0.0980355	0.0891355	0.0925287	0.126545	0.288931	0.429529	0.530807
	0.698541	0.882605	0.866353	0.760827	0.722968	0.700067	0.753368	0.886407	0.978403	1	0.888549	0.738855	0.663852	0.582704	0.470968	0.358468	0.311063	0.280802	0.182765	0.124149	0.137518	0.16311	0.17946	0.198652	0.178832	0.125822	0.115486	0.157147	0.161068	0.128543	0.12834	0.138212	0.17532	0.234999	0.270041	0.301033	0.316048	0.276782	0.251027	0.264635	0.240634	0.170034	0.107398	0.0968123	0.104455	0.155764	0.254595	0.305666	0.359435
	0.722725	0.672312	0.711156	0.748139	0.756564	0.822009	0.87161	0.874992	0.970747	1	0.958285	0.952607	0.920437	0.893068	0.869248	0.883249	0.869724	0.791388	0.769001	0.804989	0.724725	0.507538	0.386051	0.32479	0.172776	0.0479153	0.0485995	0.0602472	0.1316	0.242528	0.296443	0.314241	0.368735	0.448804	0.534488	0.675572	0.75559	0.766443	0.751824	0.799162	0.897438	0.984797	0.984074	0.970843	0.948314	0.865438	0.880774	0.854231	0.796859
	0.0610279	0.11904	0.239821	0.259771	0.24472	0.363471	0.628026	0.88283	0.996329	1	0.884141	0.780964	0.795456	0.772398	0.668016	0.469995	0.294286	0.202174	0.132585	0.0839526	0.0706687	0.0343562	-0.0116908	0.00604681	0.0465882	0.0772692	0.0610738	0.00985607	-0.00817806	0.00294357	0.0361544	0.0423988	0.0096528	-0.0248473	-0.0540194	-0.0370234	-0.0173341	-0.0144271	0.00741179	0.0352636	0.0251555	0.0280895	0.0512649	0.0436765	0.0170117	-0.0175981	-0.00559003	-0.0232181	-0.00764543
	0.53795	0.63809	0.711926	0.715023	0.713601	0.754098	0.837078	0.946084	0.99142	0.987796	1	0.965042	0.943696	0.978587	0.998011	0.964849	0.91202	0.87497	0.826376	0.716937	0.550715	0.360645	0.236041	0.183055	0.138895	0.0998115	0.0628236	0.041828	0.0210107	0.00969105	0.0244693	0.0510723	0.0594407	0.0460012	0.0318955	0.0337127	0.037049	0.0461768	0.0548973	0.0444249	0.0454163	0.0859375	0.147571	0.183343	0.198587	0.215448	0.251357	0.310524	0.376191
	0.0335067	0.0414572	0.100528	0.198559	0.304271	0.433249	0.57393	0.731732	0.879789	0.980363	1	0.962407	0.904164	0.79972	0.710065	0.654816	0.606314	0.600483	0.673099	0.756932	0.708917	0.496368	0.298891	0.217421	0.158754	0.132528	0.140145	0.143792	0.148553	0.145349	0.154888	0.156782	0.148928	0.154338	0.145454	0.137967	0.171974	0.207049	0.186417	0.131229	0.0999138	0.0806248	0.0617824	0.0726221	0.0933511	0.0885416	0.0518557	0.0249274	0.0234149
	0.66539	0.675474	0.520249	0.431508	0.382031	0.386668	0.477594	0.634965	0.779158	0.932163	1	0.896951	0.811818	0.858038	0.929613	0.869749	0.799919	0.858746	0.90573	0.893585	0.879246	0.767908	0.544897	0.339197	0.179058	0.0781	0.0847845	0.117128	0.153868	0.189452	0.194177	0.213474	0.196034	0.164372	0.129567	0.0966828	0.0915558	0.0941259	0.140735	0.152476	0.158454	0.195064	0.260989	0.339053	0.364865	0.387607	0.439975	0.567307	0.637952
	-0.0458145	0.0401676	0.215223	0.373713	0.477923	0.571844	0.710833	0.838535	0.822298	0.877981	1	0.789761	0.632283	0.690224	0.614275	0.439747	0.311016	0.257406	0.219121	0.202791	0.145052	0.113611	0.167963	0.240191	0.374564	0.508404	0.586423	0.678496	0.79492	0.837278	0.829905	0.721509	0.568805	0.507344	0.448843	0.453563	0.63384	0.856051	0.960727	0.852238	0.59356	0.408748	0.332772	0.224449	0.0891011	0.0124826	-0.028789	-0.0491104	-0.0640752
	0.121033	0.120665	0.187724	0.285309	0.34277	0.401894	0.623793	0.84103	0.826342	0.876942	1	0.925576	0.709001	0.575793	0.555877	0.531092	0.501166	0.492975	0.6286	0.718257	0.63317	0.495697	0.363509	0.299163	0.261127	0.233986	0.259271	0.258748	0.228807	0.224699	0.217783	0.212521	0.155305	0.122842	0.112822	0.0904945	0.0968215	0.122682	0.151272	0.151001	0.193708	0.241237	0.206397	0.165514	0.17525	0.167795	0.122439	0.111826	0.11347
	0.0580548	0.196693	0.466188	0.761149	0.927068	0.962897	0.921958	0.868455	0.918646	0.962451	1	0.952846	0.851145	0.76851	0.661353	0.594414	0.591017	0.618106	0.587506	0.552076	0.516818	0.454498	0.350906	0.222734	0.158539	0.138021	0.135641	0.143473	0.146921	0.124182	0.0876371	0.0938167	0.168523	0.242836	0.26889	0.263416	0.26758	0.367378	0.482416	0.499012	0.448126	0.374963	0.288694	0.207458	0.136001	0.0918653	0.0591038	0.0285024	0.0226385
	0.69187	0.729405	0.767598	0.803643	0.82777	0.843214	0.87272	0.925407	0.971857	0.995871	1	0.988653	0.983491	0.983546	0.978017	0.96604	0.944788	0.918859	0.893402	0.86992	0.757136	0.55603	0.378149	0.230999	0.111026	0.0271044	-0.0251191	-0.0668484	-0.0655548	-0.0316675	-0.0039481	0.02421	0.0514954	0.084471	0.125193	0.177537	0.237613	0.296263	0.32886	0.350741	0.380248	0.403061	0.427227	0.464044	0.526539	0.581494	0.610456	0.630701	0.642719
	0.564155	0.559185	0.625874	0.716887	0.796915	0.759916	0.700654	0.708569	0.743267	0.86933	1	0.969058	0.827883	0.629665	0.458619	0.362903	0.294312	0.284289	0.270685	0.203938	0.160226	0.134745	0.0758133	0.0425459	0.080011	0.113734	0.0854967	0.0627268	0.0390556	0.00666731	0.0212402	0.0414187	0.0443304	0.0378509	-0.000174436	-0.0140434	-0.00395037	0.00106681	0.0153143	0.0227508	0.0406148	0.0295323	0.0162049	0.0572619	0.102976	0.236749	0.457221	0.600428	0.668588
	0.715817	0.799067	0.757252	0.729599	0.716953	0.73557	0.796096	0.889875	0.979077	0.99848	0.99747	1	0.988293	0.955762	0.909923	0.838996	0.795593	0.784278	0.744847	0.655901	0.500356	0.32744	0.184406	0.0807997	0.0031964	-0.0644248	-0.126675	-0.171956	-0.208785	-0.245962	-0.267956	-0.278321	-0.286738	-0.290511	-0.291394	-0.271138	-0.209203	-0.142514	-0.078024	-0.00647466	0.0890648	0.194107	0.2351	0.223597	0.230187	0.279169	0.384584	0.522474	0.589781
	0.645918	0.515434	0.485511	0.46954	0.46057	0.512545	0.566954	0.631881	0.702906	0.790875	0.913373	1	0.987337	0.916173	0.883969	0.856849	0.810701	0.718856	0.603932	0.529917	0.50403	0.446229	0.38454	0.321989	0.318796	0.323815	0.291624	0.373065	0.430703	0.449407	0.414258	0.328118	0.300795	0.27653	0.245353	0.258288	0.26622	0.306375	0.330672	0.308411	0.304201	0.42322	0.561666	0.54834	0.481416	0.466605	0.452734	0.42735	0.514657
	0.632244	0.693971	0.699797	0.633038	0.587486	0.611962	0.719654	0.705834	0.688551	0.844789	0.995797	1	0.917193	0.968002	0.962795	0.816486	0.847016	0.973857	0.960103	0.815168	0.68774	0.625632	0.547576	0.462681	0.374832	0.26916	0.242018	0.289834	0.337648	0.280206	0.261361	0.37774	0.405709	0.357006	0.299561	0.22588	0.19394	0.206874	0.2163	0.239321	0.195321	0.242645	0.409684	0.425489	0.383512	0.381007	0.40996	0.412138	0.462289
	0.824605	0.727319	0.67034	0.606108	0.539122	0.646101	0.812629	0.848307	0.820265	0.814128	0.878873	1	0.926132	0.739739	0.555212	0.313144	0.152828	0.120159	0.110097	0.0810931	0.0797047	0.102336	0.11878	0.0979869	0.0882333	0.0722277	0.063721	0.0843812	0.0500513	0.0318439	0.0657807	0.0651076	0.122702	0.310586	0.437995	0.393204	0.366161	0.410411	0.435455	0.466805	0.528585	0.549179	0.613014	0.76519	0.851564	0.828772	0.747244	0.747074	0.836135
	0.0393618	0.0729717	0.125028	0.182876	0.261632	0.410765	0.533194	0.561204	0.644555	0.82722	0.952177	1	0.962345	0.791449	0.593903	0.435681	0.369024	0.346875	0.288748	0.22791	0.237588	0.324442	0.446785	0.542705	0.52023	0.449832	0.435867	0.425372	0.407503	0.373433	0.331705	0.292216	0.217307	0.103753	0.0401139	0.0550365	0.0570509	0.0947158	0.150959	0.116907	0.0904742	0.120773	0.139343	0.111429	0.074893	0.107535	0.127474	0.103702	0.0746815
	0.618017	0.658941	0.692292	0.730411	0.771097	0.813576	0.851246	0.868511	0.888062	0.93773	0.981584	1	0.985049	0.941287	0.87638	0.770322	0.631365	0.484044	0.343641	0.223295	0.141137	0.088419	0.0517901	0.0256374	0.00954312	0.00114934	-0.00076629	0.000571603	0.00430663	0.00708158	0.00508712	0.00261449	0.00272255	0.00547755	0.0133636	0.0261435	0.0454773	0.0714507	0.113908	0.176883	0.233169	0.281113	0.344386	0.409006	0.45414	0.498188	0.5306	0.542591	0.557039
	0.122647	0.126363	0.183404	0.228115	0.232955	0.219627	0.24324	0.313285	0.542951	0.697232	0.828886	1	0.944776	0.73837	0.623331	0.72687	0.776203	0.719028	0.610333	0.457505	0.417564	0.476724	0.446192	0.326742	0.35871	0.369402	0.390199	0.461821	0.354757	0.243856	0.157002	0.103685	0.112908	0.112597	0.13946	0.140295	0.102611	0.077171	0.0848944	0.145747	0.179938	0.175297	0.205564	0.223757	0.204905	0.191645	0.182632	0.186993	0.192083
	0.459801	0.557626	0.610398	0.679965	0.767267	0.8155	0.850397	0.92004	0.957054	0.953081	0.98571	1	0.993152	0.953927	0.870054	0.755995	0.598071	0.512024	0.520935	0.499892	0.409253	0.308475	0.249518	0.183712	0.0942913	0.051993	0.0424659	0.0258328	0.00755165	0.00900041	0.00944833	0.0192882	0.0540128	0.0704476	0.0717383	0.0697385	0.0524579	0.0482232	0.0660275	0.0828745	0.0978477	0.0809686	0.0717138	0.103346	0.118555	0.133809	0.177692	0.231204	0.290504
	0.766801	0.871836	0.901826	0.930462	0.933875	0.914444	0.931212	0.91501	0.885134	0.892853	0.893015	0.950205	1	0.953161	0.894382	0.847952	0.823638	0.762231	0.674731	0.542455	0.372983	0.254251	0.170837	0.131642	0.120207	0.100683	0.076923	0.0591687	0.0540984	0.0530775	0.0330859	0.015012	0.0311362	0.0398983	0.0121666	0.0104238	0.0460483	0.0715282	0.107868	0.167677	0.228355	0.281046	0.317067	0.35851	0.433492	0.472347	0.48324	0.54524	0.609464
	0.403037	0.406212	0.502823	0.520224	0.504184	0.530781	0.61392	0.654094	0.631487	0.621508	0.662657	0.868991	1	0.84468	0.690617	0.618058	0.565225	0.486106	0.390085	0.268978	0.147682	0.114168	0.102169	0.0823044	0.0735237	0.0311263	-0.0169427	-0.00720851	-0.026252	-0.0365604	-0.0601975	-0.0281471	0.0392209	0.0558576	0.0603567	0.0773225	0.0827248	0.0529989	0.0847386	0.135751	0.188357	0.204587	0.184331	0.209054	0.213165	0.212504	0.279998	0.359466	0.387929
	0.276915	0.347324	0.373755	0.303802	0.320569	0.47541	0.56613	0.557821	0.568847	0.694821	0.767876	0.852983	1	0.954399	0.841214	0.810359	0.72962	0.627075	0.513457	0.41636	0.358936	0.268546	0.184091	0.154321	0.145377	0.102741	0.114785	0.148258	0.146401	0.146714	0.155192	0.124679	0.110116	0.129733	0.120775	0.124181	0.107331	0.104319	0.138092	0.147056	0.174522	0.206096	0.118787	0.0791215	0.13239	0.12836	0.18054	0.2235	0.226026
	0.428426	0.467402	0.490121	0.508134	0.545442	0.600292	0.666296	0.753555	0.818559	0.852892	0.911363	0.984387	1	0.937034	0.838349	0.737514	0.632	0.544989	0.476925	0.398975	0.312689	0.229304	0.159605	0.102448	0.0612747	0.0335394	0.021776	0.0178799	0.0107841	0.00162228	-0.00770309	-0.0138161	-0.011397	-0.00515739	0.00342264	0.0315474	0.0608119	0.0703642	0.0702121	0.0735798	0.0827181	0.091225	0.10169	0.11368	0.125945	0.143153	0.179082	0.236522	0.303885
	0.222235	0.331073	0.413181	0.445379	0.4402	0.485739	0.598843	0.69297	0.777345	0.836602	0.915017	0.979858	1	0.969185	0.895097	0.886953	0.969547	0.986921	0.839047	0.653987	0.545989	0.558021	0.547545	0.405881	0.238545	0.143653	0.0824114	0.0227084	0.00126139	0.00736788	0.0183556	0.0119833	-0.00600523	-0.0272641	-0.0450681	-0.0300171	-0.00942792	-0.00631206	-0.00134226	-0.0173994	-0.0252858	-0.0147775	-0.0209806	-0.021049	-0.0168131	-0.0167158	-0.0141127	-0.0136028	0.0212749
	0.279287	0.322399	0.364178	0.438707	0.525879	0.543802	0.569478	0.635476	0.717752	0.836045	0.875062	0.914453	1	0.965813	0.820185	0.670301	0.546825	0.463292	0.411591	0.337882	0.244827	0.182048	0.134198	0.0814444	0.0442796	0.0343697	0.0318749	0.0305912	0.0407257	0.0468469	0.0380276	0.0227438	-0.000533333	-0.00613105	0.00551286	0.0182472	0.0419768	0.0434339	0.0397256	0.0395061	0.0228832	0.0333366	0.0246403	-0.00219516	0.034581	0.0803381	0.0910629	0.117098	0.15634
	0.710171	0.761269	0.768472	0.762876	0.728301	0.720502	0.853379	0.979514	0.986512	0.906308	0.883644	0.879351	0.885949	1	0.954167	0.883	0.837581	0.74286	0.651735	0.609663	0.620178	0.538021	0.48113	0.477499	0.439974	0.381769	0.411247	0.408297	0.316803	0.319514	0.437824	0.547778	0.573695	0.509881	0.430577	0.366931	0.316231	0.29474	0.275943	0.297115	0.345601	0.382132	0.465089	0.478688	0.372056	0.337901	0.441335	0.514622	0.551612
	0.252435	0.328997	0.40122	0.439724	0.504054	0.612336	0.730107	0.813508	0.859741	0.887811	0.882375	0.927695	0.99243	1	0.945906	0.839061	0.75553	0.668412	0.574173	0.41173	0.260271	0.183561	0.109942	0.0799649	0.0491325	0.0171694	0.00694482	0.00388549	-0.0144766	-0.0295843	-0.0328776	-0.0327924	-0.020096	0.00143728	0.0236466	0.125942	0.295719	0.391605	0.405307	0.370282	0.313133	0.26657	0.244309	0.218745	0.174248	0.127419	0.0887971	0.0873357	0.14251
	0.707698	0.66929	0.696451	0.743077	0.808179	0.896437	0.947195	0.971436	0.987422	0.968175	0.939842	0.947789	0.989044	1	0.950859	0.891646	0.863044	0.824769	0.741539	0.581483	0.374116	0.225871	0.141895	0.0880565	0.0573227	0.0349458	0.0152509	-0.00152499	-0.0243855	-0.0487522	-0.0615001	-0.068286	-0.0764413	-0.0819947	-0.0795492	-0.0707365	-0.0599248	-0.0445958	-0.0256128	-0.00445817	0.0340483	0.0860402	0.163747	0.294897	0.457515	0.60583	0.718425	0.781801	0.798264
	0.551478	0.505135	0.471143	0.418362	0.38055	0.424488	0.530943	0.557838	0.496254	0.462233	0.585301	0.773369	0.949655	1	0.897472	0.756746	0.59685	0.452496	0.324649	0.232254	0.221709	0.212922	0.15087	0.104576	0.0733988	0.0332021	0.0157614	0.0172959	0.0236796	0.0324256	0.0425227	0.0681865	0.0909354	0.101702	0.120848	0.14418	0.186788	0.257945	0.361389	0.467318	0.598329	0.727607	0.829158	0.872869	0.847721	0.837897	0.822774	0.787514	0.723707
	0.354914	0.285083	0.214549	0.162179	0.156348	0.184084	0.431188	0.702449	0.84855	0.903908	0.935951	0.914074	0.881643	1	0.940497	0.683994	0.55461	0.611585	0.684774	0.757909	0.710256	0.502665	0.378024	0.463421	0.525308	0.396103	0.301717	0.404305	0.545054	0.543653	0.519887	0.649707	0.898337	0.959557	0.915628	0.874066	0.805916	0.832821	0.913437	0.942298	0.904543	0.897458	0.768754	0.551623	0.480596	0.438497	0.416465	0.460138	0.479796
	0.676841	0.680725	0.663053	0.664933	0.706687	0.756331	0.78996	0.819272	0.869221	0.907012	0.924663	0.950078	0.989777	1	0.93372	0.788958	0.619988	0.473549	0.348249	0.244696	0.165197	0.109176	0.0727017	0.0551447	0.045083	0.0324187	0.0222108	0.0222014	0.0208684	0.0177794	0.00605577	-0.00231815	0.00101648	-0.00339652	-0.0119235	-0.00752885	0.00839986	0.0177681	0.0386375	0.07529	0.111795	0.153549	0.209661	0.290408	0.377207	0.444293	0.509068	0.565623	0.597699
	0.105345	0.126002	0.149155	0.181871	0.230455	0.31517	0.422551	0.530043	0.639568	0.753998	0.837692	0.887442	0.941162	1	0.995718	0.880984	0.704789	0.528283	0.375841	0.246723	0.152251	0.0964408	0.0630572	0.0369302	0.0181571	0.00827267	0.00192464	0.00367213	0.0177807	0.0337833	0.0553461	0.101811	0.162215	0.224157	0.247947	0.207763	0.153624	0.115058	0.0879322	0.0625628	0.047177	0.0462713	0.0389738	0.0353097	0.043783	0.0530934	0.0566523	0.0615848	0.0715458
	0.799022	0.841649	0.86421	0.825339	0.785775	0.781419	0.791024	0.790144	0.791085	0.818435	0.849733	0.884976	0.955712	1	0.983444	0.930171	0.852827	0.774618	0.68791	0.5432	0.36982	0.244813	0.179617	0.133959	0.100543	0.0732374	0.0418594	0.0116934	0.00519183	0.0143886	0.0291945	0.0627381	0.100407	0.109924	0.125936	0.144539	0.154422	0.205361	0.261018	0.334522	0.432398	0.536698	0.634026	0.702018	0.770451	0.822593	0.850865	0.852827	0.814289
	0.0810511	0.10274	0.132201	0.133637	0.162597	0.192034	0.188594	0.209242	0.247731	0.385739	0.573992	0.698916	0.881686	1	0.968991	0.884194	0.749923	0.646287	0.598324	0.506709	0.389977	0.296148	0.187599	0.148369	0.151056	0.110506	0.0706119	0.0623016	0.0861888	0.0894886	0.109447	0.158407	0.216957	0.285795	0.287255	0.229081	0.194003	0.120359	0.0648865	0.0950853	0.119855	0.116513	0.0834905	0.0808386	0.0911704	0.0776008	0.0727306	0.0796591	0.0787569
	0.569031	0.492126	0.452069	0.493612	0.567934	0.558652	0.620434	0.704977	0.657385	0.565665	0.530033	0.58325	0.854592	1	0.785937	0.581181	0.546468	0.528883	0.447063	0.328147	0.188004	0.149604	0.161812	0.133185	0.0885221	0.0513041	0.0400744	0.0544895	0.053007	0.0663598	0.066137	0.0414692	0.0660715	0.113758	0.130352	0.10937	0.100258	0.152221	0.19107	0.212671	0.242615	0.280569	0.329708	0.348502	0.312044	0.213476	0.159869	0.273582	0.49925
	0.319451	0.342187	0.387201	0.41668	0.446778	0.476802	0.563096	0.699449	0.815876	0.876254	0.884909	0.911715	0.95752	1	0.983648	0.937422	0.887875	0.810625	0.781681	0.824187	0.893642	0.89566	0.815289	0.694563	0.544175	0.419961	0.304043	0.141511	0.00873938	-0.0264302	-0.00349169	0.10653	0.209278	0.232769	0.242128	0.253031	0.267566	0.247285	0.259834	0.351982	0.411421	0.409543	0.398031	0.408086	0.431143	0.431093	0.42042	0.387728	0.339952
	0.148763	0.162008	0.180033	0.210147	0.322351	0.393349	0.458954	0.566075	0.640151	0.732654	0.838868	0.923156	0.982998	1	0.929979	0.834213	0.760557	0.66601	0.534245	0.410207	0.327592	0.282863	0.251604	0.215311	0.191791	0.156205	0.101852	0.0478611	0.025264	0.0321955	0.0323139	0.030508	0.0335352	0.0330642	0.0432477	0.0448664	0.0522797	0.0800178	0.122688	0.142415	0.101705	0.0885638	0.114972	0.10908	0.102252	0.119743	0.137913	0.146701	0.172243
	0.378802	0.356016	0.35772	0.394188	0.424823	0.473986	0.495193	0.549093	0.680633	0.80252	0.891013	0.897519	0.880431	0.95784	1	0.930761	0.80426	0.718206	0.673864	0.515256	0.32213	0.226059	0.174224	0.130924	0.0998277	0.0672849	0.0610923	0.0791899	0.102707	0.127404	0.136265	0.135171	0.148305	0.188329	0.226673	0.2505	0.292838	0.334752	0.361455	0.404401	0.487118	0.590477	0.598754	0.55724	0.546469	0.52447	0.476246	0.461412	0.465484
	0.275572	0.356083	0.379252	0.419394	0.508558	0.572442	0.592885	0.640287	0.695853	0.647491	0.615229	0.711285	0.888797	0.998153	1	0.905547	0.72474	0.536079	0.370982	0.300489	0.225133	0.145199	0.11008	0.106043	0.134471	0.141926	0.0939883	0.0635521	0.0659148	0.0763111	0.0831284	0.0569427	0.0553087	0.0915896	0.0695458	0.0427805	0.0241882	0.0269723	0.060488	0.101149	0.131533	0.13881	0.129148	0.103713	0.11002	0.1242	0.1535	0.198876	0.206734
	0.0963287	0.116849	0.15399	0.15534	0.143738	0.165307	0.180185	0.173258	0.162446	0.145761	0.174135	0.325457	0.594626	0.866242	1	0.994084	0.928709	0.811814	0.669235	0.513545	0.339529	0.200825	0.100524	0.0469052	0.0363813	0.0282002	0.0115916	0.0139261	0.0717313	0.184933	0.250737	0.274886	0.367786	0.431037	0.37729	0.272944	0.196642	0.173398	0.199102	0.232828	0.236378	0.218785	0.179488	0.183321	0.207724	0.193911	0.137849	0.0793224	0.0683419
	0.575908	0.621075	0.67179	0.738703	0.806923	0.850236	0.886766	0.876249	0.807747	0.76435	0.758317	0.77257	0.836044	0.946602	1	0.994387	0.990998	0.968996	0.910577	0.854395	0.790917	0.704864	0.575002	0.4102	0.278531	0.146784	0.00792498	-0.036626	0.043727	0.157391	0.218901	0.21487	0.196781	0.203039	0.232509	0.251607	0.254129	0.243841	0.238373	0.25067	0.232457	0.212469	0.213026	0.218908	0.245206	0.267096	0.280462	0.308553	0.378477
	0.315044	0.309357	0.325604	0.394882	0.480632	0.537098	0.556808	0.574433	0.603981	0.604472	0.617146	0.75329	0.901123	0.971786	1	0.915264	0.792876	0.659413	0.49593	0.34873	0.233927	0.160429	0.0999107	0.0653868	0.0568442	0.0414498	0.0583009	0.10082	0.10407	0.079308	0.0636044	0.0585101	0.0616288	0.078406	0.0940692	0.0852276	0.0762534	0.0910875	0.0785713	0.0580178	0.0505278	0.0478205	0.0771949	0.134345	0.218118	0.308061	0.347484	0.337997	0.346192
	0.154492	0.121403	0.0857562	0.0559163	0.0775846	0.100391	0.16813	0.320386	0.492989	0.687818	0.796433	0.822345	0.846126	0.935555	1	0.933428	0.862315	0.772508	0.734582	0.831247	0.923938	0.885952	0.741608	0.573864	0.384288	0.19961	0.107513	0.0668447	0.0658548	0.0778973	0.0798925	0.0993428	0.135969	0.166376	0.153515	0.106292	0.0703224	0.0840775	0.118504	0.165498	0.216684	0.237163	0.220286	0.287788	0.442549	0.514958	0.457352	0.344446	0.255223
	0.110936	0.189594	0.243125	0.264139	0.283214	0.330737	0.333463	0.258657	0.276229	0.394887	0.463883	0.461946	0.621502	0.890079	1	0.953869	0.832761	0.761307	0.637755	0.510411	0.4777	0.407127	0.453926	0.500159	0.414218	0.27185	0.160281	0.183953	0.184322	0.12541	0.148816	0.204631	0.172692	0.138374	0.140353	0.102974	0.124722	0.186518	0.176077	0.129632	0.0614365	0.064624	0.12603	0.115838	0.10921	0.0821861	0.0907159	0.163152	0.175161
	0.0902079	0.127588	0.132454	0.0958031	0.071699	0.103993	0.14784	0.275463	0.413628	0.620525	0.746568	0.735268	0.809637	0.917266	1	0.945052	0.741703	0.537972	0.337868	0.226474	0.24774	0.212836	0.13698	0.122483	0.106905	0.0815838	0.0733437	0.0520032	0.0434017	0.0631749	0.059394	0.0474301	0.0367675	-0.000758262	-0.0429472	-0.0318899	0.061676	0.121492	0.114014	0.105827	0.167419	0.154928	0.0836093	0.101926	0.059179	0.013527	0.0665079	0.0884385	0.0548626
	0.815696	0.859437	0.895963	0.929442	0.960804	0.981885	0.988484	0.9822	0.973713	0.966021	0.957309	0.958423	0.976182	0.994257	1	0.996088	0.972751	0.93356	0.898594	0.867861	0.807044	0.721929	0.62937	0.516891	0.396966	0.271696	0.136321	0.00745832	-0.0745589	-0.0970232	-0.0740854	-0.045402	-0.0323224	-0.022437	-0.0126573	-0.00295783	0.0115703	0.0333608	0.0578922	0.0856245	0.125254	0.182467	0.257402	0.341886	0.424472	0.501726	0.57712	0.649376	0.710837
	0.0607696	0.0688495	0.0701205	0.0543067	0.0456614	0.067156	0.0946125	0.0872797	0.0806555	0.111727	0.161092	0.263336	0.487535	0.776696	0.959403	1	0.98227	0.886807	0.727379	0.578291	0.48478	0.403933	0.27161	0.162108	0.0942121	0.0348375	-0.000556928	-0.00573206	0.018587	0.0421383	0.0515795	0.0839475	0.114656	0.0994959	0.0686858	0.05384	0.0569979	0.0428281	0.0435746	0.0650748	0.0488618	0.0356689	0.0399923	0.0551169	0.0505427	0.0390158	0.0414938	0.022303	0.0249459
	0.0837061	0.0728245	0.0544509	0.0537278	0.0731692	0.122173	0.197523	0.250745	0.244718	0.289394	0.466699	0.676878	0.861162	0.969027	0.998075	1	0.981052	0.975536	0.955445	0.942929	0.872545	0.610769	0.338839	0.190494	0.110616	0.0505981	0.00325516	-0.0249556	-0.0361048	-0.0294308	-0.021294	-0.0127139	0.00411093	0.0184123	0.031387	0.0696354	0.116522	0.118923	0.103779	0.0940803	0.0713579	0.0498794	0.0335294	0.0245886	0.0238746	0.0158987	0.00675891	0.000480888	0.0127568
	0.010155	0.0159629	0.0268422	0.0530491	0.0947241	0.158617	0.240758	0.305006	0.335577	0.376173	0.477568	0.637245	0.793106	0.890946	0.955256	1	0.958353	0.867561	0.78573	0.682618	0.558124	0.429158	0.329227	0.269261	0.214443	0.146836	0.097139	0.0908503	0.118092	0.139204	0.150365	0.162829	0.166854	0.150176	0.108513	0.0660802	0.0417167	0.0317614	0.0282342	0.0250894	0.0202778	0.0211529	0.022451	0.0184065	0.0184679	0.0188121	0.0119202	0.00527045	0.00473137
	0.170976	0.185858	0.19963	0.183414	0.165394	0.161707	0.140331	0.106581	0.109339	0.169285	0.283194	0.426095	0.667747	0.882707	0.98523	1	0.895629	0.749509	0.635778	0.542411	0.46926	0.426919	0.320527	0.191742	0.109786	0.051332	0.0157786	0.020787	0.085337	0.184998	0.213319	0.187312	0.163833	0.144533	0.16314	0.165486	0.145101	0.130304	0.120412	0.129414	0.120088	0.0959076	0.0964047	0.118495	0.134967	0.122013	0.11461	0.106037	0.122725
	0.0826699	0.0994001	0.123728	0.124684	0.153477	0.247203	0.317004	0.367585	0.477546	0.559369	0.584111	0.612529	0.620011	0.765669	0.965976	1	0.891354	0.740522	0.669051	0.699319	0.754583	0.754215	0.626634	0.458332	0.291968	0.143471	0.0869341	0.088939	0.106568	0.0986741	0.0864004	0.071687	0.0851594	0.145845	0.183029	0.144945	0.103142	0.107346	0.0898237	0.104839	0.159298	0.176659	0.206291	0.213797	0.152952	0.141553	0.127617	0.0767218	0.0643223
	-0.0265897	-0.0203844	-0.0090728	-0.00771153	0.0139392	0.0528601	0.108661	0.217103	0.38968	0.600235	0.79275	0.920111	0.985819	0.987202	0.972798	1	0.938965	0.802033	0.863495	0.969427	0.986011	0.935629	0.704666	0.420751	0.211467	0.139596	0.121495	0.0956095	0.0763977	0.0551971	0.0780183	0.132773	0.140111	0.0749191	0.0301676	0.0431617	0.0368382	0.0128685	0.0560089	0.12751	0.15334	0.195415	0.238364	0.256271	0.311881	0.372106	0.297892	0.160764	0.0825104
	0.277296	0.24713	0.228226	0.225429	0.26006	0.333898	0.406777	0.532075	0.681464	0.784509	0.877909	0.946033	0.967196	0.970254	0.976875	1	0.980704	0.906065	0.845677	0.847328	0.760991	0.551698	0.365409	0.217227	0.115662	0.0487802	0.009438	-0.012625	-0.0385015	-0.0522339	-0.0209846	0.0313283	0.0853683	0.154432	0.25183	0.34914	0.441979	0.55827	0.661231	0.731435	0.769122	0.781976	0.778151	0.758045	0.709658	0.629391	0.518829	0.407556	0.346639
	0.156652	0.179065	0.234237	0.277997	0.298236	0.349347	0.415879	0.461322	0.509957	0.543782	0.580206	0.66173	0.780104	0.899372	0.976373	1	0.992267	0.957859	0.867592	0.647221	0.383085	0.212216	0.10792	0.0414527	0.00890057	-0.00079949	0.0113126	0.0296962	0.0353244	0.0253832	0.000160658	-0.0173624	-0.0242433	-0.037608	-0.0476016	-0.0440185	-0.0416116	-0.038307	-0.0323923	-0.0248146	-0.00780215	0.00596563	0.0141168	0.0254445	0.0529176	0.0839007	0.0997314	0.0997606	0.106139
	0.0366677	0.0931546	0.0888759	0.0768245	0.0999098	0.214189	0.334982	0.383396	0.463384	0.574927	0.629324	0.666077	0.777679	0.887414	0.957173	1	0.976054	0.924247	0.82717	0.704242	0.565038	0.372313	0.174296	0.0492593	-0.0227392	-0.00432542	0.0414181	0.00993561	-0.0151169	-0.00395268	0.0228227	0.0605425	0.0855994	0.158307	0.244011	0.214516	0.121442	0.0501523	0.00571571	0.0202643	0.0359738	-0.00142883	0.0133497	0.0264474	0.0387782	0.0556205	0.0255986	0.0182429	0.00841943
	0.15362	0.154133	0.143777	0.212415	0.225184	0.21459	0.235802	0.237425	0.264854	0.256924	0.261906	0.307767	0.437628	0.689173	0.9151	1	0.985025	0.996513	0.989427	0.946751	0.935029	0.819891	0.581582	0.344115	0.161722	0.0717579	0.0309141	0.0231299	0.031242	0.0422493	0.0575792	0.0767173	0.0754106	0.0474934	0.0165972	-0.00582325	0.00570544	0.0282377	0.0106103	-0.0222255	-0.0367164	0.00141348	0.061193	0.0428798	0.02742	0.0835653	0.132023	0.134322	0.140458
	0.23339	0.249526	0.279791	0.321757	0.358294	0.398277	0.444967	0.488523	0.530233	0.56461	0.584426	0.64719	0.766824	0.873315	0.955221	1	0.986827	0.922429	0.807364	0.642529	0.440423	0.249041	0.120823	0.0549675	0.0228276	0.0068633	-0.00249217	-0.00690428	-0.00563945	-0.00546153	-0.00722703	-0.00742665	-0.00637739	-0.00402504	-0.00208784	0.000753122	0.0064544	0.0132576	0.0238467	0.034377	0.0423102	0.0515075	0.0632947	0.0838436	0.106996	0.125622	0.14605	0.171082	0.194391
	0.223174	0.217334	0.211065	0.22008	0.206354	0.249271	0.360463	0.441103	0.52568	0.65145	0.751028	0.743451	0.777483	0.859548	0.956386	1	0.90518	0.862381	0.854729	0.760243	0.593183	0.397684	0.235189	0.124282	0.0684482	0.054569	0.00507202	-0.0283708	0.0047257	0.0194178	0.0101634	0.022501	0.0223994	0.00365486	-0.0198764	-0.0249216	0.00316636	0.0138166	0.0581878	0.101671	0.0808253	0.0665154	0.053152	0.0589395	0.0684197	0.093333	0.139389	0.188974	0.231014
	-0.0106456	-0.00963243	0.00211443	0.0468594	0.0794117	0.112582	0.189475	0.262478	0.286243	0.318773	0.404098	0.495685	0.590362	0.735564	0.913725	1	0.925382	0.817037	0.688292	0.4997	0.311713	0.169397	0.090715	0.0472378	0.00263981	-0.0262264	-0.0189793	0.00805494	0.0238029	0.0292122	0.0229675	0.00616887	-0.00208006	-0.00708418	-0.0059719	-0.000930742	-0.0172091	-0.0380499	-0.0455823	-0.0565175	-0.0630318	-0.0504237	-0.0373839	-0.0387931	-0.0453371	-0.0501249	-0.0514899	-0.0323658	-0.0124009
	0.203215	0.15987	0.205711	0.434986	0.619498	0.769418	0.904612	0.811981	0.615585	0.528849	0.532528	0.637181	0.777833	0.846028	0.954624	1	0.962623	0.802643	0.645208	0.673315	0.619728	0.64056	0.683448	0.527721	0.476558	0.424847	0.240123	0.220776	0.397038	0.559947	0.652298	0.679043	0.726219	0.691481	0.516856	0.472062	0.530025	0.444747	0.328549	0.299158	0.21848	0.153773	0.15088	0.193781	0.214675	0.222791	0.223664	0.248643	0.270565
	0.146161	0.13727	0.138959	0.151072	0.17487	0.234652	0.282028	0.338061	0.420077	0.478593	0.58106	0.672473	0.690926	0.742485	0.89657	0.998391	1	0.966617	0.896944	0.720767	0.452184	0.268248	0.162791	0.088301	0.0520123	0.0251722	0.00446354	-0.00275179	-0.0182838	-0.0330956	-0.0275951	-0.0245662	-0.03768	-0.0438529	-0.0434231	-0.0354778	-0.0200859	-0.0201763	-0.0107298	0.0310928	0.0939225	0.137488	0.147886	0.15674	0.1691	0.164896	0.148484	0.139321	0.134303
	0.509104	0.505256	0.416658	0.344548	0.315401	0.310753	0.324873	0.461916	0.645026	0.681662	0.664618	0.69856	0.747185	0.798252	0.859723	0.947266	1	0.984599	0.896202	0.655029	0.401894	0.254401	0.161961	0.0954413	0.0484292	0.0174776	-0.00106403	0.00305352	-0.00339096	-0.0183516	-0.0210084	-0.0137945	0.000676003	0.013446	0.0341929	0.069767	0.113869	0.150526	0.172917	0.203542	0.267691	0.334723	0.365307	0.388124	0.398321	0.3468	0.260165	0.223332	0.27661
	0.326104	0.341076	0.358902	0.413381	0.430034	0.447872	0.497287	0.499949	0.473818	0.443924	0.481204	0.567452	0.70419	0.860576	0.955305	0.997997	1	0.933983	0.866573	0.838265	0.790371	0.668207	0.511088	0.403006	0.302015	0.192356	0.0694893	0.024994	0.10249	0.19085	0.212225	0.178556	0.120057	0.110555	0.144282	0.148502	0.155241	0.183902	0.170052	0.148728	0.150601	0.158896	0.180601	0.22126	0.218765	0.187339	0.199429	0.242636	0.295177
	0.488012	0.509742	0.51203	0.484543	0.484264	0.535488	0.561217	0.596047	0.653239	0.712717	0.769137	0.793778	0.815821	0.876549	0.924932	0.963664	1	0.996974	0.991756	0.953006	0.825711	0.617374	0.40235	0.257487	0.14199	0.0452895	-0.00289123	4.14147e-05	0.025994	0.0535404	0.0950042	0.161793	0.243997	0.332637	0.390588	0.447518	0.496594	0.495712	0.511324	0.545915	0.57793	0.608393	0.6433	0.624192	0.564509	0.528048	0.509356	0.493715	0.465228
	0.65456	0.688715	0.752596	0.802289	0.816075	0.829679	0.871802	0.89293	0.903504	0.921115	0.922309	0.933282	0.948882	0.959822	0.978664	0.991227	1	0.98482	0.96674	0.951147	0.835459	0.638757	0.498073	0.49666	0.611416	0.715273	0.669695	0.506343	0.331006	0.219372	0.216749	0.235334	0.217309	0.220575	0.221387	0.190148	0.179521	0.182948	0.188408	0.200974	0.239231	0.283606	0.336354	0.392394	0.414483	0.445768	0.504432	0.554447	0.591142
	0.509717	0.581535	0.64558	0.705964	0.759602	0.807206	0.843088	0.87328	0.903623	0.912083	0.901485	0.902986	0.925863	0.952982	0.975738	0.995917	1	0.967786	0.921263	0.867747	0.755149	0.587163	0.446965	0.358036	0.296357	0.265695	0.210731	0.0783492	-0.0534958	-0.0915017	-0.0333853	0.0227064	0.034672	0.0249839	0.00483921	-0.00533544	-0.0169189	-0.0294533	-0.0322716	-0.0213683	-0.00480253	0.016217	0.0565216	0.117988	0.180186	0.236676	0.29577	0.348227	0.398204
	0.0195053	0.0457758	0.0866006	0.047404	0.017684	0.0149139	0.00752003	0.0579297	0.114347	0.158937	0.225825	0.290435	0.368684	0.495323	0.637079	0.846994	1	0.999153	0.895839	0.693646	0.492727	0.308434	0.148949	0.0569905	0.0129214	-0.00240854	0.000571529	0.0123822	0.0155397	0.0165527	0.0195254	0.0206919	0.000787188	-0.0229373	-0.00541881	0.0154791	0.0142907	-0.0120042	-0.000585668	0.0475075	0.0487136	-0.000774402	-0.0187959	0.0047015	0.0154133	0.0215564	0.0290006	0.0214286	0.0235263
	0.0304464	0.0489951	0.0493511	0.0486958	0.101699	0.289834	0.474691	0.460453	0.399398	0.425054	0.497419	0.548251	0.580868	0.672142	0.836111	0.987646	1	0.901869	0.723624	0.603826	0.604992	0.558169	0.511395	0.429027	0.240864	0.0924259	0.0531946	0.0391485	0.0351795	0.0659787	0.0736361	0.0596886	0.032171	0.0168395	0.0248535	0.0167361	0.00940747	0.0263448	0.0245455	0.00900649	0.0144426	0.044208	0.0383577	0.0088839	0.0204816	0.0439804	0.0627017	0.0504822	0.0242961
	0.471113	0.397541	0.348528	0.31335	0.275775	0.241468	0.242411	0.241744	0.279943	0.382788	0.449115	0.448903	0.451971	0.518634	0.674651	0.878032	0.996273	1	0.924768	0.761539	0.543011	0.327049	0.144981	0.00742649	-0.0872255	-0.141411	-0.141953	-0.132512	-0.155598	-0.190722	-0.228733	-0.265132	-0.294322	-0.316775	-0.311667	-0.086435	0.29246	0.523683	0.668059	0.772532	0.757736	0.645889	0.522006	0.437086	0.394005	0.44435	0.591412	0.699962	0.667688
	0.0595364	0.0412653	0.0814196	0.157396	0.197275	0.261145	0.287356	0.303539	0.374327	0.438468	0.53817	0.652337	0.703997	0.717931	0.730152	0.825734	0.963699	1	0.933827	0.775103	0.535706	0.319224	0.217721	0.193834	0.162841	0.125372	0.128929	0.0844743	0.0125655	0.0418852	0.14133	0.204432	0.252904	0.296844	0.234158	0.14448	0.0999734	0.0812672	0.0817761	0.0684702	0.0943326	0.109887	0.057128	0.0441022	0.0581239	0.0496877	0.0453088	0.0380328	0.054207
	0.139586	0.174241	0.18923	0.238958	0.310953	0.392332	0.449297	0.483183	0.539062	0.585547	0.606278	0.636793	0.699585	0.803848	0.895636	0.950922	0.990488	1	0.966795	0.919487	0.827296	0.607835	0.329935	0.14037	0.0489872	0.0248359	0.0567522	0.0811236	0.0776495	0.0722473	0.072963	0.076237	0.0849246	0.0907132	0.0986287	0.0893348	0.0832322	0.0882587	0.0664363	0.0544703	0.0635663	0.0890245	0.11146	0.113039	0.103807	0.0995629	0.105334	0.105015	0.0977497
	0.403781	0.388295	0.392766	0.390126	0.340778	0.342447	0.416694	0.445257	0.410404	0.428411	0.496455	0.559029	0.640824	0.684975	0.733212	0.873137	0.995446	1	0.949098	0.853631	0.707088	0.495112	0.275992	0.147934	0.0978668	0.0905312	0.08514	0.118105	0.148702	0.124927	0.107348	0.124003	0.156989	0.241432	0.367178	0.465203	0.545518	0.648318	0.700702	0.705838	0.714695	0.721705	0.692617	0.638454	0.572058	0.492028	0.429961	0.381892	0.378978
	0.143974	0.161244	0.170674	0.177586	0.196268	0.246013	0.296656	0.337151	0.413571	0.4928	0.535246	0.569241	0.614436	0.673049	0.725049	0.74776	0.8098	0.934054	1	0.959056	0.817408	0.629006	0.49554	0.462996	0.445886	0.328276	0.182504	0.118041	0.103778	0.13582	0.173122	0.183551	0.209493	0.212612	0.173663	0.123737	0.0861365	0.0622051	0.0449743	0.0472508	0.031014	0.0142864	0.0435192	0.0745994	0.0985932	0.128231	0.134458	0.134412	0.142406
	0.193607	0.194829	0.193198	0.205191	0.250253	0.338899	0.452733	0.539569	0.588856	0.641584	0.69878	0.747595	0.820842	0.904768	0.944766	0.943314	0.946539	0.986899	1	0.854026	0.588137	0.354085	0.202654	0.114857	0.0628196	0.0276828	0.00272903	-0.0120429	-0.0155992	-0.0125273	-0.00349007	0.0109142	0.0146608	0.00419553	-0.00710875	-0.0128155	-0.0107604	-0.00384297	0.00412585	0.0165885	0.0371963	0.072016	0.122355	0.167559	0.187856	0.186176	0.180525	0.172943	0.173849
	0.0130744	-0.000841256	0.00217878	0.0185715	0.0509166	0.0578357	0.0554661	0.0664828	0.0917653	0.166289	0.250975	0.300411	0.359835	0.445856	0.569177	0.734283	0.89535	0.993324	1	0.925331	0.764534	0.518391	0.286297	0.155136	0.0888531	0.0473707	0.0199248	0.00832964	0.00529902	-0.000765766	-0.00452884	0.00218086	0.00535855	0.00586046	0.0117216	0.0166453	0.0217846	0.0159841	0.0126591	0.0157499	0.00505912	-0.00239206	0.00905332	0.0191545	0.0448483	0.0654831	0.0616987	0.0404532	0.0243135
	0.362309	0.229588	0.121364	0.108462	0.0750602	0.072958	0.111478	0.147047	0.189666	0.238968	0.274558	0.280014	0.321074	0.405167	0.49219	0.515984	0.639513	0.928627	1	0.876107	0.762294	0.582851	0.407997	0.334594	0.280911	0.21044	0.208822	0.287831	0.328574	0.318604	0.327823	0.294738	0.269493	0.254608	0.252837	0.238887	0.229156	0.230226	0.207168	0.202897	0.210256	0.245428	0.290525	0.309047	0.295265	0.328931	0.38616	0.412759	0.406017
	0.111731	0.0631298	0.106316	0.178501	0.275325	0.420473	0.569205	0.651028	0.724372	0.780639	0.77624	0.766237	0.852656	0.843417	0.784205	0.778146	0.792705	0.952079	1	0.904382	0.722673	0.464725	0.292313	0.251408	0.210975	0.155963	0.211136	0.328469	0.382233	0.398507	0.425516	0.43426	0.41389	0.356435	0.315622	0.284768	0.277882	0.264647	0.360169	0.637439	0.886886	0.91157	0.783868	0.611796	0.491529	0.584993	0.636731	0.540606	0.429597
	0.656485	0.649243	0.682318	0.706518	0.719364	0.734934	0.716396	0.695637	0.703767	0.713496	0.740514	0.786498	0.818904	0.839005	0.878769	0.90533	0.913844	0.959274	1	0.994358	0.874532	0.619934	0.410064	0.271713	0.156564	0.0874483	0.045692	-0.000973874	-0.0266771	-0.0204828	-0.02157	-0.0235825	-0.0109701	0.0259031	0.0454434	0.0659543	0.109864	0.156704	0.203223	0.244863	0.31832	0.395949	0.413089	0.419425	0.463384	0.534414	0.63761	0.719526	0.726593
	0.737848	0.755564	0.758072	0.762553	0.769056	0.780558	0.807877	0.845507	0.866663	0.882243	0.896295	0.903513	0.913278	0.926545	0.939765	0.948808	0.960132	0.975729	1	0.989058	0.870595	0.72038	0.655549	0.639929	0.519045	0.216498	-0.0940222	-0.223134	-0.181999	-0.109737	-0.0766529	-0.0500711	-0.0273524	-0.0038139	0.0210845	0.0435254	0.0817647	0.125207	0.175943	0.225716	0.272964	0.341627	0.408205	0.449439	0.486141	0.525453	0.570503	0.615995	0.656794
	0.131575	0.142075	0.170943	0.214248	0.241909	0.275965	0.342877	0.420684	0.472374	0.487345	0.513908	0.563861	0.602426	0.651576	0.732649	0.833538	0.933127	0.996388	1	0.938153	0.809974	0.617662	0.399906	0.22899	0.118932	0.0546624	0.019878	0.00308687	-0.000314948	0.000512177	0.0035017	0.00744022	0.00728114	0.00636608	0.00933265	0.00938057	0.0038407	0.000354433	0.0110664	0.0246499	0.0309138	0.041015	0.0506257	0.0575224	0.0670171	0.0751036	0.0794621	0.0908323	0.109641
	0.00576258	-0.00982161	0.00258551	0.00650147	0.00663036	0.00554632	-0.0041956	-0.00169254	0.0177946	0.0189467	0.0235714	0.0360134	0.0427783	0.0422338	0.0389614	0.0445094	0.0998759	0.38686	0.796733	1	0.996813	0.884506	0.710228	0.49796	0.307774	0.201178	0.121701	0.0453492	-0.00724549	-0.0146245	-4.35776e-06	0.0257664	0.0252583	0.00190961	0.00845708	-0.00909546	-0.0258769	-0.0217387	-0.0264367	-0.0311214	-0.0233864	-0.0054478	-0.00302065	-0.00551362	-0.0104099	-0.0120989	-0.00519576	-0.00208376	0.0116852
	0.313912	0.560151	0.713668	0.712532	0.668414	0.668786	0.758615	0.783875	0.770712	0.872945	0.956787	0.983623	0.980746	0.974899	0.91045	0.825339	0.839956	0.871544	0.92994	1	0.968708	0.840388	0.619584	0.387815	0.236414	0.137254	0.0708573	0.0327044	-0.00328807	-0.0435345	-0.0779284	-0.0863675	-0.085816	-0.0938469	-0.0931823	-0.0802366	-0.0597543	-0.0432038	-0.0335567	-0.0292034	-0.031759	-0.0247915	-0.00509518	0.0434631	0.0646951	0.0315864	0.0117476	0.0244934	0.0678319
	0.507164	0.443541	0.400138	0.333027	0.286142	0.256954	0.22603	0.240672	0.27916	0.322797	0.379575	0.42047	0.417982	0.463478	0.64773	0.747784	0.702991	0.721862	0.880103	1	0.892346	0.737167	0.563827	0.355111	0.212059	0.111577	0.0668726	0.0566508	0.0229643	-0.0226691	-0.0489336	-0.0598734	-0.0471999	-0.0252586	-0.0276313	-0.0298989	0.012126	0.122136	0.233383	0.28291	0.310705	0.332243	0.438774	0.687495	0.785316	0.649701	0.530817	0.481334	0.481906
	0.0482554	0.01743	0.0291825	0.0593736	0.111042	0.175758	0.210008	0.229291	0.28734	0.376169	0.462767	0.542692	0.606468	0.636283	0.66814	0.707073	0.769681	0.854128	0.941972	1	0.938073	0.799716	0.710371	0.674901	0.643846	0.563432	0.447975	0.39954	0.414194	0.452127	0.490188	0.537366	0.559795	0.510441	0.434314	0.358235	0.2927	0.24444	0.206137	0.157024	0.1058	0.093982	0.11908	0.103065	0.0189712	-0.0493456	-0.0618147	-0.0362326	0.0193373
	0.281565	0.307426	0.320183	0.331812	0.336732	0.370179	0.415672	0.491622	0.581434	0.640207	0.676487	0.679861	0.705201	0.741063	0.783462	0.832048	0.867792	0.934794	0.98132	1	0.923646	0.696006	0.472289	0.327507	0.225009	0.132423	0.0745989	0.0540767	0.0733502	0.116282	0.154274	0.179295	0.184545	0.178537	0.138753	0.105582	0.10623	0.117198	0.131348	0.131747	0.12601	0.145434	0.206865	0.263204	0.277135	0.271768	0.261427	0.250872	0.251534
	0.602459	0.683735	0.602271	0.390375	0.202019	0.126093	0.10894	0.092834	0.0845525	0.0873394	0.1227	0.227878	0.401437	0.568636	0.621558	0.563076	0.576017	0.696333	0.836162	1	0.883395	0.550344	0.377967	0.322765	0.34267	0.43124	0.464728	0.492086	0.485746	0.42181	0.363791	0.268395	0.202873	0.224606	0.246055	0.262471	0.288863	0.280714	0.271403	0.31513	0.330476	0.318415	0.422627	0.557843	0.660329	0.753039	0.690426	0.444165	0.347222
	0.870732	0.705249	0.56506	0.435484	0.334606	0.297227	0.291412	0.315408	0.353611	0.381041	0.432804	0.511788	0.636799	0.798058	0.896589	0.935691	0.939376	0.899536	0.925979	1	0.959817	0.719358	0.406947	0.18318	0.0841481	0.0513577	0.0253148	0.020599	0.0360671	0.0476531	0.0712852	0.091407	0.0928015	0.116736	0.130893	0.101021	0.0732839	0.0821158	0.0688851	0.0556826	0.0897116	0.123156	0.146463	0.183734	0.216663	0.226754	0.285421	0.479483	0.733837
	0.0653553	0.0730761	0.0421065	0.01428	0.0240568	0.0376061	0.045926	0.0666135	0.0957271	0.110472	0.119695	0.130838	0.21675	0.329365	0.358428	0.377804	0.566054	0.854643	0.97132	1	0.961815	0.761873	0.509619	0.298661	0.165577	0.0996349	0.0608336	0.0583441	0.066751	0.0465305	0.0424282	0.0493966	0.0447073	0.0429718	0.0347606	0.0236959	0.0104599	0.0118491	0.0312284	0.0507748	0.0741252	0.103683	0.125432	0.120469	0.137425	0.143502	0.097015	0.0623731	0.0398935
	0.863898	0.913262	0.917202	0.960761	0.964997	0.920242	0.914155	0.89155	0.847986	0.842811	0.853161	0.836269	0.80388	0.788722	0.808883	0.833705	0.854444	0.859712	0.890561	1	0.91526	0.697789	0.561463	0.394629	0.25754	0.209504	0.233518	0.214028	0.247365	0.371397	0.411267	0.402535	0.436122	0.51231	0.583574	0.608967	0.62387	0.638141	0.629991	0.643868	0.715479	0.806023	0.872672	0.886077	0.863265	0.886147	0.941135	0.94693	0.878562
	0.531917	0.529293	0.563074	0.590167	0.58486	0.604513	0.639617	0.685193	0.699341	0.687588	0.692494	0.704597	0.735953	0.766668	0.803782	0.862988	0.864713	0.809183	0.866217	1	0.892113	0.626234	0.426921	0.257384	0.161153	0.134155	0.141918	0.106374	0.114002	0.204424	0.229101	0.21712	0.191622	0.178181	0.219562	0.236701	0.258848	0.347179	0.43404	0.496689	0.54957	0.573814	0.539152	0.478453	0.440668	0.460125	0.487633	0.466854	0.483537
	0.333329	0.355657	0.379271	0.408553	0.435807	0.455854	0.478533	0.504289	0.531095	0.554338	0.570452	0.596427	0.644231	0.705993	0.772928	0.83309	0.884319	0.931171	0.972198	1	0.959483	0.835409	0.685977	0.544023	0.414802	0.288436	0.152619	0.0247355	-0.0450221	-0.031097	0.0490821	0.133305	0.183223	0.20891	0.214885	0.208958	0.202783	0.2018	0.20031	0.208659	0.223184	0.233506	0.241987	0.251458	0.261146	0.266935	0.276349	0.287265	0.30098
	0.539616	0.57185	0.568124	0.494385	0.501032	0.602333	0.788773	0.967551	0.959582	0.876713	0.808007	0.719591	0.668008	0.664282	0.622225	0.596221	0.634422	0.726173	0.901117	1	0.943676	0.816915	0.617904	0.536877	0.493987	0.430112	0.365193	0.230179	0.174077	0.201686	0.238713	0.288222	0.328208	0.319897	0.331489	0.370742	0.389986	0.400481	0.416464	0.453215	0.464647	0.420569	0.41535	0.43332	0.401378	0.388479	0.386839	0.348215	0.375183
	0.323105	0.335964	0.393535	0.442117	0.470559	0.503517	0.542987	0.655943	0.841305	0.931981	0.947308	0.959258	0.944946	0.899367	0.813658	0.731642	0.697678	0.6873	0.711977	0.842852	1	0.93704	0.661066	0.405818	0.235302	0.149457	0.105971	0.072784	0.0826781	0.105178	0.117806	0.121251	0.104827	0.108883	0.112557	0.109477	0.137815	0.188227	0.249628	0.330933	0.399998	0.468927	0.587702	0.659008	0.608598	0.503917	0.416493	0.363194	0.339937
	0.118941	0.127525	0.12697	0.130136	0.146624	0.208282	0.287128	0.331356	0.36506	0.397128	0.399556	0.387554	0.400709	0.422877	0.443754	0.477043	0.514903	0.620153	0.77946	0.929137	1	0.838432	0.560119	0.357378	0.208152	0.108982	0.0734484	0.106966	0.201696	0.331722	0.518117	0.747497	0.915454	0.976858	0.891448	0.723329	0.602765	0.549272	0.533645	0.525653	0.49777	0.443185	0.39474	0.349373	0.297352	0.255093	0.230404	0.199439	0.157292
	0.227043	0.258854	0.335989	0.489622	0.566876	0.567939	0.62282	0.700196	0.73269	0.68202	0.601598	0.625901	0.733176	0.787859	0.772161	0.755707	0.790739	0.857559	0.897726	0.953209	1	0.959875	0.854787	0.745214	0.63645	0.482346	0.345947	0.285949	0.378766	0.534871	0.59086	0.617429	0.609288	0.56906	0.504365	0.376512	0.263248	0.150797	0.0534393	0.0495642	0.0949504	0.118242	0.16767	0.187609	0.158827	0.151565	0.122785	0.114865	0.155744
	0.658503	0.564791	0.51456	0.387867	0.334178	0.415166	0.448398	0.565977	0.670205	0.570556	0.606214	0.733641	0.774017	0.765077	0.749083	0.686207	0.635014	0.703735	0.802209	0.898741	1	0.947237	0.732898	0.591863	0.478263	0.41798	0.416432	0.40673	0.332362	0.311615	0.418146	0.449917	0.38762	0.379484	0.351049	0.266855	0.240473	0.204247	0.112362	0.109525	0.166529	0.221646	0.343166	0.446349	0.541247	0.612162	0.628942	0.639297	0.666845
	0.243293	0.193039	0.252961	0.283141	0.264743	0.225132	0.206053	0.222463	0.18761	0.135413	0.141352	0.266573	0.460445	0.640449	0.773199	0.821176	0.737684	0.663455	0.69336	0.869602	1	0.801247	0.503418	0.290517	0.157664	0.105201	0.0720891	0.0886642	0.0986569	0.120364	0.198946	0.231927	0.219261	0.214421	0.217252	0.217245	0.2493	0.262271	0.214187	0.164371	0.231288	0.334045	0.427637	0.510252	0.483043	0.451802	0.422967	0.390429	0.353211
	0.189676	0.180642	0.203181	0.252483	0.290716	0.358174	0.414212	0.390628	0.331767	0.345869	0.424222	0.431764	0.379419	0.401237	0.473485	0.595825	0.749893	0.828614	0.863376	0.950158	1	0.923372	0.80126	0.649243	0.464953	0.24016	0.037665	-0.0677836	-0.086119	-0.072937	-0.0765508	-0.0657847	-0.0518288	-0.0499391	-0.0524638	-0.0553959	-0.0369911	-0.0259897	-0.0148121	0.0390766	0.130205	0.232173	0.314774	0.292583	0.280003	0.352198	0.353678	0.306065	0.260098
	0.0633129	0.078168	0.0827182	0.0944241	0.12281	0.135234	0.133656	0.144579	0.18857	0.237042	0.290986	0.34655	0.39707	0.456529	0.510749	0.534068	0.584599	0.692706	0.811052	0.938019	1	0.899126	0.656843	0.429837	0.271893	0.151446	0.0701409	0.0169191	-0.00159894	-0.00891524	-0.00361399	-1.33946e-05	0.0037947	0.00896805	0.012594	0.0277962	0.0159072	0.00253841	0.00948022	0.0143287	0.0276288	0.0636884	0.153964	0.222846	0.217467	0.18516	0.140963	0.0982697	0.0683822
	0.860326	0.898162	0.918197	0.93336	0.938296	0.93579	0.940971	0.931446	0.901691	0.867343	0.833147	0.809289	0.812233	0.84337	0.885121	0.93311	0.96341	0.962191	0.955781	0.979735	1	0.933215	0.755624	0.520833	0.314742	0.165054	0.0665714	0.0150985	-0.00521783	-0.0104486	-0.0108699	-0.0100889	-0.00774085	-0.00308728	0.00439006	0.0168849	0.0380344	0.0653248	0.094952	0.127632	0.16942	0.224518	0.295535	0.386128	0.487254	0.585835	0.6693	0.732534	0.777012
	-0.0336174	-0.0168717	-0.0110242	-0.0201996	0.00467651	0.0362192	0.0409202	0.0671224	0.100502	0.150511	0.217655	0.25044	0.287583	0.33779	0.412515	0.492409	0.537719	0.588675	0.68211	0.877203	1	0.847947	0.545314	0.293803	0.132194	0.0326902	-0.00786121	0.0102757	0.058273	0.0842346	0.0760237	0.0489409	0.0281726	0.011011	0.0083326	-0.000810603	-0.000891597	0.00205194	0.00685718	-0.000922969	-0.0413219	-0.0582102	-0.0442945	-0.0401758	-0.0229702	-0.0146429	-0.00713408	0.00475935	-0.010656
	0.12149	0.118671	0.125269	0.139254	0.141423	0.136031	0.149008	0.160811	0.178051	0.201634	0.220312	0.274767	0.387944	0.493288	0.568307	0.632068	0.677909	0.729475	0.802992	0.910858	1	0.9536	0.745069	0.485959	0.280979	0.142739	0.0579072	0.00865291	-0.0148488	-0.0152266	-0.0116559	0.00472185	0.0225497	0.0522676	0.100592	0.131872	0.164025	0.201974	0.25698	0.30926	0.307019	0.270439	0.242434	0.230265	0.20862	0.189287	0.172959	0.140385	0.123747
	0.0398633	0.0193032	0.0167937	0.00443891	0.0282914	0.0428929	0.0693555	0.17076	0.27691	0.395016	0.548658	0.570439	0.547959	0.643432	0.764623	0.910849	0.992336	0.893164	0.76774	0.884649	1	0.97173	0.834178	0.590993	0.40663	0.259937	0.166036	0.106447	0.0845806	0.112886	0.121322	0.0995618	0.0708318	0.0438831	0.0337072	0.015911	0.00802566	0.0271248	-0.00471014	0.00140262	0.0573922	0.0313593	0.00108449	0.0275735	0.041739	0.0781841	0.0703256	0.0486117	0.0624131
	0.0638378	0.0754676	0.0814779	0.0704815	0.0676145	0.0851981	0.0829578	0.0717884	0.109151	0.140669	0.156251	0.177952	0.195326	0.200798	0.196346	0.22299	0.242906	0.273137	0.414459	0.681516	0.947589	1	0.790449	0.508848	0.308588	0.17282	0.0868181	0.0669851	0.107914	0.150013	0.152108	0.143785	0.154752	0.173067	0.162346	0.12935	0.113616	0.114136	0.10537	0.0889977	0.0928943	0.0991867	0.108282	0.128863	0.121249	0.0808361	0.0597836	0.0642521	0.0708779
	0.143727	0.191602	0.184956	0.144861	0.112325	0.0991516	0.105545	0.117942	0.112223	0.101859	0.145598	0.223478	0.273682	0.343763	0.383772	0.433898	0.519953	0.565763	0.639758	0.808696	0.934119	1	0.933084	0.722998	0.565139	0.423005	0.224982	0.124077	0.156665	0.205048	0.237054	0.222214	0.25962	0.333046	0.419055	0.489225	0.509684	0.534394	0.568341	0.605845	0.606705	0.598074	0.552232	0.541209	0.588423	0.595282	0.536814	0.391841	0.236984
	0.0468284	0.0525229	0.0574366	0.0697651	0.0456957	0.0302856	0.0522209	0.0662419	0.0647784	0.0765987	0.118532	0.145333	0.150329	0.194293	0.281411	0.304794	0.282045	0.348959	0.423194	0.477743	0.701207	1	0.96386	0.65227	0.371283	0.181456	0.109851	0.121781	0.233831	0.308136	0.243808	0.214513	0.226814	0.19844	0.159685	0.134282	0.10855	0.0831263	0.0663739	0.0557435	0.0476635	0.0507735	0.0655614	0.0898166	0.106408	0.0996094	0.091459	0.0681474	0.0436164
	0.686323	0.392675	0.195787	0.0841484	0.0308577	0.01222	0.00998416	0.0722818	0.282432	0.392613	0.324487	0.344608	0.445571	0.504317	0.642049	0.85457	0.975254	0.990564	0.88543	0.815678	0.919983	1	0.802895	0.539683	0.399601	0.284445	0.208619	0.138818	0.0664801	0.0548702	0.0787117	0.13321	0.185625	0.192482	0.158309	0.108916	0.13861	0.161461	0.191664	0.233488	0.183927	0.11647	0.140434	0.240609	0.28454	0.288553	0.322235	0.316389	0.431559
	0.0623745	0.109265	0.252657	0.279841	0.332489	0.460973	0.469192	0.435407	0.471242	0.481835	0.536347	0.730575	0.764749	0.708456	0.62096	0.55216	0.624921	0.653834	0.677551	0.787255	0.960825	1	0.772101	0.492385	0.309733	0.211302	0.139165	0.171064	0.281976	0.345	0.360442	0.327016	0.355896	0.554831	0.819696	0.963128	0.959039	0.96499	0.937814	0.767629	0.713227	0.747844	0.79792	0.795371	0.627266	0.488279	0.45279	0.41087	0.252771
	0.212469	0.230711	0.275342	0.249788	0.192847	0.12713	0.147636	0.145319	0.115725	0.111264	0.132927	0.219553	0.297519	0.33451	0.335029	0.375208	0.368839	0.332624	0.359489	0.492465	0.863567	1	0.844489	0.639684	0.406658	0.283164	0.223661	0.171726	0.0861366	0.114031	0.238965	0.266133	0.207447	0.167072	0.180735	0.203497	0.213761	0.242198	0.242629	0.233123	0.236106	0.222571	0.251498	0.251645	0.250042	0.331272	0.286293	0.229601	0.251721
	0.0349592	0.0380216	0.0585109	0.0748792	0.0762549	0.0749092	0.100497	0.166626	0.233359	0.292927	0.370498	0.432012	0.484017	0.564692	0.634662	0.71409	0.794659	0.814914	0.870041	0.94545	0.969724	1	0.981357	0.926623	0.885505	0.774472	0.563414	0.313796	0.11084	0.0557925	0.0966201	0.107176	0.101304	0.105689	0.105887	0.081037	0.0565289	0.0322019	0.0235344	0.0237642	0.00992848	0.0208739	0.0350317	0.0218854	0.0195712	0.0278449	0.039108	0.0519813	0.0498464
	0.298429	0.341337	0.391287	0.438863	0.47185	0.511215	0.576711	0.633278	0.668035	0.689448	0.693619	0.701666	0.715396	0.737886	0.781385	0.821197	0.849395	0.866392	0.876952	0.903085	0.946002	1	0.975857	0.85687	0.705933	0.540056	0.374323	0.227992	0.137768	0.107584	0.089983	0.0588253	0.0333967	0.0139576	0.00277336	-0.000874027	0.000566531	0.000196808	-0.00174954	0.00108817	0.00600299	0.0154316	0.0299159	0.0471416	0.063207	0.0789762	0.10793	0.159123	0.211111
	0.253598	0.236688	0.231095	0.249275	0.253822	0.241697	0.217917	0.221133	0.231755	0.218857	0.222385	0.226841	0.248884	0.307054	0.382995	0.439357	0.494523	0.576846	0.6502	0.781375	0.957055	1	0.808558	0.499294	0.24487	0.0882612	0.00341292	-0.0109009	0.013195	0.0341619	0.0358489	0.0345503	0.0535594	0.0728241	0.0674513	0.0470013	0.0252265	-0.000621182	0.00153546	4.64593e-05	-0.0132116	-0.00519459	0.0262994	0.0558238	0.0786541	0.124209	0.19726	0.2376	0.23565
	0.117347	0.159476	0.194753	0.283471	0.379036	0.36742	0.323619	0.324459	0.323567	0.354894	0.449879	0.579966	0.674607	0.691315	0.666287	0.564983	0.446514	0.404208	0.509394	0.683767	0.854173	1	0.926967	0.659857	0.396844	0.236469	0.150576	0.0880409	0.0693761	0.064651	0.0372247	0.0259607	0.0187475	-0.00133431	-0.00248049	0.0389347	0.0940273	0.0905819	0.0916386	0.177691	0.228771	0.220824	0.252229	0.261045	0.239058	0.231102	0.220052	0.22051	0.175806
	0.00280018	0.00411758	0.0510261	0.0913715	0.0822258	0.0983495	0.119005	0.122438	0.120848	0.132238	0.208144	0.23907	0.254924	0.268268	0.242037	0.204451	0.146371	0.145269	0.320157	0.669468	0.948963	1	0.881054	0.668159	0.470365	0.300577	0.156551	0.0813824	0.0427661	0.0438974	0.0260052	-0.0107096	-0.00389952	0.00555116	0.00452818	0.000678018	-0.0312018	-0.0475481	-0.0396104	-0.0476554	-0.0336405	-0.0157067	-0.00841199	0.0154502	0.0251962	-0.00504171	-0.0477293	-0.0504398	-0.0229352
	0.352179	0.267878	0.250225	0.259229	0.286429	0.296202	0.311715	0.351427	0.314226	0.39245	0.535689	0.597822	0.570621	0.483992	0.465174	0.579824	0.708088	0.786045	0.93869	0.977923	0.936062	1	0.973301	0.812248	0.595181	0.401626	0.274613	0.2041	0.164466	0.142078	0.129606	0.175323	0.244567	0.337095	0.473815	0.583733	0.757912	0.932843	0.948456	0.848264	0.695155	0.591418	0.584537	0.570218	0.490917	0.478508	0.457082	0.416828	0.437897
	0.240657	0.304317	0.415405	0.527693	0.600005	0.652953	0.678103	0.694794	0.736284	0.759056	0.762292	0.764272	0.779647	0.802443	0.80924	0.784695	0.725006	0.666927	0.651119	0.731149	0.875168	0.979007	1	0.917882	0.764314	0.560298	0.312338	0.134205	0.119359	0.193866	0.201066	0.155626	0.150038	0.18596	0.21699	0.224603	0.230611	0.231545	0.237334	0.251218	0.271898	0.287217	0.303843	0.306111	0.274262	0.231385	0.197909	0.188684	0.202654
	0.309763	0.410544	0.506139	0.619384	0.720591	0.731457	0.689079	0.663346	0.619689	0.56859	0.550683	0.516442	0.583212	0.764393	0.860203	0.937909	0.965983	0.892758	0.843455	0.868393	0.916297	0.929982	1	0.971873	0.729843	0.432285	0.182871	0.045627	-0.00203874	-0.00841709	0.0051067	0.0610036	0.146712	0.185023	0.15077	0.123864	0.163111	0.251681	0.30153	0.269031	0.280225	0.306819	0.253526	0.191739	0.167493	0.161254	0.190824	0.232962	0.233408
	0.0729908	0.0790251	0.0685676	0.0486595	0.0350553	0.0251062	0.0230015	0.0320171	0.042738	0.0607113	0.0618765	0.0927464	0.162706	0.259532	0.376454	0.427573	0.426962	0.412802	0.421154	0.462841	0.552986	0.806229	1	0.899838	0.661088	0.381971	0.133084	0.00979395	-0.00809409	0.00510213	0.0141344	0.0204448	0.0277591	0.023228	0.0141087	0.0216527	0.0383802	0.0594711	0.0588133	0.0409542	0.0530884	0.060132	0.042729	0.0445166	0.0565357	0.0617602	0.062525	0.0527074	0.0446707
	0.0205187	0.00814954	0.00893506	0.0124874	0.0145223	0.0295449	0.0659624	0.128438	0.42058	0.727276	0.630416	0.394096	0.341128	0.349491	0.301869	0.355395	0.500487	0.572169	0.562518	0.577338	0.642136	0.851743	1	0.85947	0.673947	0.607624	0.65978	0.6451	0.483847	0.30618	0.209076	0.189262	0.197249	0.238792	0.312835	0.362669	0.343613	0.301198	0.274503	0.242388	0.195441	0.140098	0.0869476	0.0519617	0.0317592	0.0151597	0.00566822	-0.00195322	0.00345052
	0.0225395	0.0403008	0.0514211	0.0559922	0.0496153	0.054176	0.0727719	0.0765243	0.0869291	0.0891726	0.0767751	0.104033	0.154956	0.195431	0.250864	0.321097	0.398877	0.472584	0.541939	0.658378	0.81692	0.980262	1	0.769445	0.458467	0.22281	0.0867772	0.0223831	0.00142946	0.00157162	0.0036483	0.00248465	0.00445346	0.0089624	0.0104744	0.00710388	-0.000483189	0.00448317	0.0138173	0.0217215	0.0246297	0.026138	0.0336086	0.0399054	0.0427435	0.0441968	0.0476582	0.0432802	0.0293095
	0.0919885	0.103944	0.127209	0.10249	0.0851362	0.109777	0.131995	0.116481	0.106268	0.107376	0.0896609	0.0989454	0.145477	0.19799	0.234561	0.255811	0.270675	0.310185	0.378106	0.491285	0.638699	0.834147	1	0.960528	0.74111	0.434561	0.146	-0.0089516	-0.0362686	-0.00457547	0.0777878	0.170044	0.206577	0.201491	0.171043	0.14375	0.10649	0.0511271	0.0314174	0.0153243	0.00464259	0.0322512	0.0374296	0.0319083	0.0765642	0.106031	0.0914011	0.0593007	0.0595559
	0.0248955	0.0346425	0.0410361	0.0500625	0.0670904	0.0869029	0.109776	0.138361	0.1703	0.199376	0.221563	0.238473	0.256407	0.27662	0.294529	0.320955	0.36083	0.415848	0.509581	0.668122	0.851622	0.96695	1	0.963336	0.834424	0.617553	0.355475	0.149069	0.0487954	0.0112555	-0.000432064	-0.00325437	-0.00314526	-0.00316118	-0.0043355	-0.00468817	-0.00484768	-0.00544911	-0.0059087	-0.00474722	-0.00315643	-0.00257357	-0.00161533	-0.000805519	0.000637347	0.00265099	0.00453782	0.00861673	0.0127206
	0.110753	0.112998	0.110826	0.113189	0.126138	0.145241	0.158173	0.165382	0.16864	0.18057	0.19606	0.210624	0.227573	0.238903	0.245363	0.261341	0.303133	0.350365	0.411848	0.551375	0.794892	0.977537	1	0.949911	0.800065	0.542841	0.288557	0.121441	0.0396577	-0.00340087	-0.0268062	-0.0350658	-0.0364594	-0.0353801	-0.0345736	-0.0274682	-0.0193794	-0.0139623	0.00402536	0.022882	0.0323042	0.0415547	0.0588799	0.0802608	0.0900421	0.0875277	0.091783	0.101274	0.100794
	0.0371688	0.0457174	0.0316752	0.0397014	0.0977225	0.344981	0.634708	0.694931	0.729387	0.76049	0.761738	0.675286	0.559509	0.54216	0.569722	0.638606	0.678345	0.639226	0.517412	0.446569	0.621256	0.896241	1	0.797506	0.472394	0.226214	0.090975	0.0487733	0.0119406	0.0026628	0.00534491	0.0231064	0.0138192	0.00792069	0.0588433	0.078444	0.0431376	0.00808225	0.00193928	0.0336806	0.0752939	0.0690063	0.0607406	0.0633772	0.0452895	0.0169545	-0.0256539	-0.0434334	0.0114865
	0.480594	0.427155	0.39112	0.358485	0.383983	0.456597	0.512299	0.588794	0.637319	0.61456	0.578085	0.597547	0.686539	0.713137	0.699306	0.764579	0.830453	0.828417	0.819586	0.873147	0.927764	0.939716	1	0.975707	0.742449	0.444269	0.189956	0.00258811	-0.0795033	-0.0320904	0.061824	0.136562	0.160639	0.149506	0.186171	0.263955	0.350434	0.403532	0.444787	0.486024	0.469072	0.465364	0.542472	0.564962	0.514863	0.487052	0.499977	0.513782	0.512256
	-0.0169491	0.0119998	0.0184198	0.0361055	0.0438258	0.0450047	0.0838888	0.117593	0.108602	0.126565	0.161023	0.160941	0.182555	0.221272	0.245336	0.258323	0.258904	0.253783	0.294742	0.446031	0.608649	0.720342	0.885264	1	0.968888	0.886502	0.776921	0.640221	0.556236	0.498379	0.382858	0.255878	0.196963	0.180603	0.141353	0.135691	0.121154	0.0862161	0.118358	0.158193	0.151173	0.151707	0.137039	0.11407	0.107952	0.0837657	0.0485956	0.0237266	-0.00302183
	0.032632	0.0355293	0.0385725	0.0425709	0.0406934	0.032781	0.0295478	0.0303104	0.0247798	0.0241288	0.0284013	0.0309884	0.0396818	0.0467275	0.0474715	0.0457332	0.045844	0.0544666	0.0739315	0.136938	0.290876	0.565969	0.867959	1	0.940908	0.744281	0.489925	0.327659	0.260432	0.214183	0.180748	0.153241	0.11962	0.0999503	0.094431	0.0703872	0.0321726	0.0105504	0.00576199	0.00207526	0.00497463	0.0109281	0.0174275	0.0270028	0.0299151	0.0290214	0.0292716	0.0297393	0.0268048
	0.000767879	-0.0216523	-0.032127	-0.0172404	-0.000878881	0.0127627	0.0300973	0.0709788	0.158216	0.265732	0.350908	0.417618	0.482228	0.552665	0.59287	0.600293	0.590305	0.532694	0.438173	0.40547	0.465474	0.606282	0.848433	1	0.97346	0.819292	0.598163	0.461812	0.463804	0.468	0.367878	0.24226	0.150523	0.0830562	0.0344845	0.000603373	-0.016713	-0.00142976	0.0194267	0.0104341	-0.00964339	-0.0191327	-0.0204406	-0.0171206	-0.0166863	-0.0128037	0.0189161	0.0428621	0.0282933
	0.0210699	0.0441963	0.060724	0.0691094	0.0891571	0.124998	0.156945	0.221668	0.279503	0.276015	0.262873	0.236534	0.211963	0.205507	0.188067	0.172679	0.17037	0.177533	0.220365	0.367085	0.579346	0.771998	0.929515	1	0.972292	0.842847	0.649341	0.519075	0.514788	0.580145	0.641633	0.656166	0.607198	0.501607	0.345286	0.210703	0.140494	0.0964151	0.0603689	0.0359174	0.0180526	0.00983673	0.0140773	0.0206829	0.0329505	0.0368842	0.0252941	0.0112814	0.00209733
	0.134475	0.158453	0.169697	0.167708	0.168226	0.170088	0.175675	0.181243	0.175897	0.159761	0.141173	0.116397	0.094275	0.0928031	0.101172	0.112406	0.12159	0.131051	0.158438	0.242919	0.42761	0.676637	0.889566	1	0.999395	0.880642	0.669266	0.466715	0.328678	0.234289	0.162625	0.115834	0.096053	0.0853898	0.0725379	0.0580135	0.0455516	0.0382814	0.035055	0.0374267	0.0449869	0.0517735	0.0581234	0.0613207	0.0544167	0.0468902	0.045113	0.050422	0.0696087
	0.0338692	0.0311591	0.0336549	0.0376235	0.0438697	0.0568512	0.0710664	0.0827805	0.0940231	0.106976	0.118936	0.128568	0.147667	0.172804	0.181813	0.176013	0.180388	0.21364	0.268343	0.344844	0.483513	0.696591	0.900412	1	0.974766	0.812856	0.565921	0.354558	0.220782	0.138041	0.0839101	0.048475	0.0235964	0.00829172	-0.00101138	-0.0109645	-0.0154554	-0.0125273	-0.00612731	0.00717943	0.0248709	0.0356317	0.0444879	0.0567419	0.0666063	0.0689367	0.0669454	0.0608905	0.0527211
	0.0912846	0.174204	0.243072	0.223361	0.198753	0.209485	0.24165	0.276223	0.373431	0.457284	0.379053	0.391013	0.469983	0.435588	0.376398	0.321991	0.31911	0.29092	0.207368	0.186057	0.215783	0.335873	0.687259	1	0.946317	0.687165	0.550026	0.46128	0.402357	0.429854	0.431903	0.36869	0.263031	0.262014	0.274466	0.331022	0.424086	0.364726	0.26861	0.208713	0.124855	0.104628	0.129854	0.13555	0.138456	0.113406	0.0959301	0.101204	0.0784584
	0.12419	0.154759	0.0886242	0.0629656	0.110956	0.116296	0.112662	0.106167	0.123027	0.0748105	0.0262699	0.0508645	0.100411	0.170815	0.165174	0.133855	0.16748	0.178067	0.222014	0.28977	0.360237	0.531308	0.778691	1	0.979639	0.667349	0.316908	0.0979434	0.0927451	0.224009	0.360273	0.427973	0.399335	0.37591	0.316124	0.30149	0.330097	0.315254	0.285696	0.249284	0.217311	0.191379	0.175617	0.168	0.199985	0.208643	0.200139	0.17455	0.142488
	0.170388	0.158174	0.140251	0.128448	0.136505	0.150142	0.160565	0.180198	0.192688	0.187954	0.177182	0.171696	0.175091	0.18649	0.211226	0.235476	0.240657	0.229661	0.213857	0.186803	0.25704	0.553663	0.870335	1	0.924715	0.729466	0.60624	0.560939	0.52463	0.486914	0.444178	0.406268	0.36775	0.336113	0.308846	0.27649	0.248533	0.225699	0.207988	0.190077	0.173877	0.161766	0.147844	0.137473	0.128875	0.125012	0.143189	0.166462	0.175089
	0.0970315	0.113238	0.136604	0.153987	0.169854	0.218669	0.255694	0.258673	0.281783	0.309806	0.356456	0.416412	0.439459	0.452446	0.47456	0.487101	0.498118	0.526928	0.534552	0.521082	0.55435	0.708277	0.892371	1	0.926157	0.625026	0.328726	0.149051	0.0771701	0.0627402	0.0586266	0.0587555	0.0530306	0.0468437	0.0395339	0.0259426	0.0108441	0.0120181	0.0211842	0.0292853	0.0301471	0.0170055	0.0212327	0.0278393	0.0254458	0.031321	0.0307205	0.0438242	0.0648587
	0.35322	0.295854	0.234471	0.239958	0.315246	0.320476	0.344088	0.38139	0.379501	0.374441	0.332288	0.293676	0.277743	0.286067	0.311355	0.30709	0.298688	0.338849	0.297693	0.287638	0.312182	0.495391	0.863836	1	0.863974	0.535821	0.211155	0.0649604	0.169754	0.311224	0.374723	0.4506	0.412921	0.36878	0.413788	0.452446	0.437526	0.387944	0.351573	0.359506	0.356965	0.317613	0.299726	0.300636	0.357277	0.411546	0.337945	0.272314	0.336041
	0.122973	0.121889	0.104012	0.102329	0.126268	0.124996	0.10944	0.13122	0.138661	0.152479	0.168077	0.159467	0.1744	0.205132	0.230353	0.22577	0.223225	0.245862	0.227372	0.278576	0.372592	0.500058	0.769953	1	0.996031	0.734427	0.404708	0.156839	0.0664168	0.0843492	0.119687	0.142238	0.126285	0.110173	0.112361	0.136908	0.127752	0.134246	0.12263	0.107565	0.121374	0.120307	0.135802	0.0986746	0.0832346	0.10631	0.10875	0.0806711	0.0656474
	0.487904	0.50245	0.519825	0.508257	0.480674	0.469922	0.456967	0.434212	0.420837	0.410108	0.430904	0.488657	0.555638	0.61645	0.653696	0.631013	0.55796	0.502695	0.463026	0.419496	0.478384	0.669344	0.874562	1	0.91077	0.610503	0.299524	0.102486	0.0344116	0.0554649	0.0545737	0.0273917	0.0342012	0.0440128	0.0576241	0.078729	0.127761	0.156903	0.149038	0.164897	0.195263	0.239177	0.287637	0.338837	0.397385	0.436556	0.451134	0.462779	0.471337
	0.0817343	0.0919019	0.102685	0.106492	0.117977	0.130762	0.142065	0.161769	0.201239	0.231146	0.247697	0.275295	0.314456	0.357052	0.377065	0.39824	0.437686	0.471095	0.496023	0.49925	0.569066	0.792166	0.976901	1	0.827053	0.484566	0.185939	0.0408528	0.0335294	0.0684306	0.0788438	0.0771053	0.0607772	0.0493017	0.0442146	0.0376476	0.0339913	0.0348654	0.0235118	0.0154711	0.0266905	0.0311701	0.0311495	0.0400103	0.0464167	0.0371621	0.038933	0.0522649	0.0618957
	0.00440244	0.0297213	0.0272682	-0.00105431	-0.00227622	0.0125169	0.0292557	0.0206388	0.0358673	0.0473014	0.0262115	0.016794	0.0264041	0.0642499	0.057174	0.0570386	0.0817192	0.0914185	0.115852	0.173575	0.265218	0.504597	0.831375	1	0.935104	0.675382	0.372861	0.142438	0.0419388	0.0124903	-0.000425565	0.0114379	0.0326665	0.0330264	0.0230984	0.0214262	0.0262069	0.0310888	0.018747	-0.0169592	-0.0401944	-0.0255147	0.00394887	0.0363875	0.0468298	0.0216714	-0.0110644	0.0255061	0.0722159
	0.071654	0.061429	0.0505462	0.0568305	0.0685663	0.0468444	0.0446019	0.0728072	0.0803029	0.0769707	0.0920899	0.114024	0.127341	0.152536	0.188041	0.209952	0.228138	0.247996	0.279029	0.386829	0.544741	0.745603	0.947345	1	0.87	0.601818	0.273502	0.048804	-0.0227593	-0.0259113	0.0107478	0.0393566	0.0364605	0.0300236	0.0256544	0.00729517	-0.0106723	-0.0229951	-0.0157509	-0.00976227	-0.0121076	-0.00536577	0.00717412	0.0383434	0.0632402	0.0701578	0.0714395	0.0733877	0.0751
	0.0821475	0.0951856	0.10387	0.118378	0.105981	0.0806855	0.100783	0.112668	0.127468	0.135905	0.130093	0.147256	0.175145	0.213493	0.224187	0.226285	0.263305	0.310568	0.340304	0.436442	0.558669	0.695364	0.894587	1	0.941647	0.692302	0.313137	0.0105682	-0.132476	-0.133963	-0.0543367	0.0295113	0.0705589	0.0987466	0.102832	0.0842393	0.0649146	0.0490479	0.0734046	0.0514238	0.0189561	0.0592796	0.0913574	0.111151	0.114418	0.109205	0.0971994	0.0828328	0.0726703
	0.128086	0.0991778	0.110837	0.135961	0.116663	0.08923	0.0817236	0.102361	0.0976632	0.0619773	0.0690065	0.0817974	0.0880556	0.0878409	0.0987663	0.11858	0.11841	0.126624	0.168164	0.259773	0.345579	0.539271	0.853119	1	0.892317	0.657197	0.370938	0.228258	0.279629	0.400327	0.47663	0.456884	0.380476	0.273764	0.162268	0.0682755	0.00189146	-0.0447981	-0.0419903	-0.034782	-0.0431774	-0.0229825	0.0178776	0.0305932	0.0443267	0.0756496	0.105383	0.106117	0.11236
	0.0404997	0.0343127	0.0399721	0.052715	0.0811815	0.0979208	0.0795755	0.0574896	0.0773627	0.101093	0.0909698	0.109249	0.148511	0.163112	0.161828	0.168754	0.167827	0.158664	0.16917	0.232021	0.363774	0.625409	0.906656	1	0.951773	0.795375	0.556879	0.342325	0.292584	0.379765	0.421898	0.388501	0.339471	0.289234	0.240334	0.183833	0.124466	0.0913488	0.0766516	0.0762945	0.0680297	0.0460612	0.0424801	0.0371238	0.0201903	0.00186032	0.0175807	0.0425611	0.0511152
	-0.0326029	-0.0350089	-0.0434275	-0.0414838	-0.0481056	-0.0486689	-0.0415862	-0.0219681	-0.0103779	-0.0152716	-0.0290605	-0.0452	-0.038461	-0.0255694	-0.000985154	0.0135913	0.0185967	0.0284134	0.0540725	0.132913	0.250583	0.499765	0.833133	1	0.990856	0.875783	0.801933	0.664909	0.44663	0.2866	0.118172	0.0148837	-0.0254865	-0.0448422	-0.0552761	-0.043632	-0.0309189	-0.0365543	-0.0379404	-0.0410188	-0.0448341	-0.0476779	-0.0561332	-0.0548458	-0.0552074	-0.050676	-0.0557164	-0.068068	-0.0569261
	0.144542	0.162348	0.178977	0.196173	0.220742	0.248769	0.284498	0.322707	0.354622	0.382016	0.390163	0.396595	0.402724	0.422865	0.468319	0.511294	0.559644	0.596191	0.61909	0.66432	0.730146	0.8465	0.965109	1	0.919462	0.68384	0.38806	0.165855	0.0452535	0.00111612	-0.00690007	-0.00204376	-0.00103317	-0.000844882	0.0077191	0.00946572	0.00637165	0.0128848	0.0182195	0.0190696	0.0259068	0.0395256	0.0545264	0.0581652	0.0632457	0.0764028	0.0874153	0.105084	0.11849
	-0.0126271	-0.012929	-0.00999438	-0.00959658	-0.00977539	-0.00695416	-0.00150887	0.000774725	-0.000786262	-0.00135333	-0.00219774	-0.00012066	0.0148099	0.0170842	0.00921261	0.00188367	0.00457079	0.0220283	0.0648716	0.192576	0.324166	0.536853	0.840817	1	0.987379	0.836126	0.608297	0.431421	0.37605	0.399844	0.434636	0.404352	0.330376	0.266612	0.203407	0.156561	0.130801	0.115482	0.100964	0.0941964	0.0832983	0.0712562	0.0552328	0.0375113	0.0378039	0.0328127	0.0215655	0.0120406	0.00445414
	-0.00457623	-0.00805489	-0.00628406	-0.00417468	-0.00465789	-0.000987751	0.00564702	0.00660817	0.00391404	0.00221113	0.00287217	0.0122918	0.0269527	0.0499125	0.0860569	0.126008	0.164717	0.217906	0.279618	0.352054	0.463259	0.686757	0.926504	1	0.913033	0.672056	0.360537	0.143215	0.0544478	0.0307096	0.0304248	0.0307491	0.0179588	0.00478816	0.00118062	0.000131115	-0.00566511	-0.00981373	-0.00850876	-0.00783909	-0.00725262	-0.00778804	-0.00618351	-0.00290341	-0.00296575	-0.00743065	-0.0119594	-0.0119558	-0.00846991
	-0.00277565	-0.0124013	-0.0101505	0.00317677	0.0112329	0.02228	0.0261963	0.0328582	0.0565079	0.0702333	0.0725814	0.0812648	0.0898165	0.0921706	0.104843	0.115308	0.117458	0.136021	0.164563	0.223679	0.320314	0.499586	0.785289	1	0.993224	0.764612	0.405957	0.119159	0.00107579	-0.0308026	-0.0374478	-0.0339564	-0.0305077	-0.0291302	-0.0200715	-0.00791746	-0.0116467	-0.0269875	-0.0342067	-0.0318549	-0.0229665	-0.0175943	-0.0292554	-0.02013	-0.0074329	-0.00618724	-0.00322564	-0.00843412	-0.00418703
	0.116494	0.109863	0.0803864	0.0792411	0.0888684	0.0709497	0.0991029	0.110657	0.0914136	0.0860599	0.101172	0.114914	0.112161	0.115772	0.134169	0.155346	0.172051	0.208376	0.233008	0.279243	0.348247	0.569717	0.869581	1	0.900982	0.577118	0.245696	0.055917	-0.0237453	-0.0402787	-0.0253428	-0.0124458	0.00338322	0.0338831	0.0265979	-0.00571854	0.0109984	0.0532488	0.0878248	0.0848371	0.0527673	0.0580434	0.0800565	0.0931697	0.120641	0.139121	0.102316	0.0998299	0.125176
	0.0569995	0.0308352	0.0127425	-0.00174122	-0.014427	-0.0253348	-0.0332581	-0.0364971	-0.0267054	-0.0193897	-0.0204024	-0.0175338	-0.0188874	-0.0106065	-0.000905805	-0.00159596	0.00806441	0.036114	0.0849118	0.23503	0.554729	0.794258	0.860434	0.943519	1	0.918588	0.749791	0.687271	0.763124	0.820209	0.780025	0.67621	0.572375	0.464957	0.340118	0.225746	0.133225	0.0749645	0.0373342	0.00384354	-0.0112807	-0.00986263	0.0233851	0.0783488	0.152449	0.216095	0.230672	0.186207	0.120562
	0.342423	0.190728	0.0990448	0.0603183	0.0419261	0.0406199	0.0422524	0.0246645	0.0158601	0.0198609	0.014963	0.0110607	0.00933798	0.00871915	0.0155382	0.0199418	0.031771	0.061164	0.083215	0.138057	0.243939	0.41782	0.681914	0.919266	1	0.884784	0.667517	0.530056	0.528613	0.556052	0.552126	0.492974	0.413272	0.356147	0.300851	0.268369	0.270248	0.282379	0.286041	0.31537	0.362511	0.44078	0.567252	0.667933	0.69168	0.627571	0.538268	0.490923	0.49246
	0.394485	0.428542	0.451179	0.486526	0.51675	0.631432	0.853225	0.985534	0.945882	0.857323	0.841451	0.919927	0.97233	0.870641	0.722111	0.640684	0.529391	0.41006	0.42972	0.454936	0.430197	0.39542	0.564175	0.936397	1	0.902902	0.950937	0.943402	0.931652	0.907294	0.796516	0.693614	0.563403	0.448623	0.334228	0.216946	0.18319	0.218185	0.250701	0.240741	0.267098	0.303917	0.300397	0.26092	0.220135	0.23761	0.29814	0.353074	0.388399
	-0.0810054	-0.0924056	-0.0973059	-0.109804	-0.0950541	-0.0771388	-0.0839918	-0.0876588	-0.0670758	-0.0339673	-0.0275136	-0.0455069	-0.0648191	-0.0694651	-0.0639467	-0.0552329	-0.0554605	-0.0508429	-0.00732861	0.0209538	0.00738717	0.119743	0.471041	0.86097	1	0.916933	0.792925	0.694072	0.646185	0.580919	0.472958	0.4751	0.629076	0.826967	0.916548	0.897472	0.888956	0.8753	0.781892	0.632637	0.480839	0.335845	0.219613	0.134204	0.0712166	0.0201721	-0.0167614	-0.0497588	-0.066314
	-0.0206924	-0.032712	-0.034275	-0.0479294	-0.0359597	-0.0224447	-0.000623364	-0.00544136	-0.0231919	-0.0257858	-0.00787449	0.0384602	0.0791841	0.11438	0.117947	0.106302	0.087345	0.0294908	0.0167754	0.0806748	0.0784241	0.0997545	0.41808	0.815541	1	0.936579	0.7012	0.488526	0.382624	0.339265	0.276436	0.222767	0.156505	0.0948715	0.0612532	0.0220134	0.0269077	0.00359195	-0.00575851	0.0221065	0.016813	0.00165287	0.00114932	-0.0354662	-0.0679759	-0.0456248	-0.0380671	-0.0392921	-0.0137663
	0.15929	0.163613	0.227504	0.214329	0.151584	0.155169	0.201162	0.186032	0.193501	0.183023	0.0937272	0.0575604	0.0757267	0.142841	0.146478	0.143892	0.159354	0.0801306	0.0974447	0.158057	0.104084	0.204624	0.571074	0.901692	1	0.978595	0.765392	0.49133	0.396873	0.322725	0.40566	0.510331	0.509731	0.502306	0.429357	0.29257	0.197584	0.2235	0.265117	0.274321	0.226742	0.211103	0.196836	0.195212	0.20209	0.182622	0.171856	0.216746	0.229587
	0.067576	0.0908669	0.0932753	0.0878177	0.0878636	0.0647218	0.0572587	0.0566147	0.0327629	0.00195319	-0.00200426	0.0114922	0.00726664	0.0322161	0.0762272	0.0782298	0.0715829	0.0640237	0.0899723	0.125606	0.109283	0.179561	0.439922	0.826651	1	0.902858	0.649189	0.284804	0.0436981	-0.0468481	-0.050922	-0.0119228	0.00522256	0.0157047	0.0180961	0.0091552	0.0229524	0.0312069	0.0300689	0.0324465	0.0170623	0.0102924	0.0231967	0.0366532	0.0404236	0.0287285	0.0474761	0.0723715	0.0592597
	0.232349	0.236324	0.228575	0.204242	0.224296	0.282254	0.30395	0.345829	0.383282	0.372166	0.36579	0.331574	0.311016	0.381302	0.432337	0.461508	0.483368	0.488175	0.509013	0.505867	0.4944	0.484295	0.591942	0.830241	1	0.953579	0.69269	0.407351	0.263119	0.219876	0.28185	0.361769	0.399816	0.431135	0.374609	0.275667	0.229032	0.210447	0.164421	0.163562	0.173642	0.152279	0.141134	0.116836	0.0929837	0.114038	0.137194	0.156214	0.181233
	0.0257666	0.00283421	-0.00881633	0.00246421	-0.00689002	-0.0268151	-0.0420697	-0.032666	-0.013046	0.000380183	-0.00484404	-0.00765738	0.0167758	0.0425743	0.0737559	0.102516	0.136912	0.152145	0.173115	0.215151	0.267916	0.383795	0.599281	0.87704	1	0.820784	0.46652	0.186994	0.0686676	0.0324889	0.0302462	0.0267563	0.0212977	0.0196278	0.00436957	0.00852634	0.0210586	0.0101249	0.0105484	0.0148077	-0.00879634	-0.000220895	-0.000820848	-0.0329748	-0.0254044	-0.00617784	0.0116342	-0.00286187	-0.0131971
	0.0359898	0.0520745	0.0449725	0.0477908	0.0520108	0.0421029	0.0410068	0.04856	0.0538488	0.0594027	0.0608197	0.0697892	0.08294	0.108771	0.1267	0.121963	0.136135	0.152543	0.166836	0.214124	0.288608	0.480552	0.736881	0.908074	1	0.955723	0.677449	0.297089	0.0501601	-0.0468402	-0.0523878	-0.0403053	-0.0405563	-0.0352241	-0.034425	-0.0335106	-0.0337382	-0.0247723	-0.00519808	0.0012346	-0.00814899	-0.00809908	0.0128775	0.0269147	0.0319925	0.0374897	0.0348488	0.0358291	0.0301074
	0.0448732	0.0451195	0.049895	0.0748507	0.0960198	0.0948325	0.069876	0.0676632	0.0734058	0.0695539	0.0774116	0.0655523	0.0465041	0.0526445	0.0696011	0.0620416	0.0523843	0.0780844	0.0896772	0.0619188	0.0582114	0.166015	0.538901	0.941974	1	0.892997	0.753638	0.47326	0.237307	0.156341	0.12097	0.0808988	0.0735963	0.0877278	0.106781	0.10441	0.0845021	0.0821556	0.0614259	0.0560122	0.0541542	0.0538683	0.0453349	0.0186937	0.00546943	0.021383	0.0359735	0.0298218	0.029304
	0.189196	0.221521	0.230197	0.237254	0.217864	0.222946	0.275187	0.265168	0.250835	0.265693	0.253139	0.252555	0.228815	0.212358	0.219933	0.232137	0.260366	0.264126	0.290095	0.316071	0.333837	0.396502	0.620378	0.92662	1	0.864145	0.566101	0.201942	-0.0180003	-0.0776554	-0.0353306	0.0427274	0.0966241	0.0897398	0.100375	0.129347	0.126323	0.156922	0.189988	0.175129	0.153981	0.150828	0.137038	0.153918	0.18133	0.191997	0.184399	0.153428	0.150133
	0.0381629	0.00757817	0.026177	0.0932378	0.114133	0.107259	0.145519	0.167509	0.143711	0.113768	0.106867	0.11075	0.139577	0.15845	0.149165	0.152861	0.166292	0.184272	0.201894	0.212976	0.254627	0.381626	0.596118	0.851815	1	0.975868	0.823551	0.529989	0.257403	0.108748	0.0545101	0.0571803	0.0473615	0.0401813	0.0419365	0.044387	0.043288	0.0601527	0.0579604	0.063788	0.0771268	0.0530484	0.0445324	0.0664465	0.0912941	0.0876057	0.0951759	0.120263	0.112609
	0.213887	0.156502	0.0991529	0.0502581	0.026517	0.0284024	0.0390233	0.0398648	0.0295022	0.0307084	0.0317618	0.0295297	0.0486327	0.101256	0.166265	0.209876	0.215151	0.186555	0.158568	0.162969	0.208955	0.310947	0.533196	0.844186	1	0.965992	0.810296	0.562761	0.390942	0.297752	0.26882	0.253187	0.17312	0.0907817	0.0379033	0.0126623	0.000827292	-0.00139109	0.00187574	0.00532343	0.0450473	0.124431	0.208742	0.314399	0.405896	0.424698	0.401373	0.36361	0.315382
	0.0672941	0.0591338	0.0549018	0.0533481	0.0633686	0.0982371	0.127541	0.130757	0.130311	0.132238	0.147626	0.181583	0.218481	0.234658	0.222987	0.200971	0.18038	0.171314	0.168264	0.188005	0.240636	0.339376	0.517573	0.724308	0.902201	1	0.962928	0.860344	0.793009	0.7077	0.553481	0.395092	0.279161	0.197803	0.135223	0.0854865	0.052509	0.0352417	0.0235	0.0181883	0.017446	0.0192455	0.0240591	0.0294292	0.0249445	0.0186175	0.028276	0.0457834	0.0595686
	0.00655113	0.0144512	0.0283882	0.0129925	-0.00656765	-0.0135068	-0.016381	-0.0159003	-0.00644071	-0.0175941	-0.0253842	0.000979062	0.0160428	0.0189545	0.0183051	0.0116634	0.0257	0.0182738	0.00922742	0.0161102	0.0220764	0.0816444	0.201349	0.407107	0.78392	1	0.829789	0.523035	0.249331	0.0828372	0.00539583	-0.0357485	-0.051227	-0.0456785	-0.039043	-0.0322983	-0.0384869	-0.0547967	-0.0524987	-0.0464303	-0.047931	-0.0504696	-0.0371294	-0.0112235	-0.00257859	-0.0080812	-0.0143143	-0.000517559	0.0240451
	0.0936776	0.125981	0.195743	0.439294	0.769757	0.986372	0.902452	0.642183	0.504884	0.505685	0.566862	0.676645	0.749609	0.635933	0.489568	0.325091	0.230627	0.182617	0.130664	0.12239	0.106748	0.146413	0.340616	0.81594	0.983048	1	0.99727	0.635592	0.494311	0.460466	0.311368	0.232007	0.219822	0.166034	0.14176	0.13672	0.111429	0.110818	0.112163	0.125786	0.139408	0.126398	0.108407	0.050884	0.029754	0.142145	0.317874	0.325883	0.186951
	0.21688	0.200552	0.203889	0.207002	0.192264	0.182496	0.169532	0.151771	0.117735	0.107575	0.090774	0.0766247	0.0891489	0.0997699	0.133778	0.175825	0.207422	0.238034	0.241614	0.204914	0.111637	0.0610105	0.131432	0.385461	0.760282	1	0.964992	0.692613	0.366335	0.118518	0.0691374	0.105902	0.118586	0.0981491	0.0332767	-0.0476493	-0.0556138	-0.017081	-0.0100326	0.0214988	0.0624845	0.160859	0.191123	0.212159	0.282068	0.31033	0.288079	0.251339	0.276141
	0.145683	0.0789453	0.0246852	0.042609	0.0582479	0.0984282	0.125051	0.094687	0.0600514	0.0906346	0.0948367	0.0982578	0.121879	0.090161	0.0904386	0.128313	0.117567	0.0773641	0.12329	0.215955	0.297142	0.459746	0.662771	0.787528	0.906046	1	0.829896	0.619451	0.517876	0.35674	0.279931	0.231603	0.171281	0.15674	0.163188	0.152828	0.119322	0.0922611	0.0533588	0.0890006	0.152893	0.135267	0.110474	0.132558	0.132174	0.0879239	0.0760629	0.102456	0.117466
	0.233124	0.263659	0.317478	0.373506	0.395533	0.411849	0.435476	0.456086	0.457295	0.463851	0.462148	0.480748	0.527119	0.550574	0.559482	0.563421	0.555756	0.525829	0.484103	0.420365	0.325347	0.301523	0.453376	0.738331	0.994127	1	0.685374	0.28335	0.0558985	0.00436889	0.00690352	-0.000504989	-0.00818716	-0.00275153	-0.0062785	0.00267041	0.0150556	0.0300912	0.0517964	0.053318	0.0426332	0.0515018	0.06191	0.0657387	0.0759177	0.0771903	0.0929748	0.135127	0.177402
	-0.0189575	-0.0183852	-0.0187884	-0.0153027	-0.0155742	-0.0229526	-0.0231048	-0.016842	-0.0149571	-0.0127531	-0.0140398	-0.0143687	-0.0127294	-0.0109792	-0.00823869	-0.00528253	0.00352909	0.0104854	0.0170716	0.0391637	0.059012	0.136614	0.335663	0.622767	0.891563	1	0.926611	0.736172	0.500357	0.300715	0.182536	0.106913	0.0504323	0.0149094	-0.00356692	-0.00744078	-0.0109007	-0.016884	-0.0228646	-0.0255608	-0.0242567	-0.0242163	-0.0236514	-0.0210553	-0.0220084	-0.0219869	-0.0213154	-0.0209735	-0.0173555
	0.0097677	0.00236564	-0.00613366	-0.0110351	-0.00870528	-0.0100148	-0.0149486	-0.0152724	-0.0171528	-0.0231493	-0.0329812	-0.0389917	-0.0345784	-0.0300385	-0.0304975	-0.027351	-0.0265958	-0.0274593	-0.0240954	-0.0184906	-0.000832788	0.0504102	0.15975	0.365761	0.686142	1	0.932517	0.540305	0.243995	0.0960961	0.0238864	-0.011804	-0.0306791	-0.0377973	-0.0350474	-0.0334067	-0.0348533	-0.0329132	-0.0343681	-0.0314066	-0.0268158	-0.0246263	-0.0183684	-0.0129794	-0.0054135	-0.00302619	-0.00140162	0.00304528	0.00842081
	0.0202716	0.0309845	0.0448688	0.0305154	0.0156068	0.0172814	0.00770962	0.000734469	0.0233181	0.0466752	0.0410083	0.036303	0.0579547	0.0699734	0.071321	0.0883271	0.0981494	0.0999805	0.108396	0.129977	0.139896	0.178037	0.292574	0.484939	0.761668	1	0.916861	0.54914	0.254752	0.126549	0.0827598	0.0590558	0.0330403	0.0134562	0.00504999	0.00724856	0.00875363	0.0176076	0.0342962	0.0392581	0.0431817	0.0461801	0.0521451	0.0617683	0.0523438	0.0383898	0.039453	0.0377355	0.0272692
	0.146103	0.146409	0.110959	0.117642	0.174621	0.210545	0.212974	0.205834	0.196494	0.191079	0.203266	0.21651	0.235051	0.247253	0.223593	0.209124	0.216111	0.224916	0.248518	0.281896	0.340777	0.376517	0.395793	0.668055	0.974034	1	0.838365	0.538461	0.240611	0.0517804	0.00347023	0.0539848	0.0813421	0.0601133	0.042282	0.0608374	0.0548187	0.0374704	0.0371216	0.0504997	0.0749209	0.0958993	0.112844	0.118477	0.122536	0.112504	0.108127	0.12534	0.135176
	0.13241	0.141103	0.125924	0.126681	0.108439	0.130195	0.148481	0.124601	0.133032	0.172673	0.188343	0.175163	0.17582	0.17264	0.152786	0.133236	0.160601	0.199017	0.187312	0.192807	0.261017	0.373396	0.542418	0.714433	0.826312	0.958397	1	0.891245	0.761254	0.590564	0.39022	0.283122	0.238302	0.203316	0.193958	0.154347	0.0917671	0.0725545	0.0901484	0.12407	0.135284	0.0950098	0.0902157	0.126019	0.163021	0.16414	0.139651	0.116635	0.0896898
	0.0221435	0.00938753	0.000907752	0.00473616	0.0139013	0.00565723	-0.002864	0.00923443	0.0227334	0.0349212	0.0216273	0.00187526	0.0305479	0.0721769	0.0794718	0.0732969	0.0651349	0.0682764	0.100327	0.172632	0.238956	0.276784	0.36875	0.592355	0.841514	0.987568	1	0.950825	0.958213	0.946205	0.878629	0.800868	0.685826	0.542715	0.393328	0.240101	0.143549	0.0926452	0.0324846	0.00254595	-0.0078995	-0.0211061	-0.0128239	0.00993588	0.0347492	0.0418064	0.0282858	0.0140031	0.0340333
	0.080732	0.0680244	0.0460517	0.0504639	0.0719211	0.102955	0.153111	0.191058	0.196318	0.235191	0.26472	0.321772	0.51937	0.650181	0.57065	0.476705	0.411092	0.333887	0.312879	0.364051	0.420044	0.396111	0.342768	0.318579	0.506026	0.822972	1	0.990974	0.891542	0.762816	0.660214	0.626884	0.555954	0.492443	0.429916	0.388662	0.373949	0.350917	0.343271	0.315865	0.278957	0.237758	0.19447	0.159846	0.143475	0.1113	0.0920318	0.0964588	0.0755858
	0.387226	0.432874	0.45734	0.475978	0.502012	0.556821	0.628417	0.708716	0.783699	0.827564	0.836988	0.836639	0.860556	0.891999	0.889645	0.864571	0.845811	0.857532	0.874794	0.853262	0.816007	0.802212	0.796078	0.75554	0.788174	0.928025	1	0.956808	0.848804	0.687444	0.517782	0.38033	0.272102	0.191374	0.135084	0.0957335	0.0716998	0.0646901	0.0637343	0.060007	0.0604548	0.0644251	0.0745639	0.0950415	0.125217	0.150479	0.171043	0.210795	0.268709
	0.0895806	0.0823779	0.0675697	0.0735679	0.108731	0.14928	0.161072	0.169753	0.164051	0.15441	0.134982	0.145341	0.177218	0.185067	0.187461	0.172489	0.156657	0.126163	0.104449	0.132336	0.111748	0.0653823	0.112679	0.241765	0.376663	0.616877	1	0.979103	0.52984	0.206653	0.116726	0.123972	0.110704	0.0823974	0.0685161	0.090188	0.0843942	0.0558129	0.0590925	0.0802294	0.0932718	0.119907	0.150788	0.152916	0.144892	0.0994864	0.0972541	0.108262	0.101675
	0.191134	0.131262	0.124048	0.130673	0.11768	0.0846597	0.0959294	0.164103	0.175703	0.135658	0.102515	0.100303	0.109385	0.119712	0.127573	0.137833	0.132756	0.145035	0.176064	0.170372	0.093926	-0.0249209	-0.0851542	-0.0596807	0.063066	0.499915	1	0.967378	0.560498	0.240745	0.148049	0.144561	0.0852944	0.059085	0.078425	0.0816362	0.0947607	0.0896472	0.0814489	0.069119	0.112715	0.175104	0.164129	0.16301	0.154105	0.138643	0.122419	0.122456	0.14516
	-0.00727764	-0.0125502	-0.00870618	0.000963384	0.0267624	0.0496	0.0513011	0.06661	0.0885653	0.093127	0.0890033	0.0811826	0.0640985	0.0345151	0.00741326	-0.00713479	-0.0180584	-0.0218129	-0.0254465	-0.0268473	-0.00337227	0.0510396	0.105374	0.163175	0.349179	0.756376	1	0.896635	0.757326	0.634994	0.515535	0.395826	0.275147	0.190581	0.130926	0.0904031	0.0702196	0.0530312	0.0267428	0.0033329	-0.00660582	-0.00755851	-0.00857267	-0.00815728	-0.00937822	-0.0118063	-0.00512059	0.00103759	-0.00275967
	0.150965	0.139068	0.126793	0.141671	0.171212	0.16141	0.0982076	0.100717	0.149796	0.1665	0.155181	0.16504	0.230341	0.24923	0.268553	0.249288	0.197048	0.203546	0.180047	0.157025	0.136241	0.136821	0.203487	0.34629	0.585962	0.870514	1	0.673192	0.222417	0.0732214	0.0795437	0.0914497	0.0897903	0.0604941	0.0590963	0.0849095	0.0904167	0.091403	0.0903013	0.0839833	0.0746383	0.0789089	0.113713	0.135581	0.153458	0.181447	0.156838	0.139117	0.155269
	0.0325249	0.0422019	0.0502912	0.0458661	0.0337429	0.0287083	0.0323269	0.0416429	0.0513548	0.0471928	0.0387168	0.0411537	0.0427598	0.0404399	0.0474897	0.0526597	0.053967	0.056633	0.0572958	0.0652665	0.0533087	0.0692096	0.162675	0.334074	0.579334	0.902548	1	0.680429	0.32981	0.152306	0.0686064	0.0328361	0.0169143	0.012864	0.0131719	0.0112956	0.0128165	0.0213393	0.027047	0.0251565	0.0248499	0.0156974	0.0150832	0.0187632	0.012551	0.0196404	0.029173	0.0353751	0.0379999
	0.101197	0.0636919	0.04412	0.0181151	0.0119669	0.0248986	0.0250183	0.0368575	0.0683583	0.0891527	0.0743389	0.0583627	0.0509602	0.0375807	0.0207645	0.0185745	0.025187	0.0155081	0.00595076	0.0214523	0.0148422	-0.0147492	0.010802	0.149179	0.356057	0.647972	0.912217	1	0.981445	0.871643	0.75941	0.697316	0.618822	0.520655	0.457169	0.411673	0.35783	0.331134	0.329843	0.302843	0.303692	0.344724	0.361355	0.305069	0.233079	0.265164	0.312383	0.292423	0.226907
	0.00455872	0.0062269	0.00857377	0.00187977	0.00826438	0.00156708	-0.00848434	-0.00361307	0.00981508	0.0229783	0.0116692	-0.00117257	-0.00463709	-0.00738663	0.00221283	0.0141964	0.0303668	0.038379	0.0271741	0.0328466	0.0444801	0.0698704	0.168683	0.362491	0.599186	0.817415	0.971967	1	0.930858	0.824471	0.654783	0.470065	0.347848	0.269603	0.200346	0.124983	0.0758317	0.0811888	0.078179	0.0521894	0.0433832	0.0293986	0.00580468	0.00385893	0.00274204	0.00633561	0.0104537	0.00936332	0.0148918
	0.0637735	0.0879075	0.13801	0.181974	0.167798	0.139293	0.127843	0.116854	0.121187	0.153682	0.170187	0.167507	0.167594	0.167478	0.125079	0.12632	0.13061	0.124529	0.16843	0.174117	0.112565	0.0610566	0.15819	0.355614	0.528786	0.676995	0.89955	1	0.951278	0.85663	0.654384	0.473793	0.315704	0.204166	0.178747	0.132747	0.113233	0.141773	0.14507	0.115766	0.0961662	0.122704	0.132969	0.134596	0.142459	0.123338	0.097333	0.0811188	0.0761312
	0.0469409	0.0885439	0.0820201	0.0645201	0.0627187	0.0464852	0.0613883	0.0555751	0.0414541	0.0419876	0.0529109	0.0675531	0.0889664	0.108923	0.108596	0.104534	0.0982946	0.0716542	0.0410924	0.0672784	0.0656601	0.0881454	0.18666	0.287639	0.441958	0.587961	0.814055	1	0.951712	0.824133	0.660702	0.575692	0.609816	0.623796	0.639196	0.598186	0.545848	0.541152	0.49998	0.466489	0.417664	0.34248	0.252851	0.209471	0.20143	0.17681	0.119604	0.0526423	0.0234327
	-0.164703	-0.179856	-0.176788	-0.163045	-0.1661	-0.161424	-0.158781	-0.1618	-0.165033	-0.184439	-0.20113	-0.187455	-0.166002	-0.166031	-0.166674	-0.162892	-0.160101	-0.158468	-0.177995	-0.133519	-0.0746222	-0.0761407	-0.0937134	-0.113171	0.0366446	0.413445	0.851971	1	0.835522	0.626777	0.472407	0.383852	0.26794	0.174114	0.116023	0.076654	0.0338559	0.00738106	0.0109924	-0.0132291	-0.0543362	-0.089626	-0.0989471	-0.0907592	-0.116664	-0.159846	-0.169361	-0.169802	-0.172206
	0.279625	0.251331	0.199532	0.180101	0.17398	0.182465	0.192097	0.180052	0.118629	0.0953531	0.113957	0.113365	0.0984765	0.0956694	0.0809733	0.071562	0.109751	0.124834	0.125196	0.209903	0.26382	0.215024	0.201354	0.247753	0.383176	0.683024	0.984217	1	0.894079	0.770903	0.669733	0.577922	0.45546	0.40704	0.357149	0.378098	0.394939	0.331301	0.282264	0.279357	0.305717	0.233356	0.175185	0.22588	0.241121	0.231021	0.236145	0.223846	0.251167
	0.000716313	-0.00471241	-0.0121458	-0.0152357	-0.0142496	-0.0108395	-0.00875588	-0.00970282	-0.0105621	-0.0128296	-0.0132916	0.000371459	0.0108588	0.00690353	-0.00017261	-0.00893127	-0.0173154	-0.0220513	-0.0238283	-0.0200878	-0.00803751	0.00343488	0.00740613	0.0263154	0.228829	0.606483	0.897911	1	0.94659	0.8096	0.65481	0.521603	0.424393	0.350505	0.293283	0.246176	0.204475	0.170753	0.14197	0.11946	0.100098	0.079076	0.0603934	0.0490871	0.0406088	0.0339817	0.0271517	0.0184796	0.0108839
	-0.115443	-0.115269	-0.115792	-0.124933	-0.118235	-0.102021	-0.100243	-0.10927	-0.119922	-0.126123	-0.130363	-0.130804	-0.146859	-0.162731	-0.140589	-0.123807	-0.129221	-0.135538	-0.143055	-0.151438	-0.129881	-0.0845184	-0.0531469	-0.0343046	0.170891	0.611229	0.947684	1	0.910895	0.762109	0.584697	0.438427	0.307507	0.240734	0.199529	0.130792	0.0700014	0.0416194	0.0212125	-0.0167734	-0.0282308	-0.00694128	-0.00899796	-0.0345421	-0.0476258	-0.0618138	-0.0719859	-0.0740529	-0.0940421
	0.224873	0.302989	0.322825	0.321788	0.318707	0.307932	0.288994	0.260116	0.244321	0.238573	0.21009	0.179183	0.152059	0.117013	0.0748185	0.030733	0.000236508	-0.0147896	-0.0252065	-0.031825	-0.0391587	-0.0144237	0.0445594	0.0892326	0.168285	0.457987	0.911959	1	0.662494	0.345648	0.170543	0.0853572	0.0412129	0.010939	-0.0130325	-0.0271055	-0.0370934	-0.0468393	-0.0490779	-0.0436241	-0.0391004	-0.0332226	-0.0199842	-0.00800558	0.00538105	0.02298	0.0470332	0.0785707	0.105611
	0.200844	0.218715	0.221293	0.248007	0.256297	0.228562	0.220213	0.194061	0.12531	0.09273	0.0710838	0.0583581	0.0809839	0.100848	0.111922	0.112305	0.107894	0.117659	0.120854	0.110264	0.134848	0.173477	0.271642	0.400381	0.533493	0.71631	0.958658	1	0.666917	0.262765	0.0315036	-0.0197376	-0.0600756	-0.11156	-0.15839	-0.150238	-0.122204	-0.133986	-0.153219	-0.170606	-0.153793	-0.109811	-0.0603933	-0.00276125	0.0586173	0.0986759	0.139111	0.15072	0.166378
	0.23812	0.285496	0.333715	0.354197	0.359843	0.368836	0.376589	0.376182	0.378833	0.421876	0.485221	0.509646	0.455346	0.403697	0.427747	0.455582	0.454666	0.442482	0.473835	0.545905	0.600841	0.540889	0.402288	0.353197	0.416875	0.518218	0.783925	1	0.863936	0.568078	0.345843	0.386684	0.481638	0.453046	0.442868	0.458035	0.455793	0.414244	0.344008	0.303239	0.290594	0.290174	0.265719	0.240049	0.286633	0.31923	0.299514	0.305089	0.29045
	-0.0513605	-0.0393504	-0.00333607	-0.000881139	-0.0204888	-0.0187326	-0.0221947	-0.0288054	-0.0418983	-0.0495726	-0.0367211	-0.0286876	-0.0449088	-0.0506611	-0.0382277	-0.0220925	-0.0253028	-0.0530592	-0.0402789	-0.0176661	0.0126621	0.0609019	0.109653	0.231412	0.460627	0.744455	0.974684	1	0.745716	0.406458	0.17814	0.0581689	0.00270887	-0.0147867	-0.0190682	-0.0284976	-0.0192369	-0.0124734	-0.0177596	-0.0174988	-0.0193991	-0.0269555	-0.0290497	-0.0366271	-0.0271389	-0.0125337	-0.0115835	-0.0102329	-0.0204582
	0.0572021	0.0646025	0.0658744	0.0661767	0.0749897	0.0783561	0.0692341	0.0598878	0.0566859	0.0657596	0.0763882	0.0773512	0.0846379	0.0822508	0.069251	0.0684333	0.0755467	0.087071	0.0877689	0.0963024	0.121833	0.176015	0.278276	0.405539	0.575649	0.724187	0.780227	0.876446	1	0.993873	0.878773	0.71851	0.557697	0.436922	0.350683	0.280152	0.217428	0.159292	0.112745	0.0827477	0.065621	0.0508096	0.0411767	0.0486432	0.0508925	0.0529027	0.059074	0.0573728	0.0569792
	0.0472997	0.0476125	0.0273391	0.0344216	0.0261379	0.0184557	0.0284119	0.010702	0.00725186	0.00836596	-0.00726921	0.0151699	0.0274382	0.0181916	0.0307017	-0.00518737	-0.0197121	0.0378735	0.080246	0.0710675	0.0987941	0.163525	0.203428	0.286006	0.487351	0.6692	0.751244	0.89719	1	0.8713	0.640895	0.493893	0.389037	0.248057	0.13393	0.0456231	-0.0377655	-0.0569797	-0.0340505	-0.0316494	-0.0310512	-0.00930037	0.0106186	0.0448766	0.0634822	0.0322177	0.0185443	0.0242955	0.0181043
	0.183744	0.162595	0.187351	0.176014	0.109231	0.0951132	0.0813512	0.0712118	0.0970682	0.101831	0.0917036	0.0740747	0.0513333	0.0558554	0.0620095	0.0485619	0.0544088	0.0703135	0.0950612	0.200685	0.345506	0.349613	0.414652	0.615336	0.710307	0.786534	0.900669	0.954463	1	0.992879	0.86833	0.709922	0.535478	0.346659	0.200165	0.128476	0.110553	0.122365	0.0953481	0.0873048	0.12276	0.111925	0.115499	0.149056	0.113083	0.0740273	0.0759317	0.0959121	0.141098
	0.00920039	0.00607113	0.0078565	0.00556073	-0.00127845	-0.00755973	-0.0125456	-0.0157184	-0.0214124	-0.0273443	-0.0269542	-0.0296764	-0.0358601	-0.0372143	-0.0376204	-0.0367878	-0.0367208	-0.0392871	-0.0415161	-0.0374881	-0.0312331	-0.0185586	0.0257516	0.10583	0.276103	0.557259	0.827841	0.971072	1	0.974942	0.912996	0.82999	0.745333	0.661551	0.584892	0.519397	0.471459	0.435059	0.393524	0.362712	0.338214	0.294063	0.239085	0.189139	0.141552	0.101772	0.0747858	0.0546372	0.0350868
	0.105945	0.0869657	0.065921	0.0565914	0.04003	0.0415748	0.0462311	0.0569456	0.0608399	0.043961	0.041683	0.056224	0.0665214	0.069473	0.072245	0.0752217	0.0782608	0.1152	0.159534	0.181227	0.159856	0.150194	0.180965	0.240182	0.331938	0.459233	0.695406	0.910114	1	0.991572	0.915176	0.797099	0.627769	0.481718	0.386657	0.330013	0.295249	0.261916	0.224888	0.171165	0.143495	0.118426	0.0893667	0.093148	0.0981872	0.0810511	0.0676923	0.0705432	0.0640535
	0.00260446	-0.00853664	0.0222449	0.0413241	0.0118152	-0.0369822	-0.0928516	-0.0714555	-0.0535103	-0.0655293	-0.0387843	0.007279	-0.0107714	-0.0189317	0.0150762	0.00294348	-0.000883103	0.0188853	-0.0130595	-0.00719964	0.00967952	-0.0440518	-0.105544	-0.110107	-0.0547778	0.020659	0.293537	0.788505	1	0.809423	0.597939	0.395789	0.256363	0.197494	0.186524	0.382941	0.445087	0.272704	0.152105	0.090803	0.0311265	0.0169855	0.0742886	0.10691	0.107093	0.068597	0.0510849	0.0480024	0.0325054
	0.0464285	0.0659285	0.0812497	0.0868936	0.107134	0.115752	0.107027	0.095479	0.0900254	0.0990868	0.0900876	0.0854965	0.0919116	0.086911	0.0790788	0.08221	0.0947665	0.117755	0.122545	0.116551	0.123914	0.0829176	0.00495823	-0.0384081	-0.0186452	0.0415537	0.267318	0.69103	1	0.988763	0.755298	0.642916	0.637352	0.536953	0.372285	0.223976	0.129227	0.063456	0.040827	0.04227	0.0435728	0.0303315	0.0295928	0.040001	0.0315299	0.0171466	0.0303952	0.0446303	0.0424429
	0.0103005	0.0178109	0.0353276	0.0487442	0.0584247	0.0531151	0.0468022	0.0501648	0.0547032	0.0596571	0.0660705	0.0554198	0.0463851	0.0493161	0.0485274	0.048791	0.0551135	0.0608309	0.0724514	0.091692	0.0714764	0.0486326	0.0938422	0.200807	0.37951	0.661626	0.858994	0.91327	0.977256	1	0.89466	0.695903	0.527284	0.397318	0.266246	0.168244	0.113933	0.0801326	0.0633292	0.0638953	0.0585072	0.0542108	0.0450213	0.028923	0.0223102	0.0189092	0.01862	0.0137679	0.0113181
	0.0650885	0.0635481	0.0437619	0.043687	0.0491864	0.0651759	0.0751677	0.0595124	0.0553713	0.0661351	0.0553221	0.0362082	0.031236	0.0532218	0.0833949	0.068597	0.0475717	0.0469638	0.0601009	0.105337	0.164177	0.142835	0.108961	0.209463	0.395357	0.591638	0.773832	0.878775	0.946262	1	0.908826	0.716438	0.509466	0.347218	0.217655	0.12064	0.0734062	0.0558053	0.0430064	0.0114907	0.0132374	0.0385215	0.0400392	0.0409373	0.0434201	0.0296359	0.0153216	0.00706325	0.0140259
	-0.138627	-0.142432	-0.111095	-0.0723889	-0.0423596	-0.0235827	-0.0317662	-0.0374391	-0.0389858	-0.0486109	-0.0231367	-0.0111956	-0.0325577	-0.0258163	-0.00798362	0.0086513	0.0107611	-0.0174774	-0.00723662	0.0598654	0.0874274	0.0480077	0.0854133	0.201313	0.296256	0.328034	0.437258	0.61278	0.828115	1	0.972498	0.826468	0.638801	0.433851	0.246207	0.133109	0.0628862	0.00311341	-0.0145358	-0.0307152	-0.0679101	-0.0711039	-0.0467883	-0.0539789	-0.0614107	-0.0443612	-0.0544103	-0.074811	-0.102514
	-0.0114913	-0.0153605	-0.00695992	0.00954585	0.0389259	0.0573122	0.0465487	0.0401291	0.0323996	0.0197048	0.00947762	-0.00027618	-0.00689478	-0.0102435	-0.0119318	-0.0103559	-0.00895903	-0.00868793	-0.0026479	0.00336319	0.00448601	0.0242254	0.0979244	0.229625	0.425915	0.646811	0.777637	0.831305	0.9091	1	0.943768	0.6965	0.454206	0.294674	0.170287	0.0973962	0.0571823	0.0243395	0.00776221	0.00312713	0.00499715	0.00503305	0.00306965	0.000146351	-0.000741816	-0.00045837	-0.00230296	-0.00657294	-0.00743142
	-0.0109576	0.00376107	0.00798954	0.00907073	0.0157507	0.021684	0.0237383	0.027762	0.0237101	0.0189959	0.011998	0.0182346	0.0318872	0.0271392	0.0353093	0.0342896	0.0134474	0.00411303	0.011735	0.01116	0.0151453	0.0178122	0.0520496	0.109905	0.195533	0.278265	0.363547	0.626404	0.93161	1	0.863291	0.673931	0.461877	0.338593	0.269989	0.158557	0.0858865	0.0721916	0.0789893	0.0851135	0.0677227	0.033831	0.0231212	0.0225361	-0.0055969	-0.0226863	-0.0076392	0.00378455	0.00631332
	-0.037546	-0.0561241	-0.0415116	-0.0402849	-0.0436964	-0.0474293	-0.0349718	-0.0150335	-0.0275834	-0.0667274	-0.0548279	0.0272687	0.0578212	0.00806271	-0.0278425	-0.012828	0.0343026	0.0588646	0.0450066	0.0179218	-0.0208573	-0.0315873	0.0727667	0.20008	0.39625	0.726905	0.895568	0.925906	0.986331	1	0.856497	0.603156	0.360772	0.203621	0.14002	0.0769047	0.0364907	0.0414547	0.00756729	-0.0169822	-8.70219e-05	-0.0208734	-0.0258198	-0.00313115	-0.0233716	-0.0714951	-0.0822764	-0.0842989	-0.0893605
	0.118031	0.112068	0.100372	0.0881427	0.0819021	0.0744876	0.0681435	0.0618207	0.0593493	0.0584996	0.0533777	0.0525675	0.050158	0.0460001	0.0419625	0.0388943	0.0387904	0.0391258	0.0402969	0.0376993	0.0274931	0.0194679	0.0217085	0.0357688	0.112699	0.31118	0.561384	0.771911	0.930558	1	0.978337	0.9048	0.806837	0.715611	0.634027	0.56739	0.513415	0.45842	0.406305	0.360658	0.322538	0.289125	0.257652	0.228727	0.205504	0.187618	0.168179	0.152741	0.139684
	0.136313	0.158862	0.122604	0.0929137	0.0965807	0.0973284	0.0982588	0.101746	0.119836	0.136284	0.129965	0.14559	0.195486	0.206786	0.220564	0.252335	0.231289	0.192399	0.169802	0.144063	0.12057	0.0975894	0.0823412	0.0688813	0.0345083	0.0111921	0.0897867	0.394913	0.790895	1	0.94781	0.724655	0.495334	0.313027	0.179682	0.0997429	0.0868894	0.117126	0.143218	0.153567	0.133219	0.134121	0.157482	0.177226	0.191673	0.177024	0.146305	0.14763	0.150973
	-0.0131976	-0.0141273	-0.0158288	-0.0103804	-0.0139574	-0.0146759	-0.0137054	-0.0169393	-0.00397637	0.00955218	0.00742564	0.00650569	0.00730882	0.0140424	0.0169907	0.00601824	-0.0157334	-0.0224981	-0.00946891	0.0036943	0.00335842	6.10906e-06	-0.00591802	-0.0204919	-0.0232386	-0.0155759	0.0599167	0.313054	0.718385	1	0.945615	0.615708	0.303013	0.139198	0.0495231	0.0111132	-0.00120643	-0.0151449	-0.0386636	-0.0470296	-0.052862	-0.0388972	-0.0196238	-0.0211618	-0.019829	-0.0172165	-0.0290792	-0.0307091	-0.0163399
	0.0201142	-0.0311952	-0.0709437	-0.0574769	-0.0456146	-0.0366649	-0.0424717	-0.0414037	-0.00799501	-0.0132759	-0.0351218	-0.0368386	-0.00336069	0.0664838	0.05526	0.00349376	-0.0064402	-0.00967299	-0.00251644	0.00559678	-0.00311715	0.0113743	0.07289	0.160841	0.296935	0.553115	0.806675	0.947727	0.990403	1	0.856564	0.509829	0.243247	0.0979875	0.0133147	-0.0346516	-0.067761	-0.0825413	-0.0597714	-0.0335691	-0.0435524	-0.0723887	-0.06614	-0.0275826	-0.0110357	-0.0196748	-0.000778515	-0.00171535	0.0092783
	-0.0825613	-0.0826795	-0.115015	-0.152514	-0.179993	-0.204107	-0.215717	-0.207563	-0.185513	-0.186605	-0.189062	-0.185831	-0.185621	-0.180065	-0.199243	-0.224625	-0.238562	-0.242852	-0.2492	-0.255247	-0.272345	-0.353321	-0.431632	-0.416776	-0.326562	-0.180656	0.0749646	0.477853	0.849259	1	0.996672	0.947497	0.818099	0.601219	0.398715	0.270637	0.190802	0.123559	0.0809057	0.0554549	0.0113209	-0.022594	-0.0482159	-0.0746381	-0.0834776	-0.0946781	-0.104863	-0.111312	-0.119644
	-0.0335613	-0.0295439	-0.0167154	-0.00214571	0.00575443	-0.00447824	-0.0275614	-0.0421562	-0.0313666	-0.0112887	-0.00421894	-0.00987155	-0.0148597	-0.0254185	-0.0412513	-0.0337983	-0.0287196	-0.0250395	-0.0193025	-0.0273132	-0.0396067	-0.0366364	-0.0344573	-0.0350887	-0.0230566	-0.00565813	0.0725451	0.336328	0.793551	1	0.828386	0.553063	0.282539	0.115738	0.0320908	0.00997465	0.0174583	0.0140971	0.0121243	-0.00188116	-0.0275894	-0.0282758	-0.0160596	-0.0187792	-0.0223532	-0.0212545	-0.0125995	-0.0160856	-0.0323418
	0.0736728	0.0522684	0.0388139	0.0552453	0.0304633	0.0398358	0.0884092	0.0542629	0.0299401	0.0431254	-0.0114241	-0.0370572	-0.0172015	-0.0495645	-0.0507964	-0.0390289	-0.0582533	-0.0448685	-0.066817	-0.0938231	-0.0884467	-0.0809342	-0.040037	0.0234584	0.0681471	0.0704754	0.246541	0.604849	0.957287	1	0.686468	0.388254	0.23129	0.146812	0.0559907	0.00871969	0.0052275	-0.00230764	0.0421657	0.118119	0.0944778	0.0898354	0.122046	0.084582	0.0664681	0.0362262	0.0277387	0.0702761	0.0787253
	0.37288	0.358169	0.390709	0.453019	0.460472	0.396503	0.368412	0.406715	0.429096	0.402768	0.398183	0.387225	0.340243	0.357262	0.378777	0.334887	0.315757	0.343836	0.353171	0.411398	0.483464	0.493515	0.566501	0.737819	0.898555	0.948287	0.887209	0.869246	0.933694	0.993502	1	0.962341	0.875417	0.796284	0.774011	0.67159	0.515275	0.444563	0.359434	0.245276	0.235405	0.279591	0.318471	0.363701	0.364526	0.313576	0.230374	0.210664	0.282191
	-0.0154594	-0.0166265	-0.017097	-0.0165511	-0.0165769	-0.0156851	-0.0155456	-0.0147823	-0.0138755	-0.0142421	-0.013909	-0.0113068	-0.0101145	-0.0097789	-0.00903943	-0.0100872	-0.01129	-0.0108467	-0.00578481	0.0112722	0.0204144	0.0230817	0.0577321	0.126682	0.21936	0.291392	0.354174	0.49382	0.715497	0.912442	1	0.999114	0.934648	0.821757	0.675487	0.504719	0.351529	0.242525	0.163063	0.103563	0.0627702	0.0371826	0.0209204	0.0093552	-0.00111421	-0.00743865	-0.0105673	-0.0145802	-0.0167175
	0.0421562	0.0286926	0.039232	0.0484083	0.0514347	0.0557541	0.0332476	0.0680746	0.102696	0.0854823	0.0625655	0.0677859	0.0694319	0.0490044	0.0564397	0.0822973	0.0915006	0.0802147	0.0739976	0.0922627	0.0889126	0.102225	0.172623	0.321929	0.47765	0.535427	0.592632	0.666961	0.80307	0.988621	1	0.851771	0.655962	0.442717	0.303205	0.204331	0.106336	0.0675596	0.0778043	0.0603628	0.0410184	0.0320645	0.012198	0.04449	0.0487563	0.0392135	0.0442086	0.0431699	0.0580651
	0.206268	0.297669	0.369567	0.346985	0.260731	0.145737	0.140065	0.195587	0.208124	0.237931	0.281519	0.383562	0.482745	0.573252	0.626934	0.587236	0.560931	0.562627	0.575771	0.611624	0.682139	0.637394	0.485199	0.382625	0.324425	0.436323	0.708349	0.835792	0.823573	0.891909	1	0.974759	0.826196	0.656627	0.475548	0.323548	0.26383	0.279128	0.284637	0.254003	0.245757	0.292346	0.391936	0.451551	0.394729	0.296019	0.215637	0.184596	0.180763
	0.0154076	0.0269443	0.0310241	0.0357154	0.0424344	0.0528433	0.102288	0.162567	0.183669	0.171983	0.151584	0.15711	0.195839	0.207726	0.164977	0.133482	0.11833	0.0973969	0.0820382	0.0746718	0.0731523	0.0940438	0.180718	0.349301	0.593595	0.783321	0.824484	0.849789	0.910504	0.95989	1	0.996377	0.89552	0.734665	0.576538	0.433563	0.329136	0.259162	0.210465	0.167272	0.141227	0.14559	0.140754	0.111354	0.0716543	0.0429993	0.0253981	0.0127849	0.00522626
	0.111528	0.121448	0.142947	0.152122	0.147832	0.135235	0.14268	0.138496	0.10341	0.0725258	0.0596876	0.0516196	0.0417264	0.0345347	0.0255192	0.0128503	0.0135518	0.0207574	0.0299356	0.0582934	0.0942431	0.102653	0.0863582	0.0790265	0.0792176	0.104005	0.155962	0.230373	0.518866	0.874253	1	0.9919	0.927432	0.8294	0.708738	0.598053	0.515019	0.429835	0.364917	0.357403	0.349765	0.302947	0.258685	0.231156	0.195657	0.165914	0.15649	0.152024	0.140844
	-1.23563	-1.09638	-1.00354	-1.07638	-1.04188	-0.927352	-0.856136	-0.745375	-0.634591	-0.662405	-0.829886	-0.947045	-0.968419	-0.990906	-0.976677	-0.903804	-0.678183	-0.586501	-0.701763	-0.611317	-0.25767	-0.0153301	0.117715	0.419735	0.613562	0.854337	0.930129	0.711668	0.725965	0.983917	1	0.641664	0.394327	0.140035	-0.0981437	-0.337114	-0.57187	-0.697977	-0.801174	-0.910512	-1.07048	-1.20921	-1.21993	-1.12449	-1.10762	-1.20002	-1.22119	-1.17881	-1.22359
	0.0437656	0.0370367	0.0601271	0.0879276	0.0868111	0.0727915	0.0587092	0.0484818	0.0441694	0.0524588	0.0620563	0.0682041	0.0704875	0.0666265	0.0840235	0.0936576	0.0802266	0.0757232	0.060351	0.0639851	0.0950075	0.0815664	0.0846592	0.148094	0.285756	0.364958	0.39741	0.553213	0.707131	0.912645	1	0.701679	0.370784	0.207951	0.123036	0.0935617	0.088615	0.0768101	0.0750381	0.106593	0.12871	0.124979	0.11561	0.117332	0.12825	0.120889	0.0809323	0.0604223	0.0654726
	0.122451	0.0985429	0.0842886	0.068779	0.0485093	0.033456	0.0317239	0.0378862	0.0648836	0.0730643	0.0578628	0.102046	0.247039	0.404524	0.526262	0.695702	0.843587	0.924508	0.920223	0.852235	0.900166	0.932305	0.81652	0.656925	0.606034	0.655458	0.61619	0.617523	0.736309	0.913584	1	0.876721	0.684375	0.497201	0.344287	0.233898	0.150213	0.0895537	0.0639542	0.0641711	0.0787025	0.108789	0.189042	0.315555	0.395748	0.395041	0.336035	0.259822	0.201288
	0.144624	0.103661	0.099648	0.107858	0.125903	0.154263	0.181001	0.206019	0.198275	0.209011	0.257413	0.269407	0.252753	0.25277	0.220627	0.187594	0.229982	0.240541	0.216464	0.234584	0.256029	0.258424	0.291532	0.345481	0.439389	0.575901	0.668676	0.69108	0.740532	0.883883	1	0.913861	0.728939	0.599594	0.500861	0.424178	0.413532	0.420717	0.383772	0.397197	0.400837	0.382108	0.373106	0.318684	0.254895	0.247198	0.260952	0.22093	0.185127
	0.0443238	0.0478919	0.0521367	0.0515505	0.0444708	0.0425948	0.0429237	0.0408582	0.0311377	0.0230575	0.0253364	0.0228254	0.0196439	0.0199651	0.0224419	0.0230757	0.0227152	0.0242533	0.0258965	0.048014	0.0450384	0.0141857	0.00962716	0.019066	0.0499745	0.166364	0.382884	0.605057	0.809359	0.962713	1	0.928132	0.799254	0.663382	0.528125	0.410311	0.317394	0.237954	0.173425	0.136383	0.12378	0.112188	0.0939599	0.0736307	0.0566978	0.0472369	0.0441867	0.0455473	0.04366
	0.183041	0.266747	0.334208	0.39451	0.450312	0.509583	0.576571	0.638688	0.720749	0.774558	0.815464	0.8812	0.919753	0.897196	0.806847	0.714568	0.637622	0.565292	0.532973	0.529121	0.489246	0.3704	0.236619	0.134969	0.0639662	0.110334	0.297451	0.567564	0.798709	0.930228	1	0.976186	0.8672	0.729631	0.592964	0.475743	0.357239	0.272344	0.238052	0.193903	0.128335	0.0839786	0.0699519	0.0575611	0.051726	0.0621091	0.0762893	0.0885858	0.0986289
	-0.0196209	0.0137618	0.028519	0.0032498	-0.0368849	-0.0146991	0.00622615	-0.018835	-0.0284971	-0.0493766	-0.0610225	-0.0432753	-0.0534903	-0.0244423	0.0214883	0.063098	0.0666755	0.043497	0.0480025	-0.00741663	-0.144766	-0.274505	-0.310457	-0.229235	-0.129429	-0.0352553	0.114211	0.28995	0.497046	0.768909	1	0.966433	0.696917	0.44158	0.248425	0.124041	0.0920528	0.0467495	-0.0131574	-0.0399281	-0.0167395	0.0306001	0.013102	-0.0104565	-0.00426096	-0.00053993	-0.0151579	-0.0304744	-0.0352265
	-0.027511	-0.0226385	-0.0229998	-0.0207502	-0.0140936	-0.0193162	-0.036351	-0.0346841	-0.0238513	-0.0306574	-0.0328068	-0.0287222	-0.0330889	-0.0386236	-0.0447883	-0.039456	-0.0406146	-0.0463999	-0.034244	-0.0615144	-0.152751	-0.192354	-0.150638	-0.0902835	-0.01087	0.143031	0.39116	0.653849	0.795101	0.891478	1	0.952813	0.695406	0.371675	0.156224	0.0538197	0.0194205	0.00533042	0.00107297	-0.00903661	-0.0305645	-0.0321821	-0.0269723	-0.0324579	-0.032995	-0.0339401	-0.0321691	-0.022722	-0.0219309
	0.171544	0.155125	0.135152	0.112266	0.0902464	0.0717563	0.055159	0.0415977	0.0339515	0.02662	0.0186465	0.0134699	0.0200195	0.0381474	0.0481216	0.0439382	0.0350928	0.0242149	0.0110972	-0.00167142	-0.00857478	-0.00800115	-0.00597942	-0.00790457	-0.0128978	-0.0122556	0.0766241	0.360781	0.727998	0.980371	1	0.854744	0.722129	0.628829	0.531688	0.422427	0.334209	0.274199	0.22749	0.189311	0.162992	0.148672	0.140227	0.144073	0.159223	0.172958	0.181172	0.185026	0.186377
	0.0498084	0.0589671	0.120275	0.0400575	-0.0219076	0.019862	0.0108306	-0.00974508	-0.0660798	-0.0911204	-0.0500121	0.0213391	0.000867738	-0.0199768	0.0147092	0.00655868	0.00503065	-0.00709557	-0.0303306	-0.018747	0.00508041	0.0852844	0.133987	0.130305	0.187408	0.285109	0.258634	0.268854	0.461744	0.815172	1	0.729139	0.392719	0.22702	0.15658	0.114606	0.0865336	0.0169659	0.00324419	0.0589843	0.0639073	0.0696895	0.117358	0.149614	0.108325	0.106997	0.127367	0.0613952	0.0231654
	0.276732	0.290455	0.295879	0.304204	0.321326	0.324043	0.320594	0.335539	0.35065	0.363349	0.372116	0.39598	0.431472	0.461684	0.510007	0.546205	0.547911	0.523856	0.487197	0.435506	0.369711	0.301766	0.208978	0.106179	0.0324519	-0.00845154	0.0595755	0.359334	0.765947	0.985512	1	0.924649	0.823885	0.718528	0.562574	0.39665	0.267858	0.184593	0.141242	0.12905	0.140414	0.152694	0.163096	0.17625	0.175962	0.186593	0.206736	0.230043	0.25181
	-0.0224082	-0.0259601	-0.027287	-0.0244182	-0.02173	-0.0258215	-0.026294	-0.0255599	-0.0245851	-0.0271795	-0.0319469	-0.0244065	-0.0150546	-0.0110147	-0.00781783	-0.00929649	-0.00894788	-0.00625636	-0.00578775	-0.0108808	-0.023596	-0.0307116	-0.0329569	-0.0245887	0.00700218	0.101767	0.331257	0.638317	0.851184	0.948015	1	0.98683	0.869147	0.681559	0.487005	0.326063	0.212445	0.141587	0.09463	0.0511384	0.0235272	0.0117476	0.00950013	-0.000598127	-0.0148363	-0.0220563	-0.0291266	-0.0279484	-0.0234422
	0.22958	0.270474	0.269517	0.289892	0.309822	0.309254	0.32046	0.318882	0.259095	0.204328	0.223405	0.266555	0.266394	0.292543	0.3429	0.357801	0.327738	0.315271	0.310064	0.288911	0.258405	0.18683	0.103804	0.0584534	0.0202149	0.00977144	0.0582094	0.280067	0.656606	0.948896	1	0.754236	0.393942	0.212801	0.160107	0.0963941	0.0669721	0.0450279	0.0407025	0.0594164	0.0645896	0.0798779	0.119206	0.129627	0.132544	0.151275	0.160357	0.190362	0.203276
	0.0278235	0.0571192	0.080061	0.081595	0.0724435	0.0736365	0.0824489	0.0900368	0.0802758	0.0541009	0.0239142	-0.00189865	-0.00116901	0.00306036	-0.00780351	-0.0157581	-0.0226814	-0.027632	-0.029454	-0.0380637	-0.0418097	-0.0255143	-0.0112642	-0.0168862	-0.0151588	-0.00372966	0.0232735	0.127372	0.389487	0.755173	1	0.975716	0.797406	0.626008	0.521112	0.448442	0.369857	0.330383	0.329694	0.324392	0.25624	0.154042	0.0942484	0.0718748	0.0577983	0.0461203	0.0383095	0.0406395	0.0329773
	-0.0672016	-0.0678565	-0.0592636	-0.061518	-0.0615445	-0.0728148	-0.0743659	-0.071561	-0.0898365	-0.0863905	-0.083977	-0.0944624	-0.0921407	-0.0863085	-0.0771671	-0.08319	-0.0973659	-0.09518	-0.0832797	-0.0848216	-0.0883479	-0.098575	-0.111721	-0.0965565	-0.0817674	-0.0763127	-0.0054552	0.193847	0.500631	0.811679	1	0.933973	0.728321	0.57155	0.450087	0.315679	0.203291	0.136939	0.0826311	0.0382056	-0.0106942	-0.0521482	-0.0629811	-0.0567668	-0.0611717	-0.0486158	-0.0487793	-0.0510839	-0.0287679
	0.241416	0.219281	0.186897	0.171836	0.16829	0.172491	0.165772	0.256839	0.329332	0.317872	0.303622	0.21388	0.166714	0.178752	0.181819	0.166964	0.156437	0.18703	0.155848	0.0956821	0.0499443	0.125609	0.204051	0.144144	0.123757	0.126017	0.17603	0.391099	0.634027	0.867881	1	0.906477	0.79545	0.750939	0.614732	0.389674	0.345215	0.385382	0.389867	0.328881	0.222295	0.165995	0.108412	0.107048	0.21064	0.257101	0.257414	0.236676	0.1955
	0.180428	0.174746	0.134973	0.165522	0.197809	0.190826	0.193501	0.190718	0.189087	0.176973	0.144951	0.133226	0.151785	0.145836	0.104278	0.0910112	0.102169	0.100904	0.140513	0.169365	0.169486	0.177858	0.211964	0.35967	0.565889	0.706986	0.703717	0.647301	0.707961	0.881661	1	0.894229	0.614052	0.353415	0.271623	0.266979	0.245523	0.246493	0.24019	0.207071	0.187798	0.175254	0.164404	0.18022	0.190912	0.201195	0.222274	0.174211	0.13176
	0.335533	0.380706	0.425811	0.451403	0.428555	0.370604	0.31175	0.285126	0.267136	0.240659	0.221183	0.213548	0.216938	0.228831	0.223585	0.211646	0.205546	0.204814	0.21747	0.245013	0.205722	0.111373	0.0941295	0.122545	0.168165	0.228188	0.29613	0.389443	0.586891	0.833412	0.975482	1	0.965957	0.898063	0.790973	0.660981	0.537026	0.458728	0.397262	0.356241	0.3361	0.313193	0.311767	0.320529	0.33142	0.333489	0.30752	0.28094	0.289802
	-0.0125165	-0.0156363	-0.0115366	-0.0139488	-0.0271987	-0.0315319	-0.0262697	-0.0248031	-0.0244549	-0.0201953	-0.0152395	-0.017011	-0.0156324	0.00840385	0.0273897	0.0247407	0.0158181	0.0105371	0.0233447	0.0945854	0.211946	0.288661	0.344748	0.408147	0.4472	0.476666	0.463254	0.47192	0.586744	0.725322	0.885649	1	0.978809	0.865347	0.707319	0.540977	0.3946	0.279883	0.201502	0.166056	0.144163	0.118335	0.0831515	0.0509148	0.0563436	0.0563713	0.0257764	0.000739324	-0.00377257
	-0.0312353	-0.0113832	0.00702188	0.00521877	-0.00511204	-0.00542056	0.0204282	0.0559077	0.0772818	0.0800888	0.0675458	0.0458666	0.0313124	0.0320763	0.0372099	0.0442454	0.0462071	0.0437031	0.0705079	0.138853	0.218211	0.264067	0.279578	0.297463	0.337673	0.362672	0.346288	0.368176	0.481056	0.665313	0.883506	1	0.925899	0.738119	0.530122	0.343069	0.199195	0.108386	0.0460726	0.0117329	-0.00437759	-0.0187075	-0.0309154	-0.0381388	-0.0418529	-0.0501936	-0.0512039	-0.048135	-0.0478689
	0.561218	0.54528	0.615065	0.737932	0.869935	0.92514	0.867771	0.771192	0.667254	0.59885	0.640115	0.697217	0.636421	0.534657	0.454059	0.380493	0.360291	0.37236	0.361682	0.329529	0.312921	0.311177	0.2927	0.264772	0.247893	0.212414	0.196148	0.27838	0.433018	0.646775	0.873407	1	0.99637	0.90145	0.744852	0.518986	0.293981	0.153748	0.0823768	0.0661603	0.0754641	0.0725193	0.0684037	0.100363	0.178859	0.326712	0.456394	0.490492	0.534753
	0.0431669	0.0559292	0.0560704	0.058936	0.0671501	0.0576044	0.0469831	0.0420997	0.0520679	0.0613448	0.0520273	0.0504506	0.0519291	0.0436842	0.034366	0.0425508	0.0685398	0.0610125	0.0377592	0.0250481	0.00314316	-0.0330096	-0.0226224	0.0620088	0.182501	0.282316	0.364092	0.469177	0.632653	0.820986	0.953476	1	0.922595	0.754125	0.570107	0.373758	0.202999	0.117223	0.0812011	0.0798411	0.0730063	0.0586977	0.0592549	0.0684638	0.0692735	0.0594466	0.0375248	0.0168702	0.0140896
	0.122613	0.155384	0.179839	0.165426	0.154811	0.125213	0.108267	0.190037	0.276566	0.329251	0.393223	0.41242	0.314525	0.196483	0.158927	0.159205	0.150888	0.164141	0.206268	0.272126	0.310756	0.25954	0.223437	0.303793	0.400614	0.52097	0.646833	0.70287	0.794416	0.935465	0.990799	1	0.973066	0.876436	0.725434	0.540445	0.400892	0.272211	0.160007	0.132809	0.150522	0.161037	0.139967	0.124186	0.118364	0.0681504	0.00443889	0.0112531	0.0659113
	0.133621	0.144614	0.169215	0.174811	0.142316	0.127152	0.142652	0.135433	0.131089	0.153834	0.174174	0.16054	0.162342	0.178352	0.178839	0.18954	0.19319	0.194451	0.208847	0.226375	0.217551	0.173974	0.148081	0.176259	0.224453	0.257388	0.318738	0.427162	0.570262	0.758314	0.93038	1	0.91813	0.768146	0.606161	0.427233	0.313783	0.266343	0.236461	0.20893	0.205183	0.218322	0.208894	0.187775	0.190711	0.18549	0.151271	0.112	0.0948955
	0.0512058	0.0637828	0.0832726	0.155828	0.206437	0.194924	0.21724	0.222353	0.191492	0.149266	0.129315	0.127204	0.119372	0.10371	0.0801805	0.0642064	0.0644178	0.0732028	0.0699425	0.153198	0.230484	0.23471	0.277432	0.337312	0.466662	0.652217	0.777419	0.803801	0.805326	0.85388	0.937745	1	0.965024	0.83273	0.665316	0.481963	0.309159	0.182804	0.096506	0.0461227	0.0156898	-0.0267873	-0.0605061	-0.0672195	-0.0753091	-0.073898	-0.0590824	-0.0264281	0.0177715
	0.168191	0.149131	0.170581	0.181649	0.122554	0.111994	0.108116	0.127143	0.144308	0.12043	0.153383	0.180141	0.187119	0.189519	0.194709	0.198301	0.218708	0.240016	0.245175	0.326498	0.341041	0.246903	0.270479	0.338826	0.346835	0.341289	0.31902	0.336415	0.494633	0.7369	0.933041	1	0.936649	0.822028	0.645548	0.381674	0.133907	0.0363441	0.053283	0.0309106	-0.0184642	0.0193701	0.0843223	0.119266	0.137853	0.122796	0.104509	0.0927985	0.112371
	0.0508966	0.0500375	0.057387	0.0593524	0.0598	0.0642912	0.0561801	0.049504	0.0578085	0.0517194	0.0431973	0.0505088	0.0697247	0.0637782	0.0517641	0.0536267	0.0487591	0.0490206	0.0595626	0.069679	0.0761436	0.0940426	0.161497	0.267084	0.38597	0.552755	0.778311	0.936596	0.953183	0.940608	0.966433	1	0.90001	0.65808	0.408483	0.191981	0.0602327	0.0231477	0.0290744	0.0316034	0.0365599	0.0399466	0.0282225	0.0205351	0.0265599	0.0486294	0.0486925	0.0354558	0.0452644
	0.376817	0.490763	0.466451	0.489192	0.52516	0.545875	0.583032	0.572796	0.47299	0.358364	0.313029	0.275301	0.245504	0.233386	0.223774	0.189567	0.142067	0.116705	0.0700582	0.0539264	0.0947789	0.151382	0.209052	0.259744	0.30603	0.266227	0.257878	0.46362	0.644325	0.770064	0.933165	1	0.944202	0.758197	0.602224	0.510822	0.505469	0.547048	0.501127	0.473137	0.466356	0.412418	0.383547	0.39572	0.411963	0.393395	0.325767	0.297582	0.277487
	0.0976482	0.113436	0.132849	0.152967	0.166629	0.194563	0.315124	0.438676	0.502975	0.553118	0.606512	0.58789	0.518622	0.470258	0.467577	0.449943	0.431044	0.448974	0.470953	0.475671	0.390747	0.302111	0.296211	0.261107	0.28974	0.41959	0.535067	0.603459	0.618068	0.684383	0.881836	1	0.888258	0.676099	0.465851	0.335017	0.268541	0.247206	0.219887	0.204466	0.220165	0.205289	0.193775	0.150898	0.107555	0.120814	0.124156	0.112098	0.112572
	0.0455508	0.0450226	0.0365769	0.0272037	0.0271337	0.0325121	0.0340005	0.0335321	0.0265535	0.0167716	0.0198987	0.0295585	0.0337611	0.0396386	0.0487184	0.0586001	0.0617862	0.0546816	0.0590098	0.085693	0.116363	0.172021	0.249823	0.317832	0.35906	0.349094	0.36433	0.471573	0.65564	0.848964	0.960359	1	0.951143	0.807577	0.639968	0.498592	0.39555	0.321168	0.249793	0.178282	0.147636	0.129858	0.112235	0.0942836	0.070862	0.0583716	0.0438581	0.0400937	0.0416398
	0.0293631	0.0343054	0.00305959	-0.0454192	-0.0672388	-0.0256161	0.000164649	-0.00755244	-0.012926	-0.0329571	-0.0371937	-0.0437864	-0.0467721	-0.0227598	-0.00109929	0.00573533	0.00756773	0.0170861	0.0251176	0.0272137	0.022285	0.023944	0.00805334	-0.0110648	0.0584623	0.27144	0.538034	0.66666	0.739168	0.858583	0.954703	1	0.949443	0.797181	0.636375	0.500706	0.36668	0.285726	0.225098	0.190425	0.138731	0.0791857	0.0868116	0.0874767	0.0781318	0.0554568	0.0211541	0.0238843	0.0383899
	0.0270192	0.0258905	0.0177949	0.0393051	0.0354447	0.0298825	0.0516418	0.0578513	0.0506037	0.0417568	0.0204334	-0.00426363	0.010003	0.0197802	0.0288392	0.033491	0.00972133	0.00143647	0.0180495	0.0379213	0.0199711	0.0155274	0.0638507	0.104502	0.186122	0.308928	0.394043	0.445769	0.548278	0.709232	0.895536	1	0.927131	0.756603	0.582147	0.445992	0.348902	0.2925	0.251822	0.185288	0.130196	0.126249	0.125563	0.108486	0.0915001	0.0758296	0.0743826	0.0870281	0.0740917
	0.125598	0.12207	0.0989246	0.099014	0.109449	0.110299	0.120865	0.134092	0.126962	0.0984444	0.101432	0.129492	0.147405	0.147791	0.125973	0.115901	0.108354	0.0957864	0.107324	0.116403	0.0753827	0.052553	0.112142	0.198019	0.240721	0.260564	0.338192	0.444901	0.605781	0.814072	0.95482	1	0.95791	0.897203	0.846543	0.769513	0.681027	0.612368	0.490518	0.373695	0.315159	0.2507	0.195208	0.168828	0.171218	0.141973	0.114964	0.10034	0.0818654
	-0.132688	-0.148976	-0.143467	-0.138611	-0.145196	-0.155868	-0.167343	-0.169262	-0.175768	-0.181309	-0.173754	-0.164033	-0.138859	-0.117589	-0.121035	-0.117464	-0.117869	-0.118886	-0.097355	-0.0286399	-0.0196527	-0.0726414	-0.0900808	-0.0437399	0.0445116	0.0901546	0.147224	0.232638	0.36301	0.657305	0.955558	1	0.892979	0.765284	0.603245	0.42939	0.268587	0.147635	0.0882906	0.0770506	0.0939748	0.113904	0.098099	0.0411732	-0.0012251	-0.0363867	-0.0725706	-0.0906002	-0.0966795
	-0.0898551	-0.107725	-0.0858722	-0.0695764	-0.0377786	-0.0445713	-0.0671327	-0.082014	-0.08114	-0.0753656	-0.0977829	-0.068875	-0.0479795	-0.0490944	-0.0661148	-0.0869837	-0.0906218	-0.0914693	-0.0778757	-0.0641703	-0.0726484	-0.0961516	-0.124847	-0.137666	-0.111166	-0.0589984	0.0352957	0.16331	0.365254	0.672128	0.918485	1	0.93541	0.750476	0.521731	0.330834	0.202114	0.0857548	-0.00852668	-0.0386873	-0.0299728	0.00924396	0.0133131	-0.0340736	-0.0852361	-0.100456	-0.0737061	-0.0795621	-0.0912821
	0.299631	0.315696	0.20754	0.172014	0.213204	0.208514	0.183276	0.177111	0.257162	0.328577	0.41016	0.364563	0.26085	0.214107	0.161271	0.141676	0.187262	0.212819	0.145378	0.162796	0.183257	0.271468	0.321546	0.23974	0.152128	0.0685334	0.0747487	0.186776	0.318919	0.462706	0.740918	1	0.894222	0.65923	0.529386	0.306856	0.23978	0.243071	0.191994	0.134311	0.131676	0.214097	0.155997	0.0604569	0.061025	0.109777	0.145349	0.134795	0.167103
	0.0694649	0.0516462	0.0329501	0.0303443	0.0272324	0.000374595	-0.0246123	-0.00158993	0.0271423	0.022388	0.0141919	0.0132562	0.0175482	0.0134454	0.0220596	0.0654333	0.0933741	0.0872612	0.114301	0.147774	0.131625	0.0815899	0.0402336	0.0260297	0.0122531	0.00802618	0.0394763	0.135432	0.405428	0.779762	0.997881	1	0.86653	0.658513	0.478366	0.361433	0.272075	0.210015	0.18613	0.18321	0.190206	0.194377	0.201738	0.187821	0.143196	0.107325	0.104374	0.126339	0.11154
	0.184711	0.201023	0.16899	0.133775	0.128839	0.116918	0.140343	0.150377	0.196211	0.220342	0.203304	0.195624	0.211665	0.201625	0.127643	0.0795462	0.106799	0.150708	0.15826	0.176695	0.307415	0.405238	0.311606	0.195937	0.219713	0.430825	0.608256	0.630119	0.630714	0.67006	0.772318	0.989962	1	0.775569	0.589763	0.405784	0.288618	0.217673	0.147282	0.0927285	0.0528361	0.0932428	0.175584	0.188088	0.184792	0.179074	0.0953936	0.0717952	0.202783
	0.174383	0.176387	0.160021	0.131037	0.121652	0.288642	0.463396	0.529631	0.574962	0.503623	0.4443	0.447888	0.462901	0.512305	0.559563	0.539825	0.53545	0.583612	0.657987	0.647507	0.534334	0.417611	0.301457	0.285205	0.263059	0.193758	0.18406	0.229281	0.339092	0.526265	0.731631	0.903305	1	0.958083	0.781093	0.4697	0.1905	0.05531	0.0504549	0.0596	0.0479958	0.0848139	0.153504	0.263721	0.298035	0.222164	0.156976	0.133472	0.166614
	0.0114378	0.00655198	-0.00143799	-0.000712705	0.000343332	-0.00435686	-0.00306554	0.0032327	0.0100408	0.0180215	0.0149213	0.0171883	0.0283484	0.0255752	0.0224638	0.0262904	0.057343	0.138163	0.21947	0.253898	0.239922	0.192056	0.155984	0.160589	0.170569	0.202229	0.243914	0.249167	0.26247	0.366497	0.604493	0.869825	1	0.965902	0.826638	0.615903	0.391786	0.236607	0.159151	0.119171	0.116946	0.146755	0.139657	0.127575	0.142568	0.131422	0.0820485	0.0339053	0.00986829
	0.448451	0.477163	0.413188	0.380632	0.363	0.376622	0.465859	0.545192	0.569195	0.559615	0.519141	0.488654	0.497527	0.51857	0.507126	0.522018	0.547276	0.530244	0.547389	0.576873	0.505699	0.398776	0.408312	0.418713	0.396925	0.415849	0.399877	0.37385	0.424321	0.55581	0.713183	0.889063	1	0.99062	0.902646	0.779783	0.665604	0.571021	0.49818	0.39533	0.313775	0.258567	0.217686	0.209253	0.174769	0.131493	0.135279	0.143337	0.186884
	0.229872	0.384945	0.524842	0.495876	0.380819	0.268056	0.173546	0.148935	0.142002	0.127852	0.0948333	0.0823742	0.0922995	0.120687	0.111697	0.123503	0.158696	0.150675	0.103848	0.0489795	0.0586665	0.0902427	0.12326	0.187701	0.245919	0.32711	0.464198	0.555813	0.5323	0.478921	0.630691	0.877043	1	0.985164	0.85086	0.67796	0.513749	0.40606	0.378402	0.394527	0.370826	0.297498	0.247545	0.223793	0.19686	0.202604	0.211448	0.199358	0.185834
	0.0644425	0.0866959	0.0892678	0.061183	0.0516169	0.0575214	0.0620919	0.0704111	0.073992	0.0623209	0.0546596	0.0651234	0.062903	0.0387093	0.0371799	0.051545	0.0509688	0.0742187	0.0742409	0.0815635	0.117894	0.124638	0.115213	0.10312	0.106787	0.154523	0.284931	0.442353	0.568498	0.680211	0.807014	0.930954	1	0.981571	0.936631	0.851121	0.715476	0.569431	0.44688	0.371306	0.307894	0.290418	0.260158	0.182646	0.139004	0.131661	0.10966	0.0813079	0.0643219
	0.30628	0.256759	0.225455	0.203184	0.183323	0.158884	0.135779	0.122465	0.111703	0.105493	0.0970957	0.0749438	0.0530993	0.0352196	0.0225987	0.0171356	0.0124065	0.0084054	0.00913655	0.0130434	0.0114098	0.00414974	0.00599733	0.0161776	0.0276362	0.0813526	0.195611	0.33653	0.522269	0.724943	0.869698	0.958889	1	0.987924	0.929012	0.844303	0.772094	0.700614	0.623164	0.554373	0.501726	0.471861	0.456352	0.452149	0.458622	0.450336	0.432711	0.414948	0.390617
	0.00797474	-0.00568388	-0.0128417	-0.0169241	-0.0211117	-0.0245557	-0.0261338	-0.0264528	-0.0288616	-0.0231094	0.00120698	0.0228148	0.035179	0.0520386	0.0590234	0.0487004	0.0336416	0.0415584	0.0510478	0.0333435	0.0141174	0.00890996	0.0178816	0.0377272	0.068991	0.0995478	0.122331	0.159123	0.256619	0.465824	0.766374	0.965207	1	0.997939	0.978157	0.91849	0.818858	0.683303	0.534529	0.41925	0.361354	0.327095	0.275318	0.21047	0.152284	0.10769	0.0755524	0.0548954	0.0403658
	0.0610164	0.0514372	0.0537033	0.053901	0.0609468	0.0818016	0.0893701	0.0808022	0.121381	0.156149	0.150577	0.143325	0.151431	0.1677	0.138207	0.117115	0.109034	0.0811475	0.0895587	0.0721208	0.052863	0.0448907	0.0251779	0.0267682	0.0371666	0.0363737	0.0380154	0.0568519	0.140998	0.345754	0.64284	0.895794	1	0.963919	0.808287	0.586134	0.396774	0.272219	0.191919	0.12814	0.0985548	0.113855	0.101646	0.0690338	0.0477448	0.0335715	0.0411073	0.0519847	0.0750125
	-0.0322728	-0.0416244	-0.0357075	-0.0378229	-0.0511034	-0.0565672	-0.0551292	-0.0494258	-0.0489763	-0.0529781	-0.0497785	-0.0563612	-0.0622387	-0.0580775	-0.0498665	-0.0461082	-0.0495911	-0.0435148	-0.0475159	-0.0554826	-0.0371532	-0.0187156	-0.0169308	-0.0251237	-0.0317856	-0.032049	-0.0257769	0.026483	0.14938	0.352591	0.61414	0.873246	1	0.915184	0.718732	0.519415	0.33934	0.184349	0.0959571	0.050615	0.01863	-0.00299231	-0.0137569	-0.00674514	-0.00181628	-0.00465083	-0.0211354	-0.0401516	-0.0386151
	0.0311404	0.0343335	0.032798	0.0248106	0.0334147	0.0461612	0.0491387	0.0567618	0.0743302	0.0680502	0.0532537	0.0513358	0.0524704	0.0603809	0.0598276	0.0601774	0.0523011	0.0439622	0.0467737	0.0500991	0.0590304	0.0460125	0.034228	0.0501697	0.0548373	0.0638994	0.0851983	0.10743	0.16343	0.322491	0.607596	0.877692	1	0.977461	0.806544	0.538675	0.331769	0.22813	0.150814	0.0834139	0.0641001	0.0682748	0.0539628	0.0555338	0.0686965	0.0484908	0.0470281	0.0632845	0.0581111
	0.230476	0.222285	0.207778	0.219021	0.264284	0.287408	0.274957	0.228856	0.194216	0.184904	0.154629	0.125769	0.115789	0.102911	0.0908969	0.0706161	0.0452213	0.0334842	0.0280906	0.0241835	0.0363286	0.0591964	0.0585317	0.0384977	0.0225637	0.00236957	0.00202585	0.100873	0.295381	0.515896	0.779883	0.991502	1	0.894622	0.781057	0.737535	0.764337	0.748992	0.688902	0.607501	0.509293	0.412144	0.34529	0.335098	0.31844	0.288549	0.272442	0.266927	0.275269
	-0.0195561	-0.038131	-0.0652023	-0.0590448	-0.0358469	-0.0175269	-0.00392447	-0.0106983	-0.0178722	-0.0137917	-0.0205142	-0.0091019	0.0254695	0.0649816	0.0984821	0.0878992	0.10259	0.148631	0.150091	0.1339	0.178312	0.184979	0.137385	0.120729	0.0987845	0.0561097	0.0104643	0.0397618	0.223418	0.546396	0.832269	0.984661	1	0.823784	0.496321	0.219788	0.113497	0.0699054	0.0100418	-0.0104804	0.00641224	-0.0100258	-0.0212456	0.000547106	-0.00513749	-0.0169956	-0.0285762	-0.0474005	-0.0380598
	0.243121	0.217796	0.216138	0.227886	0.236747	0.2684	0.319151	0.346223	0.341922	0.319723	0.289947	0.266695	0.266646	0.275578	0.280868	0.288694	0.302423	0.319054	0.343402	0.354982	0.341802	0.282046	0.196741	0.158593	0.150926	0.164389	0.189966	0.24447	0.384676	0.591645	0.79425	0.960456	1	0.909833	0.842462	0.828262	0.80617	0.760415	0.695754	0.622602	0.555185	0.507066	0.469642	0.43449	0.414853	0.4006	0.370369	0.333985	0.30865
	0.256415	0.192372	0.172183	0.147012	0.0980417	0.0629989	0.0616035	0.1039	0.16502	0.18576	0.173131	0.140924	0.0818895	0.0633335	0.0892567	0.0890148	0.0457614	-0.0123967	-0.0270328	0.0215684	0.0600215	0.0526287	0.0609009	0.0853688	0.0800664	0.0793064	0.156209	0.252899	0.330958	0.490435	0.694727	0.872417	0.990886	1	0.958711	0.918344	0.905022	0.92462	0.919209	0.914073	0.904236	0.89206	0.920226	0.90063	0.859596	0.843676	0.775244	0.700639	0.588131
	0.465077	0.467567	0.465601	0.467116	0.469742	0.390192	0.396712	0.446651	0.3924	0.381748	0.3343	0.239229	0.153513	0.119275	0.144516	0.132121	0.120577	0.195809	0.290079	0.343252	0.360361	0.285201	0.326032	0.413244	0.443346	0.457443	0.435056	0.518455	0.612957	0.672485	0.779014	0.835826	0.881392	1	0.965796	0.850747	0.756485	0.585394	0.532613	0.515558	0.458607	0.438078	0.33455	0.298261	0.382789	0.454844	0.474859	0.369983	0.301045
	0.0894721	0.0957353	0.0726646	0.0644325	0.0803111	0.0975024	0.0800886	0.0708967	0.08025	0.104391	0.0992782	0.0894393	0.0950052	0.0900894	0.082764	0.0890022	0.121763	0.141021	0.175917	0.266255	0.31886	0.329103	0.339595	0.379419	0.407076	0.351451	0.26628	0.240262	0.359083	0.57737	0.768311	0.898476	0.993993	1	0.883592	0.677926	0.481557	0.365124	0.314651	0.26796	0.215349	0.196653	0.174042	0.147915	0.127842	0.0885737	0.0651216	0.0729009	0.0590891
	0.125101	0.12577	0.116332	0.0885182	0.0767071	0.0923429	0.123669	0.165716	0.217095	0.268947	0.318815	0.368657	0.402052	0.395393	0.379161	0.36566	0.343484	0.365207	0.405269	0.410263	0.42642	0.42134	0.36265	0.314049	0.301568	0.278454	0.228727	0.215209	0.287192	0.464562	0.693839	0.876775	0.974234	1	0.97789	0.931471	0.860811	0.752554	0.621781	0.483891	0.354637	0.267312	0.211918	0.165378	0.116065	0.076623	0.0591343	0.0630578	0.0880086
	0.0797687	0.113046	0.105668	0.0812405	0.0908898	0.101608	0.0857971	0.0833688	0.0963468	0.100831	0.0975716	0.115125	0.12189	0.123913	0.11851	0.0971821	0.113699	0.138108	0.124799	0.138179	0.140133	0.0730077	0.0326941	0.0692175	0.173101	0.219782	0.24956	0.41152	0.680456	0.896105	0.948119	0.949135	0.973323	1	0.974707	0.878797	0.785321	0.719026	0.675764	0.659808	0.660323	0.636529	0.576934	0.499394	0.42579	0.346116	0.262583	0.166256	0.0847936
	0.48094	0.323953	0.207071	0.138278	0.102869	0.114054	0.111907	0.0765688	0.0748847	0.0996374	0.0977857	0.103205	0.115762	0.120847	0.134136	0.161206	0.169225	0.140557	0.11994	0.126438	0.164512	0.16207	0.156408	0.154089	0.131157	0.0847283	0.0520435	0.0995124	0.239518	0.445473	0.591811	0.759371	0.968472	1	0.859719	0.737919	0.668479	0.607791	0.557182	0.533934	0.46052	0.371362	0.317076	0.281905	0.311194	0.331964	0.391959	0.503468	0.567539
	0.0982494	0.0849828	0.0579876	0.0510174	0.0879638	0.179681	0.252125	0.249481	0.2857	0.321258	0.295384	0.290387	0.319888	0.410565	0.501102	0.508532	0.615588	0.784601	0.807628	0.82821	0.848172	0.650019	0.372806	0.247999	0.279061	0.421382	0.605236	0.715336	0.711677	0.645186	0.72572	0.864742	0.951355	1	0.888874	0.636566	0.515856	0.578534	0.641801	0.754559	0.828992	0.759275	0.698862	0.678458	0.809976	0.950424	0.817572	0.508245	0.286851
	0.163155	0.160552	0.159481	0.184169	0.246778	0.286868	0.262077	0.244657	0.269421	0.32453	0.315238	0.28886	0.328595	0.346737	0.326321	0.291989	0.283107	0.350924	0.408419	0.424668	0.433197	0.406605	0.342997	0.287276	0.29769	0.335071	0.324785	0.376838	0.609425	0.731789	0.708371	0.787474	0.922596	1	0.966913	0.942105	0.935349	0.886697	0.798638	0.688099	0.657882	0.575003	0.378881	0.231987	0.193295	0.214849	0.2119	0.191487	0.211559
	0.104643	0.092413	0.113649	0.135783	0.145351	0.143702	0.123495	0.114926	0.111387	0.129938	0.138201	0.118177	0.112083	0.118954	0.130674	0.132383	0.149456	0.15608	0.128184	0.112778	0.117595	0.106549	0.131053	0.18339	0.200675	0.231929	0.315715	0.440807	0.591693	0.708841	0.765127	0.82679	0.930138	1	0.954882	0.861431	0.747048	0.599383	0.444511	0.364938	0.345771	0.321959	0.275177	0.20663	0.179123	0.19432	0.194082	0.177515	0.164473
	0.187949	0.174002	0.154187	0.126607	0.103085	0.0990859	0.0919707	0.071305	0.0623961	0.0600956	0.0476451	0.0410536	0.0393745	0.0342146	0.0214916	0.0202708	0.0338745	0.0318406	0.0180461	0.0411363	0.0807212	0.0961345	0.0968125	0.0889736	0.0690557	0.0589875	0.0897757	0.147156	0.260897	0.459457	0.634077	0.76416	0.905328	1	0.99955	0.94858	0.90389	0.825665	0.71197	0.63576	0.602138	0.553405	0.479448	0.422549	0.388422	0.345304	0.3088	0.276857	0.228892
	0.216301	0.19075	0.189341	0.16719	0.150862	0.148549	0.0719282	0.0438746	0.0775657	0.102534	0.118179	0.113366	0.124374	0.155207	0.143485	0.119718	0.107497	0.123566	0.131911	0.26661	0.345681	0.270384	0.261994	0.233876	0.232737	0.321527	0.432818	0.469321	0.591531	0.790705	0.904666	0.942392	0.99574	1	0.883365	0.748235	0.576675	0.446331	0.392901	0.362951	0.311771	0.260235	0.215161	0.192124	0.208634	0.197506	0.136209	0.129399	0.201188
	0.0324665	0.0230402	0.0187891	0.0186176	0.0163782	0.0261099	0.0448247	0.0574785	0.0709937	0.0877739	0.103895	0.118889	0.146629	0.175407	0.182121	0.168659	0.143927	0.122629	0.0993547	0.0647684	0.0243431	-0.00193689	-0.00896887	-0.0100899	-0.0128307	-0.0127463	0.0105583	0.0805342	0.216565	0.423702	0.659141	0.875304	0.986636	1	0.957222	0.825337	0.656275	0.500831	0.367394	0.271974	0.210674	0.160038	0.114815	0.0878855	0.0688708	0.0498133	0.0376691	0.0291891	0.0321846
	0.525217	0.441064	0.44823	0.577915	0.615075	0.528181	0.512951	0.605743	0.657108	0.558651	0.395397	0.294475	0.280789	0.372029	0.422837	0.352982	0.305899	0.280933	0.211543	0.164855	0.1632	0.157507	0.147463	0.123832	0.0981734	0.101097	0.113879	0.137504	0.269718	0.437705	0.50073	0.631338	0.860539	1	0.9791	0.851329	0.822395	0.935597	0.945628	0.849077	0.839978	0.867625	0.803309	0.725704	0.687825	0.602974	0.481048	0.395444	0.416909
	0.076817	0.0707399	0.0765423	0.0772721	0.0748122	0.0873142	0.111317	0.136579	0.155905	0.160498	0.160324	0.160783	0.148495	0.132109	0.122945	0.134772	0.143303	0.136443	0.134565	0.143304	0.180562	0.191931	0.168804	0.167167	0.170098	0.158411	0.126298	0.0782853	0.0676543	0.144757	0.302728	0.614201	0.951997	1	0.784537	0.545854	0.351961	0.202291	0.118029	0.0784096	0.0562755	0.0421985	0.044898	0.0438936	0.0516414	0.0563032	0.0620813	0.0741672	0.0719904
	0.200899	0.270302	0.296275	0.253706	0.214972	0.185764	0.176931	0.182156	0.155129	0.110386	0.0746769	0.051519	0.0479366	0.0523663	0.0402962	0.0305696	0.0196846	0.018402	0.0299702	0.0316129	0.0355262	0.0378471	0.0478402	0.0562469	0.0655836	0.0898066	0.12739	0.228322	0.328121	0.432477	0.576428	0.709127	0.852504	0.98182	1	0.898077	0.773097	0.677608	0.624386	0.595306	0.546484	0.453525	0.34133	0.27426	0.235372	0.191791	0.183752	0.173802	0.138049
	0.31013	0.371781	0.432467	0.470843	0.503759	0.508843	0.520824	0.537121	0.5483	0.567354	0.554643	0.479222	0.447012	0.465116	0.439533	0.466286	0.494751	0.475226	0.456964	0.401022	0.321678	0.250995	0.190535	0.144147	0.127954	0.128277	0.109993	0.107808	0.124253	0.14774	0.222742	0.411884	0.728614	0.974363	1	0.809347	0.554531	0.376572	0.247933	0.174406	0.137816	0.124898	0.14058	0.165314	0.171472	0.177202	0.165523	0.187722	0.25279
	0.0146936	0.0184522	0.0270405	0.0344421	0.0317699	0.0298515	0.0305549	0.0297988	0.0323787	0.0305203	0.0276967	0.0312132	0.0315304	0.0340101	0.0309178	0.023467	0.0282788	0.0357024	0.0387102	0.049011	0.0636042	0.0590553	0.0502659	0.0485841	0.0394175	0.0287752	0.0424757	0.0867431	0.163852	0.290088	0.466578	0.642175	0.79244	0.928623	1	0.962621	0.856887	0.746095	0.644507	0.572723	0.510578	0.42474	0.324464	0.22455	0.148308	0.09417	0.0576366	0.0371176	0.0265702
	0.191761	0.174298	0.134355	0.098747	0.0789848	0.0600215	0.0408423	0.0322104	0.0293139	0.0249627	0.0175742	0.0153069	0.0201052	0.0172628	0.0120275	0.0126846	0.00955735	0.00416873	0.00381498	0.00643609	0.0121902	0.0174744	0.0167665	0.0170622	0.0249939	0.0303947	0.0404796	0.070347	0.112751	0.187067	0.323315	0.500457	0.697546	0.881477	1	0.965028	0.825955	0.72288	0.632074	0.559329	0.520196	0.460317	0.362252	0.273099	0.232578	0.208399	0.177974	0.155149	0.152453
	0.0182549	-0.0193291	-0.0155025	-0.027322	0.00709948	0.0553274	0.0494266	0.0373708	0.0750447	0.102985	0.105232	0.11714	0.171426	0.20136	0.18546	0.197185	0.190334	0.13677	0.0672301	0.0285471	0.021067	0.0156549	0.00504292	0.0374756	0.118704	0.206539	0.30291	0.405758	0.525842	0.656205	0.767523	0.813542	0.824262	0.927859	1	0.890458	0.752261	0.655258	0.535579	0.446266	0.404642	0.397593	0.384997	0.330447	0.275411	0.24743	0.227271	0.192232	0.138075
	0.0980816	0.120342	0.121285	0.107297	0.100317	0.104489	0.119245	0.144712	0.165769	0.170041	0.16677	0.187442	0.198656	0.166738	0.169495	0.197638	0.204929	0.211094	0.183091	0.120116	0.0731921	0.0467646	0.0500246	0.0722951	0.0923575	0.098431	0.110706	0.215599	0.410601	0.621503	0.812037	0.908292	0.929413	0.970704	1	0.965007	0.869075	0.791451	0.740365	0.668734	0.602201	0.526388	0.442706	0.365886	0.318299	0.274641	0.197039	0.143388	0.121592
	0.622268	0.481828	0.359807	0.258423	0.185652	0.14565	0.134425	0.138236	0.143799	0.152624	0.183518	0.241799	0.342706	0.475964	0.624655	0.779708	0.865413	0.880001	0.869876	0.805036	0.66799	0.49442	0.331105	0.211578	0.141968	0.103764	0.0869514	0.0958447	0.13896	0.235693	0.420471	0.632733	0.804397	0.944815	1	0.937763	0.842544	0.772176	0.697564	0.627786	0.599904	0.625544	0.669971	0.724973	0.779514	0.797971	0.808969	0.835637	0.827272
	-0.132705	-0.151332	-0.114729	-0.102674	-0.122687	-0.086008	-0.0293625	0.0353288	0.0632233	0.0175039	0.00534172	0.0626259	0.115156	0.11547	0.182815	0.282916	0.248061	0.154603	0.101852	0.0561898	0.0929595	0.246846	0.451438	0.540546	0.657607	0.889717	0.994548	0.94585	0.802917	0.663394	0.653061	0.662391	0.698103	0.900688	1	0.907318	0.799061	0.589216	0.491953	0.606943	0.752432	0.730987	0.480985	0.220471	0.0411948	-0.0102423	-0.046255	-0.0602566	-0.0406879
	0.0857022	0.140391	0.228656	0.25961	0.276862	0.285624	0.298949	0.293177	0.263787	0.211181	0.212167	0.366418	0.517449	0.499583	0.37686	0.277846	0.215198	0.210061	0.189908	0.177192	0.214198	0.207739	0.347008	0.516147	0.58438	0.671565	0.710559	0.684024	0.609538	0.516379	0.434565	0.530334	0.776736	0.943357	1	0.952733	0.832818	0.769706	0.726676	0.645631	0.511811	0.331456	0.233105	0.231563	0.210661	0.166974	0.190465	0.185475	0.118209
	0.262869	0.224668	0.19582	0.151825	0.122134	0.0856427	0.0537667	0.0400595	0.0210346	0.000743405	0.0062662	0.0174565	0.00953852	0.0201038	0.0375808	0.0174865	-0.0228964	-0.0432713	-0.0375381	0.0061934	0.0464096	0.0621486	0.0882531	0.0791815	0.0582275	0.0775745	0.132414	0.193303	0.253574	0.379914	0.574629	0.758302	0.867663	0.953905	1	0.928933	0.808425	0.717264	0.660532	0.614869	0.543337	0.49535	0.484998	0.506092	0.502884	0.47697	0.437032	0.37796	0.349614
	0.20159	0.200301	0.194805	0.173947	0.14909	0.16283	0.177757	0.14207	0.121065	0.115747	0.0888849	0.0609927	0.0563543	0.0475385	0.0398673	0.0398858	0.0574996	0.0625086	0.0425191	0.0666605	0.0867366	0.075298	0.0917903	0.0901816	0.0568646	0.0372153	0.0526032	0.0745644	0.118155	0.254597	0.407674	0.568554	0.746765	0.897626	1	0.994937	0.925294	0.840391	0.788982	0.756651	0.678035	0.57267	0.470748	0.423795	0.379169	0.308918	0.264866	0.23368	0.23198
	0.231429	0.212662	0.219212	0.223721	0.205223	0.187002	0.181646	0.179683	0.165938	0.166962	0.202449	0.190154	0.171476	0.163918	0.155708	0.173451	0.154921	0.166212	0.202544	0.353582	0.478914	0.380213	0.328036	0.327682	0.223309	0.197185	0.282931	0.342187	0.484928	0.673703	0.820492	0.891666	0.914525	0.981467	1	0.979001	0.916711	0.849712	0.777098	0.667816	0.57743	0.51854	0.480798	0.405728	0.346643	0.305657	0.270151	0.258415	0.250991
	0.380495	0.281335	0.253043	0.272475	0.231788	0.151401	0.108901	0.133161	0.134521	0.0961211	0.0896314	0.101696	0.0995185	0.0694657	0.0214092	-0.0108432	-0.0179861	-0.0274443	-0.0207553	0.00251679	0.00797706	-0.00892516	0.0168416	0.0812172	0.13893	0.189164	0.205396	0.297804	0.472515	0.630208	0.714545	0.650601	0.694809	0.901026	1	0.934234	0.817363	0.737938	0.728722	0.707918	0.644634	0.643931	0.651942	0.560071	0.426944	0.404601	0.459978	0.48758	0.462253
	0.0702758	0.0549135	0.0414699	0.0301013	0.0223009	0.0160936	0.00958625	0.00445121	-7.20357e-05	-0.00518325	-0.00799557	-0.00728079	-0.00206896	0.007461	0.00971702	0.0030441	-0.00300152	-0.00703385	-0.0110278	-0.0140312	-0.0102647	-0.00371668	-0.00193171	-0.00344732	-0.00454738	0.00138653	0.0497369	0.146002	0.263729	0.375978	0.502201	0.687446	0.857398	0.956764	1	0.978009	0.901962	0.80645	0.712648	0.622536	0.536953	0.455206	0.378286	0.310572	0.254449	0.207247	0.168515	0.137366	0.112181
	0.317821	0.439047	0.536168	0.561168	0.564225	0.60724	0.590116	0.491992	0.384947	0.367392	0.397626	0.44466	0.543832	0.630384	0.622621	0.534407	0.442908	0.374062	0.328642	0.30785	0.300707	0.28008	0.221384	0.162722	0.168069	0.214351	0.310207	0.471997	0.657801	0.780435	0.842817	0.950818	0.977717	0.96382	1	0.967797	0.922404	0.894204	0.827135	0.718498	0.635423	0.623956	0.603509	0.593339	0.572978	0.479266	0.38933	0.327853	0.27928
	0.0729775	0.0682378	0.0518139	0.0684073	0.0706498	0.0513094	0.070669	0.114485	0.135309	0.103155	0.0731425	0.0789202	0.0989254	0.13991	0.163524	0.158129	0.196215	0.193792	0.164587	0.192351	0.197517	0.189827	0.184424	0.158173	0.127878	0.121137	0.0767698	0.0105489	0.0116302	0.122149	0.301527	0.557062	0.837155	0.999774	1	0.824864	0.60596	0.428699	0.27602	0.167754	0.129226	0.118154	0.0916009	0.0560027	0.0345456	0.0257739	0.00197695	-0.00285411	0.0308046
	0.185382	0.176548	0.166726	0.16686	0.174461	0.216394	0.268738	0.283896	0.267834	0.272065	0.313694	0.338509	0.326373	0.292892	0.235055	0.175428	0.143304	0.131149	0.12299	0.136376	0.175193	0.198392	0.204223	0.220343	0.229844	0.238377	0.274897	0.355647	0.469879	0.573403	0.665596	0.765557	0.860637	0.921621	0.981973	1	0.964504	0.926139	0.850883	0.758758	0.670493	0.593142	0.519207	0.437635	0.351317	0.261317	0.209415	0.205633	0.208704
	0.150209	0.0874792	0.0990874	0.0912403	0.07544	0.0917324	0.099446	0.103048	0.105617	0.0770373	0.056745	0.0621107	0.097436	0.10788	0.082251	0.0681617	0.0747045	0.0780965	0.0395891	0.0373911	0.0421399	0.05756	0.084215	0.10592	0.117057	0.107196	0.0814276	0.0527247	0.0718005	0.103266	0.156801	0.259865	0.429828	0.657757	0.903202	1	0.940096	0.863245	0.799441	0.698659	0.566072	0.435302	0.338119	0.282227	0.213227	0.145534	0.0957775	0.143426	0.211007
	0.236879	0.150574	0.0875767	0.0597689	0.0472356	0.024484	-0.0155128	-0.0272498	0.00163473	0.00970119	0.0512966	0.128222	0.24125	0.365942	0.38562	0.32286	0.344917	0.374276	0.278955	0.216923	0.211106	0.188533	0.194233	0.139474	0.121132	0.180181	0.169569	0.0949932	0.152744	0.321783	0.501965	0.70781	0.833215	0.918367	0.981138	1	0.92833	0.801665	0.761825	0.739388	0.529422	0.398924	0.395016	0.281445	0.301641	0.32917	0.217092	0.261154	0.358791
	0.0849619	0.252771	0.523866	0.64462	0.659352	0.564639	0.351246	0.39796	0.407776	0.274674	0.182995	0.122262	0.140768	0.180808	0.141568	0.0977901	0.138775	0.185407	0.263366	0.255123	0.276825	0.391204	0.462823	0.444735	0.362863	0.287919	0.202717	0.223034	0.220686	0.200375	0.229085	0.24898	0.319812	0.567085	0.893207	1	0.958865	0.84112	0.753049	0.716189	0.581419	0.491081	0.408037	0.227218	0.0937645	0.0843073	0.0864044	0.0599235	0.0804776
	0.0203531	0.006107	-0.00101754	-0.00578758	-0.00809469	0.0295872	0.107572	0.155469	0.196421	0.189412	0.136617	0.127485	0.175389	0.173201	0.116646	0.0872492	0.0727557	0.0532175	0.0262457	0.0381792	0.071321	0.0852536	0.138872	0.245024	0.287187	0.362558	0.604054	0.769455	0.743137	0.722607	0.73395	0.674276	0.621969	0.694054	0.864548	1	0.998751	0.941399	0.895148	0.827425	0.721499	0.563486	0.389011	0.260021	0.172389	0.123371	0.0919728	0.0751643	0.0582791
	0.00281214	0.00459971	0.00151967	-0.00555367	-0.00275015	0.00154107	0.00129919	0.00762091	0.00337949	-0.00162567	0.00336106	0.00133806	-0.00589537	-0.00175107	0.00881694	0.00735177	0.0188974	0.0190231	-0.00139654	-0.00275981	0.000901311	-0.00311108	0.0109085	0.0749468	0.110136	0.0937952	0.102109	0.168957	0.310473	0.447871	0.468192	0.473072	0.665851	0.878102	0.976422	1	0.977205	0.950114	0.8334	0.683156	0.549835	0.39891	0.27883	0.193302	0.119123	0.0605919	0.0299598	0.0154185	0.00755096
	0.762963	0.55197	0.419277	0.326497	0.187782	0.0914483	0.0454272	0.0263808	-0.0114787	-0.0469775	-0.0317315	-0.0116494	0.00215042	0.0586656	0.112395	0.0921046	0.0681524	0.045639	0.0148693	0.0286737	0.0331681	0.0416972	0.0853995	0.195741	0.234096	0.194132	0.210402	0.231921	0.259623	0.327813	0.420465	0.48263	0.587719	0.787127	0.937838	1	0.935631	0.801197	0.758571	0.756608	0.715168	0.633387	0.541482	0.484767	0.450828	0.502429	0.711493	0.866923	0.910112
	0.409446	0.301626	0.227562	0.21297	0.185409	0.153369	0.114247	0.0566229	0.0229321	0.0109597	-0.00479032	0.0199168	0.0648031	0.056543	0.0429871	0.0310154	0.00873765	0.00934357	0.0128895	0.0289798	0.0517252	0.0441294	0.0261824	0.0155637	0.0899055	0.22661	0.392647	0.535038	0.667276	0.819717	0.888555	0.896694	0.902115	0.934918	0.98872	1	0.9643	0.969363	0.951061	0.912165	0.935224	0.917336	0.877144	0.842951	0.795822	0.760664	0.703347	0.605842	0.530922
	0.16238	0.0579214	0.0694501	0.105831	0.0328549	0.0258012	0.130661	0.110389	0.0250852	0.0434666	0.124793	0.0886406	0.0659367	0.101485	0.144762	0.200345	0.187659	0.141924	0.142226	0.178447	0.196147	0.193588	0.157056	0.175802	0.15749	0.057145	0.0957621	0.240586	0.311967	0.278927	0.354017	0.566639	0.727575	0.867135	0.946286	1	0.915592	0.797876	0.712976	0.587411	0.555433	0.519442	0.429841	0.336236	0.306147	0.305171	0.302047	0.283418	0.244271
	0.0659679	0.0661949	0.0683693	0.0612104	0.0596094	0.0840959	0.124529	0.130065	0.110316	0.105163	0.12168	0.209319	0.312133	0.33082	0.310914	0.319976	0.306723	0.2595	0.253912	0.26306	0.247472	0.244478	0.294179	0.334088	0.327411	0.319799	0.391154	0.558546	0.746655	0.807145	0.766002	0.652552	0.562582	0.611642	0.793616	1	0.948563	0.751314	0.61829	0.539546	0.480523	0.422735	0.318808	0.217998	0.142118	0.0753804	0.0614603	0.0330141	0.0245675
	0.0730742	0.0598726	0.0504272	0.0399086	0.0279892	0.0194437	0.0107886	0.00439554	0.00160982	-0.000833221	-0.0038355	0.000968584	0.0127656	0.0194759	0.0181507	0.013224	0.00685946	0.000365069	-0.00445708	-0.00809698	-0.00863084	-0.00552647	-0.00392863	-0.00472234	-0.00529318	-0.00320033	0.00831591	0.0297328	0.0606465	0.114934	0.217534	0.393634	0.584503	0.757596	0.915009	1	0.987125	0.912233	0.814516	0.693917	0.577579	0.476069	0.393782	0.334	0.276372	0.219106	0.168299	0.131311	0.107019
	0.100394	0.147502	0.140411	0.109331	0.0806975	0.0600063	0.042196	0.0330202	0.0243527	0.019847	0.0201718	0.0251255	0.0264113	0.0327462	0.0378869	0.0270343	0.0427395	0.0500925	0.028542	0.0102531	-0.00119788	0.00531596	0.0188822	0.0264637	0.0283615	0.0294228	0.0234235	0.0107207	0.0146395	0.0265139	0.0522549	0.125872	0.246274	0.515439	0.848842	1	0.92786	0.758771	0.611112	0.507599	0.406181	0.291969	0.216337	0.162905	0.118321	0.0953334	0.0786608	0.061043	0.0582249
	0.623256	0.707455	0.798027	0.78719	0.673088	0.551292	0.446796	0.407131	0.433726	0.503478	0.647121	0.863606	0.903001	0.725531	0.532391	0.354289	0.233549	0.158272	0.179616	0.232369	0.225636	0.18991	0.145213	0.118031	0.134143	0.161622	0.0927054	0.0554998	0.166037	0.306745	0.436782	0.502783	0.59406	0.719565	0.873414	1	0.98955	0.959605	0.915888	0.851876	0.849922	0.964257	0.979091	0.917655	0.928427	0.852762	0.764585	0.720446	0.685055
	-0.015559	-0.0112465	0.0210474	0.0119514	-0.012668	-0.0225084	-0.0347147	-0.0418797	-0.0391528	-0.00552273	0.0548718	0.058643	0.00639739	0.000680473	0.0114985	0.00129752	0.0168046	0.049803	0.0298712	0.0201471	0.0438244	0.0171465	0.0813736	0.141215	0.124215	0.10952	0.0856789	0.0843888	0.0761504	0.0807511	0.107452	0.10565	0.136687	0.304572	0.573764	0.886305	1	0.921745	0.933563	0.884507	0.769878	0.711261	0.525968	0.298775	0.170805	0.0728577	-0.00985355	-0.0353067	-0.00860933
	-0.0990917	0.0940039	0.217974	0.197014	0.151359	0.171517	0.196981	0.157179	0.163139	0.149021	0.133789	0.179623	0.211886	0.193949	0.1982	0.222195	0.248852	0.197339	0.115281	0.0980663	0.176221	0.310409	0.416754	0.421992	0.435519	0.667956	0.871921	0.767827	0.581716	0.447574	0.388888	0.495002	0.61298	0.661702	0.765928	0.983676	1	0.873962	0.770425	0.565722	0.421061	0.324144	0.176589	0.0565471	0.00356772	-0.0181011	0.00800217	0.0586167	-0.0224852
	-0.132935	-0.107915	-0.0928146	-0.0808628	-0.067437	-0.0471142	-0.0475405	-0.0385334	-0.013678	0.00633345	0.00578724	0.0182459	0.045435	0.181562	0.421585	0.484447	0.389205	0.279904	0.182624	0.108964	0.100134	0.286045	0.632003	0.802829	0.675142	0.516959	0.420248	0.336471	0.276998	0.245811	0.231362	0.2686	0.442707	0.749181	0.93173	0.971419	1	0.897552	0.700921	0.518799	0.324472	0.166336	0.0789267	0.0226734	0.0144636	-0.0264597	-0.09423	-0.13129	-0.155352
	0.127385	0.153654	0.197592	0.281343	0.298761	0.279229	0.263682	0.256011	0.208608	0.161461	0.170275	0.232953	0.320226	0.337128	0.313416	0.346786	0.429059	0.533506	0.555964	0.479196	0.417972	0.397892	0.396893	0.316291	0.193524	0.124958	0.0830187	0.0279896	0.00386305	0.133528	0.279413	0.316701	0.420546	0.617071	0.843326	0.991722	1	0.925034	0.805416	0.699434	0.599363	0.542568	0.487888	0.390105	0.303658	0.202193	0.146066	0.14521	0.124555
	0.480419	0.429761	0.35035	0.256555	0.234475	0.40331	0.521471	0.520143	0.504852	0.463264	0.448141	0.461787	0.471925	0.449338	0.464468	0.386861	0.367778	0.425446	0.462849	0.451285	0.409665	0.504967	0.563375	0.502871	0.426402	0.390019	0.319532	0.192265	0.106916	0.0933275	0.16023	0.307169	0.425441	0.578878	0.800274	0.962329	1	0.910658	0.822116	0.781703	0.68672	0.586264	0.553604	0.550094	0.525698	0.571804	0.657355	0.615222	0.529414
	0.548674	0.573342	0.605323	0.600756	0.570649	0.577907	0.574761	0.493558	0.387295	0.349865	0.356541	0.355319	0.351816	0.313825	0.240963	0.164542	0.101029	0.0524744	0.00941607	-0.0239236	0.000465241	0.0419449	0.0514105	0.0597475	0.0657447	0.0658941	0.0634104	0.0727936	0.0642257	0.0547871	0.123517	0.224575	0.350834	0.548028	0.750246	0.905626	0.982131	1	0.997239	0.97138	0.914065	0.802008	0.653466	0.504897	0.396933	0.316693	0.279672	0.283267	0.36272
	0.958263	0.913582	0.725037	0.552023	0.515415	0.509879	0.409435	0.281327	0.189963	0.141461	0.128745	0.0721971	0.0205588	0.0240314	0.0613426	0.0713815	0.0168328	-0.0101278	-0.0106268	-0.000455411	0.0409381	0.0731039	0.0776843	0.0725923	0.0543611	0.0366137	0.0327748	0.0517954	0.0739408	0.0961693	0.176475	0.308898	0.467643	0.589722	0.70597	0.837164	0.970352	1	0.954401	0.914708	0.844211	0.802923	0.787684	0.774571	0.808812	0.871333	0.90812	0.93734	0.940188
	0.565858	0.427868	0.404357	0.386374	0.335159	0.327605	0.282384	0.208733	0.166256	0.103161	0.0737831	0.135398	0.184587	0.194921	0.188351	0.239923	0.328251	0.350474	0.315715	0.256378	0.237271	0.223598	0.172997	0.160292	0.186881	0.176448	0.139476	0.12796	0.244206	0.516467	0.67576	0.622203	0.617681	0.676801	0.859598	0.978911	0.979423	1	0.869452	0.781521	0.783296	0.779675	0.721768	0.699183	0.724854	0.691505	0.634152	0.613297	0.717738
	0.193839	0.174018	0.118475	0.174645	0.200997	0.194153	0.222848	0.229943	0.254838	0.250088	0.17773	0.115707	0.0732064	0.0866864	0.103963	0.0764245	0.128953	0.109091	-0.0134869	0.0674111	0.161108	0.110981	0.105846	0.109745	0.0931586	0.105894	0.192648	0.269311	0.319949	0.395379	0.373701	0.383381	0.520982	0.58608	0.689548	0.846431	0.939034	1	0.995382	0.978264	0.802393	0.573852	0.435668	0.310922	0.222825	0.162965	0.259737	0.296336	0.186028
	-0.0194932	0.00073147	0.0185008	-0.00486105	-0.0243885	-0.0141249	-0.0120462	-0.022297	-0.0149071	0.014891	0.015857	-0.00492587	-0.00581349	0.00523037	0.0115257	0.00951786	0.0071867	0.0154153	0.0157827	0.00886962	0.0034592	0.0221508	0.057133	0.0995625	0.134589	0.166429	0.202721	0.237817	0.294125	0.273873	0.208307	0.202749	0.267362	0.382071	0.501891	0.67665	0.900958	1	0.926148	0.761168	0.563167	0.369415	0.221589	0.129528	0.0867289	0.0667732	0.0257556	-0.00128221	-0.00731244
	0.0682987	0.0681607	0.1089	0.220947	0.3683	0.398573	0.365962	0.398073	0.419028	0.432864	0.469084	0.455829	0.420715	0.411724	0.344593	0.320363	0.293321	0.266519	0.257484	0.234104	0.23998	0.224166	0.265683	0.4186	0.45632	0.32899	0.274184	0.263873	0.283333	0.322761	0.250582	0.180329	0.197824	0.252252	0.366959	0.611758	0.881079	1	0.925057	0.800277	0.628885	0.434638	0.337509	0.241812	0.153787	0.100609	0.0796023	0.0303691	0.00490614
	-0.0498941	-0.039392	-0.0255786	-0.0155768	-0.0176545	-0.0298431	-0.0489536	-0.0496858	-0.0241401	-0.0293302	-0.0374549	-0.0470135	-0.0665667	-0.0520444	-0.0159875	0.00714504	0.0169041	0.00764446	-0.0236902	-0.0459962	-0.0339778	0.0126693	0.0696238	0.107999	0.0987679	0.0701832	0.0556906	0.0595278	0.0709279	0.0762509	0.0635645	0.0813858	0.179936	0.315691	0.468371	0.690545	0.929197	1	0.866386	0.605113	0.361842	0.22027	0.127205	0.0618737	0.0256453	0.00489863	-0.0204979	-0.0418743	-0.0448645
	0.0189395	0.0277948	0.0373104	0.0517162	0.0632617	0.0654926	0.0647622	0.0715891	0.0754848	0.0546959	0.047073	0.0625185	0.0835925	0.0754588	0.113362	0.162431	0.146771	0.142208	0.147804	0.138398	0.129373	0.138752	0.131911	0.110914	0.101375	0.115082	0.110749	0.0861452	0.111504	0.128722	0.160938	0.199716	0.33419	0.59844	0.747019	0.846983	0.967116	1	0.909493	0.711806	0.471901	0.30465	0.23085	0.181059	0.157608	0.123525	0.0903194	0.0923453	0.0843014
	0.477178	0.394081	0.306733	0.238765	0.187079	0.157407	0.153614	0.169389	0.187383	0.185767	0.171821	0.152598	0.121358	0.083893	0.0485037	0.0249607	0.0135157	0.00341933	-0.0035719	-0.0169826	-0.0372257	-0.0428835	-0.0184792	0.0238758	0.0634892	0.0961142	0.109593	0.110185	0.12806	0.183556	0.294827	0.452984	0.605214	0.729341	0.841912	0.934092	0.989133	1	0.987578	0.981005	0.982109	0.987617	0.958015	0.907625	0.871094	0.837324	0.796683	0.732444	0.646202
	0.120931	0.114037	0.0779738	0.0471293	0.0391666	0.0162838	0.00779913	0.0292353	0.0265187	0.020824	0.0614802	0.0790531	0.100368	0.0883333	0.0619937	0.0778404	0.0765249	0.0721038	0.0709216	0.0702481	0.0646905	0.0507606	0.050087	0.0695403	0.0821372	0.061635	0.0422619	0.0441708	0.0430576	0.0629559	0.118946	0.174668	0.280017	0.412259	0.569972	0.751302	0.906388	1	0.992898	0.963087	0.887791	0.791782	0.681236	0.557558	0.436427	0.311678	0.236629	0.183805	0.149763
	0.0125671	0.00865856	0.00590104	-0.00406016	-0.0118906	-0.0117315	-0.013488	-0.0156991	-0.0161103	-0.0140293	-0.0129354	-0.0150013	-0.0184509	-0.0198897	-0.0201345	-0.0199133	-0.017749	-0.0195576	-0.0250845	-0.0217791	-0.0167961	-0.0148438	-0.0125071	-0.00918015	-0.0111613	-0.0141746	-0.00925047	0.00642346	0.0278724	0.0623775	0.132396	0.258076	0.412319	0.570595	0.740416	0.880506	0.97383	1	0.966425	0.901202	0.794638	0.659984	0.511688	0.365913	0.237054	0.143285	0.0873769	0.0551763	0.0354465
	0.914917	0.790063	0.645057	0.553059	0.529407	0.561878	0.550564	0.622206	0.655324	0.512495	0.464994	0.467398	0.430335	0.432195	0.416324	0.358493	0.305286	0.305161	0.349253	0.324624	0.305132	0.33338	0.309275	0.243188	0.176761	0.118687	0.0805406	0.049532	0.0606128	0.0961558	0.107017	0.0888642	0.0808786	0.198461	0.442971	0.705359	0.917901	1	0.958487	0.866437	0.773117	0.727603	0.726015	0.757083	0.789115	0.843617	0.810037	0.696397	0.739183
	0.395255	0.46346	0.526348	0.586699	0.656632	0.719756	0.809323	0.914818	0.965599	0.960151	0.90209	0.843011	0.777702	0.683154	0.591956	0.531692	0.484325	0.4103	0.332874	0.320965	0.343749	0.325573	0.253727	0.159296	0.0811595	0.0459212	0.034148	0.0189262	0.0211447	0.0454612	0.0822646	0.125874	0.199412	0.383668	0.618783	0.82987	0.974157	1	0.947931	0.847136	0.772471	0.716164	0.647802	0.587638	0.549196	0.535109	0.494032	0.413566	0.366669
	0.335919	0.563304	0.566749	0.417711	0.305403	0.270381	0.293592	0.272942	0.285509	0.293568	0.23656	0.307519	0.400421	0.395829	0.364613	0.331918	0.290917	0.242491	0.253449	0.255763	0.238703	0.339595	0.403771	0.372381	0.317843	0.243985	0.27545	0.454858	0.527256	0.483836	0.507141	0.734627	0.942969	0.947357	0.929244	0.850511	0.923877	1	0.895877	0.891287	0.875814	0.691508	0.61275	0.616309	0.500882	0.388256	0.315766	0.18366	0.13543
	0.583517	0.587914	0.58799	0.518762	0.464298	0.487058	0.495894	0.430724	0.386632	0.408969	0.437838	0.439825	0.415861	0.396894	0.377515	0.378665	0.422443	0.467061	0.525943	0.619288	0.721218	0.702165	0.559101	0.426745	0.321377	0.22393	0.131462	0.0601096	0.118159	0.257707	0.356209	0.444394	0.493375	0.501333	0.634095	0.841999	0.99622	1	0.867326	0.768353	0.704393	0.731055	0.77925	0.739018	0.704132	0.721292	0.795466	0.830996	0.784993
	0.15432	0.089168	0.0530728	0.0343082	0.014628	0.0101984	0.0103043	0.010217	0.00977847	0.00220732	0.00246816	0.00556242	0.0145181	0.0131706	0.0103397	0.0119573	0.0107797	0.0120608	0.00804327	0.0220326	0.0483529	0.0645586	0.0673205	0.0621326	0.0711915	0.0842094	0.0804697	0.0820608	0.127765	0.20736	0.291145	0.389224	0.492257	0.605166	0.759002	0.890979	0.939933	0.976156	1	0.971103	0.934682	0.932268	0.940372	0.903612	0.838014	0.765396	0.650008	0.50518	0.379569
	0.107465	0.0971542	0.0757042	0.063601	0.0694275	0.0815731	0.0608238	0.0570388	0.085939	0.0515779	0.0362724	0.0626531	0.0897153	0.11592	0.105633	0.0993402	0.0869298	0.0687221	0.0705231	0.0825603	0.107971	0.11882	0.108452	0.099274	0.0844277	0.0690975	0.0505813	0.0467579	0.0582401	0.0810307	0.105623	0.203995	0.366521	0.488949	0.580256	0.682568	0.82497	0.989377	1	0.960482	0.946942	0.803191	0.710801	0.704862	0.612094	0.482134	0.348328	0.220234	0.155868
	0.531065	0.477217	0.445127	0.383163	0.352851	0.335435	0.256782	0.222987	0.20022	0.218333	0.299591	0.280185	0.277239	0.351021	0.364181	0.336588	0.338225	0.338567	0.256063	0.16068	0.177767	0.169635	0.12368	0.0977379	0.076815	0.0301771	-0.0590021	-0.0502428	0.0120535	0.0707867	0.142002	0.219306	0.247657	0.360499	0.534563	0.60017	0.660695	0.831729	1	0.949367	0.790225	0.720653	0.644782	0.582299	0.57863	0.501801	0.44925	0.453743	0.498517
	0.0660874	0.0493003	0.0690259	0.0682689	0.0343517	0.0178363	0.0334951	0.0531373	0.0665132	0.0425099	0.0387492	0.0578955	0.0264358	0.00355085	0.0429463	0.0899146	0.0895048	0.079383	0.0655081	0.0204081	-0.00537114	0.0191117	0.0292627	0.0213013	0.0489001	0.0959266	0.0880381	0.0685884	0.0857484	0.093695	0.0876447	0.138285	0.265195	0.423007	0.596595	0.706272	0.775028	0.892054	1	0.933273	0.691818	0.460878	0.288014	0.191117	0.158177	0.0834609	0.0380639	0.0464949	0.0614868
	-0.0334534	-0.0425119	-0.038568	-0.0352394	-0.0381022	-0.0376796	-0.0405151	-0.0597187	-0.0646552	-0.0454195	-0.0321302	-0.0318686	-0.0325458	-0.0121041	0.0186436	0.0369373	0.0172495	-0.00446972	-0.0104136	-0.0134036	-0.00295374	0.0455778	0.139409	0.218108	0.287361	0.406332	0.496268	0.489568	0.437619	0.365244	0.307628	0.295311	0.352669	0.478295	0.62791	0.790844	0.930459	0.998386	1	0.9849	0.911994	0.756832	0.546452	0.356899	0.251661	0.169474	0.0862077	0.02327	-0.00705521
	0.0920183	0.0700086	0.0101065	-0.00204007	0.0501936	0.0917618	0.101078	0.117154	0.15352	0.179497	0.178267	0.182845	0.192968	0.229117	0.277901	0.194741	0.062746	0.0596116	0.1363	0.149045	0.131307	0.155327	0.176228	0.177343	0.176356	0.227056	0.265307	0.279641	0.331889	0.313511	0.266078	0.265757	0.33814	0.529577	0.715994	0.764149	0.869762	0.999978	1	0.94298	0.824274	0.691919	0.504263	0.325152	0.254959	0.197716	0.169457	0.117708	0.0572283
	-0.00490955	-0.0146828	-0.00934478	-0.0146975	-0.0103985	0.0135521	0.0322706	0.037572	0.0312348	0.0192826	0.00939973	-0.0014433	-0.00131803	0.0116054	0.00848946	-0.00202655	-0.00111701	6.1922e-05	0.00662161	-0.00211882	-0.016121	-0.00164789	0.0220545	0.0531094	0.0864655	0.100007	0.107841	0.113002	0.118136	0.107058	0.0913387	0.117365	0.182754	0.36231	0.594062	0.712527	0.833205	0.991712	1	0.864855	0.661334	0.458651	0.304218	0.187747	0.105354	0.0632133	0.0559846	0.0357106	0.019196
	0.338095	0.363971	0.419188	0.428721	0.388999	0.304465	0.224294	0.175502	0.142812	0.111847	0.0778484	0.0494668	0.0386282	0.029713	0.0218131	0.0176684	0.0162759	0.0183943	0.0181069	0.0131234	0.011188	0.0108566	0.00822371	0.00327436	0.00230375	0.00278763	0.0156731	0.0443374	0.0642976	0.0757813	0.0840836	0.0971751	0.167188	0.347308	0.601606	0.829733	0.937992	0.972571	1	0.946572	0.804899	0.679058	0.618257	0.575151	0.516836	0.438373	0.368403	0.33997	0.346244
	0.542809	0.400662	0.332459	0.318272	0.313538	0.375274	0.438374	0.353342	0.317438	0.348648	0.318549	0.309835	0.382389	0.435363	0.523258	0.587564	0.504847	0.474649	0.490672	0.512695	0.251413	-0.117749	-0.205228	-0.186737	-0.229475	-0.129149	-0.0564121	-0.161402	-0.1926	-0.0548279	0.276591	0.548723	0.695906	0.773633	0.775203	0.707848	0.626936	0.745588	1	0.987994	0.781443	0.635735	0.657896	0.776098	0.847945	0.725083	0.532129	0.474762	0.548332
	0.215967	0.208385	0.190989	0.139123	0.0807155	0.0477285	0.0401903	0.0562105	0.0381169	0.0199332	0.0294708	0.033792	0.00114204	-0.0332311	-0.0288388	-0.0390803	-0.0319216	-0.00556253	0.0232708	0.0214615	0.0428329	0.113855	0.143105	0.120362	0.100987	0.120795	0.132505	0.136604	0.158915	0.162483	0.132623	0.120594	0.186226	0.325609	0.465754	0.625983	0.849183	0.980917	1	0.952522	0.838499	0.770846	0.755925	0.686693	0.532103	0.374431	0.302716	0.280078	0.246694
	0.240911	0.187665	0.1629	0.17641	0.213407	0.220243	0.173375	0.0819613	0.0239651	0.0515644	0.0580051	0.042207	0.052147	0.0725388	0.117207	0.128719	0.103907	0.0936973	0.0796894	0.0721427	0.0807087	0.0765991	0.0962668	0.113624	0.0834479	0.0385463	0.00804877	0.00672131	0.0870344	0.184404	0.23184	0.233424	0.197833	0.174994	0.216376	0.398409	0.714769	0.967317	1	0.851959	0.612183	0.439066	0.333255	0.24637	0.222021	0.235842	0.231508	0.25465	0.301235
	0.374244	0.341707	0.357875	0.377223	0.388582	0.338384	0.250491	0.218331	0.170394	0.162974	0.224933	0.315163	0.286078	0.186431	0.218585	0.215377	0.142779	0.149152	0.149921	0.157401	0.155392	0.123138	0.113551	0.13567	0.176262	0.139561	0.104194	0.133366	0.152513	0.151417	0.20106	0.277486	0.424261	0.593203	0.712113	0.841448	0.92205	0.979809	1	0.894373	0.770026	0.764495	0.829758	0.833666	0.683508	0.517491	0.453715	0.372485	0.342545
	0.651754	0.800071	0.719668	0.605913	0.509484	0.423246	0.470037	0.67151	0.83676	0.800531	0.545303	0.26664	0.131071	0.0763403	0.068052	0.0422322	0.0323875	0.0848689	0.132779	0.139925	0.122822	0.116748	0.10616	0.0901879	0.0828082	0.0795031	0.06386	0.0292527	0.129538	0.264534	0.29735	0.343547	0.351	0.332119	0.331566	0.40958	0.604148	0.829934	1	0.957725	0.823212	0.656063	0.430501	0.293396	0.264032	0.397037	0.516387	0.478276	0.406412
	0.32611	0.210224	0.139823	0.116546	0.0831983	0.0552678	0.0628862	0.090526	0.0724617	0.0403548	0.0519322	0.0659926	0.0286481	-0.000248021	0.00678892	0.0174859	0.0305449	0.0339226	0.0140699	0.0127086	0.0264091	0.0313106	0.0527914	0.0819315	0.101269	0.0882617	0.0584303	0.0519603	0.0491384	0.0761082	0.13463	0.198243	0.284979	0.345627	0.406086	0.499888	0.673667	0.872246	0.976566	1	0.906799	0.765629	0.687828	0.630147	0.55833	0.496411	0.436279	0.386326	0.395432
	0.264557	0.23423	0.200741	0.156396	0.104687	0.0873781	0.0690654	0.0679776	0.103569	0.0534317	0.0197711	0.0377038	0.0652511	0.099319	0.0558853	-0.0070948	-0.0192073	-0.00398719	0.0157369	0.0310984	0.0767834	0.123106	0.10562	0.0709052	0.063016	0.032924	0.00435081	0.0232211	0.0654131	0.0981229	0.15632	0.237298	0.298649	0.364017	0.464927	0.608685	0.730686	0.833598	0.942395	1	0.972226	0.868887	0.766713	0.74258	0.703115	0.610023	0.516468	0.430661	0.402031
	-0.00518365	0.00172028	0.0127607	0.0273419	0.0603358	0.111998	0.15161	0.171413	0.194964	0.190666	0.163774	0.14292	0.126133	0.113773	0.112187	0.113621	0.116151	0.135063	0.157648	0.161101	0.137731	0.106024	0.0975003	0.129674	0.166384	0.187234	0.211491	0.224486	0.224008	0.198264	0.166712	0.158328	0.195501	0.284817	0.35307	0.392282	0.45441	0.608404	0.838031	1	0.964138	0.758621	0.515902	0.313989	0.179307	0.0921973	0.0340299	0.00232423	0.00237667
	0.417856	0.38289	0.337477	0.306035	0.275785	0.235214	0.227399	0.273886	0.348329	0.398823	0.419592	0.442477	0.46422	0.466718	0.488342	0.534835	0.588104	0.621903	0.622524	0.641	0.658364	0.62308	0.497101	0.339314	0.360217	0.507768	0.569051	0.605358	0.685237	0.796621	0.914074	0.968949	0.967968	0.94698	0.938907	0.935344	0.925748	0.922285	0.963663	1	0.966216	0.891583	0.781971	0.679722	0.631234	0.612203	0.552647	0.49249	0.463394
	-0.0804616	-0.0517277	-0.0329857	-0.016976	0.0156578	0.0534261	0.025173	0.01774	0.0758511	0.109877	0.135467	0.20419	0.166486	0.11971	0.215717	0.254091	0.265558	0.347308	0.400387	0.616874	0.81183	0.731923	0.548167	0.55407	0.65225	0.563628	0.507944	0.648507	0.839953	0.843071	0.765981	0.641347	0.588262	0.726122	0.760935	0.746189	0.690835	0.645579	0.816995	1	0.980196	0.847314	0.710914	0.567847	0.411202	0.235954	0.115069	0.070699	-0.000722986
	0.154996	0.140463	0.103244	0.09422	0.0988594	0.103139	0.0704951	0.0565953	0.043991	0.0474634	0.0903765	0.127625	0.163057	0.217835	0.268576	0.330139	0.360652	0.295189	0.274932	0.265743	0.311955	0.478602	0.623854	0.742376	0.726163	0.699053	0.811692	0.774126	0.471351	0.240541	0.157011	0.224856	0.449186	0.627898	0.776398	0.92763	0.925745	0.890865	0.992589	1	0.876356	0.723827	0.520834	0.388047	0.274759	0.168092	0.145332	0.141477	0.104246
	0.278027	0.240704	0.204911	0.176139	0.151567	0.124603	0.0996558	0.0877455	0.0811308	0.0704678	0.0550826	0.0411648	0.0304626	0.0150314	0.00196761	-0.00484402	-0.0095801	-0.0119433	-0.0115803	-0.0100248	-0.00923169	-0.00715198	-0.00422294	-0.000753189	0.0014975	-0.00384195	-0.00441749	0.0178487	0.0444276	0.0587351	0.0815619	0.128501	0.210355	0.345405	0.523327	0.700393	0.844507	0.910621	0.922468	0.960305	1	0.982286	0.910896	0.816818	0.720708	0.632973	0.538241	0.450798	0.385238
	0.478162	0.533343	0.609884	0.59988	0.565279	0.557091	0.557886	0.55542	0.569375	0.572449	0.519401	0.408196	0.271967	0.164967	0.0896474	0.0347073	0.0115525	0.0041253	0.00400332	0.00143975	0.0121033	0.0276081	0.0384937	0.0571189	0.0638133	0.0790417	0.0959559	0.107167	0.143218	0.188242	0.218231	0.272733	0.393531	0.573558	0.756364	0.868862	0.90042	0.880002	0.901271	0.979454	1	0.919368	0.838692	0.8132	0.829336	0.845705	0.830639	0.738936	0.614434
	0.30381	0.298756	0.316159	0.347484	0.371903	0.370216	0.345132	0.318343	0.306627	0.295177	0.281821	0.282904	0.293873	0.299274	0.305713	0.316102	0.314862	0.306602	0.304601	0.309349	0.304676	0.290896	0.256057	0.238087	0.29461	0.395008	0.497779	0.579871	0.63573	0.6546	0.680419	0.721365	0.746226	0.791377	0.856364	0.894574	0.881861	0.877686	0.921051	0.974333	1	0.947668	0.832663	0.702624	0.571762	0.488106	0.441488	0.395259	0.35854
	0.0570016	0.0484428	0.0359306	0.0349953	0.0869224	0.136073	0.141891	0.19398	0.224877	0.263026	0.339941	0.373726	0.351868	0.325762	0.335443	0.420068	0.443865	0.361957	0.323264	0.295631	0.26198	0.204722	0.196126	0.261002	0.302663	0.280498	0.245951	0.300377	0.400772	0.401029	0.377989	0.457237	0.577246	0.635372	0.619848	0.604578	0.653267	0.684158	0.708866	0.845483	1	0.971155	0.76522	0.525305	0.332984	0.231987	0.175074	0.137023	0.107338
	0.459194	0.609832	0.793869	0.919143	0.935344	0.801736	0.645218	0.615707	0.612683	0.565759	0.500796	0.432023	0.387724	0.381649	0.387457	0.384344	0.383937	0.397537	0.378816	0.351575	0.317356	0.270116	0.17425	0.00712509	0.0372525	0.229956	0.355867	0.485185	0.636762	0.782258	0.907337	0.946226	0.92933	0.906724	0.881118	0.850344	0.804221	0.788538	0.847459	0.94462	1	0.978367	0.896188	0.803609	0.683894	0.550585	0.46127	0.418111	0.386568
	0.539894	0.483895	0.401066	0.283935	0.244876	0.260223	0.263347	0.240238	0.206794	0.146758	0.106629	0.100254	0.0893135	0.0941229	0.091624	0.0721567	0.0718979	0.0744857	0.0910262	0.135333	0.157723	0.178793	0.198605	0.170708	0.133642	0.104666	0.0644548	0.054109	0.125501	0.237554	0.326484	0.39295	0.460523	0.558321	0.687897	0.777014	0.847825	0.903136	0.944387	0.991311	1	0.963822	0.94972	0.93303	0.855597	0.800545	0.765057	0.739792	0.725485
	0.556246	0.538058	0.509746	0.557364	0.598982	0.634429	0.626132	0.644263	0.718467	0.73684	0.681925	0.644641	0.635374	0.500154	0.357349	0.324637	0.427437	0.5148	0.492049	0.493144	0.481297	0.514438	0.537993	0.425878	0.272969	0.19509	0.173019	0.106032	0.095781	0.107401	0.114347	0.107095	0.120332	0.224122	0.361319	0.59598	0.779223	0.824696	0.878479	0.980586	1	0.883132	0.767252	0.729495	0.712535	0.710753	0.701542	0.640619	0.570478
	0.218879	0.242388	0.363281	0.486565	0.579383	0.538737	0.340534	0.18557	0.12398	0.115514	0.133014	0.139672	0.122483	0.118153	0.130347	0.132767	0.140872	0.142588	0.134863	0.127961	0.127878	0.121141	0.0887	0.0476005	0.0168177	0.00682563	-0.000589342	-0.00271392	-0.00250734	-0.00421207	0.0125687	0.0458097	0.0850933	0.159173	0.245031	0.298805	0.413857	0.553031	0.646829	0.726279	0.85558	1	0.970905	0.810482	0.654261	0.508728	0.376959	0.334363	0.316729
	0.321614	0.287037	0.229925	0.164495	0.127303	0.119695	0.11401	0.108384	0.106858	0.13657	0.165998	0.164547	0.192146	0.223973	0.222667	0.270639	0.366056	0.376797	0.30221	0.243234	0.189631	0.131611	0.0868422	0.0576891	0.0368111	0.0176925	0.0065992	0.00913508	0.0274852	0.0249036	0.0605879	0.144136	0.221106	0.315523	0.426071	0.60757	0.746711	0.804906	0.826958	0.827535	0.913811	1	0.960598	0.854118	0.786493	0.808932	0.81941	0.681733	0.507939
	0.0787913	0.0652278	0.0688771	0.076569	0.0775091	0.0753713	0.0891713	0.114733	0.153202	0.235412	0.360991	0.494335	0.652041	0.794568	0.860352	0.854998	0.762185	0.632709	0.544453	0.530219	0.442445	0.258207	0.155936	0.130668	0.123709	0.139896	0.157677	0.162707	0.204237	0.226365	0.205123	0.289215	0.450989	0.532433	0.556598	0.576907	0.559734	0.547469	0.606782	0.726026	0.890532	1	0.963555	0.846039	0.709686	0.574722	0.457744	0.348686	0.235658
	0.0902609	0.0970455	0.0882876	0.113331	0.0711086	0.0296268	0.0617619	0.118131	0.123888	0.119519	0.192924	0.194888	0.152256	0.210521	0.166377	0.0645631	0.097591	0.110693	0.0594981	0.0675973	0.0936062	0.132052	0.194474	0.210398	0.18908	0.27624	0.282228	0.180484	0.218371	0.264173	0.227556	0.216185	0.186234	0.146548	0.195899	0.280877	0.282345	0.275202	0.364485	0.455747	0.706149	1	0.979698	0.754683	0.563136	0.416817	0.283415	0.190213	0.100006
	0.363861	0.260252	0.173138	0.124263	0.0905368	0.0506175	0.0393728	0.0603583	0.118537	0.203143	0.281966	0.32596	0.33008	0.337344	0.351041	0.402512	0.434763	0.41868	0.396941	0.409509	0.463902	0.466131	0.383908	0.269646	0.199936	0.20703	0.253438	0.330902	0.468896	0.579136	0.633066	0.701659	0.756678	0.770408	0.788191	0.791198	0.752911	0.72965	0.767514	0.8466	0.933359	1	0.997337	0.949155	0.907848	0.884458	0.834169	0.741812	0.621378
	-0.0495789	-0.0334073	-0.0194384	-0.00101274	0.0224808	0.0497433	0.0582552	0.0799068	0.106944	0.151872	0.182865	0.155251	0.164048	0.174937	0.144014	0.108226	0.0793464	0.087625	0.103515	0.0773652	0.00788308	0.00012125	0.0824953	0.234228	0.463831	0.532815	0.537231	0.638855	0.853019	0.983101	0.860282	0.753519	0.757151	0.775713	0.770802	0.76849	0.798128	0.831364	0.820536	0.880471	0.983051	1	0.922589	0.845583	0.728944	0.516442	0.281132	0.10733	0.00326139
	0.0603795	0.0608195	0.0666228	0.0659741	0.0588025	0.0642183	0.0721592	0.0653765	0.0649154	0.0747618	0.0772713	0.0785102	0.0767552	0.0802478	0.0954373	0.11953	0.145005	0.154083	0.162251	0.163132	0.175673	0.18386	0.136415	0.0921098	0.0880813	0.115261	0.152331	0.214719	0.28734	0.327327	0.334422	0.32613	0.362262	0.420942	0.457804	0.451573	0.44031	0.484456	0.59896	0.787096	0.958521	1	0.914867	0.749429	0.585027	0.454701	0.322032	0.213198	0.146455
	0.0712035	0.0589475	0.0496923	0.0576426	0.062745	0.0611877	0.0547946	0.044014	0.0481301	0.0503834	0.0486898	0.0360459	0.0342586	0.0392819	0.0434254	0.0667158	0.096801	0.104305	0.0909289	0.086314	0.113717	0.13956	0.114476	0.0992942	0.109612	0.102774	0.0852116	0.0727299	0.0565553	0.0617885	0.112731	0.168879	0.218624	0.289686	0.377709	0.439717	0.495522	0.588616	0.706969	0.860441	0.994332	1	0.92894	0.847653	0.734564	0.568954	0.379881	0.232429	0.151831
	0.219367	0.151921	0.0813364	0.0263458	-0.0145548	-0.0466181	-0.0578116	-0.0677551	-0.0782888	-0.0840855	-0.0824066	-0.0918469	-0.0958194	-0.10517	-0.108661	-0.100803	-0.0859896	-0.0858491	-0.107574	-0.0850158	-0.0391888	-0.0167636	0.00174036	0.0535476	0.104527	0.136917	0.148354	0.141876	0.167976	0.21882	0.274894	0.335269	0.395404	0.442135	0.515436	0.629817	0.714128	0.815238	0.907225	0.947207	0.972251	1	0.980821	0.890534	0.784465	0.678718	0.590544	0.485353	0.374438
	0.363833	0.300288	0.243724	0.19605	0.152565	0.117623	0.0983385	0.0842821	0.0722248	0.0613924	0.0514986	0.0474025	0.0562239	0.0741069	0.0806648	0.0744947	0.0682802	0.06348	0.0569536	0.0433288	0.0174766	0.0139408	0.0512805	0.112545	0.173946	0.224286	0.273203	0.312984	0.324486	0.33047	0.342833	0.357904	0.391335	0.45034	0.5633	0.702061	0.816377	0.899581	0.948123	0.97564	0.991119	1	0.993906	0.969878	0.959112	0.916891	0.804293	0.674767	0.555562
	0.314874	0.275118	0.236395	0.187953	0.150504	0.121354	0.0868303	0.0512579	0.0227181	-0.00136109	-0.0258735	-0.0361698	-0.0408908	-0.0475525	-0.0513924	-0.0527966	-0.0549276	-0.0616771	-0.0627834	-0.0309727	0.00942259	0.022829	0.0521337	0.105975	0.11655	0.0979258	0.0848674	0.0754489	0.0995485	0.165076	0.255536	0.337416	0.432298	0.549026	0.624231	0.652243	0.660922	0.673276	0.743715	0.864366	0.960915	1	0.959254	0.867565	0.788302	0.69581	0.569052	0.466287	0.405975
	0.550616	0.480866	0.479922	0.485684	0.430602	0.33779	0.269254	0.216464	0.169777	0.131157	0.102444	0.0909689	0.0858724	0.0856158	0.0981853	0.104751	0.10491	0.0937398	0.0791495	0.0670661	0.0654842	0.0640117	0.0480374	0.0304975	0.0267109	0.0296598	0.0222308	0.0157758	-0.00569075	-0.0379427	-0.0500955	-0.0456458	-0.0188924	0.019847	0.0731002	0.17141	0.322362	0.474125	0.583816	0.720523	0.855661	0.940279	1	0.940916	0.782103	0.667394	0.64003	0.667571	0.699099
	0.254634	0.272184	0.349531	0.418168	0.442208	0.406048	0.311475	0.230601	0.197661	0.173079	0.144515	0.114958	0.0846448	0.0637238	0.0473177	0.0359796	0.0290157	0.0242908	0.0233771	0.0300479	0.0399006	0.0386991	0.0363041	0.0431847	0.0534666	0.0609292	0.0640676	0.0783759	0.113577	0.160852	0.235608	0.360141	0.509803	0.64368	0.747627	0.812175	0.845055	0.86874	0.893669	0.926891	0.967214	0.994221	1	0.951324	0.859058	0.75485	0.616885	0.481886	0.380604
	0.707339	0.751001	0.762672	0.789186	0.777345	0.635144	0.512653	0.506871	0.548957	0.519454	0.499021	0.52607	0.570678	0.612518	0.642054	0.703597	0.666605	0.548705	0.48712	0.522275	0.47538	0.300844	0.228028	0.260815	0.304961	0.266388	0.105727	-0.0266703	-0.0214859	0.084532	0.205298	0.289648	0.463595	0.655435	0.671019	0.560596	0.51086	0.541166	0.600476	0.68194	0.778947	0.953512	1	0.890132	0.800155	0.809808	0.86992	0.866666	0.818211
	0.0524648	0.0565105	0.058283	0.046893	0.0274609	0.0344365	0.0674987	0.0950359	0.0734574	0.0646743	0.104412	0.108063	0.105169	0.0964913	0.0822199	0.0943495	0.108768	0.118217	0.116209	0.141449	0.176095	0.174425	0.145397	0.116749	0.0785718	0.0554486	0.0533589	0.0487794	0.0744274	0.172463	0.270223	0.278749	0.229435	0.155896	0.126673	0.151761	0.205641	0.25678	0.29876	0.503482	0.804055	0.985494	1	0.904972	0.746037	0.596804	0.45162	0.280282	0.151905
	0.381905	0.249707	0.151765	0.097003	0.110272	0.115175	0.100645	0.132002	0.192725	0.228734	0.215975	0.208539	0.245615	0.292746	0.361044	0.371261	0.342858	0.336291	0.34656	0.358121	0.347257	0.344006	0.345242	0.320205	0.321007	0.334118	0.292587	0.375588	0.571484	0.638988	0.665642	0.724056	0.683537	0.59331	0.558173	0.454325	0.388544	0.425366	0.454306	0.611784	0.805824	0.923265	1	0.960717	0.875631	0.896246	0.883313	0.746213	0.64355
	0.144429	0.0819405	0.0775028	0.0776755	0.0460991	0.0267003	0.0741851	0.180081	0.279557	0.299343	0.260627	0.228959	0.227467	0.232952	0.256937	0.279893	0.317536	0.396644	0.534602	0.65193	0.601989	0.48301	0.366054	0.251542	0.223085	0.226159	0.183762	0.154014	0.179911	0.231427	0.255115	0.240179	0.208259	0.206878	0.260778	0.281282	0.275827	0.325941	0.42226	0.524772	0.697903	0.879856	1	0.995829	0.809965	0.598004	0.447735	0.30661	0.254119
	0.288918	0.265154	0.255142	0.313529	0.362271	0.336359	0.336597	0.387516	0.44068	0.461129	0.487587	0.562706	0.597126	0.597663	0.629142	0.595706	0.551948	0.542095	0.593472	0.651071	0.588364	0.458593	0.435503	0.511107	0.547298	0.510934	0.439704	0.415869	0.395177	0.350475	0.30201	0.23522	0.161765	0.129773	0.141354	0.197437	0.300111	0.416677	0.555905	0.751663	0.884434	0.959859	1	0.952021	0.892734	0.857746	0.7293	0.585212	0.467521
	0.279946	0.261943	0.193068	0.126692	0.123777	0.0786654	0.0489137	0.0850712	0.0870431	0.0528494	0.0294869	0.0336956	0.0371853	0.0252406	0.0124911	0.0144303	0.0567793	0.0422022	0.000462965	0.0300731	0.0152464	0.015118	0.0533108	0.0796098	0.088959	0.0683274	0.0329175	0.00558979	0.00449983	0.0171961	0.054787	0.0888567	0.105446	0.143936	0.209204	0.288852	0.384006	0.513461	0.641759	0.675056	0.762126	0.933825	1	0.990505	0.968057	0.90296	0.809045	0.680821	0.522068
	0.596108	0.599829	0.590362	0.589657	0.582704	0.551513	0.563133	0.610076	0.617646	0.581312	0.534924	0.533099	0.569426	0.580579	0.552355	0.494802	0.435294	0.403773	0.383308	0.362043	0.370991	0.376803	0.338678	0.306348	0.259575	0.18682	0.114089	0.067615	0.0566778	0.0521066	0.0392518	0.0335371	0.031079	0.0341772	0.0717041	0.130203	0.197557	0.28545	0.393192	0.501554	0.670532	0.885126	1	0.996558	0.954323	0.890525	0.796616	0.712775	0.648285
	0.694738	0.697275	0.668095	0.595718	0.581867	0.64685	0.697082	0.738686	0.752781	0.686363	0.658019	0.73331	0.882676	0.954065	0.929584	0.865827	0.701198	0.66874	0.722724	0.642793	0.533592	0.400404	0.260934	0.185321	0.170615	0.161734	0.103226	0.0215671	0.0296094	0.0757684	0.134256	0.405431	0.648143	0.600889	0.534801	0.43639	0.284208	0.21659	0.247095	0.450588	0.67887	0.893522	1	0.875107	0.746718	0.773648	0.880774	0.881037	0.833293
	0.601642	0.58854	0.604085	0.746872	0.871822	0.821488	0.71585	0.683739	0.653368	0.596228	0.535552	0.496877	0.525775	0.533755	0.487844	0.431368	0.352468	0.344488	0.372605	0.377749	0.378619	0.352099	0.280621	0.188169	0.18454	0.216828	0.197332	0.110311	0.117294	0.137224	0.0833868	0.106593	0.137625	0.108821	0.060233	0.109484	0.220424	0.268866	0.288545	0.459323	0.695853	0.853465	0.956975	1	0.928777	0.788398	0.746495	0.696453	0.606118
	0.177122	0.0911567	0.0328319	0.000790479	-0.0141006	-0.0226156	-0.0288496	-0.0336691	-0.0333397	-0.0319335	-0.0333422	-0.0295674	-0.0241773	-0.0205045	-0.0173521	-0.0174068	-0.00997109	0.00196501	0.0216786	0.125578	0.284215	0.374483	0.405129	0.407487	0.382585	0.35503	0.342002	0.359896	0.412042	0.512272	0.624027	0.700921	0.770525	0.823094	0.849926	0.847898	0.846282	0.862715	0.863812	0.851683	0.847229	0.868238	0.935509	1	0.972586	0.871	0.717735	0.545545	0.410773
	0.804879	0.658214	0.645609	0.787735	0.768731	0.64283	0.603046	0.542323	0.428155	0.474446	0.542936	0.554504	0.587901	0.617062	0.60762	0.551204	0.474327	0.362869	0.310883	0.305926	0.287227	0.333194	0.390545	0.402747	0.305877	0.163981	0.0511382	-0.0164946	0.0520595	0.170688	0.268366	0.341711	0.437836	0.544003	0.568653	0.545147	0.634102	0.728626	0.773937	0.770966	0.740377	0.847298	0.964316	1	0.935272	0.850613	0.855993	0.906372	0.95756
	0.295247	0.211539	0.129946	0.0772544	0.0412754	0.0418671	0.0633334	0.0848929	0.121527	0.163024	0.222937	0.274438	0.294926	0.323615	0.378246	0.468272	0.535104	0.520373	0.442377	0.374347	0.368847	0.361074	0.259007	0.160985	0.130743	0.146696	0.221958	0.278604	0.308658	0.395266	0.484467	0.531836	0.58135	0.632201	0.646313	0.564928	0.430939	0.362951	0.411923	0.556545	0.727109	0.868644	0.967456	1	0.988572	0.923374	0.7633	0.563081	0.419306
	0.105874	0.154552	0.196891	0.237177	0.242102	0.338287	0.596592	0.67975	0.574694	0.453045	0.527379	0.685719	0.715284	0.705487	0.565745	0.475504	0.514898	0.681257	0.815465	0.683997	0.644286	0.691577	0.586497	0.532678	0.484929	0.39092	0.426832	0.505701	0.453655	0.469069	0.655664	0.802527	0.847272	0.763473	0.644219	0.554248	0.460077	0.412908	0.540015	0.687004	0.750051	0.847263	0.956949	1	0.957384	0.793829	0.58538	0.426792	0.231246
	0.625065	0.524188	0.48141	0.451655	0.371366	0.298436	0.271696	0.258754	0.25854	0.223567	0.194812	0.198097	0.192816	0.179677	0.152826	0.132623	0.118896	0.110592	0.119596	0.149957	0.169269	0.142104	0.11287	0.106955	0.0927551	0.0841552	0.121614	0.167824	0.232391	0.294358	0.320465	0.373343	0.45558	0.518734	0.578181	0.668924	0.745726	0.796011	0.837734	0.865727	0.871756	0.921999	0.996782	1	0.981801	0.986354	0.95982	0.90771	0.832839
	0.703063	0.669005	0.642199	0.597719	0.543443	0.479094	0.390143	0.298046	0.227062	0.178102	0.120313	0.0710501	0.046838	0.0130015	-0.0179532	-0.0375734	-0.0505258	-0.0488347	-0.0464964	-0.0543223	-0.0424687	-0.0149493	-0.00304734	0.00456835	0.00349887	-0.00211069	-0.00497033	0.00569238	0.0318171	0.0715659	0.132288	0.23073	0.368616	0.504404	0.637504	0.754722	0.826628	0.868717	0.88377	0.879885	0.884567	0.921576	0.967006	1	0.998683	0.979995	0.95947	0.907732	0.833468
	0.337889	0.265196	0.281308	0.315342	0.225273	0.142234	0.145017	0.127327	0.180873	0.312532	0.345706	0.327069	0.39297	0.370204	0.233894	0.181993	0.180219	0.350688	0.488915	0.324345	0.242448	0.362045	0.393775	0.365428	0.359177	0.379937	0.366409	0.330403	0.307393	0.350915	0.556423	0.661122	0.622357	0.575904	0.467972	0.539757	0.742041	0.772731	0.691989	0.749561	0.936296	0.96636	0.984393	1	0.919136	0.755803	0.673189	0.727477	0.664569
	0.252222	0.177585	0.115528	0.0663558	0.0313167	0.0240091	-0.0165303	-0.0529455	-0.0201127	-0.0225257	-0.0691453	-0.0631561	-0.000469103	0.012899	0.0106062	0.0223573	-0.00377451	0.0158834	0.0209345	0.0187066	0.0550351	0.0434669	-0.00535266	-0.0493842	-0.037942	-0.00246935	0.0198416	0.0946004	0.248276	0.383467	0.527551	0.69011	0.83151	0.847363	0.652225	0.474207	0.469324	0.519977	0.467036	0.398869	0.487154	0.577996	0.644626	0.864443	1	0.899406	0.77966	0.575126	0.351064
	0.790064	0.821001	0.887958	0.924198	0.923915	0.924379	0.938463	0.957007	0.949592	0.912941	0.834423	0.725985	0.603502	0.468534	0.373018	0.330522	0.328194	0.340404	0.355702	0.394502	0.3704	0.2463	0.150789	0.10286	0.0531859	0.0160359	0.00776229	0.0406449	0.101382	0.1408	0.168641	0.225686	0.322085	0.438928	0.495628	0.479311	0.455612	0.460183	0.532155	0.669608	0.754192	0.787061	0.857881	0.962391	1	0.957218	0.938992	0.904104	0.848442
	0.502215	0.482551	0.493878	0.486216	0.441144	0.349278	0.252775	0.193891	0.176183	0.16458	0.126594	0.080023	0.0403854	0.0108133	-0.00648304	-0.0263575	-0.0346186	-0.0371294	-0.0405334	-0.0151487	0.0216722	0.0279082	0.0188199	0.0321435	0.0569524	0.0618273	0.0435756	0.0378337	0.0718266	0.106071	0.153376	0.272029	0.396101	0.475127	0.556483	0.657459	0.714326	0.725387	0.730653	0.750161	0.79214	0.826476	0.866414	0.952423	1	0.989511	0.960841	0.827797	0.678367
	0.375195	0.306147	0.307044	0.281794	0.191452	0.204399	0.247731	0.258583	0.354089	0.374789	0.324136	0.297492	0.324369	0.320455	0.248847	0.165409	0.0947858	0.117352	0.103783	0.0292813	0.0138388	0.0241796	0.0223909	0.038393	0.0981045	0.105251	0.0483316	0.0242729	0.0706715	0.158052	0.200208	0.274078	0.404308	0.599192	0.810153	0.792024	0.620881	0.499429	0.510444	0.607733	0.70011	0.75821	0.787293	0.883269	1	0.936504	0.756029	0.621088	0.50689
	0.85506	0.867036	0.954855	0.977214	0.896293	0.934731	0.964937	0.902719	0.852363	0.789273	0.723335	0.659642	0.579164	0.470509	0.374623	0.294903	0.253363	0.295526	0.331807	0.319322	0.309757	0.305148	0.302186	0.355715	0.350756	0.180581	0.0128646	0.0102194	0.104948	0.168046	0.206769	0.278774	0.349054	0.425191	0.494224	0.468243	0.442434	0.450674	0.481234	0.613541	0.709137	0.719602	0.751967	0.861319	1	0.984869	0.864762	0.816551	0.840011
	0.811866	0.746313	0.688803	0.637572	0.594571	0.54979	0.518011	0.496603	0.473526	0.44791	0.437206	0.43318	0.413888	0.406525	0.420059	0.42587	0.404307	0.370963	0.334503	0.287427	0.226722	0.158695	0.100008	0.0609626	0.0349679	0.0181328	0.0169213	0.0383127	0.0824517	0.147822	0.227652	0.319171	0.395613	0.462927	0.54694	0.621622	0.692966	0.762	0.830259	0.903484	0.945751	0.96139	0.972892	0.986715	1	0.999224	0.976942	0.945357	0.917167
	0.377692	0.526534	0.600698	0.652385	0.545963	0.368606	0.26728	0.207527	0.143004	0.122322	0.105132	0.0639213	0.0585993	0.0442872	0.00421358	-0.0100813	-0.0040207	-0.0115793	-0.0297764	-0.0305221	-0.0063255	0.0122767	0.0202251	0.0435338	0.0520403	0.0292825	0.0150279	0.019716	0.0383497	0.0440503	0.0435207	0.0943529	0.101837	0.0888793	0.106012	0.106572	0.17111	0.251706	0.3434	0.393849	0.454657	0.622735	0.815282	0.974368	1	0.884809	0.701814	0.504861	0.326674
	0.504634	0.359693	0.266504	0.222963	0.175029	0.152987	0.173909	0.163073	0.125336	0.0698353	0.0187578	-0.00726927	-0.046557	-0.0568246	-0.00957262	0.0403297	0.0665244	0.0704051	0.115574	0.244395	0.334986	0.268272	0.149571	0.0936637	0.0466028	-0.0261965	-0.0286716	0.00967144	0.0219255	-0.00717079	-0.0478216	-0.05264	-0.0317326	0.0403984	0.140529	0.259893	0.372029	0.449242	0.54897	0.733516	0.887528	0.941521	0.945667	0.970529	1	0.972198	0.893078	0.815676	0.750337
	0.191497	0.159188	0.114281	0.0767297	0.0538138	0.0439655	0.0551549	0.0628621	0.0727697	0.0864117	0.0959521	0.124399	0.136091	0.131703	0.140082	0.148403	0.155987	0.15785	0.163563	0.200107	0.196389	0.137619	0.132727	0.176261	0.175019	0.144539	0.109787	0.0449087	-0.0264215	-0.0438302	0.000202966	0.0529241	0.110778	0.160566	0.201282	0.26946	0.356966	0.494386	0.665049	0.779294	0.833219	0.878437	0.91556	0.963397	1	0.886009	0.669456	0.475448	0.32807
	0.734136	0.673447	0.617441	0.568962	0.509963	0.439095	0.371167	0.32467	0.309498	0.301005	0.265228	0.213824	0.157662	0.098586	0.0580451	0.0338914	0.0167791	0.00817474	0.00683833	0.00299117	0.000265488	0.00672755	0.0106106	0.00767706	0.00661372	0.00718359	0.00686716	0.00364126	0.00261749	0.0133559	0.0302767	0.06218	0.128455	0.24299	0.391746	0.560917	0.722908	0.843037	0.914045	0.954661	0.964079	0.956315	0.970593	0.991411	1	0.993225	0.979519	0.935957	0.86694
	0.721281	0.702858	0.660968	0.586532	0.514964	0.442783	0.369645	0.311543	0.265551	0.210565	0.15289	0.111428	0.0849657	0.0644904	0.0397178	0.0183625	0.0102095	0.00523977	-0.00712954	-0.00905087	0.00337371	0.0197885	0.023737	0.0130308	0.00538767	0.00846616	0.0155641	0.0175589	0.0253017	0.0337758	0.0334311	0.035573	0.0581679	0.102888	0.178708	0.266418	0.336446	0.407271	0.488382	0.562478	0.66061	0.769846	0.857396	0.948224	1	0.974188	0.933323	0.903506	0.846862
	0.772946	0.674224	0.580195	0.481556	0.447736	0.427721	0.343352	0.26453	0.205042	0.166139	0.159529	0.146348	0.116919	0.0875295	0.062194	0.0381739	0.021724	0.00677227	0.0138817	0.0203538	0.0226085	0.0501607	0.0641342	0.0627224	0.0722902	0.0658698	0.0393313	0.0273467	0.0455017	0.0800845	0.0922845	0.0800259	0.0886797	0.135039	0.21869	0.324064	0.407837	0.530201	0.65212	0.723872	0.800978	0.857107	0.923468	0.980862	1	0.975773	0.943603	0.929192	0.905648
	0.84671	0.778343	0.686987	0.589141	0.509506	0.451762	0.384223	0.290762	0.239935	0.248582	0.249349	0.249228	0.253113	0.305081	0.395459	0.464722	0.506719	0.531356	0.543622	0.498091	0.455399	0.450898	0.438993	0.397632	0.356918	0.339783	0.288667	0.153334	0.0740239	0.0721566	0.0723836	0.144873	0.191849	0.180668	0.201672	0.238931	0.291201	0.354108	0.45159	0.621586	0.782156	0.837352	0.896863	0.994789	1	0.909045	0.848461	0.847939	0.818582
	0.638521	0.593194	0.587639	0.625655	0.711538	0.752939	0.700202	0.697089	0.793845	0.817705	0.718985	0.631865	0.644014	0.671072	0.641646	0.601687	0.647198	0.744953	0.782902	0.699428	0.547592	0.441588	0.375015	0.305737	0.209582	0.139357	0.0996893	0.0537292	0.0148033	0.00180493	0.0175072	0.0582978	0.12058	0.154627	0.15656	0.1756	0.245076	0.326677	0.365329	0.419857	0.523837	0.667897	0.805743	0.926964	1	0.980632	0.960082	0.988448	0.94502
	0.833677	0.691156	0.669275	0.713089	0.630652	0.626602	0.636041	0.569498	0.480951	0.488754	0.585332	0.670889	0.68693	0.64538	0.608977	0.556132	0.509143	0.491959	0.484964	0.479257	0.489245	0.492701	0.538452	0.533796	0.409487	0.258041	0.151153	0.156368	0.211898	0.232777	0.270473	0.293826	0.323386	0.439155	0.522419	0.482975	0.448776	0.541329	0.682109	0.732707	0.843691	0.929704	0.942241	0.984672	1	0.927333	0.849806	0.871625	0.873242
	0.339037	0.226597	0.127671	0.0686794	0.0412121	0.0161371	0.0161671	0.0198282	0.00719961	0.00796322	0.00858124	0.0116838	0.0258524	0.0238727	0.00871272	0.00927861	0.0176399	0.0274572	0.0350672	0.0425703	0.0971719	0.124229	0.122343	0.127151	0.0899173	0.0893513	0.0962224	0.0578585	0.0350204	0.0476855	0.0830385	0.106154	0.141495	0.193316	0.260519	0.326266	0.334769	0.343932	0.370695	0.360468	0.357821	0.43509	0.583732	0.771347	0.929553	1	0.917078	0.748274	0.609799
	0.763787	0.840528	0.941164	0.969349	0.926782	0.812468	0.677298	0.585629	0.508314	0.43916	0.378587	0.334379	0.311179	0.305794	0.293419	0.262013	0.222963	0.203373	0.2167	0.233558	0.22726	0.204508	0.2081	0.232064	0.224886	0.185965	0.129456	0.0831565	0.08986	0.145227	0.208967	0.296146	0.415682	0.532414	0.625484	0.65703	0.640427	0.640796	0.650457	0.66095	0.663516	0.66002	0.751552	0.894181	0.989692	1	0.927727	0.846345	0.782064
	0.894252	0.806403	0.67788	0.583523	0.584976	0.630659	0.66155	0.66327	0.593384	0.474832	0.453741	0.536478	0.646128	0.703034	0.680658	0.646421	0.671257	0.733185	0.710422	0.573128	0.391115	0.211137	0.086389	0.0314352	-0.00339113	-0.0191758	-0.0216996	-0.0247069	-0.0124034	0.0269669	0.0568318	0.0574243	0.0459502	0.0308427	0.015237	0.00847389	0.0289385	0.106805	0.257613	0.444168	0.597861	0.696249	0.803364	0.921542	0.993937	1	0.958562	0.908326	0.904068
	0.20581	0.101709	0.0379131	0.00685542	-0.00864913	-0.00900583	-0.010642	-0.00917915	-0.00172273	-0.00814379	-0.026296	-0.0308602	-0.0241078	-0.0229847	-0.0239913	-0.0190561	-0.0136224	-0.0221996	-0.0334386	-0.0237566	0.0132212	0.0410248	0.042687	0.0348159	0.0353415	0.0441473	0.040123	0.0388551	0.0728769	0.145971	0.206683	0.229334	0.238563	0.289877	0.273733	0.209801	0.233673	0.23885	0.250213	0.289819	0.301808	0.311197	0.471355	0.71953	0.914864	1	0.985514	0.889166	0.660345
	0.733973	0.525961	0.392134	0.343551	0.283511	0.240205	0.185145	0.145399	0.126233	0.108906	0.128884	0.16115	0.195786	0.188114	0.218501	0.259556	0.257064	0.263581	0.264119	0.307962	0.305291	0.263868	0.236678	0.222862	0.220306	0.215938	0.200971	0.184245	0.196841	0.212044	0.227053	0.257558	0.312492	0.337597	0.342918	0.345257	0.38003	0.372686	0.319359	0.356076	0.424049	0.49869	0.65616	0.833168	0.964354	1	0.964622	0.978834	0.968793
	0.261541	0.197955	0.137762	0.106761	0.151176	0.197163	0.162058	0.10321	0.161455	0.252127	0.258413	0.217499	0.177887	0.138034	0.108424	0.0787465	0.0771552	0.139808	0.188873	0.211332	0.204091	0.146263	0.0741015	0.04646	0.0632009	0.119016	0.189739	0.261854	0.375979	0.477828	0.480279	0.465718	0.42869	0.406234	0.454505	0.492161	0.532278	0.571348	0.594995	0.655724	0.688338	0.680137	0.785413	0.913199	0.988626	1	0.791815	0.511271	0.400956
	0.779709	0.778851	0.775716	0.764876	0.703554	0.589312	0.48671	0.416755	0.334013	0.235599	0.184888	0.125711	0.0867846	0.0954649	0.0583642	0.032846	0.0434678	0.0717376	0.0914091	0.109282	0.144353	0.190161	0.228088	0.229932	0.224929	0.172742	0.0835916	0.0578232	0.121468	0.201689	0.296043	0.42514	0.484247	0.498059	0.554962	0.647959	0.693276	0.67522	0.660162	0.680643	0.70336	0.702797	0.734551	0.825781	0.946628	1	0.996635	0.958611	0.886616
	0.485293	0.407455	0.338946	0.251794	0.188127	0.144418	0.138618	0.142659	0.112921	0.0867974	0.103041	0.107197	0.0848435	0.0610856	0.0544173	0.0590969	0.0459949	0.045226	0.0483008	0.0438418	0.0412333	0.0404185	0.0544095	0.0663007	0.0598313	0.0423884	0.0259206	0.0268411	0.0437718	0.0599048	0.0594985	0.0455403	0.0371528	0.0556731	0.0888457	0.12324	0.162693	0.231957	0.345144	0.421833	0.409911	0.441342	0.615941	0.838908	0.982896	1	0.985179	0.898747	0.728083
	0.440933	0.336982	0.275733	0.228377	0.198244	0.169132	0.148415	0.166718	0.162038	0.14163	0.128306	0.156154	0.274719	0.341141	0.315388	0.303049	0.285407	0.256027	0.236739	0.247156	0.285447	0.276302	0.183876	0.109327	0.0812506	0.0464022	0.0461205	0.0922756	0.122963	0.120481	0.0886298	0.0619218	0.0503875	0.0523413	0.082206	0.133407	0.173401	0.226173	0.331981	0.409037	0.410483	0.435525	0.599216	0.834269	0.974884	1	0.999766	0.901103	0.707136
	0.656393	0.578045	0.514208	0.462743	0.431735	0.408946	0.383	0.355259	0.329412	0.289667	0.235927	0.18876	0.147505	0.111197	0.0827183	0.0615546	0.0457198	0.0336901	0.0232686	0.014752	0.0104376	0.00732075	0.00360212	0.00076705	-0.000598712	-0.00174439	-0.00128674	0.0135257	0.035202	0.046477	0.0452099	0.0340733	0.0233846	0.0191816	0.0233079	0.041359	0.0746857	0.124327	0.214315	0.345229	0.492172	0.648585	0.795772	0.91055	0.975828	1	0.992803	0.938926	0.85192
	0.813006	0.762825	0.72591	0.683666	0.634038	0.586892	0.557122	0.540089	0.515482	0.485105	0.454189	0.416714	0.382406	0.359813	0.339808	0.304407	0.263527	0.228136	0.184595	0.135245	0.112129	0.111744	0.0878227	0.0457828	0.00558735	-0.0106928	-0.00198919	0.0273526	0.0792773	0.143824	0.215869	0.293434	0.368342	0.442205	0.514992	0.590667	0.669184	0.750577	0.816052	0.862444	0.923596	0.950301	0.958652	0.978558	0.994965	1	0.977623	0.934916	0.900119
	0.483675	0.377305	0.293143	0.234764	0.189979	0.151469	0.125976	0.104606	0.088451	0.0746448	0.0611953	0.0552321	0.0575751	0.0544127	0.0434602	0.0324303	0.0224625	0.0159471	0.0106093	0.00635565	0.0115146	0.0184241	0.0133508	0.00477189	-0.00653201	-0.0081828	0.00519141	0.0233351	0.0351662	0.0377073	0.035616	0.0310834	0.030992	0.0367834	0.0572623	0.0991927	0.139717	0.184002	0.252355	0.320548	0.38011	0.464004	0.606132	0.803349	0.965075	1	0.935643	0.831617	0.716002
	0.80126	0.76695	0.708465	0.636911	0.557318	0.459826	0.402151	0.360827	0.31471	0.288024	0.266962	0.217416	0.181382	0.17539	0.176578	0.190225	0.193568	0.185904	0.17522	0.168252	0.187666	0.20637	0.187529	0.145814	0.100686	0.0550027	0.0179307	0.00681307	0.0223394	0.0387333	0.0579952	0.08387	0.104933	0.124686	0.141781	0.163347	0.216107	0.32296	0.444786	0.542961	0.625645	0.724694	0.839242	0.914062	0.974115	1	0.994362	0.974151	0.915734
	0.627617	0.53693	0.439542	0.347066	0.332344	0.405073	0.427964	0.355537	0.304945	0.304073	0.310211	0.337683	0.38246	0.460418	0.503337	0.50672	0.529317	0.536901	0.507787	0.450562	0.376653	0.302769	0.223828	0.113888	0.0403989	0.0353691	0.042573	0.0327232	0.0567682	0.0783103	0.0876031	0.114033	0.114523	0.131579	0.220343	0.329851	0.372603	0.388304	0.429925	0.472214	0.521352	0.573429	0.617894	0.685137	0.861197	1	0.932776	0.784864	0.731115
	0.501193	0.334758	0.251529	0.194188	0.131031	0.0789291	0.0468339	0.0177101	-0.0122746	-0.0321894	-0.0260931	-0.0220051	-0.0319684	-0.0331971	-0.0241963	-0.0140795	-0.00349852	-0.00419664	-0.0227934	-0.0135647	-0.00759369	-0.0361896	-0.0374465	0.0251312	0.124198	0.219486	0.332999	0.419517	0.538332	0.675298	0.734407	0.755379	0.734079	0.689866	0.657943	0.607975	0.535899	0.56688	0.658974	0.73065	0.777563	0.810149	0.891527	0.923425	0.914611	0.962067	1	0.961137	0.861076
	0.613575	0.651511	0.613222	0.521847	0.472508	0.411964	0.386459	0.391449	0.381029	0.413079	0.441302	0.462246	0.489755	0.533145	0.591039	0.601995	0.524986	0.368549	0.249206	0.255944	0.423176	0.550126	0.478729	0.396286	0.414874	0.410097	0.405436	0.417429	0.328469	0.212064	0.168097	0.164165	0.146805	0.159038	0.212613	0.219264	0.223696	0.279177	0.298761	0.332114	0.470994	0.535032	0.569444	0.629156	0.744235	0.915574	1	0.961962	0.806651
	0.366799	0.306473	0.262866	0.293771	0.356804	0.334047	0.317866	0.317932	0.283761	0.231903	0.119698	0.212617	0.226814	0.094749	0.0980706	0.131638	0.14546	0.153553	0.266576	0.305191	0.315561	0.299248	0.150462	0.246198	0.353358	0.212746	0.0490477	0.0577253	0.149403	0.150348	0.10636	0.0428294	0.0818893	0.148616	0.0756998	0.0563309	0.110248	0.204498	0.247309	0.231946	0.329451	0.347461	0.435235	0.804496	0.987671	0.990484	1	0.87988	0.661971
	0.660789	0.556881	0.45513	0.34936	0.267175	0.216487	0.176593	0.144642	0.126104	0.118199	0.117045	0.11853	0.113182	0.100753	0.0827044	0.082144	0.100387	0.105694	0.102254	0.0980915	0.0793722	0.0515172	0.0331379	0.02455	0.0286586	0.0408661	0.0479493	0.051074	0.0490877	0.0448212	0.0398897	0.0318634	0.028854	0.0319444	0.0493724	0.0786949	0.115133	0.156162	0.178016	0.202285	0.247959	0.313528	0.449461	0.651392	0.852313	0.990925	1	0.912259	0.821067
	0.371092	0.299859	0.26234	0.21538	0.151278	0.114265	0.0957661	0.077503	0.058893	0.0352606	0.0227955	0.00749946	0.00750227	0.0195424	0.0287455	0.0352309	0.0135633	2.27743e-05	-0.00231893	-0.0163409	-0.0156418	0.00461909	0.0111995	0.00673695	0.00738714	0.00126721	-0.000224018	0.00908495	0.0315693	0.0642496	0.102954	0.130948	0.129025	0.14066	0.15997	0.246924	0.412618	0.490655	0.519159	0.556444	0.583327	0.590069	0.633403	0.764736	0.884599	0.994209	1	0.823279	0.635846
	0.795411	0.711884	0.630852	0.584131	0.545994	0.498177	0.466383	0.451181	0.411404	0.386219	0.384115	0.358153	0.314209	0.243568	0.185634	0.140236	0.0948433	0.0807411	0.0767812	0.0637349	0.0568454	0.0539318	0.0181927	-0.00462397	-0.00366811	0.0143692	0.0481863	0.0691864	0.0795727	0.0608772	0.0454662	0.0685975	0.110279	0.14203	0.204512	0.321491	0.414134	0.511769	0.6219	0.688379	0.772835	0.898153	0.952165	0.970239	0.974636	0.98316	1	0.960617	0.918634
	0.749975	0.632236	0.537443	0.457012	0.384728	0.330945	0.281913	0.244303	0.227311	0.209533	0.199786	0.178268	0.153552	0.135005	0.117908	0.100999	0.0885767	0.0874825	0.0756793	0.0924309	0.0972085	0.0764192	0.0658868	0.0523938	0.0386818	0.0240535	0.0322091	0.040591	0.0458219	0.0859645	0.14257	0.191148	0.233923	0.299182	0.381509	0.478342	0.585349	0.678725	0.763456	0.839851	0.909025	0.966352	0.986648	0.977056	0.97562	0.989995	1	0.990725	0.95075
	0.979035	0.931513	0.870584	0.785562	0.706939	0.652443	0.587384	0.546384	0.553884	0.584839	0.632626	0.658487	0.657073	0.622885	0.560329	0.514935	0.490393	0.453644	0.44471	0.459286	0.40174	0.294826	0.245045	0.212785	0.144918	0.0813821	0.064418	0.0958826	0.177701	0.269667	0.31879	0.337249	0.344052	0.362052	0.395357	0.435118	0.502587	0.597611	0.678029	0.713213	0.718751	0.754057	0.854596	0.956555	0.992864	0.992731	1	0.991776	0.993272
	0.468999	0.341347	0.256289	0.213919	0.18737	0.157114	0.121619	0.101417	0.0791849	0.0496407	0.0267249	0.0117412	0.0021092	-0.0100817	-0.00921708	-0.00308739	-0.0131688	-0.0219367	-0.0178614	-0.018162	-0.0121041	-0.00230818	-0.00129611	-0.00534401	-0.0011225	0.00150475	-0.00746739	-0.0133847	-0.00756693	0.0027066	-0.0014715	-0.00738701	0.0030962	0.00742429	0.00275085	0.0124437	0.0329959	0.0535227	0.0752727	0.102043	0.121178	0.14695	0.292896	0.598178	0.878585	0.995422	1	0.918737	0.769632
	0.892953	0.822809	0.736985	0.623813	0.514781	0.420775	0.329516	0.248575	0.172346	0.117096	0.0896984	0.0645543	0.0344502	0.0214922	0.0204232	0.0119037	0.00420761	0.00101052	-0.00433341	-0.00756141	-0.00611999	-0.0132101	-0.0179492	-0.0130971	-0.00664278	0.00743956	0.0148322	0.0153895	0.0147602	0.013197	0.00910481	0.00315155	-0.00174835	0.00186699	0.0401853	0.0889744	0.133066	0.191234	0.252958	0.32186	0.408835	0.531855	0.693874	0.852402	0.948221	0.999046	1	0.973132	0.978329
	0.377756	0.285168	0.274493	0.300265	0.368355	0.470455	0.620739	0.68657	0.610983	0.552294	0.539817	0.485937	0.435392	0.414606	0.373455	0.379584	0.411687	0.367881	0.295133	0.333424	0.432793	0.477965	0.477807	0.477942	0.451649	0.381241	0.269757	0.110506	-0.0151592	-0.0298458	-0.0200991	0.0262941	0.0785219	0.0688375	0.076463	0.0864723	0.0956317	0.132961	0.172762	0.186674	0.191002	0.235201	0.316195	0.37761	0.525417	0.798388	1	0.888163	0.677101
	0.906001	0.852514	0.7709	0.694992	0.760455	0.851534	0.841996	0.841492	0.758905	0.554377	0.477063	0.528639	0.527111	0.423085	0.416397	0.507157	0.581374	0.692972	0.692035	0.564897	0.562317	0.686398	0.723894	0.64815	0.477435	0.38069	0.353467	0.215506	0.150178	0.241536	0.260604	0.25597	0.32593	0.380631	0.506415	0.563929	0.496086	0.512999	0.557191	0.571525	0.567846	0.561282	0.612158	0.64683	0.765905	0.975712	1	0.890468	0.871457
	0.865476	0.829245	0.810616	0.818732	0.799182	0.729768	0.616888	0.481835	0.363585	0.288158	0.259662	0.229414	0.211405	0.221271	0.214684	0.193305	0.152306	0.106938	0.123279	0.16818	0.181145	0.160169	0.120188	0.0922717	0.0918543	0.0821574	0.0717875	0.0948386	0.0658027	0.0202491	0.0268307	0.0295175	0.0339735	0.0509525	0.0455394	0.0510659	0.11701	0.206598	0.260486	0.35886	0.442781	0.44912	0.570427	0.772852	0.916412	0.978088	0.988478	1	0.972909
	0.67271	0.713425	0.664587	0.644025	0.680808	0.67256	0.668762	0.653346	0.59505	0.540218	0.496577	0.44468	0.405692	0.404968	0.398632	0.370817	0.298789	0.238134	0.20585	0.220723	0.21889	0.161107	0.112671	0.0872933	0.0597476	0.0214178	0.00492558	-0.00513834	-0.00396786	0.0233096	0.0473069	0.0603834	0.123005	0.233035	0.333128	0.382306	0.431104	0.438127	0.44754	0.48959	0.493786	0.519325	0.655206	0.779722	0.804857	0.808232	0.866064	1	0.888894
	0.493647	0.309614	0.188803	0.141144	0.098694	0.0583533	0.0660843	0.0667432	0.0779418	0.0947066	0.0694299	0.058091	0.0787915	0.0955096	0.095084	0.107864	0.117634	0.118353	0.113344	0.0931582	0.0874481	0.0785474	0.0750944	0.0828992	0.0860848	0.0832526	0.103851	0.144147	0.170206	0.171781	0.1521	0.140155	0.162018	0.171467	0.157363	0.153172	0.182761	0.239555	0.279984	0.332906	0.427835	0.469019	0.420865	0.406159	0.422835	0.597081	0.889868	1	0.928784
	0.907123	0.836636	0.749442	0.680335	0.640311	0.579356	0.506982	0.431881	0.359584	0.281897	0.214903	0.178552	0.148337	0.102217	0.0681859	0.0517695	0.0273354	0.00464382	-0.00646786	0.00146225	0.00433021	0.00599951	0.0197838	0.0423774	0.0440594	0.025446	0.00468591	-0.0160698	-0.0203639	-0.00429374	0.0352709	0.0654724	0.114618	0.185893	0.254438	0.346248	0.43893	0.509832	0.591761	0.687376	0.77768	0.843027	0.886821	0.923854	0.955428	0.974933	0.98751	1	0.996789
	0.720854	0.610171	0.528507	0.463507	0.407168	0.348655	0.304346	0.278875	0.245362	0.208273	0.177929	0.153851	0.150241	0.159388	0.147625	0.122606	0.112912	0.108451	0.0897039	0.0742277	0.0763539	0.0720039	0.0606006	0.0523169	0.0436733	0.0584574	0.0904338	0.107328	0.121522	0.153328	0.188156	0.218729	0.256343	0.312531	0.40727	0.516979	0.61614	0.702275	0.779594	0.844917	0.892898	0.936753	0.955018	0.975529	0.979531	0.963783	0.985693	1	0.948398
	0.811542	0.842867	0.872374	0.88746	0.88849	0.841569	0.821881	0.856143	0.841349	0.801179	0.765078	0.699288	0.714747	0.778301	0.806775	0.787145	0.743981	0.757043	0.721742	0.673595	0.642859	0.544003	0.468139	0.405713	0.308844	0.215901	0.216727	0.266331	0.337927	0.396674	0.383909	0.385937	0.417257	0.459787	0.450058	0.416451	0.449294	0.522312	0.608392	0.688926	0.720509	0.771495	0.829858	0.88283	0.916602	0.878824	0.923647	1	0.949643
	0.674514	0.549354	0.467873	0.378791	0.317235	0.255634	0.272653	0.298294	0.273272	0.227323	0.185206	0.148075	0.109681	0.0861871	0.0858614	0.10819	0.105522	0.128046	0.111593	0.0954564	0.148228	0.155627	0.146381	0.1313	0.113579	0.109819	0.147018	0.214444	0.225844	0.208391	0.191925	0.197167	0.246022	0.244518	0.218952	0.207161	0.200697	0.252783	0.237639	0.219835	0.30182	0.429415	0.633277	0.860996	0.995487	0.986227	0.969247	1	0.979174
	0.622683	0.366999	0.268694	0.236487	0.138556	0.0581691	0.0502929	0.0404968	-0.0141332	0.00616248	0.0283726	-0.0102079	0.00729062	0.0879115	0.115763	0.0429789	-0.0182079	-0.00564309	0.00593648	-0.0139842	-0.00286624	0.0416949	0.0321211	-0.00327379	-0.00891183	0.0365603	0.0691242	0.101275	0.177147	0.202294	0.162958	0.0954958	-0.0159264	-0.066737	0.00672917	0.0143319	0.0769984	0.178249	0.181794	0.238904	0.286886	0.295278	0.488949	0.737079	0.812316	0.696867	0.786447	1	0.965466
	0.938367	0.924723	0.910769	0.891667	0.863224	0.831116	0.813715	0.807507	0.787253	0.768459	0.756751	0.75273	0.775286	0.802032	0.832332	0.851884	0.844727	0.807549	0.746687	0.68129	0.59429	0.499984	0.421453	0.327801	0.231614	0.157215	0.0642628	-0.0329117	-0.0660674	-0.024314	0.0740564	0.176763	0.250651	0.306864	0.359346	0.414184	0.461491	0.499177	0.537336	0.582079	0.620407	0.666194	0.728594	0.816067	0.895519	0.952663	0.986672	1	0.990691
	0.667094	0.475615	0.301435	0.2586	0.27025	0.262115	0.224426	0.208935	0.210154	0.205959	0.187806	0.166988	0.133014	0.0670565	0.0141101	-0.00703416	0.00818677	0.0600943	0.132576	0.16859	0.11529	0.154864	0.237026	0.253032	0.272512	0.217866	0.15781	0.0909384	0.0273648	0.0749937	0.165812	0.238259	0.307161	0.393779	0.441349	0.485365	0.617068	0.690795	0.714597	0.732699	0.740761	0.907139	0.894805	0.600332	0.491048	0.570392	0.792977	1	0.977262
	0.881311	0.632413	0.507245	0.456818	0.367766	0.292281	0.214706	0.137764	0.0969096	0.068743	0.0908563	0.0909895	0.0736644	0.0659225	0.0948049	0.130753	0.133936	0.145619	0.152027	0.173313	0.212413	0.199436	0.156633	0.147399	0.164532	0.161547	0.158756	0.211408	0.258824	0.334068	0.430246	0.458846	0.410344	0.336365	0.315521	0.262094	0.210271	0.202348	0.212038	0.257119	0.32134	0.382003	0.472502	0.59487	0.692967	0.79581	0.891599	0.948653	1
	0.713177	0.446443	0.312519	0.223226	0.162386	0.130098	0.0982802	0.0642938	0.0221216	0.00414995	0.0175917	0.0322052	0.0114186	-0.00983182	-0.00343161	0.00717404	-0.000782023	-0.00649662	0.0179972	0.0469549	0.0837301	0.117832	0.138205	0.173375	0.220593	0.224513	0.174494	0.164213	0.296168	0.517124	0.702566	0.751107	0.693417	0.586136	0.52242	0.50485	0.449804	0.41687	0.410345	0.384659	0.351006	0.30513	0.235713	0.198071	0.185699	0.19365	0.361885	0.734712	1
	0.963493	0.962874	0.976392	0.958082	0.939588	0.92883	0.869415	0.757419	0.646434	0.553876	0.483095	0.431492	0.338904	0.230811	0.164531	0.114734	0.0677561	0.0440127	0.0293085	0.0260181	0.0261284	0.0482105	0.0617651	0.0503994	0.0410679	0.010336	-0.0162818	-0.00296095	0.0114938	0.00819017	0.00135339	-0.00736633	-0.00696117	0.0501727	0.13225	0.165049	0.199514	0.224403	0.280911	0.398989	0.499175	0.607536	0.707038	0.804088	0.876475	0.872027	0.888677	0.959589	1
	0.843266	0.635872	0.362731	0.168856	0.142786	0.300961	0.456885	0.513723	0.501944	0.387649	0.251375	0.232409	0.262782	0.220459	0.150858	0.101771	0.06974	0.0443537	0.04491	0.0472708	0.0471164	0.0489392	0.0780626	0.0664144	0.0199363	0.0629629	0.107719	0.116	0.13416	0.138839	0.127532	0.119622	0.0941293	0.0709115	0.17965	0.367609	0.47462	0.495721	0.511343	0.516586	0.529058	0.517757	0.547418	0.608559	0.591161	0.584311	0.656859	0.849854	1
	0.881769	0.557921	0.277628	0.135062	0.0751308	0.0483776	0.0443821	0.0411627	0.0293712	0.036525	0.0425043	0.0462989	0.0505823	0.0548123	0.0452547	0.0352333	0.0374034	0.0473204	0.0589366	0.0579036	0.0500035	0.0556682	0.0644912	0.0596526	0.0673053	0.0766959	0.0727804	0.0869164	0.102269	0.0933583	0.08221	0.0834596	0.0817296	0.0835748	0.0950989	0.0978271	0.0982197	0.095634	0.0938557	0.110411	0.122266	0.117242	0.132607	0.150295	0.165179	0.298946	0.605017	0.878364	1
	0.943279	0.672314	0.340989	0.150024	0.0644938	0.0462934	0.059903	0.0556239	0.0328901	0.0510328	0.0557168	0.051763	0.0925141	0.100771	0.0795032	0.110296	0.153363	0.158635	0.176787	0.197604	0.214052	0.245029	0.2494	0.203903	0.236132	0.39709	0.380221	0.203287	0.157909	0.208941	0.207946	0.13923	0.054034	0.0566351	0.100226	0.107102	0.092767	0.0934099	0.128554	0.121774	0.107066	0.10023	0.116455	0.138427	0.200532	0.347921	0.544571	0.815761	1
	0.876668	0.804713	0.764167	0.786361	0.793812	0.772919	0.756081	0.692128	0.618424	0.564365	0.510975	0.464281	0.42473	0.380764	0.32681	0.289504	0.276527	0.264504	0.236666	0.222349	0.226981	0.180315	0.113819	0.070307	0.0263312	0.0240841	0.0411541	0.0210193	0.00853929	0.0292174	0.0768217	0.134676	0.180975	0.259079	0.350526	0.446072	0.559294	0.642953	0.701729	0.752877	0.80425	0.873015	0.928039	0.959394	0.989071	0.998715	0.991247	0.998218	1
	0.832299	0.789907	0.836497	0.915543	0.922503	0.886626	0.921939	0.941073	0.856429	0.780783	0.685981	0.524056	0.385944	0.32547	0.294601	0.261233	0.27534	0.249458	0.192866	0.203978	0.243862	0.285664	0.240245	0.153686	0.11356	0.0840946	0.0501985	0.0300161	0.0369131	0.0121005	-0.0140518	0.00560605	0.00799444	0.00251678	0.0136041	0.00394477	0.0143628	0.0553743	0.12426	0.180999	0.229572	0.266505	0.294019	0.333761	0.359546	0.449249	0.708698	0.962213	1
	0.843475	0.659326	0.430423	0.300913	0.231684	0.160221	0.0729043	0.00479369	-0.0349837	-0.00746181	0.0209287	0.0255555	0.0236103	0.0434931	0.052633	0.045098	0.0512527	0.0582213	0.0919548	0.195307	0.16743	0.023986	0.0361001	0.0783841	0.0824509	0.060778	0.0222884	-0.00600217	-0.055934	-0.0317422	0.0584879	0.110375	0.125141	0.132749	0.146321	0.167981	0.176691	0.143587	0.133461	0.169976	0.208824	0.234943	0.273091	0.316387	0.378047	0.491017	0.72231	0.952234	1
	0.962834	0.88905	0.798304	0.693245	0.588489	0.500201	0.433729	0.391278	0.353091	0.309259	0.266222	0.216589	0.162549	0.11887	0.0928352	0.0760018	0.0578909	0.0466436	0.0399082	0.0648669	0.110367	0.127847	0.113662	0.0847922	0.0629393	0.0517524	0.0321399	0.0158095	0.0134191	0.00449948	0.021831	0.0732803	0.134943	0.194565	0.249739	0.29847	0.333956	0.366737	0.40867	0.460434	0.515288	0.579209	0.649895	0.706276	0.745219	0.798386	0.876878	0.958419	1
	0.930513	0.840951	0.769936	0.678073	0.569505	0.49423	0.393736	0.282767	0.23558	0.195178	0.136726	0.137453	0.113841	0.0840037	0.0763778	0.0599641	0.0609055	0.060472	0.0538751	0.0561359	0.0753168	0.0935777	0.0878681	0.0798898	0.0796092	0.0748671	0.0782063	0.0754885	0.0858156	0.0781651	0.057355	0.0676407	0.0708721	0.0731341	0.0839139	0.0975489	0.106959	0.116176	0.16902	0.239439	0.272446	0.330538	0.417765	0.527684	0.631033	0.702109	0.8014	0.920323	1
	0.939361	0.912934	0.876873	0.78391	0.687235	0.679616	0.68621	0.642603	0.627453	0.602297	0.569799	0.564018	0.560393	0.543391	0.541172	0.49988	0.402476	0.350745	0.331283	0.286727	0.22356	0.16165	0.0937758	0.0358193	0.000354773	-0.0221568	-0.0354796	-0.0434924	-0.0506293	-0.05131	-0.0289986	-0.0256499	-0.0464897	-0.0589751	-0.0610672	-0.016972	0.0623775	0.147367	0.248164	0.354727	0.44404	0.547646	0.663638	0.719746	0.708059	0.710158	0.751905	0.845264	0.972342
	0.889467	0.725832	0.65304	0.558152	0.425521	0.315146	0.223466	0.17186	0.150812	0.12269	0.0828688	0.0529512	0.0294774	0.0218394	0.0126037	0.00780779	0.00692315	0.00788167	0.0268992	0.0531692	0.18978	0.327449	0.279478	0.166442	0.08378	0.0361199	0.0176297	0.00781942	0.050181	0.123444	0.151766	0.150551	0.133332	0.164774	0.276142	0.351618	0.343334	0.298835	0.288913	0.352547	0.399314	0.38316	0.354912	0.348226	0.364534	0.3808	0.455244	0.71831	0.982625
	0.974256	0.876702	0.770302	0.638619	0.566649	0.539766	0.586416	0.635974	0.547568	0.42619	0.423327	0.416391	0.374212	0.430202	0.458147	0.359208	0.260004	0.213143	0.296985	0.371096	0.373389	0.384189	0.341926	0.255873	0.208235	0.212933	0.188375	0.15333	0.120519	0.128726	0.178237	0.129224	0.0699741	0.0821537	0.0598291	0.0485275	0.0785195	0.114864	0.161898	0.187377	0.229077	0.290391	0.421192	0.544401	0.640101	0.660074	0.615365	0.774456	0.964991
	0.982782	0.858344	0.763168	0.710884	0.754681	0.787489	0.774713	0.777508	0.785663	0.836466	0.967736	0.947111	0.875512	0.936975	0.92699	0.890563	0.868032	0.896192	0.950039	0.942434	0.9826	0.966314	0.738811	0.558025	0.451625	0.411767	0.355653	0.155817	0.0600078	0.108402	0.142282	0.231473	0.292294	0.223501	0.182032	0.236072	0.320578	0.296196	0.26492	0.322943	0.306876	0.343795	0.458583	0.525996	0.607864	0.675163	0.743241	0.842497	0.952976
[truncated: 1 more columns]

## Sheet: panel C
		tdtomato
		3.125	1.96078	10	6.66667	11.9048	6.57895
		7.8125	5.88235	5	3.33333	9.52381	5.26316
		3.125	1.96078	0	0	7.14286	13.1579
		7.8125	7.84314	0	0	11.9048	10.5263
		18.75	27.451	20	26.6667	9.52381	17.1053
		25	11.7647	15	26.6667	21.4286	14.4737
		21.875	11.7647	5	13.3333	7.14286	6.57895
		6.25	15.6863	10	16.6667	7.14286	9.21053
		3.125	7.84314	30	3.33333	2.38095	6.57895
		3.125	7.84314	5	3.33333	11.9048	10.5263
		ArchT
		14.2857	27.2727	17.9775	4.08163	19.3548	26.087	7.21649	5.71429
		9.02256	3.8961	8.98876	4.08163	9.67742	0	1.03093	8.57143
		6.76692	10.3896	7.86517	2.04082	6.45161	0	8.24742	11.4286
		8.27068	10.3896	5.61798	10.2041	0	4.34783	13.4021	4.28571
		10.5263	9.09091	6.74157	16.3265	12.9032	4.34783	22.6804	14.2857
		9.77444	2.5974	5.61798	14.2857	9.67742	0	14.433	10
		23.3083	6.49351	8.98876	26.5306	6.45161	21.7391	14.433	12.8571
		3.00752	10.3896	20.2247	2.04082	9.67742	8.69565	5.15464	15.7143
		4.51128	12.987	13.4831	6.12245	6.45161	26.087	6.18557	8.57143
		10.5263	6.49351	4.49438	14.2857	19.3548	8.69565	7.21649	8.57143

## Sheet: panel g
	CA1 place cells	EC3 axons
	0.181518	0.759646
	0.417966	0.0177314
	-0.682055	0.854758
	0.463504	0.67791
	0.658022	0.794774
	0.565013	0.549097
	0.738275	-0.908002
	0.743812	0.512733
	0.20778	0.554796
	0.125169	-0.285352
	0.633722	0.2733
	0.344397	0.764793
	-0.0385899	0.766658
	0.753186	-0.0775334
	0.764161	0.42489
	-0.357851	0.630873
	-0.582774	-0.582368
	0.757644	0.566132
	0.705361	-0.220599
	0.475475	0.383272
	-0.620041	0.540641
	-0.577679	-0.382277
	0.0367983	0.127025
	0.407899	0.370776
	0.342512	0.14157
	0.03794	0.440455
	-0.0325207	0.686769
	-0.285224	-0.176233
	0.195468	0.44671
	-0.326348	0.60793
	0.752983	0.761911
	0.20812	0.583622
	-0.492203	0.424832
	0.0961644	0.135477
	-0.241726	0.234515
	0.125098	0.455946
	0.532723	-0.575165
	0.342483	0.428286
	0.475432	0.207645
	-0.55533	0.704758
	-0.0689385	0.819985
	0.737	0.543587
	0.299196	0.190794
	0.0407885	-0.185744
	-0.443032	0.659203
	-0.261059	0.332852
	0.574628	0.571595
	0.204598	-0.241488
	0.652769	0.839943
	0.86817	-0.534095
	0.303701	-0.221361
	0.370571	0.549374
	-0.774311	-0.0981254
	0.556985	0.114913
	0.855113	0.176827
	0.57375	0.113152
	-0.511966	0.292387
	-0.423014	0.435246
	-0.528173	0.452568
	-0.486895	0.421279
	-0.676906	0.707468
	-0.360522	0.0466305
	0.785245	0.148083
	-0.612243	0.728065
	-0.579484	0.552347
	0.397174	0.492993
	0.690205	-0.364548
	-0.323768	-0.158139
	0.232666	0.787802
	-0.546742	0.152251
	-0.406388	0.316655
	-0.694017	0.489589
	-0.783907	-0.402237
	0.362888	0.58792
	-0.615868	0.345947
	-0.585648	-0.104952
	-0.684154	0.7489
	0.926142	-0.0344076
	0.744254	0.0840875
	-0.44237	0.0297362
	0.692937	0.756722
	0.178104	0.531211
	-0.616692	0.102389
	0.791769	0.0399715
	0.575379	-0.538837
	0.267809	0.33289
	-0.794475	0.176704
	-0.102484	-0.41191
	0.00427671	-0.161032
	-0.347959	0.140958
	-0.723614	-0.115106
	0.485421	0.684851
	0.60281	0.502571
	-0.168537	0.286444
	0.425726	0.220227
	-0.726147	0.748918
	0.86044	0.884828
	-0.796169	0.485114
	-0.781759	0.802151
	0.55649	-0.439719
	-0.244759	0.121286
	0.484062	-0.0289524
	0.538521	0.687949
	0.802858	-0.169074
	0.474509	0.426108
	-0.721904	-0.584559
	-0.630084	0.238468
	0.451198	0.494665
	0.615989	0.115509
	-0.244551	0.246108
	0.799239	0.249699
	0.523143	0.448512
	-0.559334	0.229461
	0.337791	-0.278614
	0.532804	0.0430103
	0.56966	0.426008
	0.06303	0.409741
	0.79895	0.575316
	0.655005	-0.0170267
	-0.291949	-0.480075
	-0.705034	0.804456
	0.159546	0.645669
	0.400184	0.708552
	0.279511	0.567003
	0.00914387	0.246302
	0.051236	0.758729
	0.218019	-0.744493
	0.441855	0.505623
	0.374892	-0.0718756
	-0.755382	0.0812515
	-0.77189	0.301402
	-0.574505	0.27402
	0.279438	0.758909
	0.0492634	-0.141203
	0.200724	0.151131
	0.323101	0.467092
	0.369618	0.708406
	0.477824	0.798401
	0.38907	0.522372
	-0.757748	0.836014
	0.241474	0.620196
	0.287842	0.486645
	0.261393	0.393787
	-0.719231	0.409702
	0.115689	0.172107
	0.357281	0.6352
	0.389222	0.205972
	0.188534	0.402675
	-0.339492	0.583285
	0.0351613	0.587389
	-0.672024	0.36045
	0.318311	0.834714
	0.232181	-0.0529747
	0.0127535	-0.24212
	0.207466	0.297935
	0.244451	0.382521
	0.143167	0.0548802
	-0.0689892	-0.641098
	-0.417248	0.0451188
	0.310242	0.603616
	0.234493	0.498276
	-0.79828	0.752769
	-0.749908	-0.24756
	0.336023	0.112649
	-0.367087	0.272347
	0.0644112	-0.225643
	0.224005	-0.463971
	0.148045	0.512345
	0.110741	0.655599
	-0.503764	0.753613
	-0.0422433	0.735342
	-0.353013	0.312496
	0.390595	-0.417254
	0.0039963	0.526649
	-0.811438	0.213998
	-0.603289	0.468839
	-0.895541	-0.508776
	-0.251207	0.376297
	0.0355154	0.69186
	-0.755976	-0.344719
	0.625241	0.783927
	0.130755	-0.570672
	0.624912	0.39326
	0.133579	-0.0795708
	-0.783361	-0.404523
	-0.163213	-0.437145
	-0.0450115	0.407525
	0.134439	0.387621
	0.389884	0.417728
	-0.866563	-0.807073
	-0.0908818	0.290224
	-0.449855	0.267818
	0.219277	0.346458
	0.188852	0.0492644
	-0.420684	0.564402
	0.454364	0.138926
	0.0711384	0.0580001
	0.401405	0.530686
	0.411983	0.462465
	0.66408	-0.0185283
	-0.421658	0.205674
	-0.655945	0.691226
	-0.724861	0.308575
	0.552083	0.89504
	-0.777247	0.296717
	0.451082	-0.285166
	0.252308	0.269386
	-0.578851	0.240814
	-0.787797	-0.272825
	-0.854106	0.335717
	-0.513345	0.651031
	-0.443721	-0.348004
	0.227258	0.590921
	0.0222119	0.172756
	0.00414565	0.616064
	-0.322003	-0.263046
	0.0074339	0.568489
	-0.302131	0.518702
	0.710534	-0.352882
	-0.847408	0.398987
	0.231911	-0.0184562
	0.511013	-0.0998247
	-0.713853	-0.645467
	-0.841453	0.407919
	-0.8816	0.705378
	-0.839004	0.338661
	-0.716779	0.760254
	-0.836655	-0.247228
	0.153769	-0.110063
	-0.0232163	-0.370409
	-0.849054	-0.223749
	-0.760492	-0.113803
	-0.213982	-0.459493
	-0.182496	0.649433
	0.509794	0.0518713
	0.1811	-0.0545162
	0.353336	0.632231
	-0.284325	0.258864
	-0.0813602	0.128348
	0.296659	0.184983
	-0.0389785	-0.45211
	0.0904784	0.634147
	-0.692448	0.141035
	0.537382	0.569633
	0.483479	0.768798
	0.681466	-0.0585249
	-0.25823	-0.41092
	0.193814	-0.41034
	0.649464	0.357249
	-0.0125018	0.384722
	-0.521303	0.0445291
	0.644594	0.394396
	-0.630651	0.423901
	-0.615394	0.43065
	0.732227	0.314886
	0.490459	0.161647
	-0.584026	-0.279694
	0.151491	0.539805
	0.576302	0.376288
	-0.187523	0.663857
	-0.030461	0.223557
	0.156092	0.106513
	0.863001	0.186745
	0.234827	0.637784
	-0.601053	0.376749
	-0.290272	0.0318588
	-0.654555	0.60396
	0.471227	-0.127212
	0.466078	0.109122
	0.516058	-0.428147
	-0.394446	0.8674
	0.559484	-0.0400037
	0.411406	0.431547
	0.558442	-0.0307155
	0.502816	0.35484
	-0.603854	0.0510579
	0.0426776	0.567535
	0.522992	0.584337
	0.0468814	0.761009
	0.213111	-0.233883
	-0.556385	0.385448
	0.0415902	0.323884
	0.133296	0.474713
	0.0763079	-0.297262
	0.576493	-0.127594
	0.349023	0.270834
	0.615905	0.0279269
	-0.638703	-0.75424
	0.148558	0.853658
	0.44229	0.249977
	-0.280177	0.14961
	-0.00376066	0.682537
	0.346377	0.298711
	0.510836	-0.010197
	-0.859142	0.406463
	-0.828049	0.468354
	0.45634	0.191942
	-0.0886421	0.491361
	-0.85992	0.372274
	0.144411	0.567371
	0.432101	0.208118
	0.0638774	-0.10957
	0.18303	0.701854
	-0.175444	0.289688
	0.559892	0.369531
	-0.754335	-0.43976
	0.580347	0.328912
	0.621562	0.422898
	0.275595	0.0782255
	0.422644	0.150887
	-0.690954	0.789319
	0.47739	0.209187
	0.25808	0.595052
	-0.360177	0.522033
	-0.514491	0.326832
	0.161842	0.428955
	-0.0887343	0.661566
	0.343121	0.269311
	-0.0528214	0.560739
	0.239763	0.525619
	0.275348	0.539058
	0.221751	0.199051
	0.308287	-0.183068
	-0.649878	0.422931
	-0.189831	0.466251
	-0.689379	0.607714
	0.0116305	0.353769
	0.1199	0.228904
	-0.362103	-0.0322447
	-0.466426	-0.244166
	0.306034	0.499484
	0.107612	-0.125206
	-0.913251	0.256691
	0.0652505	-0.0156959
	-0.279775	-0.0347544
	0.0454942	0.376258
	0.496131	0.0830113
	-0.837341	0.315275
	-0.246919	0.57042
	-0.0605821	0.228908
	-0.324243	-0.0548542
	0.40708	0.32775
	0.325915	0.209378
	-0.519403	0.164525
	0.585293	0.539255
	-0.0420134	0.00382457
	-0.683004	-0.2229
	0.0957423	0.450232
	-0.725488	0.653728
	-0.402951	-0.524865
	0.291246	0.493993
	-0.355987	0.0859832
	0.37034	0.63445
	0.316223	0.566792
	-0.182038	0.257154
	-0.780831	-0.038877
	0.467395	0.614486
	-0.352972	0.376541
	-0.32802	0.0762411
	0.390998	-0.0130033
	0.00263224	0.47852
	-0.32687	0.113489
	-0.595664	0.355225
	0.391999	-0.110342
	-0.430575	0.0736779
	0.134454	0.439972
	0.410448	0.288396
	0.567061	0.395963
	0.333522	0.124464
	0.468869	0.26937
	0.411651	-0.672252
	-0.768125	-0.170083
	-0.014018	0.219
	0.25486	0.643695
	0.200504	0.415593
	0.663204	0.281552
	-0.537502	0.327023
	-0.795486	0.273477
	-0.589958	0.331604
	0.589696	-0.676933
	0.502274	0.183868
	0.413206	-0.53477
	0.382077	0.331421
	0.468166	-0.26522
	0.421431	0.265712
	-0.611572	-0.0894092
	-0.173905	0.304706
	0.0399793	-0.315299
	0.648207	0.0725443
	-0.340613	0.35916
	0.0770005	-0.388096
	-0.709288	-0.273881
	-0.79685	0.117391
	0.571574	-0.115982
	-0.201154	-0.355293
	-0.620379	-0.21463
	-0.77348	0.0267638
	-0.772317	-0.0879039
	0.0985147	0.536411
	0.0143665	-0.00934499
	0.0128313	0.257487
	-0.402202	0.484427
	0.701427	0.425207
	0.318876	0.0760565
	-0.424284	0.186662
	-0.0463844	0.353356
	0.653926	-0.0996785
	-0.393058	-0.229052
	-0.166374	0.544695
	-0.216954	0.500669
	-0.10167	-0.340757
	-0.606807	0.669461
	0.271899	-0.427096
	0.56038	0.139382
	-0.189411	-0.278093
	0.51776	-0.0407865
	0.683256	0.297473
	0.179124	0.584421
	-0.59045	0.662751
	-0.725588	0.0546289
	-0.258548	0.48799
	-0.532066	0.166178
	-0.512169	0.557401
	-0.717296	0.223441
	-0.17553	0.49472
	-0.455313	0.379339
	0.622288	-0.631808
	0.816264	0.0683836
	-0.68594	0.38259
	-0.887531	0.025202
	-0.616723	0.308528
	0.141484	0.569662
	-0.187548	0.530412
	-0.70855	-0.651024
	-0.667	-0.0780004
	-0.0622477	-0.304112
	-0.669472	0.106964
	0.567704	0.398093
	-0.741039	0.641387
	-0.327181	0.61637
	-0.552778	0.661809
	-0.000459646	-0.137644
	0.74214	-0.402095
	-0.83889	0.393778
	0.149651	-0.112187
	0.200116	0.301909
	0.199542	-0.458816
	-0.670417	-0.2395
	-0.578344	0.107612
	-0.492538	0.372653
	-0.767302	0.146263
	-0.36414	0.330981
	-0.0445243	-0.361675
	0.390201	-0.317995
	-0.215673	-0.193716
	0.409442	0.26025
	0.741493	-0.0699426
	-0.797755	0.0531361
	-0.577612	0.316723
	-0.250848	0.0457489
	0.0646172	0.182547
	-0.306139	-0.419136
	0.622808	0.409525
	-0.543738	0.156725
	0.787857	-0.103239
	-0.627378	0.0464764
	-0.053817	-0.121329
	-0.44523	0.252613
	-0.509799	0.451402
	0.0967134	-0.246748
	-0.223717	0.488861
	-0.594432	-0.0485816
	0.392324	-0.040414
	-0.765152	0.12087
	-0.66635	0.190172
	-0.489738	-0.310615
	0.285303	-0.00784256
	0.282245	0.0141714
	-0.6289	0.505247
	-0.165906	-0.15486
	-0.178822	-0.431027
	-0.710527	-0.564432
	-0.668191	-0.286123
	-0.420406	-0.0521286
	0.546286	0.4509
	-0.802785	0.576935
	-0.76622	-0.322823
	-0.479075	0.107348
	-0.696263	-0.207051
	-0.773608	-0.147394
	-0.685895	0.368568
	-0.675424	0.110487
	-0.581862	0.272747
	-0.564087	-0.271812
	0.264663	0.55002
	0.457437	0.073359
	-0.671172	-0.525744
	-0.516841	0.0650456
	-0.67891	0.164168
	0.614374	0.460614
	0.109529	0.0625303
	-0.596941	-0.192394
	-0.620197	0.458425
	-0.0360288	0.488731
	-0.668692	0.144048
	0.528878	-0.325989
[truncated: 1,221 more rows]

## Sheet: panel h
	CA1 place cells	EC3 axons
[truncated: 1,727 more rows]

[truncated: 1 more sheets: panel i]
