# Supplementary material for: Entorhinal cortex directs learning-related changes in CA1 representations
Source: Nature. 2022 Nov 2;611(7936):554–62. doi: 10.1038/s41586-022-05378-6 (PMC9668747; doi:10.1038/s41586-022-05378-6)
Supplement: Supplementary file 6 — Source Data Fig. 4 [file 41586_2022_5378_MOESM6_ESM.xlsx]

## Sheet: panel a
	Odd laps
	1	0.893888	0.720005	0.650747	0.665692	0.690076	0.711648	0.646805	0.50666	0.443005	0.377282	0.345907	0.332523	0.380422	0.583664	0.744391	0.790132	0.806689	0.767508	0.650131	0.739844	0.886938	0.943744	0.910491	0.739477	0.529939	0.359475	0.307334	0.327767	0.416115	0.41957	0.41246	0.547676	0.533847	0.448388	0.533684	0.573039	0.521308	0.524989	0.545864	0.620881	0.674789	0.708743	0.827762	0.815389	0.673685	0.682829	0.803808	0.911921
	1	0.88936	0.610677	0.471107	0.468897	0.442766	0.486739	0.41589	0.388283	0.325709	0.154076	0.213912	0.35119	0.480832	0.680436	0.791711	0.771985	0.758712	0.724921	0.614813	0.455138	0.359352	0.377244	0.331772	0.296862	0.315679	0.232274	0.135117	0.209409	0.279484	0.334063	0.360743	0.36393	0.427301	0.359075	0.319968	0.412374	0.424255	0.398158	0.466119	0.472911	0.386366	0.369854	0.340387	0.317051	0.360802	0.425235	0.483021	0.623969
	1	0.954664	0.800749	0.685105	0.588144	0.599431	0.636336	0.557702	0.523013	0.479583	0.401714	0.399732	0.462506	0.595988	0.747713	0.732407	0.751718	0.773477	0.692029	0.78874	0.875968	0.82449	0.75231	0.663849	0.625281	0.630739	0.578508	0.486686	0.378363	0.271739	0.31053	0.41417	0.457222	0.494882	0.559001	0.620272	0.677284	0.734324	0.705908	0.706886	0.735224	0.74395	0.743394	0.728553	0.745427	0.739947	0.798442	0.784397	0.748993
	1	0.911686	0.883662	0.922915	0.956613	0.948739	0.814524	0.857683	0.925127	0.943877	0.948381	0.926508	0.859272	0.728354	0.749302	0.80539	0.744196	0.654605	0.577961	0.545068	0.600853	0.620611	0.579797	0.552457	0.546681	0.458336	0.387872	0.406694	0.419851	0.37391	0.318984	0.307223	0.333242	0.317771	0.346028	0.396657	0.435162	0.540113	0.611435	0.670867	0.728039	0.761055	0.795439	0.759017	0.780999	0.872731	0.775328	0.721921	0.855925
	1	0.831504	0.81028	0.762654	0.68981	0.815767	0.86787	0.816722	0.79725	0.712335	0.694672	0.876365	0.954562	0.889546	0.787938	0.656868	0.760138	0.806966	0.773159	0.7738	0.719377	0.655291	0.647167	0.693233	0.716312	0.928014	0.851831	0.616019	0.666801	0.694005	0.794531	0.921243	0.844516	0.827364	0.810431	0.721392	0.842511	0.881649	0.667262	0.639156	0.766122	0.757195	0.674019	0.759689	0.901949	0.960702	0.95013	0.822656	0.826852
	1	0.970993	0.835044	0.900172	0.943979	0.88238	0.79179	0.619097	0.563424	0.684669	0.67388	0.610796	0.56825	0.567586	0.656058	0.676302	0.67008	0.679124	0.720046	0.694035	0.647366	0.678572	0.544885	0.381018	0.429354	0.497116	0.498236	0.455261	0.445842	0.514333	0.572079	0.627779	0.78919	0.92113	0.899505	0.834183	0.789654	0.763461	0.749038	0.753391	0.71625	0.623867	0.634893	0.654228	0.55159	0.608015	0.661726	0.558741	0.667492
	1	0.894217	0.845588	0.872588	0.8108	0.630289	0.551295	0.515327	0.414937	0.33616	0.361923	0.484331	0.539674	0.552633	0.67396	0.701873	0.738288	0.89357	0.972336	0.940034	0.774204	0.708659	0.74627	0.782871	0.823514	0.746529	0.593617	0.4326	0.346985	0.441303	0.53557	0.429112	0.265846	0.209571	0.220837	0.227559	0.265051	0.379323	0.504494	0.539171	0.606724	0.657499	0.567454	0.398071	0.40442	0.545661	0.623909	0.680954	0.790957
	1	0.945212	0.898631	0.866338	0.759424	0.664558	0.587069	0.615295	0.633496	0.580006	0.542229	0.570739	0.72867	0.72679	0.656564	0.593182	0.459431	0.511301	0.618399	0.635846	0.676695	0.719844	0.667899	0.638874	0.632935	0.485578	0.427368	0.510266	0.436468	0.254053	0.188167	0.229501	0.299056	0.354566	0.36632	0.43925	0.523395	0.54495	0.506518	0.469232	0.508796	0.612772	0.721628	0.772732	0.857747	0.856757	0.789512	0.688672	0.689112
	1	0.743677	0.595247	0.521137	0.385032	0.294729	0.337648	0.537696	0.638386	0.582605	0.525006	0.478903	0.49662	0.574066	0.61269	0.788665	0.983758	0.906969	0.908826	0.962797	0.965887	0.907553	0.663617	0.493376	0.488414	0.554244	0.594653	0.568728	0.568968	0.598376	0.619497	0.531436	0.495806	0.524095	0.523749	0.588504	0.62344	0.66452	0.693432	0.658857	0.683687	0.83143	0.918069	0.815345	0.669198	0.613692	0.598459	0.5219	0.66688
	1	0.947806	0.838486	0.734839	0.628416	0.603625	0.55848	0.506903	0.559263	0.582418	0.476459	0.353777	0.312023	0.314718	0.28874	0.272918	0.352291	0.429377	0.380781	0.306745	0.261164	0.265344	0.283509	0.267757	0.221001	0.167272	0.263106	0.462535	0.586431	0.635055	0.635035	0.730372	0.852551	0.78713	0.663601	0.626198	0.652345	0.581638	0.483381	0.486765	0.536871	0.543729	0.577371	0.599231	0.581987	0.697823	0.791718	0.731928	0.723401
	1	0.970416	0.780761	0.576969	0.463118	0.432749	0.454454	0.473182	0.495455	0.473924	0.349682	0.238914	0.146761	0.0668427	0.111963	0.203764	0.273187	0.335341	0.344495	0.347809	0.360061	0.418265	0.475472	0.521542	0.540881	0.518569	0.467078	0.409748	0.427496	0.383477	0.306273	0.33776	0.382976	0.373321	0.383121	0.360611	0.343847	0.368286	0.34338	0.305159	0.371062	0.464321	0.49904	0.463546	0.373492	0.414975	0.523466	0.459018	0.462255
	1	0.964821	0.920227	0.839643	0.735442	0.701992	0.739447	0.804456	0.838188	0.776589	0.707687	0.694563	0.668231	0.703399	0.841455	0.94203	0.954919	0.917713	0.845651	0.768623	0.677124	0.650418	0.743184	0.856877	0.888411	0.851111	0.744469	0.660094	0.669244	0.634507	0.514418	0.396733	0.371411	0.347209	0.287759	0.26714	0.257682	0.23637	0.201737	0.198557	0.241542	0.304481	0.419921	0.557787	0.624729	0.659466	0.722229	0.795141	0.849017
	1	0.970564	0.839335	0.742217	0.621285	0.641228	0.612499	0.529886	0.44043	0.488543	0.519396	0.514102	0.453163	0.392554	0.426802	0.418226	0.340845	0.280962	0.34712	0.261284	0.11896	0.175711	0.146152	0.0924797	0.146268	0.240421	0.427527	0.585048	0.643006	0.774056	0.850337	0.909011	0.938052	0.913147	0.893497	0.810236	0.703323	0.566811	0.575561	0.570083	0.585368	0.724513	0.790666	0.803393	0.621323	0.384801	0.421335	0.480616	0.465456
	1	0.944904	0.861171	0.895395	0.911023	0.775042	0.63085	0.598487	0.545006	0.440955	0.359675	0.316452	0.28732	0.277535	0.248252	0.223461	0.22656	0.185163	0.140766	0.136314	0.140042	0.12391	0.10063	0.0665173	0.0367451	0.0236749	0.00949554	0.00992203	0.0295923	0.0704713	0.0633713	0.0642987	0.0874037	0.116015	0.184811	0.175394	0.140647	0.162629	0.19151	0.284879	0.316759	0.286481	0.273406	0.252366	0.307092	0.402454	0.511997	0.667205	0.856437
	0.93969	1	0.928388	0.931869	0.925808	0.87311	0.820403	0.808817	0.820242	0.774654	0.748192	0.830291	0.892051	0.831179	0.698873	0.622665	0.596817	0.59271	0.623131	0.644383	0.670357	0.650391	0.620499	0.588437	0.562827	0.527301	0.404178	0.379299	0.489466	0.529853	0.443888	0.330597	0.406653	0.544267	0.541727	0.496495	0.428757	0.413352	0.420367	0.39236	0.467241	0.63148	0.739388	0.815402	0.899131	0.883066	0.778378	0.677478	0.604298
	0.957412	1	0.912141	0.884626	0.859502	0.866282	0.934809	0.889673	0.898831	0.870921	0.784141	0.644646	0.526069	0.5012	0.403308	0.349569	0.394862	0.41188	0.355606	0.29131	0.281074	0.291501	0.277221	0.209964	0.247664	0.384739	0.428704	0.327065	0.232635	0.357146	0.549714	0.684529	0.773811	0.72374	0.68745	0.644399	0.509323	0.484214	0.51537	0.481646	0.443173	0.420711	0.443359	0.539803	0.643369	0.709482	0.713505	0.738105	0.853805
	0.954406	1	0.950808	0.889269	0.81492	0.717519	0.646074	0.673426	0.650977	0.536989	0.446421	0.406459	0.376716	0.343982	0.3413	0.354345	0.382764	0.448721	0.473623	0.476655	0.482026	0.444289	0.393946	0.374882	0.390811	0.404728	0.437449	0.448523	0.445214	0.485151	0.492128	0.519647	0.546559	0.505934	0.440731	0.384669	0.358393	0.342022	0.359142	0.318464	0.274212	0.340971	0.464333	0.586764	0.643112	0.681874	0.705521	0.668953	0.62326
	0.976822	1	0.868259	0.767385	0.708278	0.575162	0.468663	0.417556	0.393779	0.405988	0.385618	0.42282	0.423346	0.365304	0.320705	0.274394	0.204691	0.190864	0.295052	0.355628	0.320634	0.250897	0.190189	0.201671	0.184803	0.156578	0.177216	0.197265	0.202741	0.241567	0.314083	0.286182	0.254884	0.234951	0.243138	0.234386	0.212142	0.232995	0.205711	0.1852	0.244953	0.312206	0.355562	0.43443	0.564914	0.666524	0.723001	0.733667	0.723383
	0.801466	1	0.980874	0.87993	0.833324	0.76919	0.721651	0.740038	0.727074	0.661088	0.604305	0.653023	0.675149	0.544523	0.395785	0.276752	0.281728	0.313538	0.40482	0.552893	0.633809	0.765713	0.912873	0.903512	0.761024	0.615239	0.478874	0.412259	0.35606	0.322207	0.355582	0.321298	0.288425	0.261421	0.225745	0.259722	0.263072	0.33439	0.465639	0.483531	0.414692	0.454359	0.508873	0.405296	0.451692	0.553625	0.63271	0.703619	0.700294
	0.962665	1	0.958693	0.863171	0.820161	0.986465	0.973344	0.933312	0.954162	0.96731	0.978191	0.816054	0.792066	0.792678	0.692677	0.569326	0.429459	0.343748	0.405629	0.451538	0.536918	0.671708	0.634598	0.594788	0.561358	0.461332	0.318703	0.215053	0.169478	0.204545	0.247098	0.260762	0.322904	0.313547	0.295377	0.361464	0.457009	0.46562	0.481827	0.607449	0.637971	0.556483	0.576602	0.591757	0.596078	0.688996	0.744215	0.769485	0.818485
	0.887413	1	0.959235	0.723064	0.574734	0.557716	0.478169	0.450666	0.56107	0.571878	0.516329	0.519631	0.645698	0.843491	0.788939	0.718005	0.72598	0.719332	0.641639	0.579534	0.554211	0.459386	0.354846	0.330786	0.383062	0.379869	0.371883	0.443378	0.550896	0.537984	0.551253	0.67306	0.625448	0.568129	0.575962	0.394109	0.347425	0.508872	0.575743	0.493359	0.519517	0.567605	0.500534	0.559746	0.549131	0.463723	0.499079	0.531878	0.510335
	0.909008	1	0.987223	0.921823	0.821203	0.755214	0.712587	0.627549	0.578378	0.557932	0.519334	0.425628	0.335876	0.301849	0.237691	0.191385	0.161553	0.113323	0.0772347	0.072843	0.0367632	-0.00729998	0.0172969	0.109513	0.178589	0.175114	0.172188	0.20527	0.250599	0.33164	0.354806	0.340901	0.364251	0.366763	0.351439	0.315152	0.29907	0.291691	0.264079	0.210548	0.182501	0.199651	0.199036	0.230873	0.263429	0.273766	0.300211	0.333258	0.410367
	0.898415	1	0.985362	0.877447	0.817097	0.722183	0.638698	0.576034	0.627542	0.622639	0.544094	0.57724	0.666106	0.752639	0.634255	0.588401	0.605131	0.558263	0.515327	0.442923	0.421557	0.516688	0.672932	0.736396	0.855263	0.890489	0.769474	0.836101	0.882289	0.910758	0.928928	0.786044	0.74897	0.775491	0.702217	0.637347	0.621712	0.679863	0.754694	0.783166	0.669911	0.621841	0.677798	0.748094	0.733461	0.555148	0.540816	0.589408	0.639376
	0.84821	1	0.94522	0.891839	0.846546	0.757805	0.753493	0.783657	0.732932	0.637388	0.585264	0.534416	0.435355	0.342579	0.285479	0.261586	0.243829	0.196645	0.190381	0.243414	0.272124	0.303705	0.380799	0.391562	0.381202	0.388109	0.396063	0.436748	0.44139	0.39326	0.281573	0.180654	0.221789	0.279159	0.257257	0.237877	0.266866	0.360157	0.515104	0.618698	0.632824	0.681423	0.710239	0.696217	0.677978	0.591451	0.569005	0.631187	0.638523
	0.979556	1	0.835614	0.725373	0.822253	0.916169	0.796353	0.717387	0.748074	0.670626	0.627447	0.636144	0.638978	0.710392	0.769752	0.805295	0.771227	0.741433	0.756326	0.776173	0.779129	0.749107	0.73116	0.720403	0.654098	0.604101	0.526728	0.447896	0.430451	0.382728	0.322363	0.351412	0.437694	0.482817	0.452596	0.339539	0.348078	0.493616	0.6499	0.636087	0.556864	0.624611	0.646639	0.59707	0.626734	0.619549	0.593448	0.642104	0.69564
	0.882964	1	0.908746	0.873879	0.928588	0.887537	0.680454	0.441695	0.383425	0.561196	0.796988	0.900237	0.798606	0.710865	0.639985	0.530338	0.612079	0.725989	0.672793	0.649334	0.748861	0.779841	0.787579	0.856475	0.954454	0.927971	0.730889	0.698632	0.751379	0.761504	0.755679	0.713612	0.688418	0.592469	0.500558	0.455971	0.460665	0.480458	0.521741	0.661866	0.75087	0.790542	0.80816	0.807139	0.797854	0.722266	0.50928	0.446728	0.570851
	0.955273	1	0.932254	0.843472	0.66196	0.560259	0.444251	0.393886	0.473935	0.553301	0.713194	0.823666	0.730192	0.583208	0.634268	0.680376	0.685045	0.706017	0.463105	0.287664	0.321159	0.291028	0.368774	0.512409	0.509527	0.506074	0.496355	0.487274	0.435916	0.307056	0.2542	0.311663	0.329839	0.312316	0.307114	0.347487	0.292825	0.329785	0.39876	0.434223	0.389385	0.321996	0.369892	0.319703	0.268363	0.184834	0.117545	0.243914	0.417033
	0.956883	1		0.88568	0.968714	0.903727	0.79116	0.698894	0.687559	0.657325	0.575472	0.67996	0.709797	0.657132	0.694843	0.643416	0.747959	0.739661	0.678166	0.630185	0.558714	0.629545	0.55538	0.515397	0.575001	0.562016	0.647411	0.787876	0.810434	0.764966	0.718405	0.662557	0.618994	0.608632	0.706866	0.765534	0.681384	0.677852	0.703443	0.732791	0.814243	0.796114	0.662889	0.607272	0.682734	0.635216	0.59786	0.711301	0.767284
	0.835103	1	0.999711	0.947446	0.93564	0.920017	0.859028	0.78968	0.772711	0.746061	0.653274	0.56034	0.471639	0.41188	0.399959	0.376339	0.369684	0.411066	0.423981	0.405953	0.402082	0.379654	0.342478	0.320535	0.306251	0.370456	0.421953	0.390641	0.380152	0.395126	0.439435	0.456248	0.448017	0.467462	0.455842	0.412093	0.365351	0.378775	0.411605	0.414724	0.444326	0.525457	0.581768	0.552691	0.484366	0.466091	0.49114	0.472066	0.430958
	0.919821	1	0.846652	0.662043	0.629714	0.700146	0.801924	0.840608	0.806621	0.75093	0.647575	0.519314	0.422136	0.339461	0.342345	0.356333	0.323839	0.303456	0.356682	0.43187	0.44307	0.462402	0.467806	0.434955	0.363638	0.278621	0.252476	0.2668	0.414712	0.653853	0.805799	0.867066	0.873405	0.853057	0.869578	0.905736	0.851662	0.77058	0.70642	0.638357	0.620805	0.672512	0.752367	0.775667	0.761273	0.763208	0.808501	0.81154	0.707533
	0.921513	1	0.981966	0.937217	0.875745	0.839452	0.834783	0.840432	0.848149	0.869498	0.822401	0.709263	0.648668	0.607846	0.561215	0.571129	0.647702	0.741891	0.817856	0.844227	0.838739	0.82453	0.753554	0.644656	0.498288	0.385252	0.335244	0.299252	0.288403	0.327053	0.353617	0.331522	0.322815	0.32786	0.313319	0.31644	0.368905	0.41795	0.415679	0.399471	0.404139	0.416883	0.45576	0.448533	0.447031	0.462308	0.388916	0.344008	0.400795
	0.939787	1	0.922406	0.82314	0.77494	0.862515	0.858003	0.696992	0.646151	0.522695	0.371978	0.280033	0.211525	0.199012	0.246741	0.370811	0.556838	0.47344	0.259044	0.256664	0.434498	0.554178	0.457695	0.444846	0.383541	0.34662	0.448461	0.540616	0.641663	0.82338	0.917482	0.741854	0.611079	0.61284	0.499391	0.443134	0.5729	0.627423	0.580261	0.471351	0.363145	0.285165	0.272654	0.311427	0.321495	0.385486	0.479109	0.465474	0.489152
	0.884763	1	0.994557	0.907843	0.87114	0.892142	0.879552	0.778658	0.683063	0.640506	0.555679	0.449171	0.366569	0.311584	0.227276	0.1263	0.117144	0.14707	0.19008	0.239704	0.257008	0.276793	0.274085	0.26117	0.295392	0.303946	0.282435	0.260887	0.26195	0.275241	0.279297	0.250338	0.176154	0.123651	0.0973338	0.107902	0.184129	0.26315	0.257451	0.233004	0.278565	0.315158	0.307544	0.309757	0.34671	0.43013	0.515938	0.566096	0.611631
	0.964077	1	0.787818	0.601651	0.517752	0.442882	0.355489	0.272016	0.190145	0.16098	0.156524	0.093177	0.0499734	0.0367711	0.0205327	0.0345458	0.0539254	0.0661303	0.106086	0.142635	0.140463	0.116218	0.116287	0.15726	0.17555	0.140345	0.113258	0.120665	0.149856	0.183209	0.26138	0.359542	0.358667	0.26015	0.178738	0.13368	0.0998673	0.0807718	0.134868	0.220176	0.29142	0.404352	0.499354	0.542936	0.553637	0.548685	0.47701	0.399934	0.43917
	0.87223	1	0.910777	0.783783	0.647731	0.589541	0.600491	0.609365	0.64193	0.684004	0.594171	0.439159	0.327923	0.243056	0.210951	0.232651	0.245815	0.25324	0.297453	0.320251	0.384446	0.481942	0.56093	0.610292	0.539824	0.427152	0.304719	0.225089	0.236253	0.269497	0.339903	0.375341	0.331844	0.300148	0.318885	0.264495	0.166366	0.166189	0.224492	0.288876	0.352805	0.443416	0.440353	0.400031	0.388226	0.369907	0.402875	0.388231	0.353198
	0.829335	1	0.895523	0.701784	0.547869	0.436064	0.425181	0.464395	0.62055	0.732578	0.647507	0.586205	0.568283	0.498923	0.519951	0.562148	0.6145	0.684537	0.665393	0.663746	0.754585	0.85978	0.864212	0.718436	0.641262	0.55939	0.428993	0.396347	0.459011	0.575028	0.58345	0.533329	0.479425	0.40469	0.33267	0.291783	0.302121	0.347486	0.408884	0.340049	0.319891	0.394819	0.364891	0.342675	0.405475	0.485095	0.534546	0.502943	0.491543
	0.82033	1	0.927554	0.8325	0.72514	0.619104	0.50002	0.44441	0.378662	0.253949	0.23927	0.294961	0.277893	0.220289	0.21924	0.179644	0.174081	0.226062	0.334568	0.430565	0.432414	0.425995	0.443947	0.542073	0.606894	0.543603	0.464686	0.488545	0.560911	0.593521	0.598253	0.671241	0.703292	0.587186	0.4988	0.420841	0.330429	0.247841	0.170473	0.212599	0.299096	0.276001	0.206755	0.262675	0.387034	0.460808	0.448149	0.383683	0.393377
	0.94214	1	0.845581	0.587251	0.448965	0.403243	0.383632	0.347779	0.311606	0.331975	0.348684	0.32883	0.366258	0.406516	0.591527	0.783531	0.822496	0.713157	0.531372	0.513715	0.522999	0.512938	0.536337	0.49076	0.423714	0.407607	0.369638	0.319435	0.359529	0.369045	0.238833	0.224359	0.275778	0.292305	0.335535	0.345803	0.326545	0.392103	0.483777	0.482529	0.462473	0.466292	0.618677	0.64371	0.563646	0.710535	0.911796	0.841013	0.702152
	0.897614	1	0.775471	0.521366	0.446127	0.410446	0.402179	0.336449	0.28295	0.324308	0.291863	0.170955	0.129111	0.120114	0.131127	0.27338	0.396444	0.326388	0.292346	0.370802	0.410761	0.454661	0.436633	0.369629	0.363753	0.313214	0.306321	0.412305	0.478031	0.514659	0.589329	0.657813	0.563723	0.396002	0.354817	0.370162	0.404855	0.426779	0.427008	0.369353	0.332089	0.34125	0.421067	0.537831	0.585281	0.66254	0.616222	0.581981	0.680142
	0.952636	1	0.786942	0.61111	0.539859	0.539215	0.512093	0.440017	0.536575	0.618774	0.575229	0.500276	0.500531	0.481422	0.414868	0.396214	0.438181	0.508139	0.475175	0.397914	0.386434	0.397688	0.364249	0.361047	0.428694	0.476049	0.438741	0.432129	0.416713	0.524106	0.791331	0.909723	0.88673	0.844768	0.855298	0.904412	0.921623	0.835862	0.728879	0.617929	0.508822	0.37897	0.290851	0.252916	0.320047	0.499721	0.506639	0.514465	0.604117
	0.96846	1	0.941077	0.95189	0.83485	0.682173	0.678414	0.778287	0.904047	0.905964	0.791078	0.594843	0.38928	0.332487	0.352191	0.442997	0.598128	0.677183	0.709242	0.707043	0.64871	0.601801	0.57999	0.495088	0.462828	0.452982	0.486852	0.550628	0.4845	0.464625	0.452917	0.295098	0.28711	0.37206	0.352555	0.352812	0.336781	0.306148	0.276441	0.329846	0.391298	0.392495	0.443506	0.463954	0.419179	0.526371	0.778192	0.94351	0.942708
	0.843894	1	0.99698	0.886904	0.786679	0.764232	0.698398	0.531649	0.38232	0.394752	0.368605	0.288751	0.274103	0.240232	0.192739	0.191587	0.169921	0.156499	0.183212	0.174806	0.177243	0.175321	0.173653	0.201829	0.257017	0.293555	0.232509	0.183689	0.222071	0.263956	0.280556	0.259527	0.245704	0.25965	0.325405	0.394367	0.430861	0.394132	0.317633	0.315857	0.343756	0.324499	0.258969	0.211261	0.204525	0.274917	0.340565	0.366438	0.410951
	0.970863	1	0.907124	0.849436	0.845932	0.770752	0.61027	0.501683	0.358149	0.163373	0.0637593	0.00207662	0.0513809	0.180183	0.263397	0.275535	0.244656	0.283305	0.328592	0.3165	0.235943	0.177461	0.217568	0.262834	0.239073	0.161308	0.179773	0.330715	0.456521	0.464187	0.432509	0.519719	0.616406	0.682623	0.752145	0.655023	0.557296	0.531795	0.496803	0.504603	0.487907	0.468088	0.445177	0.451137	0.536752	0.671852	0.864861	0.990969	0.927179
	0.920773	1	0.995958	0.887848	0.869611	0.865608	0.824405	0.731638	0.687906	0.728359	0.69264	0.627163	0.52336	0.450694	0.439752	0.42478	0.446119	0.41871	0.366773	0.399511	0.491909	0.542607	0.522922	0.486504	0.47281	0.605633	0.80745	0.792256	0.627642	0.584694	0.5759	0.491139	0.512845	0.661438	0.696803	0.680621	0.743418	0.742757	0.660331	0.611287	0.68475	0.718103	0.665871	0.626785	0.683851	0.776599	0.699348	0.690192	0.733615
	0.8793	1	0.935667	0.849752	0.807327	0.775694	0.783815	0.788978	0.696988	0.538453	0.499137	0.481669	0.42811	0.443253	0.478145	0.510778	0.532085	0.575735	0.640718	0.702679	0.688721	0.674689	0.63197	0.506049	0.418745	0.341341	0.283849	0.310265	0.368636	0.362985	0.352077	0.36171	0.306414	0.291889	0.344385	0.411502	0.510988	0.544682	0.565721	0.570106	0.503981	0.502416	0.562172	0.580033	0.504727	0.424624	0.474353	0.507428	0.466649
	0.948057	1	0.922764	0.865281	0.710609	0.575289	0.548836	0.508344	0.423858	0.399792	0.468845	0.482279	0.414066	0.326741	0.299547	0.427465	0.540315	0.604347	0.745343	0.825821	0.779082	0.701012	0.608762	0.61276	0.641127	0.652693	0.675849	0.723451	0.838855	0.915563	0.937071	0.850148	0.751166	0.765501	0.773569	0.694397	0.581351	0.405371	0.280291	0.224942	0.233169	0.343172	0.467943	0.530508	0.510233	0.465463	0.557963	0.705295	0.717334
	0.929962	1	0.829373	0.742359	0.884566	0.91411	0.876244	0.87871	0.925247	0.935505	0.836071	0.715261	0.721272	0.702643	0.728447	0.868706	0.810373	0.82574	0.894579	0.868696	0.872562	0.814948	0.805654	0.672976	0.498768	0.497492	0.508179	0.534772	0.61702	0.747115	0.719959	0.628461	0.616837	0.57266	0.628058	0.726704	0.671985	0.517169	0.530044	0.64337	0.778281	0.81466	0.77889	0.817584	0.858346	0.822055	0.886365	0.928865	0.816307
	0.879282	0.962837	1	0.982612	0.879998	0.762288	0.73313	0.671773	0.626265	0.665674	0.716419	0.779143	0.821408	0.794257	0.718586	0.707332	0.72638	0.691597	0.639333	0.616868	0.656126	0.724865	0.813423	0.796996	0.70275	0.649293	0.551142	0.419489	0.305899	0.259559	0.236175	0.20306	0.280856	0.355147	0.3484	0.356753	0.358406	0.357815	0.34716	0.357004	0.394036	0.417079	0.359091	0.281165	0.264402	0.296219	0.329223	0.363489	0.473307
	0.940596	0.916669	1	0.913889	0.838752	0.867642	0.889034	0.868314	0.827393	0.866216	0.861775	0.744592	0.684762	0.634542	0.591132	0.502816	0.326511	0.286094	0.507431	0.669035	0.757869	0.895979	0.992025	0.954823	0.903859	0.906891	0.833322	0.631397	0.462139	0.396631	0.36506	0.412681	0.405525	0.350873	0.394765	0.452193	0.390428	0.350917	0.41941	0.531759	0.680598	0.838584	0.969511	0.976859	0.893647	0.870577	0.903852	0.935721	0.96932
	0.778012	0.900928	1	0.977018	0.947534	0.898782	0.842154	0.848872	0.836449	0.752303	0.814293	0.964427	0.97492	0.851848	0.753164	0.686338	0.614749	0.549844	0.513462	0.548611	0.634502	0.708893	0.645132	0.619643	0.669042	0.630422	0.577781	0.510926	0.410437	0.404258	0.439772	0.4886	0.531794	0.533424	0.607554	0.631927	0.583682	0.629638	0.61929	0.572856	0.582066	0.6575	0.738706	0.665915	0.693212	0.771134	0.849587	0.951685	0.94264
	0.803283	0.960444	1	0.981479	0.903825	0.843921	0.806917	0.696238	0.577792	0.429314	0.54132	0.705346	0.665453	0.60003	0.535026	0.604252	0.603896	0.497127	0.372233	0.381935	0.544194	0.648614	0.594253	0.526701	0.520698	0.488991	0.569842	0.652964	0.650529	0.743822	0.848451	0.742454	0.672431	0.60826	0.564213	0.776457	0.872677	0.703592	0.644978	0.688556	0.6993	0.790816	0.774021	0.744899	0.779275	0.862938	0.913801	0.76569	0.589592
	0.846938	0.946647	1	0.933308	0.800908	0.822192	0.809048	0.758332	0.715674	0.655476	0.650721	0.673417	0.650792	0.544765	0.488612	0.428422	0.370962	0.363728	0.387791	0.384625	0.41481	0.449465	0.432046	0.426955	0.332783	0.277015	0.298339	0.255247	0.239866	0.302641	0.285671	0.360082	0.429511	0.4308	0.544786	0.663043	0.743818	0.81963	0.855461	0.787951	0.71614	0.762628	0.769957	0.675174	0.629272	0.642999	0.634942	0.628617	0.663048
	0.877393	0.95235	1	0.984962	0.942168	0.898895	0.822007	0.802275	0.871856	0.905321	0.849036	0.815685	0.742437	0.631432	0.579198	0.521237	0.481004	0.407939	0.375577	0.3754	0.341879	0.291399	0.255676	0.21835	0.152716	0.110165	0.0620664	0.0373886	0.0152688	0.00443829	0.0293512	0.0185311	0.0407161	0.0730554	0.0493902	0.0558971	0.0902724	0.121672	0.102587	0.106845	0.177646	0.190526	0.207842	0.294177	0.447358	0.508789	0.438896	0.495082	0.656112
	0.830848	0.911615	1	0.931677	0.857523	0.918851	0.963078	0.925783	0.90694	0.80669	0.67143	0.600715	0.591396	0.548364	0.479846	0.423269	0.375331	0.436047	0.501548	0.460145	0.402885	0.311998	0.304352	0.399003	0.377753	0.351381	0.386487	0.383878	0.395807	0.358602	0.235576	0.167183	0.150767	0.140157	0.158042	0.198198	0.211673	0.222716	0.240692	0.279394	0.378587	0.468011	0.50409	0.535222	0.527095	0.564791	0.741414	0.911564	0.997155
	0.765649	0.924034	1	0.881435	0.723724	0.581327	0.483172	0.434548	0.414024	0.497541	0.58031	0.526928	0.492717	0.54983	0.584281	0.604578	0.639594	0.724131	0.836935	0.875462	0.868691	0.816475	0.730937	0.725555	0.753272	0.649457	0.502319	0.412207	0.414182	0.404973	0.265345	0.115957	0.0337976	0.111604	0.241858	0.229565	0.238105	0.331098	0.405489	0.423893	0.459669	0.464307	0.454556	0.468295	0.477537	0.535888	0.603323	0.555454	0.498573
	0.810045	0.825593	1	0.910006	0.800063	0.812309	0.809759	0.710137	0.623108	0.659053	0.657379	0.619684	0.657305	0.661197	0.611803	0.627773	0.619578	0.529609	0.449451	0.492371	0.668492	0.68619	0.573182	0.551682	0.550717	0.62316	0.656803	0.595946	0.611807	0.634845	0.604906	0.511341	0.407491	0.377234	0.345312	0.369191	0.44128	0.431597	0.400419	0.427128	0.405464	0.327271	0.242033	0.310465	0.335901	0.336932	0.55369	0.754695	0.864957
	0.777536	0.976949	1	0.838563	0.805869	0.818555	0.734707	0.639121	0.517083	0.409305	0.311983	0.213766	0.151275	0.119348	0.105872	0.121619	0.105307	0.0633953	0.0597693	0.147351	0.211451	0.223093	0.241744	0.269673	0.346028	0.345212	0.242508	0.191581	0.203872	0.200042	0.161893	0.172693	0.343058	0.470853	0.462676	0.47877	0.455387	0.489887	0.690881	0.759519	0.623022	0.516761	0.518654	0.50347	0.488084	0.533031	0.507711	0.451341	0.427395
	0.797543	0.938543	1	0.980049	0.845775	0.746477	0.632763	0.536299	0.499151	0.445354	0.399229	0.373995	0.355905	0.344953	0.345568	0.398426	0.45399	0.501775	0.556036	0.50093	0.455558	0.451855	0.382461	0.363012	0.319071	0.297456	0.389613	0.448965	0.501954	0.500521	0.481798	0.567473	0.635665	0.633145	0.677327	0.717911	0.674036	0.693543	0.752443	0.826992	0.786602	0.603487	0.44891	0.343976	0.327784	0.369799	0.514316	0.631611	0.60434
	0.794258	0.992142	1	0.813505	0.612628	0.418173	0.390436	0.448186	0.35569	0.268166	0.245174	0.25077	0.243028	0.18043	0.186781	0.182001	0.179807	0.192002	0.134477	0.120298	0.109	0.16469	0.274942	0.243026	0.196206	0.183859	0.162199	0.193534	0.222356	0.271033	0.359555	0.47504	0.53757	0.536846	0.530335	0.462359	0.358837	0.265443	0.241827	0.232336	0.248014	0.305422	0.310276	0.27153	0.253632	0.274616	0.324806	0.361019	0.374238
	0.971281	0.984583	1	0.930787	0.756875	0.577507	0.513458	0.593649	0.597791	0.563297	0.622165	0.643667	0.567096	0.537043	0.516585	0.404532	0.354643	0.394859	0.414692	0.383684	0.354997	0.307365	0.308333	0.365568	0.339404	0.275304	0.287635	0.354726	0.377413	0.37394	0.402371	0.418117	0.397181	0.493089	0.651109	0.700833	0.729727	0.727531	0.636266	0.606748	0.687137	0.739698	0.693943	0.614744	0.646677	0.742259	0.819144	0.823375	0.806876
	0.766518	0.948522	1	0.952502	0.934658	0.948725	0.904515	0.827337	0.756087	0.560789	0.353874	0.284902	0.274234	0.270333	0.268308	0.219504	0.162913	0.186869	0.201598	0.216139	0.197909	0.194103	0.2277	0.254951	0.29145	0.290963	0.234399	0.192831	0.163914	0.142189	0.172005	0.187786	0.207727	0.210607	0.197517	0.268279	0.325141	0.312669	0.302025	0.33116	0.285136	0.271844	0.358219	0.410133	0.410066	0.452267	0.47614	0.46776	0.531244
	0.863961	0.979356	1	0.902829	0.826649	0.772607	0.715775	0.739189	0.684888	0.675087	0.706824	0.680729	0.65866	0.660596	0.648434	0.618174	0.591998	0.488676	0.444108	0.428383	0.447586	0.554482	0.594345	0.537598	0.513941	0.628008	0.848725	0.915602	0.947312	0.972376	0.8794	0.851041	0.81434	0.685858	0.612447	0.643018	0.694844	0.795465	0.857942	0.827486	0.746957	0.732359	0.771806	0.814744	0.841243	0.843767	0.896536	0.952124	0.884153
	0.920141	0.947784	1	0.951978	0.885448	0.869852	0.919942	0.90729	0.811598	0.668917	0.577549	0.48797	0.361562	0.273506	0.226149	0.224153	0.243435	0.257732	0.230625	0.176636	0.12729	0.0862595	0.0435029	0.0605563	0.0992559	0.177151	0.273111	0.293117	0.260056	0.216424	0.216334	0.301285	0.511352	0.69202	0.789175	0.831556	0.79521	0.765926	0.801324	0.793642	0.675067	0.555312	0.515642	0.562959	0.60322	0.663156	0.767716	0.841671	0.868975
	0.752695	0.922487	1	0.940253	0.851869	0.783317	0.669211	0.643965	0.654158	0.668242	0.642311	0.60247	0.661175	0.671106	0.618612	0.607767	0.670995	0.693809	0.695777	0.707435	0.730646	0.782942	0.792509	0.758798	0.719955	0.765723	0.802381	0.765865	0.72499	0.779918	0.822451	0.866979	0.900785	0.791385	0.722829	0.671902	0.668145	0.702792	0.714847	0.697739	0.7042	0.695646	0.67968	0.757738	0.701619	0.628499	0.705726	0.82618	0.810008
	0.847595	0.958417	0.97101	1	0.945213	0.865647	0.795039	0.714064	0.692473	0.720466	0.754735	0.803678	0.821133	0.76705	0.764048	0.790164	0.841955	0.861074	0.810158	0.843985	0.968468	0.979234	0.880068	0.841532	0.807442	0.771301	0.679744	0.521971	0.464457	0.543838	0.646441	0.648228	0.556496	0.45828	0.423081	0.402474	0.407476	0.439149	0.427084	0.409201	0.501613	0.609966	0.619589	0.58661	0.515471	0.391134	0.312097	0.349635	0.399148
	0.690702	0.875905	0.998799	1	0.948809	0.870684	0.860082	0.828181	0.714787	0.71342	0.736656	0.633965	0.567574	0.633859	0.66505	0.664635	0.719868	0.742571	0.717694	0.68073	0.676233	0.646422	0.554398	0.506576	0.446489	0.344034	0.323725	0.40397	0.457629	0.416397	0.387139	0.343216	0.256571	0.189749	0.169125	0.217948	0.337347	0.425991	0.39526	0.357638	0.350934	0.412819	0.542278	0.632968	0.674905	0.721069	0.702501	0.613613	0.473047
	0.801552	0.844775	0.965983	1	0.922813	0.954079	0.948332	0.933484	0.965243	0.928448	0.918657	0.953083	0.951584	0.857019	0.888461	0.954332	0.885896	0.795018	0.662297	0.560882	0.497914	0.378621	0.299962	0.321407	0.291792	0.190622	0.130494	0.114946	0.092451	0.116628	0.248036	0.393617	0.441374	0.367	0.369054	0.460744	0.483902	0.534362	0.587543	0.695459	0.755937	0.688442	0.724854	0.831851	0.81154	0.758142	0.769605	0.801775	0.878678
	0.962341	0.969727	0.957865	1	0.943372	0.846673	0.844637	0.786512	0.709796	0.731746	0.71374	0.618007	0.585877	0.604845	0.50305	0.433947	0.4347	0.426166	0.445395	0.466264	0.495268	0.454042	0.372523	0.402136	0.481655	0.451642	0.359278	0.328908	0.332766	0.328247	0.358834	0.418269	0.521016	0.567204	0.502304	0.406404	0.294033	0.259928	0.27623	0.271089	0.21149	0.282169	0.448351	0.579313	0.6995	0.726798	0.680866	0.706595	0.822418
	0.910427	0.942484	0.94168	1	0.961687	0.762829	0.59041	0.566644	0.635616	0.627723	0.571023	0.687083	0.732514	0.541946	0.501594	0.561315	0.58664	0.589356	0.576875	0.632793	0.639411	0.55063	0.517999	0.503912	0.569489	0.594684	0.502536	0.486438	0.476534	0.471509	0.375499	0.35406	0.363439	0.315528	0.367626	0.400115	0.363365	0.38251	0.563959	0.717287	0.697674	0.815142	0.870518	0.672835	0.508665	0.552188	0.67471	0.738441	0.847271
	0.7264	0.819452	0.931867	1	0.937424	0.817239	0.698346	0.64256	0.627175	0.652969	0.589231	0.533925	0.539651	0.528101	0.53597	0.540142	0.537324	0.542248	0.56906	0.533701	0.50901	0.590643	0.611836	0.578623	0.561433	0.46075	0.331246	0.273971	0.23237	0.211357	0.18276	0.175515	0.212717	0.298402	0.404152	0.45362	0.463015	0.428979	0.420426	0.464311	0.479239	0.43868	0.438005	0.403362	0.376724	0.352029	0.305768	0.322694	0.359207
	0.750059	0.890634	0.958211	1	0.905589	0.707871	0.61947	0.55032	0.534149	0.541555	0.516251	0.498954	0.442417	0.429623	0.533522	0.553753	0.455381	0.431592	0.436118	0.467874	0.473408	0.423024	0.487323	0.472417	0.403786	0.394302	0.325836	0.243019	0.206642	0.217738	0.252632	0.273892	0.214887	0.134199	0.114414	0.180936	0.241416	0.255679	0.281204	0.238412	0.156842	0.077362	0.00635709	0.0790245	0.128291	0.135041	0.159512	0.123681	0.161289
	0.858698	0.954673	0.975881	1	0.974043	0.935928	0.857751	0.843551	0.928914	0.942884	0.898171	0.82216	0.810068	0.856829	0.665866	0.46431	0.49138	0.356386	0.267414	0.415948	0.489733	0.548043	0.489913	0.306507	0.403531	0.629643	0.689439	0.689155	0.639917	0.608575	0.549351	0.45519	0.640091	0.710454	0.614498	0.822402	0.977272	0.9979	0.973264	0.749344	0.59013	0.528883	0.350461	0.256432	0.258252	0.296323	0.338907	0.315423	0.385895
	0.702724	0.785788	0.890128	1	0.983656	0.88518	0.74438	0.507065	0.409564	0.522706	0.622586	0.739779	0.849288	0.881315	0.892896	0.757083	0.653911	0.730189	0.781142	0.782525	0.703809	0.602094	0.744251	0.936375	0.868748	0.662717	0.561473	0.517254	0.460079	0.349655	0.206484	0.181504	0.219593	0.219895	0.216668	0.325599	0.376095	0.422818	0.531108	0.683465	0.82263	0.851465	0.709391	0.613973	0.641975	0.68502	0.789425	0.777783	0.780413
	0.788885	0.915548	0.997502	1	0.971305	0.940786	0.913666	0.770754	0.639784	0.575635	0.588646	0.60174	0.552027	0.4468	0.398225	0.427532	0.466407	0.482204	0.430179	0.42882	0.551298	0.693786	0.709407	0.617072	0.561686	0.570669	0.542307	0.421418	0.367895	0.348848	0.370074	0.383725	0.329967	0.326549	0.347841	0.3929	0.430603	0.356984	0.313078	0.434846	0.468413	0.415312	0.419397	0.444366	0.527403	0.641351	0.708265	0.666585	0.592548
	0.73146	0.808206	0.879879	1	0.906953	0.62616	0.454693	0.392815	0.399556	0.505648	0.558708	0.577526	0.678954	0.680299	0.560074	0.521006	0.563651	0.469034	0.429128	0.423735	0.362721	0.439181	0.506354	0.554673	0.564301	0.586301	0.647084	0.683435	0.712746	0.712628	0.63021	0.488585	0.504259	0.52479	0.432039	0.427707	0.482841	0.480616	0.541019	0.508234	0.436857	0.420211	0.297441	0.327464	0.422181	0.472495	0.561487	0.520899	0.383631
	0.754585	0.75271	0.9203	1	0.911231	0.830136	0.759825	0.681812	0.522712	0.316811	0.179275	0.183684	0.23999	0.205633	0.0984059	0.0869703	0.162883	0.193655	0.168253	0.0893068	0.115309	0.176454	0.190087	0.273328	0.381409	0.424667	0.43644	0.431211	0.353839	0.242954	0.212411	0.282414	0.24357	0.170067	0.200733	0.169194	0.122628	0.109277	0.0845131	0.116417	0.209512	0.321317	0.449328	0.466745	0.446622	0.514763	0.634367	0.759222	0.795069
	0.943037	0.989789	0.96521	1	0.953408	0.873231	0.870603	0.904152	0.894513	0.824793	0.762686	0.665353	0.534712	0.456457	0.403618	0.349428	0.374228	0.403853	0.408153	0.357286	0.233879	0.211166	0.248197	0.216485	0.20601	0.217731	0.28279	0.34827	0.439459	0.517016	0.440543	0.433071	0.468796	0.485708	0.530211	0.580616	0.575847	0.540125	0.486846	0.42138	0.4008	0.362989	0.340866	0.396141	0.427821	0.431517	0.488279	0.518221	0.618894
	0.904748	0.9054	0.972486	1	0.934815	0.857776	0.78055	0.711056	0.669981	0.603181	0.440038	0.358467	0.282779	0.191664	0.155939	0.155998	0.188459	0.230384	0.221618	0.160435	0.147065	0.119271	0.114708	0.15164	0.148895	0.21078	0.261678	0.311039	0.403034	0.406108	0.419824	0.479891	0.509948	0.507924	0.533764	0.588518	0.565269	0.547173	0.539389	0.496564	0.468205	0.419861	0.391487	0.401712	0.42451	0.483255	0.542266	0.653388	0.775324
	0.540706	0.702971	0.967071	1	0.912121	0.892138	0.881967	0.776603	0.684388	0.584944	0.45429	0.344489	0.299711	0.365113	0.402287	0.43218	0.498843	0.555292	0.640613	0.654493	0.567002	0.603569	0.744643	0.75505	0.800404	0.906232	0.909619	0.932622	0.92051	0.853837	0.773376	0.788704	0.813294	0.718758	0.663759	0.599302	0.546482	0.591751	0.557927	0.498746	0.5945	0.665822	0.571043	0.484581	0.388797	0.457572	0.655414	0.696179	0.610832
	0.968049	0.979663	0.988716	1	0.911538	0.680807	0.575147	0.707296	0.690176	0.639489	0.694323	0.698469	0.72415	0.816509	0.818787	0.731782	0.751257	0.722948	0.672595	0.678472	0.709395	0.723356	0.715054	0.737324	0.818466	0.884925	0.866851	0.909027	0.892596	0.785896	0.783739	0.835415	0.806224	0.745448	0.716699	0.693961	0.667765	0.764001	0.931976	0.90181	0.822704	0.855695	0.783139	0.731757	0.766119	0.765089	0.774241	0.836636	0.915459
	0.693547	0.847176	0.936489	0.998595	1	0.913035	0.840928	0.75948	0.674856	0.63337	0.623723	0.645281	0.71299	0.804295	0.879777	0.915179	0.870695	0.780695	0.722863	0.656449	0.634587	0.618514	0.554829	0.586523	0.70957	0.781993	0.765875	0.691579	0.548761	0.406541	0.392864	0.430448	0.465329	0.431556	0.419665	0.45548	0.419564	0.366156	0.33464	0.3327	0.375008	0.430611	0.538794	0.710056	0.783557	0.7882	0.748915	0.654991	0.579772
	0.697806	0.678684	0.764443	0.998991	1	0.864705	0.757517	0.735193	0.651074	0.586516	0.625542	0.63604	0.594457	0.561317	0.663164	0.794728	0.74474	0.572261	0.54995	0.641789	0.60634	0.538017	0.572362	0.513894	0.488857	0.60997	0.644189	0.531731	0.463284	0.395149	0.450938	0.524625	0.482753	0.472094	0.472267	0.540126	0.560755	0.474123	0.438678	0.527854	0.619668	0.609922	0.524206	0.562721	0.712079	0.787112	0.709057	0.656583	0.72479
	0.900307	0.962148	0.920527	0.915895	1	0.95015	0.914778	0.963114	0.888012	0.828263	0.714113	0.608309	0.611536	0.550719	0.60092	0.576486	0.500786	0.666632	0.696681	0.642776	0.703187	0.667326	0.589996	0.535978	0.51344	0.566264	0.572726	0.430265	0.321222	0.403946	0.469149	0.480854	0.442283	0.418039	0.456644	0.52726	0.611648	0.610281	0.558452	0.524051	0.455631	0.428354	0.534056	0.633285	0.69492	0.77296	0.778179	0.582291	0.507093
	0.794757	0.842863	0.863759	0.933026	1	0.880699	0.727343	0.631415	0.559135	0.488973	0.436668	0.456778	0.483379	0.457251	0.430536	0.424731	0.402442	0.361164	0.357794	0.335471	0.292638	0.272426	0.308539	0.383313	0.399611	0.400078	0.384556	0.35384	0.308354	0.283494	0.292688	0.230184	0.13068	0.0884629	0.106627	0.239317	0.449327	0.480857	0.471674	0.540602	0.556233	0.549301	0.555489	0.607048	0.6095	0.556833	0.564731	0.593206	0.585752
	0.822333	0.866966	0.834501	0.899699	1	0.934537	0.861768	0.832668	0.87679	0.90381	0.865792	0.839927	0.824567	0.859853	0.925567	0.83617	0.599215	0.40329	0.308199	0.310505	0.302388	0.237338	0.222531	0.216973	0.191009	0.197155	0.224155	0.215042	0.166752	0.196704	0.249312	0.270541	0.326906	0.337987	0.292463	0.258863	0.251798	0.245966	0.330689	0.424631	0.479846	0.533971	0.547874	0.62324	0.634045	0.568198	0.591876	0.656071	0.704714
	0.64525	0.672847	0.747633	0.865278	1	0.911342	0.706459	0.562988	0.55516	0.547102	0.513018	0.602484	0.622605	0.564172	0.510736	0.504601	0.532422	0.540783	0.593598	0.612611	0.564323	0.510375	0.570901	0.591384	0.44873	0.405491	0.447221	0.46565	0.466515	0.452099	0.501457	0.562316	0.658617	0.728751	0.747463	0.801398	0.800487	0.787793	0.77159	0.759243	0.755769	0.781608	0.856922	0.887924	0.876379	0.848103	0.855841	0.987276	0.9754
	0.788573	0.947599	0.954193	0.967602	1	0.996366	0.976264	0.977847	0.939262	0.818264	0.685544	0.622113	0.545194	0.47725	0.421639	0.321787	0.248481	0.247669	0.265071	0.281277	0.284059	0.255905	0.236975	0.237212	0.200103	0.195343	0.203559	0.197777	0.217597	0.214389	0.202046	0.212253	0.234545	0.239099	0.219206	0.205426	0.205906	0.202822	0.217268	0.200726	0.150869	0.137019	0.140972	0.124233	0.0852256	0.100044	0.135891	0.137568	0.15108
	0.531325	0.650246	0.867776	0.925324	1	0.96355	0.863047	0.832513	0.799248	0.742473	0.660931	0.512825	0.338231	0.230156	0.168809	0.141107	0.0768671	0.0700919	0.146131	0.197038	0.237488	0.27438	0.291826	0.348252	0.387001	0.409943	0.482959	0.505808	0.425813	0.35843	0.288916	0.249992	0.293979	0.312133	0.283215	0.24282	0.232234	0.230595	0.188004	0.203931	0.269069	0.361233	0.404741	0.441816	0.52635	0.538069	0.516685	0.483808	0.435757
	0.743542	0.902375	0.901478	0.983859	1	0.882815	0.733633	0.574909	0.472043	0.430013	0.433971	0.391966	0.36291	0.405326	0.4833	0.501559	0.371685	0.248612	0.244397	0.37211	0.536174	0.64116	0.594076	0.529319	0.499772	0.45161	0.459734	0.456007	0.442288	0.480743	0.47271	0.462221	0.518266	0.455167	0.399568	0.515467	0.576393	0.522122	0.430055	0.311526	0.280727	0.40498	0.432941	0.326056	0.318995	0.349619	0.350987	0.417377	0.415066
	0.765324	0.747662	0.791272	0.916966	1	0.978767	0.858993	0.773727	0.734247	0.644319	0.500002	0.374268	0.278333	0.19052	0.137397	0.097017	0.0738786	0.0771077	0.073192	0.0792659	0.0911268	0.093332	0.113731	0.158367	0.225913	0.245185	0.2172	0.220312	0.253946	0.281977	0.277602	0.250384	0.263504	0.318079	0.338091	0.322253	0.360638	0.367425	0.294674	0.26618	0.268077	0.264563	0.256236	0.248889	0.276212	0.330171	0.456643	0.59496	0.661049
	0.919805	0.870733	0.876042	0.934085	1	0.936025	0.797751	0.668522	0.601265	0.622993	0.527053	0.339708	0.216137	0.206808	0.200436	0.112743	0.0682865	0.0275972	0.0159822	0.0667967	0.119266	0.191709	0.303534	0.436462	0.535584	0.557933	0.487949	0.454489	0.475461	0.518471	0.494865	0.561324	0.661446	0.592392	0.499762	0.444155	0.423339	0.44016	0.470382	0.469772	0.453567	0.434705	0.400041	0.428147	0.489935	0.573367	0.663459	0.679294	0.707824
	0.655436	0.65249	0.600585	0.807038	1	0.919662	0.758454	0.645314	0.620578	0.629282	0.529167	0.478683	0.488956	0.471432	0.527288	0.604386	0.64736	0.637968	0.565748	0.549857	0.548547	0.504453	0.463885	0.478709	0.511953	0.498927	0.598112	0.75888	0.765238	0.752028	0.662299	0.597566	0.676416	0.662456	0.580347	0.515282	0.49566	0.51288	0.648217	0.763875	0.744843	0.768217	0.795712	0.768289	0.726591	0.723309	0.764476	0.721094	0.620859
	0.690487	0.696777	0.769066	0.947174	1	0.96883	0.814359	0.627167	0.593262	0.566646	0.530427	0.536454	0.654529	0.670214	0.545618	0.473778	0.515331	0.420497	0.220598	0.104921	0.102632	0.177455	0.165794	0.276226	0.372253	0.462502	0.625822	0.62655	0.526125	0.359983	0.244465	0.332448	0.509381	0.432256	0.202606	0.124171	0.116375	0.141381	0.185569	0.232009	0.260556	0.240108	0.202891	0.277176	0.310954	0.332535	0.661361	0.912238	0.870077
	0.476302	0.633584	0.75091	0.859583	1	0.988582	0.93904	0.955278	0.906514	0.759674	0.62183	0.522889	0.438226	0.358508	0.322778	0.306465	0.247125	0.184739	0.157953	0.154926	0.184756	0.222546	0.282973	0.391222	0.403199	0.301118	0.178527	0.0581	0.0115585	0.0385804	0.0813364	0.120745	0.163513	0.203991	0.211668	0.285563	0.41566	0.504655	0.561647	0.574729	0.558549	0.539935	0.525876	0.46675	0.388967	0.361656	0.365445	0.409876	0.47758
	0.778588	0.923784	0.916507	0.915413	0.928519	1	0.993669	0.982063	0.914309	0.752597	0.654419	0.534628	0.427181	0.462999	0.459277	0.385107	0.376291	0.384326	0.329016	0.258307	0.212532	0.144897	0.112172	0.160767	0.201945	0.198222	0.188175	0.200803	0.222351	0.263674	0.2785	0.204707	0.2011	0.198163	0.185477	0.254307	0.276252	0.26538	0.275391	0.312918	0.289127	0.260051	0.290218	0.337463	0.436774	0.494185	0.42195	0.361504	0.365736
	0.708043	0.850959	0.935034	0.935405	0.970258	1	0.949805	0.900698	0.889189	0.868699	0.852477	0.885057	0.903789	0.894367	0.90534	0.960425	0.946298	0.874776	0.831095	0.749194	0.694088	0.620462	0.494418	0.405026	0.335268	0.277395	0.217227	0.189539	0.149051	0.130885	0.174425	0.168198	0.13538	0.0761335	0.0403241	0.0708284	0.0970924	0.126432	0.174619	0.194679	0.189776	0.214897	0.209904	0.205489	0.267436	0.406039	0.525261	0.580467	0.595765
	0.748515	0.767517	0.839281	0.89064	0.94381	1	0.977877	0.935797	0.907022	0.872834	0.832677	0.765958	0.664957	0.557362	0.527827	0.538824	0.510807	0.471864	0.409828	0.320988	0.284059	0.252274	0.207707	0.185084	0.173861	0.142155	0.138626	0.177682	0.264568	0.380928	0.456643	0.465469	0.398653	0.316334	0.297806	0.294843	0.268637	0.264254	0.267919	0.28456	0.322851	0.397822	0.440705	0.409379	0.422514	0.480282	0.519066	0.563117	0.663099
	0.623125	0.713129	0.801949	0.897573	0.975754	1	0.965954	0.975489	0.944445	0.89816	0.792221	0.673241	0.631329	0.596172	0.601774	0.62002	0.576007	0.519248	0.51289	0.518305	0.523532	0.566426	0.621118	0.596715	0.555972	0.500071	0.365245	0.279754	0.311377	0.322387	0.285733	0.266217	0.2378	0.163377	0.137346	0.233016	0.283197	0.264115	0.287432	0.30933	0.317881	0.31293	0.287478	0.292443	0.310649	0.308866	0.362601	0.418813	0.402353
	0.513072	0.466074	0.40057	0.493017	0.821635	1	0.916204	0.903627	0.933655	0.83315	0.857503	0.926571	0.928053	0.940307	0.860492	0.798279	0.831311	0.819305	0.758373	0.903698	0.931954	0.757962	0.794786	0.848853	0.815095	0.801073	0.859111	0.75146	0.599369	0.53972	0.443831	0.367185	0.459679	0.577543	0.662731	0.834913	0.853344	0.750601	0.730889	0.759732	0.687196	0.584575	0.636056	0.834931	0.859081	0.900463	0.948817	0.707507	0.50671
	0.65848	0.706065	0.752662	0.764325	0.916314	1	0.893645	0.780514	0.67761	0.561119	0.595532	0.624219	0.601087	0.659492	0.656763	0.659114	0.659325	0.689909	0.72308	0.699783	0.669011	0.541866	0.615261	0.689255	0.528891	0.495746	0.575449	0.571048	0.508579	0.522997	0.550231	0.558188	0.547104	0.510893	0.441786	0.453011	0.48456	0.528118	0.625632	0.5944	0.633324	0.725899	0.655809	0.570195	0.558709	0.555503	0.579004	0.58074	0.540109
	0.520567	0.691698	0.840752	0.910695	0.971544	1	0.942028	0.874931	0.864053	0.818873	0.729761	0.652863	0.543211	0.448823	0.442796	0.494497	0.580915	0.687876	0.73171	0.712301	0.705799	0.665642	0.539523	0.392202	0.292014	0.268012	0.273659	0.256115	0.270756	0.327304	0.387526	0.475458	0.528378	0.50783	0.44597	0.382953	0.364434	0.346493	0.303538	0.256222	0.236378	0.241901	0.243412	0.239579	0.228687	0.222782	0.224035	0.220995	0.235156
	0.438961	0.484926	0.675105	0.866682	0.963089	1	0.963039	0.9232	0.964647	0.993109	0.951507	0.898814	0.842543	0.797442	0.692607	0.592446	0.605905	0.552865	0.458453	0.420807	0.35278	0.276515	0.267467	0.27479	0.287959	0.318769	0.314046	0.275167	0.291217	0.331062	0.327951	0.345975	0.352739	0.30489	0.264516	0.221795	0.162651	0.129146	0.203576	0.28004	0.302558	0.318263	0.312949	0.286553	0.254349	0.303002	0.465451	0.540503	0.502937
	0.498239	0.461438	0.4993	0.659528	0.903084	1	0.966876	0.898189	0.821925	0.743601	0.57295	0.438166	0.329274	0.280709	0.313186	0.362329	0.408205	0.38582	0.309	0.274219	0.288907	0.30557	0.317153	0.304534	0.241971	0.205024	0.240098	0.290665	0.287219	0.313216	0.317894	0.324573	0.366501	0.367394	0.468142	0.627104	0.679772	0.691297	0.6858	0.628592	0.646482	0.650193	0.625494	0.577718	0.392373	0.390682	0.558319	0.554928	0.513145
	0.773562	0.877593	0.885917	0.909619	0.98255	1	0.862293	0.764009	0.713373	0.56594	0.468536	0.414693	0.317712	0.219721	0.19129	0.206812	0.190895	0.2076	0.274064	0.331345	0.328671	0.272424	0.240863	0.257632	0.237024	0.22168	0.200412	0.194706	0.237572	0.220687	0.191222	0.195428	0.219099	0.18871	0.158757	0.218032	0.29467	0.291411	0.286417	0.314158	0.343475	0.384265	0.397198	0.377285	0.341665	0.340915	0.386364	0.504245	0.591712
	0.627242	0.571282	0.570302	0.628269	0.834311	1	0.872742	0.827205	0.969495	0.989531	0.825034	0.68564	0.58767	0.486086	0.441806	0.434804	0.388633	0.388253	0.434082	0.389274	0.257796	0.245905	0.330912	0.404571	0.433245	0.389814	0.435912	0.536108	0.580386	0.661934	0.731044	0.737933	0.661709	0.611637	0.630172	0.68766	0.722863	0.602147	0.558956	0.639502	0.700556	0.660796	0.620328	0.559847	0.525831	0.538058	0.472998	0.461817	0.52808
	0.716991	0.717204	0.834711	0.898367	0.939341	1	0.975476	0.89232	0.742842	0.57124	0.489756	0.427123	0.29248	0.187801	0.142393	0.0858119	0.0845329	0.0491361	0.0424983	0.106531	0.13285	0.174266	0.214024	0.194241	0.147557	0.167195	0.167648	0.126181	0.152528	0.210074	0.192732	0.190161	0.21667	0.254295	0.334404	0.445935	0.575344	0.671594	0.732411	0.658966	0.534276	0.544852	0.576561	0.553727	0.563636	0.625939	0.68917	0.788144	0.921529
	0.481723	0.589401	0.768698	0.853904	0.879465	1	0.962927	0.755575	0.484964	0.347967	0.390648	0.421034	0.292011	0.201438	0.257156	0.292211	0.364568	0.464361	0.538523	0.566634	0.544849	0.582161	0.813064	0.848297	0.59015	0.412755	0.297366	0.229114	0.250394	0.414546	0.511542	0.437261	0.370613	0.352415	0.296165	0.292059	0.393514	0.39925	0.367131	0.36962	0.357061	0.37169	0.409649	0.46487	0.418341	0.395456	0.409099	0.370909	0.362589
	0.647613	0.676086	0.760898	0.856187	0.975948	1	0.909822	0.902984	0.925356	0.893376	0.776258	0.632262	0.690017	0.826199	0.79326	0.622768	0.600908	0.733802	0.777406	0.77883	0.763635	0.729742	0.735425	0.711675	0.659738	0.704729	0.802965	0.852059	0.857616	0.879219	0.883486	0.896287	0.850249	0.760569	0.748908	0.763035	0.750119	0.826185	0.794176	0.699653	0.674944	0.62106	0.778927	0.97331	0.902021	0.805296	0.861228	0.907125	0.832453
	0.874348	0.847632	0.813656	0.730116	0.851655	1	0.846413	0.568927	0.365013	0.18792	0.0964335	0.0820662	0.0487254	0.167742	0.293423	0.331685	0.312808	0.264834	0.170421	0.152847	0.22805	0.24201	0.36315	0.517215	0.560227	0.452374	0.285324	0.206276	0.322026	0.45548	0.504083	0.540363	0.542052	0.635596	0.754365	0.783415	0.808773	0.845012	0.839804	0.846188	0.879	0.906386	0.864327	0.797849	0.833231	0.82122	0.71477	0.680187	0.675945
	0.767801	0.743135	0.699191	0.755537	0.984987	1	0.819022	0.748746	0.65708	0.604726	0.674376	0.795511	0.768743	0.614291	0.529933	0.569209	0.584223	0.642086	0.615428	0.476576	0.446792	0.513944	0.499998	0.389041	0.355703	0.335487	0.361159	0.462833	0.539828	0.632598	0.727418	0.746848	0.814324	0.804638	0.856314	0.991755	0.993338	0.941233	0.809077	0.656684	0.645237	0.769957	0.810799	0.685783	0.599774	0.603695	0.585088	0.54078	0.527398
	0.438153	0.448893	0.517537	0.639082	0.758353	0.884574	1	0.993918	0.913883	0.997984	0.946098	0.769623	0.781218	0.851701	0.86909	0.944192	0.958483	0.850645	0.786263	0.842141	0.900818	0.885387	0.964063	0.886561	0.68267	0.600191	0.630258	0.7014	0.702584	0.630035	0.513085	0.471295	0.533393	0.425372	0.423338	0.554866	0.464207	0.35195	0.321209	0.326598	0.401617	0.420352	0.456248	0.511076	0.456749	0.419539	0.398875	0.333487	0.327051
	0.655243	0.615281	0.533827	0.68303	0.786067	0.946515	1	0.918982	0.902205	0.957173	0.999861	0.928003	0.761209	0.603351	0.700371	0.861461	0.873675	0.737084	0.661681	0.638324	0.656592	0.667753	0.576132	0.534971	0.500602	0.5717	0.678855	0.640131	0.526511	0.373046	0.309335	0.352272	0.399854	0.43718	0.420786	0.344189	0.353527	0.393714	0.429187	0.486079	0.385304	0.370571	0.520387	0.639604	0.770171	0.769241	0.65512	0.60479	0.612972
	0.775019	0.802582	0.887578	0.930188	0.949326	0.986609	1	0.924814	0.757953	0.638473	0.584903	0.559065	0.509538	0.460816	0.480582	0.534681	0.507681	0.442243	0.437977	0.479493	0.517846	0.485281	0.468715	0.487647	0.519973	0.504755	0.482249	0.515631	0.550514	0.543073	0.561005	0.56326	0.536601	0.508548	0.493357	0.52073	0.599227	0.677586	0.664916	0.602329	0.500891	0.423493	0.420066	0.429203	0.415072	0.403139	0.440198	0.523091	0.576771
	0.756035	0.710606	0.797638	0.836133	0.866846	0.986194	1	0.904804	0.822447	0.737848	0.735635	0.856071	0.875114	0.788682	0.64059	0.559961	0.579155	0.635328	0.607194	0.475352	0.362806	0.245763	0.175644	0.235226	0.394033	0.585501	0.585783	0.49055	0.4356	0.332232	0.298792	0.233154	0.173357	0.225701	0.294286	0.309377	0.299734	0.328535	0.425514	0.560491	0.664471	0.673132	0.647992	0.736483	0.860376	0.890615	0.894803	0.959305	0.981778
	0.671139	0.725698	0.733778	0.773535	0.876588	0.99348	1	0.907608	0.777846	0.835468	0.9789	0.962168	0.756041	0.603892	0.582295	0.569043	0.544147	0.524878	0.515505	0.529719	0.581058	0.565958	0.514308	0.474258	0.456782	0.47642	0.473724	0.419226	0.336257	0.27196	0.219204	0.337343	0.48909	0.480256	0.560043	0.75276	0.822776	0.804464	0.841039	0.861508	0.855189	0.853583	0.894096	0.790113	0.639055	0.619196	0.51907	0.451221	0.503837
	0.724165	0.7568	0.812398	0.792906	0.75947	0.868329	1	0.849462	0.687495	0.706574	0.777781	0.811462	0.834037	0.82223	0.745807	0.776052	0.71061	0.544971	0.472473	0.465943	0.571149	0.621319	0.648781	0.676557	0.69456	0.707808	0.668064	0.608167	0.538356	0.512054	0.519776	0.513031	0.496154	0.543589	0.572068	0.557663	0.594591	0.690174	0.744898	0.751061	0.752182	0.740108	0.728975	0.783897	0.78626	0.7531	0.744618	0.677563	0.688901
	0.755372	0.761795	0.710882	0.680704	0.643732	0.820713	1	0.92863	0.902084	0.973439	0.918656	0.774671	0.79873	0.766669	0.739745	0.841835	0.854236	0.812702	0.730304	0.607021	0.532781	0.517978	0.567701	0.586749	0.597347	0.560186	0.440248	0.3686	0.347455	0.315228	0.308383	0.406566	0.594979	0.696482	0.652977	0.596179	0.568032	0.644825	0.706588	0.601689	0.531744	0.565617	0.499371	0.432219	0.46522	0.473342	0.527249	0.592424	0.64483
	0.867593	0.877835	0.88401	0.887012	0.918804	0.981933	1	0.949195	0.832432	0.683862	0.620226	0.631281	0.592306	0.540767	0.505614	0.429627	0.398047	0.366871	0.300753	0.267281	0.274732	0.270734	0.263012	0.260863	0.1943	0.130388	0.127169	0.154888	0.211962	0.323614	0.460252	0.50732	0.44447	0.350507	0.336314	0.396031	0.429364	0.435335	0.383662	0.275091	0.205238	0.232306	0.319972	0.449396	0.540296	0.761564	0.981569	0.960339	0.93162
	0.618423	0.671532	0.805477	0.914535	0.937722	0.982647	1	0.942029	0.843229	0.879037	0.884651	0.744182	0.60815	0.550754	0.611733	0.575816	0.51836	0.557851	0.607163	0.705944	0.759996	0.714699	0.601569	0.488613	0.453987	0.465855	0.507952	0.487251	0.427144	0.443096	0.48495	0.569576	0.623084	0.520226	0.475041	0.589369	0.623978	0.566985	0.617168	0.596917	0.457385	0.362902	0.322143	0.264001	0.295525	0.431937	0.540133	0.558292	0.553093
	0.63004	0.511944	0.503177	0.468583	0.599026	0.89404	1	0.946163	0.914829	0.831403	0.697158	0.666598	0.648053	0.574885	0.480714	0.386192	0.310434	0.298011	0.26846	0.243346	0.243882	0.204972	0.175363	0.171095	0.157111	0.246383	0.427484	0.536706	0.537254	0.504859	0.5167	0.561407	0.521519	0.459912	0.465275	0.446001	0.447954	0.510743	0.562593	0.609853	0.742976	0.859219	0.778083	0.602849	0.520138	0.527397	0.570953	0.598616	0.766817
	0.730512	0.657756	0.713734	0.733921	0.82153	0.997644	1	0.895133	0.784343	0.718314	0.738521	0.804775	0.819997	0.828388	0.846623	0.844809	0.869148	0.799932	0.706468	0.634551	0.632643	0.680074	0.600886	0.563053	0.574103	0.517833	0.535286	0.656729	0.778961	0.821397	0.878125	0.87953	0.791284	0.744336	0.613401	0.664265	0.77846	0.721118	0.630633	0.54491	0.506176	0.499501	0.529806	0.568731	0.693672	0.849672	0.816816	0.724332	0.752328
	0.6517	0.743095	0.827177	0.889304	0.900582	0.932831	1	0.941366	0.875723	0.859587	0.833608	0.787801	0.715505	0.633801	0.542693	0.43684	0.282949	0.194163	0.163131	0.118737	0.0950676	0.11894	0.149724	0.139272	0.145975	0.180725	0.199714	0.21087	0.235262	0.288653	0.312303	0.30296	0.333265	0.400864	0.456716	0.4407	0.425938	0.428476	0.389245	0.313976	0.270196	0.281853	0.293474	0.312761	0.316819	0.362127	0.405307	0.389607	0.413565
	0.525018	0.538632	0.571749	0.699362	0.871544	0.998733	1	0.925895	0.876938	0.709648	0.422638	0.300921	0.243441	0.134136	0.0975189	0.0531255	0.0812721	0.173263	0.204051	0.188079	0.124871	0.0796814	0.0679489	0.0214523	-0.00383923	0.0304011	0.0768846	0.14562	0.255232	0.30952	0.324223	0.3203	0.326457	0.358756	0.293853	0.22605	0.272263	0.294475	0.299206	0.287684	0.220514	0.226959	0.232996	0.18721	0.198218	0.228593	0.275999	0.324115	0.393115
	0.528644	0.573208	0.60444	0.724604	0.857841	0.905914	1	0.983946	0.831686	0.801108	0.786127	0.64904	0.554099	0.514132	0.415005	0.379437	0.422963	0.499929	0.521879	0.477736	0.550828	0.62719	0.647896	0.687828	0.682638	0.611352	0.496514	0.434867	0.439038	0.421131	0.301997	0.165459	0.14655	0.215259	0.278748	0.301027	0.308697	0.346758	0.38975	0.429214	0.383521	0.324169	0.361173	0.368474	0.456591	0.51513	0.452828	0.424364	0.392098
	0.465188	0.555079	0.679125	0.741681	0.825572	0.936975	1	0.84077	0.665028	0.653566	0.576199	0.410309	0.378558	0.392711	0.297179	0.274095	0.285818	0.266537	0.221718	0.147672	0.12124	0.143772	0.254628	0.353777	0.323921	0.367071	0.416419	0.406991	0.504309	0.590689	0.566136	0.584316	0.646448	0.651888	0.63655	0.628686	0.583478	0.444179	0.410096	0.40565	0.435378	0.450749	0.425225	0.445231	0.405647	0.404593	0.489216	0.551203	0.515718
	0.503094	0.534232	0.562265	0.559283	0.63362	0.9126	1	0.847068	0.648736	0.400806	0.307673	0.334412	0.320736	0.345502	0.393406	0.334346	0.443805	0.598777	0.682153	0.802391	0.764755	0.650995	0.523903	0.40568	0.347175	0.254668	0.256826	0.31534	0.28442	0.342359	0.373512	0.268681	0.18052	0.163529	0.199141	0.207031	0.170768	0.137508	0.237444	0.254438	0.212545	0.301604	0.359027	0.431738	0.41225	0.439579	0.562788	0.737426	0.840844
	0.732302	0.870496	0.829163	0.833584	0.932339	0.977344	1	0.987469	0.79738	0.541178	0.348781	0.238574	0.261576	0.250788	0.29651	0.400455	0.433789	0.411109	0.344039	0.31187	0.352265	0.342556	0.282942	0.222143	0.187479	0.198032	0.195994	0.183779	0.22113	0.278469	0.288201	0.227764	0.236092	0.271926	0.379425	0.487814	0.399135	0.417091	0.423223	0.304137	0.2935	0.276006	0.232185	0.313124	0.364554	0.378252	0.409509	0.568775	0.666771
	0.677441	0.619156	0.601314	0.588826	0.678745	0.884723	1	0.922153	0.724363	0.747866	0.799952	0.808282	0.816017	0.683714	0.717911	0.75068	0.701458	0.737129	0.644299	0.546645	0.47926	0.452478	0.557284	0.594316	0.472606	0.453143	0.422453	0.445928	0.614997	0.602104	0.444271	0.323537	0.289688	0.239452	0.289426	0.303067	0.28672	0.327292	0.347553	0.456383	0.470515	0.416729	0.378616	0.394443	0.528667	0.539034	0.53981	0.591653	0.632781
	0.917887	0.941879	0.905892	0.875563	0.89342	0.96273	0.99256	1	0.962468	0.935768	0.966208	0.939019	0.879492	0.791746	0.70632	0.698259	0.640466	0.588088	0.546617	0.526474	0.502414	0.462353	0.45913	0.416921	0.379879	0.308884	0.217872	0.169065	0.15788	0.158109	0.182207	0.250252	0.302963	0.298688	0.285426	0.295702	0.278898	0.273035	0.254478	0.315133	0.451645	0.615205	0.801735	0.865603	0.898098	0.938013	0.943838	0.944821	0.921295
	0.707257	0.665097	0.643409	0.694553	0.792539	0.852395	0.915762	1	0.964111	0.87183	0.79756	0.762551	0.723486	0.627307	0.536435	0.488232	0.474575	0.453427	0.431775	0.480163	0.475553	0.470382	0.482992	0.425408	0.468925	0.436314	0.243577	0.128086	0.141932	0.192078	0.276654	0.346308	0.330728	0.256606	0.260666	0.444308	0.637293	0.696343	0.679135	0.640633	0.585311	0.515805	0.457351	0.57305	0.750103	0.785651	0.733214	0.676358	0.715638
	0.697682	0.877647	0.853816	0.794142	0.856089	0.781875	0.809886	1	0.892555	0.706077	0.668113	0.619014	0.57002	0.634223	0.771848	0.834693	0.912615	0.987686	0.974081	0.870751	0.776215	0.724422	0.698135	0.739011	0.767667	0.635463	0.537054	0.522944	0.414169	0.356689	0.492306	0.559541	0.540826	0.564752	0.472696	0.399948	0.364085	0.380766	0.420308	0.366417	0.341058	0.413175	0.449936	0.491052	0.578832	0.537242	0.548995	0.584206	0.531021
	0.73933	0.738155	0.718213	0.758288	0.775028	0.829843	0.930128	1	0.92356	0.827	0.789515	0.728756	0.688945	0.614986	0.734965	0.902287	0.950707	0.883378	0.740486	0.688493	0.687757	0.815583	0.944961	0.984886	0.947997	0.7996	0.77012	0.716538	0.534854	0.438587	0.389023	0.507569	0.679505	0.67113	0.581895	0.543971	0.632682	0.649728	0.621046	0.662354	0.622918	0.490045	0.436461	0.494937	0.527717	0.484543	0.459341	0.411148	0.437996
	0.761304	0.803668	0.816962	0.803289	0.79201	0.839183	0.916667	1	0.947595	0.796685	0.667052	0.57009	0.514095	0.454292	0.35472	0.331473	0.359629	0.302889	0.250209	0.28425	0.309559	0.304905	0.301625	0.285188	0.296983	0.340833	0.358875	0.333726	0.270921	0.194916	0.161171	0.161117	0.179659	0.18162	0.175014	0.218953	0.280052	0.341089	0.420297	0.448557	0.45169	0.475105	0.469766	0.411828	0.362843	0.402637	0.436629	0.462176	0.536776
	0.929629	0.986776	0.95287	0.983167	0.957618	0.866496	0.861664	1	0.942197	0.744531	0.792914	0.838445	0.707381	0.594727	0.526003	0.652373	0.636832	0.529453	0.45704	0.609198	0.864886	0.770669	0.67848	0.719496	0.80487	0.729382	0.609907	0.700194	0.608838	0.44331	0.480751	0.613374	0.858428	0.787592	0.652374	0.594692	0.518928	0.624958	0.664129	0.545156	0.503439	0.477399	0.435094	0.507803	0.646457	0.717429	0.693006	0.737021	0.623344
	0.658026	0.685277	0.818033	0.893273	0.856043	0.861118	0.998583	1	0.863547	0.834375	0.767664	0.587605	0.497186	0.502061	0.53952	0.580722	0.595028	0.607345	0.4553	0.342132	0.392419	0.423485	0.481717	0.566962	0.532115	0.474395	0.437889	0.354097	0.310684	0.297044	0.326713	0.37765	0.360471	0.353332	0.313132	0.38549	0.425616	0.380318	0.388218	0.340154	0.418654	0.509994	0.506665	0.557682	0.610452	0.631482	0.609358	0.51536	0.465101
	0.732652	0.73277	0.686528	0.7108	0.828366	0.915119	0.97495	1	0.968844	0.943749	0.843208	0.757129	0.645903	0.57731	0.6544	0.705671	0.690828	0.63378	0.612379	0.512626	0.513348	0.588005	0.477269	0.393997	0.444399	0.39405	0.325507	0.364739	0.407866	0.455341	0.420962	0.426212	0.534245	0.561909	0.587641	0.562685	0.368107	0.383302	0.553591	0.528968	0.533287	0.688747	0.837581	0.820081	0.776369	0.726117	0.663697	0.582545	0.538119
	0.626407	0.766827	0.814167	0.842349	0.864618	0.890802	0.891971	0.929807	1	0.991305	0.970646	0.981774	0.942683	0.900327	0.885881	0.895996	0.914306	0.904045	0.909856	0.938707	0.937771	0.920138	0.907304	0.875497	0.847936	0.772846	0.679295	0.617384	0.514934	0.388423	0.259934	0.191806	0.232898	0.257039	0.284082	0.319595	0.346786	0.379613	0.366323	0.349362	0.343317	0.350261	0.358372	0.372876	0.41292	0.404281	0.353012	0.312264	0.253921
	0.679361	0.869319	0.952378	0.979067	0.983116	0.99483	0.975939	0.981524	1	0.950991	0.933683	0.95428	0.960671	0.921478	0.846656	0.825205	0.838038	0.78475	0.723333	0.680281	0.625227	0.593084	0.564436	0.472342	0.447199	0.479825	0.493806	0.494817	0.434461	0.39009	0.346466	0.319401	0.321297	0.29057	0.268794	0.251838	0.224343	0.214072	0.196759	0.153222	0.113852	0.0977847	0.08837	0.106118	0.141595	0.158148	0.137844	0.11659	0.119143
	0.675269	0.705258	0.80499	0.867043	0.857002	0.93407	0.931825	0.924986	1	0.961106	0.841549	0.712272	0.579433	0.548379	0.639347	0.713877	0.781573	0.855638	0.860331	0.782946	0.774085	0.809103	0.850662	0.808235	0.763628	0.79197	0.665427	0.53755	0.514407	0.514656	0.525069	0.420809	0.257235	0.160411	0.11023	0.10303	0.115215	0.119309	0.202972	0.349701	0.450698	0.48186	0.464377	0.49782	0.508301	0.512139	0.493675	0.450947	0.455328
	0.550801	0.701884	0.725518	0.776888	0.846864	0.942093	0.977942	0.94232	1	0.993443	0.874353	0.809028	0.816819	0.835043	0.827293	0.82277	0.868767	0.919591	0.937682	0.958566	0.95403	0.863922	0.725435	0.714874	0.731242	0.678673	0.626999	0.541188	0.435522	0.422683	0.444771	0.40028	0.314406	0.191849	0.128816	0.114514	0.0843155	0.0970086	0.150497	0.222326	0.232241	0.134406	0.100479	0.122097	0.133194	0.153619	0.143444	0.140312	0.120791
	0.620242	0.808836	0.880588	0.873666	0.847339	0.819744	0.827953	0.917522	1	0.963115	0.94427	0.917748	0.878605	0.922379	0.85453	0.785484	0.845896	0.88895	0.812368	0.747114	0.803567	0.848602	0.880483	0.806267	0.749214	0.702946	0.58767	0.444838	0.363714	0.33678	0.246237	0.284802	0.354969	0.331233	0.303193	0.274932	0.236279	0.230532	0.217971	0.223396	0.297698	0.301886	0.2745	0.333658	0.403965	0.363666	0.322859	0.338749	0.318137
	0.692516	0.851723	0.834465	0.812524	0.863486	0.935225	0.943972	0.945158	1	0.895358	0.679914	0.645762	0.692643	0.661095	0.609683	0.538883	0.443714	0.402114	0.391414	0.343162	0.298366	0.2873	0.32427	0.374523	0.391851	0.331447	0.280936	0.252903	0.225025	0.246383	0.261264	0.250249	0.238723	0.229778	0.236022	0.259106	0.277688	0.296552	0.311102	0.353547	0.39259	0.405335	0.386236	0.3875	0.404929	0.374869	0.338904	0.354309	0.400209
	0.821048	0.981993	0.992045	0.845394	0.786228	0.8106	0.831055	0.885958	1	0.957873	0.782778	0.68501	0.790421	0.851617	0.809427	0.806923	0.760899	0.721387	0.738324	0.777526	0.837916	0.860148	0.813945	0.843903	0.854035	0.821051	0.848458	0.815892	0.788016	0.794982	0.745368	0.645368	0.712913	0.815852	0.823537	0.771146	0.620059	0.556156	0.614928	0.582021	0.526856	0.599605	0.677458	0.640213	0.511037	0.467139	0.561998	0.548543	0.44153
	0.66896	0.786841	0.712944	0.762428	0.91495	0.972177	0.941293	0.897707	1	0.958122	0.752832	0.66733	0.625761	0.510502	0.531409	0.727763	0.791486	0.666282	0.57765	0.557769	0.604582	0.714687	0.793641	0.802475	0.750924	0.677532	0.680098	0.673262	0.577557	0.482908	0.41205	0.381878	0.325544	0.296415	0.329614	0.270454	0.26697	0.294753	0.214544	0.185043	0.152626	0.140524	0.139269	0.188119	0.312615	0.399154	0.442008	0.444625	0.406255
	0.793243	0.686556	0.660282	0.673976	0.721367	0.715068	0.775174	0.978811	1	0.976163	0.99397	0.913402	0.737836	0.550543	0.427709	0.290085	0.194246	0.13357	0.216915	0.385455	0.430557	0.455972	0.521975	0.697433	0.837829	0.726965	0.56434	0.520401	0.567659	0.605974	0.552634	0.524955	0.612016	0.738499	0.769173	0.764101	0.750864	0.687336	0.54066	0.362657	0.329161	0.330227	0.251063	0.357844	0.668492	0.856435	0.878656	0.860683	0.851009
	0.290423	0.179955	0.0880283	0.119913	0.368025	0.630563	0.841634	0.973232	1	0.929608	0.763267	0.532953	0.334633	0.28597	0.300486	0.293587	0.23563	0.247458	0.355609	0.473097	0.599501	0.741661	0.87017	0.94866	0.973795	0.916725	0.789112	0.655376	0.534523	0.580846	0.665116	0.569081	0.624439	0.787014	0.719248	0.512601	0.376107	0.325199	0.271046	0.205966	0.176161	0.239265	0.301696	0.39095	0.513577	0.577704	0.612499	0.641532	0.649416
	0.731771	0.906943	0.944188	0.824736	0.717076	0.693708	0.821687	0.928838	1	0.975112	0.879963	0.81174	0.726359	0.715208	0.742408	0.685418	0.658211	0.691216	0.683084	0.756818	0.843535	0.868259	0.840246	0.769816	0.741533	0.666797	0.656068	0.804685	0.772197	0.509076	0.422749	0.505613	0.510934	0.546534	0.612197	0.544139	0.435336	0.449666	0.465121	0.380327	0.376276	0.4735	0.49738	0.491845	0.489719	0.450519	0.447942	0.462605	0.475064
	0.316413	0.40636	0.496441	0.55684	0.629769	0.674471	0.804536	0.94459	1	0.906742	0.747356	0.66269	0.538776	0.423924	0.381163	0.30966	0.289728	0.299377	0.27416	0.233971	0.185751	0.190941	0.174597	0.131519	0.134288	0.149086	0.188412	0.20946	0.20225	0.226836	0.350634	0.574678	0.701005	0.652991	0.557598	0.53145	0.590636	0.684161	0.764217	0.737435	0.701464	0.700748	0.692916	0.643932	0.484843	0.373565	0.350634	0.314882	0.338088
	0.596416	0.631523	0.673932	0.788632	0.78707	0.715949	0.800287	0.950748	1	0.819219	0.574158	0.434949	0.294174	0.238324	0.345932	0.344874	0.237832	0.149741	0.157355	0.244689	0.282897	0.276362	0.301609	0.404546	0.470856	0.489214	0.5149	0.467178	0.427163	0.459318	0.447558	0.402725	0.401013	0.470944	0.483849	0.387417	0.371278	0.342855	0.264825	0.26002	0.24777	0.259897	0.296007	0.314884	0.268982	0.276382	0.443721	0.586873	0.632804
	0.516041	0.561918	0.691441	0.820627	0.828767	0.83712	0.916593	0.995352	1	0.900183	0.775237	0.660722	0.567975	0.465786	0.387704	0.310953	0.233381	0.186093	0.168622	0.228709	0.218253	0.147189	0.137708	0.141168	0.126193	0.11196	0.133296	0.130763	0.122737	0.145963	0.183147	0.237571	0.254111	0.228066	0.195378	0.175064	0.184245	0.179205	0.184579	0.225837	0.20575	0.156766	0.156746	0.161009	0.239854	0.455355	0.615426	0.658169	0.620948
	0.667815	0.827555	0.922639	0.970331	0.94882	0.900171	0.860798	0.901067	1	0.993069	0.875084	0.662765	0.45229	0.329194	0.27616	0.178903	0.105277	0.10439	0.0989342	0.0918401	0.142489	0.191195	0.193396	0.246406	0.293392	0.279969	0.294287	0.406209	0.464553	0.491293	0.506348	0.404264	0.315805	0.35392	0.405409	0.369799	0.339274	0.320639	0.291462	0.347555	0.471174	0.465571	0.383855	0.424384	0.560581	0.633865	0.557367	0.494366	0.481906
	0.889142	0.842117	0.734854	0.706923	0.800792	0.82529	0.878683	0.950509	1	0.907975	0.788541	0.780721	0.712944	0.55068	0.4376	0.437087	0.431165	0.390075	0.384833	0.486523	0.603342	0.615211	0.622311	0.609244	0.605164	0.573961	0.605837	0.725769	0.748138	0.719499	0.680537	0.665537	0.657006	0.779774	0.907966	0.899814	0.808653	0.686645	0.680435	0.726368	0.636904	0.564977	0.566714	0.498513	0.479517	0.518599	0.496969	0.46841	0.638807
	0.165541	0.172592	0.245895	0.312723	0.391675	0.497222	0.673556	0.944341	1	0.914794	0.847875	0.77974	0.78908	0.728941	0.748865	0.793994	0.747438	0.764831	0.706792	0.587519	0.452961	0.35562	0.378184	0.322504	0.153568	0.0798249	0.0621574	0.0939699	0.164557	0.18251	0.153024	0.122773	0.151471	0.177768	0.154602	0.161084	0.221451	0.243259	0.232908	0.239704	0.227826	0.167893	0.0920584	0.0209734	0.0415247	0.124083	0.164842	0.209777	0.231462
	0.664408	0.809293	0.958166	0.982871	0.811054	0.710197	0.758469	0.958126	1	0.893177	0.749999	0.682127	0.765972	0.830654	0.807123	0.71084	0.737031	0.753044	0.693185	0.584249	0.588904	0.566525	0.581663	0.669698	0.595125	0.523311	0.439213	0.312138	0.334826	0.399259	0.422983	0.465127	0.500501	0.52034	0.535832	0.627966	0.675898	0.77557	0.859282	0.781578	0.761238	0.72087	0.631518	0.678079	0.652037	0.47701	0.36565	0.342572	0.376103
	0.896955	0.859244	0.834086	0.933598	0.849716	0.816084	0.899115	0.878804	1	0.971073	0.933184	0.900395	0.644073	0.598191	0.633958	0.665736	0.613572	0.522966	0.639426	0.567467	0.507077	0.699787	0.693385	0.547385	0.633999	0.821115	0.748451	0.657815	0.686407	0.808699	0.779858	0.548529	0.614297	0.830535	0.841644	0.658627	0.515441	0.580678	0.743345	0.848895	0.791475	0.815069	0.89245	0.728988	0.523021	0.554444	0.74266	0.81728	0.807956
	0.521525	0.701219	0.798773	0.803172	0.887307	0.934357	0.833743	0.796109	1	0.99956	0.839997	0.71596	0.595104	0.601192	0.625537	0.53227	0.503401	0.502307	0.403914	0.423158	0.48789	0.454333	0.554495	0.673153	0.648058	0.585686	0.588007	0.507103	0.386266	0.347062	0.385498	0.526483	0.618735	0.752563	0.765671	0.667709	0.566226	0.46516	0.490022	0.56776	0.697692	0.641135	0.38209	0.28296	0.41032	0.560379	0.609254	0.585667	0.572914
	0.255644	0.348797	0.523634	0.657948	0.839963	0.9518	0.957678	0.973613	1	0.960147	0.847925	0.707608	0.544799	0.441039	0.446852	0.420746	0.352126	0.342488	0.304205	0.265456	0.270904	0.246764	0.25179	0.293529	0.29079	0.310315	0.263524	0.148341	0.0688098	0.0384332	0.073032	0.0809473	0.0829859	0.12707	0.125598	0.0839026	0.113248	0.183483	0.206163	0.227242	0.218869	0.186638	0.190461	0.191564	0.207121	0.232161	0.267241	0.316516	0.328422
	0.727281	0.702255	0.748948	0.775685	0.773497	0.773468	0.855066	0.987913	1	0.917334	0.829029	0.772854	0.7588	0.735144	0.740287	0.723514	0.638647	0.59334	0.654309	0.676869	0.631413	0.656452	0.694404	0.730167	0.760754	0.743989	0.713098	0.666745	0.640588	0.56011	0.47199	0.499209	0.512486	0.495123	0.488091	0.432953	0.415273	0.506266	0.532217	0.536267	0.540005	0.532006	0.539736	0.528285	0.552625	0.65685	0.773487	0.816023	0.844789
	0.867176	0.948897	0.963306	0.994332	0.961746	0.858824	0.836827	0.975083	1	0.921725	0.880285	0.823592	0.766522	0.764735	0.747181	0.749458	0.793352	0.78319	0.834643	0.866065	0.942342	0.938573	0.80328	0.758522	0.811555	0.821964	0.757664	0.682106	0.688361	0.694414	0.612697	0.654036	0.785523	0.859567	0.905194	0.932028	0.825832	0.750234	0.882341	0.905592	0.788408	0.794229	0.807239	0.718744	0.6453	0.694784	0.810591	0.861812	0.912599
	0.570492	0.639421	0.55091	0.495425	0.56989	0.622114	0.740993	0.938929	1	0.7975	0.735285	0.82089	0.825129	0.923986	0.941276	0.948898	0.875925	0.819821	0.718897	0.581018	0.651939	0.676047	0.547791	0.536654	0.698646	0.85262	0.813928	0.711908	0.755429	0.829163	0.794939	0.590175	0.640666	0.756619	0.741879	0.655275	0.554635	0.788699	0.850133	0.651519	0.655382	0.789981	0.836086	0.82552	0.811984	0.750734	0.815431	0.744746	0.494498
	0.668892	0.678179	0.595195	0.59748	0.715155	0.764636	0.807319	0.918333	1	0.841606	0.737366	0.665195	0.567317	0.514921	0.511337	0.485344	0.372015	0.381525	0.529545	0.562588	0.57353	0.69199	0.79178	0.78088	0.744031	0.664515	0.544563	0.538095	0.595547	0.778524	0.790731	0.663373	0.742815	0.852692	0.887983	0.869825	0.816283	0.811381	0.881897	0.94116	0.949146	0.975659	0.935936	0.868244	0.829294	0.769808	0.773432	0.850608	0.834876
	0.50707	0.550955	0.607066	0.594533	0.677422	0.761144	0.744152	0.832441	0.950201	1	0.975214	0.882365	0.830984	0.908928	0.894284	0.858216	0.958387	0.919265	0.842065	0.799792	0.658122	0.555572	0.495798	0.477707	0.505446	0.495362	0.523502	0.583846	0.562987	0.530569	0.549711	0.510688	0.452789	0.428141	0.524774	0.730542	0.778714	0.753417	0.796909	0.862425	0.870902	0.840605	0.780274	0.748716	0.837509	0.821588	0.719199	0.624471	0.528217
	0.629244	0.574111	0.533944	0.598532	0.762875	0.820484	0.837626	0.930731	0.989269	1	0.926724	0.885249	0.919459	0.832583	0.683232	0.614443	0.481518	0.38399	0.356258	0.322971	0.377084	0.449931	0.489132	0.533699	0.533212	0.551225	0.562819	0.428485	0.332383	0.361368	0.40439	0.479154	0.526786	0.52351	0.594437	0.643433	0.577064	0.483815	0.402905	0.376345	0.339825	0.362195	0.41607	0.405746	0.415317	0.432697	0.489108	0.579729	0.639906
	0.873665	0.883843	0.745562	0.709621	0.777044	0.897847	0.865849	0.872769	0.931413	1	0.979202	0.760232	0.618874	0.48181	0.308609	0.183234	0.222865	0.32066	0.356918	0.373536	0.377147	0.401634	0.405364	0.416833	0.505675	0.716152	0.76805	0.700868	0.753381	0.856106	0.857991	0.679262	0.573209	0.501307	0.439431	0.458302	0.461701	0.436869	0.409826	0.481087	0.552619	0.573194	0.59565	0.615411	0.697542	0.725871	0.734812	0.755612	0.730318
	0.577661	0.749024	0.826534	0.948482	0.942916	0.80575	0.823858	0.897148	0.95274	1	0.985078	0.806245	0.562433	0.445962	0.417948	0.447084	0.537117	0.586603	0.594871	0.592329	0.600941	0.66222	0.718087	0.702738	0.754473	0.873223	0.896432	0.789073	0.625017	0.466855	0.360689	0.315351	0.30806	0.257816	0.210743	0.217949	0.250271	0.285046	0.247926	0.215839	0.191474	0.187481	0.260267	0.360301	0.428753	0.506189	0.571976	0.614888	0.625371
	0.476934	0.393312	0.442349	0.46944	0.473385	0.536631	0.642289	0.767455	0.94385	1	0.908139	0.851673	0.808249	0.694448	0.620568	0.665926	0.667841	0.657338	0.69373	0.764699	0.817127	0.763951	0.710888	0.695361	0.659468	0.593446	0.567694	0.558173	0.550234	0.537434	0.42436	0.453905	0.567867	0.585944	0.519749	0.3947	0.445074	0.532693	0.483971	0.456753	0.466133	0.423123	0.394913	0.382702	0.373853	0.43697	0.521192	0.602335	0.666134
	0.757362	0.793434	0.722089	0.592528	0.573281	0.712869	0.823055	0.846317	0.948305	1	0.915042	0.842877	0.725575	0.62735	0.734865	0.773432	0.697321	0.719014	0.656998	0.571848	0.577177	0.546991	0.570064	0.600988	0.675734	0.716129	0.607366	0.523509	0.515083	0.544246	0.541572	0.501838	0.519664	0.630286	0.630848	0.637858	0.685812	0.703267	0.653569	0.593006	0.575874	0.528497	0.512235	0.451385	0.409413	0.477702	0.579724	0.6275	0.64079
	0.77191	0.811177	0.904604	0.811785	0.772772	0.792902	0.790026	0.879812	0.973774	1	0.933881	0.844353	0.727946	0.702369	0.603768	0.371041	0.344172	0.427972	0.461945	0.534409	0.473994	0.370411	0.331901	0.355584	0.462779	0.52314	0.491634	0.365826	0.357371	0.476438	0.501752	0.378818	0.347857	0.408243	0.483	0.517257	0.543876	0.62571	0.678087	0.831211	0.885858	0.807112	0.811788	0.80788	0.808843	0.840631	0.862947	0.852552	0.826321
	0.973423	0.902991	0.941551	0.951209	0.985892	0.942421	0.80993	0.684007	0.816749	1	0.955388	0.850615	0.870506	0.953233	0.843632	0.828857	0.833404	0.803543	0.826338	0.778652	0.743337	0.618016	0.48116	0.467216	0.602571	0.590587	0.322994	0.249549	0.267581	0.149828	0.144707	0.330872	0.485824	0.588817	0.632784	0.70635	0.848808	0.810421	0.866339	0.848896	0.735787	0.683891	0.638623	0.6865	0.721858	0.666174	0.609681	0.792843	0.901062
	0.736466	0.706083	0.795789	0.927564	0.917886	0.897015	0.875382	0.80147	0.880043	1	0.997951	0.865025	0.725201	0.627578	0.697766	0.810605	0.687508	0.485455	0.458699	0.431852	0.470446	0.639396	0.70909	0.760054	0.820495	0.872117	0.927536	0.938941	0.813733	0.726982	0.897108	0.9024	0.72227	0.64687	0.62899	0.655122	0.631015	0.612664	0.615195	0.615484	0.499715	0.479033	0.632163	0.600467	0.64492	0.692922	0.579947	0.565354	0.622704
	0.538241	0.666061	0.684705	0.674528	0.703771	0.755572	0.832423	0.890978	0.959444	1	0.938619	0.833128	0.722315	0.638273	0.615888	0.575749	0.493908	0.423743	0.393644	0.385535	0.382517	0.376141	0.374657	0.330445	0.281	0.269685	0.242382	0.222369	0.235281	0.265806	0.284128	0.296441	0.31494	0.364717	0.412476	0.403173	0.379772	0.33847	0.225812	0.116778	0.0804924	0.0692216	0.051619	0.061494	0.114823	0.160242	0.183658	0.201012	0.238668
	0.892112	0.945619	0.735276	0.502469	0.473497	0.499572	0.602917	0.836599	0.954076	1	0.925602	0.745024	0.599858	0.401184	0.311665	0.309455	0.367107	0.430911	0.341551	0.254869	0.256743	0.236376	0.187998	0.175436	0.171321	0.174372	0.235884	0.317551	0.328017	0.391043	0.509724	0.557199	0.529354	0.475696	0.470223	0.48777	0.511224	0.48074	0.37342	0.240945	0.310919	0.573803	0.694506	0.656577	0.498134	0.50002	0.742633	0.784786	0.714514
	0.596813	0.738154	0.774653	0.728758	0.742104	0.87549	0.919046	0.919344	0.962123	1	0.934384	0.747165	0.593002	0.557217	0.651047	0.655684	0.518706	0.400375	0.391112	0.404031	0.453822	0.540441	0.464909	0.429471	0.532452	0.549676	0.467219	0.387549	0.399022	0.543371	0.734777	0.813217	0.863992	0.785693	0.581604	0.49878	0.494106	0.43681	0.398941	0.391353	0.383349	0.426056	0.469581	0.398996	0.318688	0.38491	0.416067	0.501912	0.615677
	0.714236	0.692103	0.686472	0.746242	0.748454	0.782037	0.862787	0.905593	0.984861	1	0.945508	0.928188	0.856592	0.755014	0.718106	0.680017	0.702234	0.697856	0.594387	0.557523	0.534146	0.478263	0.442248	0.488906	0.496821	0.449454	0.38928	0.313091	0.32541	0.319136	0.239251	0.208768	0.320286	0.600199	0.843445	0.869539	0.777332	0.731011	0.738545	0.76198	0.805727	0.816635	0.803382	0.827517	0.933101	0.93325	0.902282	0.984658	0.961425
	0.872814	0.937175	0.794693	0.688897	0.786435	0.892609	0.931753	0.90293	0.947491	1	0.958262	0.937103	0.819552	0.659103	0.518017	0.434414	0.44488	0.383274	0.3503	0.347724	0.359214	0.351893	0.369466	0.418727	0.388974	0.359145	0.395516	0.480348	0.555135	0.546617	0.460617	0.431958	0.443174	0.474568	0.587493	0.77364	0.907462	0.957331	0.952243	0.83622	0.825247	0.880628	0.909369	0.919193	0.917904	0.911514	0.833184	0.770839	0.728511
	0.425919	0.341987	0.260918	0.333582	0.468123	0.621489	0.683308	0.795929	0.980752	1	0.895917	0.83468	0.773105	0.63735	0.572977	0.459308	0.451583	0.514123	0.461665	0.537952	0.672045	0.542443	0.427781	0.510393	0.615695	0.561214	0.411548	0.339822	0.337322	0.301903	0.267121	0.218466	0.136963	0.171559	0.238251	0.283527	0.331261	0.420852	0.454993	0.386871	0.383092	0.311765	0.267643	0.296476	0.225242	0.235499	0.233361	0.163689	0.208824
	0.493909	0.420067	0.431163	0.4015	0.303333	0.439048	0.577491	0.734164	0.954906	1	0.874167	0.662016	0.564919	0.628613	0.561184	0.314474	0.188227	0.309754	0.408142	0.378534	0.391603	0.431128	0.433275	0.376128	0.338197	0.285129	0.237209	0.254943	0.37212	0.590624	0.503093	0.348754	0.489746	0.543874	0.487186	0.488104	0.459399	0.413756	0.447797	0.408556	0.286989	0.35007	0.477526	0.453374	0.406294	0.350997	0.322749	0.319189	0.253443
	0.61079	0.59116	0.556599	0.573371	0.669395	0.598584	0.52183	0.588477	0.906118	1	0.821046	0.714147	0.626385	0.62066	0.600195	0.518984	0.534122	0.66258	0.730489	0.683244	0.701722	0.754705	0.770575	0.839728	0.725322	0.512885	0.441975	0.660696	0.78571	0.74547	0.792386	0.749034	0.650544	0.685218	0.833988	0.867676	0.732102	0.592758	0.54347	0.521145	0.582053	0.678312	0.681756	0.684488	0.779264	0.89106	0.834769	0.641961	0.669228
	0.26779	0.330518	0.494602	0.64802	0.740059	0.748319	0.712836	0.742842	0.829585	1	0.987741	0.866718	0.79735	0.822486	0.928018	0.779377	0.612781	0.631674	0.604601	0.589902	0.538746	0.377303	0.314847	0.333024	0.297244	0.319017	0.409783	0.525902	0.755322	0.805236	0.657084	0.545618	0.480515	0.347468	0.189798	0.197798	0.354053	0.438247	0.39156	0.316748	0.269364	0.31306	0.372521	0.341186	0.220657	0.200501	0.245747	0.236816	0.23516
	0.673658	0.718174	0.630756	0.589956	0.607494	0.676434	0.844165	0.933904	0.932334	0.93238	1	0.964166	0.779869	0.698098	0.750615	0.74542	0.64857	0.630066	0.696824	0.732954	0.705639	0.559072	0.531963	0.566459	0.444067	0.374441	0.395187	0.430987	0.454209	0.497067	0.473555	0.406067	0.476276	0.532884	0.62052	0.835945	0.80847	0.688286	0.669526	0.677106	0.843222	0.900926	0.771539	0.666171	0.661192	0.795904	0.768006	0.656161	0.586329
	0.575129	0.623584	0.619977	0.732089	0.830394	0.785577	0.817439	0.835789	0.84946	0.954408	1	0.984277	0.857169	0.725465	0.662846	0.614538	0.668752	0.800841	0.801427	0.758328	0.817742	0.771456	0.622524	0.589944	0.545289	0.459988	0.442339	0.384892	0.253891	0.153287	0.119722	0.133012	0.152491	0.0911937	0.158661	0.332629	0.362591	0.383225	0.424567	0.498354	0.593123	0.67133	0.724941	0.692116	0.619767	0.563841	0.577872	0.585701	0.497878
	0.53403	0.544497	0.622535	0.773395	0.887284	0.902435	0.883079	0.939225	0.902443	0.882341	1	0.998943	0.984257	0.96148	0.85435	0.741357	0.605048	0.483059	0.48312	0.454758	0.327801	0.315414	0.400462	0.48698	0.586775	0.671692	0.677522	0.607589	0.6735	0.691457	0.550925	0.406806	0.330553	0.325123	0.429802	0.593523	0.622784	0.553133	0.579499	0.568264	0.453549	0.353643	0.26871	0.299533	0.421545	0.451309	0.398497	0.312653	0.27025
	0.474132	0.49547	0.54643	0.570538	0.496638	0.505065	0.648969	0.744589	0.817699	0.958132	1	0.915849	0.861817	0.785733	0.750093	0.712856	0.613948	0.547231	0.496609	0.48252	0.559819	0.599607	0.54983	0.548437	0.541768	0.522559	0.517546	0.456431	0.445584	0.390843	0.337274	0.326896	0.304531	0.251867	0.182573	0.163327	0.174912	0.278221	0.322662	0.170574	0.0941463	0.13225	0.0921515	0.109406	0.17994	0.136091	0.115064	0.168824	0.30152
	0.893443	0.883361	0.836065	0.792253	0.737006	0.746992	0.672224	0.618126	0.695382	0.841966	1	0.810728	0.556692	0.493848	0.40057	0.386048	0.373043	0.422398	0.489978	0.350467	0.298952	0.332333	0.280042	0.231804	0.248115	0.264523	0.20645	0.220836	0.287787	0.268782	0.244207	0.318362	0.407762	0.381074	0.364722	0.315721	0.270381	0.25005	0.238579	0.279467	0.259331	0.266926	0.261208	0.213597	0.204287	0.287275	0.358871	0.401403	0.468183
	0.0803055	0.0793751	0.104727	0.0860351	0.114777	0.21733	0.363014	0.502373	0.617539	0.842751	1	0.976144	0.943289	0.966501	0.972623	0.901446	0.761922	0.706618	0.710209	0.62998	0.583726	0.586312	0.566738	0.525521	0.516284	0.522753	0.490584	0.450347	0.444053	0.421466	0.389098	0.414844	0.429071	0.415763	0.38649	0.32067	0.223853	0.147402	0.106028	0.117185	0.162088	0.152337	0.114284	0.0938929	0.103388	0.110712	0.10937	0.0917617	0.0669582
	0.398166	0.385512	0.429496	0.559777	0.793352	0.970901	0.954448	0.778786	0.85994	0.992286	1	0.987023	0.934732	0.838215	0.727043	0.641707	0.581475	0.556732	0.500205	0.513119	0.562116	0.568869	0.528575	0.491613	0.473366	0.576815	0.666179	0.691535	0.777947	0.654106	0.502598	0.427293	0.498307	0.701177	0.795872	0.759194	0.609992	0.47274	0.345278	0.236469	0.268102	0.508765	0.710682	0.714237	0.629866	0.620219	0.652321	0.671153	0.657718
	0.239354	0.215527	0.363233	0.53798	0.525328	0.410991	0.428294	0.549528	0.729833	0.92414	1	0.873674	0.644775	0.407522	0.352462	0.48865	0.586499	0.651787	0.761179	0.801636	0.860464	0.884419	0.884351	0.87605	0.766433	0.668721	0.608637	0.559014	0.500399	0.399655	0.278829	0.216307	0.258527	0.320428	0.286841	0.240741	0.255337	0.32333	0.350122	0.377246	0.478872	0.574324	0.591723	0.541059	0.503958	0.533961	0.554742	0.496836	0.446315
	0.750282	0.878667	0.942665	0.882654	0.826366	0.798443	0.823414	0.819259	0.771144	0.887418	1	0.948199	0.876062	0.779914	0.681503	0.630664	0.624879	0.614406	0.610388	0.571254	0.492506	0.419523	0.312697	0.253552	0.271272	0.239804	0.183087	0.111217	0.0633214	0.0997329	0.154305	0.186009	0.181856	0.196418	0.237118	0.246252	0.290782	0.438659	0.562864	0.627923	0.635014	0.715275	0.884589	0.982683	0.920644	0.784879	0.687466	0.590783	0.552068
	0.725232	0.9434	0.96621	0.98248	0.968392	0.923026	0.973573	0.926462	0.838884	0.940053	1	0.911901	0.874977	0.856233	0.697102	0.534716	0.53772	0.660136	0.666244	0.640366	0.614116	0.594282	0.653641	0.611545	0.59048	0.613793	0.552708	0.538094	0.582125	0.609601	0.57176	0.51778	0.443301	0.55814	0.641638	0.472837	0.490357	0.612336	0.597207	0.610958	0.681026	0.643572	0.589143	0.628825	0.650721	0.607098	0.559953	0.449883	0.364774
	0.714287	0.730851	0.66868	0.59222	0.646772	0.884525	0.914399	0.851501	0.865922	0.974198	1	0.902957	0.844365	0.822302	0.810907	0.708051	0.594435	0.62366	0.662257	0.603991	0.544272	0.521787	0.662915	0.734497	0.720526	0.801176	0.761672	0.595363	0.594529	0.667754	0.581449	0.557884	0.57117	0.64756	0.720785	0.732291	0.688161	0.749576	0.838034	0.735837	0.678186	0.679192	0.765168	0.804984	0.756551	0.803343	0.856435	0.778051	0.752769
	0.805981	0.784886	0.776695	0.776965	0.825219	0.97785	0.981644	0.926628	0.911358	0.908167	1	0.980038	0.824535	0.769735	0.781579	0.776455	0.830189	0.843539	0.756537	0.66263	0.649604	0.679283	0.8169	0.952783	0.905439	0.909752	0.803751	0.592756	0.595864	0.654358	0.706408	0.77656	0.878184	0.8857	0.807896	0.739073	0.68059	0.615176	0.624089	0.605082	0.523619	0.549592	0.650599	0.707786	0.671552	0.680464	0.6622	0.652709	0.67039
	0.519099	0.484679	0.477415	0.492022	0.626753	0.770929	0.794929	0.779321	0.773799	0.837748	1	0.989406	0.917412	0.883229	0.920216	0.926895	0.876259	0.849656	0.730822	0.663395	0.651382	0.697343	0.739823	0.773174	0.776558	0.81871	0.816555	0.696418	0.580365	0.474614	0.460593	0.566247	0.795156	0.901618	0.809253	0.855065	0.953992	0.905045	0.780487	0.778877	0.748347	0.689004	0.758318	0.849453	0.861459	0.71352	0.647994	0.660437	0.641179
	0.652016	0.540746	0.595076	0.659616	0.720327	0.762044	0.890935	0.930987	0.808562	0.856862	1	0.981784	0.911133	0.88576	0.880069	0.932474	0.965279	0.909741	0.837595	0.731204	0.668129	0.600584	0.569512	0.608641	0.655435	0.647029	0.575696	0.533313	0.518883	0.521418	0.570461	0.561648	0.455542	0.449763	0.428749	0.433269	0.460853	0.455402	0.516211	0.590734	0.592017	0.655097	0.718104	0.68231	0.622482	0.572391	0.682284	0.778043	0.770182
	0.615798	0.691914	0.863666	0.936395	0.788699	0.744489	0.801092	0.788583	0.804398	0.861096	0.979952	1	0.885833	0.892977	0.921357	0.858734	0.853558	0.878564	0.861678	0.804558	0.74712	0.761643	0.718271	0.654656	0.658887	0.651691	0.612474	0.55776	0.551982	0.472426	0.36843	0.37755	0.423249	0.443454	0.41861	0.443013	0.528194	0.530383	0.520516	0.455388	0.350423	0.354438	0.411427	0.52556	0.631352	0.684456	0.716642	0.725395	0.665922
	0.843962	0.789367	0.740936	0.763911	0.818067	0.839286	0.772768	0.805302	0.804419	0.735187	0.917981	1	0.898161	0.865771	0.805965	0.684067	0.553976	0.531736	0.600738	0.578279	0.522921	0.591722	0.737514	0.783498	0.728398	0.616454	0.46245	0.420087	0.397581	0.303773	0.241043	0.202459	0.120415	0.0770269	0.139657	0.255755	0.369817	0.416491	0.525838	0.586554	0.567761	0.610864	0.619759	0.569154	0.601811	0.751226	0.81238	0.880223	0.926666
	0.765885	0.87174	0.820507	0.740293	0.692459	0.653798	0.653872	0.740479	0.772316	0.783341	0.969358	1	0.888108	0.899013	0.937559	0.880145	0.763563	0.600916	0.625735	0.75794	0.772522	0.819713	0.832679	0.73876	0.676943	0.695177	0.641666	0.629224	0.721085	0.711001	0.660174	0.702386	0.7194	0.651062	0.517507	0.512658	0.612234	0.670477	0.744667	0.833691	0.731944	0.59718	0.635386	0.667591	0.632392	0.567446	0.651116	0.716737	0.716695
	0.706837	0.647245	0.619953	0.567527	0.647711	0.801429	0.847558	0.88718	0.907601	0.928325	0.94648	1	0.978665	0.827589	0.680924	0.611291	0.64778	0.673759	0.609692	0.645295	0.732518	0.763235	0.687922	0.566977	0.498354	0.468096	0.521879	0.602422	0.636436	0.675011	0.713805	0.659577	0.506549	0.426679	0.540349	0.542388	0.52524	0.585097	0.6249	0.671733	0.647272	0.636577	0.730505	0.786836	0.922774	0.988487	0.857067	0.666624	0.717129
	0.730028	0.772001	0.851413	0.856516	0.880278	0.896718	0.77478	0.735937	0.776506	0.837628	0.992209	1	0.916553	0.941609	0.93923	0.946456	0.912023	0.883026	0.860119	0.756577	0.710575	0.773196	0.755161	0.69082	0.679283	0.712245	0.786203	0.737851	0.643005	0.575002	0.510583	0.461649	0.455185	0.402595	0.400704	0.376557	0.344491	0.516007	0.687721	0.662246	0.593285	0.653105	0.779498	0.856349	0.809963	0.699438	0.627144	0.663952	0.778966
	0.442405	0.410121	0.382789	0.37475	0.454718	0.592854	0.733068	0.811445	0.823323	0.879294	0.912007	1	0.957884	0.677327	0.591992	0.623005	0.5461	0.431161	0.384564	0.328929	0.245505	0.277826	0.389954	0.431567	0.398681	0.470124	0.509511	0.49406	0.488484	0.469227	0.479555	0.537485	0.611842	0.601377	0.510998	0.405822	0.452287	0.517719	0.470707	0.438872	0.41635	0.381979	0.307631	0.226401	0.236239	0.320838	0.342653	0.365234	0.3875
	0.406665	0.466534	0.478898	0.481372	0.448413	0.514668	0.589289	0.487177	0.410114	0.594092	0.856099	1	0.970497	0.874892	0.884021	0.903977	0.87738	0.822004	0.707625	0.609264	0.530965	0.42111	0.395782	0.618991	0.802765	0.807535	0.641012	0.465278	0.50882	0.501314	0.448774	0.455014	0.45324	0.43006	0.399888	0.356163	0.313446	0.395398	0.428506	0.342632	0.27158	0.236629	0.199553	0.188297	0.254397	0.320745	0.35004	0.370879	0.343465
	0.39379	0.480285	0.445197	0.384819	0.436191	0.454419	0.559848	0.690444	0.738639	0.83377	0.993719	1	0.945877	0.908687	0.777212	0.642044	0.6943	0.68873	0.641185	0.566431	0.482851	0.470937	0.520841	0.741771	0.862816	0.86057	0.784832	0.735946	0.701675	0.628555	0.675896	0.831904	0.875475	0.778001	0.653256	0.526123	0.536704	0.634813	0.604459	0.45272	0.384404	0.485307	0.552701	0.559376	0.542866	0.49593	0.470896	0.514252	0.559852
	0.258362	0.362227	0.474595	0.559777	0.618505	0.50962	0.450237	0.476916	0.515615	0.669773	0.878267	1	0.974359	0.868449	0.752346	0.686437	0.570792	0.49554	0.540589	0.572889	0.522944	0.54412	0.606524	0.580455	0.504434	0.44864	0.349449	0.269236	0.313758	0.287697	0.241195	0.378462	0.553873	0.556846	0.480112	0.357289	0.255686	0.242288	0.239955	0.312754	0.366561	0.248268	0.185825	0.267955	0.246627	0.188828	0.187164	0.173432	0.166814
	0.750288	0.710777	0.806407	0.803804	0.829733	0.834326	0.842369	0.842186	0.938299	0.97283	0.943943	1	0.881596	0.758013	0.579275	0.41836	0.430107	0.46273	0.453372	0.492911	0.536807	0.560113	0.636985	0.657937	0.541061	0.496359	0.694671	0.807061	0.729822	0.655737	0.526513	0.470582	0.455188	0.50252	0.52622	0.537911	0.698058	0.714438	0.637348	0.60315	0.608751	0.664933	0.697522	0.653429	0.658915	0.692293	0.690141	0.697005	0.782772
	0.531827	0.481441	0.496997	0.421542	0.398509	0.495048	0.531286	0.597921	0.76679	0.910304	0.990567	1	0.899002	0.688686	0.467362	0.305248	0.221073	0.182172	0.197748	0.219029	0.19294	0.195111	0.216769	0.21808	0.275634	0.338852	0.300592	0.225787	0.168966	0.104595	0.0683132	0.0842632	0.0836782	0.160272	0.304337	0.395091	0.345905	0.275542	0.292182	0.420181	0.586504	0.601227	0.606427	0.644497	0.649544	0.66919	0.667001	0.603119	0.594771
	0.492157	0.473574	0.470278	0.507496	0.750791	0.922016	0.922175	0.871378	0.856543	0.862363	0.931077	1	0.919272	0.827557	0.847955	0.921155	0.948337	0.871416	0.72993	0.600367	0.548348	0.520585	0.46939	0.467269	0.487288	0.609228	0.760922	0.825715	0.922406	0.96805	0.925417	0.854788	0.729674	0.693453	0.702371	0.635593	0.633815	0.659111	0.722824	0.716602	0.644919	0.696608	0.701058	0.612548	0.631162	0.613774	0.462046	0.34216	0.397047
	0.537472	0.532678	0.489129	0.45033	0.464631	0.520078	0.535133	0.595953	0.685329	0.76724	0.923776	1	0.915552	0.783985	0.656057	0.514004	0.422598	0.446293	0.423008	0.323365	0.412799	0.570523	0.626955	0.681397	0.713308	0.683046	0.669796	0.704573	0.832299	0.977964	0.976827	0.839296	0.63708	0.44982	0.364924	0.374023	0.384954	0.383781	0.396497	0.354369	0.277581	0.297107	0.386228	0.42448	0.423629	0.436136	0.481172	0.508532	0.503709
	0.720607	0.707588	0.623857	0.812945	0.8952	0.698925	0.687111	0.788104	0.898011	0.921516	0.883969	1	0.992019	0.782035	0.727229	0.759333	0.749213	0.567085	0.476866	0.601357	0.703343	0.73463	0.622487	0.594777	0.603432	0.628284	0.581399	0.454796	0.390183	0.291157	0.293832	0.51246	0.727498	0.689349	0.533653	0.480149	0.465485	0.508434	0.538473	0.488428	0.522578	0.461523	0.311899	0.312274	0.35394	0.345065	0.451082	0.545921	0.528752
	0.887789	0.811558	0.700413	0.739406	0.803331	0.824243	0.849609	0.799336	0.817867	0.884794	0.925468	1	0.900657	0.799452	0.830853	0.903063	0.841416	0.699382	0.624783	0.536417	0.493375	0.512252	0.573911	0.573358	0.518915	0.564104	0.572361	0.552809	0.575104	0.567703	0.602292	0.746768	0.830461	0.78483	0.740961	0.818166	0.917551	0.907378	0.904561	0.921015	0.928646	0.823107	0.71935	0.622889	0.517797	0.590436	0.741334	0.769824	0.769263
	0.641887	0.790299	0.880208	0.868339	0.823903	0.892511	0.92182	0.876929	0.969373	0.995945	0.99013	1	0.904834	0.718863	0.606212	0.531377	0.516682	0.634065	0.606222	0.494278	0.454834	0.446735	0.499723	0.514911	0.494671	0.458493	0.430743	0.469684	0.481572	0.35821	0.219385	0.253806	0.303152	0.358412	0.46715	0.534275	0.503618	0.377237	0.408952	0.386371	0.298498	0.283695	0.226863	0.284179	0.413754	0.487632	0.446023	0.491085	0.552132
	0.660299	0.68033	0.697013	0.794748	0.854551	0.887596	0.955053	0.991667	0.959318	0.896927	0.918269	0.956174	1	0.981854	0.918521	0.82824	0.803633	0.865462	0.814463	0.785846	0.672973	0.482591	0.466702	0.460876	0.465552	0.521069	0.4828	0.340309	0.312997	0.353231	0.345384	0.388323	0.383386	0.312977	0.2899	0.320588	0.411062	0.457953	0.433962	0.445392	0.459826	0.500666	0.477657	0.52189	0.720645	0.809193	0.788696	0.797151	0.813013
	0.694882	0.698868	0.713323	0.720209	0.634815	0.581283	0.735697	0.894318	0.881303	0.819251	0.846932	0.952961	1	0.945101	0.838346	0.774475	0.723761	0.718365	0.744601	0.694722	0.604411	0.472201	0.397361	0.44038	0.486855	0.497354	0.425439	0.349722	0.354084	0.37771	0.362208	0.387575	0.520518	0.561163	0.508713	0.422174	0.307739	0.289881	0.295009	0.388061	0.525465	0.576493	0.546334	0.496023	0.520328	0.55485	0.549177	0.498625	0.491857
	0.674191	0.759863	0.737101	0.66183	0.679076	0.767954	0.784654	0.807891	0.838002	0.876106	0.871299	0.940639	1	0.920983	0.795769	0.740617	0.684546	0.573056	0.495757	0.431369	0.38159	0.329353	0.298084	0.263088	0.256457	0.212623	0.135467	0.10255	0.138985	0.155436	0.134761	0.165388	0.199994	0.110207	0.0278503	0.0733212	0.11928	0.188374	0.280409	0.376976	0.527931	0.641453	0.629759	0.634433	0.679023	0.648226	0.631375	0.650917	0.622905
	0.610007	0.552159	0.564623	0.595929	0.646635	0.760176	0.813383	0.766291	0.775805	0.912824	0.857993	0.864456	1	0.969666	0.845403	0.783313	0.775445	0.672476	0.576646	0.490984	0.466747	0.515422	0.586067	0.605558	0.521459	0.42857	0.376746	0.320982	0.188864	0.148601	0.199336	0.184345	0.1533	0.144861	0.163891	0.227699	0.278129	0.343935	0.40564	0.439282	0.43257	0.397212	0.447427	0.553535	0.574535	0.571974	0.575863	0.567389	0.573191
	0.615045	0.643351	0.669754	0.599029	0.591706	0.675181	0.780708	0.895071	0.986258	0.932593	0.870731	0.941959	1	0.981666	0.947853	0.954576	0.903698	0.862711	0.893464	0.916479	0.909244	0.888273	0.777149	0.718867	0.759666	0.693088	0.631747	0.593289	0.478277	0.44565	0.454432	0.439464	0.427127	0.363011	0.297448	0.249691	0.230133	0.213366	0.183064	0.20322	0.186688	0.232322	0.330955	0.370941	0.420935	0.455808	0.516371	0.587062	0.59994
	0.609722	0.698317	0.728588	0.744643	0.720197	0.697159	0.695309	0.715159	0.760723	0.814244	0.850006	0.934512	1	0.883891	0.804806	0.819123	0.708149	0.569108	0.528953	0.542773	0.595888	0.676392	0.647012	0.683126	0.785226	0.741027	0.628341	0.455426	0.341532	0.345817	0.339308	0.368044	0.446968	0.425801	0.433284	0.444305	0.463129	0.535572	0.609642	0.662919	0.682787	0.685362	0.711814	0.785405	0.794136	0.742177	0.659158	0.590585	0.554517
	0.354339	0.214907	0.133047	0.106399	0.190112	0.35035	0.476669	0.474572	0.579392	0.703808	0.772111	0.994334	1	0.834882	0.748408	0.673548	0.534417	0.370148	0.327076	0.34018	0.331667	0.277061	0.223665	0.175284	0.16379	0.228781	0.315328	0.390405	0.591241	0.730146	0.742941	0.792264	0.811867	0.723884	0.643404	0.707455	0.706737	0.551688	0.365217	0.292727	0.337379	0.399106	0.382824	0.292142	0.269573	0.371982	0.426389	0.444973	0.552925
	0.497052	0.534359	0.546264	0.618281	0.635024	0.650542	0.69648	0.778527	0.862328	0.932432	0.969184	0.959801	1	0.989032	0.961225	0.840152	0.660749	0.528044	0.492694	0.497486	0.437142	0.380171	0.366681	0.406167	0.443303	0.538893	0.774428	0.974387	0.945993	0.738306	0.624798	0.689539	0.761065	0.817155	0.853225	0.782126	0.711213	0.741361	0.794714	0.825172	0.769456	0.693046	0.589367	0.476164	0.402783	0.356898	0.35923	0.338099	0.330543
	0.662075	0.650022	0.626275	0.548834	0.49925	0.609772	0.65448	0.630424	0.637788	0.725748	0.888767	0.974471	1	0.952762	0.898097	0.840869	0.750962	0.722798	0.625829	0.529862	0.517962	0.478662	0.437339	0.387896	0.315108	0.288339	0.357874	0.424264	0.427787	0.452781	0.494338	0.572413	0.625993	0.555495	0.513108	0.501261	0.561421	0.634359	0.645533	0.677071	0.714026	0.748332	0.782697	0.732032	0.699132	0.727503	0.723551	0.729677	0.693253
	0.640977	0.857625	0.865981	0.613997	0.508373	0.666149	0.668115	0.710428	0.8793	0.877799	0.756074	0.923979	1	0.734457	0.621252	0.578061	0.657314	0.731438	0.670081	0.368397	0.268715	0.47308	0.497714	0.448844	0.405962	0.271126	0.283746	0.441389	0.550922	0.612207	0.49862	0.522963	0.685725	0.568108	0.357145	0.312844	0.375255	0.403445	0.382955	0.271437	0.153893	0.131357	0.239951	0.463158	0.535892	0.407835	0.200048	0.188775	0.196368
	0.638597	0.596917	0.558643	0.558589	0.571701	0.569017	0.637277	0.653268	0.612082	0.69779	0.831868	0.983808	1	0.889815	0.94192	0.976677	0.913604	0.893513	0.889612	0.898665	0.907138	0.917726	0.880669	0.658791	0.641382	0.754297	0.721335	0.677529	0.650703	0.682069	0.5464	0.360625	0.458885	0.600614	0.450348	0.298142	0.329789	0.402395	0.383833	0.383326	0.453488	0.423951	0.336984	0.456888	0.643249	0.615362	0.611262	0.572408	0.516957
	0.715286	0.620411	0.730531	0.872354	0.88061	0.969488	0.966279	0.988594	0.959022	0.719959	0.677533	0.903465	1	0.988428	0.865754	0.730952	0.659265	0.653598	0.753383	0.815002	0.731336	0.852356	0.890903	0.737929	0.670388	0.68786	0.802477	0.747657	0.703177	0.756951	0.680338	0.584854	0.548289	0.475707	0.498757	0.634529	0.712628	0.668273	0.773482	0.938077	0.857495	0.768679	0.617193	0.672853	0.735533	0.646186	0.738638	0.767817	0.721228
	0.498179	0.386356	0.409443	0.436802	0.493848	0.6313	0.707371	0.803038	0.869742	0.922216	0.942677	0.992106	1	0.959228	0.960509	0.8409	0.68433	0.540307	0.329634	0.255509	0.281645	0.21847	0.194223	0.316929	0.515498	0.632846	0.543429	0.441878	0.416472	0.39484	0.407553	0.41747	0.388756	0.520998	0.646481	0.642671	0.623827	0.529639	0.411054	0.427613	0.719648	0.860486	0.641104	0.420342	0.346578	0.313082	0.448196	0.729657	0.724122
	0.687719	0.698742	0.666056	0.669762	0.818803	0.90778	0.896019	0.904436	0.941734	0.941305	0.831219	0.885524	1	0.948567	0.870491	0.849997	0.83334	0.897545	0.855012	0.729572	0.664346	0.65141	0.742353	0.786577	0.850671	0.80702	0.708006	0.680516	0.564205	0.58771	0.623345	0.543449	0.490699	0.450373	0.427658	0.506128	0.540619	0.510112	0.574138	0.591556	0.506512	0.588378	0.777567	0.762365	0.760055	0.797933	0.805953	0.774902	0.685214
	0.686904	0.614888	0.615558	0.637817	0.607129	0.630313	0.695329	0.719656	0.734689	0.777526	0.816464	0.873858	0.947588	1	0.972748	0.876687	0.871238	0.850638	0.836731	0.86923	0.868871	0.899665	0.897657	0.826507	0.74267	0.648259	0.532035	0.353107	0.237113	0.292074	0.369729	0.327073	0.275275	0.226341	0.205873	0.222094	0.199023	0.212062	0.236743	0.249537	0.233699	0.246251	0.279143	0.338899	0.49003	0.568292	0.563768	0.609191	0.652096
	0.200958	0.234882	0.277462	0.318692	0.414923	0.461226	0.469626	0.484996	0.468086	0.547931	0.718928	0.864045	0.989733	1	0.892758	0.830467	0.778434	0.759602	0.718372	0.619445	0.494343	0.378129	0.376689	0.360138	0.325161	0.32093	0.303667	0.329398	0.337968	0.275041	0.216838	0.232798	0.311247	0.414385	0.525008	0.559621	0.55365	0.52714	0.456321	0.407583	0.381908	0.358741	0.311696	0.27207	0.267926	0.300765	0.350814	0.375592	0.334128
	0.859699	0.680357	0.555351	0.482147	0.492944	0.577694	0.610263	0.621786	0.557626	0.564285	0.726797	0.879359	0.931584	1	0.902184	0.644009	0.72498	0.830016	0.778889	0.758327	0.648669	0.611448	0.588288	0.551953	0.568404	0.738674	0.973646	0.895969	0.707094	0.643267	0.606615	0.594054	0.61039	0.631691	0.811998	0.882936	0.91229	0.88824	0.686695	0.679809	0.712063	0.677242	0.79626	0.877585	0.862031	0.867823	0.802128	0.711614	0.712137
	0.578828	0.536898	0.597293	0.575242	0.490418	0.613207	0.649178	0.706514	0.811431	0.744523	0.834789	0.87618	0.914253	1	0.815017	0.669911	0.615962	0.613615	0.677745	0.748115	0.759432	0.774647	0.718881	0.558101	0.377929	0.384033	0.55291	0.740062	0.815349	0.858203	0.754863	0.587878	0.550573	0.551463	0.657898	0.602327	0.557825	0.494313	0.522086	0.701072	0.715655	0.512193	0.332402	0.352774	0.505133	0.496919	0.40587	0.430811	0.426557
	0.626913	0.686779	0.724758	0.551882	0.49542	0.64176	0.745735	0.726155	0.673002	0.695916	0.678248	0.735107	0.903373	1	0.887546	0.734119	0.684261	0.779784	0.670118	0.469042	0.414142	0.370595	0.318635	0.313889	0.396912	0.400637	0.336943	0.377793	0.521806	0.497324	0.371118	0.449447	0.558035	0.605216	0.6056	0.472698	0.494532	0.602678	0.649637	0.723469	0.806552	0.809397	0.677349	0.722193	0.902486	0.823593	0.712267	0.712328	0.608066
	0.573917	0.545634	0.454024	0.602926	0.711254	0.663235	0.606957	0.563806	0.519954	0.638205	0.708119	0.605484	0.81835	1	0.848294	0.727667	0.708657	0.828258	0.951217	0.898679	0.732975	0.622416	0.64281	0.730643	0.816229	0.768472	0.671527	0.731847	0.810383	0.86258	0.793826	0.802341	0.813433	0.736767	0.819868	0.930075	0.881051	0.766345	0.685508	0.717047	0.760989	0.625642	0.549389	0.647002	0.701722	0.634218	0.59248	0.564041	0.511035
	0.75223	0.799496	0.742278	0.558708	0.492546	0.520823	0.468684	0.399365	0.44694	0.545721	0.571979	0.660191	0.868581	1	0.955015	0.839902	0.757719	0.776472	0.731735	0.588433	0.581508	0.646277	0.662104	0.680123	0.683315	0.620244	0.482057	0.366711	0.35961	0.374709	0.327075	0.380771	0.600358	0.573109	0.410862	0.481791	0.560332	0.46177	0.44852	0.541622	0.652905	0.729977	0.715001	0.726661	0.67311	0.611373	0.66713	0.685961	0.655763
	0.528911	0.580016	0.553762	0.507311	0.550759	0.573932	0.568994	0.662805	0.6909	0.663541	0.721857	0.782874	0.855357	0.97441	1	0.922196	0.884461	0.794523	0.691891	0.637424	0.646863	0.732164	0.727686	0.647622	0.561685	0.436354	0.26259	0.141485	0.065614	0.0430184	0.0353403	0.0286575	0.0682074	0.126709	0.239162	0.345159	0.337849	0.244796	0.185926	0.191854	0.246462	0.324326	0.365879	0.425975	0.432086	0.410336	0.457866	0.467711	0.398219
	0.42236	0.359687	0.311362	0.282739	0.319204	0.364159	0.431249	0.475556	0.52617	0.595643	0.662163	0.77538	0.849585	0.97003	1	0.839638	0.817913	0.888159	0.750741	0.620149	0.58767	0.505672	0.44004	0.438258	0.611808	0.791093	0.809496	0.673989	0.481422	0.450853	0.511404	0.621495	0.711391	0.607721	0.46403	0.437599	0.531415	0.740359	0.883215	0.88819	0.792823	0.768956	0.833099	0.88244	0.852248	0.713423	0.720723	0.800439	0.714442
	0.490462	0.541794	0.656462	0.646175	0.67966	0.726122	0.807256	0.864754	0.878184	0.948179	0.932698	0.955807	0.948001	0.938443	1	0.932025	0.801505	0.781493	0.734616	0.723689	0.74696	0.658959	0.567381	0.532839	0.454281	0.432219	0.481271	0.49499	0.42135	0.265589	0.237686	0.32436	0.393075	0.413605	0.367519	0.344429	0.388249	0.421986	0.433595	0.473013	0.54269	0.661455	0.68935	0.631715	0.629191	0.552175	0.498745	0.521687	0.450864
	0.31729	0.355773	0.424794	0.385703	0.371317	0.441411	0.4932	0.594832	0.725861	0.70029	0.768297	0.888331	0.950808	0.981285	1	0.917637	0.806343	0.721138	0.598749	0.508876	0.503271	0.581526	0.593859	0.465281	0.351053	0.356046	0.394052	0.470985	0.529363	0.404639	0.344503	0.402647	0.324593	0.266034	0.311396	0.343887	0.331246	0.309721	0.341828	0.375456	0.346614	0.326128	0.242615	0.189033	0.180329	0.174927	0.304145	0.396204	0.398066
	0.51886	0.551081	0.546114	0.514881	0.598492	0.643475	0.573648	0.553721	0.629407	0.618735	0.568393	0.61138	0.690662	0.852425	1	0.984066	0.784668	0.652078	0.610841	0.555393	0.567565	0.634033	0.711386	0.692056	0.665409	0.644436	0.55126	0.526177	0.500042	0.427279	0.409595	0.39021	0.376094	0.4304	0.471862	0.494911	0.481231	0.460622	0.512716	0.593583	0.630519	0.686558	0.66889	0.578305	0.566907	0.511097	0.485615	0.490061	0.469328
	0.453639	0.527125	0.624707	0.66181	0.5945	0.631638	0.667179	0.646485	0.708495	0.761707	0.812231	0.885343	0.895132	0.960581	1	0.96533	0.937872	0.865211	0.761697	0.754418	0.834437	0.767999	0.649027	0.618478	0.652568	0.58238	0.465374	0.477703	0.491116	0.469109	0.439046	0.397159	0.384448	0.362151	0.299495	0.265789	0.265968	0.25261	0.256783	0.239179	0.239849	0.331714	0.41765	0.50586	0.534467	0.459513	0.438511	0.408752	0.359905
	0.394702	0.298748	0.264215	0.222114	0.219549	0.314348	0.408133	0.461476	0.47208	0.526636	0.572591	0.595497	0.777345	0.96605	1	0.824153	0.657629	0.578822	0.405815	0.286251	0.249494	0.263255	0.256708	0.206017	0.170807	0.139106	0.190361	0.230642	0.230506	0.276794	0.358495	0.413892	0.363676	0.319449	0.312246	0.272051	0.250987	0.324742	0.401293	0.323334	0.285709	0.345616	0.363836	0.304677	0.263183	0.271863	0.327275	0.370418	0.436241
	0.404434	0.251773	0.240627	0.263475	0.320772	0.284337	0.360293	0.465872	0.386343	0.293858	0.393734	0.551188	0.6317	0.87193	1	0.916963	0.783034	0.691237	0.644124	0.569571	0.554648	0.579272	0.730341	0.884565	0.732668	0.601747	0.675992	0.680312	0.497098	0.474828	0.708293	0.835485	0.787651	0.686603	0.588463	0.453537	0.288728	0.172192	0.261313	0.361428	0.35037	0.437924	0.464022	0.308	0.262503	0.394008	0.611911	0.88361	0.89243
	0.7027	0.821435	0.841457	0.850026	0.918619	0.879308	0.816352	0.759682	0.710439	0.698821	0.711423	0.787917	0.825529	0.919438	1	0.854973	0.699773	0.733579	0.785563	0.709592	0.613925	0.599673	0.58674	0.53909	0.547994	0.536309	0.491391	0.440644	0.489246	0.698143	0.824423	0.858102	0.820444	0.794737	0.863829	0.943991	0.810303	0.563321	0.469384	0.430285	0.406054	0.512529	0.581187	0.561195	0.584303	0.630802	0.759933	0.755904	0.667542
	0.443851	0.354883	0.432163	0.45435	0.447506	0.44858	0.318293	0.404431	0.533457	0.414192	0.406823	0.509011	0.627568	0.870424	1	0.976872	0.93633	0.793212	0.582954	0.434124	0.395171	0.383344	0.421785	0.399462	0.259087	0.249056	0.303257	0.291841	0.379585	0.503398	0.5699	0.560414	0.517818	0.612659	0.811731	0.761693	0.561564	0.527571	0.463006	0.427992	0.470783	0.507096	0.498827	0.441666	0.450298	0.544482	0.640371	0.604698	0.552893
	0.746334	0.793359	0.750598	0.646947	0.721258	0.90938	0.905554	0.808246	0.687219	0.72881	0.89043	0.865286	0.785041	0.880387	1	0.910196	0.754602	0.744289	0.90135	0.984821	0.889371	0.865677	0.918351	0.852386	0.763004	0.839986	0.786088	0.659735	0.552312	0.494102	0.512586	0.501801	0.608649	0.641255	0.580931	0.624697	0.534026	0.405376	0.479013	0.504406	0.533065	0.641388	0.678818	0.672173	0.662589	0.68328	0.701624	0.622694	0.598407
	0.527639	0.579234	0.669267	0.748781	0.654128	0.627158	0.574597	0.48133	0.543976	0.563922	0.557612	0.627585	0.696829	0.879756	1	0.936091	0.839109	0.742065	0.653161	0.608549	0.598825	0.586358	0.725663	0.821824	0.753008	0.647117	0.579692	0.520307	0.478339	0.540453	0.534975	0.53221	0.637902	0.653916	0.580459	0.544974	0.524945	0.571955	0.604927	0.56064	0.568467	0.521769	0.510968	0.5295	0.430717	0.433419	0.466577	0.502464	0.487663
	0.57524	0.50012	0.56128	0.802285	0.985518	0.912201	0.772331	0.740045	0.825086	0.859384	0.85063	0.771589	0.763069	0.907643	1	0.857546	0.73667	0.649216	0.580542	0.685368	0.659823	0.660465	0.721286	0.631312	0.551112	0.561503	0.511297	0.420204	0.422035	0.410591	0.382179	0.522954	0.717606	0.749033	0.689409	0.800246	0.931396	0.822902	0.667762	0.665251	0.627821	0.519741	0.474909	0.472752	0.483796	0.393357	0.343736	0.301198	0.330387
	0.588127	0.496606	0.50653	0.631705	0.751732	0.787875	0.686401	0.70217	0.780095	0.779441	0.801975	0.882007	0.947169	0.99442	1	0.889555	0.741349	0.776281	0.95993	0.973377	0.864	0.827606	0.756858	0.664142	0.64261	0.677834	0.698713	0.712618	0.759219	0.7973	0.768163	0.747264	0.76041	0.790242	0.834373	0.79726	0.68944	0.608385	0.535123	0.528583	0.584075	0.527576	0.491285	0.503035	0.531618	0.544127	0.500118	0.456668	0.496836
	0.308099	0.279373	0.274526	0.325391	0.398054	0.454799	0.571928	0.713865	0.764691	0.768529	0.833789	0.938669	0.96744	0.989024	1	0.929144	0.860686	0.741941	0.576618	0.464011	0.404178	0.368095	0.351577	0.402186	0.446115	0.443769	0.4628	0.404254	0.310006	0.277356	0.230379	0.177674	0.185728	0.246336	0.341858	0.459268	0.540985	0.620876	0.592587	0.479612	0.413738	0.33166	0.264458	0.239129	0.241458	0.238692	0.225093	0.251513	0.333838
	0.470739	0.402011	0.336905	0.302601	0.34839	0.401598	0.372484	0.379642	0.393731	0.435537	0.550889	0.722585	0.909394	0.971878	0.988423	1	0.953813	0.894974	0.91715	0.902887	0.803884	0.70048	0.548157	0.448806	0.397641	0.30146	0.244759	0.217911	0.21959	0.269669	0.216144	0.134379	0.135619	0.149884	0.202307	0.24771	0.268616	0.227002	0.178115	0.200621	0.20969	0.263736	0.297697	0.307866	0.391263	0.432216	0.418607	0.405117	0.391811
	0.833449	0.738273	0.744591	0.836344	0.8569	0.774205	0.664459	0.67057	0.782939	0.898893	0.78121	0.748178	0.874558	0.876635	0.933657	1	0.95543	0.850186	0.836498	0.873187	0.849171	0.737108	0.635224	0.633633	0.642526	0.653176	0.635927	0.626959	0.755167	0.844131	0.816371	0.860128	0.912896	0.860099	0.739186	0.674623	0.652975	0.604952	0.615773	0.590894	0.488852	0.446923	0.504942	0.5608	0.523306	0.566727	0.675107	0.735949	0.816401
	0.694153	0.624489	0.623932	0.573923	0.621718	0.713686	0.783851	0.856136	0.761448	0.702123	0.6828	0.60943	0.595732	0.768846	0.941083	1	0.889224	0.701526	0.690222	0.819434	0.85823	0.748996	0.597213	0.473326	0.552482	0.631392	0.567193	0.51879	0.5609	0.583387	0.579769	0.50847	0.496227	0.614186	0.628397	0.570443	0.606842	0.643392	0.608723	0.654187	0.660214	0.684897	0.766355	0.717089	0.671507	0.741878	0.743328	0.724523	0.812877
	0.665754	0.786431	0.919351	0.830527	0.783107	0.858639	0.829075	0.83147	0.844913	0.748036	0.713212	0.743925	0.770218	0.841391	0.938098	1	0.887462	0.77103	0.717272	0.692446	0.671616	0.583717	0.537636	0.502617	0.431182	0.38812	0.362383	0.330771	0.321526	0.416104	0.56528	0.529478	0.409159	0.310203	0.320073	0.393124	0.35776	0.368377	0.453843	0.513715	0.505707	0.541898	0.574946	0.530255	0.464583	0.501173	0.648464	0.714524	0.687199
	0.656303	0.65196	0.714756	0.774053	0.946154	0.958346	0.910492	0.916127	0.894925	0.874526	0.88332	0.919873	0.81994	0.828785	0.96601	1	0.957389	0.942387	0.890917	0.809731	0.726051	0.627452	0.60994	0.6349	0.502639	0.315755	0.355755	0.421719	0.516085	0.55409	0.428717	0.40156	0.481331	0.536214	0.553051	0.568433	0.618951	0.695334	0.67183	0.521514	0.511214	0.621618	0.738056	0.742204	0.708585	0.692484	0.570783	0.565192	0.679581
	0.618425	0.625463	0.61604	0.569572	0.553533	0.566161	0.636149	0.627105	0.597371	0.679362	0.722057	0.640448	0.683035	0.841717	0.944545	1	0.957586	0.884261	0.905027	0.967247	0.909301	0.858582	0.883116	0.866885	0.811624	0.798024	0.77066	0.579768	0.356648	0.231451	0.240727	0.300453	0.318049	0.327841	0.316654	0.33907	0.356121	0.42532	0.535864	0.522245	0.547221	0.680805	0.720185	0.62081	0.606635	0.6045	0.553194	0.555235	0.572787
	0.582858	0.59855	0.551848	0.599465	0.80171	0.820664	0.682205	0.566562	0.58555	0.782077	0.846271	0.831072	0.840236	0.834693	0.924355	1	0.993172	0.926244	0.831569	0.755958	0.703749	0.758347	0.807867	0.774649	0.741863	0.662564	0.630939	0.711761	0.765741	0.73836	0.738175	0.6771	0.604807	0.652305	0.690344	0.625267	0.515169	0.406103	0.489976	0.642816	0.767988	0.768071	0.641654	0.635129	0.579999	0.577935	0.668935	0.680933	0.657225
	0.619793	0.64921	0.601604	0.520268	0.503132	0.531734	0.530253	0.561733	0.695061	0.703382	0.568144	0.439224	0.385712	0.56351	0.851431	1	0.899568	0.798264	0.883106	0.89726	0.806087	0.696753	0.51417	0.429652	0.468625	0.531982	0.594174	0.610336	0.627002	0.567842	0.478119	0.442447	0.426368	0.480819	0.565453	0.634421	0.669617	0.640033	0.56251	0.41799	0.388916	0.448281	0.426317	0.319652	0.280772	0.440336	0.683066	0.769794	0.75475
	0.507094	0.443138	0.425189	0.613318	0.799725	0.715016	0.672324	0.730652	0.825987	0.905376	0.890661	0.936249	0.928436	0.902394	0.961784	1	0.927808	0.777533	0.6808	0.621954	0.518489	0.486965	0.513027	0.492883	0.493009	0.485439	0.49817	0.555934	0.66689	0.839905	0.987455	0.985825	0.917551	0.757298	0.549844	0.548952	0.702112	0.813819	0.749498	0.53761	0.472306	0.559941	0.692983	0.845245	0.924881	0.816931	0.602096	0.50069	0.522547
	0.457013	0.442743	0.458072	0.425822	0.393444	0.491595	0.558388	0.477673	0.414381	0.481053	0.593395	0.735705	0.854489	0.863886	0.907914	1	0.897468	0.751198	0.664925	0.599885	0.526493	0.471345	0.542285	0.56958	0.510814	0.462366	0.440027	0.342335	0.244046	0.226547	0.190543	0.217153	0.282636	0.253389	0.260158	0.319388	0.320832	0.377873	0.389213	0.466208	0.554824	0.558661	0.678431	0.757324	0.691402	0.52219	0.410495	0.390843	0.435687
	0.640463	0.748701	0.751306	0.544458	0.405126	0.423985	0.601309	0.676932	0.42025	0.296224	0.535819	0.824806	0.863639	0.777572	0.875978	1	0.909918	0.894094	0.927185	0.827455	0.857024	0.91975	0.928879	0.846676	0.651689	0.536385	0.473222	0.509203	0.626671	0.626655	0.487164	0.549499	0.581826	0.464064	0.513248	0.577207	0.503104	0.439928	0.443749	0.351549	0.290592	0.377614	0.521581	0.584716	0.534251	0.604838	0.779419	0.733508	0.639784
	0.901614	0.756748	0.687954	0.756087	0.757514	0.745869	0.834699	0.847038	0.756125	0.710444	0.669853	0.606208	0.648243	0.803764	0.986109	1	0.845149	0.759595	0.723181	0.727932	0.717791	0.720478	0.809214	0.859528	0.695941	0.555508	0.666175	0.691271	0.607542	0.639706	0.794583	0.798015	0.780613	0.804455	0.840481	0.869481	0.827502	0.730712	0.707598	0.804627	0.89309	0.939998	0.922181	0.854483	0.753583	0.779549	0.831026	0.814658	0.85372
	0.639271	0.527255	0.568553	0.560541	0.524897	0.606009	0.703061	0.79251	0.863678	0.950256	0.942841	0.889485	0.898833	0.922901	0.952565	0.994233	1	0.892229	0.785358	0.673992	0.556225	0.571364	0.636816	0.607885	0.606417	0.616104	0.59444	0.624524	0.641441	0.647321	0.574762	0.490666	0.463482	0.475042	0.474512	0.427814	0.37757	0.351932	0.348001	0.34717	0.319227	0.304833	0.389694	0.561778	0.717301	0.767791	0.776008	0.767899	0.769485
	0.586245	0.630997	0.652293	0.746674	0.757378	0.722887	0.796088	0.874638	0.95166	0.926644	0.858139	0.874487	0.909246	0.852944	0.826697	0.978643	1	0.887392	0.786011	0.663756	0.63076	0.623085	0.626255	0.630936	0.566402	0.557195	0.544357	0.472328	0.498875	0.51523	0.438451	0.333307	0.275175	0.238198	0.24217	0.286	0.265894	0.280239	0.305527	0.269761	0.240805	0.266226	0.296869	0.302542	0.246144	0.262716	0.326537	0.329533	0.329129
	0.414706	0.443597	0.506923	0.459517	0.427087	0.481267	0.53874	0.591409	0.678567	0.758482	0.826638	0.819622	0.790291	0.81679	0.857978	0.947538	1	0.874241	0.657411	0.567763	0.554603	0.564797	0.541759	0.483737	0.467448	0.479808	0.548148	0.623717	0.733606	0.880005	0.877717	0.660795	0.403537	0.204594	0.109217	0.161295	0.222172	0.260835	0.286653	0.341607	0.452703	0.519397	0.516287	0.479772	0.517634	0.559244	0.495786	0.447618	0.474385
	0.611066	0.650775	0.740477	0.783195	0.810755	0.801166	0.724919	0.693605	0.708493	0.722322	0.764046	0.809487	0.853513	0.865825	0.92671	0.988529	1	0.987467	0.889199	0.840522	0.828401	0.698534	0.548992	0.446063	0.376429	0.349154	0.266616	0.192077	0.163854	0.118894	0.134194	0.24563	0.325236	0.433519	0.564976	0.667591	0.800147	0.796406	0.696643	0.670195	0.628044	0.545718	0.547329	0.608058	0.654318	0.658253	0.644856	0.658944	0.664956
	0.319719	0.458509	0.570517	0.632111	0.646735	0.653797	0.764781	0.855035	0.866719	0.871313	0.947464	0.958985	0.822189	0.757884	0.789642	0.949632	1	0.866858	0.883673	0.994998	0.974883	0.953323	0.936243	0.895522	0.941837	0.878009	0.783845	0.706212	0.517182	0.378336	0.446742	0.747295	0.972671	0.941486	0.860926	0.654497	0.481128	0.497782	0.473897	0.43679	0.383602	0.337459	0.349569	0.347972	0.322496	0.26515	0.230683	0.237017	0.177841
	0.594852	0.655146	0.779891	0.770387	0.736324	0.725722	0.598069	0.579722	0.588437	0.531142	0.550114	0.555071	0.566502	0.666582	0.713402	0.859966	1	0.909846	0.777024	0.651491	0.523785	0.468016	0.480619	0.443994	0.423585	0.455211	0.436413	0.41611	0.326396	0.32879	0.42089	0.493305	0.561362	0.612298	0.605518	0.668341	0.834208	0.818098	0.720397	0.629852	0.56662	0.511673	0.476965	0.48351	0.453951	0.426115	0.451722	0.481247	0.502405
	0.694662	0.728918	0.695082	0.693964	0.80045	0.798634	0.695752	0.581284	0.694564	0.917361	0.936461	0.810956	0.736221	0.734927	0.79821	0.956348	1	0.805141	0.761273	0.926716	0.835789	0.760284	0.937765	0.954661	0.828799	0.830144	0.823358	0.723709	0.701105	0.741237	0.798557	0.750242	0.640295	0.563416	0.450129	0.459978	0.452635	0.576622	0.765767	0.573016	0.4801	0.525152	0.508971	0.594953	0.610554	0.583502	0.584863	0.626321	0.633305
	0.761859	0.645005	0.634195	0.800531	0.861438	0.827703	0.742431	0.617003	0.560529	0.627708	0.627533	0.583936	0.69315	0.804103	0.947717	0.993371	0.977794	1	0.900758	0.854514	0.854097	0.818255	0.789374	0.80757	0.835586	0.842964	0.866231	0.903444	0.999959	0.956316	0.810574	0.733256	0.726669	0.736943	0.70006	0.754653	0.676877	0.618744	0.789213	0.803725	0.709137	0.784984	0.878174	0.967193	0.999276	0.983146	0.969776	0.920038	0.92901
	0.296251	0.278787	0.232796	0.24433	0.322225	0.33438	0.351164	0.340537	0.271871	0.239425	0.20273	0.356861	0.512248	0.613437	0.803754	0.870926	0.953311	1	0.986285	0.943139	0.891134	0.931469	0.922537	0.855375	0.827629	0.765153	0.721811	0.755994	0.723236	0.605921	0.563564	0.659359	0.818953	0.820273	0.70638	0.689108	0.715621	0.714495	0.652156	0.733632	0.879734	0.859637	0.713773	0.59825	0.610919	0.535726	0.326252	0.200946	0.199373
	0.470668	0.430991	0.376507	0.380316	0.453153	0.474062	0.370452	0.258572	0.30017	0.368323	0.474462	0.601253	0.645418	0.754479	0.899901	0.874165	0.947968	1	0.892648	0.889486	0.830331	0.684455	0.656464	0.63695	0.486399	0.323551	0.30136	0.339727	0.311186	0.287667	0.409822	0.637159	0.693457	0.606274	0.541963	0.553003	0.616806	0.647214	0.662715	0.600335	0.54554	0.55081	0.485359	0.434748	0.39307	0.348228	0.321552	0.282874	0.309661
	0.825635	0.774733	0.679889	0.680873	0.722655	0.778987	0.804469	0.743141	0.612562	0.561005	0.733426	0.748759	0.631946	0.610807	0.624596	0.801297	0.968785	1	0.97149	0.814362	0.555757	0.547286	0.734632	0.743566	0.708402	0.767956	0.783697	0.714603	0.67252	0.645891	0.639804	0.638465	0.694863	0.730052	0.745943	0.734952	0.696258	0.765249	0.713216	0.643934	0.690028	0.805455	0.909394	0.828531	0.834969	0.894601	0.882424	0.904409	0.869061
	0.25965	0.330945	0.418936	0.525605	0.636044	0.720259	0.783198	0.854482	0.89867	0.85992	0.821305	0.774309	0.771391	0.819718	0.863572	0.91687	0.946175	1	0.986041	0.880026	0.795037	0.762821	0.746595	0.700591	0.646593	0.501576	0.292706	0.242129	0.256069	0.245941	0.285142	0.308411	0.332225	0.348421	0.327451	0.304763	0.286519	0.272932	0.282525	0.316571	0.335999	0.337096	0.356566	0.377402	0.362142	0.31359	0.256016	0.214509	0.17766
	0.213368	0.250199	0.262615	0.296568	0.323405	0.289723	0.263173	0.26916	0.320998	0.384918	0.456982	0.521956	0.589349	0.707541	0.817381	0.862695	0.923795	1	0.965814	0.906515	0.903968	0.917756	0.915186	0.845122	0.691004	0.525376	0.450666	0.420498	0.37838	0.382776	0.419912	0.430787	0.397518	0.320061	0.258545	0.21489	0.214998	0.251919	0.266728	0.284612	0.324072	0.334766	0.294757	0.302412	0.282811	0.221742	0.202371	0.198134	0.187921
	0.515069	0.538656	0.653589	0.65189	0.560416	0.550597	0.615457	0.578123	0.520181	0.556671	0.505002	0.535341	0.742695	0.86646	0.908895	0.937071	0.979563	1	0.919662	0.86864	0.894945	0.987216	0.93879	0.78684	0.775399	0.775068	0.730735	0.657957	0.665399	0.612477	0.696574	0.677725	0.49687	0.507102	0.540202	0.650849	0.639737	0.61655	0.662324	0.705424	0.657354	0.656271	0.72147	0.639435	0.676145	0.731051	0.683086	0.700638	0.641157
	0.864396	0.854409	0.860511	0.940037	0.874036	0.756307	0.768931	0.829606	0.687932	0.689291	0.764733	0.805978	0.894168	0.844701	0.816831	0.85172	0.972178	1	0.873694	0.803251	0.894024	0.945934	0.871127	0.848191	0.887952	0.796021	0.721333	0.769131	0.777126	0.76517	0.80214	0.839437	0.823149	0.814828	0.806701	0.770975	0.863694	0.889251	0.742157	0.677695	0.660037	0.631051	0.545764	0.489285	0.557411	0.675036	0.74864	0.77584	0.769713
	0.55384	0.390118	0.264471	0.189864	0.184923	0.216966	0.259065	0.48982	0.671181	0.75491	0.775146	0.670032	0.656631	0.682793	0.764705	0.895772	0.97025	1	0.924633	0.977804	0.992924	0.853488	0.852397	0.787558	0.674462	0.549	0.4467	0.449693	0.437948	0.299515	0.198506	0.174836	0.109255	0.171178	0.276065	0.255278	0.258923	0.304884	0.314641	0.233575	0.206317	0.275483	0.247577	0.255805	0.395292	0.463114	0.535043	0.660322	0.819414
	0.489039	0.431239	0.456518	0.570265	0.582941	0.543879	0.638159	0.78503	0.810191	0.775833	0.724247	0.695202	0.637072	0.582528	0.674422	0.845002	0.95022	1	0.939521	0.743791	0.556974	0.374639	0.315786	0.40283	0.420008	0.305883	0.234693	0.20309	0.306826	0.461311	0.522967	0.580347	0.632295	0.634791	0.721677	0.895099	0.961379	0.871608	0.757685	0.696712	0.546002	0.459128	0.51365	0.554517	0.595827	0.657087	0.638982	0.620485	0.610249
	0.424461	0.461613	0.363582	0.396374	0.518821	0.427322	0.414659	0.413248	0.386133	0.569056	0.552108	0.533432	0.639263	0.748055	0.953017	0.918563	0.887465	1	0.88347	0.772191	0.768039	0.649734	0.55464	0.657909	0.72023	0.700814	0.718114	0.628963	0.509677	0.403967	0.416936	0.477568	0.448858	0.526839	0.621481	0.633785	0.565847	0.496407	0.56113	0.713665	0.804865	0.737199	0.64506	0.627428	0.651869	0.582719	0.570044	0.674415	0.621567
	0.442045	0.545357	0.604544	0.537693	0.65627	0.755951	0.72	0.723073	0.648979	0.599385	0.582331	0.576123	0.517405	0.603764	0.83987	0.844078	0.844206	1	0.999133	0.887225	0.836975	0.758527	0.741442	0.742484	0.742935	0.631134	0.473438	0.449067	0.552897	0.714074	0.763887	0.665108	0.578245	0.483032	0.431869	0.481474	0.585138	0.723451	0.833193	0.879056	0.836101	0.904789	0.889019	0.742992	0.783945	0.857038	0.808227	0.745022	0.683726
	0.820565	0.893162	0.897536	0.923194	0.872979	0.759178	0.832681	0.894707	0.848535	0.820172	0.653946	0.547228	0.694852	0.731763	0.683184	0.714638	0.789536	0.910885	1	0.932046	0.963858	0.979022	0.934816	0.979211	0.915591	0.877331	0.8497	0.851872	0.838822	0.842128	0.87526	0.777649	0.627405	0.449866	0.335071	0.285745	0.334791	0.383319	0.352585	0.385419	0.498892	0.613363	0.53958	0.369575	0.476614	0.73538	0.86589	0.813758	0.762825
	0.604268	0.605442	0.507368	0.420567	0.418035	0.355946	0.390316	0.538457	0.621971	0.61827	0.650679	0.78748	0.827204	0.735157	0.715988	0.759748	0.805073	0.895001	1	0.89651	0.614564	0.498645	0.552389	0.602788	0.619229	0.51239	0.491427	0.519766	0.539825	0.542641	0.494375	0.557258	0.637928	0.644262	0.597178	0.562143	0.608095	0.760734	0.842722	0.858885	0.882674	0.887001	0.850282	0.800139	0.791068	0.796469	0.857466	0.897415	0.788741
	0.67358	0.654772	0.590902	0.524371	0.575586	0.579048	0.513081	0.5385	0.604345	0.646626	0.691938	0.723787	0.771829	0.793082	0.793299	0.812648	0.833056	0.954539	1	0.916222	0.943587	0.91495	0.836471	0.758607	0.637621	0.590476	0.558164	0.555759	0.60975	0.568477	0.418719	0.375013	0.3799	0.312296	0.286661	0.339103	0.370702	0.411214	0.496815	0.481078	0.397853	0.397701	0.369785	0.369942	0.43719	0.463966	0.500045	0.479085	0.467975
	0.546175	0.619604	0.740871	0.888509	0.745399	0.563335	0.586087	0.638736	0.694239	0.809699	0.834159	0.847758	0.876477	0.891124	0.828931	0.68876	0.768148	0.968474	1	0.899927	0.839617	0.826318	0.837927	0.758064	0.727308	0.78375	0.696269	0.585305	0.619374	0.606162	0.533344	0.562136	0.521695	0.517334	0.61018	0.689496	0.674093	0.724891	0.721926	0.63397	0.653903	0.649107	0.604665	0.518733	0.454096	0.414163	0.378315	0.407481	0.410531
	0.187499	0.21036	0.204289	0.258756	0.296928	0.256657	0.229684	0.308764	0.458048	0.554456	0.592612	0.569498	0.546148	0.566666	0.737833	0.8699	0.890411	0.988733	1	0.916209	0.881336	0.868403	0.831906	0.628966	0.347217	0.212041	0.190762	0.172556	0.189973	0.344491	0.450492	0.430675	0.385038	0.357026	0.327526	0.305106	0.39174	0.519308	0.535106	0.535216	0.522177	0.480844	0.557222	0.628743	0.558999	0.517433	0.448741	0.330304	0.262608
	0.266152	0.215691	0.19615	0.161788	0.169471	0.182243	0.193105	0.229983	0.325403	0.453124	0.550579	0.61776	0.710895	0.823122	0.878876	0.910777	0.940268	0.971896	1	0.908193	0.79484	0.772252	0.724811	0.61989	0.548339	0.431637	0.207612	0.0196786	-0.0653946	-0.0830149	-0.0638239	-0.0359393	-0.0268221	-0.0225552	-0.00906709	0.0133889	0.0408563	0.0613221	0.117461	0.19673	0.248071	0.279079	0.30685	0.363614	0.394306	0.397321	0.402756	0.442514	0.498009
	0.153771	0.108412	0.0543082	0.0951675	0.151216	0.144403	0.150291	0.117504	0.102308	0.122782	0.221651	0.338444	0.25496	0.309426	0.60384	0.800137	0.861954	0.948722	1	0.772154	0.596457	0.723183	0.802223	0.763538	0.711245	0.652336	0.592635	0.408463	0.272959	0.206604	0.0659352	0.0393186	0.101663	0.115603	0.155478	0.150214	0.0581198	0.102411	0.169675	0.106582	0.0544474	0.0532325	0.0699821	0.0940046	0.0866817	0.0709642	0.137844	0.204731	0.151895
	0.630407	0.596972	0.563777	0.582148	0.673962	0.610153	0.503661	0.47064	0.526119	0.629786	0.790345	0.929627	0.882679	0.839811	0.854284	0.926593	0.963415	0.934404	1	0.893754	0.724597	0.652597	0.531922	0.431924	0.417658	0.446177	0.486255	0.504113	0.539899	0.549243	0.577245	0.516544	0.422233	0.39201	0.407772	0.547155	0.628355	0.617922	0.566481	0.600057	0.693635	0.799865	0.8161	0.686405	0.585904	0.4847	0.518134	0.610285	0.590224
	0.582314	0.597124	0.573042	0.478151	0.392505	0.312015	0.305401	0.32942	0.316449	0.373114	0.444445	0.447918	0.53884	0.573276	0.541369	0.631725	0.773255	0.974107	1	0.784032	0.592176	0.617526	0.706297	0.753069	0.727016	0.618899	0.630173	0.788142	0.931169	0.917806	0.815223	0.652547	0.602459	0.692962	0.665977	0.588242	0.604331	0.56472	0.505386	0.528923	0.524639	0.472633	0.421348	0.36268	0.239815	0.154649	0.346951	0.470594	0.498523
	0.866409	0.843095	0.909721	0.946637	0.80616	0.822248	0.838624	0.681393	0.629054	0.653842	0.643503	0.578055	0.723768	0.89628	0.88255	0.870494	0.839148	0.937428	1	0.938234	0.928825	0.808912	0.778354	0.806641	0.707632	0.627139	0.585314	0.589031	0.574057	0.499713	0.405265	0.363399	0.367102	0.400024	0.529703	0.614862	0.509951	0.447447	0.516572	0.612135	0.653608	0.740344	0.761581	0.699201	0.661431	0.522559	0.490833	0.567726	0.600509
	0.64644	0.733019	0.894498	0.777027	0.655101	0.695841	0.704214	0.699974	0.667775	0.623806	0.661812	0.756149	0.821877	0.809893	0.778764	0.896977	0.934263	0.979864	1	0.919636	0.775433	0.686081	0.755655	0.892732	0.865265	0.67057	0.655388	0.774721	0.801089	0.779637	0.775938	0.766719	0.797936	0.884738	0.978751	0.907842	0.750022	0.63074	0.578446	0.543429	0.492393	0.559568	0.744577	0.696789	0.529119	0.520407	0.519083	0.610972	0.739925
	0.419919	0.395753	0.410088	0.406294	0.437843	0.449267	0.434119	0.401386	0.428035	0.546938	0.591466	0.719697	0.861437	0.84946	0.796621	0.750773	0.774151	0.774674	0.861014	1	0.961652	0.798862	0.696712	0.746286	0.697607	0.514151	0.398068	0.33601	0.314282	0.438362	0.464453	0.409173	0.411243	0.196333	0.0474207	0.0618492	0.068423	0.110373	0.202186	0.243011	0.254761	0.391405	0.50145	0.495176	0.535322	0.628126	0.618939	0.728118	0.776163
	0.565419	0.515969	0.580978	0.590692	0.496753	0.455171	0.44591	0.520936	0.602565	0.557958	0.578119	0.661855	0.832189	0.905963	0.886241	0.946332	0.865851	0.817489	0.948899	1	0.891564	0.905469	0.901133	0.888373	0.782571	0.586273	0.538135	0.536137	0.584315	0.710954	0.754353	0.69655	0.711935	0.689543	0.748898	0.828632	0.777317	0.699929	0.673223	0.710454	0.76728	0.727787	0.709951	0.758669	0.67234	0.671485	0.679063	0.532422	0.517548
	0.572027	0.593108	0.814101	0.979818	0.847566	0.894862	0.986543	0.856492	0.751217	0.717331	0.850607	0.898108	0.869192	0.865173	0.736933	0.790904	0.864427	0.819274	0.883708	1	0.948578	0.845045	0.863578	0.880701	0.927626	0.954861	0.901043	0.782302	0.699803	0.710989	0.723117	0.741932	0.794732	0.745242	0.636396	0.741392	0.891882	0.902718	0.754848	0.527614	0.42912	0.435901	0.407267	0.440494	0.503954	0.572813	0.669306	0.68251	0.58266
	0.835828	0.934938	0.852204	0.795859	0.852618	0.763874	0.578441	0.429119	0.339732	0.293515	0.332184	0.424896	0.491318	0.546826	0.596737	0.601176	0.613316	0.664771	0.811902	1	0.966656	0.779281	0.592618	0.604918	0.660036	0.588243	0.537549	0.458618	0.331649	0.240056	0.195043	0.211826	0.275452	0.261141	0.224355	0.272542	0.287579	0.304331	0.423465	0.508966	0.538331	0.468901	0.420722	0.45993	0.492641	0.648899	0.817468	0.820003	0.795484
	0.78186	0.792677	0.675406	0.608722	0.501459	0.3769	0.28231	0.221717	0.268064	0.307904	0.316841	0.368452	0.432196	0.491766	0.505889	0.541225	0.65442	0.804937	0.961557	1	0.969997	0.901673	0.759862	0.663123	0.609032	0.535853	0.453995	0.420881	0.416909	0.360333	0.354384	0.319075	0.325217	0.489673	0.625839	0.711012	0.79699	0.843441	0.872066	0.956468	0.975882	0.904561	0.756845	0.654728	0.675166	0.746246	0.797722	0.76328	0.684186
	0.399019	0.496984	0.551657	0.509982	0.458778	0.484433	0.547083	0.579674	0.586955	0.643152	0.750059	0.816864	0.879606	0.959244	0.981907	0.975517	0.994474	0.974955	0.968526	1	0.972862	0.887473	0.777704	0.735713	0.714617	0.642032	0.532293	0.4401	0.350962	0.255181	0.217729	0.241882	0.243167	0.209174	0.197713	0.206994	0.235843	0.26615	0.289332	0.315754	0.333359	0.330337	0.315487	0.313881	0.320203	0.314133	0.291856	0.274818	0.256962
	0.666828	0.860355	0.976974	0.966569	0.904191	0.798944	0.816232	0.685015	0.662358	0.8039	0.822141	0.752309	0.710234	0.684196	0.746157	0.816197	0.783036	0.858674	0.972394	1	0.935823	0.897521	0.822065	0.764567	0.839783	0.904065	0.783562	0.560241	0.453476	0.485215	0.449801	0.318397	0.315775	0.410111	0.520311	0.56558	0.505326	0.554352	0.620816	0.598251	0.694115	0.713834	0.71277	0.810347	0.794971	0.725937	0.684256	0.667591	0.692683
	0.331074	0.293554	0.457868	0.39624	0.291281	0.250852	0.230087	0.236638	0.323514	0.322751	0.24069	0.364013	0.461405	0.316439	0.277263	0.427192	0.519902	0.619964	0.847348	1	0.967771	0.807246	0.538774	0.42694	0.460259	0.428343	0.431204	0.414772	0.423786	0.452443	0.281546	0.327485	0.483497	0.542651	0.630689	0.656206	0.671108	0.732789	0.711075	0.707269	0.707628	0.601086	0.636818	0.701602	0.683779	0.671853	0.772056	0.723935	0.509622
	0.522717	0.460372	0.472293	0.444957	0.320163	0.29909	0.439418	0.690958	0.768795	0.63746	0.5145	0.428808	0.3826	0.408002	0.487157	0.541458	0.588652	0.667878	0.853689	1	0.970726	0.876979	0.779463	0.755616	0.819772	0.800982	0.661153	0.528765	0.510887	0.507812	0.520046	0.532772	0.509642	0.526958	0.576751	0.625059	0.647269	0.602694	0.658525	0.71379	0.709962	0.646621	0.558733	0.572962	0.62805	0.726559	0.805438	0.758458	0.687768
	0.459643	0.460016	0.528518	0.603949	0.592102	0.480177	0.522593	0.636949	0.677047	0.709012	0.732989	0.723802	0.783822	0.761195	0.762617	0.847791	0.861429	0.886752	0.912283	1	0.95101	0.905168	0.878543	0.818272	0.816021	0.7614	0.531997	0.319901	0.292475	0.263313	0.205499	0.0727844	0.151218	0.313095	0.190661	0.11595	0.202501	0.312737	0.309983	0.259804	0.363101	0.535882	0.662719	0.61659	0.581904	0.613375	0.540652	0.505367	0.557968
	0.506678	0.422297	0.278853	0.222025	0.287445	0.38852	0.382467	0.331222	0.377318	0.393869	0.418858	0.540765	0.69539	0.789474	0.85468	0.823549	0.709902	0.695515	0.842169	1	0.959883	0.899482	0.940898	0.960706	0.954611	0.973308	0.824232	0.544325	0.29644	0.200637	0.214017	0.238025	0.233366	0.158971	0.136359	0.0756717	0.0619671	0.116179	0.114799	0.113774	0.146619	0.119037	0.14424	0.214781	0.326006	0.46004	0.529245	0.644883	0.699572
	0.149825	0.194159	0.262262	0.350078	0.413249	0.434026	0.458996	0.465738	0.415357	0.417568	0.566662	0.747704	0.806208	0.788175	0.81342	0.813058	0.825253	0.85292	0.873643	0.9667	1	0.932929	0.850704	0.786446	0.731391	0.672393	0.684563	0.741486	0.695505	0.571283	0.480147	0.378916	0.290098	0.225895	0.270986	0.336188	0.311167	0.319697	0.344259	0.343731	0.330363	0.318349	0.305163	0.341013	0.387559	0.377873	0.33237	0.265728	0.228659
	0.472302	0.357862	0.303473	0.238861	0.21319	0.233125	0.430807	0.641537	0.693285	0.643519	0.573141	0.55354	0.624173	0.687957	0.626362	0.648481	0.697642	0.697135	0.799532	0.9578	1	0.956823	0.949683	0.921506	0.801173	0.736278	0.767419	0.716892	0.664341	0.625868	0.547127	0.506076	0.435909	0.415246	0.442403	0.405141	0.415558	0.481829	0.529737	0.551142	0.535943	0.525576	0.542455	0.559149	0.568099	0.547821	0.630075	0.68016	0.642823
	0.297582	0.290752	0.333888	0.457542	0.519439	0.482802	0.403291	0.418938	0.420987	0.337705	0.309891	0.330524	0.401332	0.4671	0.595681	0.712407	0.777509	0.892315	0.93129	0.961883	1	0.87725	0.713981	0.599072	0.537655	0.533306	0.536041	0.559702	0.593867	0.573514	0.523886	0.457793	0.371251	0.317158	0.303556	0.364201	0.439922	0.416237	0.455818	0.520338	0.471716	0.460954	0.44938	0.381212	0.396301	0.395241	0.269479	0.176767	0.195623
	0.0585187	0.19721	0.262197	0.258109	0.270945	0.238199	0.314	0.438787	0.399028	0.30966	0.282752	0.242938	0.271089	0.413951	0.593548	0.698015	0.743089	0.830825	0.83877	0.954286	1	0.853426	0.718342	0.59158	0.511933	0.411143	0.308959	0.255026	0.310671	0.419719	0.472455	0.449193	0.386616	0.408152	0.453775	0.607215	0.754333	0.683779	0.573835	0.499465	0.47071	0.534973	0.489328	0.406297	0.368771	0.246814	0.231646	0.239173	0.159372
	0.484017	0.366076	0.254265	0.25684	0.318924	0.364624	0.323395	0.364728	0.505618	0.471179	0.385649	0.385711	0.481793	0.684113	0.755201	0.740358	0.74657	0.879299	0.981412	0.971256	1	0.97729	0.898957	0.802049	0.702474	0.661058	0.627723	0.579482	0.583121	0.562747	0.669938	0.74124	0.6319	0.570611	0.636583	0.687906	0.671292	0.728667	0.75122	0.831836	0.932904	0.790222	0.680798	0.676205	0.656727	0.647814	0.600109	0.534944	0.501978
	0.701891	0.680811	0.53312	0.454496	0.558591	0.554633	0.398604	0.344766	0.531589	0.666175	0.763832	0.883087	0.786663	0.738733	0.670162	0.553785	0.648468	0.784579	0.762934	0.933431	1	0.739833	0.509883	0.413625	0.38184	0.351189	0.333828	0.448427	0.598316	0.519745	0.410863	0.45411	0.611332	0.638973	0.572404	0.673907	0.511918	0.402281	0.683889	0.793884	0.829971	0.812365	0.747379	0.825213	0.875054	0.80944	0.744414	0.685717	0.656805
	0.65393	0.629287	0.689238	0.778315	0.741339	0.651247	0.566493	0.59504	0.679464	0.565691	0.360435	0.326967	0.359194	0.281103	0.222192	0.257662	0.282725	0.409756	0.656314	0.871572	1	0.916967	0.761431	0.595726	0.462929	0.436768	0.368509	0.285684	0.254199	0.291955	0.347721	0.418023	0.504893	0.564688	0.623636	0.605336	0.52465	0.419949	0.381123	0.377795	0.387499	0.467088	0.490972	0.557103	0.711662	0.792841	0.741062	0.727625	0.859436
	0.701855	0.759801	0.793567	0.671355	0.666671	0.767358	0.732421	0.664998	0.676516	0.710787	0.761852	0.813721	0.755359	0.675207	0.586677	0.598372	0.675143	0.681066	0.791546	0.984646	1	0.887609	0.85655	0.857246	0.870981	0.801387	0.723145	0.755159	0.758933	0.756078	0.83453	0.919539	0.91125	0.852648	0.865531	0.880298	0.799192	0.829096	0.929133	0.863748	0.769015	0.720481	0.760221	0.821441	0.781254	0.773814	0.733076	0.731789	0.8204
	0.718212	0.873529	0.841122	0.817205	0.84855	0.789596	0.755453	0.790973	0.786403	0.822429	0.747366	0.674533	0.778932	0.797209	0.766199	0.64501	0.518309	0.659376	0.783778	0.875852	1	0.969052	0.835102	0.7225	0.722324	0.750939	0.718664	0.688986	0.645328	0.64437	0.790341	0.845369	0.858767	0.869871	0.891043	0.949497	0.919499	0.842784	0.845327	0.943138	0.886076	0.716917	0.727898	0.725494	0.733361	0.74931	0.769445	0.872014	0.80617
	0.870893	0.869143	0.717286	0.635175	0.656039	0.694897	0.62644	0.564285	0.520745	0.57181	0.70547	0.684069	0.695508	0.808729	0.719503	0.603083	0.633306	0.667627	0.595661	0.811608	1	0.803113	0.682674	0.734703	0.815814	0.838332	0.782858	0.799471	0.911314	0.902719	0.781537	0.720388	0.80834	0.868695	0.813684	0.789589	0.804607	0.765058	0.822654	0.879984	0.815604	0.768846	0.715057	0.789431	0.845213	0.847402	0.845166	0.779649	0.743817
	0.828077	0.691973	0.650621	0.704605	0.616923	0.508964	0.465076	0.39234	0.318187	0.265059	0.282431	0.304503	0.396077	0.532049	0.537301	0.516427	0.571967	0.626994	0.730924	0.883021	0.969554	1	0.94004	0.897759	0.852777	0.736356	0.536585	0.320619	0.233402	0.222579	0.209015	0.22616	0.226295	0.146926	0.105618	0.150864	0.285599	0.485837	0.550481	0.488337	0.405533	0.403863	0.445895	0.402927	0.483609	0.666424	0.864407	0.934816	0.918174
	0.493145	0.567271	0.669569	0.550147	0.402286	0.41051	0.441536	0.390757	0.334624	0.385711	0.420398	0.42641	0.420178	0.469057	0.573586	0.576996	0.585051	0.763495	0.873323	0.94082	0.980231	1	0.92639	0.745447	0.675782	0.588711	0.480591	0.419059	0.349823	0.461089	0.759519	0.940848	0.950103	0.933673	0.917669	0.83342	0.790853	0.785464	0.843413	0.918592	0.848985	0.812205	0.875689	0.900407	0.954177	0.888723	0.704385	0.6928	0.722519
	0.557267	0.461018	0.401491	0.301422	0.253918	0.294489	0.298736	0.428149	0.613184	0.74805	0.784713	0.658609	0.492048	0.436441	0.532095	0.583333	0.635722	0.730817	0.920795	0.965316	0.853372	1	0.983873	0.829427	0.771196	0.729547	0.661458	0.6806	0.641501	0.577065	0.581301	0.533311	0.620661	0.637881	0.562811	0.564108	0.619329	0.790512	0.852817	0.867645	0.875667	0.771966	0.761452	0.79546	0.819331	0.866466	0.706212	0.581978	0.665278
	0.250239	0.186536	0.141705	0.103414	0.103932	0.174754	0.318918	0.438408	0.51426	0.577519	0.537501	0.448805	0.377666	0.35419	0.467037	0.565217	0.596115	0.655313	0.763213	0.885421	0.955067	1	0.974145	0.899894	0.820931	0.77276	0.817285	0.856998	0.885633	0.897234	0.875557	0.858138	0.831561	0.803372	0.722593	0.581492	0.459201	0.37437	0.280224	0.231591	0.201444	0.163862	0.123951	0.0805867	0.0772172	0.119742	0.188997	0.219722	0.248389
	0.337828	0.293188	0.317755	0.241929	0.210667	0.263334	0.244668	0.323053	0.430113	0.480863	0.592466	0.782059	0.847583	0.774224	0.774828	0.814837	0.926565	0.971981	0.88919	0.856651	0.913531	1	0.922082	0.654724	0.413523	0.276436	0.277724	0.35801	0.436071	0.51228	0.579396	0.672173	0.719278	0.707485	0.657989	0.623268	0.569075	0.53524	0.596311	0.658649	0.654093	0.644885	0.675638	0.696685	0.687241	0.656834	0.638989	0.653515	0.624926
	0.620886	0.763567	0.778672	0.55884	0.487161	0.468217	0.304047	0.302691	0.429764	0.409607	0.318909	0.320413	0.267818	0.208865	0.219613	0.233325	0.371492	0.513845	0.631047	0.731465	0.852073	1	0.845571	0.698153	0.694144	0.527832	0.399219	0.416647	0.518217	0.562932	0.51039	0.497167	0.497228	0.499639	0.466652	0.391932	0.273131	0.234171	0.316263	0.344761	0.302329	0.2878	0.24788	0.143052	0.173165	0.265557	0.365515	0.533182	0.63386
	0.616057	0.520123	0.45716	0.405275	0.341528	0.293937	0.24786	0.233533	0.2077	0.197866	0.229017	0.296989	0.371317	0.375716	0.338337	0.361881	0.408837	0.426721	0.574417	0.84274	0.992786	1	0.92742	0.769545	0.607983	0.441311	0.288447	0.259468	0.278849	0.304925	0.308305	0.246405	0.234403	0.254806	0.277862	0.293178	0.359085	0.448973	0.53373	0.601436	0.704754	0.866861	0.858596	0.834261	0.915867	0.887564	0.789365	0.710809	0.664266
	0.621442	0.619198	0.516575	0.489725	0.569135	0.586355	0.578477	0.629299	0.614487	0.58311	0.538979	0.469136	0.466436	0.447013	0.420361	0.489959	0.545871	0.726525	0.854959	0.837369	0.962749	1	0.941346	0.884662	0.87837	0.880841	0.803761	0.733895	0.746643	0.680166	0.5412	0.521527	0.698173	0.829	0.705656	0.573006	0.569451	0.585276	0.617071	0.735596	0.670979	0.613017	0.725352	0.68227	0.595463	0.669604	0.779459	0.777421	0.699828
	0.876291	0.888752	0.829765	0.744135	0.671148	0.628502	0.754672	0.82823	0.852293	0.820003	0.802129	0.764981	0.856914	0.84807	0.655915	0.734605	0.753765	0.657336	0.734429	0.817465	0.939686	1	0.889109	0.782234	0.716997	0.632884	0.693656	0.772268	0.693631	0.69266	0.706048	0.823209	0.930766	0.842059	0.761831	0.677212	0.606764	0.616967	0.62506	0.58142	0.602167	0.583128	0.513962	0.637392	0.811118	0.847976	0.78305	0.697403	0.808989
	0.658345	0.646295	0.598884	0.568689	0.688231	0.874255	0.887171	0.846274	0.868554	0.860142	0.769995	0.850386	0.965244	0.892929	0.882787	0.920974	0.919192	0.903326	0.923018	0.903433	0.865898	1	0.943572	0.777966	0.762123	0.699332	0.602324	0.501666	0.515002	0.646948	0.662914	0.608785	0.640707	0.706237	0.677162	0.591111	0.526973	0.526161	0.563858	0.606167	0.629401	0.605259	0.567377	0.519358	0.548954	0.610929	0.618274	0.568063	0.523341
	0.735121	0.590327	0.569329	0.572571	0.620318	0.705465	0.739979	0.844887	0.902883	0.813022	0.744415	0.684737	0.586832	0.54676	0.622995	0.796389	0.949205	0.950794	0.898478	0.915904	0.950594	0.990694	1	0.889418	0.835201	0.814777	0.762481	0.793142	0.806905	0.66602	0.712501	0.788104	0.707921	0.676541	0.589633	0.52544	0.559824	0.632815	0.645115	0.597869	0.471312	0.291518	0.249019	0.289249	0.336772	0.441331	0.485747	0.582288	0.770364
	0.790493	0.741201	0.608486	0.66873	0.759415	0.690292	0.600949	0.509565	0.414282	0.441437	0.545244	0.556559	0.617482	0.639972	0.608976	0.70328	0.78239	0.820504	0.870685	0.901636	0.921135	0.9937	1	0.804825	0.650211	0.509456	0.361226	0.292987	0.326228	0.424959	0.446742	0.5625	0.715889	0.713588	0.694436	0.716147	0.669646	0.644587	0.68288	0.650569	0.619352	0.734407	0.846306	0.944338	0.930076	0.807202	0.881906	0.985201	0.965274
	0.667913	0.610883	0.610262	0.60823	0.574346	0.606271	0.607037	0.590351	0.571353	0.566145	0.613216	0.639372	0.672754	0.734816	0.743407	0.765285	0.703866	0.656809	0.741362	0.824555	0.853061	0.909021	1	0.964256	0.856057	0.772136	0.727404	0.648587	0.567409	0.537334	0.526807	0.468584	0.453734	0.463213	0.450232	0.507867	0.549389	0.468629	0.361515	0.403808	0.444055	0.424192	0.441748	0.438169	0.438649	0.415603	0.457857	0.491875	0.530774
	0.527531	0.40247	0.464493	0.355537	0.332678	0.445866	0.56053	0.50738	0.395312	0.455576	0.503612	0.60071	0.702027	0.635854	0.5334	0.547877	0.749167	0.84312	0.760702	0.776702	0.875699	0.984111	1	0.959552	0.884769	0.795338	0.775475	0.69386	0.538179	0.418212	0.508085	0.721944	0.753187	0.611703	0.55615	0.533995	0.532356	0.570918	0.585987	0.591368	0.584344	0.514337	0.478861	0.599861	0.727644	0.796245	0.746717	0.66767	0.693142
	0.832032	0.841468	0.872151	0.828962	0.724289	0.719652	0.726884	0.628751	0.584432	0.599438	0.678278	0.683248	0.505564	0.36864	0.39237	0.49987	0.569317	0.632776	0.660896	0.716334	0.860019	0.998571	1	0.911591	0.863201	0.886832	0.928553	0.966536	0.968501	0.754192	0.627665	0.6229	0.523073	0.530815	0.63768	0.714296	0.688522	0.666569	0.737437	0.769524	0.823074	0.943598	0.991144	0.967008	0.887184	0.849169	0.868142	0.742933	0.658536
	0.207081	0.201854	0.134361	0.103755	0.14079	0.19483	0.234853	0.313742	0.454334	0.564347	0.617279	0.678514	0.770712	0.829536	0.885922	0.936946	0.930371	0.882539	0.817235	0.785767	0.848288	0.997989	1	0.820837	0.624017	0.421461	0.335306	0.376562	0.413516	0.441441	0.530913	0.630656	0.664667	0.642768	0.61539	0.571603	0.49322	0.539201	0.570406	0.52739	0.555528	0.607428	0.622603	0.585396	0.517435	0.422575	0.32189	0.255003	0.232665
	0.945745	0.781126	0.750963	0.902907	0.959809	0.70553	0.511882	0.683016	0.825679	0.822047	0.822564	0.86381	0.881306	0.790873	0.713266	0.482962	0.333364	0.34381	0.416298	0.545382	0.668523	0.925291	1	0.923532	0.942434	0.85574	0.743823	0.758403	0.867462	0.916107	0.923373	0.952417	0.866548	0.845662	0.854416	0.66947	0.721503	0.818387	0.693783	0.756364	0.857552	0.974102	0.99332	0.901021	0.939054	0.97461	0.915101	0.767135	0.705654
	0.265323	0.216629	0.252188	0.26034	0.21589	0.215112	0.210063	0.172295	0.159168	0.202687	0.254343	0.244348	0.220508	0.252561	0.364067	0.461044	0.502249	0.597981	0.806836	0.7699	0.656773	0.852458	1	0.876687	0.655507	0.493231	0.398491	0.35641	0.316363	0.352614	0.360857	0.360129	0.4403	0.405877	0.468735	0.675415	0.799706	0.85909	0.907531	0.870272	0.767181	0.639009	0.692091	0.960983	0.987682	0.892773	0.809554	0.597803	0.391285
	0.791243	0.70489	0.806393	0.949956	0.849546	0.814133	0.839902	0.887108	0.845989	0.697395	0.763583	0.838427	0.807396	0.729113	0.586729	0.505208	0.50893	0.612726	0.712062	0.591766	0.631587	0.925725	1	0.885713	0.768675	0.662675	0.605871	0.607817	0.625814	0.651977	0.690624	0.791774	0.945142	0.965837	0.777568	0.632362	0.688297	0.789192	0.755019	0.630989	0.481636	0.419294	0.589549	0.824251	0.888563	0.724058	0.598563	0.740119	0.81136
	0.592608	0.595562	0.595636	0.585881	0.598064	0.621177	0.640293	0.652224	0.582746	0.664509	0.747317	0.717329	0.710451	0.692681	0.685765	0.593734	0.60033	0.660748	0.704055	0.861331	0.914515	0.938295	1	0.945725	0.831243	0.743659	0.734438	0.753821	0.736792	0.690691	0.615527	0.658829	0.763482	0.789183	0.728744	0.603784	0.600568	0.674541	0.704495	0.663849	0.635863	0.648901	0.746794	0.816164	0.715456	0.626951	0.567439	0.55246	0.548093
	0.29666	0.36638	0.383439	0.297768	0.233907	0.292253	0.459953	0.601208	0.734207	0.89086	0.774388	0.639295	0.691689	0.674709	0.643804	0.682842	0.746587	0.896599	0.94641	0.882623	0.900077	0.966594	1	0.899464	0.823077	0.868606	0.892288	0.9483	0.949338	0.870946	0.744934	0.491448	0.372211	0.486258	0.698512	0.888095	0.957462	0.987175	0.858767	0.678781	0.504686	0.341454	0.333183	0.423821	0.503673	0.465669	0.41898	0.373723	0.355895
	0.714362	0.758779	0.663633	0.739398	0.778729	0.721577	0.719818	0.744129	0.824601	0.911448	0.865923	0.81291	0.751032	0.7801	0.797798	0.694994	0.744637	0.743988	0.749337	0.856912	0.909937	0.970401	1	0.97261	0.894245	0.70048	0.632826	0.688414	0.681003	0.674807	0.574198	0.453681	0.455831	0.581213	0.678281	0.784757	0.760853	0.723	0.724586	0.575524	0.519368	0.58499	0.792816	0.891526	0.898468	0.921717	0.902695	0.770748	0.568224
	0.3173	0.344216	0.315725	0.231747	0.228653	0.249505	0.283325	0.279904	0.274647	0.314328	0.375042	0.326461	0.324156	0.44273	0.523001	0.630554	0.769768	0.833915	0.834021	0.769626	0.766826	0.918537	1	0.908797	0.813757	0.74764	0.654071	0.543982	0.513384	0.553516	0.478603	0.380173	0.451117	0.646985	0.699015	0.692489	0.66813	0.546865	0.452461	0.326002	0.361524	0.468542	0.409889	0.381642	0.40217	0.358332	0.274147	0.332844	0.39646
	0.672099	0.615655	0.567713	0.511369	0.477246	0.467164	0.554868	0.643558	0.613101	0.620985	0.686549	0.602229	0.607814	0.763339	0.842685	0.857718	0.772865	0.787105	0.758472	0.715719	0.79041	0.935577	1	0.902071	0.82975	0.608553	0.48046	0.452003	0.378938	0.36081	0.359823	0.379023	0.490064	0.570367	0.448346	0.444746	0.426294	0.375742	0.439079	0.417892	0.451124	0.515254	0.55367	0.720795	0.640773	0.572828	0.774097	0.867436	0.886431
	0.381929	0.490545	0.480961	0.484702	0.579727	0.678684	0.705301	0.710419	0.766615	0.821893	0.795108	0.795771	0.849715	0.925328	0.921652	0.831913	0.826981	0.872022	0.924509	0.937857	0.958408	0.95542	0.968336	1	0.9887	0.930627	0.841954	0.778197	0.75194	0.795985	0.775121	0.694239	0.636446	0.545448	0.54876	0.493893	0.306867	0.261153	0.26115	0.268236	0.296777	0.268903	0.277725	0.275779	0.317946	0.350511	0.284873	0.295333	0.323867
	0.458445	0.468883	0.54283	0.559999	0.560076	0.593868	0.561242	0.580828	0.658401	0.632332	0.568946	0.56882	0.590975	0.592628	0.613284	0.718471	0.818011	0.867156	0.895218	0.963897	0.999945	0.930455	0.970619	1	0.907919	0.745865	0.590216	0.515178	0.433678	0.353509	0.304672	0.337295	0.34875	0.333652	0.31293	0.267342	0.241224	0.255863	0.323732	0.394852	0.518816	0.634462	0.663692	0.690446	0.671795	0.597517	0.543417	0.496265	0.467554
	0.659504	0.663816	0.740335	0.73638	0.637715	0.571719	0.480848	0.461526	0.483716	0.449349	0.462877	0.494553	0.505186	0.50768	0.608863	0.690347	0.566979	0.46605	0.519706	0.579986	0.595818	0.674961	0.870221	1	0.986097	0.958173	0.868016	0.718636	0.686653	0.665457	0.636281	0.575688	0.542086	0.570481	0.626507	0.6947	0.689714	0.717606	0.716655	0.687015	0.732213	0.791644	0.920156	0.937511	0.838533	0.780211	0.732777	0.76869	0.728016
	0.751304	0.852772	0.921917	0.935801	0.818182	0.732191	0.723074	0.818838	0.827006	0.71569	0.715331	0.707813	0.660841	0.799829	0.94275	0.84255	0.785595	0.812363	0.835018	0.885082	0.915632	0.934763	0.996963	1	0.9672	0.894126	0.774166	0.652033	0.551306	0.493089	0.491898	0.590953	0.703275	0.674242	0.520012	0.538166	0.639701	0.620578	0.561031	0.487359	0.428463	0.443136	0.487291	0.581272	0.6529	0.583513	0.556537	0.607269	0.626022
	0.706035	0.767887	0.784367	0.844379	0.843163	0.779145	0.676554	0.603203	0.533612	0.424715	0.431614	0.493166	0.49539	0.448693	0.374755	0.316705	0.341864	0.447241	0.379283	0.304465	0.306546	0.542963	0.966326	1	0.842809	0.794865	0.734011	0.646041	0.590558	0.618985	0.649466	0.539153	0.383419	0.265679	0.27168	0.293535	0.242368	0.32291	0.403601	0.386004	0.333354	0.290918	0.245055	0.219212	0.267672	0.270506	0.35886	0.408413	0.346004
	0.747037	0.782577	0.769235	0.682639	0.626784	0.544133	0.427343	0.416619	0.380074	0.363265	0.434943	0.473481	0.404144	0.35843	0.475908	0.606703	0.629036	0.60062	0.686576	0.873655	0.966603	0.907826	0.918347	1	0.986169	0.94507	0.932291	0.898078	0.778665	0.649036	0.524671	0.584023	0.752428	0.73654	0.605355	0.479202	0.445669	0.516604	0.583942	0.565011	0.556505	0.602624	0.628262	0.583385	0.520963	0.534053	0.50155	0.482123	0.519264
	0.819739	0.785744	0.803266	0.609212	0.444439	0.366452	0.21847	0.0782723	0.0226578	0.0581413	0.194578	0.198859	0.050736	0.0207673	0.0446897	-0.0227245	-0.0636282	-0.0302121	0.229533	0.550047	0.601307	0.62967	0.831403	1	0.971644	0.734786	0.655475	0.791881	0.711587	0.582474	0.480976	0.367439	0.23834	0.12942	0.121108	0.147817	0.162661	0.193417	0.407961	0.721839	0.820978	0.78134	0.659055	0.452149	0.366079	0.478533	0.586544	0.671653	0.797308
	0.567913	0.602125	0.53993	0.367441	0.312556	0.358285	0.442033	0.548644	0.505853	0.4347	0.476284	0.463631	0.420934	0.495761	0.531643	0.502106	0.541891	0.524445	0.645835	0.793619	0.890616	0.907182	0.91401	1	0.840683	0.577277	0.488805	0.523895	0.560383	0.655012	0.625773	0.491933	0.437732	0.433594	0.578146	0.653462	0.525845	0.47811	0.481283	0.487008	0.61573	0.705787	0.739242	0.647915	0.550616	0.555005	0.565932	0.633354	0.690458
	0.465867	0.456439	0.415121	0.373794	0.39887	0.394246	0.315981	0.266603	0.28566	0.253329	0.234006	0.286334	0.347834	0.429386	0.516241	0.691132	0.830129	0.80645	0.73136	0.742616	0.873885	0.988768	0.976994	1	0.970733	0.856715	0.79364	0.694845	0.644059	0.68023	0.738459	0.815954	0.821607	0.754567	0.728539	0.669172	0.531145	0.500402	0.599385	0.663464	0.558562	0.399692	0.385264	0.295785	0.202498	0.189289	0.116118	0.141934	0.308114
	0.579772	0.391275	0.391183	0.46514	0.567916	0.7347	0.896308	0.924844	0.953438	0.976931	0.765027	0.554433	0.442133	0.459301	0.679877	0.884678	0.896617	0.884212	0.857204	0.887468	0.918538	0.867351	0.982142	1	0.832155	0.821097	0.919511	0.932473	0.820796	0.646697	0.504211	0.428116	0.183785	-0.000904209	0.124007	0.211999	0.217033	0.391399	0.521892	0.556163	0.713584	0.856977	0.89659	0.715474	0.672042	0.85888	0.946327	0.905785	0.865832
	0.817044	0.736789	0.76744	0.742636	0.732689	0.803392	0.855371	0.907614	0.941053	0.927999	0.868769	0.880443	0.92832	0.911109	0.856426	0.828042	0.808349	0.809469	0.819764	0.804099	0.81359	0.882785	0.980947	1	0.843213	0.635481	0.617601	0.638978	0.61531	0.604143	0.603254	0.617166	0.613132	0.597727	0.600872	0.571301	0.539971	0.606129	0.645408	0.614416	0.647991	0.728292	0.825856	0.917177	0.910615	0.8405	0.820618	0.793758	0.820442
	0.627276	0.758557	0.716151	0.644962	0.680448	0.709072	0.694765	0.667943	0.684649	0.780846	0.814639	0.78845	0.721356	0.675943	0.758955	0.772648	0.706542	0.586823	0.531101	0.679075	0.779687	0.831612	0.928613	1	0.987685	0.883752	0.67335	0.517001	0.434511	0.406379	0.505037	0.730068	0.743797	0.556304	0.462688	0.383981	0.324671	0.283978	0.279809	0.253539	0.211799	0.227466	0.28857	0.377474	0.448757	0.401185	0.426157	0.475776	0.383786
	0.471451	0.46127	0.50219	0.57927	0.684568	0.714672	0.597103	0.551968	0.549805	0.573706	0.518498	0.484426	0.58076	0.66297	0.64672	0.655721	0.72751	0.779348	0.838273	0.829899	0.79791	0.791841	0.868595	1	0.944184	0.761923	0.541534	0.311288	0.226505	0.287317	0.358823	0.387123	0.478874	0.544745	0.559393	0.639643	0.681491	0.575529	0.434417	0.425548	0.481004	0.521936	0.515615	0.546489	0.541632	0.376168	0.288422	0.283489	0.304138
	0.34593	0.388327	0.456497	0.426966	0.421433	0.483706	0.522423	0.507827	0.497643	0.529146	0.508349	0.508069	0.628162	0.745256	0.811041	0.758381	0.624779	0.624528	0.683895	0.750117	0.882449	0.955103	0.965638	1	0.99595	0.847363	0.591951	0.342303	0.172824	0.110161	0.153607	0.212765	0.176401	0.161156	0.184469	0.183967	0.204332	0.21761	0.25046	0.288141	0.279136	0.281994	0.27218	0.265047	0.273635	0.254805	0.249713	0.281843	0.33066
	0.556032	0.630627	0.66485	0.636522	0.68503	0.681292	0.723306	0.878359	0.926282	0.771878	0.602696	0.617069	0.699604	0.762	0.775429	0.882567	0.959579	0.823312	0.646271	0.652789	0.830465	0.823497	0.871761	1	0.932238	0.996385	0.984183	0.714435	0.566823	0.504097	0.575264	0.649196	0.628675	0.57311	0.488408	0.443322	0.393332	0.444992	0.566723	0.532758	0.495092	0.547956	0.626169	0.761632	0.759587	0.680819	0.672018	0.587645	0.580914
	0.607784	0.670646	0.696316	0.706965	0.687233	0.653514	0.64363	0.646514	0.6286	0.597291	0.589848	0.595554	0.610506	0.614215	0.652998	0.727477	0.795586	0.841974	0.854935	0.851649	0.839101	0.810584	0.817222	0.913749	1	0.98389	0.900817	0.831961	0.794225	0.733637	0.654629	0.579457	0.484708	0.378552	0.325913	0.328756	0.322766	0.339196	0.34569	0.344462	0.320761	0.278215	0.307903	0.378929	0.41054	0.403356	0.386906	0.375527	0.370746
	0.532234	0.623653	0.795047	0.928662	0.945208	0.879119	0.826191	0.800842	0.757332	0.700261	0.66031	0.652551	0.645404	0.686193	0.725133	0.686361	0.597134	0.556615	0.596124	0.653814	0.731164	0.798413	0.881948	0.961617	1	0.965608	0.922756	0.907116	0.762616	0.555409	0.44535	0.39692	0.343455	0.286531	0.251642	0.194975	0.150729	0.154944	0.153242	0.147693	0.15072	0.236831	0.337172	0.379245	0.42656	0.448371	0.434688	0.45595	0.542563
	0.463149	0.448509	0.415957	0.413058	0.451411	0.423715	0.399011	0.433965	0.443793	0.37004	0.35243	0.413353	0.46516	0.5136	0.467624	0.431323	0.510536	0.575357	0.574791	0.516902	0.46784	0.577707	0.733732	0.889557	1	0.97725	0.885278	0.697694	0.526436	0.4132	0.368433	0.336142	0.196017	0.149001	0.294299	0.384179	0.374702	0.395065	0.448067	0.47224	0.419911	0.401649	0.416279	0.4188	0.489433	0.542564	0.539064	0.533797	0.640796
	0.6288	0.657439	0.697912	0.615775	0.494262	0.504063	0.531314	0.580932	0.629009	0.527055	0.429164	0.475898	0.56773	0.565031	0.671658	0.810387	0.806056	0.807693	0.892905	0.912981	0.860986	0.80744	0.798736	0.962681	1	0.812269	0.730578	0.610329	0.400181	0.391168	0.385432	0.35325	0.409681	0.392894	0.43015	0.485725	0.510588	0.485465	0.437536	0.507965	0.614427	0.688374	0.754391	0.827548	0.823279	0.841435	0.867099	0.884819	0.817912
	0.512528	0.389139	0.282717	0.223448	0.212917	0.269191	0.486819	0.726613	0.736302	0.647314	0.581328	0.501082	0.464992	0.459035	0.499033	0.511328	0.538614	0.555625	0.480876	0.549055	0.72918	0.762779	0.839048	0.965592	1	0.98923	0.91402	0.751423	0.496805	0.296539	0.174743	0.15202	0.284568	0.347181	0.360917	0.404483	0.343514	0.296894	0.284331	0.350327	0.415702	0.401615	0.360911	0.411417	0.483297	0.499434	0.472391	0.486716	0.64458
	0.556537	0.410081	0.441662	0.39432	0.321279	0.32427	0.396865	0.400184	0.382884	0.434298	0.37649	0.375143	0.456976	0.443597	0.425518	0.514263	0.445125	0.305403	0.29132	0.516504	0.748876	0.853358	0.971343	0.991355	1	0.954022	0.881671	0.773249	0.610497	0.545621	0.520063	0.491258	0.413558	0.297579	0.239182	0.150585	0.161372	0.21827	0.261023	0.34129	0.420666	0.487054	0.498066	0.486355	0.445707	0.457023	0.602499	0.842278	0.894283
	0.6185	0.509778	0.448843	0.575347	0.747257	0.787789	0.688037	0.57104	0.46781	0.456128	0.510082	0.571031	0.574321	0.527824	0.493724	0.357967	0.270038	0.343968	0.402664	0.497321	0.706039	0.894814	0.96853	0.957126	1	0.967562	0.860271	0.82355	0.773292	0.681777	0.592964	0.614174	0.626559	0.608484	0.682153	0.683013	0.644524	0.656309	0.580931	0.611247	0.755595	0.740857	0.662907	0.653939	0.663714	0.685017	0.727984	0.644761	0.592483
	0.375261	0.32514	0.258415	0.221087	0.316637	0.472503	0.570979	0.63354	0.673229	0.655906	0.608553	0.550383	0.52629	0.517418	0.474041	0.385728	0.291329	0.274502	0.359263	0.438339	0.546707	0.684684	0.772689	0.907995	1	0.871363	0.612162	0.388851	0.252369	0.196803	0.177071	0.17243	0.154725	0.127874	0.114484	0.101594	0.0928624	0.0720539	0.0556444	0.0635033	0.12198	0.276053	0.435543	0.505037	0.556469	0.62315	0.65852	0.616528	0.550341
	0.6716	0.650717	0.650219	0.717896	0.812331	0.836399	0.852869	0.932354	0.935325	0.79042	0.559435	0.355611	0.197537	0.0869369	0.107909	0.216373	0.352966	0.530734	0.623017	0.637224	0.673719	0.736906	0.84628	0.963351	1	0.898731	0.794495	0.840191	0.833206	0.648421	0.5027	0.441613	0.351859	0.241177	0.196594	0.182486	0.139248	0.108732	0.116827	0.129635	0.168144	0.338139	0.515976	0.510051	0.501245	0.662547	0.859828	0.830717	0.672687
	0.424764	0.335742	0.231267	0.171609	0.163778	0.141537	0.115311	0.118167	0.154412	0.178956	0.155536	0.111358	0.0788053	0.0762086	0.0840484	0.0765586	0.0594185	0.0621752	0.100702	0.279287	0.548823	0.708813	0.782709	0.891031	1	0.969223	0.711221	0.427785	0.309222	0.277423	0.296845	0.303813	0.270291	0.237487	0.209115	0.201823	0.205785	0.22483	0.25443	0.242112	0.214776	0.20067	0.201703	0.187068	0.147354	0.15309	0.229565	0.369457	0.526317
	0.524445	0.475428	0.386228	0.40474	0.436875	0.364221	0.252855	0.180511	0.143121	0.0531854	-0.0438402	-0.083181	-0.0602269	0.0347749	0.173638	0.375578	0.504942	0.475007	0.46988	0.497597	0.46793	0.457334	0.566275	0.800707	1	0.981983	0.806331	0.672321	0.768522	0.89794	0.85728	0.792118	0.787641	0.774838	0.726195	0.610241	0.451324	0.35868	0.237846	0.142085	0.139602	0.151789	0.273895	0.463712	0.523449	0.467574	0.412593	0.406657	0.441212
	0.479484	0.332759	0.175312	0.116216	0.162259	0.240288	0.204311	0.146393	0.247495	0.26592	0.163073	0.092327	0.0959722	0.132504	0.170673	0.205383	0.2948	0.447363	0.65232	0.721781	0.747981	0.875274	0.894097	0.990582	1	0.825069	0.74316	0.746576	0.75902	0.731458	0.590257	0.428699	0.360476	0.395564	0.425379	0.374326	0.338889	0.323972	0.296681	0.270227	0.332065	0.356894	0.370006	0.508047	0.55599	0.54414	0.554559	0.500167	0.555752
	0.76814	0.737582	0.688879	0.614284	0.520894	0.425102	0.377839	0.348109	0.357451	0.349232	0.254017	0.20793	0.206628	0.186276	0.146421	0.114887	0.099798	0.147986	0.273344	0.383533	0.52259	0.698913	0.798893	0.895495	1	0.925583	0.707634	0.498624	0.397517	0.349598	0.304125	0.296187	0.310619	0.295751	0.28126	0.268929	0.240162	0.201957	0.202277	0.291813	0.327371	0.380269	0.444549	0.383988	0.333362	0.417921	0.524539	0.586741	0.688425
	0.131302	0.173451	0.316362	0.431305	0.597713	0.724604	0.716924	0.717743	0.690893	0.747996	0.854028	0.946443	0.983552	0.832967	0.768202	0.721483	0.600276	0.375351	0.176333	0.197042	0.214222	0.222595	0.404399	0.812782	1	0.933159	0.781274	0.634651	0.607215	0.582591	0.495533	0.354449	0.307074	0.383264	0.503716	0.642455	0.657031	0.589322	0.596553	0.614551	0.603951	0.599615	0.579438	0.518176	0.46818	0.426421	0.323614	0.195956	0.164155
	0.455046	0.383322	0.288744	0.260583	0.257649	0.213432	0.226408	0.267167	0.267199	0.280195	0.312736	0.356889	0.279814	0.180375	0.180956	0.18838	0.203114	0.169005	0.151409	0.319212	0.404507	0.449217	0.676176	0.905138	1	0.986357	0.759907	0.589215	0.576361	0.454541	0.452808	0.455442	0.407478	0.413861	0.444364	0.44044	0.362423	0.344574	0.372641	0.325202	0.280245	0.315754	0.272433	0.279463	0.38808	0.499947	0.55284	0.533555	0.492055
	0.386073	0.425253	0.38167	0.394703	0.511453	0.465678	0.425616	0.432234	0.466201	0.543388	0.681512	0.943836	0.998236	0.757034	0.637149	0.686208	0.624759	0.507043	0.391904	0.311115	0.35407	0.476315	0.660737	0.932451	1	0.896537	0.809072	0.658634	0.539365	0.53367	0.488802	0.273323	0.220688	0.286396	0.247976	0.240669	0.310942	0.347354	0.318619	0.386281	0.473212	0.481709	0.480676	0.553096	0.611221	0.535173	0.449245	0.37902	0.382308
	0.368386	0.393623	0.329686	0.332239	0.413453	0.39746	0.329272	0.305413	0.240911	0.20702	0.214942	0.277251	0.397717	0.358316	0.321303	0.308926	0.313136	0.387756	0.476538	0.658254	0.868748	0.808236	0.771236	0.92103	1	0.956865	0.788257	0.61083	0.413917	0.317017	0.322353	0.336034	0.248325	0.214376	0.326469	0.343139	0.254869	0.211833	0.20496	0.244702	0.36113	0.404147	0.386226	0.350846	0.333549	0.287188	0.260554	0.329208	0.33712
	0.720325	0.620329	0.579657	0.510165	0.449267	0.430035	0.427078	0.42972	0.406326	0.360828	0.353143	0.347272	0.316396	0.284304	0.305974	0.417096	0.509473	0.561148	0.56933	0.539328	0.604889	0.729194	0.846896	0.957882	0.999886	1	0.959336	0.885902	0.885649	0.94586	0.937559	0.870861	0.828529	0.753431	0.685985	0.681019	0.656964	0.658033	0.738789	0.790641	0.796989	0.825899	0.8013	0.789308	0.864978	0.926981	0.907254	0.891434	0.980274
	0.443646	0.411042	0.413185	0.432051	0.428886	0.29319	0.216361	0.389971	0.5629	0.604171	0.573299	0.581615	0.62884	0.590855	0.526473	0.494745	0.485786	0.470631	0.509325	0.556666	0.584523	0.587715	0.588349	0.717596	0.884371	1	0.926719	0.611118	0.429137	0.417929	0.327472	0.274715	0.312873	0.31115	0.392117	0.42253	0.318513	0.321677	0.462048	0.563615	0.5304	0.472926	0.445468	0.483157	0.554184	0.594731	0.580196	0.540931	0.499217
	0.672985	0.673004	0.719745	0.733869	0.825872	0.829644	0.805848	0.75181	0.68638	0.733458	0.774198	0.705981	0.597181	0.591262	0.66016	0.671519	0.629012	0.626709	0.683537	0.782836	0.804383	0.784359	0.835615	0.918856	0.968917	1	0.917038	0.735842	0.725829	0.681877	0.589149	0.537646	0.424048	0.395159	0.465014	0.535764	0.58925	0.559872	0.55991	0.71763	0.860202	0.900547	0.828018	0.671867	0.640334	0.618282	0.480298	0.421276	0.473395
	0.670091	0.71588	0.760552	0.876425	0.881572	0.919828	0.947109	0.916461	0.929294	0.901138	0.934113	0.976425	0.922753	0.923449	0.931278	0.874547	0.842073	0.844992	0.87457	0.914957	0.928027	0.956422	0.953972	0.952269	0.996706	1	0.98414	0.952929	0.920772	0.881357	0.877129	0.785663	0.560939	0.405048	0.332348	0.31585	0.359417	0.401572	0.412407	0.392626	0.352596	0.327182	0.349767	0.343603	0.369567	0.40031	0.339389	0.37162	0.458328
	0.585172	0.543705	0.60086	0.608724	0.656305	0.761515	0.781209	0.702497	0.597278	0.572621	0.547159	0.513239	0.563273	0.613675	0.557258	0.530908	0.582688	0.629447	0.729928	0.768359	0.693271	0.744013	0.797712	0.822302	0.931496	1	0.891515	0.848136	0.828208	0.710458	0.642351	0.616244	0.671624	0.686955	0.669817	0.698591	0.636943	0.538355	0.612897	0.794154	0.893651	0.946318	0.902492	0.853626	0.779868	0.760832	0.889408	0.888008	0.846813
	0.848285	0.696323	0.585775	0.502485	0.423992	0.284849	0.270666	0.359588	0.390341	0.234356	0.145186	0.186066	0.200863	0.353632	0.597819	0.722261	0.698721	0.68162	0.649163	0.719947	0.948367	0.983255	0.952949	0.94264	0.922636	1	0.939267	0.881615	0.833397	0.811506	0.961036	0.970572	0.800058	0.705057	0.607225	0.535438	0.632281	0.621992	0.529635	0.50148	0.499566	0.472511	0.495854	0.72938	0.918215	0.903394	0.869194	0.894033	0.949132
	0.655673	0.603073	0.596446	0.640817	0.693389	0.625195	0.64971	0.721741	0.70402	0.739544	0.831069	0.791112	0.702677	0.655846	0.701996	0.7693	0.844838	0.845931	0.759869	0.799138	0.79751	0.803722	0.82111	0.753907	0.867204	1	0.891539	0.858126	0.824175	0.699158	0.691875	0.700929	0.726128	0.765318	0.685646	0.56234	0.602315	0.797497	0.767916	0.686699	0.68625	0.64852	0.693019	0.636565	0.602919	0.713395	0.678046	0.569552	0.649718
	0.735831	0.736056	0.679516	0.684737	0.550661	0.302658	0.200451	0.14987	0.0725188	0.168648	0.28178	0.266026	0.320887	0.333543	0.307313	0.247318	0.129292	0.0852442	0.0815067	0.159469	0.215267	0.231809	0.264376	0.506002	0.874244	1	0.974938	0.877745	0.768561	0.744869	0.677865	0.573874	0.659863	0.843976	0.902137	0.830991	0.831244	0.793882	0.72753	0.674558	0.580881	0.467201	0.355481	0.38067	0.464481	0.430919	0.393136	0.409245	0.427771
	0.424515	0.438955	0.411259	0.395677	0.377479	0.362402	0.260976	0.277027	0.379788	0.420556	0.45732	0.429732	0.422563	0.479658	0.594568	0.7293	0.779441	0.778227	0.781693	0.812832	0.775467	0.754994	0.761583	0.771894	0.975514	1	0.652593	0.430373	0.502707	0.56648	0.578768	0.599669	0.61217	0.675955	0.703967	0.660884	0.533179	0.485264	0.413397	0.257535	0.261685	0.380821	0.43646	0.45421	0.445846	0.405508	0.414755	0.334542	0.249227
	0.200186	0.23376	0.232815	0.209563	0.227903	0.245682	0.282768	0.261984	0.288427	0.341023	0.33645	0.416881	0.487776	0.499459	0.490263	0.420702	0.372941	0.38036	0.497142	0.666748	0.752836	0.824277	0.851885	0.872865	0.964552	1	0.822127	0.545252	0.396345	0.358793	0.283598	0.193064	0.155866	0.1572	0.179006	0.199884	0.212148	0.197899	0.207668	0.205153	0.225732	0.294306	0.258745	0.233557	0.252373	0.24914	0.276133	0.246235	0.191208
	0.502268	0.54417	0.500979	0.54011	0.512664	0.443433	0.493185	0.573296	0.58988	0.521006	0.504819	0.562982	0.544415	0.57363	0.616919	0.602977	0.590258	0.530162	0.579017	0.834859	0.932276	0.81363	0.700328	0.674402	0.834063	1	0.970697	0.799983	0.756955	0.875382	0.937945	0.994855	0.991163	0.828933	0.686694	0.596384	0.566587	0.558417	0.625014	0.703375	0.581461	0.479083	0.423945	0.358205	0.433104	0.547649	0.474516	0.295542	0.318716
	0.21693	0.155966	0.155713	0.142218	0.10616	0.0760166	0.0553958	0.0727824	0.0759626	0.0616227	0.0595805	0.0624749	0.0659595	0.0908414	0.103373	0.1166	0.131513	0.177083	0.290327	0.403941	0.535987	0.636843	0.721426	0.811558	0.908687	1	0.835838	0.483177	0.341488	0.399123	0.404175	0.409741	0.434023	0.408757	0.344488	0.256935	0.196765	0.151858	0.116361	0.103482	0.082797	0.0627689	0.0638888	0.113814	0.231259	0.337197	0.375335	0.414592	0.434927
	0.416753	0.417733	0.355499	0.295344	0.356348	0.444577	0.445862	0.412807	0.385455	0.38325	0.428962	0.449283	0.463714	0.573441	0.662693	0.637271	0.601992	0.545474	0.645892	0.79946	0.844764	0.808751	0.789638	0.817243	0.880288	1	0.881801	0.585866	0.369797	0.34045	0.45395	0.511467	0.437762	0.349184	0.421579	0.430917	0.336855	0.273813	0.261851	0.271143	0.271015	0.31648	0.281717	0.292482	0.326934	0.353309	0.377617	0.501702	0.626567
	0.790242	0.776752	0.814728	0.734795	0.702422	0.742265	0.71554	0.814404	0.897838	0.848712	0.844661	0.789848	0.705027	0.674703	0.741975	0.761113	0.667886	0.627276	0.681879	0.712209	0.775386	0.886094	0.948519	0.986206	0.986352	1	0.938667	0.882481	0.899507	0.941687	0.973139	0.921196	0.893897	0.824753	0.743251	0.712004	0.712738	0.733107	0.661309	0.673561	0.857209	0.888272	0.781857	0.721205	0.737005	0.871369	0.817867	0.682215	0.747625
	0.516495	0.472959	0.501595	0.712621	0.817363	0.714135	0.528399	0.410693	0.429526	0.447074	0.401575	0.446351	0.573625	0.526343	0.517955	0.580601	0.567536	0.541309	0.455942	0.427746	0.461777	0.582306	0.781076	0.912037	0.941325	1	0.923423	0.619223	0.508923	0.497735	0.351737	0.266951	0.432416	0.708255	0.924792	0.944499	0.859293	0.891412	0.946256	0.849108	0.714117	0.757318	0.833919	0.773382	0.679406	0.668322	0.724157	0.699642	0.541945
	0.715494	0.705236	0.666588	0.660207	0.723548	0.648948	0.591385	0.642004	0.673973	0.694854	0.751993	0.825932	0.690985	0.643405	0.795971	0.838731	0.791421	0.805184	0.824285	0.811987	0.759562	0.695429	0.695098	0.699634	0.844667	1	0.783538	0.616513	0.721338	0.77212	0.777507	0.609967	0.573557	0.733829	0.754201	0.717861	0.792209	0.824999	0.75491	0.637125	0.725985	0.770561	0.577401	0.550918	0.633684	0.751877	0.712182	0.64594	0.820984
	0.579945	0.570261	0.573149	0.564548	0.531059	0.447304	0.286963	0.241121	0.462912	0.541927	0.387148	0.505274	0.709282	0.741469	0.759189	0.725482	0.761931	0.784051	0.784206	0.772017	0.726527	0.732109	0.839478	0.963698	0.892884	0.919854	1	0.911305	0.903621	0.970777	0.970867	0.79974	0.675556	0.576697	0.555324	0.729871	0.901612	0.960558	0.8946	0.761363	0.761676	0.804167	0.673752	0.679969	0.699374	0.616054	0.510992	0.473153	0.545165
	0.618829	0.716169	0.680237	0.517095	0.38605	0.323594	0.28148	0.333526	0.404858	0.442309	0.440637	0.435544	0.449787	0.449823	0.443356	0.471558	0.525167	0.607335	0.622841	0.588478	0.53358	0.466656	0.591971	0.786934	0.85525	0.936669	1	0.915642	0.808073	0.783386	0.829859	0.807273	0.719271	0.754968	0.870572	0.948141	0.966636	0.889876	0.836593	0.792712	0.710767	0.608332	0.505199	0.365334	0.283151	0.261011	0.179207	0.146566	0.180046
	0.617797	0.571376	0.445072	0.421421	0.460245	0.49241	0.489445	0.431622	0.447898	0.623661	0.665355	0.634971	0.645721	0.605787	0.473775	0.380042	0.394602	0.486643	0.587972	0.682462	0.750349	0.665908	0.576018	0.486139	0.514214	0.785821	1	0.969257	0.874803	0.765403	0.664164	0.608557	0.585401	0.49419	0.47609	0.556245	0.568805	0.539358	0.516925	0.521194	0.472724	0.440043	0.420551	0.398221	0.355809	0.406344	0.456024	0.4775	0.61454
	0.60288	0.696499	0.702627	0.676613	0.570523	0.495949	0.464561	0.467076	0.506108	0.480442	0.40345	0.408154	0.492908	0.542894	0.557544	0.665605	0.697013	0.690892	0.725622	0.677846	0.750498	0.872043	0.893293	0.853487	0.846432	0.926465	1	0.974858	0.856917	0.839389	0.845711	0.742125	0.66833	0.587916	0.545926	0.571941	0.536447	0.487934	0.463635	0.434233	0.48598	0.559182	0.493261	0.471138	0.590166	0.611622	0.502597	0.422559	0.402284
	0.597931	0.454525	0.413113	0.386299	0.345277	0.261293	0.194536	0.166977	0.103504	0.184268	0.249995	0.216648	0.424288	0.656743	0.718133	0.668809	0.658704	0.689272	0.750418	0.821521	0.837411	0.875834	0.880105	0.882074	0.85637	0.908772	1	0.846706	0.610422	0.533105	0.538205	0.480517	0.404866	0.335271	0.242701	0.142515	0.121793	0.176465	0.219159	0.274955	0.486936	0.726118	0.88251	0.897237	0.870992	0.843625	0.750351	0.755031	0.810124
	0.640277	0.653624	0.566917	0.511851	0.493893	0.476173	0.392165	0.35663	0.340277	0.347114	0.376702	0.30913	0.243536	0.310015	0.441023	0.491122	0.508016	0.608408	0.747077	0.799053	0.772105	0.742601	0.77978	0.742049	0.695923	0.861612	1	0.932978	0.79904	0.728112	0.752921	0.662729	0.480458	0.402306	0.370751	0.322923	0.247684	0.169155	0.100044	0.0603824	0.114713	0.181619	0.218041	0.230654	0.213238	0.248269	0.292733	0.347852	0.412603
	0.354974	0.268543	0.197268	0.259143	0.30399	0.285369	0.358889	0.475117	0.520585	0.463732	0.555462	0.673201	0.574173	0.541759	0.448415	0.344337	0.306284	0.227111	0.20041	0.330547	0.550661	0.661176	0.740812	0.705383	0.619241	0.80131	1	0.944338	0.712044	0.486623	0.381469	0.345457	0.37892	0.356136	0.293365	0.306561	0.245734	0.180426	0.216774	0.265341	0.32401	0.298564	0.281808	0.255089	0.157751	0.14588	0.108926	0.140532	0.227398
	0.844578	0.686523	0.495767	0.584496	0.714988	0.803526	0.823677	0.66039	0.556712	0.671195	0.843655	0.847514	0.864479	0.864133	0.687999	0.580349	0.552705	0.522983	0.457849	0.479399	0.57015	0.469922	0.426655	0.394877	0.45301	0.784788	1	0.966135	0.833431	0.830295	0.860527	0.790524	0.880814	0.975993	0.97345	0.969452	0.913359	0.660804	0.444668	0.47714	0.627123	0.850516	0.778647	0.728025	0.778625	0.60078	0.486199	0.463437	0.54912
	0.317927	0.282454	0.329736	0.554005	0.674314	0.586836	0.584918	0.567965	0.525933	0.451401	0.481029	0.58431	0.662058	0.641869	0.573555	0.523269	0.501407	0.44448	0.396728	0.486471	0.517431	0.504681	0.52404	0.563872	0.663827	0.866433	1	0.945293	0.704877	0.545701	0.589972	0.693342	0.698521	0.552274	0.511802	0.537841	0.5662	0.510708	0.341403	0.286715	0.28317	0.289791	0.305329	0.263199	0.299883	0.402823	0.439969	0.377239	0.393336
	0.701175	0.78331	0.856746	0.78489	0.896643	0.787532	0.634318	0.786596	0.910693	0.784612	0.629559	0.642657	0.634184	0.564968	0.62606	0.722075	0.622584	0.580281	0.60635	0.596616	0.573382	0.602414	0.742845	0.712507	0.667403	0.877856	1	0.918083	0.808063	0.64977	0.60432	0.630501	0.618695	0.590818	0.496903	0.505995	0.601691	0.611535	0.631489	0.602515	0.584386	0.641474	0.670307	0.652158	0.716292	0.764102	0.75274	0.798612	0.834601
	0.469216	0.624145	0.628925	0.592104	0.574468	0.52954	0.551761	0.654933	0.731429	0.804994	0.713148	0.578029	0.612544	0.60783	0.527889	0.494959	0.494466	0.542115	0.623842	0.702333	0.740637	0.777557	0.757042	0.633826	0.607579	0.795006	1	0.983124	0.864287	0.848872	0.782332	0.763977	0.815413	0.73691	0.793496	0.811326	0.674426	0.59901	0.516477	0.469789	0.604561	0.68959	0.588065	0.444228	0.417668	0.647756	0.810719	0.718781	0.607252
	0.644031	0.611381	0.54643	0.54553	0.432743	0.38375	0.433148	0.386508	0.323614	0.360539	0.421419	0.48406	0.494356	0.44161	0.429615	0.465651	0.545542	0.568859	0.661001	0.908567	0.936258	0.825779	0.713156	0.603008	0.632537	0.825556	1	0.948286	0.80013	0.691185	0.636822	0.620814	0.561981	0.510998	0.454999	0.377791	0.300397	0.216778	0.225884	0.307429	0.431638	0.440497	0.430828	0.439435	0.434865	0.472096	0.462691	0.441815	0.44391
	0.305155	0.237328	0.236497	0.277819	0.301104	0.416795	0.568453	0.587561	0.539292	0.581644	0.591098	0.576449	0.58839	0.593471	0.488363	0.413587	0.444785	0.388282	0.357741	0.568546	0.854702	0.913	0.94232	0.986789	0.880645	0.90008	1	0.814616	0.499894	0.355767	0.280742	0.28519	0.410463	0.496651	0.515584	0.527514	0.429333	0.37692	0.483094	0.498446	0.377302	0.392396	0.465626	0.440436	0.4429	0.324772	0.237761	0.313534	0.365149
	0.376169	0.387569	0.319674	0.285995	0.243197	0.225738	0.221801	0.208596	0.122752	0.122924	0.145582	0.118021	0.15288	0.13118	0.165375	0.255521	0.323381	0.41948	0.426785	0.444166	0.522245	0.558671	0.667933	0.773172	0.822247	0.895092	0.974396	1	0.969812	0.935049	0.827343	0.623998	0.475592	0.349392	0.201241	0.146679	0.122404	0.212477	0.309294	0.310816	0.290393	0.276643	0.337576	0.342385	0.263452	0.278058	0.306609	0.287418	0.283227
	0.706082	0.611251	0.670496	0.741718	0.723327	0.57732	0.541227	0.733083	0.918715	0.865095	0.744764	0.866642	0.903861	0.768306	0.761408	0.778531	0.80123	0.806185	0.671037	0.597968	0.567533	0.444827	0.456673	0.534486	0.582547	0.68646	0.850043	1	0.875946	0.541602	0.460583	0.512129	0.552804	0.553082	0.494253	0.542351	0.743829	0.916623	0.883336	0.763272	0.6501	0.533612	0.593849	0.816257	0.886892	0.794713	0.608417	0.597874	0.708623
	0.433028	0.3381	0.276665	0.254006	0.201922	0.273385	0.372989	0.392146	0.428027	0.461583	0.429887	0.454599	0.540989	0.580388	0.675706	0.67818	0.602095	0.514952	0.427494	0.441385	0.463069	0.472961	0.452137	0.50903	0.691008	0.872577	0.963167	1	0.916798	0.728141	0.597504	0.640449	0.764969	0.697042	0.641147	0.621843	0.666401	0.850117	0.89447	0.852431	0.833113	0.772068	0.702443	0.668342	0.592751	0.576468	0.596589	0.554772	0.537597
	0.475518	0.41606	0.38078	0.399321	0.38082	0.399911	0.47043	0.492542	0.505543	0.478542	0.477268	0.509923	0.577734	0.636131	0.631168	0.545178	0.515882	0.673544	0.737011	0.688322	0.711283	0.740973	0.759703	0.804194	0.771171	0.764008	0.905301	1	0.98006	0.910858	0.736473	0.571417	0.515445	0.466192	0.474074	0.565181	0.633101	0.692156	0.807195	0.918854	0.885576	0.858247	0.858843	0.807053	0.74239	0.666331	0.582064	0.52899	0.534121
	0.489443	0.536343	0.581814	0.627108	0.625102	0.56476	0.507697	0.597426	0.659954	0.572882	0.414683	0.327197	0.322339	0.282782	0.255184	0.213326	0.219992	0.376766	0.469814	0.382344	0.400508	0.560509	0.702442	0.782397	0.818819	0.857719	0.967292	1	0.82758	0.759868	0.770741	0.731655	0.686849	0.617111	0.564197	0.503345	0.505871	0.489606	0.419898	0.428477	0.398331	0.337964	0.312181	0.278069	0.2718	0.321734	0.312563	0.257432	0.275896
	0.522468	0.656172	0.683101	0.69265	0.656126	0.571846	0.468178	0.438108	0.409819	0.34604	0.346849	0.281752	0.216818	0.19457	0.134764	0.135399	0.150215	0.11153	0.102413	0.262038	0.476537	0.594628	0.618118	0.56966	0.558839	0.640556	0.828945	1	0.991675	0.89862	0.887922	0.780209	0.570829	0.431189	0.336674	0.247894	0.213437	0.228615	0.239032	0.190413	0.126912	0.0670883	0.0552243	0.103217	0.136338	0.163314	0.140015	0.115106	0.166887
	0.687217	0.796192	0.716186	0.593398	0.596714	0.573426	0.534083	0.466892	0.410363	0.388046	0.322506	0.251674	0.279371	0.305896	0.330484	0.335962	0.279518	0.32287	0.368273	0.410946	0.465129	0.512734	0.551946	0.489674	0.421915	0.511635	0.785838	1	0.976456	0.882218	0.760667	0.591707	0.567249	0.602656	0.56631	0.521277	0.559394	0.546482	0.471901	0.507193	0.486497	0.506932	0.606267	0.632001	0.487867	0.327977	0.491547	0.658219	0.614184
	0.941996	0.783162	0.649474	0.575579	0.677409	0.726516	0.679022	0.859764	0.968743	0.824797	0.755658	0.623727	0.594259	0.631304	0.560992	0.615365	0.721775	0.803454	0.771556	0.62456	0.622344	0.76668	0.796147	0.80413	0.792242	0.741326	0.888351	1	0.919243	0.961253	0.927328	0.823038	0.787476	0.803028	0.896135	0.892604	0.906498	0.827676	0.746	0.700375	0.660701	0.584431	0.52957	0.64484	0.773415	0.746663	0.663163	0.688115	0.85778
	0.469007	0.417113	0.43877	0.470222	0.415059	0.44394	0.50245	0.46039	0.409485	0.366083	0.355305	0.360461	0.309976	0.316932	0.384609	0.332487	0.307775	0.353649	0.314651	0.331754	0.388984	0.436758	0.606068	0.693547	0.736661	0.887909	0.971784	1	0.99275	0.866932	0.742873	0.740892	0.794935	0.800458	0.659676	0.561191	0.619611	0.663248	0.633124	0.519815	0.478333	0.498878	0.467371	0.499422	0.561218	0.61382	0.539532	0.48748	0.579101
	0.572421	0.449256	0.256473	0.220702	0.271821	0.287757	0.223824	0.181659	0.247972	0.322287	0.324017	0.212164	0.109683	0.0503741	0.0410634	0.0310674	0.014237	0.0578119	0.0683918	0.0813357	0.1243	0.164612	0.220475	0.281486	0.357447	0.571295	0.879535	1	0.931664	0.7809	0.522603	0.43407	0.52859	0.608944	0.640714	0.572944	0.499364	0.40483	0.395958	0.417002	0.392637	0.418821	0.407564	0.434957	0.573529	0.787316	0.918089	0.871179	0.708387
	0.730161	0.769933	0.730168	0.744404	0.864463	0.839971	0.764382	0.80832	0.914393	0.902885	0.852214	0.894165	0.916319	0.91092	0.688455	0.416701	0.372275	0.588164	0.746117	0.755605	0.816501	0.793844	0.759553	0.766799	0.647395	0.617251	0.862412	1	0.913779	0.824515	0.817041	0.857725	0.873639	0.874342	0.927853	0.93029	0.828786	0.78251	0.838431	0.813417	0.665331	0.653834	0.672021	0.629749	0.670236	0.731458	0.87309	0.976817	0.986938
	0.699132	0.70464	0.725123	0.572321	0.524161	0.647594	0.719392	0.645369	0.5885	0.505299	0.42188	0.416725	0.483134	0.573396	0.60973	0.547104	0.570742	0.751772	0.780634	0.725326	0.775084	0.773775	0.780854	0.872121	0.875009	0.866456	0.942181	1	0.997547	0.997917	0.963423	0.89913	0.758687	0.695023	0.729192	0.675125	0.57334	0.528391	0.490195	0.57125	0.66387	0.578502	0.490835	0.52452	0.601054	0.668715	0.755585	0.754242	0.787789
	0.371206	0.414193	0.576007	0.61748	0.598456	0.66222	0.680394	0.70064	0.623728	0.514863	0.535378	0.603073	0.638609	0.63298	0.724036	0.793109	0.770901	0.827819	0.832469	0.84913	0.926725	0.807857	0.637675	0.767996	0.903651	0.886691	0.946933	1	0.936545	0.839395	0.704339	0.54709	0.453713	0.54687	0.713232	0.709765	0.675048	0.739271	0.734972	0.658585	0.571407	0.623731	0.630581	0.446254	0.512834	0.685176	0.662822	0.522382	0.38844
	0.706773	0.684515	0.699154	0.708426	0.670577	0.661654	0.699691	0.712237	0.691068	0.680045	0.559321	0.545881	0.778396	0.914018	0.855356	0.735411	0.763016	0.815902	0.776745	0.807034	0.763272	0.696789	0.701667	0.762153	0.747587	0.73757	0.795789	0.882084	1	0.98693	0.957688	0.856692	0.73493	0.698107	0.654684	0.711808	0.723592	0.644082	0.695979	0.768537	0.802418	0.820504	0.751122	0.683744	0.693237	0.689389	0.700777	0.756693	0.775044
	0.446133	0.558952	0.583069	0.50216	0.456791	0.48376	0.55631	0.668396	0.69677	0.602464	0.604984	0.531931	0.347799	0.260484	0.216423	0.17739	0.175711	0.201566	0.326439	0.482324	0.569043	0.611029	0.698326	0.848863	0.929532	0.883495	0.891804	0.961032	1	0.946441	0.801291	0.740816	0.749804	0.698071	0.556183	0.544132	0.593055	0.516269	0.446299	0.370649	0.292305	0.262504	0.189172	0.185606	0.190834	0.155916	0.208111	0.263025	0.300612
	0.419732	0.505492	0.493979	0.422716	0.303511	0.204738	0.251186	0.337881	0.297744	0.35389	0.400307	0.494772	0.719731	0.750874	0.69262	0.627902	0.581678	0.601488	0.595233	0.583992	0.608982	0.66767	0.689226	0.701188	0.72161	0.799135	0.851429	0.906236	1	0.975126	0.938654	0.828128	0.691153	0.718889	0.792202	0.792619	0.816068	0.814173	0.68454	0.645363	0.655865	0.74003	0.781251	0.709866	0.671395	0.581608	0.542351	0.567032	0.516913
	0.48209	0.479058	0.471798	0.458552	0.513005	0.484684	0.41851	0.413575	0.404793	0.270491	0.112597	0.084516	0.0772809	0.0931545	0.135249	0.115614	0.113063	0.195563	0.283973	0.324316	0.271525	0.207525	0.202568	0.258475	0.405873	0.56377	0.767496	0.985883	1	0.922096	0.852395	0.766993	0.683984	0.615679	0.575614	0.519204	0.392052	0.342543	0.345221	0.314078	0.330133	0.339317	0.346021	0.393258	0.419027	0.500057	0.573557	0.522144	0.468965
	0.27945	0.309778	0.324231	0.291886	0.323209	0.402738	0.459695	0.494746	0.482053	0.528183	0.540916	0.422324	0.387292	0.414619	0.405806	0.355109	0.318973	0.323439	0.312089	0.284649	0.291833	0.255502	0.234595	0.285074	0.326751	0.515912	0.787457	0.957123	1	0.929802	0.873864	0.790286	0.712216	0.704393	0.611634	0.522833	0.454624	0.382855	0.333659	0.294068	0.277134	0.277997	0.260835	0.233043	0.241791	0.216859	0.261282	0.320913	0.267646
	0.729934	0.767611	0.779883	0.824073	0.856818	0.727108	0.579846	0.582262	0.533657	0.54518	0.560411	0.506673	0.534166	0.468415	0.419109	0.406569	0.380765	0.328136	0.356111	0.451467	0.415176	0.453442	0.540722	0.568925	0.594032	0.6826	0.711725	0.771808	1	0.992848	0.839886	0.819983	0.873659	0.789189	0.643984	0.62091	0.585345	0.560964	0.506356	0.405125	0.48448	0.659667	0.665612	0.571465	0.458233	0.408711	0.543882	0.656957	0.709179
	0.373613	0.377234	0.461548	0.525769	0.620358	0.628952	0.583088	0.568195	0.562212	0.653947	0.75454	0.697594	0.575578	0.568304	0.654408	0.69687	0.681977	0.761601	0.767228	0.682674	0.707809	0.770771	0.881491	0.897661	0.867075	0.921703	0.924865	0.950214	1	0.974476	0.890688	0.806298	0.661894	0.578564	0.463968	0.311808	0.317341	0.312927	0.296676	0.312004	0.236897	0.141033	0.08237	0.106968	0.187992	0.176809	0.217828	0.253946	0.218876
	0.256689	0.239537	0.239663	0.321185	0.381905	0.343507	0.278934	0.207225	0.25339	0.294226	0.283889	0.357322	0.346922	0.314557	0.306052	0.261884	0.315852	0.375022	0.353785	0.304681	0.239421	0.269088	0.380454	0.522466	0.702197	0.779117	0.798597	0.93228	1	0.871399	0.692843	0.609345	0.557762	0.525092	0.522201	0.486633	0.432959	0.390816	0.368208	0.382679	0.373625	0.305181	0.192507	0.168369	0.173587	0.134147	0.165885	0.180643	0.174662
	0.814183	0.700322	0.469887	0.426023	0.621185	0.839319	0.92327	0.81153	0.702842	0.629968	0.610788	0.713734	0.828506	0.795219	0.792792	0.863381	0.904675	0.874427	0.668813	0.6254	0.747409	0.810858	0.826525	0.78015	0.705955	0.701389	0.73949	0.844665	1	0.962228	0.842615	0.86499	0.89489	0.835884	0.711132	0.645791	0.61762	0.437104	0.36165	0.479629	0.593993	0.619809	0.702896	0.821176	0.81471	0.679625	0.566954	0.603854	0.762582
	0.279933	0.328112	0.353285	0.373991	0.405253	0.395157	0.388831	0.401956	0.435036	0.492995	0.534175	0.491322	0.483909	0.520447	0.53005	0.580699	0.583348	0.566413	0.648684	0.800234	0.894528	0.898175	0.865396	0.850627	0.799531	0.767049	0.778529	0.794771	0.919614	1	0.936249	0.890285	0.842099	0.732769	0.675682	0.595212	0.495562	0.439258	0.384258	0.41127	0.472683	0.486431	0.487153	0.486811	0.451421	0.411798	0.396728	0.387384	0.38063
	0.552647	0.498293	0.517944	0.495776	0.42509	0.43166	0.46267	0.473563	0.45963	0.460605	0.476974	0.452286	0.398146	0.261584	0.224768	0.270452	0.227068	0.207359	0.257136	0.298334	0.343342	0.371351	0.404768	0.497685	0.606565	0.725853	0.827072	0.91057	0.967815	1	0.919102	0.729946	0.648098	0.620093	0.583855	0.567491	0.511691	0.434444	0.4054	0.424054	0.408767	0.427591	0.41529	0.341925	0.292899	0.235044	0.293874	0.403775	0.525569
	0.52869	0.523743	0.531622	0.526432	0.50342	0.396862	0.302488	0.277518	0.324238	0.33278	0.294858	0.250913	0.276191	0.296484	0.291506	0.505639	0.623556	0.651778	0.6514	0.558209	0.637812	0.712032	0.706953	0.777134	0.788161	0.779456	0.868897	0.942565	0.95466	1	0.965402	0.861243	0.746021	0.55246	0.4849	0.492645	0.387866	0.32954	0.312021	0.30118	0.305465	0.237704	0.239205	0.310436	0.305067	0.30432	0.312185	0.3333	0.428391
	0.225811	0.147009	0.0857924	0.0920714	0.130289	0.150699	0.151485	0.159483	0.273826	0.465301	0.608197	0.664834	0.658162	0.658858	0.695634	0.730437	0.753128	0.764425	0.726537	0.708734	0.769009	0.801225	0.687215	0.512325	0.424185	0.475333	0.665146	0.87033	0.996166	1	0.900301	0.742053	0.557069	0.403424	0.288369	0.193987	0.124754	0.0906064	0.100157	0.192822	0.309556	0.384154	0.417423	0.39288	0.379371	0.389935	0.390921	0.375905	0.360264
	0.804925	0.687902	0.560701	0.550991	0.518385	0.388463	0.291802	0.31094	0.35245	0.337717	0.312389	0.344609	0.285757	0.225149	0.327006	0.403519	0.41831	0.465321	0.519175	0.543336	0.620104	0.722531	0.805195	0.763988	0.621149	0.555932	0.616061	0.702839	0.859029	1	0.958684	0.87946	0.782086	0.634535	0.553964	0.638984	0.747854	0.738887	0.695736	0.64905	0.62586	0.639047	0.663736	0.662074	0.614655	0.568304	0.60547	0.673193	0.735974
	0.671802	0.538502	0.397606	0.403431	0.493955	0.456757	0.381169	0.344702	0.312152	0.339654	0.350103	0.3661	0.353785	0.417546	0.584929	0.784085	0.934023	0.902814	0.765605	0.655785	0.610986	0.479533	0.387309	0.420645	0.452682	0.489064	0.56948	0.748314	0.958017	1	0.840519	0.858632	0.98269	0.968033	0.8413	0.663167	0.653323	0.615388	0.536541	0.47615	0.399963	0.418494	0.450753	0.48775	0.512203	0.563616	0.680148	0.74606	0.768149
	0.229533	0.177208	0.208945	0.192777	0.152396	0.175028	0.192646	0.293703	0.314683	0.350402	0.327924	0.241008	0.262083	0.355353	0.425431	0.472603	0.576251	0.585887	0.608318	0.586444	0.509732	0.54537	0.59799	0.563982	0.569878	0.694664	0.816351	0.856156	0.901032	1	0.996044	0.93959	0.829265	0.699084	0.553825	0.375113	0.274025	0.273522	0.313108	0.408361	0.425098	0.312708	0.366316	0.468655	0.469668	0.411928	0.38417	0.395192	0.374317
	0.66976	0.722479	0.755631	0.734112	0.774326	0.813511	0.77298	0.761854	0.757216	0.802601	0.837395	0.786195	0.602644	0.434164	0.348665	0.283744	0.283298	0.307935	0.290895	0.278717	0.315783	0.326063	0.361695	0.40736	0.419858	0.431241	0.52982	0.731927	0.917031	1	0.944825	0.855688	0.73578	0.636141	0.617333	0.60458	0.606933	0.584438	0.577456	0.570348	0.518372	0.470636	0.511773	0.579013	0.682388	0.804302	0.885332	0.881701	0.720233
	0.509948	0.434472	0.382943	0.302775	0.240724	0.224344	0.30109	0.435312	0.606651	0.640079	0.517293	0.443913	0.419038	0.368425	0.341579	0.305235	0.211608	0.239483	0.326945	0.351522	0.364722	0.327322	0.354778	0.4459	0.504386	0.577091	0.532647	0.5969	0.86482	1	0.970446	0.878482	0.839187	0.894387	0.830942	0.771132	0.705775	0.526387	0.393605	0.388278	0.329948	0.221668	0.332972	0.383254	0.326568	0.39558	0.443254	0.433968	0.572281
	0.849516	0.723685	0.570136	0.431601	0.353433	0.313232	0.331512	0.357688	0.363966	0.414779	0.635061	0.833133	0.847696	0.836497	0.760008	0.729715	0.707678	0.666203	0.620268	0.593612	0.589931	0.618298	0.551255	0.428544	0.39254	0.380187	0.519798	0.620727	0.791219	1	0.994622	0.805101	0.634449	0.577964	0.606479	0.742678	0.805451	0.873694	0.96002	0.824595	0.705114	0.720227	0.619732	0.576593	0.637863	0.69271	0.720708	0.670103	0.82713
	0.40014	0.339605	0.290412	0.253514	0.277944	0.306236	0.342809	0.361884	0.336438	0.3321	0.31136	0.302516	0.307691	0.330257	0.389874	0.421012	0.426556	0.461185	0.458126	0.473981	0.495419	0.515485	0.599074	0.690611	0.800812	0.829631	0.819497	0.84823	0.911422	1	0.980689	0.871397	0.795251	0.773635	0.737902	0.647734	0.517638	0.411139	0.372846	0.356302	0.31838	0.323018	0.384359	0.447108	0.438177	0.374114	0.341507	0.345644	0.409051
	0.681898	0.632593	0.697883	0.770454	0.69142	0.627238	0.643991	0.621841	0.454284	0.362584	0.396895	0.424554	0.481359	0.662954	0.754769	0.713015	0.754885	0.65827	0.547869	0.637122	0.750647	0.61284	0.485504	0.508711	0.540611	0.687894	0.746797	0.751552	0.813602	1	0.927643	0.707741	0.694576	0.666567	0.744234	0.767914	0.754052	0.688642	0.60106	0.676533	0.728357	0.643686	0.624342	0.657903	0.665993	0.636071	0.474295	0.424002	0.496612
	0.359776	0.317256	0.324297	0.394608	0.379181	0.346217	0.441496	0.469744	0.409025	0.44993	0.555855	0.610623	0.573962	0.56238	0.562931	0.518385	0.474843	0.450875	0.469378	0.624926	0.763577	0.703452	0.671607	0.633755	0.477057	0.476654	0.544947	0.712341	0.935969	1	0.976758	0.870882	0.826529	0.803583	0.623981	0.423631	0.468978	0.498678	0.472915	0.519908	0.531827	0.455855	0.449232	0.451305	0.416424	0.46238	0.379147	0.436394	0.523429
	0.493925	0.243765	0.139696	0.413461	0.561237	0.480292	0.414921	0.479766	0.483167	0.538979	0.592406	0.57299	0.545712	0.49373	0.544382	0.494363	0.548979	0.661938	0.529785	0.485233	0.455379	0.507845	0.518719	0.472567	0.637611	0.707918	0.617089	0.587128	0.852149	1	0.838823	0.805973	0.875848	0.853586	0.86671	0.7472	0.74756	0.873228	0.865086	0.852611	0.877731	0.767911	0.465748	0.427177	0.504153	0.461478	0.451117	0.458583	0.486464
	0.282232	0.265599	0.224485	0.218235	0.211669	0.169617	0.148066	0.147454	0.140621	0.139877	0.167189	0.183411	0.238309	0.334342	0.37378	0.366885	0.314437	0.329903	0.386512	0.383072	0.396338	0.378433	0.327003	0.270182	0.23691	0.220376	0.276357	0.446271	0.630656	0.8334	1	0.987407	0.887015	0.750285	0.658536	0.673041	0.653075	0.638542	0.649309	0.615071	0.537569	0.480399	0.432716	0.372561	0.298046	0.236595	0.236865	0.179547	0.114533
	0.470756	0.43659	0.359997	0.250835	0.259323	0.291094	0.287961	0.32109	0.325845	0.347678	0.371313	0.293631	0.297277	0.38262	0.353448	0.363447	0.452332	0.486995	0.425631	0.337952	0.351703	0.364795	0.3414	0.352328	0.346545	0.392345	0.570205	0.7996	0.911233	0.9598	1	0.81502	0.584154	0.541364	0.555126	0.581112	0.609882	0.617485	0.511956	0.411717	0.410484	0.385567	0.375221	0.416339	0.4262	0.466042	0.529748	0.581022	0.593264
	0.349409	0.298023	0.302941	0.222549	0.154053	0.185959	0.243953	0.229475	0.170097	0.196858	0.269437	0.259551	0.213792	0.204897	0.186885	0.136457	0.139255	0.163289	0.159263	0.119106	0.095564	0.145655	0.18644	0.185439	0.155249	0.141422	0.186763	0.297479	0.517784	0.790898	1	0.886019	0.597164	0.420457	0.292156	0.359358	0.502581	0.517131	0.561235	0.579263	0.501722	0.419864	0.374462	0.379973	0.407097	0.416571	0.369442	0.336323	0.410578
	0.287152	0.18629	0.20361	0.161959	0.124621	0.156162	0.212134	0.213671	0.222831	0.319709	0.34214	0.293967	0.375159	0.487783	0.483767	0.447614	0.457321	0.47819	0.519898	0.605632	0.605402	0.568711	0.58264	0.635645	0.769013	0.834909	0.840572	0.895191	0.932316	0.966028	1	0.9969	0.87486	0.669203	0.557602	0.555824	0.498095	0.426498	0.454103	0.45463	0.365194	0.299875	0.345878	0.375259	0.409084	0.422397	0.4645	0.498897	0.485019
	0.216103	0.169998	0.158278	0.209901	0.277464	0.291156	0.335101	0.3814	0.370607	0.315965	0.324245	0.41683	0.582192	0.744886	0.785523	0.735941	0.776508	0.790615	0.645909	0.545	0.542476	0.513546	0.512761	0.464899	0.424462	0.475962	0.535973	0.639396	0.718557	0.832692	1	0.997715	0.88769	0.767014	0.647566	0.623073	0.596893	0.603114	0.555765	0.423064	0.340518	0.320772	0.317276	0.374619	0.417029	0.349533	0.332183	0.353168	0.346503
	0.452131	0.469501	0.468569	0.444715	0.526416	0.644001	0.618363	0.52653	0.678183	0.82546	0.787277	0.698062	0.643573	0.672257	0.620224	0.590061	0.625645	0.630617	0.567929	0.528162	0.632231	0.755764	0.79423	0.748847	0.662926	0.678891	0.738152	0.698821	0.712586	0.880095	1	0.947967	0.878785	0.772811	0.630588	0.512522	0.426474	0.348655	0.302491	0.424218	0.612649	0.660329	0.613621	0.511908	0.444148	0.460403	0.392865	0.341721	0.357813
	0.575474	0.515843	0.458122	0.494334	0.545231	0.455596	0.378669	0.408563	0.518796	0.536006	0.357062	0.245367	0.205259	0.161072	0.166681	0.188646	0.234913	0.266199	0.194651	0.146951	0.275169	0.444399	0.553167	0.655209	0.784105	0.767782	0.737438	0.893981	0.993317	0.987623	1	0.946164	0.817285	0.753278	0.719122	0.685471	0.645351	0.572349	0.506271	0.511771	0.518209	0.544279	0.673102	0.877683	0.976826	0.930871	0.900977	0.839319	0.745253
	0.293866	0.349852	0.394146	0.380578	0.339383	0.336436	0.377971	0.443481	0.50369	0.594441	0.683476	0.774053	0.847478	0.882299	0.915225	0.886925	0.750743	0.525181	0.324682	0.264769	0.297152	0.351411	0.431948	0.467653	0.481896	0.472898	0.524672	0.734276	0.850515	0.942285	1	0.881832	0.704705	0.621873	0.70395	0.811337	0.794271	0.690849	0.601357	0.595987	0.661654	0.686522	0.671885	0.590705	0.49106	0.400515	0.315703	0.256881	0.209895
	0.443828	0.549596	0.593797	0.544386	0.451919	0.47228	0.575313	0.677517	0.696213	0.65949	0.652523	0.659886	0.642046	0.629597	0.580103	0.459913	0.359005	0.303612	0.241087	0.158342	0.0832245	0.0457699	0.0576988	0.0804122	0.119993	0.288854	0.559354	0.752143	0.842968	0.947106	1	0.956889	0.91807	0.836229	0.748054	0.683827	0.603347	0.529396	0.463892	0.463512	0.4774	0.455792	0.444325	0.437236	0.40606	0.370923	0.309753	0.249455	0.254799
	0.441955	0.419924	0.373424	0.363002	0.349054	0.26849	0.238101	0.216244	0.261684	0.265424	0.162705	0.119467	0.196192	0.220104	0.18732	0.219211	0.266959	0.212506	0.136426	0.199348	0.275324	0.379211	0.552485	0.644386	0.765664	0.82496	0.765671	0.818795	0.905093	0.951633	1	0.910165	0.800349	0.705319	0.621745	0.699689	0.823981	0.806228	0.667758	0.639728	0.656722	0.618265	0.587923	0.520571	0.453093	0.413387	0.37194	0.409017	0.479786
	0.184884	0.134266	0.0946979	0.181457	0.266725	0.356747	0.353194	0.210889	0.216252	0.385257	0.469865	0.516261	0.351052	0.276696	0.375163	0.308932	0.263364	0.290565	0.380755	0.399159	0.403396	0.430124	0.395806	0.317699	0.290055	0.34466	0.548626	0.832588	0.845776	0.913062	1	0.971001	0.838919	0.490275	0.32838	0.266488	0.164003	0.0963806	0.0919392	0.149957	0.166552	0.126125	0.107576	0.110237	0.200931	0.266057	0.327496	0.343385	0.257552
	0.633515	0.698894	0.706919	0.677604	0.515903	0.308947	0.254275	0.302906	0.439479	0.497042	0.514662	0.563491	0.574307	0.652191	0.66725	0.440211	0.246859	0.26152	0.207449	0.169313	0.257624	0.344117	0.511907	0.632209	0.806626	0.886198	0.760301	0.728744	0.684105	0.841407	1	0.906242	0.783917	0.528968	0.30715	0.194592	0.209993	0.227787	0.133215	0.166015	0.154245	0.046407	0.0973285	0.170731	0.0954085	0.0251352	0.136154	0.344831	0.423492
	0.767832	0.85021	0.83326	0.744386	0.723067	0.734059	0.75782	0.753568	0.740062	0.630139	0.581135	0.659442	0.786919	0.802978	0.636549	0.670725	0.793354	0.804879	0.867647	0.896457	0.819746	0.830556	0.844915	0.85498	0.824525	0.812603	0.796602	0.705622	0.787688	0.918214	1	0.963097	0.934002	0.962976	0.899705	0.811596	0.691102	0.669105	0.742962	0.788047	0.853332	0.849466	0.81038	0.708605	0.638785	0.625912	0.614087	0.758508	0.788432
	0.613045	0.690576	0.663385	0.593149	0.623847	0.682135	0.796004	0.885185	0.958506	0.993061	0.902603	0.82232	0.602004	0.578315	0.66227	0.494994	0.520452	0.69718	0.81993	0.892052	0.795695	0.56011	0.525886	0.621689	0.593709	0.63529	0.723604	0.745985	0.777302	0.924534	1	0.918703	0.897856	0.874523	0.938018	0.972006	0.768456	0.572069	0.590326	0.736855	0.864192	0.945185	0.94908	0.933014	0.972182	0.976182	0.769964	0.748108	0.860894
	0.392665	0.310151	0.260783	0.170183	0.238814	0.275276	0.259137	0.333098	0.342403	0.375397	0.494982	0.671911	0.709359	0.758912	0.804653	0.726963	0.784532	0.912912	0.914953	0.876339	0.771747	0.68733	0.619956	0.572926	0.497145	0.331277	0.298623	0.393627	0.644495	0.923126	1	0.879895	0.837837	0.832596	0.699912	0.559285	0.512049	0.66009	0.563458	0.355911	0.382561	0.428572	0.469518	0.399665	0.358498	0.396687	0.365907	0.429534	0.586597
	0.521188	0.404189	0.325037	0.331396	0.238254	0.228824	0.45497	0.511233	0.456429	0.411839	0.376804	0.481765	0.441495	0.358446	0.375011	0.429259	0.397201	0.363876	0.585192	0.705534	0.643469	0.523478	0.421148	0.447062	0.501191	0.533068	0.548332	0.494907	0.505824	0.638158	0.874605	1	0.975245	0.858607	0.730586	0.749475	0.767714	0.737718	0.701836	0.743742	0.715584	0.622504	0.540086	0.476476	0.469877	0.468763	0.391159	0.389115	0.480709
	0.594313	0.668994	0.652395	0.592275	0.484418	0.334923	0.330064	0.308173	0.240559	0.201892	0.153669	0.13672	0.191649	0.248219	0.185007	0.100722	0.099406	0.231714	0.298326	0.3425	0.404984	0.31586	0.299775	0.420826	0.49373	0.398295	0.339852	0.492107	0.655024	0.783509	0.957298	1	0.821408	0.687799	0.697143	0.769628	0.740469	0.67047	0.554832	0.40899	0.35765	0.360876	0.486605	0.585698	0.479031	0.331589	0.38209	0.454888	0.398142
	0.517123	0.723426	0.673435	0.612032	0.539904	0.599204	0.70653	0.619077	0.510202	0.405189	0.303134	0.272814	0.152326	0.105055	0.215575	0.328584	0.365359	0.396277	0.504149	0.463095	0.326235	0.363318	0.456056	0.444125	0.369709	0.409598	0.557881	0.738356	0.860179	0.885004	0.956341	1	0.926233	0.855242	0.899461	0.902343	0.641666	0.440083	0.370749	0.342799	0.438709	0.599135	0.753148	0.848716	0.925594	0.967292	0.87495	0.713185	0.543941
	0.303557	0.318153	0.313147	0.317273	0.370573	0.42573	0.487076	0.534267	0.555909	0.565121	0.581716	0.59377	0.572893	0.561585	0.576377	0.62388	0.696456	0.699319	0.727992	0.747783	0.68862	0.643059	0.667748	0.686517	0.630805	0.585872	0.609466	0.691656	0.763749	0.824426	0.922097	1	0.979414	0.970798	0.980094	0.954811	0.868263	0.760927	0.682564	0.624136	0.573854	0.488105	0.395808	0.310276	0.306379	0.37361	0.42196	0.435822	0.398832
	0.437788	0.592293	0.614651	0.526657	0.451182	0.388667	0.320282	0.23036	0.235102	0.179686	0.0541808	-0.012042	-0.0309856	-0.0761118	-0.0849	-0.00929462	-0.0113003	0.00623807	0.0582289	0.0291393	0.0219368	0.0760624	0.109292	0.136189	0.186433	0.42398	0.753895	0.917309	0.954309	0.91753	0.954846	1	0.835426	0.598245	0.453047	0.410494	0.329994	0.302159	0.270601	0.160713	0.189638	0.286725	0.267066	0.169133	0.218713	0.357656	0.358629	0.243607	0.174501
	0.236052	0.18156	0.178509	0.148509	0.154953	0.126149	0.173315	0.308664	0.344101	0.302726	0.253935	0.231056	0.202289	0.169048	0.156744	0.202731	0.380883	0.634272	0.750415	0.884125	0.929773	0.84328	0.820701	0.721022	0.586	0.558475	0.645436	0.75882	0.750989	0.776194	0.962919	1	0.952057	0.985865	0.843054	0.712112	0.64068	0.510761	0.643083	0.754972	0.735373	0.862296	0.872505	0.765872	0.739454	0.685021	0.550406	0.410443	0.410088
	0.719495	0.676694	0.65712	0.634417	0.699147	0.787902	0.852749	0.947287	0.932683	0.807801	0.642101	0.397202	0.232878	0.194201	0.216673	0.240136	0.1955	0.199171	0.273476	0.282349	0.189642	0.159336	0.163956	0.14665	0.167703	0.25786	0.355887	0.430987	0.603044	0.811964	0.956313	1	0.851369	0.717802	0.733266	0.689192	0.567395	0.483006	0.373267	0.275905	0.239089	0.172297	0.139705	0.111047	0.116224	0.223035	0.336218	0.343469	0.353332
	0.662778	0.689124	0.621043	0.550219	0.537841	0.529241	0.479646	0.44566	0.47104	0.52718	0.573988	0.51188	0.366096	0.283925	0.300078	0.324327	0.349647	0.387329	0.379693	0.332548	0.264991	0.244623	0.231265	0.162246	0.168932	0.271612	0.438399	0.530616	0.590539	0.717218	0.890946	1	0.942975	0.968939	0.950521	0.879276	0.866441	0.862636	0.881508	0.811788	0.762134	0.787449	0.784542	0.738185	0.645659	0.538003	0.558112	0.585336	0.570797
	0.481327	0.434861	0.408307	0.415522	0.422087	0.36756	0.433437	0.413174	0.328903	0.244615	0.141568	0.11817	0.168407	0.258175	0.237766	0.200906	0.309902	0.37804	0.432917	0.511981	0.487723	0.463627	0.475218	0.496862	0.506788	0.56489	0.57535	0.671602	0.836648	0.850232	0.944247	1	0.944728	0.920079	0.840792	0.739112	0.663959	0.522532	0.404979	0.383869	0.327364	0.308123	0.428875	0.502581	0.508927	0.531347	0.534989	0.46915	0.440176
	0.229439	0.232981	0.20787	0.181045	0.193712	0.207158	0.203419	0.177195	0.203205	0.220276	0.188929	0.225919	0.268499	0.293489	0.339418	0.387606	0.447277	0.465951	0.384828	0.409799	0.533728	0.561665	0.520646	0.413878	0.265702	0.191996	0.279	0.394347	0.557227	0.797998	0.933615	1	0.978732	0.846622	0.873549	0.990417	0.959213	0.8104	0.66727	0.570523	0.488515	0.405633	0.296064	0.191029	0.0937161	0.084938	0.151203	0.180527	0.185498
	0.454658	0.367501	0.329294	0.460043	0.534606	0.423936	0.371259	0.351521	0.320812	0.440123	0.58367	0.4181	0.27365	0.32162	0.283714	0.27762	0.4034	0.55424	0.668099	0.755364	0.794716	0.778042	0.74241	0.622521	0.486826	0.446373	0.538084	0.706233	0.85998	0.867325	0.883285	1	0.963676	0.741434	0.627001	0.633296	0.523817	0.524619	0.600322	0.550402	0.503884	0.446673	0.411767	0.499183	0.477517	0.428298	0.563728	0.646942	0.574706
	0.550796	0.555568	0.546793	0.501205	0.401463	0.336728	0.29479	0.287404	0.467391	0.628506	0.621912	0.560786	0.533608	0.548235	0.54202	0.496921	0.42487	0.434936	0.447659	0.438389	0.513915	0.544906	0.508143	0.44838	0.519352	0.565302	0.53077	0.520046	0.570766	0.754892	0.90628	1	0.953956	0.817213	0.75214	0.780179	0.723468	0.556807	0.549445	0.618324	0.6106	0.47036	0.425279	0.409217	0.335151	0.417141	0.464513	0.455787	0.446709
	0.40695	0.405239	0.47542	0.603382	0.576891	0.454706	0.465482	0.495113	0.394008	0.313397	0.336556	0.351178	0.488049	0.700016	0.738142	0.683202	0.715287	0.67233	0.465899	0.396746	0.394147	0.40864	0.578189	0.764381	0.891277	0.8475	0.622029	0.672775	0.804334	0.80276	0.87848	1	0.897007	0.742181	0.734674	0.564048	0.481698	0.384114	0.336629	0.51728	0.554398	0.521373	0.631399	0.642548	0.460559	0.480734	0.554357	0.509691	0.465372
	0.651769	0.534372	0.612595	0.751904	0.708583	0.784616	0.900135	0.91693	0.88623	0.745071	0.622034	0.581033	0.56438	0.577557	0.65377	0.791818	0.831293	0.708606	0.680874	0.731462	0.676327	0.58783	0.406252	0.305807	0.366219	0.477921	0.496505	0.587519	0.773446	0.71986	0.762435	1	0.993235	0.749047	0.595234	0.616387	0.638475	0.665347	0.743829	0.67569	0.492175	0.536305	0.713117	0.821082	0.902217	0.787582	0.711526	0.7257	0.673202
	0.371852	0.33396	0.224647	0.155144	0.287879	0.413635	0.384683	0.355062	0.365131	0.316769	0.276909	0.286512	0.299027	0.325359	0.292844	0.315449	0.323127	0.23192	0.222872	0.286419	0.300021	0.352492	0.406983	0.397807	0.355947	0.361839	0.463591	0.672645	0.899084	0.951004	0.997396	1	0.855718	0.753	0.760658	0.717133	0.59544	0.495609	0.462149	0.449191	0.444207	0.476108	0.434898	0.349483	0.341079	0.310103	0.263209	0.304588	0.36195
	0.743731	0.732836	0.657847	0.561282	0.581186	0.745821	0.814996	0.838254	0.930374	0.875914	0.877926	0.973327	0.914154	0.847802	0.812036	0.817206	0.913674	0.933976	0.783615	0.692448	0.602483	0.519193	0.689053	0.809009	0.732207	0.713548	0.667462	0.559788	0.610123	0.716671	0.803567	1	0.973352	0.831243	0.784848	0.643357	0.530645	0.580084	0.640351	0.61309	0.572907	0.579515	0.549468	0.437251	0.361382	0.319716	0.464041	0.625442	0.631384
	0.771571	0.643895	0.566341	0.750476	0.881808	0.797253	0.730602	0.684538	0.633104	0.535269	0.518237	0.618047	0.521823	0.439102	0.496318	0.543678	0.761261	0.950621	0.909819	0.862788	0.922364	0.966036	0.903942	0.758926	0.689982	0.686992	0.742001	0.827396	0.835102	0.882779	0.994754	1	0.894672	0.784026	0.68168	0.663598	0.585589	0.482372	0.49675	0.499453	0.461683	0.44528	0.404772	0.433302	0.554014	0.684877	0.775693	0.669241	0.629601
	0.588003	0.633347	0.612718	0.602558	0.62031	0.507647	0.447748	0.504419	0.592336	0.486179	0.507482	0.631537	0.66825	0.570367	0.54193	0.492984	0.473953	0.661394	0.615637	0.645956	0.680868	0.476081	0.387053	0.453302	0.536368	0.569095	0.567616	0.531774	0.541555	0.577769	0.780039	1	0.928721	0.810891	0.903349	0.953449	0.835332	0.842655	0.866382	0.834323	0.969854	0.854931	0.596991	0.581916	0.620911	0.675892	0.710027	0.892331	0.893389
	0.703613	0.706188	0.693521	0.640464	0.582524	0.62189	0.724282	0.669865	0.542376	0.561092	0.624231	0.63552	0.673283	0.748096	0.747122	0.642173	0.542404	0.54375	0.637572	0.603799	0.581467	0.645443	0.624409	0.548416	0.50426	0.556033	0.599969	0.610313	0.64066	0.68448	0.843124	1	0.932691	0.810893	0.645311	0.53875	0.577111	0.5696	0.525713	0.538416	0.654862	0.635805	0.472032	0.484427	0.561993	0.653664	0.813669	0.838816	0.790629
	0.772229	0.819556	0.813585	0.804815	0.661007	0.711908	0.927143	0.85282	0.886639	0.903524	0.716074	0.618956	0.626163	0.779777	0.86128	0.830248	0.798805	0.815119	0.88166	0.919628	0.808457	0.619745	0.682576	0.885506	0.991433	0.887506	0.797242	0.808891	0.843078	0.928836	0.993102	1	0.945933	0.705359	0.507779	0.402983	0.407722	0.487011	0.479741	0.499102	0.451415	0.389832	0.374277	0.496075	0.649397	0.740442	0.772709	0.494109	0.447616
	0.599114	0.586454	0.66294	0.654636	0.558416	0.584443	0.57802	0.568903	0.585348	0.54408	0.499963	0.482341	0.498362	0.505127	0.554807	0.595632	0.56598	0.569581	0.586362	0.626403	0.697501	0.673854	0.610338	0.631724	0.77357	0.859725	0.740452	0.646642	0.753496	0.878554	0.888816	0.902295	1	0.936592	0.830689	0.793382	0.755299	0.723305	0.588368	0.487586	0.450501	0.488176	0.568806	0.565694	0.542557	0.544798	0.535121	0.61476	0.696151
	0.493494	0.433544	0.400528	0.37778	0.359278	0.373502	0.388568	0.374946	0.35537	0.345762	0.352018	0.413245	0.453601	0.480876	0.55476	0.638521	0.695666	0.708955	0.731879	0.779904	0.811087	0.815202	0.83432	0.887276	0.926398	0.904811	0.860961	0.859794	0.824244	0.806035	0.839416	0.921033	1	0.993429	0.908513	0.8101	0.76225	0.751271	0.826803	0.884081	0.849316	0.804855	0.738257	0.689768	0.757394	0.77636	0.645993	0.550205	0.562917
	0.285901	0.259379	0.186941	0.178153	0.225216	0.233654	0.252879	0.274718	0.26805	0.208565	0.166957	0.175759	0.140947	0.0991996	0.074795	0.0863138	0.0998348	0.103215	0.122277	0.124388	0.150449	0.208636	0.236216	0.237961	0.230314	0.232542	0.274565	0.344966	0.401244	0.519714	0.775052	0.963985	1	0.914109	0.831084	0.791241	0.673697	0.558323	0.498116	0.461853	0.447938	0.465252	0.460602	0.400642	0.345683	0.325311	0.301322	0.289959	0.304302
	0.741503	0.652237	0.697214	0.807963	0.908329	0.940674	0.869071	0.867767	0.870494	0.772403	0.662562	0.659371	0.664798	0.620962	0.661049	0.70955	0.59205	0.485627	0.433653	0.401444	0.472555	0.607972	0.659528	0.694028	0.793911	0.850689	0.849439	0.840605	0.84995	0.720341	0.637596	0.865166	1	0.869519	0.800625	0.818013	0.784736	0.699398	0.680324	0.798992	0.87182	0.848678	0.867084	0.908013	0.922487	0.86347	0.711831	0.668279	0.739916
	0.109172	0.172378	0.136984	0.0679802	0.0607673	0.121528	0.183782	0.227842	0.182382	0.16254	0.170496	0.0877341	0.084013	0.193445	0.254961	0.262549	0.228293	0.186031	0.194982	0.226248	0.230455	0.256527	0.290244	0.22004	0.174003	0.321879	0.633881	0.783572	0.697346	0.721447	0.881973	0.994857	1	0.966669	0.934256	0.909888	0.869062	0.821334	0.761765	0.710836	0.712546	0.765211	0.823757	0.743006	0.598491	0.486713	0.397679	0.284242	0.169504
	0.264015	0.320253	0.315473	0.257901	0.225686	0.281348	0.309526	0.287464	0.318354	0.319775	0.23952	0.179623	0.157799	0.118387	0.0764868	0.104778	0.224464	0.283589	0.258685	0.247763	0.283879	0.325862	0.318964	0.334991	0.355251	0.337743	0.322148	0.337442	0.436864	0.615338	0.815729	0.956005	1	0.950026	0.803052	0.63293	0.497767	0.400914	0.335665	0.289034	0.256651	0.213347	0.165799	0.122729	0.138666	0.198851	0.181305	0.129267	0.0958764
	0.392539	0.39933	0.391443	0.296906	0.200635	0.269353	0.258735	0.200617	0.25706	0.414727	0.47583	0.375438	0.402482	0.509259	0.467599	0.420911	0.428872	0.448246	0.482147	0.48215	0.383581	0.388988	0.518748	0.579937	0.649391	0.843818	0.953649	0.861493	0.799174	0.818922	0.776114	0.8919	1	0.859309	0.723034	0.648875	0.62535	0.65126	0.569027	0.396756	0.266369	0.327255	0.468672	0.448663	0.367006	0.351848	0.428015	0.381589	0.339618
	0.19418	0.201534	0.145069	0.107165	0.229021	0.345402	0.38205	0.476285	0.538057	0.546317	0.522178	0.457613	0.366024	0.257188	0.233757	0.24859	0.287921	0.313676	0.401834	0.441988	0.391604	0.341189	0.25451	0.21885	0.2036	0.303703	0.503569	0.625213	0.715613	0.786433	0.858832	0.952443	1	0.935814	0.82141	0.649873	0.426497	0.341776	0.456115	0.57215	0.54864	0.45078	0.367876	0.290263	0.141177	0.0489231	0.0862424	0.112154	0.14133
	0.251453	0.236952	0.217744	0.195335	0.240179	0.250036	0.258065	0.302522	0.301698	0.288683	0.298839	0.282849	0.339552	0.431265	0.412492	0.445014	0.496056	0.484323	0.417926	0.398597	0.449827	0.464134	0.450197	0.495225	0.669551	0.819137	0.849537	0.816446	0.838616	0.812645	0.800991	0.961758	1	0.871773	0.763313	0.687032	0.605679	0.439001	0.354634	0.399592	0.371909	0.396292	0.380128	0.325185	0.275314	0.225476	0.207761	0.225108	0.29695
	0.562782	0.517604	0.639673	0.762907	0.558273	0.38644	0.43392	0.538923	0.628071	0.693934	0.720733	0.651503	0.509492	0.421039	0.374867	0.285808	0.256313	0.286017	0.289958	0.381555	0.472123	0.432286	0.40849	0.45785	0.477977	0.60173	0.806906	0.953234	0.986892	0.964061	0.885519	0.947196	1	0.822376	0.655774	0.609523	0.625798	0.601055	0.550844	0.559428	0.550178	0.589063	0.613004	0.505426	0.556566	0.588628	0.381432	0.228551	0.299782
	0.355413	0.39883	0.381035	0.353037	0.501113	0.538744	0.506918	0.51832	0.49652	0.529997	0.50565	0.650722	0.865509	0.956739	0.908584	0.751426	0.739883	0.723806	0.626222	0.564472	0.516667	0.47022	0.477333	0.522931	0.47688	0.442264	0.47136	0.555086	0.715624	0.861232	0.984042	0.987218	1	0.946387	0.808084	0.776433	0.680885	0.588403	0.57845	0.570972	0.55222	0.549397	0.57689	0.566659	0.552757	0.509268	0.402202	0.417889	0.471375
	0.445334	0.467877	0.535514	0.634922	0.646691	0.594258	0.479538	0.382491	0.32564	0.328859	0.357361	0.367792	0.399568	0.482032	0.474279	0.366242	0.337357	0.358005	0.401504	0.445899	0.552304	0.570842	0.553098	0.554782	0.468097	0.440716	0.458353	0.504507	0.606719	0.783594	0.921389	0.995883	1	0.943123	0.798621	0.679418	0.69376	0.70028	0.683206	0.604924	0.635311	0.665873	0.571331	0.493289	0.316402	0.180741	0.170545	0.177831	0.243068
	0.668002	0.577215	0.620612	0.609135	0.644759	0.679061	0.728775	0.672389	0.523815	0.591476	0.6659	0.720272	0.809188	0.863976	0.779858	0.723229	0.729774	0.712562	0.700305	0.718731	0.783745	0.682667	0.55835	0.513827	0.48758	0.489789	0.571415	0.668328	0.640947	0.604463	0.627528	0.835307	1	0.875781	0.684261	0.655887	0.628587	0.606557	0.654409	0.612087	0.538666	0.59593	0.670675	0.626331	0.651504	0.647475	0.569404	0.638495	0.680971
	0.548931	0.4444	0.430232	0.455302	0.433983	0.45587	0.531697	0.554338	0.516858	0.421557	0.435826	0.446031	0.420338	0.434816	0.361383	0.407624	0.47391	0.434203	0.47533	0.544167	0.477352	0.353185	0.385078	0.366563	0.412827	0.517441	0.497071	0.493706	0.540838	0.592016	0.747131	0.948447	1	0.9435	0.919772	0.966328	0.952213	0.888438	0.843073	0.970816	0.978284	0.828315	0.806934	0.811167	0.690023	0.567719	0.531643	0.626503	0.755744
	0.780756	0.835086	0.762956	0.687823	0.667638	0.727211	0.782032	0.743695	0.761939	0.805593	0.782138	0.811213	0.762768	0.639196	0.744253	0.76688	0.722087	0.754155	0.788009	0.787601	0.660142	0.579355	0.623476	0.626992	0.57157	0.575425	0.661809	0.650244	0.701792	0.82628	0.815492	0.877544	1	0.983747	0.892391	0.907966	0.869239	0.829188	0.904444	0.933394	0.876401	0.906049	0.957417	0.939972	0.924396	0.696265	0.588152	0.639235	0.658208
	0.826198	0.873417	0.776837	0.711989	0.739711	0.783989	0.771922	0.69737	0.680487	0.685321	0.571913	0.547735	0.618516	0.660224	0.774971	0.829529	0.732994	0.654734	0.7059	0.706531	0.662858	0.640593	0.695668	0.784677	0.728293	0.547507	0.300935	0.239194	0.346429	0.548137	0.666001	0.822076	1	0.869559	0.659558	0.723767	0.878659	0.734013	0.410207	0.397015	0.549787	0.539167	0.638659	0.765023	0.78257	0.706806	0.711433	0.793318	0.790946
	0.325767	0.504879	0.724241	0.745167	0.779433	0.829414	0.827329	0.780513	0.660614	0.531584	0.579042	0.623811	0.538143	0.445152	0.328051	0.275115	0.268927	0.350811	0.442495	0.423242	0.514166	0.620393	0.634657	0.64886	0.56535	0.456921	0.388204	0.373543	0.568037	0.844528	0.985754	0.986295	0.983822	1	0.960806	0.893964	0.81756	0.726924	0.635719	0.590689	0.517577	0.511893	0.561875	0.463569	0.456138	0.529852	0.3979	0.284935	0.347675
	0.101165	0.169134	0.219619	0.258993	0.247975	0.23786	0.346352	0.434706	0.381147	0.472452	0.61326	0.570461	0.494605	0.476885	0.536349	0.515118	0.450164	0.451186	0.491017	0.559176	0.554021	0.50484	0.494703	0.498843	0.421757	0.393691	0.375456	0.310697	0.314762	0.426335	0.650744	0.867484	0.994081	1	0.951781	0.770699	0.621499	0.810694	0.985954	0.945012	0.905742	0.930715	0.924014	0.908433	0.791131	0.48447	0.274332	0.288947	0.270223
	0.679316	0.625023	0.654986	0.586123	0.445681	0.336507	0.257849	0.210318	0.231209	0.347226	0.449765	0.358251	0.290787	0.27606	0.27861	0.267353	0.308602	0.408389	0.383189	0.346761	0.337435	0.409901	0.49232	0.571298	0.673094	0.691848	0.614441	0.625047	0.679304	0.589148	0.522443	0.67453	0.942745	1	0.84107	0.638631	0.495575	0.43211	0.380915	0.407353	0.380831	0.362562	0.435126	0.466289	0.496763	0.503835	0.51851	0.562081	0.597112
	0.491661	0.415377	0.400583	0.317963	0.228291	0.291923	0.369001	0.402302	0.385082	0.328797	0.314874	0.260135	0.158748	0.070805	0.078024	0.166709	0.277363	0.23022	0.181313	0.178509	0.251939	0.48127	0.551235	0.521877	0.499051	0.435857	0.386086	0.468383	0.596582	0.629556	0.695748	0.845149	0.93197	1	0.995272	0.945227	0.87537	0.845452	0.758842	0.569563	0.506832	0.498809	0.494697	0.55337	0.706072	0.740065	0.769009	0.9072	0.870052
	0.356638	0.228587	0.244478	0.223277	0.186345	0.174768	0.317127	0.439924	0.441765	0.470214	0.517482	0.57351	0.608569	0.695649	0.6755	0.599512	0.650203	0.652848	0.54626	0.514942	0.543837	0.489231	0.481298	0.510458	0.651539	0.879385	0.932829	0.945861	0.941982	0.872962	0.849265	0.864358	0.928562	1	0.935601	0.769177	0.659593	0.607105	0.611833	0.620368	0.696247	0.846526	0.97888	0.950908	0.764299	0.66396	0.567943	0.469125	0.586855
	0.489539	0.51784	0.517923	0.531313	0.61275	0.586811	0.400404	0.439008	0.50388	0.453523	0.442288	0.462369	0.438076	0.496524	0.571649	0.487372	0.448922	0.402113	0.360637	0.449979	0.611391	0.860244	0.906878	0.831217	0.858289	0.970408	0.940717	0.664827	0.619416	0.789879	0.896792	0.863647	0.906097	1	0.859357	0.66884	0.548124	0.491198	0.469963	0.502355	0.542159	0.477171	0.390665	0.326403	0.325476	0.363569	0.375344	0.387843	0.412708
	0.739699	0.718682	0.748151	0.762008	0.901165	0.948557	0.826693	0.786238	0.773227	0.690718	0.604652	0.596026	0.612265	0.599443	0.611222	0.615882	0.60165	0.615614	0.581581	0.562836	0.654593	0.622428	0.50124	0.451756	0.417229	0.457398	0.560881	0.589307	0.582213	0.678317	0.824003	0.891457	0.928065	1	0.986356	0.87419	0.802194	0.739083	0.698014	0.642528	0.671777	0.828524	0.923095	0.996384	0.988441	0.840999	0.778427	0.804017	0.846384
	0.745994	0.816015	0.755022	0.747349	0.871342	0.860604	0.665544	0.563344	0.658468	0.654912	0.665645	0.697234	0.609159	0.505163	0.454883	0.552192	0.671169	0.675975	0.644005	0.651631	0.633556	0.688832	0.743455	0.709642	0.689725	0.651097	0.701343	0.770538	0.791063	0.747329	0.704938	0.811342	0.967858	1	0.864698	0.821185	0.807075	0.774595	0.780697	0.781686	0.759312	0.679496	0.60275	0.48335	0.496696	0.590276	0.568655	0.606693	0.674106
	0.921469	0.848457	0.705769	0.634101	0.680852	0.75732	0.783083	0.794826	0.783205	0.772559	0.719323	0.651565	0.730597	0.781801	0.656978	0.645114	0.734114	0.726249	0.785679	0.805897	0.727524	0.761826	0.811438	0.821889	0.807099	0.745718	0.657499	0.60168	0.590775	0.600775	0.624865	0.641026	0.821188	1	0.951695	0.923185	0.921806	0.845285	0.763243	0.668149	0.68273	0.790638	0.865253	0.782235	0.676973	0.777044	0.89191	0.842786	0.86274
	0.50429	0.566696	0.617812	0.620394	0.655367	0.61301	0.551642	0.658002	0.789664	0.731823	0.600937	0.566774	0.589299	0.523043	0.414024	0.288639	0.188958	0.366673	0.525333	0.534339	0.53952	0.508099	0.469826	0.353114	0.25091	0.31039	0.428615	0.504174	0.642217	0.783235	0.778872	0.804034	0.954367	1	0.910924	0.838043	0.751744	0.625485	0.580363	0.510033	0.473299	0.525205	0.521805	0.45891	0.420864	0.414444	0.41492	0.35894	0.272887
	0.625459	0.722538	0.863271	0.822766	0.602562	0.488141	0.504483	0.592185	0.514865	0.478092	0.676437	0.666331	0.458403	0.437487	0.423032	0.355129	0.353237	0.450065	0.485112	0.34672	0.424698	0.612579	0.46749	0.309782	0.282775	0.370092	0.570645	0.74733	0.939982	0.928985	0.917561	0.977299	0.964573	1	0.866279	0.880845	0.988914	0.838433	0.693409	0.619044	0.535099	0.553638	0.777663	0.811997	0.686494	0.640092	0.65594	0.668134	0.575969
	0.60063	0.480614	0.481332	0.367258	0.264357	0.172849	0.19033	0.337655	0.362491	0.429377	0.446966	0.339816	0.372328	0.376971	0.366091	0.413233	0.42471	0.531878	0.611146	0.609275	0.565984	0.371254	0.387347	0.501532	0.548773	0.449409	0.413051	0.604384	0.756905	0.770403	0.795391	0.794635	0.936936	1	0.82619	0.888755	0.79541	0.566582	0.504646	0.445631	0.394619	0.522662	0.657485	0.820382	0.877588	0.738756	0.660224	0.675695	0.815397
	0.542883	0.578545	0.621466	0.645612	0.705001	0.708235	0.670217	0.564728	0.508691	0.481382	0.481799	0.519085	0.515209	0.449899	0.482183	0.566936	0.606263	0.670769	0.692953	0.688243	0.774792	0.807512	0.833929	0.858845	0.678883	0.534071	0.536749	0.599153	0.708762	0.836517	0.938142	0.896219	0.921477	1	0.9157	0.782796	0.62725	0.580197	0.686372	0.790319	0.75682	0.602364	0.558887	0.593767	0.545808	0.554072	0.65407	0.743923	0.726077
	0.625797	0.861109	0.751398	0.520699	0.460489	0.415902	0.338377	0.286663	0.253736	0.19771	0.236245	0.421796	0.567045	0.611626	0.625218	0.592813	0.587966	0.669814	0.67406	0.673015	0.663339	0.594606	0.575977	0.587992	0.548754	0.490224	0.415424	0.37739	0.411292	0.453505	0.492025	0.56645	0.674095	0.84934	1	0.948072	0.877134	0.780354	0.661939	0.664842	0.727873	0.711664	0.618126	0.546854	0.446569	0.342957	0.266164	0.187646	0.151624
	0.744501	0.769434	0.747233	0.690561	0.574304	0.591109	0.675995	0.695663	0.598867	0.520674	0.547632	0.528877	0.530307	0.569783	0.587197	0.628343	0.719739	0.785579	0.78133	0.728098	0.680457	0.622628	0.537367	0.436942	0.280486	0.208783	0.259921	0.283857	0.356797	0.583225	0.795075	0.842003	0.877047	0.947686	1	0.986895	0.944714	0.956372	0.925731	0.948613	0.883954	0.656789	0.519563	0.54179	0.645369	0.673962	0.644525	0.638073	0.641553
	0.618668	0.651835	0.860529	0.957655	0.906338	0.849796	0.871283	0.889762	0.924305	0.932592	0.759378	0.665382	0.751574	0.795864	0.760274	0.693495	0.673281	0.683187	0.73801	0.84495	0.945901	0.935956	0.810852	0.834139	0.921092	0.950513	0.807953	0.494442	0.250341	0.16083	0.202721	0.251025	0.466044	0.862604	1	0.791806	0.565197	0.522678	0.484296	0.305363	0.215672	0.417513	0.638525	0.686071	0.681008	0.616116	0.58497	0.519723	0.485096
	0.65744	0.634224	0.542118	0.388947	0.403985	0.437086	0.516553	0.707182	0.722672	0.57066	0.585949	0.622597	0.496887	0.382144	0.43979	0.48267	0.472317	0.519022	0.500751	0.526545	0.600161	0.639367	0.584128	0.517749	0.547618	0.59371	0.557458	0.478715	0.490691	0.516236	0.494601	0.548113	0.703438	0.921131	1	0.94284	0.909294	0.863616	0.905442	0.913741	0.86201	0.81451	0.688841	0.606661	0.651983	0.692283	0.574246	0.545474	0.618504
	0.73789	0.654987	0.636781	0.646068	0.570734	0.514638	0.514882	0.632724	0.741661	0.708588	0.731514	0.871428	0.855897	0.8748	0.95501	0.862821	0.684241	0.520714	0.512971	0.558535	0.478902	0.39404	0.298752	0.318123	0.418442	0.45956	0.475551	0.456981	0.472869	0.45877	0.52032	0.57047	0.654227	0.895764	1	0.960559	0.811392	0.672776	0.697666	0.729698	0.698263	0.691466	0.702561	0.741823	0.771788	0.710746	0.64849	0.803335	0.905327
	0.286094	0.34691	0.418301	0.439319	0.441638	0.436288	0.435316	0.456116	0.452536	0.403222	0.372297	0.315698	0.271214	0.282091	0.304085	0.275447	0.212015	0.191171	0.225172	0.293165	0.380213	0.438477	0.389201	0.304389	0.323586	0.504149	0.715317	0.873485	0.912648	0.909261	0.939001	0.958858	0.950401	0.973158	1	0.954624	0.88805	0.859236	0.79934	0.622264	0.482335	0.348953	0.284711	0.289523	0.243657	0.218264	0.207919	0.188603	0.227183
	0.405392	0.339219	0.217342	0.204785	0.281828	0.30802	0.292246	0.240466	0.233522	0.279952	0.273974	0.247447	0.233351	0.311311	0.324934	0.382443	0.452508	0.370968	0.311835	0.268199	0.254487	0.295351	0.315923	0.264975	0.251017	0.275443	0.300172	0.375353	0.402389	0.325539	0.397868	0.643614	0.804428	0.923322	1	0.962318	0.853294	0.834314	0.868625	0.757954	0.677387	0.691147	0.681029	0.558125	0.387348	0.371399	0.407707	0.371641	0.35975
	0.550416	0.471183	0.45374	0.424856	0.305725	0.269915	0.333168	0.35147	0.300475	0.236567	0.188223	0.185285	0.192641	0.230801	0.203452	0.123938	0.0979774	0.117159	0.160629	0.200961	0.190692	0.180528	0.22481	0.243999	0.26639	0.29592	0.284536	0.260068	0.297241	0.37284	0.487976	0.589308	0.653483	0.841148	1	0.920408	0.832467	0.779722	0.741063	0.761793	0.742436	0.551945	0.332867	0.274166	0.282163	0.298285	0.344302	0.403215	0.448842
	0.480904	0.516575	0.489747	0.400825	0.390744	0.487568	0.473461	0.436611	0.457273	0.481503	0.376781	0.213936	0.244036	0.276713	0.317118	0.401227	0.392605	0.352754	0.281674	0.173656	0.237129	0.355788	0.38687	0.433999	0.514194	0.526594	0.494845	0.58059	0.654967	0.687183	0.739164	0.797605	0.881775	0.932071	1	0.963264	0.817046	0.665972	0.495713	0.411443	0.413224	0.415029	0.387706	0.36887	0.340439	0.358197	0.394471	0.39173	0.412245
	0.680093	0.755275	0.755646	0.830476	0.865922	0.768655	0.701952	0.72551	0.692286	0.658517	0.71297	0.631555	0.51976	0.468595	0.407084	0.324506	0.403924	0.54586	0.574669	0.594894	0.553465	0.483378	0.485855	0.479943	0.498158	0.596003	0.646584	0.614867	0.608688	0.665078	0.828619	0.901237	0.887531	0.981569	1	0.971032	0.963751	0.950925	0.920862	0.790484	0.686892	0.640715	0.592808	0.604272	0.520066	0.374455	0.344926	0.377553	0.413381
	0.46235	0.495279	0.527177	0.55242	0.625921	0.67812	0.59361	0.571848	0.568325	0.51291	0.444459	0.317307	0.356454	0.480331	0.462106	0.354629	0.442191	0.586224	0.413414	0.290389	0.38705	0.470534	0.462292	0.398642	0.372086	0.380939	0.466884	0.553519	0.532294	0.484802	0.578958	0.795112	0.904067	0.977574	1	0.861732	0.768576	0.793142	0.779344	0.784634	0.722777	0.619394	0.571663	0.555932	0.60075	0.591875	0.609084	0.595217	0.440644
	0.721506	0.742498	0.649089	0.484603	0.390369	0.482859	0.53238	0.538051	0.589417	0.461274	0.343696	0.455499	0.482141	0.338799	0.278775	0.244552	0.183593	0.283431	0.421938	0.423508	0.410331	0.398791	0.356387	0.407437	0.555031	0.616503	0.540254	0.428315	0.390168	0.462314	0.569663	0.728719	0.838282	0.904338	1	0.997115	0.958528	0.928688	0.777325	0.664279	0.689526	0.831159	0.923796	0.839169	0.803948	0.71979	0.564752	0.434775	0.408103
	0.353878	0.324674	0.333704	0.294894	0.258952	0.254369	0.240094	0.196007	0.191002	0.309366	0.478783	0.577827	0.587945	0.574833	0.574507	0.545316	0.508395	0.54433	0.529747	0.496641	0.531809	0.560884	0.55561	0.518972	0.512159	0.570034	0.604219	0.542145	0.422671	0.319175	0.37791	0.48938	0.490343	0.638602	0.889821	1	0.955128	0.877627	0.789024	0.682875	0.644273	0.62627	0.593751	0.590756	0.60115	0.561375	0.536397	0.541703	0.531003
	0.461899	0.336503	0.225533	0.15324	0.122407	0.113562	0.106388	0.104195	0.0871135	0.0797135	0.0996717	0.115245	0.107099	0.0670055	0.0391172	0.105707	0.200614	0.227962	0.210381	0.145527	0.0916237	0.0922508	0.104503	0.135491	0.212806	0.269478	0.255652	0.255056	0.311614	0.417977	0.474811	0.51572	0.636698	0.743864	0.862489	1	0.961374	0.8279	0.758403	0.694165	0.629652	0.568632	0.520493	0.485726	0.538652	0.600533	0.611846	0.654913	0.674642
	0.742573	0.691871	0.677234	0.678495	0.794706	0.866784	0.742127	0.574781	0.475976	0.516804	0.595714	0.624229	0.575488	0.513717	0.488061	0.426328	0.375823	0.381832	0.494511	0.620505	0.68184	0.679156	0.71577	0.797163	0.8736	0.873807	0.791843	0.729757	0.654935	0.606783	0.634032	0.699854	0.797029	0.870651	0.976306	1	0.953607	0.888767	0.86497	0.900216	0.857825	0.868011	0.791286	0.672681	0.634084	0.66825	0.720426	0.757791	0.767714
	0.741097	0.62124	0.471626	0.396541	0.355384	0.338373	0.32502	0.397989	0.418208	0.450966	0.609145	0.570816	0.43794	0.423582	0.477284	0.450678	0.411157	0.4388	0.496147	0.611822	0.691628	0.581365	0.504285	0.538801	0.530327	0.62333	0.659849	0.567511	0.529608	0.597029	0.702903	0.764267	0.784624	0.803417	0.958155	1	0.851649	0.761894	0.691302	0.642956	0.714965	0.817409	0.719472	0.73463	0.828215	0.78193	0.670185	0.568197	0.623272
	0.275767	0.219857	0.23588	0.214853	0.264713	0.296644	0.30387	0.437315	0.500577	0.40238	0.337488	0.267956	0.157981	0.142299	0.220247	0.241141	0.206111	0.254111	0.369196	0.410778	0.348755	0.367935	0.35791	0.246772	0.235264	0.233775	0.245991	0.322275	0.484752	0.566646	0.538349	0.702774	0.823403	0.86415	0.983704	1	0.874399	0.773705	0.688468	0.495909	0.424469	0.521446	0.513137	0.459764	0.476564	0.45954	0.356323	0.35811	0.443048
	0.171725	0.180279	0.206573	0.188708	0.203307	0.32298	0.398326	0.491876	0.577314	0.56303	0.544199	0.556143	0.616925	0.77294	0.845487	0.772886	0.772787	0.729262	0.685784	0.781904	0.79292	0.781185	0.841654	0.76483	0.544154	0.404643	0.396791	0.32596	0.269951	0.310101	0.408708	0.545871	0.676864	0.837633	0.946184	1	0.981305	0.969966	0.990002	0.942452	0.900187	0.844685	0.780403	0.678684	0.558751	0.483788	0.379938	0.269598	0.266179
	0.36144	0.362899	0.276615	0.263481	0.260623	0.25463	0.321318	0.424533	0.527173	0.559687	0.55881	0.518692	0.383956	0.290503	0.277224	0.309799	0.435283	0.550342	0.515382	0.509906	0.581722	0.619547	0.679665	0.743706	0.726017	0.667817	0.647403	0.640323	0.682429	0.738048	0.749874	0.803141	0.823391	0.829473	0.874406	1	0.993764	0.832128	0.719539	0.730706	0.791314	0.717319	0.635538	0.604172	0.606002	0.584284	0.505366	0.399972	0.344244
	0.572759	0.536503	0.521427	0.627369	0.670735	0.561491	0.533949	0.58709	0.583371	0.514217	0.369685	0.340408	0.520054	0.554116	0.554401	0.660924	0.706599	0.712518	0.769636	0.734591	0.657691	0.709319	0.772272	0.826422	0.853969	0.750892	0.714882	0.613026	0.481267	0.541604	0.523034	0.447209	0.495967	0.567477	0.799892	1	0.826126	0.622442	0.497024	0.34556	0.29516	0.41599	0.676453	0.778033	0.647176	0.540924	0.445635	0.348883	0.399117
	0.59643	0.83711	0.838141	0.724343	0.718032	0.645062	0.607015	0.650432	0.61499	0.533252	0.511312	0.495556	0.435796	0.335382	0.191458	0.174604	0.207304	0.216258	0.26923	0.260913	0.222107	0.284105	0.350945	0.353974	0.426501	0.574878	0.64569	0.664601	0.805286	0.837971	0.823152	0.886942	0.923119	0.965125	0.992495	1	0.955112	0.86763	0.747579	0.622511	0.658055	0.677868	0.545714	0.365041	0.295222	0.31753	0.34292	0.381435	0.348021
	0.599609	0.390888	0.241433	0.17036	0.104794	0.0756108	0.209026	0.240677	0.175352	0.241224	0.378653	0.469622	0.598808	0.718234	0.631067	0.603239	0.655069	0.603713	0.597629	0.662646	0.621731	0.543611	0.519967	0.415731	0.310653	0.415863	0.549123	0.597586	0.748986	0.90224	0.834645	0.667455	0.677135	0.796094	0.947286	1	0.868243	0.700541	0.526459	0.530494	0.729402	0.891628	0.847849	0.672444	0.57708	0.516395	0.402438	0.440533	0.644247
	0.730561	0.860285	0.661314	0.478586	0.514174	0.411674	0.496705	0.663141	0.692293	0.75795	0.90127	0.912583	0.897017	0.882386	0.800497	0.710918	0.668676	0.821913	0.934803	0.855497	0.71213	0.641788	0.666976	0.703309	0.675939	0.671305	0.634184	0.601216	0.732792	0.895949	0.80055	0.662839	0.714625	0.801949	0.929108	1	0.938708	0.854921	0.739984	0.651019	0.596545	0.630526	0.735122	0.75899	0.753969	0.677416	0.483876	0.428584	0.449983
	0.693417	0.712973	0.750924	0.846976	0.920514	0.837427	0.667367	0.629984	0.736883	0.693975	0.582206	0.508808	0.421251	0.512717	0.525641	0.508721	0.606381	0.66074	0.678842	0.601515	0.416868	0.437899	0.486342	0.359544	0.378292	0.400178	0.416749	0.338514	0.369923	0.648322	0.730159	0.805515	0.860599	0.770703	0.789269	1	0.925267	0.590971	0.389922	0.308612	0.37795	0.246756	0.108882	0.318058	0.342564	0.0139355	0.000954769	0.269021	0.406588
	0.66323	0.731981	0.864267	0.8125	0.860673	0.911687	0.738631	0.610435	0.631256	0.657308	0.568149	0.584423	0.666425	0.632102	0.657948	0.673461	0.493979	0.556813	0.809167	0.729927	0.797946	0.929938	0.87763	0.699339	0.45276	0.356286	0.387182	0.487619	0.614198	0.735401	0.763763	0.733958	0.652421	0.587608	0.807575	1	0.860306	0.747779	0.850036	0.923283	0.846684	0.686423	0.708587	0.643195	0.517673	0.579269	0.635258	0.637858	0.568395
	0.659204	0.707253	0.807391	0.893698	0.950612	0.929098	0.862555	0.81783	0.782689	0.760346	0.824538	0.753796	0.566123	0.512201	0.63929	0.627224	0.513866	0.558033	0.675423	0.680465	0.608555	0.579464	0.63845	0.72032	0.717906	0.649912	0.531394	0.596447	0.655611	0.556592	0.675374	0.720027	0.672315	0.847537	0.988771	1	0.97657	0.964841	0.938241	0.903822	0.788341	0.709994	0.740216	0.707225	0.68642	0.651551	0.577455	0.612667	0.743479
	0.415248	0.498764	0.5631	0.545027	0.501509	0.464859	0.491504	0.477327	0.441465	0.417091	0.385127	0.492335	0.614609	0.649034	0.657888	0.570828	0.404971	0.33735	0.458585	0.609969	0.568373	0.437053	0.411877	0.41986	0.436596	0.463919	0.474382	0.510964	0.571848	0.657809	0.70707	0.751602	0.804296	0.767583	0.879315	1	0.891603	0.80733	0.647104	0.45887	0.496667	0.541176	0.546906	0.526568	0.610049	0.840349	0.89167	0.848197	0.666758
	0.690536	0.848036	0.906915	0.79126	0.681023	0.673629	0.725086	0.691633	0.725785	0.682811	0.511478	0.493098	0.541182	0.6043	0.660269	0.657311	0.614464	0.538299	0.669155	0.811162	0.693621	0.621373	0.65792	0.697799	0.637285	0.652112	0.643066	0.638399	0.609898	0.624834	0.736583	0.837327	0.912126	0.913282	0.970127	1	0.967416	0.978988	0.87919	0.798322	0.852841	0.757082	0.693974	0.756957	0.678116	0.561955	0.606936	0.64659	0.607072
	0.649966	0.704484	0.75687	0.78813	0.808999	0.846766	0.863697	0.884972	0.875564	0.881974	0.903305	0.885823	0.851831	0.832336	0.827216	0.805006	0.786785	0.794675	0.83243	0.81817	0.758461	0.709555	0.660522	0.616399	0.645254	0.696228	0.66394	0.631844	0.599114	0.51105	0.397469	0.348225	0.422869	0.548678	0.74633	0.952915	1	0.951478	0.921109	0.866891	0.788059	0.819564	0.902488	0.895619	0.829663	0.76173	0.713289	0.641149	0.533428
	0.40091	0.425015	0.375099	0.373783	0.333578	0.286937	0.257747	0.19971	0.183919	0.208195	0.181032	0.174919	0.245629	0.321715	0.357976	0.378035	0.372384	0.342558	0.336693	0.308956	0.271523	0.255758	0.266533	0.297463	0.339121	0.364229	0.344208	0.32451	0.421672	0.544359	0.554402	0.538719	0.557631	0.592594	0.640427	0.791161	1	0.984192	0.855285	0.83759	0.810369	0.762395	0.711262	0.610103	0.513437	0.483802	0.458214	0.379952	0.303051
	0.333903	0.247774	0.338848	0.589122	0.673887	0.608394	0.478887	0.352532	0.291667	0.382057	0.486251	0.507866	0.6653	0.895396	0.883509	0.86221	0.899482	0.862283	0.844847	0.803338	0.707522	0.58845	0.468739	0.40931	0.354236	0.276487	0.316403	0.548039	0.794509	0.861716	0.828106	0.865757	0.901112	0.827787	0.836327	0.961825	1	0.911452	0.896388	0.897619	0.794435	0.671561	0.603924	0.548027	0.4618	0.36137	0.338871	0.408523	0.379702
	0.24765	0.174495	0.148177	0.151493	0.159436	0.132613	0.0857213	0.0703581	0.0612087	0.0947438	0.153261	0.198017	0.274242	0.338941	0.398367	0.458688	0.516498	0.579347	0.597297	0.575475	0.53877	0.480832	0.442883	0.417173	0.376299	0.346903	0.312995	0.316532	0.37635	0.409698	0.438834	0.526142	0.609916	0.698636	0.819748	0.936282	1	0.945755	0.87475	0.804101	0.718535	0.649541	0.628629	0.639502	0.644469	0.60643	0.534906	0.516242	0.496608
	0.470606	0.625874	0.731851	0.640783	0.541769	0.43397	0.354074	0.44687	0.557012	0.61472	0.67886	0.678555	0.656346	0.679792	0.652331	0.729904	0.866269	0.871647	0.795665	0.726302	0.657208	0.559285	0.498144	0.512014	0.569848	0.54415	0.493159	0.496484	0.354255	0.130688	0.16072	0.385172	0.500599	0.508499	0.554686	0.850815	1	0.884745	0.842757	0.788846	0.587449	0.463676	0.412599	0.269393	0.266956	0.42358	0.567576	0.595299	0.567513
	0.567947	0.551125	0.480388	0.39622	0.368695	0.39921	0.371574	0.252231	0.264096	0.244067	0.187499	0.266745	0.282982	0.247867	0.29571	0.350013	0.360012	0.330098	0.336963	0.356789	0.477529	0.556141	0.471147	0.447382	0.484108	0.449317	0.350337	0.428037	0.606205	0.694394	0.64732	0.565998	0.515504	0.540827	0.709385	0.919495	1	0.946594	0.83446	0.790558	0.854153	0.750129	0.623723	0.652456	0.716837	0.759457	0.816676	0.832297	0.7981
	0.666659	0.460159	0.513868	0.570441	0.508917	0.538523	0.661394	0.686	0.491509	0.415641	0.425133	0.336337	0.274169	0.279064	0.311725	0.289068	0.243515	0.169023	0.0777263	0.210355	0.429915	0.600812	0.726689	0.706598	0.665261	0.655942	0.548456	0.545532	0.634307	0.578684	0.460785	0.254727	0.0683184	0.299674	0.656781	0.873826	1	0.943456	0.930238	0.804838	0.6101	0.535711	0.508783	0.539109	0.708593	0.946256	0.999406	0.925604	0.979437
	0.342197	0.20485	0.363986	0.545803	0.54494	0.465829	0.360746	0.315408	0.339377	0.43271	0.534337	0.530785	0.403097	0.243981	0.148623	0.104393	0.0793502	0.0931682	0.0909669	0.106338	0.255964	0.40132	0.477013	0.539917	0.538843	0.490656	0.416378	0.309803	0.232847	0.20677	0.264295	0.328597	0.418876	0.637414	0.861608	0.995921	1	0.951711	0.866924	0.747541	0.674953	0.644378	0.635306	0.611464	0.562844	0.629335	0.796745	0.890238	0.877397
	0.189577	0.197978	0.316141	0.366512	0.406879	0.487494	0.49368	0.477119	0.526456	0.555413	0.501916	0.417344	0.4206	0.528204	0.671989	0.722695	0.733243	0.818269	0.803673	0.690795	0.633239	0.635054	0.559218	0.480656	0.415841	0.460956	0.655637	0.749025	0.774073	0.793741	0.825411	0.867242	0.865469	0.871109	0.895858	0.95747	1	0.964104	0.855621	0.750127	0.693008	0.580019	0.462382	0.421173	0.406943	0.369451	0.365888	0.342541	0.280067
	0.401207	0.53168	0.594514	0.607546	0.563316	0.52715	0.521024	0.561681	0.733109	0.84172	0.859893	0.858052	0.895111	0.925438	0.853235	0.782179	0.718801	0.570999	0.373074	0.238801	0.273221	0.364162	0.489783	0.616215	0.64933	0.573406	0.42378	0.342802	0.32888	0.405983	0.489534	0.474413	0.495918	0.563296	0.657741	0.883775	1	0.946173	0.923759	0.837089	0.686226	0.624447	0.563665	0.478972	0.427046	0.458011	0.508325	0.462446	0.378727
	0.948845	0.918888	0.695604	0.496989	0.607459	0.632442	0.450433	0.487511	0.523785	0.465842	0.473337	0.440214	0.495727	0.552997	0.526572	0.48088	0.467647	0.35354	0.266652	0.320297	0.332872	0.317524	0.391922	0.487859	0.446606	0.498047	0.734896	0.911694	0.933002	0.878709	0.81906	0.770546	0.857267	0.891161	0.852988	0.941724	1	0.818476	0.566382	0.504916	0.545358	0.697104	0.777602	0.738548	0.821483	0.926388	0.875556	0.720661	0.745353
	0.290277	0.513077	0.608771	0.634792	0.644384	0.546556	0.381681	0.310232	0.288665	0.213308	0.204576	0.323688	0.27201	0.261273	0.296825	0.345491	0.454265	0.433484	0.410778	0.334362	0.318119	0.312859	0.267113	0.318392	0.376348	0.327486	0.436633	0.69776	0.79073	0.74826	0.658715	0.669623	0.739586	0.793285	0.855438	0.885549	1	0.983594	0.582322	0.319484	0.274607	0.232565	0.266155	0.314449	0.351939	0.343344	0.337524	0.347025	0.260637
	0.464866	0.533576	0.568786	0.490667	0.504674	0.532058	0.498097	0.494427	0.37628	0.283011	0.399283	0.429081	0.318857	0.263017	0.167784	0.186549	0.255305	0.237207	0.25681	0.320058	0.346533	0.408627	0.535389	0.515401	0.423316	0.44503	0.519498	0.552718	0.589995	0.740179	0.849038	0.810679	0.692906	0.715492	0.792873	0.856435	1	0.986406	0.803649	0.619914	0.599512	0.582034	0.507743	0.526267	0.51655	0.415311	0.340706	0.334737	0.333443
	0.627733	0.543175	0.460146	0.462158	0.465208	0.409133	0.424334	0.480012	0.607302	0.668011	0.611257	0.609093	0.57384	0.516985	0.63118	0.665742	0.605084	0.648572	0.544755	0.43077	0.382042	0.333331	0.349739	0.401893	0.428097	0.319042	0.213498	0.28881	0.337512	0.304167	0.379012	0.523967	0.499337	0.40253	0.540465	0.876938	1	0.999669	0.993099	0.959365	0.924947	0.814921	0.64773	0.646976	0.626203	0.517972	0.584012	0.554658	0.497785
	0.740639	0.803605	0.748572	0.678806	0.635477	0.627262	0.595076	0.652587	0.631618	0.574209	0.640913	0.774893	0.800786	0.746021	0.684354	0.633568	0.713694	0.719722	0.696012	0.650607	0.608264	0.685181	0.676781	0.58852	0.486323	0.358172	0.392787	0.597542	0.694785	0.655761	0.624826	0.664164	0.725096	0.775873	0.900914	0.96797	0.980641	1	0.868762	0.716851	0.705227	0.673585	0.631959	0.64836	0.610212	0.547016	0.583713	0.708483	0.764937
	0.651293	0.521065	0.405073	0.341706	0.384878	0.410195	0.43418	0.499867	0.495903	0.427904	0.560986	0.643133	0.670094	0.757267	0.73025	0.734611	0.723917	0.850029	0.896408	0.711867	0.593438	0.584756	0.611185	0.597941	0.558572	0.540214	0.529637	0.485132	0.502977	0.433777	0.255465	0.295282	0.427952	0.382353	0.548973	0.830488	0.949744	1	0.880633	0.782434	0.71939	0.641898	0.571461	0.578881	0.578918	0.512901	0.510044	0.556281	0.650787
	0.575378	0.707482	0.727318	0.642767	0.545905	0.511615	0.577559	0.584398	0.430586	0.348232	0.281362	0.238747	0.264107	0.369927	0.555443	0.637038	0.599127	0.550178	0.555281	0.573995	0.55432	0.554165	0.669943	0.696002	0.654899	0.713075	0.647588	0.458775	0.314402	0.258761	0.245126	0.452164	0.749148	0.8192	0.855012	0.923736	0.989765	1	0.955917	0.893584	0.819173	0.819806	0.769164	0.648646	0.536164	0.42165	0.402313	0.464986	0.467732
	0.525884	0.650255	0.656103	0.695741	0.738706	0.691066	0.657687	0.738773	0.790984	0.742822	0.703738	0.734384	0.661223	0.552271	0.512351	0.420903	0.352066	0.357795	0.341525	0.291303	0.233861	0.174385	0.153402	0.181939	0.210036	0.235797	0.234483	0.200878	0.243035	0.329261	0.485329	0.575296	0.626629	0.66275	0.686155	0.846306	0.984233	1	0.928631	0.842267	0.765995	0.646338	0.480557	0.400538	0.341507	0.263142	0.242076	0.23789	0.237607
	0.560754	0.674266	0.715065	0.619172	0.549111	0.571255	0.573471	0.667362	0.712801	0.800103	0.868247	0.714484	0.613429	0.569294	0.510347	0.493745	0.421775	0.31943	0.282041	0.325183	0.304406	0.316335	0.392182	0.326817	0.277154	0.362557	0.361195	0.284056	0.310501	0.28982	0.228211	0.301116	0.454943	0.574914	0.700423	0.848042	0.995293	1	0.936194	0.896277	0.795628	0.657249	0.611025	0.596574	0.520632	0.411143	0.387571	0.476681	0.493599
	0.531218	0.497735	0.532743	0.56072	0.492787	0.388787	0.390104	0.398219	0.297873	0.301778	0.329701	0.273332	0.227398	0.201826	0.215466	0.370607	0.603558	0.650054	0.596714	0.598899	0.477372	0.380714	0.378293	0.375224	0.409889	0.372682	0.338817	0.35149	0.345141	0.375026	0.460701	0.475802	0.49509	0.65073	0.862629	0.955225	0.975046	1	0.96092	0.92689	0.878974	0.778269	0.72947	0.707987	0.631535	0.616584	0.676682	0.723905	0.65169
	0.663791	0.755356	0.78532	0.758635	0.712142	0.786819	0.853701	0.863977	0.878925	0.916131	0.989035	0.94271	0.837067	0.761802	0.744982	0.755488	0.699589	0.729652	0.741575	0.664747	0.573313	0.460065	0.416645	0.51024	0.644672	0.692012	0.67973	0.645795	0.609038	0.596977	0.677739	0.732021	0.66885	0.620083	0.684123	0.84037	0.959722	1	0.964678	0.882905	0.821237	0.713244	0.624379	0.657448	0.647976	0.653387	0.705121	0.724149	0.655479
	0.336461	0.372292	0.4304	0.591987	0.64727	0.540608	0.463802	0.427145	0.412392	0.441029	0.57341	0.653031	0.765271	0.785742	0.539327	0.367068	0.434008	0.536609	0.466184	0.413813	0.422408	0.466518	0.532072	0.531418	0.583211	0.612621	0.542901	0.550499	0.60224	0.57136	0.606217	0.675	0.669152	0.678877	0.704657	0.79373	0.943999	1	0.950391	0.768765	0.662212	0.681951	0.738168	0.714487	0.684914	0.702727	0.630211	0.691496	0.756137
	0.574706	0.533448	0.365972	0.295004	0.232988	0.134015	0.150344	0.15523	0.0765748	0.0890818	0.209573	0.21721	0.213206	0.260553	0.305971	0.391337	0.398507	0.348048	0.413511	0.532795	0.622777	0.63892	0.617152	0.57168	0.495491	0.578263	0.658303	0.654853	0.652289	0.627513	0.631015	0.743442	0.905368	0.840274	0.731036	0.809335	0.977106	1	0.86779	0.803945	0.712483	0.616911	0.616571	0.595594	0.657664	0.837633	0.879491	0.763965	0.685788
	0.33436	0.310903	0.2651	0.243266	0.225461	0.244477	0.346556	0.387501	0.409781	0.410783	0.297471	0.233209	0.274165	0.24958	0.174383	0.114659	0.0893895	0.130361	0.171752	0.211134	0.246241	0.261476	0.284811	0.365849	0.442775	0.441613	0.389284	0.349194	0.347992	0.302424	0.250081	0.288982	0.393867	0.514979	0.704142	0.839283	0.947709	1	0.9059	0.839997	0.840822	0.784393	0.708565	0.709966	0.66751	0.582092	0.480598	0.389996	0.378453
	0.670091	0.759796	0.629592	0.554272	0.617135	0.646404	0.627559	0.50378	0.344403	0.394499	0.574625	0.726205	0.701468	0.653592	0.628143	0.601136	0.593843	0.622984	0.720955	0.714797	0.716005	0.6934	0.659702	0.64504	0.697431	0.760813	0.780303	0.723408	0.62702	0.584682	0.4524	0.471852	0.51884	0.447178	0.544586	0.719027	0.933345	1	0.831176	0.800596	0.776496	0.749063	0.785082	0.629086	0.55907	0.50405	0.406417	0.494163	0.50505
	0.764487	0.652479	0.603059	0.528804	0.671201	0.727725	0.59279	0.570526	0.512137	0.627112	0.732506	0.725557	0.77673	0.748149	0.735242	0.803236	0.876184	0.878975	0.820971	0.88062	0.9258	0.970688	0.960337	0.887967	0.938553	0.974757	0.92767	0.843394	0.798044	0.887115	0.899632	0.798222	0.76709	0.842705	0.9475	0.964891	0.950692	1	0.959138	0.841659	0.714177	0.670458	0.731127	0.671422	0.661773	0.674086	0.777525	0.743973	0.618016
	0.705073	0.724346	0.794454	0.779993	0.863471	0.779232	0.610906	0.566078	0.471252	0.454497	0.514867	0.442638	0.425508	0.445969	0.365336	0.311719	0.433683	0.576176	0.603968	0.545955	0.415631	0.329926	0.484109	0.60231	0.549553	0.53788	0.652824	0.726325	0.608301	0.463872	0.465683	0.47381	0.371319	0.428982	0.516586	0.605063	0.830424	1	0.920497	0.741926	0.738846	0.720064	0.710451	0.928442	0.875286	0.720808	0.784168	0.867489	0.902657
	0.319573	0.29764	0.274906	0.381897	0.484226	0.532696	0.51699	0.458176	0.451804	0.421099	0.495463	0.655563	0.719925	0.664943	0.550746	0.497085	0.461822	0.422588	0.428148	0.500107	0.533488	0.459009	0.424068	0.456092	0.456021	0.500308	0.592851	0.638085	0.713217	0.75979	0.749019	0.772566	0.886623	0.993494	0.985949	0.965531	0.941173	0.957585	1	0.958654	0.92983	0.851863	0.735966	0.649965	0.535	0.389725	0.275097	0.254965	0.251105
	0.734768	0.587186	0.497424	0.591993	0.656896	0.590705	0.515799	0.508399	0.458968	0.427392	0.52008	0.523653	0.441428	0.462623	0.543443	0.474613	0.410779	0.430853	0.395461	0.403234	0.450345	0.436527	0.433844	0.538601	0.614479	0.671764	0.719266	0.680049	0.770344	0.806158	0.744864	0.733517	0.688251	0.623742	0.777753	0.868833	0.847813	0.984567	1	0.817136	0.659436	0.654354	0.772447	0.883834	0.90843	0.876332	0.853854	0.864347	0.918738
	0.363053	0.310743	0.310012	0.265944	0.230669	0.361685	0.63628	0.817686	0.741391	0.702903	0.699211	0.635559	0.596707	0.544317	0.533163	0.60055	0.566401	0.467069	0.376126	0.329919	0.334772	0.286198	0.29683	0.338884	0.291047	0.316696	0.367011	0.503437	0.626003	0.698299	0.783353	0.730912	0.607025	0.589514	0.58913	0.589924	0.782825	0.980854	1	0.863974	0.697857	0.677307	0.697985	0.68472	0.680048	0.660311	0.674321	0.578917	0.440318
	0.438524	0.485413	0.535331	0.556076	0.610711	0.611959	0.554985	0.550999	0.606544	0.642689	0.664632	0.604485	0.514962	0.465544	0.437333	0.462937	0.408696	0.291281	0.231339	0.201127	0.200885	0.199522	0.189261	0.182337	0.181091	0.18198	0.201643	0.262522	0.298885	0.325081	0.384334	0.327285	0.215954	0.330949	0.453234	0.52978	0.715763	0.914495	1	0.901411	0.784401	0.715429	0.685928	0.703122	0.689262	0.646221	0.549509	0.453497	0.410542
	0.411323	0.442614	0.246384	0.201735	0.341854	0.345711	0.361656	0.216104	0.131863	0.296919	0.385471	0.542979	0.665545	0.6742	0.576587	0.428474	0.46983	0.553839	0.632568	0.6297	0.757535	0.887501	0.919259	0.874506	0.783096	0.840167	0.912062	0.8393	0.71099	0.622534	0.600823	0.657097	0.616783	0.53878	0.571849	0.697576	0.71439	0.825236	1	0.938501	0.756524	0.520868	0.376884	0.343369	0.42667	0.586281	0.648472	0.646229	0.590642
	0.480823	0.458381	0.519774	0.61155	0.620629	0.46357	0.356611	0.386746	0.431614	0.451573	0.470328	0.463222	0.446553	0.443644	0.400512	0.447382	0.481335	0.424831	0.474557	0.499394	0.478803	0.489325	0.421729	0.381328	0.424345	0.453283	0.471424	0.416894	0.337046	0.390888	0.497247	0.520407	0.486863	0.483075	0.457038	0.472239	0.634344	0.8832	1	0.87989	0.781524	0.667702	0.601977	0.690111	0.727413	0.649338	0.599289	0.648217	0.54941
	0.918522	0.732019	0.6537	0.797925	0.932554	0.826049	0.631406	0.655759	0.615609	0.551516	0.604547	0.683187	0.65077	0.440461	0.382468	0.280131	0.440646	0.657956	0.544256	0.605706	0.56547	0.437961	0.478007	0.599543	0.479753	0.307117	0.36739	0.474373	0.337496	0.171481	0.264477	0.401574	0.528001	0.602124	0.738712	0.894398	0.871785	0.886744	1	0.987933	0.860883	0.839213	0.748855	0.68613	0.769445	0.731755	0.583928	0.637363	0.886225
	0.686504	0.764343	0.730893	0.610406	0.548687	0.661369	0.647114	0.535806	0.459555	0.353898	0.37643	0.550742	0.684721	0.71767	0.726835	0.681372	0.636956	0.601488	0.598006	0.638463	0.696102	0.759136	0.777285	0.780647	0.901245	0.933296	0.818855	0.743331	0.663491	0.545561	0.456149	0.499336	0.654706	0.641167	0.721367	0.895401	0.937431	0.97055	1	0.920018	0.73174	0.739724	0.743968	0.804596	0.818884	0.639293	0.546919	0.556981	0.689135
	0.541928	0.574298	0.523971	0.480212	0.61916	0.717856	0.762116	0.779166	0.671471	0.712023	0.962224	0.992677	0.898626	0.953442	0.990197	0.919788	0.868148	0.833222	0.819194	0.787696	0.74863	0.742222	0.617434	0.452399	0.529509	0.654197	0.652367	0.552936	0.496913	0.561433	0.569851	0.509465	0.520475	0.628625	0.738629	0.824311	0.877529	0.980821	1	0.887054	0.934338	0.960959	0.903523	0.8538	0.752587	0.656261	0.629906	0.642331	0.615209
	0.659749	0.726948	0.716327	0.586873	0.60346	0.674509	0.626807	0.570434	0.550822	0.522435	0.485305	0.457434	0.534419	0.631938	0.622824	0.5044	0.450383	0.523458	0.513714	0.47395	0.437015	0.398251	0.336774	0.349773	0.399088	0.384312	0.390733	0.388495	0.336283	0.355332	0.426017	0.377754	0.321565	0.36793	0.400431	0.542619	0.789376	0.947898	1	0.959966	0.917753	0.833167	0.731107	0.704527	0.689523	0.708486	0.728404	0.718072	0.724725
	0.903092	0.967644	0.911122	0.831997	0.877625	0.852475	0.705856	0.670212	0.610219	0.51971	0.59169	0.615434	0.727469	0.838748	0.769202	0.717204	0.7264	0.714475	0.663969	0.703532	0.829726	0.822752	0.638807	0.623044	0.725977	0.662408	0.614797	0.603487	0.616309	0.710237	0.74212	0.68698	0.662253	0.749411	0.793252	0.760467	0.778224	0.93505	1	0.955144	0.85885	0.790653	0.927707	0.950812	0.732791	0.64082	0.774903	0.860235	0.789665
	0.614614	0.66684	0.582261	0.419308	0.30318	0.256751	0.293804	0.312927	0.316393	0.330373	0.308461	0.303982	0.307798	0.272231	0.275642	0.349894	0.357827	0.284682	0.247273	0.212381	0.132146	0.0782207	0.0574594	0.0460739	0.0452413	0.121108	0.206902	0.272798	0.368971	0.44218	0.50522	0.595444	0.707848	0.798014	0.866122	0.914536	0.944663	0.981169	1	0.962871	0.851416	0.683877	0.544706	0.424703	0.307341	0.248303	0.254804	0.302	0.357775
	0.623548	0.600538	0.540928	0.415471	0.368274	0.475163	0.517735	0.516103	0.595281	0.667873	0.601394	0.521576	0.482468	0.382119	0.321266	0.352093	0.389301	0.41341	0.424286	0.411409	0.437881	0.523532	0.501078	0.405454	0.447038	0.569318	0.594083	0.510425	0.451472	0.387356	0.452098	0.632961	0.722008	0.756009	0.835157	0.937841	0.970942	0.998208	1	0.944878	0.870349	0.852692	0.82121	0.705586	0.624259	0.603129	0.604184	0.605448	0.56885
	0.426768	0.27925	0.271639	0.48059	0.768684	0.833508	0.733407	0.790866	0.793197	0.719507	0.631285	0.551886	0.647907	0.800439	0.893466	0.867244	0.731642	0.543457	0.448156	0.44844	0.449434	0.526468	0.633216	0.593335	0.415109	0.405549	0.483038	0.492555	0.416792	0.372148	0.42147	0.457392	0.457171	0.536537	0.825694	0.999323	0.963337	0.989225	1	0.961923	0.918797	0.863678	0.787729	0.668618	0.543616	0.514499	0.495776	0.380438	0.373491
	0.715721	0.769219	0.713542	0.635108	0.535086	0.519263	0.565329	0.573303	0.644031	0.671235	0.654003	0.689589	0.683455	0.673311	0.753085	0.758668	0.587291	0.491926	0.637235	0.681194	0.617663	0.592873	0.578845	0.582117	0.641694	0.75911	0.797044	0.731305	0.714395	0.775936	0.81914	0.781411	0.774407	0.819743	0.772604	0.819912	0.918505	0.977374	1	0.944333	0.94623	0.872491	0.722403	0.609859	0.630463	0.647386	0.565023	0.548192	0.544545
	0.606316	0.732668	0.867439	0.891625	0.96536	0.93744	0.853842	0.832664	0.667984	0.578428	0.5574	0.665417	0.76778	0.722091	0.602069	0.528198	0.712732	0.77268	0.626041	0.471352	0.402577	0.46816	0.434144	0.369205	0.446202	0.531896	0.518534	0.474034	0.555577	0.612602	0.490312	0.433075	0.442902	0.428688	0.525185	0.675701	0.795056	0.940313	1	0.961531	0.954892	0.96823	0.87251	0.870398	0.879186	0.804213	0.704426	0.544849	0.456062
	0.79744	0.828667	0.75561	0.700591	0.762914	0.798808	0.693457	0.710782	0.690814	0.620787	0.567894	0.568948	0.666765	0.790646	0.83168	0.78039	0.745313	0.632645	0.556014	0.650369	0.658473	0.561944	0.618239	0.650956	0.558388	0.598408	0.660264	0.646308	0.640804	0.677831	0.700281	0.625983	0.563514	0.556677	0.70805	0.805768	0.836592	0.974146	1	0.949972	0.949653	0.907615	0.912059	0.805885	0.623415	0.655269	0.687354	0.624348	0.613906
	0.655306	0.543951	0.409594	0.268954	0.301098	0.415172	0.438171	0.500201	0.525173	0.443381	0.460718	0.562534	0.630636	0.432476	0.290198	0.32107	0.375578	0.47234	0.413951	0.347509	0.427185	0.423813	0.349161	0.390597	0.352718	0.359969	0.522125	0.476992	0.443994	0.523633	0.589504	0.756112	0.788134	0.803633	0.787753	0.758399	0.823312	0.960957	1	0.933108	0.816209	0.761029	0.840269	0.787252	0.811704	0.740146	0.577733	0.568786	0.61237
	0.519833	0.545782	0.391717	0.452152	0.477768	0.330732	0.241717	0.288978	0.385025	0.459487	0.532301	0.597152	0.623586	0.581219	0.474692	0.506218	0.540086	0.557737	0.58832	0.581158	0.569956	0.482045	0.569316	0.612002	0.487647	0.454264	0.443173	0.532518	0.529021	0.46805	0.463027	0.336197	0.433413	0.581661	0.611599	0.677684	0.797016	0.940393	1	0.955752	0.845147	0.809738	0.784258	0.683784	0.610671	0.631826	0.611681	0.618972	0.539413
	0.805258	0.841781	0.816333	0.734532	0.731652	0.771366	0.690877	0.590539	0.587383	0.562537	0.440008	0.339561	0.224997	0.143404	0.154819	0.153082	0.249577	0.318552	0.323662	0.451599	0.598037	0.672334	0.750986	0.810744	0.786098	0.739292	0.697834	0.695497	0.76429	0.831275	0.805633	0.710129	0.620817	0.480369	0.496324	0.677244	0.705985	0.727072	0.875847	1	0.973245	0.907671	0.81711	0.703385	0.6619	0.66515	0.69631	0.719076	0.68641
	0.807253	0.701069	0.623312	0.547191	0.492794	0.48819	0.467591	0.451143	0.435259	0.401249	0.517872	0.545509	0.570827	0.669726	0.710603	0.844769	0.939687	0.970876	0.949691	0.803024	0.695157	0.735874	0.880125	0.944068	0.902785	0.923297	0.985756	0.936066	0.815415	0.780006	0.73581	0.738551	0.747397	0.678522	0.664849	0.737773	0.760983	0.721762	0.883524	1	0.902915	0.802635	0.751066	0.775757	0.864213	0.855453	0.759069	0.76641	0.78496
	0.821417	0.772001	0.825126	0.817294	0.838609	0.778148	0.652241	0.716767	0.886508	0.902455	0.745425	0.649798	0.731236	0.679601	0.671773	0.733474	0.607201	0.604947	0.725792	0.712827	0.744556	0.72163	0.690887	0.649657	0.682467	0.75691	0.629267	0.641989	0.630837	0.515581	0.588216	0.648867	0.703416	0.708144	0.677571	0.796365	0.804881	0.697188	0.832984	1	0.995473	0.864544	0.619855	0.531438	0.66126	0.73687	0.644759	0.617277	0.730921
	0.631687	0.589878	0.554262	0.476354	0.442148	0.482321	0.522277	0.643656	0.653543	0.559572	0.644177	0.651867	0.582838	0.537946	0.507978	0.561804	0.49675	0.384468	0.345055	0.417962	0.491988	0.430244	0.417146	0.473321	0.487335	0.417835	0.293196	0.207338	0.134388	0.128309	0.293936	0.474078	0.683417	0.850075	0.909136	0.985288	0.943297	0.890268	0.970078	1	0.884118	0.808714	0.826441	0.785007	0.706105	0.612922	0.551319	0.521592	0.523987
	0.323857	0.355555	0.390006	0.361955	0.377617	0.311967	0.193265	0.203423	0.321048	0.438867	0.443158	0.382992	0.331088	0.382353	0.453423	0.518862	0.58036	0.574002	0.63654	0.64521	0.52868	0.392174	0.424567	0.467833	0.386679	0.455515	0.540102	0.522329	0.517732	0.506273	0.504524	0.617587	0.641129	0.566012	0.527972	0.553772	0.667014	0.749818	0.906526	1	0.896283	0.752672	0.672459	0.638346	0.642143	0.598837	0.479871	0.506379	0.541204
	0.445721	0.391222	0.441545	0.496733	0.481492	0.479272	0.520659	0.503733	0.529618	0.600202	0.570076	0.430937	0.397009	0.498559	0.592815	0.556261	0.467398	0.463306	0.460549	0.443741	0.510463	0.483748	0.413403	0.437453	0.383572	0.375976	0.401375	0.388632	0.387727	0.411126	0.478954	0.521184	0.505705	0.548515	0.736119	0.904192	0.923521	0.879005	0.943668	1	0.963174	0.918177	0.891159	0.889768	0.826917	0.791665	0.832854	0.762646	0.68525
	0.312265	0.383226	0.44027	0.475149	0.510995	0.504344	0.460131	0.408839	0.354388	0.312756	0.256742	0.216503	0.203003	0.242027	0.347644	0.442975	0.471073	0.455277	0.427191	0.416302	0.430157	0.42627	0.407191	0.355942	0.287792	0.251255	0.269301	0.24503	0.18143	0.14645	0.153848	0.237918	0.331841	0.445146	0.576403	0.680254	0.805669	0.939339	0.997586	1	0.965995	0.859111	0.751145	0.651551	0.558586	0.473563	0.350522	0.24227	0.225801
	0.649595	0.489338	0.460477	0.470931	0.437804	0.489859	0.516498	0.539349	0.547779	0.454211	0.498107	0.513602	0.443159	0.362642	0.455314	0.572099	0.603235	0.633275	0.589575	0.604954	0.690062	0.750164	0.703316	0.641587	0.612061	0.585695	0.598676	0.611917	0.602201	0.589928	0.576683	0.546224	0.506006	0.512223	0.520061	0.585465	0.665955	0.714776	0.894433	1	0.94369	0.870765	0.840469	0.855311	0.822351	0.789836	0.833699	0.811639	0.81422
	0.598348	0.663055	0.639066	0.547349	0.48524	0.520621	0.511728	0.556405	0.606499	0.59538	0.566468	0.544353	0.560415	0.581618	0.594504	0.638934	0.686691	0.697307	0.639316	0.61059	0.655914	0.719626	0.715761	0.581541	0.401383	0.327206	0.335195	0.36154	0.48685	0.688342	0.886853	0.988885	0.98323	0.965933	0.974603	0.995263	0.953179	0.915667	0.971211	1	0.923447	0.800458	0.758807	0.765724	0.698889	0.623962	0.515856	0.387419	0.358493
	0.994165	0.881467	0.769144	0.779138	0.895401	0.916687	0.801996	0.782313	0.850249	0.859368	0.72032	0.487265	0.326569	0.216593	0.120078	0.0803862	0.0694132	0.0698973	0.0530634	0.120914	0.232005	0.348815	0.472639	0.460632	0.357443	0.321427	0.387466	0.464733	0.532611	0.54174	0.38733	0.29345	0.442076	0.59673	0.68844	0.763011	0.860771	0.921591	0.911719	1	0.941143	0.726491	0.587177	0.558477	0.620047	0.621953	0.678462	0.758797	0.794808
	0.574165	0.683081	0.719024	0.679556	0.585301	0.575662	0.648977	0.662109	0.693448	0.806551	0.82361	0.774182	0.732199	0.610901	0.489877	0.411674	0.450683	0.508857	0.483072	0.390672	0.325914	0.36473	0.433378	0.529864	0.573994	0.464858	0.374391	0.349208	0.357237	0.366887	0.283789	0.244002	0.275267	0.336745	0.495283	0.696633	0.798712	0.882012	0.990659	1	0.926853	0.944431	0.936019	0.857007	0.86403	0.919359	0.871972	0.721794	0.604884
	0.304522	0.200224	0.250773	0.370998	0.359419	0.241231	0.228515	0.297748	0.337848	0.411295	0.479631	0.404307	0.434316	0.504041	0.461115	0.345288	0.30659	0.358207	0.363339	0.372667	0.317435	0.266596	0.283278	0.255982	0.268212	0.326335	0.38364	0.378776	0.343873	0.363896	0.483851	0.548639	0.490831	0.381408	0.337237	0.507501	0.720877	0.805663	0.893981	1	0.975664	0.848594	0.751304	0.744221	0.771232	0.753283	0.666607	0.693501	0.712056
	0.665558	0.473389	0.448339	0.53233	0.607994	0.601751	0.460404	0.422655	0.517609	0.594822	0.802387	0.917687	0.815162	0.709033	0.624947	0.671157	0.731957	0.649823	0.663576	0.684037	0.479596	0.438273	0.638642	0.609594	0.510495	0.632646	0.817133	0.866393	0.746923	0.6687	0.586315	0.496594	0.601454	0.638036	0.605643	0.58046	0.629674	0.7331	0.806049	1	0.972302	0.652932	0.613481	0.796093	0.829387	0.784356	0.820182	0.796536	0.737995
	0.307278	0.526865	0.60712	0.554351	0.615969	0.618132	0.562655	0.631929	0.74598	0.673182	0.606716	0.614649	0.628604	0.590978	0.596699	0.556922	0.564004	0.794285	0.768082	0.591485	0.487851	0.401474	0.40287	0.403144	0.428692	0.483058	0.550756	0.572107	0.563659	0.652991	0.724852	0.691912	0.714374	0.780633	0.853865	0.872136	0.780196	0.782638	0.885071	1	0.960927	0.742138	0.664175	0.597316	0.525409	0.645792	0.672986	0.516382	0.355273
	0.561778	0.511319	0.509533	0.57035	0.669958	0.645423	0.642086	0.72011	0.757161	0.817321	0.776018	0.668144	0.655987	0.619456	0.635559	0.562004	0.298354	0.227304	0.246204	0.255764	0.396868	0.393748	0.417293	0.523377	0.532321	0.518532	0.511262	0.576821	0.605302	0.801057	0.961005	0.890132	0.896516	0.943919	0.888849	0.956842	0.978722	0.812753	0.923358	1	0.85934	0.907733	0.817782	0.652232	0.577446	0.410165	0.558297	0.881405	0.869284
	0.843839	0.978259	0.969828	0.926285	0.94583	0.926846	0.805739	0.77205	0.86852	0.861752	0.791468	0.724561	0.826597	0.876465	0.852453	0.889807	0.791932	0.697248	0.695379	0.695938	0.740291	0.76464	0.744578	0.681713	0.712394	0.828863	0.87156	0.880211	0.828688	0.759357	0.831119	0.900285	0.936923	0.951153	0.917368	0.852127	0.81374	0.925199	0.995503	1	0.99809	0.934355	0.770585	0.683	0.741212	0.908805	0.913998	0.773895	0.775115
	0.487029	0.532789	0.537002	0.42397	0.387053	0.410574	0.435811	0.418016	0.35162	0.343377	0.34047	0.356489	0.400677	0.451101	0.488121	0.477775	0.50892	0.605131	0.678841	0.736631	0.805537	0.733798	0.645724	0.613926	0.523526	0.518188	0.52718	0.47769	0.436478	0.42423	0.499708	0.603076	0.658967	0.584395	0.474714	0.453283	0.507781	0.687389	0.850545	0.993174	1	0.882146	0.839492	0.746034	0.698381	0.652854	0.620504	0.600899	0.475684
	0.50759	0.453886	0.410772	0.366521	0.378587	0.409377	0.435108	0.419024	0.431541	0.494172	0.513424	0.474047	0.497543	0.503293	0.404443	0.371484	0.371771	0.325564	0.268776	0.309902	0.379378	0.435891	0.483274	0.440502	0.366004	0.340254	0.378819	0.442849	0.509162	0.545188	0.535025	0.466401	0.397663	0.310645	0.239541	0.260329	0.330166	0.531748	0.794959	0.945995	1	0.991654	0.91238	0.790748	0.702349	0.707202	0.738352	0.727927	0.698698
	0.77982	0.785778	0.733806	0.707499	0.750154	0.737814	0.712054	0.669904	0.694668	0.77181	0.759048	0.652329	0.580931	0.61062	0.598166	0.532685	0.532022	0.562427	0.529701	0.529418	0.479105	0.427601	0.444889	0.458922	0.449873	0.419206	0.388386	0.33818	0.320253	0.322228	0.279051	0.23206	0.363056	0.424686	0.377935	0.379185	0.439089	0.508366	0.665289	0.917419	1	0.98388	0.945287	0.960172	0.969191	0.867186	0.756153	0.702061	0.71392
	0.486431	0.424466	0.442002	0.463446	0.457661	0.453401	0.447593	0.385594	0.323179	0.397641	0.413537	0.371127	0.450455	0.589264	0.726519	0.782179	0.805558	0.780897	0.6901	0.555178	0.435656	0.435765	0.42701	0.423335	0.474459	0.472061	0.509325	0.556895	0.497585	0.395385	0.411455	0.492337	0.528732	0.5586	0.614733	0.719194	0.792848	0.848594	0.87002	0.936063	1	0.98671	0.948974	0.897088	0.789156	0.646786	0.654302	0.679088	0.597405
	0.389859	0.288064	0.24121	0.233571	0.247085	0.283425	0.314135	0.313974	0.292403	0.234623	0.204303	0.196401	0.179705	0.172636	0.269702	0.351215	0.346183	0.332022	0.281531	0.269568	0.301557	0.327131	0.374139	0.480926	0.601654	0.633011	0.673175	0.751883	0.770197	0.731367	0.679545	0.652426	0.670006	0.625096	0.534524	0.598529	0.706484	0.824961	0.951286	0.989034	1	0.97456	0.923347	0.892333	0.834163	0.838258	0.858986	0.845378	0.807475
	0.588772	0.687882	0.713725	0.596647	0.58093	0.641121	0.670791	0.627285	0.669105	0.795461	0.766759	0.659899	0.617763	0.631863	0.631315	0.565633	0.470448	0.539415	0.77019	0.852233	0.779271	0.70011	0.68687	0.797511	0.779573	0.674832	0.661184	0.709787	0.787532	0.777837	0.698154	0.609437	0.593291	0.61119	0.611694	0.567305	0.575248	0.64488	0.678277	0.827486	1	0.95898	0.857419	0.818832	0.792254	0.782426	0.748288	0.718932	0.718911
	0.487777	0.30901	0.286198	0.272831	0.212496	0.237186	0.234371	0.180521	0.219406	0.267358	0.259573	0.208662	0.201926	0.343842	0.397495	0.383189	0.343416	0.239379	0.216531	0.306953	0.341368	0.315001	0.348585	0.377641	0.359222	0.306357	0.311137	0.283653	0.282751	0.327962	0.333881	0.501006	0.743987	0.822143	0.88044	0.937423	0.930719	0.941821	0.945746	0.972184	1	0.986377	0.956217	0.825029	0.698656	0.625132	0.496675	0.447931	0.477029
	0.76496	0.793804	0.834473	0.838788	0.858596	0.837154	0.886454	0.932957	0.831256	0.827247	0.839903	0.865893	0.814081	0.742327	0.795668	0.821474	0.734611	0.740073	0.871429	0.841806	0.903553	0.914231	0.695724	0.642927	0.671949	0.602243	0.557876	0.647854	0.728379	0.701597	0.712921	0.707931	0.65506	0.697075	0.793835	0.873871	0.922005	0.923505	0.928904	0.978706	1	0.811036	0.694032	0.831196	0.870328	0.819248	0.818615	0.848765	0.902816
	0.764674	0.877497	0.906126	0.788111	0.648048	0.593082	0.576286	0.466947	0.408099	0.467332	0.50449	0.515353	0.448285	0.364872	0.370794	0.466554	0.560603	0.529641	0.50079	0.538346	0.538237	0.578094	0.541305	0.477845	0.569941	0.659405	0.628914	0.518709	0.437248	0.369503	0.407946	0.509914	0.576307	0.608224	0.629507	0.706832	0.787384	0.810863	0.802462	0.896343	1	0.999602	0.884243	0.701575	0.678284	0.666435	0.57563	0.604734	0.653181
	0.440585	0.397881	0.372324	0.314396	0.35341	0.335253	0.267753	0.114722	0.112631	0.423784	0.485286	0.385241	0.44561	0.522503	0.415875	0.327342	0.399172	0.385213	0.370483	0.479116	0.541652	0.440345	0.357733	0.366558	0.446508	0.463365	0.381723	0.329231	0.326687	0.34575	0.405803	0.457943	0.473087	0.58088	0.651348	0.694918	0.689331	0.685316	0.784243	0.916236	1	0.809941	0.65177	0.686507	0.638561	0.567565	0.606008	0.625993	0.610505
	0.80021	0.894498	0.91209	0.913491	0.802968	0.654605	0.532135	0.440776	0.437419	0.425102	0.39238	0.414075	0.409177	0.419129	0.470894	0.522956	0.536865	0.548734	0.623994	0.745262	0.875982	0.874087	0.765796	0.766732	0.838317	0.831551	0.800437	0.837616	0.822586	0.684831	0.606476	0.552206	0.550948	0.637993	0.673163	0.676103	0.663526	0.785566	0.965905	0.994709	1	0.91024	0.711251	0.512867	0.321889	0.246213	0.302293	0.377628	0.421294
	0.51507	0.563942	0.581098	0.559961	0.603137	0.631767	0.633603	0.674172	0.664156	0.61558	0.564991	0.528371	0.497272	0.421726	0.416724	0.5615	0.646386	0.660733	0.813322	0.89945	0.846682	0.871553	0.891943	0.78832	0.566343	0.408317	0.355792	0.368921	0.395172	0.381409	0.409144	0.431592	0.418689	0.428861	0.537113	0.680451	0.730182	0.679687	0.726743	0.892366	1	0.929104	0.727241	0.582492	0.579928	0.612471	0.554444	0.515863	0.429285
	0.690246	0.791478	0.927486	0.934647	0.809059	0.762287	0.66173	0.631155	0.507762	0.438818	0.55978	0.530215	0.447916	0.431922	0.426789	0.392698	0.327045	0.381401	0.451914	0.557615	0.601053	0.578256	0.534412	0.44532	0.386229	0.327652	0.366072	0.499302	0.61665	0.607473	0.607502	0.733472	0.895892	0.960739	0.925489	0.812999	0.662934	0.593592	0.619422	0.848715	1	0.969331	0.95156	0.829025	0.750198	0.837476	0.89142	0.944172	0.84366
	0.597876	0.576176	0.560924	0.549075	0.513084	0.481303	0.493923	0.514963	0.530646	0.502188	0.48796	0.600567	0.676584	0.747938	0.712899	0.690853	0.744555	0.70733	0.674801	0.660279	0.520003	0.420432	0.581103	0.662538	0.556859	0.485021	0.53585	0.569679	0.464094	0.402529	0.420015	0.392349	0.411528	0.488767	0.444349	0.41547	0.45279	0.535459	0.608515	0.759322	1	0.990349	0.81163	0.678536	0.605935	0.624614	0.557575	0.484494	0.489909
	0.425212	0.46826	0.423154	0.328616	0.395104	0.457717	0.531791	0.595419	0.508512	0.424719	0.462677	0.620851	0.826943	0.953704	0.845914	0.707964	0.732891	0.804337	0.807242	0.854983	0.947785	0.959584	0.857645	0.660358	0.482987	0.414008	0.298391	0.175588	0.190921	0.150815	0.0832797	0.111762	0.181943	0.247493	0.281394	0.345858	0.455772	0.6045	0.825537	0.964308	1	0.975562	0.937106	0.892196	0.770213	0.644366	0.572012	0.576045	0.528765
	0.388053	0.426755	0.497352	0.457448	0.402823	0.347304	0.390303	0.417597	0.443475	0.489783	0.502989	0.573933	0.566437	0.514657	0.540024	0.538973	0.534069	0.513192	0.531701	0.539678	0.436867	0.346233	0.323857	0.369876	0.364151	0.328227	0.306069	0.316355	0.329287	0.383232	0.496775	0.541934	0.538026	0.596206	0.517331	0.417872	0.483599	0.680592	0.907441	0.962046	1	0.951429	0.746058	0.493902	0.387165	0.421798	0.340427	0.221659	0.193926
	0.482905	0.584327	0.654376	0.60226	0.548172	0.502449	0.423833	0.422697	0.423181	0.333579	0.333416	0.411425	0.428392	0.392784	0.383421	0.459385	0.560897	0.649057	0.677349	0.700375	0.64934	0.658486	0.770986	0.799533	0.763329	0.573475	0.44199	0.449911	0.584398	0.727275	0.827311	0.814796	0.686901	0.754182	0.885647	0.83625	0.779851	0.754218	0.798187	0.939391	1	0.947335	0.868173	0.906152	0.800686	0.651428	0.689483	0.663404	0.55545
	0.775944	0.771831	0.844912	0.901407	0.828621	0.727125	0.75455	0.758793	0.627913	0.542354	0.610031	0.775701	0.801654	0.67763	0.652931	0.62971	0.577245	0.696582	0.839864	0.881168	0.825479	0.725933	0.714244	0.720864	0.658608	0.573353	0.630759	0.663529	0.589376	0.530057	0.503836	0.508125	0.522934	0.520105	0.499773	0.546336	0.625837	0.723499	0.801728	0.875937	1	0.893382	0.733803	0.753711	0.657096	0.487184	0.62007	0.726864	0.770792
	0.797844	0.774689	0.772752	0.760085	0.654492	0.651167	0.664872	0.660782	0.677528	0.638863	0.583245	0.61563	0.608927	0.523329	0.551488	0.596302	0.532214	0.536234	0.500681	0.455396	0.603738	0.766809	0.767168	0.654157	0.57413	0.506155	0.471417	0.488073	0.574719	0.70387	0.760925	0.786477	0.775082	0.712305	0.719601	0.777183	0.770105	0.851272	0.896444	0.974715	1	0.881055	0.861748	0.863191	0.886074	0.874792	0.765659	0.789925	0.827311
	0.478692	0.425743	0.390163	0.356017	0.393936	0.411452	0.372098	0.388787	0.47948	0.506346	0.448042	0.427951	0.497019	0.577847	0.519848	0.406502	0.45286	0.633434	0.764085	0.786477	0.766473	0.627457	0.544505	0.526185	0.487822	0.540381	0.566122	0.54281	0.614684	0.705187	0.744041	0.834954	0.897493	0.941436	0.948438	0.876246	0.952652	0.991926	0.871982	0.898151	1	0.990446	0.897825	0.815246	0.66584	0.650265	0.801475	0.753866	0.638659
	0.626351	0.610534	0.593183	0.47526	0.362629	0.355089	0.322766	0.326327	0.413124	0.496284	0.578412	0.628764	0.67893	0.694844	0.67051	0.679043	0.699118	0.693201	0.683052	0.688984	0.664535	0.619083	0.574522	0.541038	0.509169	0.445061	0.36261	0.298431	0.275778	0.335628	0.396524	0.420584	0.409282	0.383705	0.430026	0.472293	0.483965	0.489239	0.585913	0.749856	0.913983	1	0.90278	0.846284	0.929948	0.976916	0.905541	0.804228	0.760571
	0.632724	0.52643	0.497113	0.492635	0.469484	0.394525	0.351767	0.386427	0.437812	0.443303	0.397016	0.351515	0.342186	0.29857	0.317805	0.387865	0.38849	0.385208	0.365708	0.352844	0.414335	0.434101	0.404927	0.414182	0.398051	0.340966	0.302109	0.271095	0.260179	0.297734	0.314577	0.281336	0.318854	0.36744	0.442461	0.597916	0.652637	0.69672	0.796321	0.854253	0.916201	1	0.997065	0.950106	0.944148	0.922923	0.863343	0.771791	0.735792
	0.699912	0.736387	0.736755	0.677627	0.663213	0.735837	0.792594	0.940212	0.97755	0.788335	0.58179	0.547576	0.68241	0.724683	0.719903	0.698973	0.668317	0.689534	0.72921	0.716472	0.632177	0.55395	0.579056	0.761814	0.903214	0.953698	0.877823	0.673644	0.46611	0.330116	0.265598	0.243443	0.277041	0.305537	0.378596	0.529309	0.533367	0.493074	0.615333	0.79877	0.983071	1	0.958731	0.94201	0.827217	0.660599	0.561853	0.522208	0.506426
	0.556457	0.524492	0.58215	0.562374	0.504803	0.616857	0.709713	0.756539	0.833673	0.757796	0.64751	0.60831	0.542343	0.481173	0.425204	0.390595	0.471638	0.557803	0.480444	0.421867	0.517327	0.557042	0.56471	0.55695	0.524195	0.548711	0.580181	0.707601	0.740054	0.590253	0.562626	0.676275	0.777229	0.722861	0.520091	0.516569	0.613867	0.703616	0.823247	0.850525	0.93882	1	0.95516	0.965029	0.904942	0.794979	0.750603	0.688872	0.639425
	0.709538	0.936957	0.973894	0.910152	0.834619	0.763242	0.735081	0.689205	0.715487	0.755769	0.670921	0.646031	0.65644	0.688369	0.601568	0.549008	0.747446	0.899852	0.912882	0.879598	0.814308	0.80959	0.856425	0.828373	0.832559	0.821565	0.73508	0.691947	0.7095	0.684083	0.581334	0.530218	0.623313	0.640452	0.523509	0.595451	0.782395	0.862788	0.890847	0.88955	0.966721	1	0.885332	0.752292	0.613179	0.60509	0.629975	0.575503	0.533673
	0.642083	0.529706	0.601505	0.625223	0.559491	0.489344	0.442218	0.315851	0.295464	0.38685	0.37306	0.343529	0.394472	0.467505	0.436724	0.362977	0.376309	0.446794	0.452934	0.505414	0.566938	0.591511	0.653992	0.749822	0.743408	0.723383	0.64846	0.531287	0.559384	0.587773	0.620714	0.671645	0.581844	0.399225	0.35241	0.376355	0.494236	0.587971	0.732579	0.838463	0.90243	1	0.874177	0.76227	0.738151	0.717254	0.707179	0.737475	0.837952
	0.511775	0.588363	0.566123	0.456022	0.447107	0.530996	0.512373	0.462737	0.446498	0.446853	0.451725	0.39133	0.437467	0.503777	0.492017	0.518314	0.570917	0.571312	0.527848	0.508085	0.524182	0.593059	0.625686	0.573173	0.562474	0.617602	0.680357	0.629012	0.46811	0.379757	0.354286	0.374242	0.395828	0.429257	0.506077	0.49209	0.44481	0.448775	0.475583	0.677008	0.914415	1	0.981883	0.885617	0.855734	0.729321	0.600821	0.594566	0.538359
	0.325283	0.254132	0.232387	0.226855	0.381738	0.502999	0.540288	0.663101	0.670192	0.612242	0.635534	0.686318	0.72646	0.623565	0.431452	0.313043	0.344206	0.33108	0.277415	0.32616	0.244749	0.131082	0.133928	0.193736	0.232795	0.267675	0.349639	0.440317	0.449347	0.474508	0.687419	0.804054	0.804999	0.857167	0.857033	0.791143	0.836058	0.899861	0.777635	0.712314	0.905642	1	0.934691	0.780986	0.539537	0.383317	0.379365	0.450488	0.455842
	0.825992	0.723172	0.587818	0.444279	0.27177	0.24518	0.229545	0.225759	0.239933	0.310608	0.387976	0.425802	0.388798	0.279929	0.351741	0.48742	0.646627	0.738905	0.668742	0.66253	0.70837	0.681384	0.609123	0.639192	0.698818	0.718484	0.698081	0.655165	0.706003	0.73465	0.6895	0.603499	0.384937	0.195936	0.176698	0.361274	0.520148	0.611547	0.775915	0.841282	0.939685	1	0.905601	0.867227	0.877995	0.801731	0.684432	0.653114	0.672186
	0.690347	0.650514	0.547068	0.502601	0.461279	0.370863	0.373141	0.370416	0.363713	0.367468	0.295872	0.302642	0.419209	0.378538	0.350406	0.435571	0.448368	0.451669	0.460458	0.378126	0.387617	0.470337	0.405148	0.405515	0.448719	0.53189	0.530065	0.523547	0.558428	0.525255	0.540274	0.576489	0.638804	0.698714	0.827925	0.93106	0.952113	0.876525	0.792653	0.837579	0.943446	1	0.884262	0.709798	0.666364	0.699791	0.647585	0.73458	0.856736
	0.503702	0.357606	0.294856	0.27427	0.358374	0.34032	0.246716	0.312753	0.401175	0.480604	0.625275	0.650472	0.531399	0.54347	0.604486	0.577712	0.553827	0.627936	0.661122	0.643207	0.619337	0.617041	0.67042	0.766933	0.92101	0.993721	0.929812	0.804878	0.761155	0.731257	0.599008	0.461305	0.422677	0.522246	0.588064	0.684364	0.754145	0.721077	0.770528	0.854573	0.930483	1	0.969249	0.893017	0.831923	0.782162	0.739002	0.707753	0.759112
	0.707644	0.717364	0.666546	0.570504	0.54151	0.663984	0.757784	0.807411	0.80201	0.702306	0.684707	0.793117	0.834183	0.801642	0.694447	0.668428	0.828264	0.915889	0.854911	0.72599	0.611523	0.532666	0.506942	0.5803	0.5563	0.388509	0.313417	0.27599	0.16702	0.0882688	0.0516771	0.128672	0.259673	0.340409	0.462417	0.572371	0.633014	0.665676	0.827444	0.968206	0.984589	1	0.899742	0.828239	0.935106	0.915924	0.739491	0.664265	0.574117
	0.45819	0.40433	0.456783	0.445628	0.398941	0.388754	0.329075	0.338161	0.375428	0.357071	0.310387	0.31427	0.36115	0.377804	0.346837	0.435898	0.507731	0.507563	0.663721	0.714714	0.641194	0.604526	0.71618	0.863565	0.871259	0.826151	0.733988	0.623251	0.540347	0.612288	0.731656	0.770173	0.720235	0.630033	0.580871	0.611766	0.723292	0.775377	0.736317	0.727144	0.832069	1	0.940769	0.829547	0.830066	0.783551	0.746375	0.713782	0.725882
	0.208624	0.167906	0.234588	0.335554	0.373162	0.378666	0.401903	0.443844	0.48859	0.516822	0.55955	0.600416	0.543624	0.413232	0.308519	0.268823	0.283264	0.361801	0.419746	0.417188	0.406483	0.385132	0.384611	0.350595	0.258063	0.210462	0.228288	0.229136	0.263801	0.282362	0.261062	0.256815	0.270758	0.278992	0.278288	0.329762	0.446372	0.615157	0.749712	0.855852	0.982172	1	0.980426	0.926411	0.774889	0.651445	0.540696	0.425393	0.359401
	0.320913	0.235478	0.165132	0.151013	0.193178	0.276694	0.315417	0.349519	0.40562	0.36828	0.371112	0.387462	0.364609	0.392486	0.403805	0.428976	0.508938	0.540141	0.538154	0.5186	0.50154	0.473991	0.433659	0.37397	0.325939	0.444158	0.581384	0.632162	0.669303	0.68433	0.733627	0.827374	0.849471	0.759789	0.658798	0.635584	0.634936	0.628903	0.715526	0.876298	0.956189	1	0.998678	0.846692	0.697374	0.626633	0.578062	0.534243	0.520357
	0.547717	0.618594	0.778552	0.7677	0.633124	0.508849	0.438152	0.505207	0.539048	0.590907	0.687456	0.643946	0.52807	0.391166	0.306438	0.377562	0.339518	0.322745	0.485275	0.642653	0.814576	0.886198	0.858067	0.858046	0.835335	0.649982	0.526101	0.438388	0.281657	0.223641	0.265536	0.377207	0.430135	0.637737	0.821635	0.879005	0.881564	0.851594	0.840527	0.778387	0.881026	1	0.937407	0.892013	0.825688	0.678075	0.573921	0.504126	0.551013
	0.877767	0.795608	0.636505	0.475834	0.370075	0.377687	0.394723	0.372508	0.457081	0.476283	0.454135	0.49118	0.545088	0.575471	0.610501	0.679009	0.806739	0.859222	0.796447	0.762993	0.723679	0.688652	0.648956	0.623017	0.611417	0.472244	0.269469	0.202047	0.232094	0.331181	0.495698	0.662422	0.68993	0.614168	0.511737	0.479385	0.533464	0.517658	0.597324	0.833015	0.993219	1	0.861781	0.815325	0.889408	0.898579	0.877948	0.847495	0.913227
	0.864722	0.761058	0.603809	0.429567	0.484405	0.547623	0.501104	0.401779	0.25923	0.223309	0.280073	0.434033	0.557329	0.540183	0.569173	0.535002	0.474106	0.39061	0.270481	0.254871	0.363539	0.539051	0.674523	0.716749	0.714331	0.64458	0.482894	0.405376	0.391259	0.332991	0.333539	0.371215	0.376306	0.384112	0.534413	0.726449	0.705596	0.661861	0.639657	0.775988	0.976742	1	0.885112	0.782549	0.770623	0.67961	0.666527	0.697675	0.811657
	0.568734	0.624255	0.668858	0.712028	0.6778	0.717088	0.798465	0.688146	0.602627	0.525753	0.415473	0.470978	0.686733	0.860301	0.815666	0.690986	0.678365	0.639988	0.581646	0.678805	0.713061	0.69034	0.696206	0.610133	0.547921	0.543692	0.577869	0.617598	0.575806	0.611839	0.683494	0.615432	0.62136	0.676359	0.653421	0.679982	0.747494	0.733335	0.802269	0.88047	0.874076	1	0.993093	0.810193	0.70457	0.56614	0.467729	0.47343	0.54122
	0.66146	0.559653	0.634249	0.791128	0.741239	0.712247	0.938167	0.923731	0.89622	0.856408	0.685404	0.631494	0.582494	0.771569	0.937189	0.836135	0.739035	0.658579	0.646472	0.554916	0.481672	0.616225	0.5924	0.586878	0.730431	0.736863	0.705068	0.771806	0.738772	0.712132	0.784217	0.626373	0.58024	0.663116	0.700716	0.845825	0.982062	0.936213	0.829276	0.833714	0.885424	1	0.93	0.774772	0.652543	0.606548	0.652812	0.676432	0.696559
	0.541165	0.320443	0.234757	0.185372	0.175976	0.247741	0.301569	0.270586	0.26599	0.321142	0.293599	0.252615	0.261609	0.21285	0.239393	0.326301	0.361896	0.390545	0.336232	0.249152	0.265388	0.327117	0.391767	0.38441	0.353868	0.339411	0.35492	0.45626	0.574622	0.677865	0.718463	0.581218	0.391947	0.296944	0.348127	0.573853	0.732803	0.741985	0.811678	0.907478	0.925324	0.932609	1	0.955888	0.854283	0.77468	0.656566	0.596085	0.671855
	0.387261	0.279191	0.242365	0.265902	0.339322	0.318285	0.304365	0.359884	0.356239	0.358052	0.386622	0.397115	0.459539	0.554646	0.599947	0.583042	0.564068	0.532028	0.53213	0.574997	0.593346	0.552222	0.545751	0.62958	0.697226	0.678289	0.554492	0.536345	0.586013	0.56502	0.558927	0.52236	0.426972	0.393815	0.489402	0.653938	0.761893	0.787811	0.860479	0.939413	0.944849	0.971383	1	0.933485	0.81144	0.628773	0.533942	0.485331	0.460681
	0.619425	0.543415	0.568048	0.627146	0.753093	0.788841	0.818425	0.771176	0.602666	0.512776	0.468651	0.545671	0.581906	0.525984	0.628325	0.611876	0.47969	0.493086	0.535999	0.505034	0.523662	0.564164	0.574705	0.566902	0.543786	0.568486	0.579847	0.583607	0.512228	0.471114	0.463865	0.425571	0.483767	0.520317	0.56847	0.620693	0.704425	0.745903	0.691438	0.724561	0.877739	0.987156	1	0.993945	0.929606	0.870145	0.835322	0.896727	0.973824
	0.956204	0.953581	0.923069	0.952739	0.90347	0.742314	0.6877	0.62321	0.573746	0.648813	0.856978	0.794253	0.656295	0.806607	0.89653	0.858356	0.846878	0.792416	0.661116	0.710792	0.805759	0.696023	0.68961	0.723893	0.703253	0.729898	0.783058	0.810911	0.850322	0.871779	0.940833	0.937924	0.765308	0.660037	0.588545	0.650874	0.809307	0.874469	0.920409	0.896074	0.896667	0.954327	1	0.977089	0.918377	0.920536	0.933884	0.90875	0.873202
	0.719343	0.661612	0.707292	0.743997	0.673264	0.582491	0.531253	0.483741	0.507895	0.486442	0.425955	0.591394	0.814621	0.776419	0.734249	0.802407	0.742356	0.680132	0.671029	0.633563	0.60279	0.517939	0.525447	0.551182	0.542083	0.508345	0.384951	0.401654	0.520537	0.571586	0.601554	0.63803	0.630428	0.579882	0.56991	0.582487	0.522178	0.49085	0.540704	0.657438	0.834744	0.96115	1	0.932703	0.876955	0.931639	0.933541	0.819104	0.753907
	0.622219	0.578796	0.52077	0.481355	0.564066	0.701017	0.701896	0.614144	0.64009	0.596545	0.501541	0.625845	0.785529	0.813235	0.807496	0.76423	0.838684	0.896117	0.837504	0.73633	0.72934	0.762603	0.795777	0.8376	0.764747	0.684338	0.55709	0.439889	0.370544	0.334743	0.375638	0.486604	0.577154	0.608292	0.707535	0.719304	0.772924	0.837187	0.732886	0.697391	0.809819	0.938462	1	0.95486	0.805581	0.753297	0.78937	0.817476	0.719211
	0.330835	0.346224	0.412534	0.350169	0.329227	0.386128	0.448821	0.524716	0.556322	0.706258	0.808106	0.786116	0.790512	0.681199	0.591792	0.574502	0.558009	0.602978	0.600192	0.615205	0.701079	0.718162	0.738185	0.758032	0.647076	0.485553	0.343485	0.281758	0.324873	0.398054	0.478931	0.560301	0.50735	0.423683	0.428277	0.460325	0.574318	0.699018	0.887574	0.971537	0.897983	0.954332	1	0.903127	0.698061	0.542256	0.599687	0.625706	0.588382
	0.691422	0.694843	0.687568	0.688066	0.702981	0.707653	0.700018	0.740416	0.816104	0.788323	0.688762	0.615502	0.582429	0.57934	0.554677	0.546433	0.533446	0.487491	0.477964	0.47387	0.469425	0.440924	0.398405	0.381938	0.376625	0.379409	0.349362	0.298629	0.263937	0.229086	0.220832	0.319336	0.412811	0.472436	0.565146	0.648827	0.735288	0.834228	0.915976	0.946795	0.940567	0.967455	1	0.968766	0.867671	0.732535	0.648045	0.613726	0.611411
	0.683163	0.709494	0.636089	0.581941	0.56904	0.520517	0.501493	0.432309	0.344598	0.313443	0.310875	0.320014	0.283281	0.223487	0.319615	0.43748	0.604346	0.858068	0.971974	0.933145	0.85706	0.822508	0.789242	0.858497	0.994398	0.959344	0.897271	0.881135	0.846689	0.787589	0.746162	0.699186	0.649224	0.669269	0.640567	0.651402	0.683022	0.639037	0.611876	0.658837	0.793319	0.983203	1	0.909235	0.915214	0.899474	0.847433	0.822186	0.806215
	0.778134	0.819776	0.765749	0.693358	0.627514	0.643993	0.679368	0.747176	0.844771	0.835637	0.863698	0.89549	0.797279	0.653055	0.524587	0.4263	0.488727	0.665222	0.807721	0.842565	0.791657	0.776108	0.789827	0.798575	0.780522	0.67188	0.516201	0.464205	0.375148	0.212911	0.112111	0.131495	0.186805	0.215073	0.28726	0.443344	0.526879	0.553287	0.620933	0.699981	0.878391	0.972382	1	0.997857	0.936667	0.935828	0.853282	0.716397	0.5774
	0.358965	0.360564	0.319343	0.292355	0.269819	0.22664	0.213266	0.228521	0.22304	0.185075	0.116745	0.0798805	0.103095	0.110592	0.125798	0.145958	0.185081	0.2487	0.331004	0.447678	0.572195	0.708109	0.848509	0.91616	0.861648	0.682265	0.458425	0.30624	0.22202	0.147456	0.116995	0.123892	0.232445	0.37514	0.472549	0.608013	0.736358	0.809296	0.845782	0.910645	0.956283	0.976308	1	0.88236	0.661381	0.546111	0.532229	0.494857	0.391674
	0.224122	0.176109	0.191846	0.204144	0.23909	0.243909	0.257097	0.380047	0.473827	0.482368	0.48307	0.463748	0.405047	0.386478	0.434906	0.462344	0.483064	0.527025	0.5434	0.526557	0.517736	0.523576	0.566631	0.719765	0.851114	0.746718	0.615499	0.618828	0.603652	0.548629	0.5164	0.510594	0.487057	0.475801	0.493471	0.491118	0.466529	0.439852	0.509152	0.579082	0.625883	0.818562	1	0.88383	0.648833	0.582414	0.562197	0.482944	0.42313
	0.628644	0.705952	0.715089	0.545265	0.426214	0.455476	0.570547	0.60837	0.557702	0.620423	0.676575	0.783782	0.872833	0.842642	0.78492	0.669276	0.581438	0.502863	0.496812	0.61266	0.719264	0.801234	0.769359	0.734099	0.823181	0.947111	0.980807	0.964351	0.912474	0.885319	0.836579	0.78904	0.730962	0.643323	0.595935	0.493517	0.380771	0.309683	0.32892	0.448635	0.640321	0.881475	1	0.920049	0.826852	0.795494	0.793816	0.726338	0.646975
	0.717341	0.826927	0.796857	0.671644	0.520714	0.458943	0.394023	0.2944	0.259719	0.298959	0.311111	0.248343	0.174621	0.126609	0.13139	0.157097	0.180677	0.188023	0.149036	0.151126	0.185403	0.230377	0.285959	0.275954	0.226808	0.24471	0.34582	0.450253	0.540826	0.592696	0.590879	0.544761	0.478105	0.411422	0.42915	0.48738	0.478586	0.465263	0.512038	0.576445	0.71561	0.889497	1	0.989962	0.822792	0.617213	0.463432	0.418326	0.404657
	0.459362	0.497078	0.471413	0.500066	0.492609	0.383537	0.34856	0.39557	0.408909	0.326715	0.24688	0.248654	0.239334	0.233075	0.261876	0.301283	0.283441	0.229984	0.219802	0.220695	0.263893	0.44052	0.686893	0.759544	0.725445	0.670444	0.658042	0.703897	0.761701	0.806546	0.727133	0.696997	0.761502	0.723577	0.620755	0.603239	0.525662	0.491619	0.596808	0.750074	0.874539	0.963044	1	0.88874	0.716443	0.544229	0.451649	0.380601	0.321648
	0.330884	0.244419	0.221606	0.395674	0.561958	0.673227	0.656133	0.609962	0.611207	0.566845	0.470682	0.418777	0.331329	0.197396	0.148393	0.115808	0.0966048	0.145142	0.227444	0.253531	0.238034	0.214342	0.20029	0.194968	0.182802	0.191033	0.201234	0.160204	0.135338	0.137942	0.169877	0.205788	0.184367	0.141257	0.208219	0.315773	0.331415	0.355843	0.422074	0.53145	0.712654	0.908949	1	0.880349	0.731132	0.66457	0.629095	0.595844	0.514656
	0.193391	0.239763	0.298005	0.378356	0.504939	0.597515	0.57951	0.440855	0.425761	0.583591	0.6617	0.647458	0.557451	0.445619	0.436516	0.389831	0.360686	0.319706	0.308432	0.372068	0.452979	0.54745	0.495035	0.469111	0.555371	0.578963	0.447576	0.353447	0.470569	0.533044	0.591472	0.651035	0.655446	0.63882	0.579185	0.494252	0.393757	0.422364	0.623905	0.760412	0.821847	0.909731	1	0.946045	0.755976	0.661867	0.621967	0.481116	0.290002
	0.710806	0.692461	0.772537	0.852521	0.733552	0.584323	0.50808	0.463906	0.396302	0.322732	0.271237	0.233963	0.26308	0.30361	0.282507	0.281407	0.235795	0.193639	0.263149	0.319641	0.261864	0.208291	0.266451	0.271519	0.223012	0.208105	0.285211	0.40322	0.43251	0.484722	0.612109	0.66813	0.733671	0.867596	0.942496	0.859609	0.775438	0.749963	0.766592	0.789938	0.831754	0.977233	1	0.98088	0.980948	0.795032	0.591888	0.515333	0.55502
	0.547253	0.543797	0.58646	0.671509	0.705883	0.708427	0.830569	0.975455	0.922237	0.735929	0.702766	0.762126	0.781769	0.764225	0.789086	0.720063	0.663967	0.645879	0.574795	0.590457	0.644946	0.734271	0.790009	0.742868	0.71068	0.681613	0.570603	0.57079	0.617861	0.585062	0.505591	0.510781	0.575592	0.613982	0.727135	0.765096	0.721023	0.74675	0.79688	0.767688	0.700324	0.854037	1	0.906414	0.839533	0.861711	0.919055	0.946962	0.847531
	0.694827	0.647582	0.580949	0.558814	0.5485	0.55724	0.538763	0.512568	0.510358	0.422699	0.416018	0.568209	0.745586	0.825316	0.794825	0.748754	0.760519	0.798417	0.752198	0.68797	0.675205	0.763439	0.857359	0.805902	0.744044	0.755311	0.737664	0.712721	0.688888	0.672163	0.626394	0.520654	0.49146	0.605578	0.786572	0.877352	0.891869	0.832821	0.752754	0.810584	0.855571	0.899257	1	0.997907	0.922351	0.864208	0.865718	0.861904	0.819584
	0.31329	0.312332	0.316101	0.324546	0.372054	0.453776	0.540509	0.639535	0.686577	0.636719	0.579289	0.569728	0.517018	0.477565	0.603808	0.814638	0.878638	0.710961	0.506233	0.378638	0.314039	0.268804	0.204084	0.144317	0.196937	0.225202	0.12125	0.115011	0.192562	0.244684	0.322552	0.445568	0.557505	0.536851	0.450578	0.354709	0.348693	0.396213	0.424928	0.57072	0.802811	0.99547	1	0.907342	0.826963	0.763392	0.663071	0.544185	0.406238
	0.486236	0.433511	0.396375	0.348641	0.346722	0.353369	0.390139	0.389022	0.314229	0.36063	0.404454	0.431321	0.401677	0.34023	0.395375	0.44127	0.502179	0.521565	0.454369	0.408575	0.444718	0.473827	0.427576	0.404872	0.368595	0.383146	0.439251	0.417656	0.453301	0.46393	0.456094	0.450869	0.489312	0.599878	0.702999	0.731749	0.702228	0.74631	0.816241	0.954704	0.993801	0.996804	1	0.94864	0.851459	0.644373	0.577964	0.621414	0.640257
	0.690405	0.77007	0.829284	0.818975	0.745003	0.740312	0.70986	0.582164	0.563189	0.578927	0.501297	0.521798	0.554464	0.494025	0.506482	0.635455	0.667059	0.555118	0.510516	0.521977	0.584024	0.620687	0.615035	0.649571	0.61858	0.557241	0.533011	0.59245	0.638152	0.640127	0.672418	0.729306	0.790987	0.717457	0.673659	0.654073	0.553848	0.573065	0.716754	0.826727	0.865798	0.926872	1	0.92473	0.840288	0.799058	0.712519	0.67271	0.634679
	0.699085	0.722071	0.661579	0.572052	0.630867	0.675324	0.632174	0.760402	0.875422	0.804372	0.707566	0.683534	0.608417	0.610973	0.692416	0.519482	0.492865	0.555617	0.455445	0.438191	0.492715	0.514563	0.489937	0.406365	0.320444	0.343481	0.408876	0.456737	0.442248	0.470707	0.515912	0.516587	0.486199	0.465544	0.564146	0.736455	0.829441	0.827952	0.840444	0.848782	0.911419	0.994154	1	0.984207	0.931134	0.856243	0.865055	0.797806	0.72088
	0.550776	0.658852	0.71976	0.665268	0.708373	0.755645	0.71061	0.575988	0.423039	0.366317	0.368832	0.380853	0.35648	0.285187	0.276568	0.249269	0.181444	0.201057	0.202762	0.16581	0.284451	0.40326	0.405249	0.412255	0.374815	0.223744	0.218716	0.320489	0.285884	0.235825	0.20378	0.269435	0.383246	0.495365	0.507641	0.465073	0.424975	0.55316	0.660482	0.626088	0.71416	0.881795	1	0.947756	0.892824	0.750303	0.652342	0.593862	0.454499
	0.808235	0.683326	0.69866	0.85013	0.819416	0.711584	0.678266	0.797142	0.84908	0.830724	0.77354	0.620617	0.557428	0.643474	0.69791	0.7407	0.725194	0.737432	0.816941	0.709851	0.611344	0.671602	0.722098	0.766464	0.816214	0.685711	0.651061	0.640002	0.589823	0.582469	0.485302	0.444294	0.440883	0.480553	0.523935	0.563493	0.619751	0.679135	0.767074	0.740107	0.703295	0.870675	1	0.965421	0.841507	0.611877	0.443835	0.453679	0.477146
	0.564706	0.523089	0.618435	0.634477	0.632147	0.70275	0.600366	0.519529	0.524413	0.546512	0.612903	0.678551	0.663231	0.628282	0.635014	0.601643	0.6644	0.695931	0.657667	0.653661	0.676959	0.761623	0.793787	0.71981	0.688079	0.692882	0.663805	0.569009	0.594139	0.76901	0.832235	0.840463	0.892041	0.891672	0.791776	0.772754	0.779497	0.744282	0.824428	0.894197	0.835331	0.867833	1	0.966762	0.884733	0.839543	0.819795	0.870838	0.826689
	0.789993	0.831135	0.746039	0.57726	0.486107	0.466028	0.424474	0.360978	0.385456	0.385481	0.328867	0.353394	0.33098	0.270383	0.255516	0.236939	0.199905	0.175746	0.198924	0.201395	0.174135	0.156147	0.181825	0.185986	0.211757	0.29159	0.23355	0.0699983	0.0685221	0.116543	0.093247	0.222128	0.388811	0.386264	0.40876	0.527356	0.526657	0.522307	0.639526	0.793209	0.892814	0.987314	0.992582	1	0.959772	0.834221	0.81575	0.800489	0.769236
	0.386818	0.195821	0.149896	0.150348	0.123251	0.137596	0.203768	0.263008	0.30924	0.3291	0.316325	0.346916	0.42508	0.431649	0.37795	0.391289	0.398055	0.380644	0.43672	0.507268	0.509344	0.477382	0.463911	0.436687	0.391914	0.379537	0.359577	0.309028	0.297177	0.240666	0.197499	0.225984	0.256352	0.240489	0.216384	0.257501	0.282402	0.28869	0.387374	0.536088	0.728182	0.883028	0.982724	1	0.881096	0.820659	0.854753	0.903514	0.917123
	0.658427	0.568999	0.496601	0.379334	0.274485	0.220364	0.257876	0.279497	0.227893	0.222051	0.242804	0.213165	0.251559	0.295122	0.274075	0.214048	0.24152	0.261025	0.167847	0.173599	0.21704	0.21106	0.195219	0.203851	0.227404	0.257256	0.269496	0.225757	0.249736	0.434683	0.56451	0.545094	0.510335	0.488836	0.460827	0.431993	0.358097	0.372174	0.521402	0.658198	0.737187	0.849099	0.991823	1	0.96248	0.882386	0.810259	0.875263	0.970424
	0.780989	0.791124	0.772079	0.754602	0.715474	0.746717	0.665826	0.677949	0.743481	0.699249	0.676775	0.749443	0.843363	0.800633	0.757814	0.891926	0.935573	0.808079	0.74921	0.756979	0.71616	0.676429	0.678253	0.68675	0.700005	0.672886	0.653298	0.626702	0.579284	0.638359	0.736219	0.723142	0.668053	0.700428	0.754673	0.828419	0.863017	0.768287	0.780751	0.845615	0.91249	0.989279	0.98354	1	0.969275	0.831448	0.733501	0.791942	0.802356
	0.596275	0.408156	0.30287	0.273333	0.265608	0.208091	0.238621	0.302158	0.288957	0.228981	0.180428	0.183323	0.190038	0.251522	0.265299	0.206848	0.185802	0.219678	0.266756	0.272165	0.289577	0.280713	0.230959	0.198927	0.205967	0.364164	0.568531	0.574954	0.563308	0.641771	0.710259	0.715811	0.72769	0.755257	0.672372	0.593495	0.608847	0.699834	0.741139	0.731215	0.831631	0.90614	0.983586	1	0.918501	0.9161	0.956472	0.947963	0.936189
	0.643211	0.501338	0.469531	0.54844	0.736406	0.810044	0.674824	0.615634	0.68806	0.718548	0.640908	0.673546	0.795521	0.8196	0.801652	0.757174	0.651409	0.606856	0.482253	0.372557	0.484657	0.503505	0.447674	0.506372	0.615721	0.58124	0.445284	0.385105	0.43141	0.513095	0.579342	0.572096	0.48897	0.411444	0.437713	0.55264	0.593567	0.632978	0.736773	0.809914	0.858231	0.845771	0.871389	1	0.962025	0.904095	0.833971	0.683905	0.746872
	0.437649	0.427669	0.428994	0.409632	0.395599	0.463963	0.613628	0.684099	0.6682	0.660679	0.546144	0.374302	0.271	0.229525	0.235127	0.21972	0.183518	0.162341	0.136845	0.135484	0.168205	0.180739	0.194933	0.221545	0.236981	0.262513	0.274738	0.252102	0.266551	0.296393	0.322069	0.364159	0.37895	0.366214	0.355438	0.413859	0.498447	0.559414	0.608223	0.644028	0.750482	0.895844	0.992867	1	0.90499	0.812605	0.738842	0.634572	0.560452
	0.547858	0.447982	0.338967	0.325435	0.442716	0.483942	0.410869	0.456281	0.56651	0.725169	0.897712	0.911629	0.88735	0.865821	0.835445	0.776561	0.81438	0.887614	0.921229	0.891057	0.731553	0.620256	0.602872	0.597483	0.560642	0.576049	0.629283	0.632331	0.617934	0.555802	0.47343	0.498406	0.515897	0.483092	0.49865	0.607558	0.740966	0.755538	0.754842	0.757621	0.878705	0.970442	0.972827	1	0.93221	0.760201	0.587149	0.582379	0.679855
	0.599424	0.7231	0.664967	0.587095	0.542428	0.483781	0.421358	0.458162	0.479792	0.382698	0.407008	0.490895	0.573849	0.509719	0.455519	0.648625	0.769681	0.690562	0.626846	0.573861	0.507226	0.47015	0.440556	0.457441	0.481393	0.412782	0.398727	0.479893	0.526342	0.66473	0.781228	0.703832	0.650229	0.688699	0.772233	0.810789	0.793184	0.847954	0.918615	0.961056	0.855457	0.819294	0.952483	1	0.960001	0.797666	0.665037	0.680459	0.639738
	0.504085	0.590114	0.772579	0.758139	0.898656	0.859343	0.614497	0.501037	0.537745	0.736017	0.746204	0.633979	0.581637	0.604976	0.734017	0.530175	0.506986	0.720421	0.699789	0.797038	0.786595	0.528668	0.373971	0.322731	0.580598	0.852887	0.742371	0.644796	0.80553	0.849802	0.675328	0.631097	0.649573	0.829238	0.833195	0.71642	0.728647	0.765479	0.851373	0.816645	0.793515	0.736502	0.842865	1	0.894833	0.801923	0.685355	0.497277	0.430298
	0.650242	0.586486	0.55852	0.478074	0.354482	0.305134	0.53564	0.768986	0.753216	0.747488	0.763193	0.665867	0.669185	0.68492	0.67985	0.770635	0.801022	0.682201	0.52819	0.57066	0.680188	0.656284	0.639109	0.623917	0.599017	0.646913	0.714091	0.657901	0.593681	0.595135	0.58222	0.582031	0.589128	0.61635	0.643625	0.707443	0.719224	0.705841	0.68083	0.601915	0.667964	0.799738	0.931994	1	0.945607	0.848401	0.777919	0.85118	0.961123
	0.652936	0.542733	0.521196	0.649117	0.560876	0.397327	0.446113	0.482162	0.582906	0.536467	0.482856	0.44895	0.444387	0.647762	0.734514	0.629018	0.574107	0.671618	0.657986	0.634703	0.733636	0.639505	0.557436	0.64822	0.636318	0.657359	0.68171	0.603088	0.499642	0.38316	0.330411	0.315315	0.290386	0.336597	0.575576	0.789952	0.769466	0.597725	0.473586	0.493921	0.538851	0.728703	0.963731	1	0.919682	0.951353	0.902082	0.713318	0.681779
	0.532072	0.522959	0.517114	0.499473	0.492391	0.526619	0.581155	0.675138	0.767014	0.81806	0.917081	0.946446	0.847254	0.804129	0.78903	0.744089	0.754802	0.817297	0.815621	0.752931	0.660779	0.578235	0.607498	0.6323	0.595129	0.578096	0.56153	0.553194	0.5457	0.486464	0.405901	0.371557	0.344815	0.329136	0.359503	0.366864	0.329826	0.308817	0.369037	0.517029	0.655134	0.741924	0.833912	0.92988	1	0.934617	0.813349	0.735172	0.683027
	0.808836	0.735617	0.649486	0.554413	0.517266	0.560453	0.628577	0.635888	0.687214	0.689284	0.64449	0.645567	0.632497	0.710007	0.706945	0.643123	0.624062	0.539895	0.565612	0.619047	0.605099	0.619928	0.59725	0.607281	0.665409	0.684212	0.654924	0.572967	0.452044	0.320155	0.254513	0.388186	0.586644	0.639887	0.65638	0.725832	0.793375	0.82719	0.820482	0.770918	0.804898	0.917443	0.957226	0.97506	1	0.968135	0.900837	0.890548	0.877057
	0.631492	0.63213	0.668732	0.662076	0.65633	0.772064	0.888605	0.990533	0.911579	0.780824	0.732828	0.825825	0.888884	0.904146	0.965817	0.91756	0.878466	0.820978	0.816838	0.878363	0.872097	0.802483	0.68697	0.581486	0.550405	0.574228	0.566541	0.429169	0.311868	0.29728	0.31941	0.339906	0.331452	0.308664	0.309426	0.302949	0.377765	0.497781	0.718575	0.86682	0.792508	0.732698	0.644118	0.767088	1	0.944386	0.89308	0.950402	0.97248
	0.43014	0.371969	0.350937	0.378239	0.361486	0.345531	0.424517	0.381139	0.263071	0.241072	0.270578	0.298337	0.372276	0.396056	0.35752	0.356757	0.330012	0.291134	0.309811	0.327025	0.297506	0.317395	0.426796	0.492824	0.400738	0.320421	0.343042	0.368656	0.456731	0.534491	0.511071	0.505013	0.529754	0.60048	0.770459	0.868467	0.845997	0.836689	0.854244	0.883114	0.957911	0.997759	0.969959	0.93866	1	0.997851	0.895818	0.833758	0.736164
	0.541757	0.565269	0.617306	0.57957	0.502104	0.409067	0.432951	0.453997	0.464152	0.458311	0.404991	0.422243	0.414083	0.493044	0.575775	0.50145	0.38216	0.293792	0.296595	0.360675	0.354026	0.408059	0.429943	0.395986	0.503981	0.522725	0.459386	0.5289	0.566503	0.515643	0.604639	0.785649	0.794213	0.717087	0.693582	0.641733	0.607948	0.714441	0.824661	0.81425	0.869862	0.967312	0.980922	0.974018	1	0.943984	0.872297	0.939537	0.882803
	0.855773	0.951261	0.965933	0.829791	0.685544	0.615534	0.623887	0.476379	0.363955	0.397982	0.480526	0.632777	0.565254	0.433936	0.395922	0.45252	0.466134	0.29891	0.328823	0.448597	0.481392	0.437927	0.368413	0.406043	0.318358	0.271259	0.272312	0.174336	0.170092	0.163081	0.186282	0.358401	0.544423	0.640178	0.789069	0.837289	0.818056	0.901872	0.893111	0.79387	0.777687	0.798446	0.850245	0.966825	1	0.98289	0.875505	0.871593	0.939218
	0.692239	0.548957	0.440325	0.498778	0.625103	0.64257	0.606234	0.620441	0.597998	0.516484	0.488562	0.558933	0.659007	0.609707	0.437953	0.364869	0.379667	0.414123	0.441939	0.442527	0.432976	0.413108	0.403598	0.416803	0.451949	0.485241	0.473371	0.424883	0.412533	0.462	0.459267	0.458796	0.522158	0.52963	0.536819	0.539517	0.58331	0.622206	0.627996	0.717748	0.743657	0.716067	0.747622	0.921115	1	0.913872	0.828118	0.798363	0.749974
	0.783601	0.595624	0.397083	0.287154	0.200091	0.200676	0.329183	0.501991	0.731083	0.83588	0.775457	0.664974	0.468745	0.321598	0.25562	0.207698	0.199256	0.255813	0.21365	0.146741	0.176374	0.231966	0.471713	0.705211	0.589321	0.371056	0.402257	0.676953	0.822858	0.800767	0.711965	0.524242	0.456601	0.394748	0.317641	0.300473	0.254314	0.267626	0.267354	0.339553	0.522938	0.733642	0.961407	0.995466	1	0.979893	0.89014	0.805749	0.810038
	0.69375	0.703163	0.688908	0.651894	0.634154	0.609015	0.636597	0.694695	0.684455	0.70369	0.642273	0.507565	0.459	0.55	0.635615	0.605175	0.615908	0.584614	0.538538	0.709205	0.840548	0.790034	0.802671	0.752835	0.603577	0.460221	0.440029	0.520074	0.518103	0.543821	0.595672	0.660719	0.671498	0.68188	0.702026	0.668683	0.649104	0.624212	0.574872	0.543996	0.585628	0.698113	0.823427	0.942118	1	0.995169	0.926683	0.812926	0.690931
	0.358973	0.271344	0.226444	0.195702	0.138967	0.138034	0.193316	0.203376	0.227829	0.295215	0.273088	0.194748	0.17288	0.275789	0.493294	0.651122	0.690445	0.552978	0.342394	0.214547	0.140641	0.148491	0.139703	0.0961357	0.124874	0.157982	0.14587	0.215164	0.370692	0.416931	0.291922	0.183502	0.171884	0.203579	0.265081	0.338789	0.498038	0.732375	0.870416	0.888581	0.863143	0.822254	0.811401	0.91341	1	0.939662	0.826926	0.74009	0.700314
	0.851234	0.879667	0.880379	0.854773	0.771168	0.767773	0.784	0.818847	0.938946	0.964986	0.8045	0.707889	0.682293	0.705033	0.708888	0.710745	0.729165	0.768481	0.813978	0.881055	0.854376	0.814264	0.783372	0.765556	0.909092	0.949746	0.881533	0.858699	0.821678	0.851891	0.851458	0.800495	0.823169	0.777502	0.702104	0.747554	0.895316	0.922887	0.877951	0.853205	0.889039	0.949179	0.869632	0.87149	1	0.999435	0.952919	0.929852	0.763798
	0.761545	0.749987	0.610498	0.530831	0.611886	0.683707	0.595228	0.569973	0.524045	0.526142	0.63285	0.673834	0.612568	0.695602	0.727604	0.614392	0.778739	0.937268	0.913707	0.911214	0.913054	0.821638	0.838232	0.799228	0.566994	0.511412	0.436384	0.318184	0.331542	0.351118	0.380277	0.405675	0.487143	0.627186	0.578545	0.462472	0.417951	0.441779	0.472562	0.536465	0.639912	0.634039	0.622049	0.791546	1	0.982993	0.846936	0.763924	0.709694
	0.411585	0.448098	0.482685	0.486455	0.567704	0.6667	0.600824	0.504237	0.438034	0.319439	0.249224	0.192473	0.126965	0.117813	0.146225	0.140628	0.155273	0.17011	0.143737	0.106856	0.0888853	0.118912	0.16362	0.21749	0.214277	0.15311	0.135032	0.157348	0.165546	0.227604	0.299589	0.355126	0.40928	0.534646	0.731807	0.767077	0.723564	0.734153	0.722957	0.744496	0.839985	0.831142	0.823146	0.958622	1	0.918139	0.747374	0.557526	0.476169
	0.549517	0.56728	0.617462	0.625678	0.678253	0.874104	0.969307	0.919068	0.921494	0.861566	0.786859	0.815155	0.86639	0.764581	0.658283	0.60349	0.400182	0.272983	0.268364	0.405285	0.540885	0.573763	0.61222	0.689441	0.755013	0.739773	0.661855	0.673803	0.730776	0.662078	0.629975	0.514613	0.381551	0.413272	0.455856	0.387841	0.407617	0.43389	0.459463	0.569646	0.528909	0.52913	0.750592	0.931541	1	0.961826	0.816437	0.644528	0.593741
	0.698135	0.74925	0.739995	0.756799	0.706899	0.603658	0.595393	0.617428	0.741825	0.814315	0.829179	0.773641	0.648634	0.519516	0.503149	0.595388	0.622117	0.634677	0.601348	0.457759	0.444613	0.515175	0.458882	0.499476	0.667587	0.66012	0.472034	0.419083	0.538007	0.565784	0.473409	0.483481	0.420784	0.418398	0.619611	0.758141	0.901003	0.933162	0.864505	0.836616	0.869296	0.867245	0.874963	0.960638	1	0.894933	0.740902	0.734255	0.716051
	0.729869	0.664237	0.62501	0.602464	0.681655	0.72317	0.686293	0.563836	0.544872	0.714543	0.701402	0.6366	0.688877	0.75547	0.813002	0.734201	0.581181	0.57395	0.614457	0.626255	0.648801	0.641144	0.620909	0.548465	0.511042	0.556987	0.659487	0.745613	0.684911	0.604617	0.713754	0.873269	0.824302	0.66641	0.618829	0.660075	0.590987	0.594441	0.562469	0.476865	0.655502	0.890413	0.93279	0.93543	1	0.931585	0.861101	0.857832	0.844331
	0.345761	0.252628	0.249157	0.240536	0.185383	0.146116	0.150652	0.23386	0.380438	0.393006	0.356331	0.364994	0.276566	0.271877	0.339363	0.347956	0.382515	0.403007	0.465281	0.506189	0.509942	0.526839	0.553146	0.575166	0.536405	0.475963	0.370045	0.256683	0.207338	0.169702	0.126219	0.0935988	0.0934881	0.0966238	0.110511	0.202554	0.248382	0.258259	0.242249	0.281991	0.414465	0.49797	0.586987	0.728374	0.919456	1	0.940229	0.862886	0.778622
	0.67302	0.510965	0.413649	0.38141	0.416847	0.486325	0.429805	0.351512	0.269608	0.237739	0.334247	0.364654	0.290632	0.280687	0.298342	0.282143	0.243138	0.235523	0.260011	0.278291	0.310089	0.292423	0.296918	0.303635	0.253884	0.201264	0.152535	0.145858	0.157662	0.14412	0.166861	0.182012	0.196492	0.26149	0.338036	0.430098	0.489325	0.527113	0.518693	0.479032	0.522913	0.620896	0.669313	0.768567	0.928028	1	0.998018	0.993393	0.98977
	0.828394	0.742885	0.652413	0.69228	0.690305	0.603754	0.518938	0.479726	0.517486	0.489349	0.46803	0.5133	0.527187	0.55268	0.682517	0.814025	0.796545	0.694023	0.663927	0.636948	0.553154	0.454332	0.389088	0.362254	0.363842	0.384164	0.413058	0.423539	0.389874	0.39993	0.384221	0.417486	0.523963	0.531598	0.537885	0.543646	0.48179	0.413276	0.3998	0.50331	0.555617	0.483524	0.496823	0.676899	0.895306	1	0.966122	0.894623	0.95066
	0.699139	0.644603	0.568613	0.597322	0.594429	0.639607	0.762968	0.75941	0.768452	0.772691	0.744444	0.772354	0.755266	0.73217	0.696648	0.712877	0.758834	0.750937	0.811627	0.770523	0.654799	0.670009	0.808254	0.919157	0.860263	0.7873	0.74042	0.660183	0.619269	0.55749	0.527234	0.656312	0.82326	0.726088	0.546025	0.537606	0.571578	0.658297	0.684344	0.690338	0.75957	0.851411	0.867449	0.843485	0.94296	1	0.965076	0.975984	0.95662
	0.820754	0.864228	0.857356	0.837115	0.819039	0.939623	0.885113	0.671489	0.487467	0.358669	0.242187	0.234775	0.301684	0.263819	0.297186	0.402688	0.476873	0.560458	0.475727	0.43602	0.4388	0.383435	0.492501	0.516399	0.434667	0.306797	0.184585	0.120221	0.0351652	0.0450636	0.240376	0.435608	0.533397	0.583298	0.658689	0.708915	0.686673	0.713224	0.842605	0.97228	0.993812	0.815357	0.795794	0.931141	0.93374	1	0.921725	0.719626	0.668548
	0.531175	0.516553	0.518148	0.475126	0.337827	0.340569	0.360846	0.309441	0.340513	0.269609	0.235658	0.244926	0.335708	0.507399	0.489272	0.437759	0.435335	0.451483	0.498092	0.636164	0.791008	0.773017	0.711395	0.642873	0.548904	0.504895	0.541052	0.582647	0.586324	0.581247	0.537745	0.484402	0.531945	0.522153	0.445651	0.442976	0.586463	0.773531	0.746672	0.667511	0.625048	0.606543	0.757062	0.916852	0.939212	1	0.95246	0.737296	0.66363
	0.649812	0.5773	0.625813	0.641972	0.595394	0.607263	0.556316	0.594214	0.748367	0.79182	0.661042	0.548398	0.578015	0.679167	0.764286	0.752295	0.733737	0.769224	0.760284	0.693017	0.711426	0.757481	0.718735	0.650828	0.636944	0.592332	0.590403	0.656725	0.71067	0.671094	0.539672	0.457125	0.368762	0.336434	0.374323	0.427298	0.400725	0.286782	0.324739	0.498741	0.66031	0.808173	0.925269	0.943726	0.973687	1	0.88984	0.808673	0.770036
	0.743556	0.620584	0.516981	0.444941	0.432315	0.455946	0.428194	0.409169	0.428579	0.423504	0.377606	0.414234	0.450711	0.493277	0.595496	0.652504	0.675691	0.762144	0.843288	0.787786	0.75307	0.729395	0.688394	0.624794	0.515	0.441848	0.36669	0.288646	0.279222	0.36815	0.445268	0.478606	0.593036	0.656826	0.566784	0.492855	0.536596	0.592824	0.630778	0.719523	0.738727	0.726076	0.761726	0.855974	0.9896	1	0.856985	0.840039	0.954703
	0.496612	0.599974	0.708879	0.712315	0.732733	0.679435	0.631476	0.680997	0.655283	0.62842	0.627489	0.654301	0.755437	0.829898	0.728922	0.692558	0.683209	0.594764	0.591981	0.685883	0.727093	0.629501	0.500048	0.446233	0.39163	0.370201	0.456309	0.485003	0.560863	0.801198	0.814654	0.632818	0.559229	0.544308	0.498502	0.469417	0.550196	0.709354	0.814439	0.758397	0.736445	0.70616	0.662096	0.755646	0.938216	1	0.895035	0.733515	0.599754
	0.542364	0.553613	0.636855	0.818036	0.888136	0.924971	0.92858	0.922856	0.892058	0.780972	0.688067	0.601262	0.589826	0.521896	0.499898	0.508895	0.502962	0.54557	0.430178	0.240993	0.2482	0.368921	0.458307	0.62551	0.711224	0.596672	0.383831	0.226956	0.244628	0.281222	0.30632	0.322982	0.367408	0.430472	0.457482	0.572865	0.590266	0.546055	0.541629	0.401531	0.312587	0.388941	0.559119	0.807585	0.99307	1	0.885805	0.781766	0.824332
	0.411876	0.334691	0.224917	0.189228	0.19549	0.177695	0.186895	0.247932	0.322762	0.228868	0.101093	0.0403328	0.0582851	0.143278	0.173596	0.278877	0.470652	0.66354	0.856405	0.915654	0.873291	0.936372	0.967975	0.849775	0.750016	0.591176	0.372694	0.317555	0.381539	0.440588	0.452937	0.411473	0.364733	0.423988	0.597822	0.689441	0.660996	0.535049	0.373863	0.489245	0.705649	0.629655	0.663119	0.806716	0.969871	1	0.730148	0.510223	0.403546
	0.898376	0.859296	0.806832	0.839544	0.92327	0.863482	0.736996	0.728652	0.745876	0.71444	0.746916	0.789243	0.786772	0.740372	0.584492	0.472751	0.355453	0.219641	0.214096	0.258986	0.254155	0.282517	0.323929	0.360135	0.318237	0.212134	0.190364	0.21635	0.249159	0.209213	0.143503	0.169258	0.189963	0.197969	0.322529	0.513211	0.601899	0.667786	0.692701	0.651201	0.711058	0.725517	0.680327	0.748055	0.936909	1	0.948668	0.981932	0.996378
	0.525274	0.470097	0.44331	0.423331	0.496973	0.532189	0.567178	0.62566	0.592236	0.576827	0.55049	0.518331	0.671083	0.786295	0.718786	0.646741	0.67487	0.716145	0.716692	0.708038	0.689483	0.571521	0.475805	0.46174	0.44428	0.480022	0.46884	0.427034	0.407045	0.430196	0.560448	0.695858	0.755313	0.836035	0.805792	0.791246	0.787262	0.751956	0.742742	0.685146	0.682516	0.740337	0.790121	0.835634	0.985959	1	0.842105	0.711754	0.639281
	0.542056	0.524524	0.497005	0.494146	0.516894	0.498731	0.477159	0.485511	0.488748	0.497422	0.544482	0.500877	0.384704	0.395837	0.405823	0.350194	0.429566	0.555797	0.601195	0.631399	0.573635	0.489166	0.491523	0.563195	0.655855	0.889118	0.997836	0.921984	0.923344	0.873016	0.77401	0.748653	0.736693	0.688561	0.608744	0.448636	0.435368	0.502311	0.445441	0.3407	0.374857	0.596661	0.660792	0.677197	0.89146	1	0.870631	0.75915	0.699855
	0.397521	0.242366	0.27292	0.346306	0.350109	0.3057	0.292114	0.287053	0.273092	0.288429	0.297339	0.40323	0.470149	0.4908	0.568802	0.629044	0.783523	0.871032	0.879515	0.863673	0.743818	0.640849	0.56807	0.470932	0.427019	0.412856	0.371213	0.318435	0.256326	0.247375	0.193572	0.118262	0.0942883	0.0228748	0.00944283	0.0755363	0.19238	0.291167	0.392241	0.458371	0.531425	0.675578	0.708266	0.835694	0.968809	1	0.997903	0.945955	0.912506
	0.684199	0.634838	0.620172	0.716401	0.861512	0.89513	0.819022	0.744	0.692003	0.689445	0.688761	0.555152	0.508377	0.549291	0.640135	0.678111	0.661559	0.654656	0.663721	0.738126	0.75664	0.662643	0.643553	0.670883	0.672967	0.722084	0.751762	0.807159	0.824187	0.754886	0.694442	0.755223	0.830331	0.830537	0.850172	0.915372	0.86692	0.696347	0.636323	0.597343	0.587037	0.620775	0.617984	0.770357	0.961101	1	0.987428	0.986252	0.909337
	0.75113	0.58217	0.529831	0.412277	0.285612	0.277149	0.282417	0.377187	0.519252	0.591174	0.706756	0.886733	0.939755	0.912365	0.932211	0.911952	0.979897	0.965974	0.806195	0.711498	0.660615	0.613385	0.518203	0.459432	0.473892	0.534578	0.573791	0.594889	0.512642	0.398844	0.256233	0.158929	0.150441	0.254551	0.420154	0.395291	0.407618	0.454403	0.371857	0.347268	0.444534	0.542408	0.680013	0.747521	0.877211	1	0.917649	0.797392	0.896749
	0.559741	0.524745	0.515166	0.55268	0.563104	0.534625	0.557937	0.50676	0.529254	0.620856	0.531116	0.368803	0.334751	0.391467	0.448806	0.543404	0.663935	0.672572	0.57117	0.433349	0.399041	0.418806	0.403092	0.299459	0.254918	0.29216	0.278463	0.271984	0.273048	0.30244	0.309011	0.314824	0.308417	0.25331	0.244556	0.270541	0.250904	0.31642	0.403395	0.448825	0.511824	0.511272	0.527777	0.592467	0.709866	0.893523	1	0.969484	0.901892
	0.662672	0.507973	0.41781	0.331757	0.37965	0.457837	0.5292	0.56476	0.518417	0.430017	0.387596	0.319284	0.3443	0.411128	0.327696	0.289401	0.291752	0.217035	0.196778	0.31267	0.337011	0.334895	0.381654	0.32485	0.307824	0.373385	0.455192	0.515033	0.699206	0.92451	0.970279	0.97155	0.80463	0.644132	0.679785	0.711627	0.714337	0.733292	0.703111	0.703253	0.775053	0.796798	0.790381	0.863303	0.951427	0.99588	1	0.932869	0.918073
	0.852275	0.900214	0.893037	0.813637	0.806971	0.730845	0.580633	0.478251	0.517522	0.49662	0.383528	0.301077	0.284973	0.366645	0.40483	0.49961	0.597462	0.641245	0.761966	0.78255	0.81785	0.811577	0.735699	0.671987	0.643277	0.654158	0.547335	0.44481	0.40221	0.356719	0.355662	0.408675	0.485438	0.537382	0.723411	0.920276	0.944559	0.867225	0.694954	0.575563	0.606496	0.684624	0.724486	0.777657	0.773363	0.921337	1	0.842978	0.807183
	0.387141	0.305212	0.305452	0.269106	0.188401	0.130285	0.0358047	0.0138204	0.0515417	0.063025	0.0806201	0.153001	0.188583	0.115162	0.0724912	0.0410275	0.0886489	0.126114	0.0520912	0.086558	0.205302	0.237078	0.211821	0.185249	0.178629	0.20356	0.172817	0.157191	0.144246	0.136987	0.241663	0.350888	0.313815	0.204814	0.227765	0.357982	0.46351	0.532801	0.583978	0.571058	0.624807	0.733737	0.789085	0.844971	0.887193	0.934746	1	0.994962	0.919574
	0.481576	0.353597	0.389	0.522292	0.612424	0.642432	0.690469	0.721759	0.679618	0.591908	0.580531	0.559094	0.44891	0.375147	0.338473	0.38545	0.385901	0.308373	0.302715	0.333637	0.326441	0.328367	0.368147	0.423087	0.415504	0.444193	0.528244	0.533629	0.480867	0.387113	0.315652	0.273805	0.257816	0.237039	0.246828	0.312622	0.336795	0.350956	0.371368	0.386617	0.458788	0.508637	0.432583	0.453773	0.694586	0.955431	1	0.921192	0.900274
	0.74768	0.694652	0.618719	0.591486	0.636618	0.672804	0.602567	0.495399	0.456545	0.374163	0.33989	0.375535	0.358371	0.262853	0.227954	0.252419	0.21571	0.145616	0.107579	0.173188	0.189582	0.144445	0.177493	0.207232	0.241854	0.278481	0.348744	0.456555	0.512433	0.538925	0.756985	0.885135	0.694376	0.438397	0.289319	0.215803	0.157168	0.261374	0.445597	0.573975	0.651182	0.677439	0.732167	0.869757	0.960376	0.976098	1	0.946731	0.811455
	0.561834	0.603339	0.762093	0.66142	0.627759	0.626668	0.650298	0.817201	0.81833	0.724136	0.768255	0.866607	0.842294	0.77157	0.693177	0.709723	0.836699	0.832901	0.855211	0.82628	0.735762	0.882781	0.887597	0.739503	0.751839	0.805672	0.783854	0.612622	0.672977	0.748954	0.687919	0.721607	0.678052	0.522814	0.547747	0.689913	0.773456	0.72383	0.660361	0.714071	0.692892	0.55549	0.510244	0.686803	0.730891	0.863997	1	0.934029	0.879674
	0.303802	0.170098	0.189549	0.319503	0.45332	0.492427	0.426139	0.468536	0.490164	0.354663	0.310707	0.40853	0.560826	0.62684	0.699063	0.628386	0.436012	0.351055	0.290653	0.267503	0.321636	0.290871	0.222179	0.269148	0.359384	0.359022	0.270363	0.325809	0.532153	0.703588	0.738828	0.542142	0.278188	0.168795	0.166709	0.232074	0.387484	0.499986	0.471635	0.431027	0.531218	0.72063	0.804117	0.737142	0.712612	0.889583	1	0.838672	0.679126
	0.769017	0.738594	0.882018	0.900895	0.712761	0.671553	0.775123	0.743886	0.658776	0.745357	0.84081	0.877457	0.823071	0.66391	0.695889	0.787179	0.697512	0.634945	0.577452	0.548054	0.648147	0.720068	0.7002	0.621597	0.547317	0.48858	0.426231	0.332451	0.2863	0.369205	0.372564	0.399443	0.554365	0.552829	0.421513	0.552211	0.728604	0.775887	0.779726	0.877165	0.915863	0.914505	0.973126	0.94979	0.906909	0.920306	1	0.987875	0.977572
	0.452799	0.345744	0.335426	0.312881	0.254321	0.234248	0.300179	0.416536	0.464493	0.470433	0.528595	0.51713	0.469417	0.49058	0.519621	0.575971	0.634014	0.602703	0.528181	0.398787	0.383866	0.467943	0.452465	0.408086	0.397053	0.411554	0.46403	0.473154	0.424505	0.424359	0.455464	0.526892	0.571062	0.55676	0.523989	0.460051	0.476165	0.552035	0.614003	0.637151	0.579368	0.627946	0.707098	0.711008	0.83096	0.972494	1	0.951854	0.897632
	0.459243	0.352285	0.358307	0.381974	0.322983	0.271801	0.256892	0.281105	0.363974	0.320496	0.199096	0.154493	0.143847	0.192307	0.22178	0.217486	0.207822	0.11732	0.0454212	0.10098	0.116513	0.0902954	0.14502	0.162971	0.136089	0.108596	0.183356	0.408071	0.541784	0.591582	0.697606	0.680449	0.568157	0.506035	0.486994	0.541014	0.628081	0.711671	0.777301	0.819527	0.777027	0.710588	0.768575	0.826838	0.825147	0.9409	1	0.908775	0.858506
	0.72068	0.628593	0.556153	0.493847	0.492161	0.514067	0.558416	0.605671	0.558694	0.466837	0.535303	0.523985	0.48177	0.541135	0.54925	0.48141	0.359058	0.401544	0.537829	0.587012	0.517147	0.512055	0.575709	0.515023	0.429507	0.432601	0.475125	0.463834	0.435351	0.341273	0.332652	0.365166	0.396536	0.452517	0.401024	0.365028	0.38069	0.488463	0.589123	0.625825	0.641588	0.605567	0.70079	0.817079	0.821304	0.885641	1	0.988227	0.95956
	0.773466	0.712448	0.594543	0.565933	0.605363	0.591199	0.555233	0.574005	0.596933	0.61155	0.69153	0.678715	0.634026	0.674937	0.690885	0.593808	0.56296	0.651496	0.664068	0.648926	0.689467	0.718452	0.71055	0.655789	0.669262	0.721479	0.669892	0.657624	0.698068	0.771741	0.843552	0.774501	0.696688	0.677564	0.602665	0.566151	0.56817	0.57206	0.657919	0.763351	0.885925	0.916517	0.850565	0.829643	0.875173	0.967149	1	0.995761	0.962397
	0.637242	0.632207	0.67628	0.702989	0.691467	0.718029	0.852296	0.928959	0.863805	0.820943	0.867254	0.831526	0.736895	0.669492	0.542703	0.50377	0.465203	0.47664	0.522722	0.443276	0.350943	0.332764	0.386684	0.383775	0.338015	0.270434	0.237131	0.313866	0.416966	0.426765	0.408088	0.486533	0.616632	0.687065	0.729349	0.758555	0.689477	0.564481	0.555626	0.616902	0.591826	0.582488	0.59243	0.651484	0.761688	0.877301	1	0.979038	0.895835
	0.552806	0.750814	0.83184	0.703943	0.681491	0.819377	0.885666	0.86793	0.786052	0.738762	0.710377	0.663268	0.679489	0.636129	0.631331	0.6102	0.573278	0.642616	0.588493	0.454827	0.410802	0.487701	0.559954	0.597277	0.581232	0.514779	0.545705	0.571754	0.573009	0.618203	0.60069	0.579414	0.579401	0.515822	0.569621	0.614799	0.718136	0.886607	0.81068	0.713495	0.723209	0.711175	0.662362	0.729819	0.76516	0.936141	1	0.786936	0.638347
	0.741628	0.674419	0.688656	0.695966	0.656821	0.636222	0.54874	0.387704	0.265202	0.203576	0.143123	0.101711	0.121986	0.17109	0.155756	0.188545	0.307935	0.341903	0.306797	0.264352	0.23827	0.234682	0.224221	0.189355	0.168243	0.117059	0.0842577	0.0720938	0.0738991	0.0841694	0.141418	0.195479	0.151929	0.137478	0.164894	0.167152	0.149506	0.17686	0.185698	0.238895	0.419051	0.547218	0.667257	0.812336	0.886406	0.946252	1	0.982923	0.965331
	0.364363	0.399017	0.402017	0.329112	0.333036	0.526637	0.738671	0.748408	0.632039	0.497964	0.378008	0.333873	0.399848	0.439131	0.440745	0.45108	0.385131	0.306158	0.347703	0.415164	0.393159	0.41425	0.490673	0.410856	0.278209	0.268042	0.262056	0.172552	0.0917269	0.0587269	0.0825619	0.115355	0.124528	0.110593	0.120786	0.133304	0.228478	0.418077	0.520834	0.57475	0.637425	0.687293	0.711062	0.731355	0.773593	0.881082	1	0.954771	0.745005
	0.950626	0.84064	0.815787	0.828736	0.76436	0.705543	0.653544	0.620992	0.632881	0.723023	0.757615	0.702789	0.72646	0.753636	0.787122	0.891889	0.85604	0.708255	0.613116	0.543149	0.51488	0.438177	0.457017	0.523698	0.498161	0.438196	0.43444	0.529728	0.55203	0.541152	0.52486	0.453953	0.3841	0.379153	0.389417	0.453977	0.560508	0.557006	0.480917	0.530078	0.593273	0.675867	0.807209	0.901168	0.893231	0.887842	1	0.942715	0.838813
	0.630114	0.493163	0.513647	0.647332	0.652223	0.608269	0.576712	0.535222	0.532234	0.488329	0.458104	0.50628	0.627303	0.686689	0.63545	0.576256	0.478311	0.466123	0.398268	0.240654	0.183718	0.163953	0.245094	0.309399	0.25391	0.124984	0.0983533	0.146783	0.151135	0.195951	0.190712	0.158787	0.204244	0.307671	0.458741	0.593475	0.664163	0.725063	0.770588	0.860771	0.903108	0.888142	0.882128	0.8672	0.89309	0.984985	1	0.952206	0.935375
	0.582091	0.536837	0.542275	0.583385	0.561141	0.516225	0.555166	0.527434	0.608147	0.787785	0.855494	0.85026	0.80272	0.834906	0.894374	0.83437	0.733785	0.737077	0.683087	0.571337	0.59118	0.569685	0.500271	0.480695	0.541479	0.557988	0.451559	0.375337	0.393354	0.422241	0.39386	0.381044	0.394586	0.479576	0.63682	0.659516	0.648161	0.662883	0.684883	0.716635	0.664936	0.599157	0.56746	0.610936	0.744819	0.936774	1	0.891175	0.830915
	0.465587	0.404526	0.421372	0.420275	0.381723	0.29048	0.215798	0.290946	0.451643	0.415411	0.366354	0.459227	0.497806	0.466072	0.396748	0.330646	0.206253	0.249897	0.480012	0.476873	0.383795	0.39205	0.397859	0.381527	0.401497	0.479436	0.517307	0.401608	0.292853	0.292568	0.200666	0.400158	0.905001	0.955559	0.717423	0.611192	0.635622	0.742792	0.84512	0.933667	0.960097	0.940655	0.906865	0.827392	0.85306	0.980334	1	0.794965	0.594154
	0.538601	0.479015	0.429654	0.372686	0.360936	0.44656	0.605995	0.673528	0.62153	0.577962	0.53784	0.496374	0.439653	0.380722	0.347082	0.278299	0.292425	0.435454	0.465673	0.419728	0.393298	0.32357	0.37655	0.451517	0.445073	0.416152	0.300701	0.208016	0.182136	0.227945	0.376408	0.464181	0.536759	0.619415	0.614331	0.60807	0.542306	0.479152	0.486766	0.500569	0.631571	0.800322	0.924829	0.982903	0.947577	0.989797	1	0.909759	0.835273
	0.651089	0.575859	0.482925	0.452888	0.435791	0.495085	0.515554	0.432886	0.392893	0.422354	0.453842	0.484891	0.404112	0.37047	0.425613	0.49108	0.567849	0.592428	0.618569	0.648192	0.722181	0.677399	0.551821	0.489472	0.509881	0.639712	0.749737	0.718	0.585723	0.438907	0.327655	0.292881	0.274331	0.281286	0.301865	0.338731	0.46007	0.563413	0.602434	0.692831	0.797645	0.77211	0.637096	0.666748	0.812332	0.928741	1	0.943606	0.88066
	0.537597	0.544098	0.512749	0.471374	0.402111	0.380275	0.454403	0.474447	0.462099	0.541514	0.542164	0.464891	0.438878	0.373864	0.269063	0.256415	0.297018	0.261952	0.193861	0.176457	0.20869	0.22007	0.219976	0.210833	0.156481	0.143524	0.166799	0.168443	0.148847	0.1611	0.214096	0.387364	0.648757	0.79828	0.856975	0.851595	0.830521	0.77296	0.705317	0.731214	0.813351	0.801051	0.853478	0.994124	0.947144	0.947957	1	0.911288	0.731959
	0.41853	0.407665	0.433223	0.575799	0.603491	0.489656	0.384914	0.243417	0.160733	0.198108	0.316879	0.444532	0.579443	0.722688	0.783336	0.822074	0.814432	0.733122	0.646404	0.482704	0.311816	0.164562	0.105342	0.154696	0.200355	0.23098	0.274887	0.346025	0.414083	0.445421	0.415081	0.375981	0.366591	0.405138	0.447731	0.449645	0.421643	0.38394	0.424214	0.463243	0.469894	0.505676	0.516966	0.556576	0.698326	0.922401	1	0.851791	0.714349
	0.452831	0.401932	0.35934	0.418997	0.505625	0.558351	0.665091	0.740339	0.641241	0.559873	0.55382	0.562969	0.658339	0.722554	0.632861	0.591159	0.600412	0.571479	0.561572	0.595768	0.625456	0.651304	0.635873	0.581034	0.643742	0.748824	0.741707	0.649319	0.635786	0.708335	0.733847	0.64612	0.595873	0.634946	0.634452	0.623205	0.651353	0.602302	0.46643	0.41224	0.532959	0.672656	0.614304	0.623668	0.643523	0.754668	1	0.959708	0.744611
	0.816649	0.777343	0.838229	0.773646	0.617632	0.605012	0.682682	0.66948	0.627616	0.49294	0.441989	0.365601	0.333336	0.386404	0.41297	0.523138	0.580706	0.407133	0.145984	-0.00488032	0.0173146	0.128318	0.279523	0.443475	0.701557	0.832507	0.705448	0.500441	0.375804	0.441555	0.293263	0.128319	0.179051	0.352397	0.659131	0.656868	0.630936	0.705362	0.663544	0.726677	0.675706	0.571936	0.572327	0.617322	0.775294	0.996532	1	0.954066	0.909124
	0.704882	0.589834	0.581344	0.527955	0.380278	0.387797	0.34588	0.291399	0.32835	0.409344	0.52267	0.58969	0.526768	0.41875	0.376115	0.37127	0.392345	0.382203	0.347126	0.458376	0.502226	0.387767	0.386651	0.512758	0.559189	0.490618	0.379782	0.287806	0.230846	0.248905	0.313643	0.319777	0.321258	0.307213	0.313369	0.495513	0.609521	0.504225	0.479609	0.476313	0.494502	0.585629	0.643303	0.606373	0.658441	0.860648	1	0.978392	0.856342
	0.731209	0.677841	0.62191	0.643651	0.637529	0.598625	0.576231	0.649067	0.62751	0.662695	0.692761	0.635368	0.532709	0.514402	0.627685	0.636681	0.664065	0.631596	0.571398	0.5642	0.53728	0.502502	0.482725	0.553538	0.666317	0.658534	0.583442	0.647649	0.730427	0.687615	0.633869	0.651828	0.742348	0.825194	0.816397	0.839466	0.870248	0.813917	0.759259	0.619278	0.578256	0.548634	0.514106	0.627503	0.800195	0.912559	1	0.92925	0.822639
	0.844925	0.693915	0.611441	0.480384	0.36103	0.37238	0.406385	0.422002	0.484788	0.603033	0.699244	0.831431	0.87301	0.739716	0.626704	0.588213	0.53919	0.583866	0.567134	0.524268	0.623324	0.632778	0.663472	0.721859	0.675856	0.633176	0.539768	0.489003	0.603219	0.608012	0.46109	0.434345	0.56669	0.634421	0.521317	0.502896	0.575484	0.469763	0.532791	0.688333	0.665562	0.641165	0.641955	0.631859	0.65727	0.834202	1	0.979771	0.979516
	0.734657	0.61381	0.56138	0.541366	0.636656	0.74583	0.69595	0.684533	0.74896	0.784062	0.76683	0.67528	0.613363	0.687388	0.803959	0.781936	0.719803	0.712947	0.618265	0.626167	0.696652	0.727915	0.719898	0.623074	0.583206	0.51954	0.490085	0.598333	0.553378	0.484671	0.513587	0.506407	0.468161	0.463231	0.50874	0.534293	0.647118	0.730002	0.690063	0.748402	0.783277	0.749044	0.646768	0.717358	0.896039	0.926384	1	0.837019	0.607292
	0.477548	0.289528	0.290669	0.349431	0.358811	0.43858	0.574215	0.643239	0.769783	0.893648	0.94562	0.936824	0.852286	0.709712	0.565742	0.49594	0.35998	0.264974	0.295752	0.312143	0.30221	0.372231	0.411943	0.40242	0.466787	0.417335	0.355541	0.377673	0.351254	0.446131	0.593498	0.656453	0.646162	0.476562	0.506586	0.57557	0.579137	0.656334	0.615312	0.663426	0.727877	0.790259	0.81516	0.785812	0.832584	0.773729	0.833338	1	0.945929
	0.907254	0.831777	0.87984	0.892808	0.844707	0.842592	0.853152	0.805194	0.763318	0.745645	0.727333	0.732384	0.739574	0.737789	0.806773	0.74912	0.583911	0.571925	0.654134	0.670602	0.69253	0.663662	0.580113	0.586853	0.638488	0.623591	0.57648	0.540033	0.476875	0.394791	0.453592	0.582066	0.591697	0.563608	0.567894	0.582828	0.683234	0.750715	0.732721	0.743038	0.678376	0.798365	0.910816	0.846128	0.858802	0.908482	0.935811	1	0.997379
	0.526567	0.510962	0.559372	0.550731	0.350872	0.307437	0.404566	0.519738	0.62154	0.670524	0.642569	0.528373	0.526652	0.575385	0.563938	0.527643	0.455993	0.467983	0.57264	0.611399	0.565141	0.609427	0.701178	0.704132	0.69684	0.749313	0.768001	0.681623	0.553824	0.502845	0.441663	0.454039	0.517144	0.478989	0.43978	0.415628	0.467346	0.517175	0.583293	0.643919	0.59561	0.574221	0.614699	0.708296	0.873211	0.878988	0.878139	1	0.898879
	0.465011	0.466242	0.646	0.743783	0.741193	0.733681	0.73102	0.682763	0.657768	0.677322	0.706746	0.714448	0.74722	0.895393	0.965113	0.983737	0.964511	0.800014	0.727669	0.682977	0.539453	0.512766	0.509248	0.3727	0.357016	0.381246	0.349467	0.37757	0.419514	0.379921	0.221916	0.217247	0.368096	0.450138	0.493247	0.592759	0.715833	0.682064	0.719463	0.732794	0.620677	0.720111	0.814163	0.805935	0.864602	0.953389	0.945132	1	0.98945
	0.414496	0.232634	0.300377	0.380189	0.323622	0.291806	0.370971	0.417422	0.522144	0.527448	0.321968	0.250457	0.238325	0.18146	0.189599	0.253011	0.279482	0.292909	0.280336	0.249238	0.232855	0.297664	0.406556	0.510333	0.692161	0.870278	0.910587	0.874343	0.775775	0.558297	0.480442	0.575117	0.667238	0.680265	0.689684	0.723723	0.705524	0.642761	0.616784	0.606382	0.600214	0.669186	0.679025	0.67542	0.764385	0.889701	0.96915	1	0.981933
	0.920226	0.781132	0.676843	0.576363	0.45341	0.4315	0.405678	0.262031	0.154905	0.166116	0.113264	0.118388	0.17447	0.167708	0.112407	0.0638986	0.132027	0.147591	0.0606008	0.0614409	0.100932	0.108706	0.137691	0.1743	0.225315	0.28728	0.304111	0.326067	0.357628	0.293108	0.251941	0.29634	0.370797	0.397758	0.400272	0.371591	0.396169	0.471425	0.404295	0.369151	0.471494	0.567097	0.62753	0.667939	0.735799	0.764847	0.878721	1	0.945697
	0.791439	0.778012	0.723807	0.58875	0.420326	0.262215	0.208831	0.207977	0.233578	0.317994	0.334313	0.310056	0.223391	0.162183	0.138978	0.121211	0.124213	0.138393	0.171754	0.152596	0.15764	0.261536	0.338656	0.294952	0.177825	0.0864343	0.0780109	0.0718739	0.0498443	0.028555	0.0648558	0.13937	0.1912	0.258024	0.359028	0.486764	0.483886	0.574182	0.804908	0.890714	0.898426	0.890914	0.874474	0.921286	0.905795	0.842934	0.945874	1	0.90179
	0.787779	0.74499	0.647314	0.505015	0.416404	0.405804	0.501113	0.573535	0.589541	0.574487	0.465906	0.350107	0.240056	0.21206	0.263698	0.318077	0.27053	0.242958	0.179906	0.188793	0.26282	0.185268	0.315557	0.398129	0.370946	0.432496	0.455809	0.465084	0.42629	0.363379	0.27745	0.259209	0.342574	0.410193	0.513876	0.53779	0.543488	0.645309	0.666423	0.756798	0.859711	0.854447	0.916599	0.924591	0.85374	0.887238	0.966311	1	0.949149
	0.666061	0.488194	0.412324	0.440919	0.492296	0.502871	0.514336	0.57576	0.602175	0.643103	0.661385	0.572327	0.495491	0.486523	0.562305	0.623102	0.612632	0.630673	0.648921	0.607105	0.593597	0.597399	0.662071	0.647572	0.499596	0.419019	0.419697	0.403888	0.313748	0.197181	0.16432	0.178539	0.177988	0.161929	0.197049	0.25192	0.214336	0.173901	0.186658	0.195246	0.264899	0.478035	0.682765	0.790654	0.886764	0.914551	0.955619	1	0.970579
	0.449084	0.320221	0.224775	0.17167	0.14472	0.138375	0.177016	0.230908	0.261131	0.278049	0.235008	0.224165	0.205573	0.198504	0.289364	0.359894	0.346975	0.322959	0.253577	0.162773	0.175934	0.188753	0.18734	0.245778	0.319515	0.306677	0.311666	0.327901	0.264063	0.216998	0.207362	0.201211	0.217819	0.276905	0.331324	0.373795	0.379391	0.295161	0.282921	0.376085	0.413454	0.51998	0.696136	0.797936	0.788071	0.848662	0.986311	1	0.871382
	0.577141	0.540656	0.541377	0.516705	0.530289	0.553393	0.563625	0.584621	0.585429	0.623153	0.654561	0.611957	0.545546	0.505328	0.561661	0.58483	0.602383	0.665472	0.60128	0.569658	0.588576	0.61742	0.719601	0.663102	0.595689	0.618909	0.582748	0.678382	0.790967	0.758761	0.66037	0.636631	0.685428	0.660155	0.668304	0.669128	0.637197	0.672105	0.632454	0.548869	0.618422	0.628166	0.601376	0.704771	0.808766	0.913666	0.995791	1	0.869052
	0.68142	0.512163	0.43481	0.374386	0.285254	0.219145	0.190759	0.161966	0.1773	0.284358	0.359718	0.331537	0.25946	0.231619	0.181389	0.175173	0.289344	0.414537	0.441732	0.427961	0.459175	0.46066	0.477335	0.504382	0.474519	0.431843	0.415583	0.413656	0.319962	0.218274	0.210882	0.223002	0.23899	0.277529	0.292718	0.286618	0.277311	0.240107	0.223123	0.272748	0.347612	0.42571	0.433082	0.453219	0.538984	0.548887	0.610927	0.816624	1
	0.550204	0.386517	0.293784	0.268851	0.245216	0.110747	0.0977472	0.123449	0.151255	0.301068	0.278933	0.154265	0.132019	0.151963	0.174593	0.227556	0.249267	0.233373	0.309583	0.365245	0.386489	0.353682	0.307009	0.325129	0.367676	0.329785	0.250146	0.238673	0.245481	0.278186	0.273864	0.275112	0.29441	0.24665	0.230699	0.239269	0.241069	0.270894	0.286041	0.261998	0.227651	0.260163	0.303585	0.30459	0.458826	0.664216	0.728887	0.878649	1
	0.863855	0.806909	0.791313	0.703423	0.53503	0.444415	0.428542	0.413921	0.382194	0.442392	0.570454	0.655278	0.656531	0.665036	0.684219	0.612249	0.601915	0.555636	0.429341	0.395667	0.394455	0.378519	0.433265	0.507738	0.574851	0.590362	0.616457	0.606939	0.526788	0.53505	0.61637	0.682394	0.641105	0.57199	0.504698	0.430062	0.397753	0.379707	0.402347	0.427689	0.421516	0.423558	0.47489	0.531923	0.587851	0.725383	0.83684	0.925308	1
	0.677415	0.621678	0.587588	0.576361	0.590382	0.638778	0.681657	0.632478	0.638381	0.654049	0.634924	0.585431	0.523026	0.4675	0.398004	0.386823	0.407049	0.373709	0.334082	0.334759	0.344104	0.36381	0.325296	0.278664	0.293837	0.308251	0.292286	0.259975	0.284278	0.33596	0.407454	0.480434	0.472059	0.448866	0.52085	0.563148	0.546087	0.506936	0.45891	0.451692	0.484546	0.524981	0.499797	0.567907	0.698051	0.752065	0.844042	0.957898	1
	0.476731	0.362784	0.334132	0.381013	0.397132	0.362134	0.415717	0.369441	0.294248	0.310011	0.274614	0.34601	0.473434	0.480229	0.46625	0.512333	0.567015	0.546667	0.542753	0.545676	0.509715	0.582125	0.655918	0.660567	0.584429	0.48293	0.410117	0.386324	0.416063	0.418392	0.502688	0.514691	0.395877	0.329241	0.57299	0.850646	0.894142	0.810701	0.733858	0.74282	0.713115	0.729493	0.794287	0.81493	0.78479	0.856229	0.904473	0.950297	1
	0.669976	0.474085	0.435318	0.481628	0.486649	0.481043	0.419899	0.388374	0.445821	0.418708	0.369862	0.362782	0.349969	0.423422	0.485928	0.468985	0.433812	0.421981	0.446287	0.487819	0.543336	0.572257	0.602076	0.62643	0.650905	0.645906	0.57723	0.554207	0.548583	0.563171	0.677126	0.73929	0.6823	0.589846	0.558458	0.566417	0.618714	0.685626	0.67321	0.604704	0.552914	0.638633	0.744024	0.846779	0.968972	0.978603	0.987362	0.997018	1
	0.550117	0.35028	0.348544	0.527747	0.718978	0.687888	0.617693	0.625618	0.615119	0.598353	0.58747	0.548808	0.544067	0.627899	0.693997	0.727425	0.740918	0.750317	0.753458	0.700315	0.603981	0.523328	0.490454	0.46958	0.427146	0.389079	0.430629	0.478512	0.515349	0.590237	0.673098	0.692671	0.683653	0.657902	0.665298	0.723457	0.779366	0.879305	0.806036	0.657905	0.553408	0.436143	0.424671	0.416803	0.369004	0.412693	0.570095	0.793987	1
	0.59043	0.47041	0.435075	0.408072	0.376142	0.35642	0.384999	0.414076	0.414475	0.387975	0.384411	0.430229	0.411779	0.405709	0.479177	0.537059	0.542497	0.523381	0.558433	0.601991	0.614915	0.647556	0.688116	0.723509	0.786962	0.798887	0.741459	0.550719	0.278382	0.181802	0.303444	0.394986	0.377065	0.36151	0.354732	0.402136	0.428219	0.448888	0.490638	0.539618	0.590303	0.625954	0.652608	0.654119	0.688241	0.807721	0.921945	0.974852	1
	0.804404	0.723036	0.666152	0.6896	0.716269	0.729094	0.713421	0.71977	0.744242	0.697549	0.661674	0.695246	0.750463	0.713863	0.570293	0.467395	0.441544	0.47353	0.44955	0.343563	0.31459	0.359195	0.400932	0.344735	0.233066	0.230988	0.221032	0.15226	0.217146	0.284633	0.251348	0.22627	0.235103	0.257431	0.275376	0.323706	0.348933	0.408954	0.44558	0.367449	0.468731	0.619929	0.690907	0.784187	0.805415	0.897717	0.975041	0.951848	1
	0.824841	0.799542	0.857938	0.872285	0.903915	0.938069	0.917529	0.833385	0.701306	0.631064	0.569441	0.552495	0.625314	0.6358	0.661625	0.627571	0.502452	0.427463	0.404251	0.385243	0.360531	0.338609	0.238643	0.279523	0.334177	0.255016	0.318693	0.369618	0.377442	0.489047	0.593832	0.539333	0.521905	0.622297	0.58209	0.509337	0.613772	0.64134	0.576443	0.552089	0.455963	0.433857	0.448448	0.461272	0.619957	0.799802	0.814286	0.865935	1
	0.567081	0.579001	0.554378	0.437816	0.519472	0.658576	0.65268	0.59561	0.584197	0.552335	0.550208	0.539594	0.516011	0.497438	0.409523	0.39708	0.426516	0.411588	0.419564	0.454599	0.63983	0.799537	0.793432	0.670311	0.502847	0.43335	0.403301	0.389711	0.429268	0.458001	0.552511	0.675821	0.596236	0.494879	0.446794	0.479053	0.476498	0.462531	0.625377	0.667203	0.634744	0.627831	0.681653	0.771471	0.727616	0.701465	0.805168	0.947263	1
	0.622247	0.403252	0.331132	0.3347	0.345465	0.270347	0.196801	0.208707	0.242238	0.240161	0.22456	0.285503	0.414455	0.649696	0.807409	0.741118	0.721792	0.705309	0.671125	0.671836	0.604087	0.513257	0.468486	0.446695	0.412893	0.398962	0.321123	0.230626	0.199003	0.250432	0.298865	0.308365	0.382709	0.532117	0.696556	0.646586	0.599495	0.55536	0.383488	0.374782	0.444099	0.50161	0.519727	0.529331	0.587519	0.659123	0.74415	0.877028	1
	0.712508	0.699657	0.69206	0.79051	0.841219	0.823508	0.795419	0.740677	0.747973	0.825563	0.73503	0.545988	0.509925	0.514257	0.534566	0.57816	0.570326	0.522958	0.587061	0.676551	0.700385	0.677422	0.651623	0.618007	0.593008	0.554012	0.517928	0.404017	0.347836	0.361593	0.373498	0.400514	0.396178	0.35496	0.366344	0.379936	0.249282	0.184259	0.172765	0.230211	0.311885	0.408477	0.483453	0.440547	0.459234	0.554506	0.714916	0.898911	1
	0.826761	0.832712	0.863065	0.803114	0.704513	0.799454	0.880858	0.86154	0.788375	0.718985	0.722759	0.743994	0.85853	0.961262	0.923218	0.822511	0.798056	0.86197	0.832615	0.710591	0.629244	0.51809	0.440759	0.486261	0.581376	0.607568	0.56083	0.494793	0.429258	0.370622	0.325312	0.309948	0.292009	0.324764	0.412303	0.407751	0.423911	0.484135	0.508607	0.552526	0.595386	0.633291	0.69659	0.765333	0.879507	0.907419	0.898652	0.985882	1
	0.571751	0.514262	0.429873	0.315322	0.230058	0.254953	0.393452	0.398857	0.335586	0.439028	0.514455	0.555079	0.557933	0.542377	0.738101	0.830482	0.852285	0.914697	0.856837	0.641083	0.530222	0.606203	0.678852	0.664831	0.589429	0.480446	0.460758	0.450363	0.284641	0.254064	0.312956	0.266731	0.294255	0.384407	0.392209	0.398966	0.527722	0.696563	0.777122	0.860321	0.911415	0.887652	0.884419	0.834835	0.721079	0.760649	0.869816	0.946318	1
	0.520295	0.308325	0.24001	0.240178	0.27721	0.286379	0.304115	0.366434	0.303459	0.229587	0.217616	0.249227	0.263709	0.233685	0.210305	0.184071	0.219587	0.26513	0.253458	0.243032	0.212748	0.137275	0.181007	0.309949	0.371752	0.393119	0.310214	0.304091	0.382902	0.365242	0.337585	0.398066	0.450317	0.459914	0.471179	0.511148	0.577233	0.603441	0.594474	0.555922	0.587002	0.625655	0.657543	0.755298	0.727425	0.757342	0.925255	0.984233	1
	0.619584	0.488232	0.548768	0.520702	0.449274	0.417615	0.416558	0.407592	0.382532	0.381559	0.510236	0.634941	0.597918	0.64224	0.58889	0.39395	0.273809	0.265012	0.302724	0.212545	0.150267	0.253284	0.364922	0.336018	0.197393	0.116942	0.128271	0.100982	0.0448345	0.00412763	-0.0118429	-0.0137872	-0.0463138	-0.0476237	-0.0210219	0.0111971	0.0858738	0.11607	0.132955	0.229916	0.405275	0.566239	0.576496	0.61671	0.716942	0.798664	0.919448	0.896286	1
	0.519192	0.344148	0.292229	0.341367	0.462022	0.469528	0.458105	0.473342	0.51862	0.567267	0.641555	0.680149	0.634873	0.662023	0.731543	0.801344	0.823314	0.78583	0.734888	0.729276	0.760294	0.777065	0.770163	0.743869	0.679972	0.574336	0.439942	0.375657	0.342604	0.283326	0.217561	0.214342	0.207964	0.14989	0.133191	0.245118	0.478047	0.637462	0.697478	0.735942	0.807123	0.879172	0.900065	0.870516	0.839451	0.875543	0.934354	0.947752	1
	0.581725	0.516036	0.469439	0.46929	0.41346	0.314999	0.319458	0.405826	0.353435	0.282392	0.344887	0.446093	0.41858	0.280539	0.242389	0.312191	0.363948	0.412808	0.54194	0.534118	0.52073	0.635984	0.592146	0.537629	0.542324	0.525451	0.596209	0.678562	0.596198	0.427669	0.309568	0.279909	0.368741	0.364359	0.357272	0.45239	0.482677	0.402512	0.318213	0.373539	0.333154	0.304699	0.461035	0.65468	0.720335	0.717557	0.746802	0.866406	1
	0.865275	0.961671	0.894799	0.854357	0.846971	0.872738	0.75582	0.573954	0.574522	0.53348	0.478782	0.44492	0.453118	0.513523	0.531128	0.597885	0.571674	0.460437	0.496196	0.56153	0.519443	0.507479	0.677234	0.843035	0.855734	0.852274	0.845851	0.732814	0.566491	0.381381	0.25642	0.214342	0.140236	0.124513	0.19811	0.34334	0.470803	0.605548	0.767842	0.791077	0.850563	0.948967	0.986317	0.93292	0.899778	0.99958	0.928799	0.955172	1
	0.750439	0.626276	0.756559	0.840883	0.812097	0.761756	0.683444	0.596825	0.523721	0.502655	0.527075	0.639693	0.625993	0.554783	0.526327	0.46493	0.536593	0.564794	0.544791	0.576288	0.590298	0.639704	0.650848	0.713287	0.817443	0.82337	0.741297	0.52743	0.361804	0.281741	0.161835	0.133229	0.22095	0.280155	0.384988	0.479599	0.507493	0.535895	0.431863	0.556535	0.833487	0.692775	0.502996	0.661751	0.809168	0.805893	0.840742	0.941274	1
	0.639915	0.46373	0.361222	0.336252	0.34498	0.375382	0.334998	0.334195	0.344807	0.342615	0.333851	0.304106	0.309025	0.289193	0.234949	0.153706	0.136008	0.308014	0.541439	0.745851	0.74498	0.63709	0.647298	0.663556	0.652119	0.545645	0.462197	0.535783	0.696643	0.752398	0.593806	0.507444	0.67266	0.869693	0.897585	0.894364	0.908877	0.903711	0.959479	0.986024	0.932537	0.835152	0.73375	0.767666	0.771934	0.775284	0.900464	0.983909	1
	0.961781	0.966619	0.984575	0.971841	0.919324	0.756969	0.611681	0.550623	0.531501	0.480411	0.361647	0.284519	0.20552	0.111802	0.183169	0.284968	0.320924	0.407503	0.537419	0.696668	0.806609	0.801685	0.74175	0.75879	0.767096	0.624456	0.473079	0.426399	0.391287	0.313919	0.270565	0.255273	0.217078	0.196659	0.218895	0.258869	0.298437	0.342609	0.428376	0.501441	0.547007	0.645254	0.737641	0.719993	0.679663	0.689633	0.769372	0.927622	1
	0.614647	0.519514	0.52475	0.4743	0.429374	0.406503	0.394153	0.389277	0.393478	0.435667	0.434781	0.421126	0.465183	0.531428	0.610984	0.700064	0.763947	0.736649	0.666487	0.621399	0.583528	0.581755	0.630612	0.661346	0.587	0.494337	0.478704	0.448273	0.40144	0.348456	0.2963	0.272365	0.278305	0.301433	0.317056	0.315017	0.259175	0.195304	0.178761	0.178424	0.199938	0.253583	0.343332	0.41468	0.43313	0.598139	0.850653	0.963857	1
	0.784709	0.823671	0.916978	0.903298	0.769455	0.590924	0.366321	0.196783	0.212292	0.255351	0.206595	0.158848	0.103676	0.102102	0.110941	0.0993741	0.13444	0.122801	0.0723692	0.169349	0.351359	0.521849	0.621323	0.64912	0.652769	0.7048	0.751252	0.78469	0.779132	0.616398	0.481821	0.409835	0.395915	0.440402	0.421762	0.383089	0.402818	0.486568	0.645814	0.76104	0.803776	0.868434	0.921682	0.854566	0.756472	0.777049	0.898766	0.997535	1
	0.581053	0.433149	0.4463	0.375287	0.356455	0.348447	0.365148	0.496697	0.643092	0.808818	0.917686	0.809169	0.608692	0.371932	0.216532	0.189395	0.24544	0.338143	0.308807	0.257125	0.301134	0.393244	0.466204	0.504357	0.406447	0.432501	0.460909	0.41966	0.496243	0.551421	0.664787	0.77087	0.654611	0.473405	0.403545	0.419038	0.44443	0.462155	0.413421	0.288918	0.295143	0.408784	0.481307	0.40671	0.420079	0.532262	0.661408	0.853838	1
	0.822151	0.700057	0.513319	0.284353	0.279869	0.312689	0.256268	0.32604	0.402055	0.438798	0.533087	0.625981	0.624716	0.50982	0.50317	0.563162	0.559702	0.499625	0.515588	0.57011	0.559158	0.543908	0.537565	0.536666	0.502563	0.366168	0.28236	0.363613	0.485133	0.533629	0.610949	0.7862	0.967627	0.997686	0.933832	0.907075	0.83755	0.7972	0.661039	0.429044	0.385136	0.516253	0.636043	0.731123	0.807481	0.886463	0.970255	0.95361	1
	0.761207	0.6715	0.602576	0.508164	0.407317	0.277226	0.173258	0.143105	0.136991	0.132167	0.103741	0.0757723	0.0823103	0.100558	0.125876	0.146164	0.141394	0.111531	0.125074	0.136698	0.109447	0.0956168	0.0840448	0.101591	0.130129	0.154392	0.145259	0.125795	0.177294	0.214665	0.18917	0.181648	0.204575	0.226337	0.245391	0.254802	0.241189	0.216186	0.204598	0.210122	0.241176	0.273282	0.296555	0.410234	0.584454	0.706731	0.787335	0.897394	1
	0.99054	0.976632	0.835008	0.561793	0.425874	0.394879	0.332969	0.32018	0.443299	0.616193	0.604441	0.563788	0.581247	0.483896	0.364512	0.291008	0.241861	0.185187	0.106879	0.0828624	0.0557369	0.0885716	0.230583	0.353577	0.481113	0.523138	0.591658	0.634154	0.484907	0.275588	0.120665	0.132955	0.110992	0.0473971	0.0623171	0.116588	0.212879	0.271644	0.331066	0.365023	0.311801	0.289597	0.341051	0.436798	0.528522	0.674136	0.857076	0.965253	1
	0.677517	0.547943	0.564148	0.566244	0.627035	0.590154	0.420406	0.354784	0.355784	0.408809	0.58539	0.5912	0.467652	0.426464	0.500364	0.638737	0.609488	0.531312	0.504306	0.415937	0.376512	0.425579	0.499862	0.587511	0.546445	0.537931	0.657873	0.628769	0.605472	0.578007	0.477031	0.608613	0.74808	0.66311	0.524933	0.467998	0.42091	0.388643	0.410202	0.376031	0.420151	0.496861	0.528625	0.465963	0.419465	0.547521	0.733457	0.950786	1
	0.830536	0.599365	0.533749	0.499706	0.554133	0.756161	0.888786	0.920836	0.935797	0.879031	0.77973	0.626128	0.439498	0.315054	0.268449	0.272549	0.285008	0.326609	0.44406	0.449	0.356728	0.416566	0.567396	0.637623	0.665647	0.702697	0.794404	0.929938	0.92621	0.896336	0.971568	0.967384	0.946734	0.934575	0.988673	0.957113	0.840853	0.701975	0.497406	0.412446	0.452052	0.607706	0.83444	0.914003	0.868075	0.869129	0.899038	0.917985	1
	0.823615	0.851179	0.833921	0.692422	0.626803	0.544847	0.366892	0.265035	0.217967	0.24464	0.319959	0.356694	0.307125	0.278001	0.362888	0.460007	0.415894	0.291419	0.215548	0.225207	0.294067	0.334486	0.40933	0.463408	0.415312	0.414243	0.41974	0.341161	0.286687	0.291862	0.316547	0.409172	0.505071	0.478441	0.487802	0.516136	0.489883	0.412288	0.361751	0.400547	0.432938	0.440275	0.57429	0.720811	0.800975	0.856369	0.890726	0.986897	1
	0.905149	0.801686	0.92421	0.905123	0.679878	0.568914	0.527054	0.453566	0.346386	0.370387	0.443586	0.359919	0.319006	0.368629	0.400948	0.348661	0.304528	0.327792	0.382871	0.428246	0.450606	0.517714	0.465254	0.376599	0.419313	0.482627	0.645153	0.752759	0.642158	0.655076	0.858066	0.97107	0.889242	0.764248	0.800074	0.794044	0.771545	0.777354	0.759248	0.749211	0.751623	0.788685	0.8582	0.827042	0.68784	0.680302	0.821008	0.951135	1
	0.862267	0.858838	0.786494	0.80898	0.701155	0.611255	0.66432	0.621627	0.589648	0.549206	0.485524	0.5072	0.535668	0.38655	0.372438	0.537522	0.527552	0.466319	0.485742	0.504686	0.500567	0.725023	0.855976	0.762819	0.761414	0.802061	0.764912	0.663785	0.672358	0.745209	0.77696	0.728975	0.668547	0.667517	0.697431	0.709183	0.762486	0.66534	0.497982	0.43171	0.443376	0.447402	0.507169	0.547904	0.591458	0.709275	0.753969	0.901938	1
	0.835688	0.649287	0.728188	0.736555	0.534516	0.408038	0.394111	0.411028	0.271277	0.194572	0.417059	0.549543	0.684779	0.719418	0.523702	0.479318	0.435764	0.389396	0.407469	0.478908	0.560446	0.590816	0.563918	0.583885	0.676978	0.612516	0.620933	0.662957	0.685976	0.6547	0.634127	0.702416	0.642705	0.62874	0.612936	0.540212	0.489856	0.424257	0.432819	0.358344	0.246622	0.282779	0.438556	0.578202	0.560734	0.63697	0.765231	0.877556	1
	0.816698	0.559469	0.29486	0.264738	0.355445	0.379253	0.247005	0.145689	0.255569	0.269101	0.21479	0.255726	0.300907	0.303727	0.28011	0.268591	0.213273	0.211175	0.184659	0.142195	0.177333	0.224767	0.181896	0.0857803	0.109235	0.105235	0.0510023	0.13918	0.264978	0.226797	0.109892	0.0887981	0.177584	0.211128	0.263263	0.310845	0.344115	0.430857	0.389525	0.407941	0.520073	0.589131	0.666802	0.809338	0.821344	0.790488	0.890282	0.947417	1
	0.76125	0.636135	0.469565	0.303561	0.218704	0.16528	0.188689	0.327183	0.433101	0.500823	0.578428	0.558847	0.47232	0.415026	0.364327	0.334543	0.292063	0.223141	0.227272	0.346801	0.40117	0.4282	0.475419	0.441486	0.398888	0.426049	0.499344	0.484854	0.452956	0.380253	0.350019	0.385233	0.370942	0.345257	0.348864	0.429456	0.466897	0.423991	0.410585	0.434202	0.504647	0.61676	0.507796	0.352143	0.364021	0.463068	0.659003	0.858505	1
	0.592504	0.646024	0.714653	0.619465	0.673995	0.691116	0.610994	0.703131	0.783572	0.799265	0.79552	0.69311	0.594383	0.607599	0.592092	0.610895	0.608828	0.549263	0.451662	0.345093	0.355776	0.355622	0.299824	0.268652	0.30097	0.422498	0.571622	0.455795	0.45489	0.582943	0.491877	0.407223	0.334145	0.327568	0.368866	0.609709	0.744949	0.598303	0.668403	0.75553	0.734065	0.78424	0.955871	0.984568	0.829488	0.744067	0.801068	0.985815	1
	0.965959	0.938404	0.948888	0.96872	0.94553	0.908873	0.905762	0.931606	0.907952	0.89419	0.887511	0.84521	0.763304	0.63564	0.640346	0.725125	0.703961	0.663101	0.685082	0.700388	0.675338	0.653633	0.681764	0.723701	0.770705	0.831723	0.800945	0.679679	0.597721	0.571397	0.477761	0.344341	0.348614	0.373344	0.405769	0.456113	0.435295	0.461818	0.48852	0.471271	0.498769	0.533756	0.492756	0.413724	0.390128	0.455786	0.594945	0.788027	0.954812
	0.97736	0.81738	0.775824	0.8669	0.873437	0.855689	0.766146	0.789275	0.793313	0.64393	0.588808	0.486982	0.412878	0.468338	0.66496	0.716696	0.624279	0.788083	0.868435	0.818858	0.823259	0.713857	0.555844	0.467591	0.488658	0.639683	0.688292	0.628345	0.621364	0.431898	0.260112	0.279095	0.25594	0.108705	0.0571371	0.104805	0.157366	0.277848	0.387609	0.566695	0.781468	0.875505	0.905661	0.838401	0.791571	0.877416	0.937909	0.863087	0.890019
	0.994529	0.768716	0.568845	0.419967	0.428166	0.47449	0.376698	0.456357	0.59943	0.615494	0.527691	0.54179	0.615094	0.501841	0.556803	0.672538	0.496135	0.500162	0.646176	0.659554	0.623393	0.592261	0.571778	0.529185	0.538517	0.550834	0.533839	0.62393	0.640127	0.602392	0.772599	0.806816	0.671131	0.622712	0.682673	0.710326	0.620717	0.683795	0.682805	0.72158	0.950484	0.944439	0.802505	0.671733	0.724216	0.949238	0.923952	0.787441	0.881689
	0.809876	0.669844	0.585908	0.570543	0.583887	0.580091	0.580628	0.553083	0.542175	0.614758	0.715543	0.702627	0.557996	0.447931	0.470703	0.499571	0.483127	0.430439	0.369181	0.413336	0.486969	0.51965	0.521943	0.539291	0.620375	0.635639	0.591185	0.617923	0.561482	0.469576	0.423175	0.418255	0.523201	0.583664	0.597508	0.606397	0.600685	0.620437	0.605128	0.589983	0.562021	0.579674	0.675878	0.839138	0.980114	0.999524	0.964491	0.910121	0.992824
	0.930433	0.752022	0.647353	0.73226	0.86879	0.85745	0.833999	0.79775	0.679729	0.568281	0.483202	0.512269	0.526403	0.410062	0.276336	0.215253	0.254316	0.240999	0.197806	0.166159	0.150444	0.258692	0.318421	0.37414	0.555155	0.6127	0.540902	0.389816	0.220729	0.216342	0.329811	0.412432	0.409857	0.335005	0.349964	0.469306	0.571685	0.642004	0.565597	0.477305	0.540688	0.574801	0.594089	0.681057	0.697724	0.658319	0.650951	0.619403	0.801294
	0.935244	0.821161	0.780593	0.742802	0.754993	0.808101	0.778427	0.738666	0.687757	0.577553	0.452968	0.480339	0.519399	0.473532	0.448183	0.447104	0.429372	0.386287	0.345585	0.380914	0.419049	0.358386	0.336667	0.282251	0.157944	0.102462	0.0699653	0.0305523	0.0250689	0.0351032	0.0334144	0.0409555	0.0508514	0.0439651	0.0667522	0.0848363	0.0640072	0.0693474	0.11352	0.110896	0.119175	0.162697	0.282962	0.492781	0.622749	0.746819	0.8659	0.923848	0.993495
	0.916438	0.829368	0.830136	0.937736	0.888164	0.679897	0.538748	0.491308	0.534814	0.508616	0.438936	0.432599	0.43831	0.420613	0.384698	0.317961	0.243027	0.255962	0.288939	0.285873	0.313657	0.315727	0.301088	0.319041	0.35246	0.33323	0.239361	0.184282	0.197087	0.227555	0.226374	0.240597	0.312947	0.330863	0.352614	0.392997	0.427865	0.512885	0.545447	0.463448	0.383222	0.365408	0.388544	0.488645	0.658106	0.795758	0.794933	0.852184	0.998626
	0.936403	0.889577	0.683815	0.528914	0.571653	0.55706	0.581824	0.574945	0.570838	0.580772	0.651224	0.644277	0.602222	0.586615	0.443312	0.427009	0.639763	0.766477	0.760068	0.717691	0.727733	0.79042	0.871663	0.927318	0.948809	0.962588	0.806786	0.50608	0.373899	0.475191	0.571008	0.55288	0.580849	0.601328	0.59428	0.614043	0.545098	0.576579	0.611353	0.52934	0.438929	0.499167	0.691597	0.715377	0.524647	0.523304	0.747933	0.853156	0.941463
	0.962482	0.986792	0.921011	0.786044	0.679257	0.605109	0.579172	0.570723	0.577142	0.613539	0.60409	0.54015	0.487621	0.450057	0.440575	0.441349	0.427977	0.404726	0.367658	0.336484	0.312841	0.319416	0.33837	0.352409	0.323968	0.258229	0.240379	0.239171	0.23631	0.237492	0.264026	0.309161	0.351863	0.406933	0.455838	0.491712	0.505133	0.483792	0.446888	0.443164	0.506681	0.616742	0.725633	0.778829	0.771606	0.793585	0.880031	0.954759	0.998492
	0.902454	0.831578	0.812418	0.66227	0.523446	0.552156	0.647508	0.636141	0.592289	0.541443	0.427164	0.283081	0.195566	0.107992	0.0737275	0.089429	0.0564755	0.0947983	0.17409	0.184301	0.220615	0.250991	0.342377	0.417105	0.46298	0.60212	0.620962	0.618568	0.556226	0.409822	0.395693	0.487568	0.509034	0.409255	0.45633	0.644203	0.652078	0.452358	0.281559	0.251052	0.310638	0.320177	0.315888	0.406042	0.487311	0.656243	0.829303	0.870741	0.969167
	0.983442	0.909212	0.788684	0.703115	0.742966	0.765437	0.659556	0.651585	0.696764	0.575079	0.474573	0.448226	0.429208	0.424193	0.390768	0.440964	0.534227	0.55271	0.494366	0.419411	0.463847	0.587191	0.609479	0.526259	0.424333	0.38951	0.564556	0.793911	0.805474	0.773195	0.722722	0.599069	0.548736	0.637166	0.699146	0.635322	0.610722	0.598278	0.558665	0.464898	0.429494	0.411499	0.457609	0.547956	0.626854	0.721493	0.88891	0.983404	0.965383
	0.757493	0.61121	0.429041	0.308738	0.324956	0.392649	0.393577	0.319129	0.40889	0.520764	0.657336	0.705593	0.711227	0.769226	0.77798	0.817944	0.730779	0.454197	0.264111	0.183937	0.177855	0.292273	0.342199	0.389122	0.497107	0.564971	0.648605	0.652042	0.669674	0.709521	0.661261	0.733343	0.91013	0.964656	0.879007	0.725178	0.615782	0.586746	0.545901	0.462333	0.455962	0.560643	0.578209	0.590972	0.634471	0.656836	0.767467	0.833585	0.981056
	0.967749	0.742854	0.556257	0.511628	0.474762	0.441077	0.465597	0.494406	0.467327	0.428474	0.358411	0.301923	0.257291	0.266544	0.258278	0.232759	0.270908	0.23863	0.188935	0.220264	0.333824	0.441721	0.499525	0.533173	0.571168	0.524753	0.445141	0.487709	0.560036	0.62275	0.619043	0.698522	0.825412	0.924591	0.980278	0.911915	0.837361	0.71314	0.603672	0.484835	0.410863	0.461648	0.471277	0.465511	0.593938	0.813643	0.914891	0.923931	0.975232
	0.785992	0.747281	0.937656	0.932416	0.884588	0.822441	0.81063	0.93182	0.878681	0.790261	0.839585	0.842056	0.735269	0.636763	0.598199	0.460697	0.385105	0.445003	0.406594	0.29322	0.273785	0.188274	0.101158	0.190842	0.196075	0.166069	0.251396	0.32777	0.462522	0.737101	0.863966	0.846764	0.907534	0.912777	0.911956	0.782009	0.543979	0.522423	0.547847	0.494794	0.398646	0.353646	0.418952	0.396909	0.310307	0.399647	0.598491	0.741677	0.948384
	0.956941	0.733426	0.710398	0.689483	0.699785	0.906727	0.85791	0.614013	0.453556	0.446477	0.483231	0.507388	0.511683	0.419814	0.549555	0.692864	0.705829	0.638846	0.600322	0.604793	0.496132	0.414177	0.479436	0.568466	0.591164	0.630505	0.687615	0.735831	0.72603	0.743147	0.754326	0.753939	0.629059	0.684927	0.804801	0.892247	0.873355	0.848129	0.783603	0.639041	0.77334	0.813533	0.797626	0.872212	0.950867	0.891937	0.849021	0.887992	0.947258
	0.90667	0.779675	0.746463	0.754446	0.72627	0.701132	0.645689	0.517716	0.566718	0.613289	0.733188	0.779171	0.704881	0.62916	0.633874	0.770366	0.749524	0.745045	0.863296	0.880914	0.83954	0.742192	0.70982	0.773033	0.808128	0.771473	0.796079	0.757587	0.602283	0.582562	0.61887	0.737367	0.813135	0.934987	0.931319	0.731276	0.706178	0.801149	0.822031	0.873809	0.876479	0.765552	0.876167	0.965976	0.822361	0.708109	0.739285	0.744483	0.873001
	0.946703	0.809818	0.566716	0.37953	0.446446	0.488515	0.531651	0.656831	0.775163	0.834941	0.853634	0.787261	0.753924	0.883508	0.899917	0.866037	0.824508	0.770328	0.811578	0.719136	0.615621	0.699901	0.705283	0.627931	0.664422	0.644671	0.565995	0.634261	0.714226	0.649027	0.50222	0.432282	0.411381	0.470939	0.598467	0.502357	0.459747	0.58254	0.679552	0.72505	0.764367	0.77351	0.678045	0.741406	0.865602	0.854058	0.86082	0.82626	0.893945
	even laps
	0.48134	0.552964	0.649031	0.612686	0.559121	0.543195	0.617042	0.646106	0.518868	0.402003	0.299472	0.244628	0.20168	0.187699	0.196987	0.146681	0.170373	0.257554	0.261643	0.328546	0.411741	0.315033	0.240045	0.236465	0.193198	0.20245	0.264297	0.490961	0.829662	0.97356	0.968842	0.791937	0.572096	0.474857	0.447339	0.574421	0.77864	0.871524	0.881167	0.943604	1	0.978323	0.924448	0.908652	0.873564	0.770252	0.655623	0.535171	0.432009
	0.652408	0.743775	0.825236	0.867656	0.911195	0.91509	0.808804	0.763185	0.766351	0.624937	0.569711	0.600295	0.545728	0.569991	0.557168	0.495453	0.537728	0.514615	0.397863	0.255708	0.241885	0.301451	0.338791	0.38724	0.399545	0.403399	0.440813	0.417895	0.299664	0.228441	0.242248	0.340772	0.46661	0.547262	0.572642	0.669575	0.755586	0.72952	0.773366	0.8136	0.791946	0.808804	0.839254	0.912388	1	0.967681	0.909307	0.867067	0.785664
	0.920417	0.925981	0.906464	0.819714	0.683426	0.629264	0.5368	0.3975	0.380661	0.427217	0.409165	0.371358	0.387902	0.438136	0.47424	0.461343	0.438585	0.431212	0.416511	0.370561	0.320817	0.386681	0.496384	0.534565	0.505411	0.466748	0.461258	0.415537	0.327497	0.299215	0.323967	0.329827	0.358405	0.335692	0.313639	0.332729	0.299081	0.328074	0.416257	0.40962	0.431487	0.52123	0.647148	0.830594	0.866824	0.869601	0.924364	0.983918	1
	0.933321	0.954372	1	0.955897	0.913455	0.863624	0.788157	0.812856	0.812452	0.790197	0.794113	0.803745	0.747001	0.650113	0.655721	0.688327	0.649123	0.593629	0.565132	0.59878	0.624635	0.56706	0.532385	0.452849	0.381104	0.393565	0.420219	0.404969	0.368822	0.426124	0.494318	0.530032	0.512979	0.467977	0.486085	0.536809	0.598825	0.624625	0.660626	0.702381	0.762804	0.759729	0.750392	0.763692	0.835264	0.894296	0.797877	0.794527	0.912269
	0.617324	0.590586	0.614729	0.712786	0.71028	0.758114	0.88809	0.916209	1	0.986766	0.851156	0.779103	0.83241	0.916422	0.92085	0.865954	0.757723	0.783274	0.859376	0.88638	0.902086	0.823838	0.770415	0.76208	0.748231	0.880283	0.978116	0.970011	0.807958	0.561934	0.442028	0.517157	0.629457	0.671419	0.677942	0.613585	0.657005	0.690881	0.705415	0.714482	0.754568	0.899055	0.931379	0.911012	0.835055	0.816227	0.895197	0.882152	0.802241
	0.879278	0.833914	0.785922	0.823113	0.812895	0.849358	0.826558	0.66086	0.617235	0.745245	0.697843	0.467845	0.346046	0.382334	0.390121	0.397195	0.526578	0.527984	0.514943	0.564266	0.53481	0.481178	0.436753	0.452023	0.522408	0.474318	0.350814	0.383202	0.447475	0.432772	0.413826	0.411908	0.429211	0.488384	0.515751	0.50858	0.510502	0.433683	0.488444	0.551521	0.502852	0.622442	0.758909	0.770223	0.817302	0.929586	1	0.950517	0.936497
	0.594876	0.578097	0.470368	0.436006	0.492213	0.471835	0.370108	0.328266	0.308195	0.298468	0.31375	0.360773	0.397476	0.388364	0.428758	0.434187	0.402262	0.362908	0.356306	0.389261	0.365536	0.322611	0.287335	0.311957	0.34529	0.314484	0.324347	0.437499	0.616121	0.761831	0.825909	0.88178	0.950814	1	0.979434	0.88647	0.788988	0.659588	0.553405	0.527596	0.56444	0.6077	0.60869	0.570087	0.5793	0.699277	0.800449	0.819304	0.761568
	0.626237	0.617896	0.61445	0.580989	0.561666	0.537989	0.481069	0.359278	0.333639	0.463964	0.540174	0.551694	0.469387	0.337963	0.305508	0.331733	0.387239	0.399701	0.350696	0.343863	0.381834	0.455025	0.475925	0.466621	0.49483	0.481928	0.482968	0.526969	0.646532	0.718855	0.642068	0.518945	0.536186	0.653078	0.661566	0.633674	0.638389	0.645109	0.618927	0.532649	0.484355	0.55784	0.652419	0.722277	0.684448	0.723534	0.920331	1	0.931916
	0.85606	0.80904	0.734506	0.774599	0.817567	0.801242	0.691873	0.590897	0.552285	0.475127	0.47866	0.618334	0.616238	0.573058	0.613734	0.684512	0.700334	0.611155	0.584443	0.62644	0.605069	0.54162	0.441721	0.344172	0.413159	0.489046	0.554463	0.695669	0.838131	0.92937	0.971405	1	0.939356	0.871409	0.824933	0.670998	0.5974	0.532907	0.430795	0.407687	0.381204	0.32111	0.313511	0.370851	0.427082	0.586295	0.818383	0.88303	0.842204
	0.859547	0.885117	0.86721	0.745758	0.651522	0.695163	0.764798	0.738477	0.589154	0.462689	0.448861	0.451488	0.437006	0.403925	0.312304	0.264513	0.296788	0.369409	0.45725	0.488277	0.396014	0.316087	0.319492	0.301364	0.285309	0.252844	0.187424	0.193645	0.25644	0.320711	0.408034	0.383109	0.30543	0.388554	0.450438	0.353777	0.259656	0.252802	0.362951	0.405879	0.40338	0.502199	0.477484	0.415486	0.52116	0.756202	0.955536	1	0.973301
	1	0.884514	0.703659	0.58622	0.50278	0.445281	0.419057	0.407582	0.365126	0.313564	0.237737	0.180335	0.194237	0.202426	0.192644	0.225768	0.277772	0.245458	0.218289	0.245744	0.27884	0.339138	0.321219	0.285171	0.328902	0.374875	0.384737	0.472276	0.592456	0.604502	0.555629	0.471676	0.38298	0.36622	0.309819	0.198401	0.127794	0.10478	0.100991	0.131962	0.155127	0.16556	0.293859	0.38741	0.393141	0.467681	0.662277	0.810213	0.897197
	0.76719	0.64889	0.659219	0.714925	0.708995	0.681332	0.766447	0.879329	0.876337	0.831152	0.784533	0.769115	0.756108	0.775695	0.838132	0.893447	0.905856	0.845972	0.790658	0.764596	0.759408	0.809564	0.907205	0.874933	0.77119	0.71486	0.622624	0.567719	0.637932	0.685499	0.611158	0.594481	0.646306	0.672499	0.729923	0.817151	0.847538	0.822682	0.82495	0.817877	0.831172	0.889913	0.901904	0.931511	0.96143	0.929794	0.921323	0.952675	1
	0.640997	0.631024	0.59555	0.585366	0.594633	0.649558	0.646334	0.674243	0.618294	0.540591	0.63051	0.688261	0.682841	0.590358	0.518706	0.50881	0.457523	0.48475	0.484792	0.432445	0.424054	0.374361	0.282258	0.230364	0.155026	0.131414	0.286265	0.572595	0.870027	1	0.86316	0.667411	0.668667	0.674326	0.540971	0.497993	0.548229	0.604206	0.756016	0.846704	0.74591	0.649564	0.554032	0.540652	0.597451	0.530738	0.510839	0.56599	0.648276
	0.889375	1	0.973117	0.850701	0.802835	0.817652	0.791162	0.671862	0.593113	0.544037	0.462815	0.392854	0.32922	0.307954	0.286251	0.234321	0.219109	0.203116	0.191908	0.196676	0.186732	0.156226	0.099708	0.0801952	0.0930875	0.090764	0.0702335	0.0468761	0.0300726	0.0420915	0.0629614	0.0722396	0.0765996	0.0684791	0.0750773	0.101595	0.130635	0.159777	0.162564	0.131155	0.107134	0.100218	0.0859169	0.106452	0.202706	0.311406	0.43113	0.585211	0.682721
	0.715437	0.518133	0.480796	0.494949	0.487603	0.484519	0.54022	0.60929	0.660871	0.725892	0.745717	0.734809	0.723375	0.709884	0.687947	0.661051	0.648124	0.693001	0.699301	0.698197	0.743209	0.783574	0.830366	0.844357	0.867173	0.900237	0.867838	0.796896	0.772732	0.75391	0.650105	0.604051	0.606033	0.52491	0.440608	0.371601	0.28707	0.225309	0.159217	0.179816	0.347439	0.494253	0.538772	0.529707	0.483081	0.500113	0.65776	0.860151	1
	0.803506	0.868484	0.881416	0.779309	0.620707	0.574772	0.635929	0.668782	0.68862	0.708917	0.735663	0.713967	0.644382	0.500588	0.341979	0.272795	0.255479	0.254446	0.293756	0.290463	0.247942	0.242493	0.289734	0.406459	0.54138	0.695061	0.710938	0.543249	0.447959	0.442301	0.433431	0.595402	0.743876	0.750822	0.721398	0.622552	0.523912	0.489723	0.566344	0.649382	0.650367	0.582087	0.503487	0.480806	0.576274	0.747869	0.902334	1	0.92098
	0.711024	0.602865	0.603173	0.599219	0.540998	0.498476	0.534936	0.606215	0.668717	0.672969	0.629604	0.672535	0.733977	0.685345	0.660845	0.656614	0.654176	0.679219	0.68938	0.677314	0.65302	0.668227	0.663913	0.643816	0.738384	0.81115	0.790475	0.824834	0.898538	0.941733	0.916721	0.897878	0.8837	0.863204	0.880316	0.856401	0.838307	0.730014	0.584348	0.579121	0.646058	0.702725	0.714207	0.686234	0.675522	0.74809	0.820077	0.90634	1
	0.765062	0.814279	0.860115	0.789097	0.768852	0.836262	0.889829	0.853652	0.836737	0.896059	0.921755	0.936725	0.963017	1	0.98259	0.934574	0.804197	0.640557	0.561598	0.507693	0.453857	0.417464	0.336565	0.292562	0.325215	0.347088	0.347511	0.32335	0.298833	0.260243	0.229195	0.167506	0.149803	0.174899	0.179407	0.202041	0.211786	0.234289	0.248039	0.207775	0.197831	0.206757	0.212822	0.258366	0.265334	0.283249	0.366133	0.419651	0.522437
	0.673171	0.656813	0.566277	0.615568	0.649511	0.687043	0.700952	0.617704	0.598713	0.53802	0.465874	0.393888	0.317391	0.32104	0.320625	0.263526	0.316915	0.411201	0.403424	0.426862	0.416811	0.310804	0.286562	0.333664	0.337977	0.339794	0.427728	0.538671	0.651604	0.752438	0.736483	0.701226	0.747467	0.741509	0.792019	0.893591	0.955392	0.835991	0.73665	0.888128	0.949459	0.929248	0.936926	1	0.978112	0.876079	0.828159	0.735784	0.589051
	0.610862	0.706078	0.728863	0.710516	0.790225	0.871211	0.86151	0.901823	0.97198	1	0.935591	0.873781	0.863648	0.849591	0.791217	0.703682	0.651991	0.571382	0.510963	0.553448	0.595969	0.581948	0.538063	0.461299	0.346066	0.252535	0.18867	0.213096	0.261645	0.270832	0.328445	0.368196	0.364601	0.354484	0.429249	0.525991	0.543291	0.521724	0.5301	0.50527	0.458678	0.445026	0.468332	0.553381	0.563126	0.533652	0.575437	0.634605	0.633666
	0.409979	0.352818	0.309115	0.331766	0.384554	0.342171	0.216567	0.223658	0.25656	0.227594	0.280058	0.313796	0.301565	0.388596	0.477403	0.452895	0.517199	0.575563	0.546551	0.549953	0.597232	0.695036	0.710202	0.632751	0.59872	0.604189	0.658781	0.714467	0.688377	0.660001	0.759438	0.911141	0.959819	0.90566	0.819018	0.730104	0.743348	0.756489	0.769322	0.854277	0.970665	1	0.945	0.900998	0.795256	0.716197	0.662986	0.586185	0.54338
	0.833614	0.73843	0.763071	0.740607	0.687039	0.713564	0.778737	0.816519	0.807799	0.875685	0.901566	0.849374	0.829492	0.803328	0.771206	0.639291	0.478441	0.349565	0.281687	0.32957	0.386419	0.406653	0.421213	0.428781	0.408179	0.358684	0.308983	0.263322	0.269468	0.300653	0.273166	0.19821	0.103316	0.0357171	0.00952025	0.00762081	0.0858031	0.200652	0.255639	0.266035	0.250818	0.239745	0.251747	0.29827	0.348119	0.398067	0.517432	0.743601	0.98208
	0.851122	0.748963	0.759521	0.696069	0.723629	0.772386	0.759256	0.807598	0.838054	0.735642	0.68407	0.732192	0.703787	0.629715	0.664256	0.69058	0.686058	0.719019	0.762768	0.789587	0.747438	0.710253	0.778096	0.736569	0.690206	0.688386	0.656016	0.710113	0.684552	0.668332	0.734022	0.725641	0.650636	0.600571	0.650502	0.755959	0.760055	0.717515	0.778963	0.88239	0.864381	0.839376	0.899157	0.849122	0.859528	0.851092	0.860627	0.907402	0.957172
	0.617885	0.658003	0.72238	0.792407	0.876997	0.89005	0.931564	1	0.920343	0.825616	0.792739	0.817629	0.883568	0.849712	0.804551	0.881319	0.909849	0.837355	0.799926	0.700793	0.57268	0.467206	0.428895	0.500514	0.557638	0.53915	0.51051	0.516791	0.554191	0.601331	0.58756	0.607363	0.716653	0.700657	0.542205	0.404957	0.347916	0.376753	0.432215	0.426756	0.398646	0.393327	0.446882	0.489692	0.490472	0.513249	0.566987	0.630229	0.654163
	0.911525	0.860664	0.819599	0.834545	0.824147	0.86909	0.944965	0.987672	0.945333	0.797382	0.748418	0.796345	0.826671	0.879703	0.856179	0.807806	0.777474	0.681351	0.626944	0.668144	0.717139	0.726746	0.781354	0.781787	0.775702	0.803906	0.644715	0.598412	0.681971	0.692588	0.603338	0.511081	0.495302	0.51638	0.595977	0.533094	0.374845	0.422424	0.521412	0.535701	0.742152	0.954399	0.861222	0.775936	0.793852	0.893748	1	0.994525	0.970008
	0.739006	0.617151	0.576967	0.641072	0.628081	0.554063	0.549725	0.591642	0.6161	0.67502	0.722642	0.670496	0.528147	0.425553	0.406869	0.586538	0.693945	0.591188	0.531042	0.413991	0.36657	0.438299	0.5745	0.724738	0.736614	0.676643	0.592727	0.494843	0.533697	0.563969	0.470726	0.426829	0.425281	0.423882	0.469748	0.554957	0.589374	0.531039	0.507713	0.543876	0.60465	0.74877	0.720844	0.724418	0.949517	1	0.891535	0.859656	0.932688
	0.729107	0.798248	0.802756	0.83774	0.891675	0.890218	0.799658	0.699287	0.616848	0.605485	0.651341	0.710558	0.78104	0.835387	0.947463	0.94986	0.806722	0.63817	0.459262	0.254934	0.258817	0.369565	0.28962	0.265633	0.269038	0.281383	0.314265	0.339814	0.40687	0.374829	0.349461	0.358142	0.403014	0.5389	0.773411	0.964816	0.933421	0.813644	0.6807	0.59724	0.580122	0.525636	0.458876	0.443166	0.571495	0.625554	0.643523	0.873521	1
	0.499223	0.546447	0.474349	0.488165	0.569673	0.566582	0.606075	0.563536	0.5066	0.512847	0.491262	0.464683	0.464156	0.503276	0.513543	0.531176	0.499593	0.448624	0.456568	0.482081	0.528589	0.517049	0.553755	0.557234	0.455953	0.44216	0.509083	0.58382	0.601612	0.640181	0.715855	0.771833	0.848614	0.920922	0.969616	0.97622	0.935944	1	0.928083	0.779695	0.91984	0.969252	0.86249	0.866183	0.878521	0.854018	0.77901	0.783636	0.79461
	0.784894	0.655014	0.561561	0.470774	0.437637	0.45643	0.48835	0.507292	0.467232	0.405013	0.358852	0.310788	0.272399	0.253329	0.224686	0.193635	0.176416	0.161317	0.147065	0.118056	0.0862078	0.0655945	0.0512748	0.078325	0.15551	0.25649	0.423208	0.549491	0.562888	0.543987	0.5328	0.539482	0.568827	0.618979	0.672089	0.716928	0.718483	0.709574	0.733959	0.73563	0.729113	0.735062	0.753052	0.806402	0.802136	0.761698	0.76434	0.810211	0.976832
	0.62216	0.550061	0.606169	0.692664	0.699171	0.651112	0.686162	0.748617	0.749822	0.74073	0.693316	0.563612	0.489808	0.485497	0.511547	0.534101	0.470548	0.355852	0.25352	0.229191	0.236141	0.25498	0.286849	0.271014	0.27828	0.403708	0.513193	0.496308	0.477914	0.462851	0.444242	0.377678	0.286931	0.228402	0.186911	0.268877	0.421574	0.535589	0.682434	0.884876	0.980349	0.974596	1	0.944009	0.824387	0.801295	0.923935	0.999581	0.966857
	0.534822	0.423348	0.341141	0.330012	0.387543	0.446987	0.492935	0.537005	0.57609	0.58959	0.599112	0.638013	0.666192	0.671864	0.688566	0.672333	0.588854	0.493059	0.390674	0.276294	0.207131	0.167643	0.120485	0.0788487	0.0703814	0.0931392	0.132522	0.143893	0.146528	0.154591	0.140175	0.142902	0.209402	0.287762	0.335356	0.352388	0.369828	0.409887	0.463497	0.539661	0.593116	0.608262	0.597849	0.602616	0.698661	0.84991	0.977393	1	0.943597
	0.75274	0.757531	0.795466	0.907952	1	0.951935	0.912909	0.87064	0.746068	0.620542	0.459145	0.338816	0.304438	0.279633	0.205162	0.138927	0.16224	0.265419	0.319865	0.25673	0.173551	0.140151	0.19361	0.416048	0.631048	0.550244	0.395371	0.373272	0.478176	0.635947	0.687014	0.600191	0.649944	0.788558	0.709313	0.586207	0.474203	0.396451	0.421907	0.472353	0.447322	0.385603	0.46142	0.669068	0.867411	0.982014	0.984351	0.905975	0.872675
	0.72797	0.435386	0.278516	0.241015	0.263981	0.295154	0.292895	0.255151	0.233154	0.247019	0.234074	0.198038	0.154687	0.106291	0.104447	0.131051	0.174257	0.261054	0.28276	0.21592	0.13728	0.0723848	0.0279241	0.0116931	0.0408284	0.0664589	0.101492	0.138864	0.169475	0.173569	0.155194	0.159572	0.177128	0.195122	0.21168	0.271152	0.315743	0.338468	0.327411	0.283153	0.245634	0.247417	0.30728	0.397508	0.543905	0.692247	0.805932	0.885515	1
	0.640888	0.354391	0.234966	0.193235	0.156476	0.130671	0.115879	0.126291	0.103661	0.0835335	0.0961855	0.0842797	0.0325128	0.00638131	0.0200438	0.0319659	0.0206438	0.00214167	0.0444311	0.0547204	0.0454561	0.0742792	0.053565	0.0512792	0.0770587	0.105243	0.133344	0.161231	0.150249	0.148568	0.147556	0.0766931	0.0580417	0.0877476	0.16452	0.246714	0.24184	0.219857	0.200076	0.191291	0.213807	0.238927	0.28026	0.358411	0.49875	0.641667	0.749365	0.889614	1
	0.908694	0.746939	0.571745	0.462938	0.384644	0.374479	0.401209	0.413987	0.418909	0.450666	0.427118	0.344529	0.262555	0.211105	0.178406	0.170886	0.211366	0.288072	0.306226	0.256487	0.280248	0.31601	0.253952	0.155431	0.127175	0.0997192	0.222098	0.515981	0.653753	0.617099	0.52938	0.431841	0.348736	0.370073	0.432408	0.46058	0.516745	0.518839	0.464018	0.496463	0.617669	0.733253	0.841783	0.885308	0.870276	0.880117	0.803556	0.837905	0.995209
	0.60238	0.422284	0.346587	0.388757	0.455538	0.503176	0.57833	0.702643	0.753698	0.788719	0.81106	0.764987	0.726339	0.669342	0.649269	0.633613	0.572878	0.540629	0.582488	0.604089	0.547471	0.568099	0.698298	0.903209	1	0.886739	0.691506	0.57115	0.530662	0.436913	0.368856	0.409299	0.408016	0.355934	0.317904	0.349417	0.360837	0.351385	0.435452	0.502752	0.632761	0.760199	0.680985	0.64638	0.62761	0.555227	0.541641	0.653972	0.864432
	0.683191	0.656272	0.628498	0.581741	0.502212	0.486329	0.490801	0.384877	0.313152	0.379349	0.416171	0.311064	0.28866	0.332959	0.367781	0.454537	0.448913	0.370882	0.316988	0.241161	0.206888	0.228083	0.221653	0.184621	0.139649	0.160766	0.302403	0.50675	0.654001	0.677104	0.615926	0.569632	0.539991	0.492907	0.464832	0.473289	0.533897	0.632471	0.666162	0.668863	0.689485	0.715997	0.756079	0.775732	0.810083	0.923505	1	0.925344	0.812231
	0.646826	0.569356	0.501408	0.391444	0.343815	0.331644	0.295283	0.25933	0.260638	0.275241	0.246042	0.200902	0.195218	0.226424	0.228593	0.220342	0.199091	0.130844	0.143747	0.170353	0.14949	0.143483	0.165641	0.192967	0.153594	0.103464	0.111427	0.160242	0.189571	0.211722	0.228985	0.229851	0.26617	0.257161	0.212064	0.235139	0.258162	0.224063	0.253046	0.32523	0.30211	0.281569	0.277848	0.2589	0.357242	0.618609	0.928368	1	0.870247
	0.597702	0.615548	0.615735	0.548579	0.471161	0.44814	0.424092	0.456055	0.529564	0.516299	0.457523	0.406061	0.327778	0.283179	0.344121	0.440973	0.50237	0.499681	0.404662	0.34233	0.373834	0.406579	0.359195	0.287022	0.278635	0.288075	0.376736	0.602937	0.878617	1	0.919888	0.806047	0.704827	0.637987	0.656065	0.754901	0.794207	0.753021	0.677037	0.639899	0.600232	0.504639	0.498482	0.514529	0.468204	0.422414	0.354602	0.348443	0.411241
	0.817379	0.901418	0.883749	0.87073	0.894578	0.852508	0.804523	0.7704	0.736966	0.682185	0.582592	0.429214	0.333085	0.362138	0.384259	0.275361	0.194628	0.182128	0.186647	0.220931	0.262446	0.344433	0.40395	0.370916	0.335588	0.352495	0.345274	0.402114	0.442484	0.423559	0.450177	0.485075	0.568375	0.628782	0.630896	0.602885	0.536799	0.552699	0.616097	0.632945	0.624916	0.548874	0.481719	0.495266	0.585899	0.772507	0.94551	1	0.932972
	0.931822	0.829572	0.654753	0.455162	0.410174	0.456346	0.500007	0.553375	0.669441	0.666908	0.559995	0.537883	0.529114	0.482537	0.466029	0.455269	0.435829	0.435972	0.492199	0.542232	0.499866	0.464853	0.435775	0.463647	0.553259	0.568567	0.556797	0.482469	0.391356	0.345036	0.311512	0.297511	0.359246	0.466954	0.453155	0.36631	0.287853	0.265623	0.338152	0.38417	0.370216	0.361038	0.346249	0.362099	0.450237	0.63381	0.874996	0.897956	0.918111
	0.874472	0.816018	0.807852	0.778633	0.73502	0.691631	0.718863	0.852093	0.916849	0.839783	0.75172	0.596601	0.474284	0.453934	0.391672	0.442326	0.50867	0.498893	0.472921	0.417637	0.357684	0.309144	0.303097	0.364754	0.401878	0.391345	0.41672	0.413893	0.454437	0.532026	0.503199	0.436397	0.382805	0.406854	0.513011	0.557085	0.591108	0.64722	0.643343	0.670996	0.671172	0.6614	0.652994	0.622647	0.569331	0.557636	0.745156	0.897478	0.997174
	0.788319	0.868765	0.815555	0.707139	0.712213	0.677112	0.608897	0.601348	0.516305	0.352894	0.292025	0.371724	0.477221	0.534502	0.62337	0.614334	0.539958	0.521619	0.465021	0.366733	0.322089	0.348174	0.274456	0.183222	0.133644	0.113517	0.236001	0.428585	0.524819	0.629378	0.818173	0.916209	0.952309	0.950957	0.897908	0.764716	0.80528	0.94301	0.993053	1	0.993046	0.975902	0.93123	0.822367	0.666058	0.615388	0.605329	0.623762	0.708106
	0.554345	0.642304	0.670477	0.644779	0.731766	0.908132	1	0.916125	0.844822	0.900207	0.836235	0.65624	0.548677	0.436972	0.372356	0.343628	0.320068	0.300822	0.254984	0.213335	0.251777	0.315164	0.358556	0.391193	0.398083	0.453999	0.620088	0.787896	0.740118	0.614528	0.574567	0.55628	0.564422	0.546187	0.583581	0.64704	0.580629	0.520946	0.485793	0.437381	0.40924	0.446546	0.444345	0.41855	0.446924	0.504508	0.610933	0.629484	0.588672
	0.675596	0.674305	0.548327	0.355316	0.29122	0.298151	0.32451	0.332725	0.294976	0.281236	0.251847	0.231872	0.217323	0.232183	0.303015	0.353905	0.394328	0.429497	0.379984	0.344284	0.372301	0.324294	0.229227	0.193528	0.217981	0.247015	0.30603	0.364113	0.375561	0.360686	0.367998	0.363359	0.291555	0.270471	0.363401	0.381993	0.2954	0.230286	0.19122	0.221463	0.276559	0.273091	0.294117	0.384005	0.539838	0.665252	0.821411	1	0.96169
	0.664519	0.522579	0.449351	0.471209	0.49447	0.513736	0.672023	0.829979	0.896172	0.965116	1	0.916052	0.803759	0.729808	0.715022	0.72522	0.664819	0.574602	0.423235	0.339787	0.380203	0.289469	0.171917	0.197818	0.176863	0.0865467	0.0644179	0.0689017	0.07285	0.0988024	0.110227	0.0965061	0.120769	0.123324	0.0831765	0.0482019	0.0558798	0.122243	0.147383	0.153929	0.149468	0.142201	0.154143	0.184679	0.348272	0.525301	0.620473	0.716625	0.82431
	0.874692	1	0.95712	0.946688	0.904549	0.886691	0.937343	0.818027	0.756525	0.800025	0.8133	0.917027	0.922378	0.887846	0.767801	0.673571	0.719671	0.636016	0.568896	0.815444	0.939009	0.663596	0.578947	0.69659	0.704891	0.692541	0.836462	0.87614	0.87111	0.924712	0.931458	0.942027	0.880727	0.849639	0.815048	0.797074	0.818233	0.7773	0.836401	0.877804	0.868644	0.877904	0.853996	0.882249	0.846658	0.829268	0.951696	0.943843	0.7636
	0.831868	0.831008	0.850162	0.874252	0.897491	0.89747	0.897489	0.934366	0.956336	0.960689	0.960407	1	0.963292	0.847569	0.80684	0.789055	0.774778	0.770122	0.737242	0.738388	0.798166	0.796169	0.752111	0.736661	0.701872	0.617598	0.47501	0.321151	0.250478	0.250081	0.266261	0.298971	0.318148	0.378816	0.442741	0.437716	0.382328	0.323472	0.291948	0.29292	0.318178	0.362335	0.439876	0.515887	0.599561	0.644955	0.650423	0.696092	0.790841
	0.332892	0.329985	0.316349	0.278974	0.237674	0.205544	0.251986	0.30824	0.317362	0.363529	0.385536	0.407641	0.423391	0.387637	0.304583	0.235159	0.210118	0.204259	0.252825	0.26095	0.257796	0.270016	0.246371	0.200304	0.181736	0.250264	0.334642	0.363608	0.364821	0.336801	0.299707	0.327391	0.410457	0.572882	0.659343	0.659029	0.708532	0.801035	0.900641	0.973551	0.996775	1	0.959169	0.857145	0.783811	0.709139	0.614763	0.513596	0.422181
	0.709699	0.776918	0.832758	0.934074	1	0.975206	0.933879	0.86532	0.823832	0.764572	0.735438	0.774518	0.738233	0.687632	0.587379	0.516817	0.514955	0.415346	0.388581	0.444306	0.439086	0.409678	0.472324	0.448501	0.328544	0.2824	0.253119	0.256801	0.248598	0.248656	0.279393	0.307774	0.323475	0.352803	0.444745	0.478835	0.452257	0.461853	0.501978	0.512308	0.509337	0.543891	0.539878	0.52441	0.521394	0.474068	0.432452	0.517628	0.606574
	0.614662	0.500944	0.474146	0.53695	0.434201	0.356395	0.381955	0.39847	0.457312	0.503742	0.335894	0.232645	0.264519	0.259314	0.363475	0.438241	0.402629	0.411225	0.410724	0.406249	0.361936	0.329908	0.374568	0.437053	0.629885	0.758829	0.762339	0.867354	1	0.985023	0.871903	0.818493	0.678706	0.651363	0.85876	0.93521	0.916002	0.823584	0.721148	0.766505	0.83153	0.940046	0.983809	0.918022	0.820036	0.683991	0.734464	0.809946	0.659065
	0.695252	0.710144	0.69126	0.626597	0.601473	0.589597	0.643861	0.693426	0.702684	0.68887	0.592465	0.559608	0.590846	0.579511	0.526546	0.503969	0.514495	0.471681	0.422203	0.444455	0.497542	0.535586	0.530353	0.455598	0.40134	0.37722	0.325717	0.305496	0.274507	0.236135	0.200079	0.193912	0.229786	0.284609	0.426385	0.592572	0.65907	0.738448	0.797763	0.734581	0.77874	0.894747	0.868327	0.789013	0.835357	0.96448	0.988941	1	0.959246
	0.882174	0.835854	0.727592	0.694554	0.691694	0.615726	0.555324	0.492512	0.403584	0.353514	0.327411	0.307415	0.322667	0.33888	0.347685	0.33007	0.331186	0.324672	0.279925	0.280459	0.338412	0.378022	0.399187	0.422009	0.408387	0.410309	0.419911	0.397208	0.351684	0.314556	0.27101	0.197379	0.138109	0.15311	0.208782	0.21264	0.186564	0.225371	0.336979	0.434801	0.478347	0.51455	0.524216	0.517419	0.585636	0.689449	0.828419	0.967101	1
	0.931553	0.961178	0.969745	0.840796	0.746698	0.692068	0.674668	0.717027	0.733113	0.713055	0.737666	0.746108	0.738122	0.771802	0.743943	0.620607	0.576397	0.589219	0.588576	0.558178	0.577862	0.628183	0.558029	0.49625	0.461512	0.44692	0.477801	0.423101	0.286294	0.222637	0.260997	0.294369	0.283285	0.296902	0.393298	0.585058	0.717177	0.749665	0.775984	0.796207	0.76615	0.74775	0.766035	0.839142	0.974669	1	0.938634	0.910191	0.843896
	0.573086	0.55891	0.602099	0.607781	0.596096	0.538521	0.539225	0.58554	0.559922	0.492075	0.524118	0.552014	0.510932	0.437954	0.424739	0.500061	0.575397	0.541593	0.503127	0.557378	0.585171	0.605354	0.653461	0.667925	0.590315	0.567254	0.571812	0.517257	0.483817	0.469273	0.484961	0.414804	0.311884	0.297845	0.267396	0.225212	0.254149	0.31904	0.452246	0.635451	0.682177	0.699384	0.756339	0.867141	1	0.995755	0.919187	0.899417	0.875604
	0.707907	0.713635	0.679736	0.697285	0.679978	0.635	0.710463	0.886756	0.987633	1	0.902267	0.814499	0.801598	0.76074	0.719495	0.652805	0.673221	0.668461	0.606927	0.587345	0.559261	0.410058	0.261737	0.212522	0.23405	0.33049	0.368379	0.321449	0.303626	0.303799	0.241768	0.203789	0.214722	0.183343	0.18762	0.30125	0.309424	0.254861	0.323386	0.424059	0.423234	0.432073	0.48273	0.468542	0.455093	0.454197	0.528774	0.645036	0.722298
	0.505024	0.297491	0.229306	0.240439	0.245744	0.232816	0.222611	0.234386	0.185493	0.184946	0.240675	0.168414	0.113552	0.132328	0.117806	0.143816	0.164417	0.134576	0.150431	0.200468	0.255742	0.268956	0.23926	0.212371	0.174087	0.124222	0.11849	0.165998	0.213095	0.244225	0.279165	0.289053	0.250588	0.244513	0.285975	0.355079	0.490213	0.591759	0.728961	0.900678	0.962396	0.965281	0.844665	0.73813	0.725602	0.753418	0.861131	0.968064	1
	0.972853	0.932234	0.866795	0.890214	0.916313	0.899302	0.768094	0.548821	0.469461	0.454804	0.400204	0.38746	0.454735	0.531167	0.470241	0.346833	0.277621	0.212713	0.226585	0.355973	0.467365	0.48533	0.489774	0.560779	0.612531	0.572541	0.453032	0.470546	0.598004	0.735062	0.878659	1	0.948864	0.807912	0.790608	0.708418	0.546198	0.562742	0.737978	0.805387	0.751239	0.677229	0.588882	0.531982	0.454555	0.353206	0.44008	0.52047	0.67531
	0.733618	0.612543	0.526702	0.442717	0.374044	0.367397	0.402638	0.340286	0.311111	0.285824	0.27747	0.367015	0.400484	0.421684	0.459453	0.475972	0.535122	0.62737	0.650183	0.682676	0.68766	0.649781	0.651138	0.566394	0.506382	0.432699	0.347297	0.335471	0.318751	0.385833	0.453254	0.400887	0.322687	0.297764	0.312406	0.433659	0.595773	0.767233	0.963049	1	0.847018	0.736231	0.749231	0.767376	0.813291	0.818174	0.875664	0.920332	0.980545
	0.780119	0.723559	0.770803	0.937702	0.992847	0.93187	0.994794	1	0.913668	0.790836	0.651399	0.564976	0.517653	0.474738	0.429273	0.434285	0.449842	0.446251	0.413636	0.365156	0.30538	0.30419	0.37	0.386298	0.399504	0.39781	0.331276	0.298219	0.337105	0.418783	0.512207	0.587888	0.592972	0.511913	0.513515	0.596677	0.621142	0.532688	0.466094	0.519449	0.546471	0.544309	0.512004	0.500319	0.562121	0.623639	0.614781	0.628876	0.727909
	0.633422	0.664428	0.674724	0.725528	0.789073	0.862307	0.933253	1	0.890982	0.683923	0.594186	0.604403	0.614465	0.548533	0.393109	0.255637	0.220176	0.225389	0.224442	0.268322	0.329367	0.346366	0.329833	0.324071	0.316728	0.281909	0.225064	0.215474	0.184711	0.118459	0.114079	0.152012	0.188199	0.218416	0.289489	0.353823	0.339161	0.29063	0.307745	0.355297	0.400293	0.477405	0.542464	0.595703	0.649943	0.64991	0.549815	0.512981	0.539166
	0.799632	0.975288	1	0.845537	0.722987	0.635599	0.465335	0.346879	0.384565	0.475601	0.510045	0.480892	0.434548	0.397042	0.371735	0.40237	0.431005	0.393268	0.397609	0.42912	0.404389	0.361448	0.352115	0.415149	0.420756	0.447148	0.557489	0.647263	0.661254	0.660652	0.73163	0.735237	0.73534	0.794165	0.838162	0.850131	0.835432	0.748163	0.6591	0.628417	0.620959	0.644715	0.583484	0.499729	0.500273	0.566931	0.661139	0.676106	0.648772
	0.982839	0.913111	0.839739	0.749113	0.719705	0.777042	0.860508	0.911224	0.941996	0.922373	0.853419	0.723044	0.534575	0.39384	0.325877	0.293735	0.234541	0.150858	0.0976562	0.0644103	0.0169069	-0.00524612	-0.00707231	0.00189277	0.0474018	0.173708	0.268224	0.252456	0.217513	0.192734	0.194047	0.276671	0.385788	0.471838	0.567489	0.656279	0.693366	0.694406	0.712533	0.696019	0.666321	0.654888	0.637988	0.643494	0.616148	0.560348	0.67676	0.830983	0.930855
	0.925987	0.789771	0.672789	0.706619	0.749307	0.789003	0.896485	1	0.936841	0.824326	0.905169	0.872572	0.868947	0.899014	0.798662	0.750746	0.773455	0.814396	0.811193	0.767909	0.847198	0.921357	0.832092	0.807759	0.791127	0.727719	0.793897	0.918723	0.926409	0.852223	0.833895	0.784288	0.851797	0.985545	0.932055	0.840618	0.800522	0.840564	0.893152	0.822139	0.695349	0.74836	0.809584	0.733867	0.696302	0.760455	0.910178	0.967568	0.974816
	0.372817	0.334725	0.269065	0.164333	0.144059	0.208437	0.247812	0.245993	0.310008	0.386026	0.400902	0.454459	0.506798	0.610247	0.731991	0.77488	0.847109	0.943749	1	0.949382	0.858448	0.817211	0.801735	0.744413	0.671657	0.584565	0.437944	0.282423	0.218801	0.198108	0.195685	0.193029	0.178221	0.179073	0.154395	0.135962	0.131006	0.120532	0.088923	0.114924	0.156611	0.185907	0.276747	0.320629	0.252635	0.201564	0.276813	0.383569	0.431877
	0.692624	0.585698	0.56574	0.579832	0.649308	0.629675	0.620608	0.71367	0.735501	0.70701	0.714101	0.754681	0.824638	0.864165	0.851126	0.885868	0.911022	0.827871	0.813285	0.805132	0.727023	0.639231	0.644027	0.551494	0.381155	0.336581	0.481785	0.679484	0.712512	0.629951	0.517317	0.485211	0.477793	0.50654	0.632246	0.76149	0.90351	1	0.800465	0.584279	0.536662	0.586186	0.730178	0.771495	0.716611	0.623641	0.569207	0.630724	0.840149
	0.867437	0.890248	0.993485	1	0.867215	0.772435	0.781446	0.825539	0.780215	0.6472	0.732416	0.89356	0.874234	0.807428	0.805886	0.790204	0.77977	0.837766	0.84839	0.835687	0.791017	0.785934	0.858591	0.886769	0.960258	0.965649	0.837064	0.776092	0.782686	0.705027	0.614141	0.59871	0.563795	0.454174	0.398813	0.43779	0.542021	0.620823	0.633965	0.69071	0.660766	0.597925	0.523939	0.56163	0.614816	0.526716	0.526463	0.569654	0.621185
	0.975077	0.849375	0.882508	0.923442	0.923693	1	0.886392	0.760747	0.70553	0.586166	0.543327	0.587129	0.585622	0.501571	0.420656	0.361037	0.451092	0.547764	0.446005	0.358495	0.295542	0.338399	0.410635	0.343985	0.325543	0.278788	0.278066	0.342375	0.383348	0.385182	0.410954	0.472214	0.579595	0.730967	0.806762	0.762931	0.754528	0.785873	0.760368	0.783046	0.909693	0.86621	0.728434	0.716167	0.773124	0.814227	0.765764	0.771612	0.880701
	0.733348	0.611319	0.528185	0.508037	0.551473	0.508528	0.50592	0.458163	0.387587	0.440557	0.581814	0.738735	0.823307	0.803844	0.851445	0.928552	0.858987	0.89509	1	0.942953	0.918637	0.966107	0.885456	0.806138	0.856085	0.883253	0.807622	0.743854	0.752389	0.726828	0.729639	0.73332	0.641532	0.660605	0.596168	0.493225	0.434817	0.470493	0.685981	0.802198	0.715545	0.578073	0.524041	0.545166	0.561754	0.566894	0.587714	0.602359	0.750034
	0.452528	0.397962	0.385628	0.345764	0.281422	0.233877	0.288379	0.324678	0.255766	0.196916	0.167497	0.180009	0.177607	0.175428	0.154096	0.124892	0.112056	0.0933011	0.0867789	0.124493	0.138252	0.111409	0.0868516	0.0684097	0.101269	0.110897	0.0809041	0.0780126	0.105441	0.11766	0.10167	0.076248	0.0635321	0.091359	0.11442	0.187838	0.312063	0.391214	0.447487	0.52651	0.653412	0.804924	0.881347	0.887311	0.925679	0.962416	1	0.968354	0.831516
	0.474138	0.229246	0.145267	0.0978953	0.0514887	0.145337	0.230295	0.197976	0.189174	0.179652	0.184549	0.181959	0.234878	0.313247	0.326686	0.313346	0.275187	0.278414	0.255248	0.310146	0.405665	0.429918	0.46069	0.515252	0.577806	0.535786	0.43451	0.379886	0.376559	0.399794	0.394641	0.365915	0.342353	0.377768	0.447707	0.49237	0.503759	0.583219	0.687623	0.773605	0.865479	0.902689	0.941011	0.950565	0.934254	0.951072	1	0.975512	0.972477
	0.333755	0.31594	0.3341	0.475151	0.512584	0.425311	0.367912	0.35562	0.394238	0.386475	0.41387	0.468712	0.43652	0.338319	0.2467	0.290899	0.371167	0.347651	0.277019	0.31586	0.355802	0.24132	0.142772	0.149326	0.20553	0.289367	0.273542	0.194567	0.190425	0.215023	0.396912	0.578317	0.634111	0.709558	0.829499	0.956745	1	0.98887	0.894933	0.729054	0.545543	0.463741	0.470861	0.421835	0.387645	0.422614	0.476078	0.428105	0.372421
	0.626742	0.62971	0.582683	0.571688	0.611278	0.760467	0.994154	1	0.893637	0.831943	0.752468	0.640734	0.526679	0.496602	0.514842	0.480466	0.563763	0.585591	0.606737	0.557717	0.45652	0.565204	0.644303	0.739892	0.843855	0.814765	0.783529	0.907914	0.868713	0.711625	0.572901	0.445923	0.484821	0.497962	0.464585	0.475285	0.450943	0.437086	0.450944	0.462988	0.42399	0.446731	0.497455	0.50529	0.467195	0.403549	0.436332	0.441368	0.503454
	0.95845	0.777203	0.837062	0.925369	0.839904	0.836655	0.928797	0.877711	0.787213	0.766208	0.620443	0.576572	0.669814	0.714941	0.69946	0.785073	0.917533	0.879445	0.849979	0.847765	0.753077	0.677882	0.633717	0.615388	0.640587	0.599538	0.537598	0.533153	0.510373	0.436531	0.347718	0.335535	0.341119	0.349863	0.438509	0.448034	0.44273	0.505678	0.578666	0.700052	0.725371	0.731071	0.80924	0.904538	1	0.963487	0.871363	0.871673	0.963426
	0.414182	0.324747	0.270543	0.305201	0.346165	0.325036	0.302213	0.311921	0.317645	0.306999	0.289537	0.245205	0.268416	0.300651	0.304217	0.343541	0.345053	0.357792	0.33332	0.33675	0.34771	0.337282	0.347283	0.340953	0.359611	0.362504	0.435215	0.470209	0.482797	0.561691	0.626559	0.748331	0.832257	0.878677	0.891625	0.831227	0.781761	0.699868	0.642724	0.670946	0.734835	0.838982	0.943005	1	0.914539	0.7208	0.595966	0.549926	0.559285
	0.601639	0.450673	0.511604	0.676002	0.725181	0.758089	0.876107	0.971204	0.947302	0.948623	0.975124	0.881795	0.767121	0.704488	0.652541	0.504707	0.29971	0.200269	0.214594	0.267426	0.314397	0.326548	0.438158	0.786803	1	0.965519	0.810432	0.527224	0.320042	0.241694	0.180181	0.137806	0.114366	0.0637694	0.0767556	0.152834	0.245625	0.291371	0.269031	0.256658	0.308105	0.402377	0.546284	0.532402	0.4057	0.355666	0.458257	0.686856	0.796385
	0.860736	0.865566	0.885067	0.819253	0.756595	0.80037	0.865504	0.923207	0.937931	1	0.954423	0.862526	0.812081	0.702395	0.559952	0.443676	0.346118	0.255538	0.215902	0.173317	0.19686	0.220415	0.216076	0.247649	0.234123	0.273763	0.350812	0.342012	0.379552	0.480424	0.565878	0.680566	0.783259	0.753229	0.620832	0.460619	0.406889	0.434123	0.487456	0.588414	0.598044	0.534909	0.479209	0.478636	0.438871	0.396707	0.481737	0.569896	0.687994
	0.812756	0.872772	0.939508	0.99995	1	0.941905	0.884577	0.788605	0.640306	0.447541	0.35378	0.299357	0.244158	0.277774	0.273501	0.246802	0.226545	0.220987	0.210175	0.206855	0.187606	0.164522	0.198255	0.229689	0.210234	0.218297	0.258802	0.258989	0.247672	0.259126	0.33838	0.432353	0.487779	0.486777	0.446971	0.43031	0.434474	0.44107	0.440997	0.408674	0.436067	0.489524	0.531825	0.550377	0.498137	0.496525	0.559956	0.667057	0.731443
	0.581623	0.623238	0.562836	0.538793	0.514838	0.440608	0.40112	0.417249	0.418617	0.4244	0.509893	0.448132	0.341886	0.304325	0.286438	0.368803	0.466314	0.531887	0.604134	0.726532	0.82385	0.858217	0.773253	0.688403	0.746184	0.865425	0.946865	1	0.986796	0.897167	0.800638	0.783554	0.749848	0.697235	0.636066	0.603006	0.656001	0.575839	0.543368	0.574256	0.526127	0.55497	0.612137	0.556329	0.513477	0.504505	0.466281	0.467777	0.429424
	1	0.944391	0.799139	0.738936	0.79026	0.742451	0.703551	0.683625	0.709655	0.772093	0.788388	0.735866	0.746654	0.829998	0.953031	0.945286	0.781503	0.780848	0.773367	0.740914	0.804611	0.745362	0.62003	0.574411	0.637325	0.698563	0.734741	0.815951	0.850294	0.913823	0.916332	0.851294	0.869991	0.848032	0.774449	0.819108	0.824954	0.690724	0.70397	0.716446	0.743122	0.762116	0.746784	0.727582	0.746351	0.847286	0.821731	0.778923	0.838843
	0.484371	0.44461	0.44842	0.472243	0.546325	0.601337	0.6052	0.601301	0.674657	0.744706	0.73521	0.693803	0.614331	0.556551	0.548352	0.557841	0.590841	0.617037	0.629926	0.736394	0.857922	0.960998	1	0.899572	0.744924	0.59414	0.474596	0.363468	0.343235	0.395526	0.426455	0.495955	0.507213	0.444206	0.419403	0.416706	0.404226	0.349519	0.274034	0.242628	0.255528	0.246967	0.19648	0.175547	0.220196	0.28446	0.344691	0.405778	0.489806
	0.41539	0.401527	0.390922	0.367421	0.381212	0.462805	0.493338	0.506362	0.481291	0.548203	0.668723	0.662873	0.65512	0.800575	0.772854	0.596906	0.593553	0.66076	0.690908	0.654713	0.669407	0.7854	0.96494	1	0.857295	0.702828	0.593299	0.460824	0.392625	0.497466	0.521612	0.517902	0.4798	0.378527	0.402641	0.384638	0.373115	0.312709	0.18764	0.153221	0.186139	0.244623	0.255015	0.301538	0.333659	0.29895	0.291359	0.386641	0.446317
	0.512887	0.442126	0.382426	0.39772	0.456363	0.477988	0.50278	0.409723	0.367269	0.412239	0.416209	0.430848	0.407475	0.453024	0.495481	0.522421	0.603735	0.586095	0.547057	0.531752	0.592879	0.586555	0.515643	0.561215	0.709411	0.734151	0.586382	0.510565	0.375325	0.349095	0.414743	0.408722	0.462784	0.507325	0.602118	0.701885	0.747264	0.663928	0.688404	0.876955	0.889995	0.850185	0.93986	1	0.863592	0.768353	0.742833	0.762672	0.860445
	0.665815	0.561697	0.519321	0.465065	0.483964	0.567991	0.62813	0.632059	0.67618	0.739455	0.725213	0.613821	0.547283	0.582757	0.638317	0.625192	0.527934	0.467672	0.383697	0.249804	0.154737	0.0909592	0.116342	0.24572	0.366928	0.401829	0.589281	0.887239	1	0.94828	0.738461	0.525085	0.429382	0.48969	0.577318	0.573062	0.607153	0.655462	0.64857	0.628352	0.544793	0.448799	0.459143	0.508845	0.527804	0.546011	0.629081	0.714228	0.81238
	0.964055	0.892352	0.892108	0.962683	0.990587	0.989849	1	0.851013	0.599872	0.420026	0.375932	0.418999	0.472856	0.528316	0.485378	0.463333	0.531828	0.616586	0.603504	0.533114	0.482067	0.449024	0.478918	0.475855	0.466978	0.419464	0.380177	0.432113	0.403689	0.31889	0.278156	0.257127	0.249761	0.218932	0.199995	0.264979	0.340355	0.326701	0.282262	0.363841	0.43155	0.438633	0.523179	0.573613	0.655258	0.662182	0.695305	0.85051	0.902507
	0.796068	0.911349	1	0.875772	0.775897	0.718158	0.732531	0.870067	0.894312	0.763941	0.663931	0.719556	0.6862	0.612351	0.6269	0.573365	0.591721	0.631749	0.632605	0.62393	0.591744	0.584795	0.681247	0.729573	0.699113	0.668155	0.620994	0.637875	0.630392	0.554932	0.496378	0.490108	0.49935	0.574242	0.756618	0.860025	0.838784	0.836195	0.820782	0.753116	0.66106	0.698132	0.749094	0.71584	0.689153	0.714914	0.884264	0.901362	0.79286
	0.47468	0.258239	0.15217	0.0895345	0.101254	0.117795	0.146028	0.300697	0.458012	0.526127	0.541253	0.531039	0.537497	0.540901	0.52622	0.671487	0.872399	0.938804	0.917688	0.844598	0.78252	0.738493	0.719095	0.809385	0.947068	1	0.95407	0.811419	0.711095	0.616328	0.509258	0.440817	0.416877	0.369463	0.319583	0.312033	0.297298	0.39847	0.605005	0.752758	0.799385	0.830292	0.860565	0.85008	0.787328	0.772577	0.770736	0.750862	0.897117
	0.586061	0.348386	0.3184	0.384578	0.458649	0.596026	0.758181	0.79812	0.717077	0.597766	0.539834	0.486709	0.410989	0.468805	0.591602	0.635712	0.6164	0.603384	0.568311	0.512316	0.4989	0.519746	0.657809	0.826705	0.797895	0.595382	0.45992	0.502681	0.532033	0.557272	0.531373	0.437614	0.37425	0.450692	0.808516	1	0.911411	0.842713	0.722091	0.668973	0.672661	0.697478	0.792018	0.840405	0.859154	0.932813	0.924777	0.766603	0.807478
	0.58365	0.518031	0.370558	0.275677	0.241171	0.335552	0.399514	0.41875	0.397788	0.338312	0.314849	0.293016	0.275828	0.355198	0.336894	0.293277	0.393207	0.416621	0.355443	0.326249	0.353714	0.416203	0.511578	0.581613	0.683707	0.885367	1	0.968582	0.953686	0.927314	0.888334	0.806893	0.675843	0.708723	0.633835	0.477406	0.398586	0.267882	0.258034	0.290462	0.311372	0.335836	0.337406	0.372204	0.384067	0.398229	0.391721	0.361496	0.441205
	0.736855	0.637548	0.656401	0.753045	0.808191	0.778818	0.761157	0.743718	0.694665	0.628831	0.538017	0.437719	0.328217	0.258502	0.220349	0.171568	0.151007	0.138613	0.125923	0.103491	0.0689692	0.0520317	0.0602172	0.0920133	0.129518	0.169425	0.222685	0.294824	0.320224	0.336827	0.366797	0.34041	0.30004	0.282369	0.27344	0.265109	0.202309	0.155502	0.165406	0.190181	0.243823	0.295262	0.315705	0.327618	0.414387	0.566739	0.815004	0.990254	1
	0.595644	0.517858	0.562271	0.731843	0.934127	1	0.92091	0.837321	0.820093	0.731896	0.528077	0.371628	0.23163	0.15383	0.130304	0.111342	0.0793411	0.0481004	0.0377371	0.0283365	0.0467735	0.0420794	0.119181	0.267862	0.271594	0.222549	0.230909	0.27277	0.333416	0.313401	0.283095	0.326796	0.412024	0.499823	0.538779	0.55774	0.497514	0.393596	0.41154	0.489461	0.505009	0.515726	0.585096	0.671549	0.662985	0.565971	0.469967	0.460026	0.565787
	0.425018	0.474363	0.608631	0.833274	0.971336	1	0.949308	0.804977	0.625506	0.501839	0.415928	0.417813	0.431636	0.437671	0.440598	0.460212	0.518611	0.482923	0.432163	0.3965	0.362092	0.350013	0.424792	0.466431	0.426306	0.411232	0.500891	0.603715	0.60393	0.643153	0.598939	0.451	0.448461	0.612411	0.757854	0.771724	0.774695	0.74677	0.698796	0.707169	0.679691	0.561321	0.47571	0.452155	0.433355	0.452394	0.508557	0.528078	0.464507
	0.580392	0.590307	0.613602	0.818146	0.968916	1	0.96467	0.905579	0.806244	0.660226	0.567692	0.491418	0.511606	0.468893	0.322488	0.232582	0.197833	0.148909	0.0741118	0.0657056	0.0701812	0.0590011	0.0156694	0.02204	0.139862	0.255927	0.228506	0.163936	0.217925	0.248031	0.253949	0.253128	0.290064	0.357762	0.291265	0.175016	0.107929	0.089135	0.149191	0.228928	0.244319	0.279254	0.228155	0.128033	0.175268	0.278922	0.432908	0.56823	0.552064
	0.682452	0.90153	1	0.93061	0.854202	0.828209	0.792837	0.746611	0.755285	0.744701	0.689432	0.630453	0.579216	0.566401	0.531933	0.511493	0.506016	0.487454	0.489702	0.472197	0.477076	0.455896	0.412797	0.418916	0.401697	0.353383	0.303584	0.330041	0.321484	0.233578	0.162975	0.0920528	0.0449636	0.036004	0.0776065	0.201256	0.302068	0.258449	0.154835	0.094875	0.0674794	0.0582702	0.032593	-0.00787248	0.0216663	0.0643845	0.0578467	0.107935	0.217233
	0.491826	0.366529	0.341188	0.312492	0.264211	0.345313	0.306658	0.214084	0.247253	0.326118	0.400827	0.336873	0.326027	0.370708	0.393343	0.373741	0.226401	0.216778	0.304842	0.289234	0.251442	0.276168	0.24892	0.223465	0.203405	0.132324	0.122173	0.149817	0.196774	0.246069	0.247882	0.268663	0.300562	0.41032	0.623635	0.813504	0.89053	0.638371	0.554466	0.781653	0.954109	1	0.932672	0.862275	0.785252	0.799758	0.828912	0.882842	0.858465
	0.892819	0.846854	0.837568	0.7704	0.72913	0.712623	0.694806	0.686404	0.6966	0.693995	0.644835	0.602736	0.579879	0.621924	0.616266	0.556099	0.543791	0.545704	0.510442	0.54322	0.640974	0.636027	0.616771	0.612348	0.583673	0.511192	0.406137	0.342902	0.345254	0.331282	0.333346	0.427336	0.548826	0.630671	0.682953	0.645503	0.630999	0.564873	0.513636	0.609024	0.684727	0.704345	0.689996	0.783699	0.820894	0.804582	0.883822	0.962641	1
	0.483866	0.54287	0.598066	0.660996	0.707906	0.726954	0.752562	0.832174	0.931682	1	0.953974	0.890039	0.90516	0.891627	0.834288	0.791229	0.743655	0.712342	0.721776	0.712604	0.716179	0.731623	0.729193	0.710077	0.684885	0.691417	0.71524	0.706918	0.660972	0.629699	0.623601	0.616187	0.608863	0.582693	0.499326	0.400114	0.320991	0.241489	0.180996	0.13864	0.0876359	0.0795055	0.13226	0.187191	0.224305	0.2333	0.23799	0.274658	0.328931
	0.815841	0.831838	0.874253	0.846938	0.74995	0.764895	0.837685	0.853969	0.922218	0.935239	0.842606	0.924831	1	0.98489	0.953733	0.914122	0.96422	0.933803	0.831135	0.724883	0.774309	0.724739	0.66031	0.655081	0.525546	0.49053	0.561375	0.581934	0.58455	0.614582	0.610666	0.605863	0.528851	0.470441	0.466516	0.422823	0.373414	0.44161	0.512316	0.556614	0.624345	0.526551	0.476974	0.561346	0.72432	0.911297	0.994019	0.960443	0.948446
	0.677769	0.548936	0.514418	0.507043	0.58989	0.670284	0.800818	0.89449	0.85214	0.879904	0.8185	0.760872	0.711	0.65805	0.733321	0.732954	0.61144	0.527625	0.540083	0.566677	0.561143	0.473196	0.526687	0.571733	0.456777	0.371113	0.496494	0.762413	0.836753	0.84984	0.879047	0.849964	0.78205	0.700186	0.675771	0.690179	0.767981	0.729245	0.724604	0.729757	0.604075	0.604398	0.774449	0.999371	1	0.946018	0.882137	0.862147	0.9266
	0.912349	0.868947	0.775667	0.790609	0.769876	0.809817	0.798397	0.722707	0.756969	0.750273	0.747731	0.702783	0.678133	0.710102	0.716342	0.782841	0.846709	0.84663	0.850711	0.88867	0.826909	0.775159	0.778051	0.723019	0.545722	0.510641	0.519615	0.44792	0.486353	0.553125	0.612832	0.580296	0.511923	0.501141	0.447639	0.381956	0.375782	0.42417	0.500482	0.553822	0.699844	0.748627	0.61616	0.557645	0.610864	0.741603	0.91524	1	0.996059
	0.838176	0.849017	0.907713	1	0.995775	0.953074	0.958304	0.961653	0.957525	0.954938	0.832147	0.604859	0.436994	0.350816	0.294468	0.23607	0.249753	0.343011	0.416842	0.493504	0.559375	0.574129	0.523757	0.449933	0.382004	0.284169	0.210998	0.190661	0.191986	0.212096	0.231776	0.209907	0.19109	0.227511	0.282242	0.259294	0.166383	0.126882	0.148098	0.181322	0.235554	0.283367	0.312134	0.343144	0.390004	0.551943	0.785706	0.832938	0.809704
	0.741699	0.779098	0.676737	0.485469	0.262938	0.275685	0.393771	0.478146	0.535363	0.484396	0.48403	0.531475	0.524049	0.516728	0.536848	0.662038	0.821259	0.951484	1	0.948531	0.90291	0.83498	0.867946	0.848301	0.606575	0.419489	0.355967	0.340305	0.329761	0.341422	0.312923	0.244238	0.243704	0.25066	0.230432	0.169333	0.127329	0.138253	0.152739	0.14789	0.204462	0.303613	0.353323	0.382791	0.434594	0.457002	0.460277	0.466368	0.462146
	0.333688	0.304144	0.442497	0.626522	0.673015	0.592938	0.578913	0.697976	0.837574	0.799988	0.722053	0.770547	0.764125	0.779509	0.749883	0.602401	0.510006	0.443137	0.389011	0.331653	0.244362	0.211794	0.213392	0.217393	0.235851	0.204547	0.248518	0.341304	0.305561	0.235053	0.198224	0.218647	0.310152	0.494647	0.651519	0.740305	0.782359	0.751776	0.73221	0.77542	0.815182	0.768579	0.750704	0.786438	0.74788	0.814158	1	0.943465	0.729974
	0.804349	0.910645	0.997735	1	0.842652	0.810521	0.838442	0.797943	0.666687	0.569381	0.501362	0.392985	0.26888	0.179864	0.179377	0.189616	0.152468	0.198768	0.217672	0.159664	0.157668	0.201006	0.260643	0.285771	0.255658	0.220697	0.215086	0.222162	0.208481	0.160136	0.152255	0.192975	0.208317	0.242816	0.238883	0.203596	0.201599	0.178709	0.160629	0.202379	0.239788	0.215172	0.209345	0.24742	0.288976	0.303336	0.367672	0.520579	0.652239
	0.981858	0.956028	0.976122	0.944107	0.907436	0.852195	0.824694	0.766212	0.815289	0.868298	0.72141	0.557636	0.516781	0.598428	0.699045	0.745243	0.873456	1	0.94037	0.826363	0.665261	0.584933	0.554272	0.465176	0.471667	0.544901	0.588841	0.676693	0.736085	0.694289	0.676131	0.707798	0.805805	0.944786	0.950132	0.797785	0.7949	0.889194	0.883872	0.813909	0.76653	0.865377	0.950482	0.848473	0.700159	0.630184	0.667711	0.764098	0.882521
	0.681343	0.62439	0.565409	0.632375	0.772556	0.822773	0.79933	0.774597	0.759743	0.715154	0.553823	0.342441	0.204587	0.206123	0.312622	0.411146	0.540494	0.660164	0.770667	0.846127	0.874331	0.900363	0.932385	0.977307	1	0.86816	0.571131	0.31375	0.14759	0.0659692	0.0726326	0.0509414	0.032728	0.115238	0.203049	0.27234	0.349503	0.393625	0.37555	0.354823	0.391189	0.438263	0.437894	0.37579	0.310934	0.29583	0.288227	0.287883	0.3997
	0.363268	0.350042	0.301884	0.28752	0.223967	0.258146	0.351035	0.292344	0.220596	0.264043	0.313823	0.334265	0.271777	0.259001	0.298344	0.23469	0.142079	0.190805	0.362565	0.578989	0.766838	0.796078	0.890222	1	0.843007	0.55375	0.403191	0.372776	0.32931	0.332302	0.370796	0.340747	0.331189	0.380537	0.42345	0.482877	0.451424	0.339643	0.299154	0.351893	0.395344	0.358762	0.326467	0.384966	0.375431	0.296402	0.333833	0.344739	0.338674
	0.815718	0.769235	0.761027	0.820795	0.913482	0.881264	0.757065	0.747525	0.781398	0.786278	0.858374	0.931917	0.901153	0.854449	0.801969	0.784946	0.773795	0.717537	0.77685	0.807552	0.826509	0.853441	0.852906	0.85789	0.8944	0.955832	1	0.943754	0.952215	0.91089	0.741524	0.762488	0.73291	0.583551	0.578016	0.635938	0.637792	0.650129	0.712581	0.70903	0.604835	0.55514	0.58244	0.696294	0.767431	0.733973	0.755679	0.819644	0.860919
	0.738501	0.696074	0.801649	0.800953	0.709464	0.652765	0.680011	0.864579	0.995789	1	0.838797	0.654359	0.57444	0.556816	0.625864	0.727631	0.787077	0.699547	0.535185	0.439162	0.422314	0.4354	0.311147	0.230243	0.254718	0.223892	0.208525	0.219252	0.150679	0.086872	0.135868	0.156049	0.132282	0.201616	0.337995	0.398437	0.426109	0.491496	0.489168	0.50501	0.597002	0.719311	0.775868	0.746358	0.770226	0.868081	0.979735	0.979541	0.956778
	0.942734	0.769788	0.718771	0.896456	0.765923	0.579392	0.547544	0.545602	0.615214	0.70716	0.659086	0.643032	0.70491	0.582521	0.422365	0.376463	0.358716	0.456911	0.572174	0.72508	0.813838	0.739675	0.808806	1	0.996899	0.824032	0.794345	0.795896	0.780599	0.714112	0.648439	0.687186	0.702241	0.788191	0.878035	0.800011	0.617621	0.520678	0.66646	0.743718	0.681359	0.690421	0.625055	0.585813	0.644073	0.705397	0.731437	0.75217	0.837355
	0.922742	1	0.903609	0.462479	0.352256	0.542862	0.593764	0.557128	0.52048	0.535218	0.365173	0.216358	0.378465	0.487986	0.657048	0.702777	0.64929	0.457297	0.419624	0.402991	0.263032	0.361163	0.5024	0.544472	0.572314	0.570042	0.534062	0.520673	0.324894	0.132813	0.225711	0.425484	0.435928	0.406292	0.492376	0.54044	0.557784	0.662897	0.683722	0.569189	0.564139	0.73744	0.714577	0.527791	0.429114	0.443622	0.505976	0.669009	0.925703
	0.767432	0.826205	0.817557	0.584814	0.498319	0.653154	0.713773	0.704889	0.670244	0.640748	0.665765	0.762755	0.831829	0.886746	0.921578	0.925761	0.96646	0.962002	0.879415	0.749738	0.671492	0.610918	0.745808	0.994878	1	0.968295	0.939432	0.746379	0.572934	0.428412	0.286956	0.201431	0.277197	0.422515	0.423655	0.37707	0.336494	0.317013	0.281028	0.251712	0.299854	0.369434	0.388123	0.413817	0.460347	0.553016	0.526232	0.393376	0.380652
	0.84531	0.587688	0.44357	0.379718	0.367711	0.436809	0.494777	0.47917	0.554068	0.639134	0.613628	0.576163	0.611193	0.634502	0.632491	0.711175	0.787308	0.861935	0.92348	0.927023	0.91989	0.916514	0.930736	0.810206	0.697225	0.599249	0.564529	0.624014	0.634446	0.60473	0.512007	0.530269	0.611616	0.683508	0.720678	0.734122	0.695984	0.705765	0.802816	0.857553	0.81994	0.756191	0.874184	0.961272	0.97095	0.918628	0.790128	0.785955	0.953179
	0.560443	0.600675	0.617719	0.61099	0.7214	0.893052	0.990076	1	0.976998	0.954921	0.928439	0.928408	0.856683	0.870347	0.97536	0.918748	0.815152	0.794565	0.789386	0.811329	0.789542	0.689747	0.664056	0.630394	0.582552	0.511378	0.389016	0.29733	0.243192	0.241265	0.281228	0.287167	0.290934	0.311487	0.295565	0.233028	0.213699	0.279154	0.319691	0.296056	0.356707	0.478476	0.488082	0.424136	0.376137	0.367567	0.400763	0.412672	0.435433
	0.353205	0.249661	0.221932	0.36877	0.602539	0.730831	0.812835	0.821537	0.778948	0.782473	0.814868	0.907314	1	0.992938	0.916516	0.90687	0.895936	0.868914	0.770529	0.6252	0.51138	0.423993	0.484325	0.429006	0.286187	0.335038	0.434033	0.40877	0.344452	0.278112	0.162498	0.251455	0.534654	0.748498	0.841197	0.844334	0.884031	0.783107	0.502451	0.357785	0.324356	0.377959	0.37715	0.245262	0.184626	0.146253	0.0797244	0.164232	0.374894
	0.795026	0.635622	0.541536	0.584077	0.569242	0.617127	0.642363	0.577748	0.485655	0.466646	0.588695	0.632821	0.60439	0.495488	0.496775	0.588594	0.563017	0.56105	0.620125	0.629084	0.561361	0.485874	0.493867	0.602703	0.590688	0.496558	0.390475	0.348423	0.336898	0.32377	0.343387	0.35099	0.391086	0.411413	0.397348	0.464698	0.574303	0.568911	0.54981	0.637731	0.681269	0.711183	0.869853	0.943966	0.892093	0.967952	1	0.997936	0.981094
	0.833083	0.830892	0.800011	0.759187	0.657982	0.628411	0.76945	0.853613	0.873832	0.811438	0.716201	0.63713	0.550063	0.590573	0.594456	0.571481	0.611008	0.547569	0.510232	0.516072	0.490289	0.475538	0.495232	0.555935	0.600862	0.583771	0.50199	0.419426	0.364175	0.365698	0.356402	0.31917	0.379462	0.46042	0.540303	0.725105	0.877008	0.926727	0.959811	1	0.973898	0.871766	0.847942	0.845288	0.725696	0.739275	0.78248	0.706541	0.684679
	0.823608	0.785943	0.807242	0.825726	0.861218	0.918009	0.978159	0.957499	0.880698	0.783623	0.648045	0.518155	0.349861	0.214634	0.180251	0.233857	0.363964	0.425988	0.40206	0.379142	0.371658	0.362049	0.359113	0.363337	0.391945	0.33137	0.310886	0.578332	0.835599	0.853212	0.827045	0.754321	0.606777	0.486288	0.317518	0.200598	0.201482	0.180446	0.165497	0.153271	0.155738	0.212272	0.308447	0.460036	0.539184	0.709238	0.99993	1	0.863785
	0.555275	0.620124	0.561968	0.5298	0.505593	0.477035	0.606862	0.797916	0.87576	1	0.948737	0.735014	0.548364	0.321349	0.240871	0.213201	0.165631	0.15094	0.167642	0.257574	0.356461	0.358788	0.363494	0.424931	0.413407	0.310187	0.241834	0.301367	0.338758	0.262901	0.20093	0.153767	0.0858635	0.0594844	0.0877845	0.103506	0.1481	0.20056	0.184798	0.16571	0.182872	0.17406	0.178168	0.274899	0.350092	0.385	0.429994	0.423276	0.416731
	0.808294	1	0.987679	0.956508	0.99394	0.944043	0.849473	0.856719	0.865586	0.849231	0.795532	0.680598	0.559797	0.4211	0.309663	0.238776	0.215848	0.244848	0.228926	0.229919	0.23193	0.251386	0.316454	0.334733	0.357768	0.383915	0.385545	0.401462	0.421652	0.452284	0.427535	0.428063	0.497009	0.526713	0.511673	0.483089	0.457161	0.355783	0.256165	0.243819	0.256029	0.2199	0.179925	0.233287	0.267603	0.278483	0.361022	0.388531	0.368761
	0.510304	0.458402	0.459454	0.521456	0.670431	0.788606	0.863473	0.984737	1	0.898975	0.78918	0.689725	0.626357	0.578647	0.556783	0.568296	0.603663	0.547457	0.42211	0.332716	0.341718	0.410394	0.437171	0.47902	0.535626	0.56905	0.597928	0.615907	0.597837	0.523947	0.444544	0.37357	0.377758	0.432277	0.437011	0.442968	0.483934	0.597951	0.540332	0.429918	0.497382	0.517293	0.494696	0.484661	0.511126	0.588127	0.626491	0.661766	0.601475
	0.500429	0.575875	0.631176	0.733916	0.815913	0.881256	0.982499	0.984081	0.975738	1	0.948977	0.842873	0.72006	0.57486	0.404386	0.27148	0.192124	0.151929	0.171301	0.211839	0.262822	0.252713	0.211331	0.213515	0.186311	0.178051	0.240093	0.269121	0.26376	0.297568	0.340626	0.355155	0.386082	0.391538	0.323268	0.303244	0.306342	0.334064	0.400227	0.459793	0.457703	0.441804	0.4643	0.415017	0.365292	0.340672	0.298415	0.297631	0.384388
	0.665029	0.639589	0.534846	0.610411	0.787875	0.84712	0.870978	0.93418	0.855619	0.648149	0.575769	0.58875	0.75812	0.954902	0.965438	0.981913	0.96191	0.988361	1	0.962854	0.864781	0.639985	0.454958	0.447524	0.386976	0.25537	0.25462	0.355247	0.502629	0.65127	0.735303	0.775327	0.75905	0.677212	0.640768	0.729801	0.824089	0.904955	0.993022	0.910253	0.754824	0.563747	0.374592	0.322326	0.305419	0.32882	0.411917	0.481282	0.50489
	0.622624	0.711962	0.900516	1	0.936125	0.912258	0.87167	0.805039	0.762539	0.746564	0.771387	0.820389	0.771299	0.595524	0.542657	0.559288	0.527811	0.474994	0.477982	0.490935	0.52286	0.681277	0.822199	0.887461	0.899721	0.874769	0.889146	0.946589	0.922285	0.747718	0.532941	0.363558	0.345283	0.366111	0.322416	0.349658	0.467162	0.477243	0.393172	0.318955	0.244735	0.267188	0.242413	0.26302	0.360746	0.366788	0.394269	0.441185	0.566782
	0.508817	0.583816	0.598195	0.659795	0.599989	0.533412	0.738367	0.852431	0.852397	0.898601	0.932332	0.946212	1	0.965944	0.772058	0.713237	0.674506	0.552885	0.571722	0.564767	0.508494	0.504981	0.547608	0.621418	0.534818	0.434676	0.416035	0.45364	0.462871	0.394243	0.402462	0.475207	0.587926	0.651466	0.705232	0.8105	0.77053	0.727395	0.759157	0.698173	0.688218	0.705369	0.657029	0.62251	0.643696	0.615617	0.487596	0.433988	0.453667
	0.273957	0.356621	0.385445	0.344964	0.332194	0.239735	0.1608	0.209397	0.361935	0.481985	0.533787	0.515592	0.421438	0.329818	0.304298	0.289582	0.292802	0.321287	0.291977	0.229074	0.224842	0.24142	0.267266	0.265642	0.145833	0.0424599	0.0535668	0.133892	0.235929	0.252472	0.263637	0.254835	0.212081	0.280101	0.450558	0.543815	0.462287	0.46431	0.561131	0.606785	0.651774	0.754795	0.891022	0.989139	1	0.859148	0.62601	0.494843	0.386022
	0.444131	0.587603	0.771338	0.929935	0.990651	0.933499	0.889241	0.86975	0.868566	0.958851	1	0.883441	0.767029	0.756797	0.768715	0.832252	0.834419	0.801231	0.821643	0.848275	0.884588	0.770323	0.685901	0.6764	0.571485	0.494538	0.434808	0.38122	0.346692	0.330054	0.294144	0.28999	0.36286	0.391876	0.344986	0.287885	0.298274	0.381896	0.388748	0.393857	0.477344	0.478713	0.463194	0.358874	0.293175	0.305663	0.315074	0.336154	0.297042
[truncated: 665 more rows]
[truncated: 1 more columns]

## Sheet: panel b
		Peak Location (odd laps)		Peak Location (even laps)
		174.6		45
		88.2		156.6
		27		163.8
		30.6		174.6
		9		41.4
		131.4		149.4
		30.6		102.6
		19.8		149.4
		5.4		174.6
		127.8		59.4
		160.2		73.8
		124.2		30.6
		52.2		124.2
		1.8		145.8
		16.2		81
[truncated: 777 more rows]

## Sheet: panel c
	data											model
[truncated: 2,001 more rows]

[truncated: 5 more sheets: panel d, panel e, panel f, panel g, panel h]
