# Supplementary material for: Entorhinal cortex directs learning-related changes in CA1 representations
Source: Nature. 2022 Nov 2;611(7936):554–62. doi: 10.1038/s41586-022-05378-6 (PMC9668747; doi:10.1038/s41586-022-05378-6)
Supplement: Supplementary file 7 — Source Data Fig. 5 [file 41586_2022_5378_MOESM7_ESM.xlsx]

## Sheet: panel b
	environment A
	0.854392	0.243381	0.947773	0.148157	1.27965	0.642759	0.22714	0.206256	0.317496	0.0541335	0.121175	0.134031	0.149795	0.428185	0.263455	0.0644417	0	0.0526235	0.233777	1.97113	0.111876	0.321265	0.657227	0.106187	0.217798
	0.862836	0.237595	1.54071	0.163619	1.27376	0.839605	0.127922	0.276055	0.27893	0.0858877	0.0727971	0.0857421	0.197092	0.646635	0.789244	0.0193406	0	0.221443	0.134446	2.63159	0.303429	0.0951247	0.731568	0.169013	0.205566
	0.735107	0.107054	0.970232	0.207705	1.45317	1.00401	0.0503046	0.212779	0.42166	0.0812075	0.163116	0.487651	0.394801	0.312176	0.557632	0.0737645	0	0.217269	0.253523	2.13686	0.59989	0.200643	0.797006	0.316383	0.489742
	0.99218	0.362687	1.96601	0.0922573	1.68908	0.645826	0.313704	0.138148	0.217485	0.16075	0.10862	0.323117	0.513578	0.431608	0.945419	0.179972	0.0296739	0.210521	0.225933	2.82482	0.238464	0.0888223	0.660052	0.223615	0.302124
	1.06833	0.165273	1.52802	0.103392	1.72212	0.510013	0.122895	0.116304	0.325962	0.116182	0.0397991	0.528734	0.49532	0.280544	0.810771	0.121779	0	0.0866991	0.15458	2.30203	0.368182	0.107515	0.902864	0.365144	0.181527
	0.895459	0.324024	1.73334	0	1.11506	0.526944	0.198461	0.346371	0.233624	0.130802	0.0569669	0.0867694	1.1264	0.424002	0.439122	0.128482	0.0376211	0.0266596	0.222137	3.35507	0.421053	0.478343	1.0769	0.259599	0.0961345
	1.10941	0.22874	1.45285	0.203222	1.53	0.670397	0.170913	0.128128	0.18644	0.525197	0	0.157505	0.465454	0.0624781	0.807985	0.096761	0	0.168278	0.155299	1.98699	0.573228	0.388579	0.955234	0.277891	0.144177
	0.902129	0.285459	1.55083	0.053153	1.76941	0.644617	0.20491	0.37171	0.321424	0.202767	0.0372182	0.0893751	0.617829	0.159297	0.172715	0.233333	0	0.173008	0.138317	3.86988	0.701819	1.14178	1.13473	0.305764	0.117732
	1.40913	0.241596	2.12673	0.120461	1.91687	0.531509	0.164154	0.418804	0.447925	0.0352525	0.111481	0.480145	0.889616	0.230244	1.14602	0.506226	0.0667309	0.170503	0.220746	2.37384	1.17786	0.383376	0.837251	0.416214	0.514741
	1.4047	0.0720642	1.94123	0.14886	2.19813	0.873532	0.349558	0.252659	0.555594	0.0883898	0.128686	0.233253	0.923759	0.253224	0.657901	0.200795	0	0.106772	0.274109	3.35488	1.10075	0.98302	1.10525	0.396799	0.838259
	1.16296	0.317286	1.87853	0.184053	2.11048	0.673231	0.085943	0.494782	0.532111	0.305144	0.0387309	0.228962	1.12024	0.446758	0.63167	0.517489	0.10048	0.13083	0.265148	3.26398	1.55287	1.60229	1.14917	0.355372	0.395956
	1.49737	0.24162	1.21105	0.040847	2.73374	0.643241	0.275799	0.467468	0.433783	0.454798	0.156927	0.31261	0.942501	0.519099	0.546798	0.486848	0	0.201465	0.269066	2.98526	1.65575	1.25161	1.16431	0.526104	0.536179
	1.53799	0.108565	1.851	0.275859	2.68764	0.662745	0.190981	0.312818	0.583903	0.265496	0.0629663	0.17315	1.58002	0.684896	0.896743	0.653641	0	0.196223	0.430955	4.24163	1.36401	1.42816	1.474	0.407565	0.936083
	1.002	0.254459	1.91555	0.286086	2.91183	0.696295	0.290032	0.694414	0.705624	0.298203	0.149232	0.394272	1.1844	0.523105	1.25624	0.387488	0.0476835	0.269978	0.365394	3.20534	1.51568	1.15209	1.48939	0.552453	0.943547
	1.43914	0.376975	1.63185	0.217539	3.15915	0.841063	0.147616	0.549845	0.558292	0.345067	0.157625	0.351755	1.30408	0.489198	1.17201	0.236825	0	0.247789	0.296949	3.62659	1.15531	1.92053	1.47811	0.554261	0.965515
	1.81051	0.236382	1.60169	0.224964	3.0541	1.02284	0.172215	0.801502	0.986362	0.605047	0.0925365	0.603756	1.25692	0.501908	1.01303	0.439183	0	0.378926	0.207752	2.71446	0.927283	1.48952	1.78156	0.503158	0.926082
	2.35436	0.347151	1.47003	0.369536	3.11147	0.718408	0.113469	0.55654	0.664443	0.590831	0.117822	0.617664	1.68263	0.856213	1.04215	0.534947	0.0293453	0.35562	0.620095	3.11453	1.14404	2.24837	1.91945	0.605791	0.948229
	2.14084	0.663034	1.79304	0.135394	3.06706	0.791215	0.0887183	0.826448	1.07482	0.501973	0.219557	0.89125	1.92171	0.496951	1.19456	0.526869	0.0318865	0.439655	0.644857	3.31905	0.909069	1.77015	2.06974	0.924221	1.14804
	1.96485	0.6228	1.53339	0.506613	3.77934	1.5371	0.241953	1.47521	0.876156	0.696773	0.153159	0.623149	2.03355	0.715062	1.51174	0.397436	0.0317517	0.359742	0.660223	3.21685	0.93405	2.18939	2.37417	0.960305	0.912415
	2.05745	0.565245	1.32751	0.490225	3.66126	1.31555	0.109902	1.82781	1.48889	0.998174	0.249827	0.696083	2.01299	0.312737	1.00693	0.0496609	0.0175023	0.680436	0.783942	3.58203	0.892429	2.00007	2.89666	1.71321	0.802275
	2.25062	0.561354	2.10923	0.803554	3.93397	1.04162	0.323196	2.22516	1.43803	1.67491	0.41083	0.509083	2.50731	0.311348	1.85329	0.61519	0	0.350462	0.93343	3.7949	0.814896	2.50665	2.73584	2.13938	1.6362
	2.83863	0.344327	1.64085	1.28676	3.93243	1.927	0.347539	2.11085	1.54307	1.98326	0.31684	0.239046	2.43854	0.540513	1.33118	0.968866	0	0.729177	1.16944	4.0575	1.1239	2.95005	3.10574	2.8918	1.73588
	3.07484	0.381169	2.16714	1.52484	4.28629	2.87192	0.280181	2.35393	2.17251	2.28121	0.886301	0.730388	2.51525	0.245202	1.2643	1.53951	0.0264091	1.53471	2.04745	3.63646	1.8674	3.95937	3.56018	3.24563	2.26211
	3.28267	0.521389	1.89551	1.89019	4.45226	2.60351	0.460652	2.48289	1.683	2.75527	1.12136	1.86001	3.00963	0.523427	1.68394	2.82978	0.279681	2.23145	2.06896	3.90309	1.9418	4.31173	3.67782	4.128	2.41654
	1.64902	0.439998	2.83574	5.36841	4.68698	5.07085	1.37225	5.95737	2.56445	2.21254	4.05557	2.68613	3.73355	0.84123	1.25067	3.23974	2.27563	4.49874	4.34215	3.84963	2.80586	3.38108	5.09138	5.79102	5.29317
	2.44396	0.29801	4.91674	6.5433	5.44444	5.81394	4.65099	5.00111	2.46407	2.4634	5.52952	4.96728	4.79238	2.22086	4.44375	5.55112	5.05042	5.18687	4.2029	4.8765	2.41435	1.53174	4.42306	4.10585	6.08412
	4.62263	0.132693	5.60016	5.64599	4.74295	4.61458	3.73213	2.22071	3.00819	4.64323	5.44112	6.50425	3.87627	3.06873	5.2817	4.99568	3.65505	4.87789	3.1254	6.20582	2.74576	1.31885	2.93224	2.29846	5.68405
	5.12301	0.379375	5.62897	3.39952	4.48058	3.54637	2.12055	0.982724	1.20548	3.28898	4.38818	5.73013	3.07327	2.38922	4.84869	4.19311	2.00793	4.23376	1.75941	6.58455	2.00882	0.980073	2.47284	0.893502	4.90789
	5.22652	0.509816	5.08142	1.22387	3.62266	1.86194	0.982921	0.850203	0.589843	2.16101	2.98887	5.4687	1.32219	1.60019	3.57396	3.32604	1.07583	3.67151	1.07116	5.92282	2.09871	0.932403	2.00746	0.351587	3.96189
	4.77827	0.587362	4.28628	0.185187	2.88656	1.30115	0.437146	0.882065	0.416375	1.04142	1.77774	5.2157	0.704394	1.2936	1.87965	2.77604	0.275409	2.62483	0.657458	5.60112	1.7483	0.2906	1.74593	0.254365	3.8952
	3.78911	0.93953	3.43418	0.176483	2.26124	0.829013	0.305861	0.763761	0.587399	0.730276	0.753118	4.93091	0.412447	1.81976	1.214	2.43034	0.178953	2.0426	0.458482	5.13464	1.34387	0.392877	1.58002	0.228518	3.21316
	2.71083	0.85764	2.32356	0.021188	0.968114	0.521153	0.362563	0.74214	0.285797	0.582658	0.586057	4.95016	0.347062	1.42081	1.15307	1.58209	0.0641128	0.981815	0.308903	3.87217	1.69092	0.317758	1.45201	0.127592	2.55176
	2.2656	0.483745	1.53169	0	0.944015	0.734683	0.143905	0.325219	0.375664	0.623984	0.399152	3.79694	0.323349	0.917234	0.590932	1.22109	0	0.557574	0.331766	2.91948	1.22204	0.544757	1.13359	0.135901	2.55439
	1.66889	0.383751	0.729156	0.0489949	0.667686	0.750477	0.14114	0.352454	0.286262	0.701567	0.224228	3.38446	0.306196	1.21832	0.712594	0.899386	0.0282905	0.333544	0.455412	2.25702	1.01988	0.38943	1.03096	0.114499	2.24034
	2.10866	0.139275	0.265473	0.0549925	0.486329	1.26934	0	0.655566	0.42978	0.794111	0.113815	2.72286	0.197531	0.7201	0.74066	0.691923	0	0.29912	0.330463	1.53022	1.32999	0.505165	1.33024	0.0878171	2.12022
	1.87162	0.102775	0.314254	0.100714	0.783043	0.653155	0.0749266	0.334993	0.265689	0.595243	0.131002	2.62068	0.586862	0.965196	0.607521	0.523909	0	0.237271	0.337655	1.78502	0.529909	0.526513	0.853961	0.123819	1.94482
	1.65374	0.21107	0.44686	0.0472643	0.435006	0.73624	0.130631	0.456063	0.405021	0.482015	0.104295	1.79923	0.404132	0.984514	1.01839	0.578668	0	0.168382	0.362308	1.73339	0.617772	0.398083	1.12205	0.0567644	1.17334
	1.44296	0.112796	0.723112	0.144375	0.727846	0.525462	0.143928	0.359176	0.389114	0.389138	0.0625	1.31861	0.387851	0.884358	0.488939	0.695059	0	0.230147	0.167063	1.72146	0.545695	0.792239	0.931992	0.0978474	0.840254
	1.13607	0.0596007	0.473779	0.115726	0.838955	0.671131	0	0.297493	0.677947	0.621739	0.226695	1.07035	0.278525	0.762418	0.783524	0.596373	0.0527412	0.0956864	0.196712	1.83849	0.446627	0.782247	1.02379	0.0178734	0.613462
	1.317	0.0768063	0.734388	0.161798	1.37877	0.905873	0	0.517125	0.52937	0.314724	0.0627268	0.624888	0.537385	0.729068	0.46476	0.472324	0	0.0803896	0.134485	2.49109	0.49618	0.491102	0.893413	0.0255271	0.680427
	1.59443	0.106021	0.552814	0.0904263	1.2894	0.810711	0	0.555208	0.402904	0.438292	0.281652	0.553459	0.303589	0.823684	0.314441	0.63322	0	0.132997	0.243656	1.59719	0.454136	0.354627	0.936468	0.0660679	0.48589
	1.51041	0.0161406	1.0579	0.0677971	1.05249	0.710693	0.120329	0.294133	0.594443	0.445575	0.273505	0.308551	0.580314	0.613457	0.583108	0.502101	0	0.146185	0.198026	2.04627	0.357656	0.904452	0.763076	0.0795618	0.427514
	1.09074	0.162156	1.03563	0.242286	1.63445	0.516444	0	0.614602	0.312627	0.585515	0.136752	0.724433	0.562701	0.663217	0.442626	0.448077	0	0.437193	0.275995	2.09363	0.446546	0.502776	0.90203	0.128628	0.455209
	1.54945	0.266569	0.729188	0	0.442593	0.691845	0.168509	0.0347436	0.59066	0.435142	0.595842	0.774366	0.145907	0.390104	0.567832	0.164091	0.0243576	0.0597218	0.0865007	2.33781	0.232461	0.452484	0.869228	0.300401	0.312327
	1.59692	0.0693967	1.38383	0.0369525	0.359271	0.526959	0.147748	0.0826523	0.720957	0.519419	0.336524	0.219008	0.193378	0	0.249799	0.0799216	0	0.103136	0.195372	1.31368	0.184004	0.239349	0.793975	0.246698	0.10339
	1.66687	0.0658497	1.18379	0	0.739104	0.64596	0.148195	0.0376301	0.477392	0.492237	0.224703	0.241759	0.102378	0.155766	0.482102	0.0917142	0.0443115	0.0490498	0.122816	1.47924	0.429603	0.182633	0.805551	0.140307	0.0932647
	2.23897	0.248209	0.684007	0.0461657	1.19394	0.588913	0.19173	0.165753	0.309624	0.0384682	0.140095	0.323421	0.150093	0.249699	0.486021	0.159915	0	0.388648	0.110323	1.91763	0.194517	0.362114	0.741682	0.174424	0.125365
	0.911995	0.315875	0.776159	0.242934	1.0811	0.687198	0.106211	0.151885	0.14746	0.275526	0.207224	0.200077	0.358926	0.0800801	0.333551	0.139012	0	0.276877	0.0744696	1.76442	0.123513	0.226275	0.86833	0.10821	0.0819495
	1.21934	0.247019	0.68254	0.0586507	1.3647	0.681312	0.309016	0.142987	0.333336	0.21014	0.132298	0.742159	0.178821	0.321333	0.785432	0.024721	0	0.41861	0.114318	1.66572	0.176788	0.0901843	0.61682	0.230693	0.0980919
	1.42982	0.397473	1.16589	0.55354	1.76262	0.882258	0.16942	0.359862	0.382112	0.0537026	0.231264	0.143591	0.495717	0.566462	0.727264	0.103474	0	0.0596486	0.127513	2.55311	0.149745	0.168667	0.445703	0.145241	0.135504
	environment B
	0.64627	0.328418	0.113357	0.192782	0.0474952	0	0.343667	0.354431	0.125056	1.13498	0.494745	0	1.07753	0	0.174326	1.0756	0.0458663
	0.972109	0.111306	0.225333	0.248684	0.0620847	0.166645	0.386101	0.209523	0.126952	1.61837	0.483864	0.084234	0.999876	0	0	1.26236	0.0502955
	0.6595	0.150181	0.14216	0.243211	0.220291	0.105782	0.427104	0.197422	0.255064	1.7642	0.406747	0.101722	0.84018	0	0	1.40622	0.0830737
	0.611859	0.137732	0.0926334	0.259256	0.0300017	0.0464978	0.219203	0.224545	0.306718	0.926924	0.403915	0.00852666	1.05887	0	0.053526	0.974377	0.0714291
	0.71615	0.112677	0.171495	0.293325	0.183611	0.0279511	0.420831	0.104288	0.318315	1.44292	0.621359	0.0326045	1.1556	0	0	1.11462	0
	0.830937	0.115531	0.204405	0.340988	0.0496888	0	0.441783	0.17034	0.263405	1.52667	0.40863	0.0240501	1.09882	0	0	1.58571	0
	0.583793	0.0909632	0.324763	0.351398	0.108793	0.0620178	0.23152	0.260175	0.231544	2.10157	0.840361	0.0275804	0.932081	0	0.036001	1.10893	0
	0.948284	0.117017	0.251356	0.506858	0.0558928	0.0901648	0.388718	0.280705	0.381843	1.77768	0.535727	0.0198389	1.29896	0	0.0401294	1.82061	0
	0.754038	0.0286229	0.0273065	0.546567	0.181278	0.0583689	0.578907	0.182092	0.165202	1.64484	0.828632	0	1.51526	0	0	1.5644	0
	0.531669	0.0502873	0	0.439217	0.248155	0	0.384289	0.227261	0.257095	1.59637	0.786719	0.0471973	1.31053	0	0.0523474	1.70675	0
	0.298322	0	0	0.489827	0.17358	0.0841351	0.417173	0.18474	0.0825259	1.09474	0.940412	0.04114	0.54708	0	0	0.9309	0
	0.454055	0	0	0.345178	0.0796345	0	0.420647	0.217363	0.228853	0.770792	0.560406	0.0470238	0.524137	0	0	0.598314	0
	0.61216	0	0.154514	1.09564	0.191462	0	0.265202	0.0832549	0.130992	0.820436	0.890592	0.0440655	0.35528	0	0	1.28112	0
	0.669956	0	0.222388	1.22453	0.0186213	0	0.363645	0.181943	0.178729	1.15425	1.04372	0.0757149	0.871754	0	0	1.90148	0
	0.98766	0	0.39536	1.192	0.103273	0.100684	0.598273	0.12165	0.165636	1.32483	1.30951	0.0912023	1.42546	0.0256035	0.0758956	2.28647	0
	0.778268	0	0.312522	0.951951	0.0952667	0.111614	0.525162	0.195058	0.22324	1.81885	1.37553	0.0488397	1.61886	0	0	2.47708	0
	0.985065	0	0.136008	0.981893	0.205497	0.22511	0.485363	0.322387	0.204521	2.08786	1.83273	0.0388852	1.65182	0.0329036	0.0764807	2.74119	0
	0.977103	0	0.411931	1.15508	0.178612	0.178815	0.495061	0.308052	0.357859	2.13626	2.03885	0.141555	1.69674	0	0.0906303	2.73105	0
	1.22759	0	0.392155	1.51649	0.468607	0.328255	0.635119	0.386793	0.529994	2.71496	2.7106	0.26204	1.45201	0	0.0429376	2.92464	0
	1.15209	0	0.401749	1.72824	0.531525	0.304716	0.776236	0.476927	0.717268	2.67159	2.45186	0.392593	1.67791	0.0174323	0.034926	3.01827	0
	0.894802	0	0.18209	2.50289	1.05082	0.529645	0.84048	0.419192	0.85721	2.627	3.24877	0.541707	1.83022	0.0248593	0	2.70592	0
	1.18721	0.0748698	0.224984	2.20465	1.03797	0.214378	1.11631	0.583475	0.800162	3.39885	3.04998	0.804771	1.89879	0	0.086086	3.12418	0.0688895
	1.37267	0.166046	0.314541	2.3487	1.34674	0.672798	1.32208	1.06591	1.19377	3.35656	3.27912	1.18497	2.14555	0.0106776	0.0481918	2.81247	0.0305713
	1.46451	0.149821	0.317786	2.29706	1.0709	2.04731	1.52731	1.61494	1.3592	3.34436	3.77441	1.24823	2.25411	0.0457909	0.120985	2.72149	0.312928
	1.81876	0.0453753	0.375117	2.47114	2.81426	2.15622	1.42643	4.30956	2.36544	5.10552	4.63306	2.27804	3.82395	0.42101	1.92464	6.27297	1.64127
	3.04884	0.596631	0.864281	4.3935	3.35275	1.99723	1.67104	5.49157	4.77267	3.16272	6.00756	4.17792	4.23165	2.25935	1.74699	4.41466	2.17429
	4.4712	2.0486	1.88903	5.26862	3.05714	1.61738	3.21678	5.21737	5.87007	1.60982	6.83574	5.84511	3.29017	2.08704	1.10247	2.38716	1.28648
	5.39922	2.67428	3.38178	5.77995	2.59012	0.954721	4.9142	4.65419	5.26764	0.999668	5.78842	6.22518	2.28999	1.83971	0.60758	1.18765	0.806659
	5.6713	2.95418	3.78268	5.67614	2.68058	1.02848	5.31281	4.16199	4.4057	0.528995	5.03224	5.92493	1.43811	1.1945	0.203766	0.707831	0.41663
	5.1046	2.22246	2.93151	5.7653	2.48537	0.281533	5.05833	3.63906	3.50709	0.470904	4.10295	5.74073	0.994874	0.88213	0.290922	0.558821	0.485716
	4.33983	2.02854	2.33028	5.49421	2.3677	0.250994	4.26811	2.58066	2.08659	0.279117	2.97744	5.00782	0.281288	0.539011	0.268031	0.148248	0.29695
	3.95986	1.24014	1.83827	5.03551	2.11173	0.20795	3.94078	2.04485	1.25743	0.163793	2.37456	4.2069	0.555031	0.458777	0.321251	0.46428	0.214736
	3.6826	1.01995	1.19101	4.89193	1.90426	0.142173	2.97659	1.25718	0.755648	0.305565	1.648	3.57441	0.298254	0.289054	0.165652	0.429131	0
	3.60196	0.757302	0.990028	4.52385	1.62638	0.167959	2.22045	0.859741	0.456029	0.417842	0.866393	3.16038	0.132519	0.193422	0.121577	0.507074	0.087486
	2.93511	0.704593	0.465267	4.23223	1.33835	0	1.77315	0.514254	0.224166	0.211463	0.474031	2.48421	0.131466	0.12369	0	0.554201	0.142401
	2.83008	0.673137	0.129254	3.71527	1.23323	0	1.37527	0.447487	0.0730327	0.295479	0.309856	1.94863	0.501017	0.028338	0.141363	0.555148	0
	2.25994	0.46069	0.31972	3.0405	0.874142	0.0525818	0.955607	0.417149	0.0585638	0.158627	0.0949363	1.5623	0.317628	0.0303266	0.0289835	0.565593	0.124248
	1.72072	0.495216	0.286361	2.64818	0.825529	0	0.62348	0.383461	0.130547	0.236325	0.0945309	1.11342	0.48007	0.0114696	0	0.568066	0.0487691
	1.23705	0.274796	0.42621	2.20049	0.612349	0.0532238	0.585284	0.237138	0.132904	0.368041	0.114327	0.955698	0.637519	0.0226889	0.044101	0.465034	0.17733
	1.28919	0.440412	0.528566	1.78631	0.207697	0.0652669	0.3643	0.188717	0.0446481	0.510269	0.117214	0.674438	0.691174	0	0.210949	0.715819	0.117639
	1.08768	0.31131	0.431047	1.26543	0.36498	0	0.476997	0.241186	0.0856168	0.338897	0.098508	0.483057	0.586258	0.027433	0.0426214	0.472403	0.18908
	0.704482	0.269284	0.246275	0.987996	0.340256	0.100472	0.224757	0.0956277	0.0804932	0.211779	0.16425	0.360145	0.925723	0.0161375	0	0.733532	0.067838
	0.694899	0.182008	0.421824	0.692144	0.132636	0.0527254	0.315088	0.226664	0.140454	0.696945	0.140234	0.157653	0.597087	0	0.0986533	0.672177	0
	0.712978	0.0718029	0.278058	0.490469	0.115348	0.102208	0.347945	0.304347	0.176304	0.628225	0.154695	0.0351807	0.757629	0.0232831	0.0952163	0.789931	0
	0.549024	0.261727	0.187532	0.37987	0.172505	0.0933663	0.309661	0.503409	0.136295	0.625847	0.0913694	0.0488417	0.83663	0.0205497	0.0953737	0.931099	0
	0.921233	0	0.361088	0.245801	0.189161	0.0498194	0.42867	0.238689	0.0684506	0.705959	0.172491	0.0346511	0.997771	0	0	0.904864	0
	0.647473	0.179142	0.208465	0.245934	0.217765	0.112743	0.267612	0.329892	0.154719	0.992124	0.24106	0	0.998811	0.0242438	0	0.919177	0.0328619
	0.69832	0.340591	0.360974	0.178094	0.0310941	0.0698192	0.158727	0.253015	0.128409	1.28192	0.339187	0	1.22918	0	0.11547	0.787327	0
	0.804595	0.458505	0.361444	0.166918	0.0862104	0	0.262224	0.161212	0.0786079	1.12183	0.201517	0	0.682256	0.0573612	0.0752763	0.963565	0
	0.524579	0.227891	0.168868	0.139342	0.0743547	0.16609	0.313116	0.111552	0.154315	1.33164	0.268138	0.0176143	0.823312	0	0.0478268	1.02668	0.0201407

## Sheet: panel c
	environment A
	17.5894	19.6463	18.062	20.2298	22.7954	25.3372	13.1758	20.9167	17.9657	19.7379	19.3934	12.1522	24.9087	11.744	17.6812	18.9086	17.3714	20.1825	20.4376	22.7623	16.3827	18.0982	24.0044	26.9994	17.3294
	17.4276	18.335	17.3595	19.5793	22.4507	25.6996	13.7313	19.9631	17.2488	20.7003	19.4388	11.7582	24.1872	11.4302	16.552	19.3714	17.7053	19.6805	21.9569	21.0522	13.457	17.9194	24.4847	27.2109	19.4711
	14.5231	21.512	16.9515	17.7497	20.0291	26.3974	14.0367	19.6331	17.0918	18.3027	16.6487	12.6013	24.7489	11.3503	17.8557	18.4462	17.7939	18.7378	20.8906	21.6085	16.7669	13.9295	26.0197	27.3812	19.1844
	20.5281	19.6287	15.5702	18.805	21.3152	25.6249	14.9782	19.5091	18.6347	20.3929	18.5234	11.7082	25.1153	12.2877	17.9902	19.7456	17.6809	18.6116	21.0904	21.2769	16.2262	18.8427	25.6412	28.0932	19.0234
	19.5182	20.6436	15.9173	18.7291	25.5539	25.0562	14.7004	19.2127	19.7635	22.6434	20.5149	13.3404	25.0649	11.855	12.9708	18.2604	16.5227	19.4273	20.0983	21.4725	16.2448	18.4157	25.3147	28.0178	18.7691
	20.995	26.8204	17.4437	17.5555	27.7018	25.9312	14.3456	19.2266	18.8146	21.1145	22.6911	13.8903	25.6122	12.3222	15.357	19.7788	17.5295	19.0345	19.7008	21.591	16.0518	20.5457	25.1779	27.3221	18.1033
	22.3434	27.7093	19.515	17.3029	29.2962	27.4592	14.217	21.7456	17.6812	19.2126	23.2568	13.7388	24.8637	14.3588	18.1245	18.9971	18.5847	18.1973	20.3211	22.041	16.4672	20.3307	24.4477	27.5884	17.7208
	22.4477	27.4644	19.5336	18.2096	30.1993	28.3958	14.2271	20.1634	18.0171	19.3575	22.6373	13.1685	23.8113	15.1904	19.3492	19.6538	18.032	17.2484	21.5921	21.8062	16.3873	19.6687	23.2248	26.2804	17.9528
	21.9205	29.426	19.3386	17.1592	29.3128	27.611	14.8046	19.2751	18.6419	20.1683	23.1522	13.2124	23.1901	15.5559	18.7223	19.2717	18.8168	17.6074	22.1269	21.9335	15.585	18.8804	23.6208	26.316	17.4122
	22.5067	29.4069	18.6189	18.126	30.1967	26.3989	13.8274	19.3661	18.9226	19.8126	22.585	12.6064	26.1654	14.4165	19.064	19.476	19.5908	17.8591	22.7597	21.0565	15.9543	18.7846	23.9764	27.0341	17.736
	21.0214	28.6268	18.5493	19.1234	29.908	26.3637	14.2577	18.2446	16.4702	18.5721	22.4365	12.4927	26.0265	13.3391	15.8189	17.6345	18.8736	17.3508	22.7253	21.8679	14.8761	17.6741	23.8967	27.3865	18.4509
	21.3509	27.7213	18.4439	16.886	28.7345	26.3817	14.3601	17.4012	15.1263	17.7331	20.067	12.1646	25.009	13.5472	18.1645	18.4697	17.3441	17.2912	21.8641	21.6994	15.1308	16.6536	24.5937	28.0383	19.3145
	19.5164	27.3798	18.0949	16.6219	28.7885	26.9564	13.9708	15.6451	16.7457	16.6958	19.7751	11.4858	26.8898	13.2105	17.7625	17.5713	17.4704	16.6821	20.5247	21.9671	14.3108	15.9986	24.0049	27.361	17.6831
	20.188	26.7297	18.0074	15.7485	28.635	26.7943	14.0987	13.336	16.4975	14.5378	18.6277	11.4426	27.2804	12.0207	15.6591	16.5574	16.3227	16.637	20.3031	22.004	14.1752	15.0208	24.0606	27.8983	17.7863
	18.8645	25.7685	17.1594	15.6889	28.6629	25.7255	14.6124	13.9377	16.4455	14.1632	18.9802	12.2681	27.3638	13.3798	14.4519	15.7204	16.2285	16.9511	21.1502	22.9022	14.684	15.4119	24.7941	27.2496	18.1741
	18.8022	26.9389	18.0477	15.5363	27.1293	25.7044	14.5839	13.2198	15.8414	14.5305	18.56	11.5065	27.1617	13.5995	14.9332	16.018	17.2419	16.3346	21.198	22.9064	15.3372	14.6716	24.3964	25.99	17.4144
	17.3918	24.8377	18.6478	16.3997	26.1357	25.1606	14.2715	13.305	14.9039	15.1563	18.717	10.5649	26.4561	12.4344	18.7372	15.6334	17.1638	15.9003	20.195	23.3708	14.5578	13.6631	23.7909	25.3121	16.1302
	18.2169	22.4006	18.1919	15.284	25.1563	25.0548	14.7218	13.8703	14.905	14.7674	19.0977	11.1296	25.4913	11.5495	17.8072	16.2224	16.3873	15.5453	20.0452	23.8635	14.2351	13.6983	23.4771	24.5251	15.6404
	16.7793	19.2512	18.9653	15.3706	24.8371	25.2716	13.1736	13.1475	15.4235	14.5419	18.4971	10.9079	25.1386	11.7366	16.4012	13.4798	15.9136	15.091	19.528	23.2108	14.5562	13.7346	22.853	23.5801	17.4873
	16.8948	17.5664	19.3997	12.7889	23.2899	23.5647	14.3991	13.4465	14.4208	15.1818	17.6606	10.7993	24.3926	12.2823	15.4172	20.1095	15.4726	13.5129	18.4848	23.5359	13.3635	13.4755	23.352	23.2766	17.6801
	16.5184	16.5641	18.8095	14.4376	21.4581	22.0523	13.0651	12.3612	13.1792	14.6607	16.2951	10.6436	22.7618	12.0639	14.7512	14.5587	15.6046	14.1007	17.4266	22.9642	13.7832	12.6294	23.6753	22.5166	17.664
	14.5994	14.569	15.8746	12.368	20.5652	21.9464	12.5145	11.4782	14.2872	14.084	15.3441	11.0769	19.6043	11.7971	13.497	14.0137	14.3016	12.0311	16.5568	23.3188	11.5164	12.6647	23.3822	20.2186	18.5688
	12.8285	11.9457	18.0925	12.1292	19.3702	19.4303	11.3019	11.5482	13.5936	14.0576	14.3747	9.53616	14.9168	12.0011	14.5047	13.8111	13.4925	10.2505	12.7911	21.9968	8.07045	10.6348	17.345	17.4196	16.1937
	16.3228	14.043	19.7549	12.1857	20.4981	19.1914	10.5049	11.8517	14.2314	15.3244	13.5166	8.59517	13.5196	10.6967	16.8683	12.8403	12.5748	11.424	13.9375	21.7684	8.88364	9.86556	15.1653	16.66	15.7468
	17.6974	13.6125	18.9367	8.57746	15.1499	14.9061	8.00366	8.62885	13.0129	13.7429	14.0786	9.80615	11.345	11.1949	15.6302	12.7862	10.8467	9.74008	10.8804	22.4265	9.90425	7.2559	13.9134	11.5109	13.4371
	14.7943	9.46489	15.6474	8.02689	14.7635	10.6448	7.13674	6.58743	13.9806	13.5356	13.6188	9.7483	8.53161	8.26345	9.59763	10.681	7.53989	7.33019	10.0995	16.8701	11.6516	8.04389	13.4124	10.4699	12.3035
	12.0131	8.97771	13.8504	7.46763	14.5442	9.45683	8.78533	11.3536	11.4	12.2421	12.8603	11.9348	7.66778	8.42413	9.23595	9.74871	8.76568	6.95425	10.0838	14.2404	11.9929	9.01617	15.4208	13.7465	13.1946
	12.1576	9.29412	13.565	11.7477	15.3453	10.9781	9.06426	14.5172	11.2912	8.53237	13.6092	12.8223	10.1414	8.00929	7.74638	9.97894	9.98783	6.95594	12.1982	14.0432	13.4835	10.2593	17.5119	18.2137	14.2955
	12.051	9.40205	11.3216	14.3936	16.0487	15.2097	10.2345	15.8061	14.6366	8.78977	12.9316	12.7806	14.4228	9.00141	8.57898	10.6496	11.0277	8.2299	12.9221	12.6514	14.524	10.5406	19.5861	21.5693	15.5121
	10.7467	9.9519	10.6435	17.7462	15.4287	19.1426	10.5051	16.1958	17.5158	11.7093	14.7579	12.7695	17.1393	9.32665	10.1584	11.4432	13.2373	9.51335	14.9328	11.9629	13.7163	11.2492	20.6858	22.7863	14.8535
	9.88521	10.083	11.4134	18.3695	16.6462	21.8053	11.7448	17.0738	18.7347	13.1568	15.2899	11.2959	19.4203	8.67215	12.543	11.6241	14.3622	11.6767	14.3289	11.4563	14.386	11.2509	21.2628	23.6318	15.8273
	13.7377	11.1132	13.9877	19.1528	19.7369	24.2191	12.4288	16.0541	18.5462	14.1424	15.5951	10.6581	20.1175	9.44418	12.5244	13.4073	15.4956	13.4701	15.9084	11.5328	13.4021	12.8918	22.4701	24.6818	16.8097
	14.8752	17.4911	12.8829	20.4306	21.2364	24.2391	13.9917	17.5974	18.8281	15.1475	16.464	11.597	21.6479	9.75928	14.4908	13.6984	16.2326	14.8146	16.6095	11.906	14.0092	12.4074	22.8791	25.6529	16.7717
	15.4899	20.9041	14.1762	18.7406	21.6545	25.3672	14.3718	18.6858	21.6008	15.6915	16.5088	11.4658	22.9469	11.1627	14.8027	14.4476	14.8538	15.948	15.9652	14.3263	14.3322	13.689	23.4427	25.8977	16.3284
	16.8969	20.9321	18.5999	17.8685	22.1686	27.1306	15.7515	17.6171	21.7021	16.9028	17.9929	11.7762	25.0872	9.99846	14.4803	15.2025	16.4514	17.0483	16.8707	15.5715	13.0331	14.3109	24.0924	26.4006	15.8418
	18.2065	22.208	19.869	18.9208	23.394	28.6184	15.4076	18.5663	21.2753	17.3851	17.7299	10.7663	24.2133	11.2245	15.0748	16.3555	17.7326	17.4441	16.83	16.4167	14.7778	15.07	24.9966	26.0149	15.8966
	18.9987	24.3283	17.2529	19.0293	24.6104	27.8675	15.8048	19.1221	20.6994	17.084	19.3076	10.0007	24.2784	10.524	16.4234	17.4257	17.7071	19.0851	17.0275	18.9359	14.774	14.0951	24.9239	26.0374	16.452
	17.6225	24.9969	19.2536	19.1449	26.0988	25.5225	16.067	20.0248	21.4805	17.3339	19.2017	10.4789	25.6653	9.83212	15.146	18.4452	18.1396	19.6356	17.8312	20.0187	14.677	15.3536	25.0071	27.4936	17.2017
	17.8932	26.1815	18.1291	20.4496	25.9892	24.6277	16.5515	19.5963	21.7311	17.3163	18.8969	10.0859	25.0291	10.156	16.2576	18.426	18.3677	20.0563	17.7003	21.8092	14.9495	14.5418	24.3465	27.2654	17.3162
	18.309	27.429	18.1373	18.5191	26.1769	24.6755	15.6803	20.1723	20.3879	18.2159	18.8052	9.90979	25.5074	11.5524	17.3548	18.6013	19.0791	19.7987	19.6683	22.5539	13.1216	15.7074	25.1376	26.1008	17.7805
	19.2595	27.8254	18.2439	19.1237	25.7286	24.4585	15.66	19.2692	20.1859	18.7732	18.2495	9.79572	26.4936	10.6449	17.4553	18.0343	17.7699	20.7885	19.7569	23.5365	15.1656	15.4292	25.4067	25.2283	18.5491
	18.0922	27.4879	16.1797	18.8816	26.1616	23.5541	14.6112	20.4593	21.9475	18.4045	18.3969	10.9612	26.9941	11.2092	17.633	18.311	17.827	20.4589	19.5708	21.717	14.3775	15.9462	25.7012	25.6004	18.5012
	18.9657	28.0736	17.8117	16.997	25.5924	23.1283	15.1679	19.5502	20.7934	17.5379	16.6141	9.76389	26.8551	10.4001	15.0123	18.7168	18.159	19.6852	18.5058	21.997	13.7605	15.1347	25.6511	25.3449	18.5853
	18.269	27.1732	16.117	19.668	23.6979	23.2804	14.4944	18.7316	20.872	17.1593	12.1191	9.44673	26.2572	10.3895	17.7616	18.4554	17.0306	19.1763	19.1136	22.4659	12.6394	12.8936	26.0165	25.0375	18.3987
	18.0707	27.6411	17.9931	17.1814	22.9207	24.3063	14.3858	20.7372	18.8792	16.1822	13.5189	11.9048	26.5108	12.226	18.6784	19.0232	17.9	19.4	17.8746	21.3449	12.7888	11.8347	24.7241	26.9508	17.9643
	17.3604	24.9026	13.0363	18.6041	19.8976	24.4306	14.9459	20.4138	18.8287	15.3681	16.9393	14.1817	25.5131	13.6898	19.0904	17.9393	17.7418	18.6262	18.4703	20.4526	14.3952	16.9988	24.5835	26.9602	17.3297
	18.0949	22.3957	19.008	19.6338	20.9039	24.1069	15.211	20.7197	18.3344	14.8986	15.9457	14.0949	26.3749	13.1047	17.1488	18.9448	16.7899	20.0892	19.0754	21.9533	13.8052	16.6949	24.8362	26.7447	17.7734
	16.1355	21.9276	20.0745	17.9748	20.238	25.3698	16.5699	20.8074	19.2219	15.9881	19.5185	12.9456	26.7959	12.9208	16.7187	20.5743	17.8306	18.9411	19.7977	21.099	16.1504	17.1837	24.2046	28.2764	17.6271
	18.1691	18.3897	17.5238	19.5586	21.9681	25.7875	15.6061	21.089	18.8707	18.2872	19.574	10.6335	26.201	12.6139	15.9684	21.2125	17.8671	18.3625	20.1302	23.0511	15.0849	16.6537	24.0876	27.7494	18.0187
	15.61	20.3584	18.207	19.6362	20.3487	24.8096	13.2214	21.8237	19.1195	17.4396	17.0855	12.5641	24.9067	12.6755	15.1231	20.2237	18.4924	18.8534	20.1248	22.5802	18.2735	20.2811	23.0422	27.1956	18.3681
	environment B
	16.998	11.6895	15.4858	25.3475	14.6379	11.8067	26.7771	12.8689	26.613	17.7093	22.6458	28.4537	13.0138	31.2287	10.8847	14.3083	14.6717
	17.5903	12.7401	15.5119	25.0351	15.18	10.9959	25.974	12.418	27.0847	18.0247	22.7576	28.1021	13.0554	30.5008	11.7843	14.443	15.1689
	17.0345	12.462	16.2462	23.9571	15.2316	10.9303	25.7266	12.7942	26.9981	17.9274	22.4128	27.9461	14.3493	30.301	12.076	13.9866	14.713
	17.5921	12.3801	15.9217	23.814	14.9155	10.9947	25.6813	13.1625	27.0473	18.7685	23.1455	28.2811	13.8811	29.4379	11.6407	15.4855	14.8707
	17.0358	11.7938	15.9085	23.795	15.6336	11.2029	24.8518	13.723	27.3337	19.0754	23.5852	27.7971	14.0862	30.7364	12.6965	13.6626	15.7238
	17.2987	11.158	14.1814	23.3706	14.862	11.7022	25.1244	13.4751	26.6737	18.1366	24.5387	27.7322	13.1861	28.2299	11.7133	13.4859	14.4225
	16.2645	11.2147	12.5756	21.9317	15.3728	11.9776	25.2361	13.0303	25.9942	18.5082	23.8834	26.875	13.3402	28.1139	11.2113	12.5643	14.5286
	15.8965	11.9014	9.78414	21.9813	15.1393	11.724	24.1631	12.758	25.2645	16.9171	22.5268	25.6865	15.1294	27.4629	11.3638	12.9286	14.4251
	16.2164	11.7304	12.7767	20.956	14.3797	10.0418	23.2217	12.968	25.9561	16.3209	23.5818	26.1046	13.0753	25.8718	10.474	13.3215	15.0196
	15.1055	10.9925	19.8099	20.1311	13.13	10.082	22.5567	11.5078	24.155	14.0608	22.942	26.0834	11.6333	23.5614	10.4372	11.3153	13.6749
	17.0222	12.2191	19.5612	20.857	13.8426	12.9951	21.7463	11.6137	24.4601	14.4803	22.8677	25.5525	11.846	23.4353	10.0183	9.31403	14.5657
	13.2331	12.3479	16.208	20.179	13.5213	12.3119	20.159	12.1888	21.4107	12.2207	22.0069	23.4657	9.03018	23.5913	9.10671	9.43673	14.3863
	13.5742	14.2456	13.9478	19.7848	14.0557	10.4254	18.7036	12.9257	20.1553	12.8212	21.2556	21.2676	11.9903	21.9038	10.1219	11.3191	14.4245
	14.0402	15.8866	14.77	18.9512	15.212	11.4649	17.6129	13.8865	19.5007	14.8869	22.4079	22.7943	13.96	21.1709	12.6729	13.1466	17.3226
	14.2011	15.607	14.0415	18.8966	15.2533	11.5594	15.6978	14.469	21.487	16.3909	23.2468	24.2698	14.9481	21.4213	12.9674	13.942	18.8981
	15.0994	15.8585	14.9231	18.536	15.81	11.1092	16.7698	14.3553	21.1996	17.8673	24.5429	23.9336	14.4974	20.6741	14.4621	13.9023	18.9425
	15.0376	15.6342	13.0131	19.6941	14.1469	12.2694	18.1923	13.5935	21.7832	17.7772	24.5415	23.4629	15.1713	21.5521	12.5874	13.7561	20.2892
	14.1636	13.9729	14.991	19.897	14.1107	11.9637	18.0802	13.5388	20.7015	18.935	24.4187	22.3212	15.1431	22.1128	12.4093	13.5193	19.7324
	14.0097	13.7215	15.216	20.6132	13.4702	12.2378	16.8694	13.7843	20.7192	19.7305	24.1069	21.9562	15.5281	21.2095	12.9554	13.1959	19.7627
	15.1207	13.2815	14.073	22.2069	12.5573	12.0307	16.4367	13.1883	20.0421	19.1381	24.4613	21.0906	15.5216	21.5845	11.8988	13.8189	18.1849
	14.9676	12.5041	14.3833	21.5049	12.1201	11.3052	15.9716	13.2505	19.0047	18.9428	24.2444	20.0808	15.5152	21.2763	11.851	13.7073	19.0364
	15.1237	13.0515	14.0168	21.1372	11.627	10.2286	16.2022	12.2517	18.1036	19.5877	23.031	18.7178	15.0019	21.4157	11.4467	13.7044	18.5213
	13.4731	11.4211	15.2267	21.3928	10.5255	11.7846	17.0112	11.1736	17.2975	18.6079	23.0298	17.0603	14.6473	20.2191	10.2263	13.5715	16.7489
	14.0184	12.098	14.4875	22.714	12.5599	10.3303	15.8735	11.0696	17.2644	18.8635	21.9524	17.243	14.5118	20.8106	10.7703	13.9378	16.0333
	14.5448	12.0983	13.4926	22.8264	11.0019	10.5537	15.807	9.55958	14.3446	12.039	20.196	16.578	11.1684	18.1605	8.26707	8.21359	13.7611
	13.2388	11.5953	14.8775	22.2278	12.0552	11.7973	15.8514	10.3276	8.99267	9.2242	15.8378	14.7618	9.81754	12.8243	7.42711	6.50765	12.2563
	11.863	10.3551	12.6084	20.9292	13.974	9.806	13.9804	11.5132	9.16732	11.4005	13.1351	13.5298	9.82274	11.8541	7.86689	7.33098	13.296
	10.9833	10.1264	11.0364	19.2064	13.456	14.0019	10.9547	11.439	10.3738	12.1945	12.2494	14.4051	10.2604	12.4752	7.97635	7.6589	15.3547
	10.6799	10.0571	10.412	17.3159	13.775	15.7372	9.39242	10.4411	10.7685	14.0417	12.2916	13.9717	10.1511	13.4671	9.7724	8.37773	15.6973
	10.8398	10.0933	10.7783	16.4522	13.2321	14.5772	9.69957	10.1853	12.4	14.8753	13.3639	13.3929	11.0403	13.5363	8.64186	8.60231	18.571
	11.8563	10.2683	10.5037	15.43	13.2606	17.1289	9.6636	10.5345	13.3946	15.5857	14.1526	13.1025	11.7053	14.5431	10.4454	9.59578	16.1543
	11.6504	10.4461	11.7035	15.0618	14.2796	17.3645	10.1257	11.1007	15.4268	15.294	15.663	13.5455	11.7214	15.8673	9.67592	10.0861	18.0545
	11.8151	10.4002	11.7377	14.2431	13.7873	15.2334	10.6779	11.905	15.0954	16.0072	17.1131	14.758	12.9849	17.5432	10.5126	10.7741	17.2591
	11.2908	10.6147	11.7719	13.5381	12.7267	17.0807	12.2137	11.452	16.6319	16.8765	19.0024	16.3403	12.4331	20.4458	9.66889	11.3541	17.3501
	11.9564	10.92	12.5157	13.0924	12.5572	13.7861	12.3823	13.2309	18.038	17.7613	20.7243	17.5052	12.816	22.6343	11.3592	10.9132	18.0251
	11.3729	10.4723	12.2391	12.0243	12.1775	13.5007	13.7875	12.3488	20.0135	18.6435	20.868	18.6218	12.8377	24.6293	11.2668	11.0409	18.2826
	12.3266	10.3839	13.5061	11.7131	11.8894	14.452	14.8421	12.8106	21.3157	19.4232	21.2568	19.4455	12.5076	26.1528	10.882	11.9156	15.8711
	11.6221	10.3983	13.6898	12.2226	11.4778	13.2055	16.6951	12.8018	21.5329	19.207	22.6327	20.9724	12.4869	27.3172	10.7037	12.3057	17.5567
	14.0082	10.3985	14.1973	13.9814	12.8244	13.4416	18.6563	13.7849	23.366	19.3288	22.7997	23.0133	12.7836	27.6265	11.3705	13.3894	17.1827
	13.7758	10.1985	13.297	15.1653	12.3896	14.1803	19.3058	13.0186	24.7369	18.7924	21.5239	23.7796	12.7973	28.7651	11.0912	12.7231	16.7024
	14.8559	10.5244	14.9484	16.0625	12.4854	12.5457	20.4482	13.1546	25.9014	19.4516	20.1987	24.401	12.5075	29.603	11.6407	13.1438	16.1376
	14.8435	10.9705	15.3271	17.1348	12.8408	12.1095	21.9387	11.9958	27.8854	19.6194	21.267	25.6067	12.1994	30.3517	12.4316	12.9694	15.5621
	16.271	11.0397	15.5156	18.6696	12.4031	11.7531	22.8656	13.2033	27.9916	20.3795	21.8894	26.5892	13.5562	30.3241	11.0943	13.5856	15.3968
	14.9861	10.5357	16.1755	20.819	12.2651	11.5865	23.2355	12.7606	28.7078	19.6502	21.0656	27.235	12.1222	31.1272	12.7878	13.6482	16.6973
	15.6313	10.6978	15.6221	21.5712	11.8404	10.9816	23.6238	13.4826	28.1747	19.0074	20.668	27.8389	12.8267	30.9715	11.1537	13.5835	16.1742
	15.1035	10.4685	15.9048	22.4507	12.1537	12.6285	24.6992	13.3799	28.4308	19.4255	18.4476	28.1827	12.2914	31.7261	11.8385	13.9678	15.5835
	16.8827	9.66375	15.5302	23.3591	12.3241	12.4109	25.5167	13.4463	27.6264	19.535	19.3784	28.4878	12.7053	31.8759	11.8749	13.2761	15.7051
	17.6763	10.1446	16.1921	24.1783	13.0732	12.5615	25.6995	12.6838	28.1729	18.8455	20.5512	29.2148	13.3161	32.5262	11.9615	14.182	16.034
	15.8179	10.7144	15.8198	23.7013	13.3368	11.9863	26.4796	13.0757	28.1229	18.7034	21.5816	28.9255	13.025	32.0084	11.5582	14.3411	15.7452
	16.9852	11.3295	16.9505	23.3404	12.8954	11.1577	26.5797	13.0892	27.864	17.7086	21.9161	28.4939	12.8299	31.7282	11.3881	13.9286	15.0673

## Sheet: panel d
	odd laps
	1	0.982385	0.824494	0.63194	0.497671	0.32482	0.320666	0.539999	0.692795	0.735692	0.877519	0.878354	0.644366	0.467544	0.415003	0.471575	0.35403	0.0984308	-0.0163796	0.0378651	0.00927519	-0.0208518	0.138906	0.0597614	-0.158546	-0.253618	-0.324474	-0.356408	-0.324801	-0.272731	-0.102322	0.154201	0.31542	0.408112	0.5707	0.590263	0.502208	0.584979	0.637481	0.694723	0.624629	0.472525	0.402688	0.416966	0.668697	0.746511	0.617126	0.621331	0.745944
	1	0.991445	0.866691	0.715258	0.631075	0.583701	0.544067	0.443564	0.412242	0.446176	0.444616	0.423245	0.344835	0.335842	0.370279	0.371718	0.410107	0.469987	0.60123	0.613818	0.54259	0.543751	0.489454	0.439976	0.406082	0.340616	0.320848	0.340247	0.325557	0.274986	0.260229	0.297471	0.301692	0.313214	0.510929	0.688027	0.703886	0.630961	0.538689	0.560759	0.635935	0.611501	0.5303	0.568334	0.622953	0.640505	0.598426	0.549396	0.650421
	1	0.921875	0.835262	0.793322	0.825829	0.891493	0.644968	0.582168	0.607625	0.595675	0.666009	0.564031	0.47284	0.444629	0.427157	0.436744	0.394023	0.405173	0.451033	0.482698	0.460258	0.405959	0.433434	0.533221	0.623477	0.625269	0.555069	0.453418	0.436535	0.446309	0.419107	0.37681	0.325818	0.413924	0.441763	0.362249	0.481727	0.610236	0.61398	0.613053	0.676368	0.716001	0.697667	0.786776	0.939098	0.892287	0.837666	0.939069	0.947006
	1	0.913756	0.860273	0.786731	0.718749	0.771855	0.792891	0.638131	0.513519	0.537815	0.5918	0.504651	0.471136	0.426917	0.404302	0.418601	0.44764	0.54642	0.49074	0.44494	0.592199	0.537707	0.353201	0.335438	0.384177	0.405562	0.525892	0.57094	0.54342	0.648228	0.715593	0.598026	0.488534	0.515822	0.462914	0.555946	0.791848	0.881244	0.859256	0.806488	0.753865	0.767114	0.827929	0.793334	0.730402	0.690674	0.773857	0.759134	0.642247
	1	0.877103	0.617248	0.606495	0.624502	0.594207	0.526715	0.4192	0.295043	0.200416	0.238095	0.295388	0.232385	0.17752	0.219046	0.251055	0.300963	0.31226	0.221819	0.156596	0.0889706	0.0831803	0.206384	0.30562	0.303633	0.24844	0.285076	0.479672	0.512771	0.457128	0.512936	0.545341	0.545656	0.565375	0.695129	0.748425	0.60972	0.509456	0.53476	0.597223	0.663368	0.701573	0.65368	0.561127	0.562534	0.732158	0.853475	0.864753	0.90451
	1	0.930825	0.815224	0.709456	0.671091	0.584714	0.396454	0.303654	0.373896	0.477047	0.529359	0.586621	0.73075	0.809184	0.659725	0.574264	0.649868	0.708172	0.709287	0.623463	0.469083	0.361393	0.409504	0.417775	0.258547	0.0998577	0.0579674	0.156288	0.283345	0.364168	0.491121	0.579989	0.598079	0.617632	0.664332	0.757068	0.78243	0.720772	0.679674	0.753585	0.779381	0.690794	0.624613	0.625967	0.649071	0.662948	0.744983	0.816463	0.893106
	1	0.892608	0.760261	0.703864	0.799325	0.851372	0.776814	0.671275	0.660685	0.630817	0.605997	0.734299	0.852824	0.891335	0.934892	0.908233	0.948157	0.937296	0.807731	0.824567	0.891195	0.885461	0.810033	0.812051	0.830208	0.766249	0.762285	0.823296	0.794529	0.784916	0.772567	0.683105	0.61242	0.678675	0.662177	0.631909	0.691393	0.669746	0.648133	0.749659	0.811837	0.866182	0.828102	0.656173	0.620002	0.690024	0.768534	0.755214	0.852188
	0.883634	1	0.886045	0.686693	0.478075	0.319965	0.2228	0.220976	0.345159	0.516526	0.602933	0.560503	0.432731	0.380144	0.48649	0.581004	0.581909	0.550524	0.524215	0.476354	0.407074	0.379164	0.371043	0.304496	0.248359	0.256845	0.296832	0.335454	0.365613	0.43549	0.444201	0.420101	0.460716	0.515771	0.566023	0.61297	0.666474	0.630985	0.563956	0.543269	0.546277	0.540594	0.553582	0.527033	0.389342	0.316293	0.281562	0.200531	0.190274
	0.916056	1	0.946939	0.902789	0.828397	0.557628	0.354827	0.429663	0.599836	0.669364	0.624302	0.568714	0.600012	0.696711	0.644332	0.709949	0.883558	0.885465	0.834021	0.675579	0.529591	0.501362	0.445169	0.409151	0.364034	0.319378	0.417287	0.578121	0.661185	0.601118	0.613412	0.833423	0.831739	0.57932	0.598988	0.671903	0.626883	0.647553	0.620954	0.585435	0.470029	0.332734	0.28741	0.256507	0.291918	0.342714	0.403011	0.467581	0.499633
	0.99238	1	0.921614	0.7968	0.639734	0.532732	0.456948	0.377038	0.357945	0.346265	0.298746	0.226795	0.195025	0.135321	0.103587	0.121467	0.0572766	0.0186123	0.0601972	0.142926	0.173388	0.18306	0.137006	0.0414632	0.0294833	-0.00623353	-0.055909	-0.0394515	-0.00557164	0.0709158	0.126493	0.159873	0.274084	0.370897	0.408394	0.48498	0.535729	0.482874	0.388061	0.340636	0.278603	0.279652	0.438024	0.53021	0.492538	0.548366	0.635617	0.675118	0.654413
	0.954068	1	0.889496	0.798147	0.868344	0.95924	0.777676	0.587089	0.565018	0.506335	0.495504	0.624479	0.61231	0.452781	0.555508	0.72543	0.607121	0.584502	0.564578	0.51123	0.582936	0.508695	0.370827	0.370197	0.470556	0.385477	0.244391	0.225903	0.179523	0.196966	0.20931	0.186052	0.226171	0.303001	0.34167	0.301777	0.303949	0.386002	0.53807	0.654875	0.515493	0.40686	0.423776	0.52047	0.62835	0.622831	0.628934	0.675905	0.756933
	0.980755	1	0.97885	0.824967	0.742149	0.70433	0.67166	0.551039	0.425199	0.364015	0.382087	0.383208	0.289432	0.190838	0.223367	0.232949	0.188151	0.171618	0.14041	0.112969	0.0670663	0.15157	0.221824	0.123328	0.00382257	0.0610938	0.289401	0.38453	0.31886	0.306581	0.400669	0.460428	0.325654	0.146084	0.0948751	0.170916	0.163938	0.115681	0.174754	0.279614	0.39048	0.462249	0.5232	0.670267	0.663141	0.573486	0.628686	0.673412	0.777272
	0.990368	1	0.851859	0.819297	0.895457	0.95213	0.91109	0.845646	0.784025	0.750826	0.804678	0.806805	0.875152	0.93128	0.852846	0.87277	0.938703	0.8301	0.635181	0.533002	0.491511	0.447113	0.434239	0.435752	0.456326	0.487592	0.428529	0.448045	0.500228	0.389876	0.310953	0.358997	0.34726	0.317788	0.38903	0.395454	0.346972	0.346527	0.340609	0.382379	0.529781	0.660034	0.730065	0.770854	0.803934	0.833756	0.861365	0.852769	0.835028
	0.943051	1	0.854925	0.74117	0.747471	0.771522	0.644902	0.455388	0.318702	0.278688	0.433087	0.590425	0.678093	0.778757	0.776285	0.747308	0.671907	0.617775	0.634358	0.615662	0.570461	0.530702	0.495328	0.384823	0.240809	0.148036	0.0775546	0.0189881	0.0193492	0.0192078	0.0298897	0.0704304	0.1868	0.295471	0.318727	0.326721	0.271381	0.256632	0.260414	0.201126	0.175294	0.171502	0.13623	0.123651	0.0880945	0.130427	0.286538	0.396806	0.455325
	0.907754	1	0.974737	0.942617	0.947694	0.857318	0.705594	0.620865	0.580055	0.553433	0.518454	0.482225	0.461827	0.415722	0.379324	0.370823	0.394483	0.389682	0.35857	0.307427	0.266422	0.25195	0.190986	0.181013	0.200635	0.217644	0.239416	0.2454	0.247503	0.233801	0.307219	0.406813	0.444471	0.422409	0.36729	0.30987	0.230526	0.237574	0.332243	0.351584	0.286216	0.283604	0.359652	0.43621	0.437287	0.39984	0.404204	0.401534	0.458751
	0.998609	1	0.793745	0.673782	0.576188	0.617288	0.688055	0.694135	0.595776	0.56456	0.553233	0.504987	0.594557	0.631206	0.715695	0.820325	0.697202	0.550127	0.645791	0.919857	0.994354	0.895467	0.81784	0.878024	0.834208	0.64409	0.55591	0.498388	0.4029	0.419297	0.487132	0.513289	0.441263	0.404937	0.58272	0.616816	0.69086	0.705461	0.592232	0.549923	0.563192	0.613409	0.68833	0.679772	0.620466	0.672956	0.60593	0.531559	0.577802
	0.851648	1	0.978399	0.846966	0.644991	0.52736	0.450449	0.435221	0.537687	0.566192	0.502712	0.464537	0.425563	0.351988	0.289191	0.296781	0.408073	0.590284	0.611071	0.569654	0.581502	0.536921	0.377323	0.278164	0.265972	0.412385	0.629676	0.645328	0.6599	0.711462	0.822415	0.928556	0.950949	0.960355	0.94472	0.8343	0.756187	0.819702	0.837174	0.70491	0.552212	0.582966	0.550241	0.441728	0.507767	0.628593	0.6768	0.657183	0.578074
	0.829606	1	0.937933	0.92356	0.916851	0.843239	0.850634	0.798636	0.753499	0.71663	0.642087	0.587703	0.385029	0.257783	0.266859	0.264779	0.230557	0.175648	0.214068	0.278872	0.200425	0.221714	0.361255	0.35873	0.382777	0.511373	0.648146	0.639726	0.553333	0.411917	0.305398	0.489837	0.590903	0.57001	0.567942	0.555296	0.485954	0.415591	0.362671	0.229349	0.231291	0.327587	0.340658	0.270844	0.21939	0.189888	0.175173	0.153081	0.167914
	0.984247	1	0.965529	0.902725	0.71869	0.558369	0.53319	0.513592	0.534313	0.578176	0.58768	0.678221	0.726611	0.679389	0.652259	0.640643	0.664988	0.783994	0.688116	0.691481	0.809864	0.667177	0.683882	0.775813	0.750218	0.784583	0.820976	0.760684	0.7384	0.727158	0.691097	0.683969	0.701473	0.76843	0.898261	0.911875	0.807287	0.843818	0.89209	0.883927	0.84812	0.800045	0.866767	0.909491	0.826634	0.791243	0.82153	0.825796	0.899947
	0.965117	1	0.934186	0.698906	0.667965	0.693548	0.664994	0.716288	0.770001	0.750135	0.699101	0.682027	0.639266	0.668602	0.752068	0.778192	0.883291	0.86812	0.741026	0.736509	0.717964	0.686661	0.696513	0.727817	0.73161	0.666128	0.690378	0.680102	0.55562	0.522482	0.522263	0.516496	0.510087	0.508649	0.549282	0.544908	0.470689	0.507309	0.631793	0.760043	0.843468	0.75661	0.619654	0.652845	0.678126	0.696631	0.799733	0.846448	0.903178
	0.847488	1	0.928924	0.722863	0.598062	0.690672	0.708946	0.630845	0.634238	0.618192	0.612845	0.579764	0.499284	0.499789	0.408207	0.339344	0.375956	0.43518	0.47071	0.461405	0.499274	0.457065	0.378338	0.380199	0.394973	0.43733	0.44922	0.451433	0.455601	0.323936	0.250049	0.440761	0.499948	0.426728	0.51878	0.580254	0.557375	0.538516	0.565456	0.560146	0.531532	0.603623	0.701846	0.789489	0.926787	0.945485	0.890953	0.8556	0.801856
	0.975172	1	0.821655	0.602592	0.545735	0.463341	0.412517	0.506825	0.579623	0.626374	0.579732	0.349367	0.200226	0.209976	0.209373	0.181932	0.269844	0.28752	0.15053	0.103489	0.144873	0.135027	0.11313	0.100043	0.0630957	0.0196461	0.0636385	0.133998	0.134426	0.196061	0.325315	0.478484	0.598204	0.602034	0.507851	0.526475	0.558058	0.483277	0.435677	0.462446	0.575162	0.723004	0.86216	0.852842	0.808074	0.81118	0.727973	0.67813	0.625174
	0.895642	1	0.979532	0.772989	0.62632	0.649596	0.61857	0.469404	0.336639	0.218399	0.133667	0.120622	0.143799	0.205304	0.233897	0.186908	0.161256	0.207976	0.376188	0.429527	0.355731	0.344747	0.382186	0.433165	0.455224	0.378095	0.300165	0.308868	0.305913	0.360729	0.483936	0.531319	0.518302	0.474686	0.398981	0.322612	0.404696	0.465787	0.366327	0.321196	0.253558	0.221646	0.220267	0.222972	0.261698	0.298885	0.287291	0.362417	0.597282
	0.956641	1	0.957285	0.905666	0.913838	0.854837	0.731838	0.558907	0.451701	0.442919	0.420432	0.426802	0.47198	0.502779	0.547481	0.527764	0.491981	0.482826	0.454535	0.447586	0.428625	0.352178	0.287181	0.273902	0.295606	0.296454	0.297784	0.38672	0.495345	0.595834	0.669452	0.71286	0.707118	0.721353	0.796983	0.768702	0.692951	0.649394	0.57532	0.505742	0.459293	0.45195	0.442098	0.395918	0.417719	0.511958	0.606142	0.664781	0.766321
	0.938072	1	0.998388	0.997707	0.909761	0.79118	0.760083	0.843385	0.894187	0.865356	0.754758	0.693783	0.713967	0.652503	0.547612	0.489935	0.591753	0.715691	0.704708	0.706635	0.829181	0.934499	0.896063	0.732393	0.635389	0.620527	0.510836	0.4261	0.428778	0.361439	0.321835	0.321323	0.281931	0.315315	0.373014	0.436216	0.547508	0.694366	0.876599	0.843551	0.592728	0.466207	0.410011	0.377427	0.329302	0.247564	0.241604	0.323766	0.50019
	0.970394	0.992238	1	0.878712	0.69659	0.635021	0.718869	0.744308	0.663518	0.609057	0.608906	0.639519	0.574689	0.500167	0.457739	0.425958	0.425085	0.53321	0.580737	0.566705	0.619487	0.616878	0.580885	0.518193	0.522952	0.685601	0.798469	0.853345	0.961551	0.938762	0.841654	0.845706	0.78965	0.643421	0.556751	0.516339	0.533408	0.478958	0.352694	0.318073	0.271109	0.182511	0.168703	0.305129	0.545124	0.698219	0.800851	0.851867	0.877879
	0.878157	0.953819	1	0.910287	0.771183	0.71692	0.659457	0.627842	0.640435	0.613872	0.510006	0.418198	0.394985	0.346079	0.33032	0.446042	0.402693	0.311441	0.430169	0.563243	0.684303	0.693328	0.762965	0.951033	0.839007	0.578089	0.473539	0.569384	0.634699	0.608005	0.684745	0.747659	0.792145	0.846338	0.883223	0.810928	0.717408	0.730914	0.788874	0.848367	0.894155	0.912494	0.941719	0.994764	0.936614	0.790751	0.610708	0.57603	0.649728
	0.778113	0.935056	1	0.916067	0.822243	0.730937	0.727071	0.699001	0.614708	0.578872	0.528682	0.464666	0.432201	0.409612	0.416019	0.442025	0.392032	0.331938	0.281969	0.245693	0.195576	0.131125	0.123469	0.202958	0.282826	0.298605	0.23776	0.178766	0.199807	0.205228	0.218639	0.247159	0.25114	0.323132	0.472761	0.526884	0.508894	0.523441	0.514851	0.474138	0.517056	0.649428	0.690429	0.597623	0.628139	0.725182	0.590993	0.450131	0.500407
	0.809282	0.959438	1	0.97529	0.938018	0.850147	0.740576	0.644491	0.58539	0.619886	0.722533	0.82051	0.817322	0.677471	0.502206	0.392145	0.372173	0.40841	0.45307	0.413986	0.388725	0.401723	0.369128	0.33363	0.311015	0.235103	0.143165	0.122603	0.128324	0.163347	0.226473	0.236956	0.232396	0.2673	0.314716	0.447705	0.555158	0.591193	0.602891	0.542541	0.451146	0.431474	0.429789	0.418159	0.518058	0.600581	0.626193	0.661758	0.598985
	0.887374	0.960685	1	0.864099	0.816756	0.889494	0.827465	0.642714	0.585293	0.572224	0.525821	0.44541	0.31307	0.236946	0.209861	0.251247	0.287033	0.275776	0.264178	0.223444	0.186249	0.168602	0.174688	0.132787	0.112523	0.130102	0.133832	0.187476	0.221932	0.211748	0.227288	0.256411	0.270357	0.343468	0.377422	0.335118	0.325736	0.363204	0.315308	0.217139	0.153646	0.157544	0.224383	0.287326	0.311617	0.3087	0.373282	0.455517	0.538547
	0.667292	0.888388	1	0.947582	0.857336	0.772482	0.693875	0.561664	0.514925	0.517909	0.478316	0.436461	0.352222	0.293063	0.224972	0.212655	0.208816	0.177733	0.245737	0.415173	0.502473	0.472088	0.538151	0.647827	0.618559	0.61001	0.618824	0.552164	0.587857	0.65864	0.601734	0.652672	0.829383	0.859997	0.850412	0.650856	0.383696	0.344607	0.331372	0.261247	0.252365	0.306318	0.35413	0.276617	0.206663	0.259658	0.262603	0.318155	0.415105
	0.858923	0.914021	1	0.982254	0.824265	0.735941	0.61841	0.464286	0.401093	0.433179	0.441919	0.397442	0.427866	0.490058	0.483637	0.388101	0.323911	0.328601	0.328543	0.331783	0.354042	0.31871	0.307361	0.296191	0.299873	0.293384	0.271549	0.287317	0.354913	0.444833	0.445915	0.499582	0.643961	0.809819	0.892685	0.906097	0.976246	0.947746	0.801756	0.759742	0.746434	0.723333	0.798057	0.79185	0.690227	0.636562	0.628518	0.515708	0.461776
	0.7731	0.960786	1	0.912715	0.823611	0.705684	0.66783	0.536257	0.363446	0.2581	0.231813	0.431082	0.605821	0.486451	0.352533	0.376848	0.434612	0.503856	0.658125	0.827544	0.80583	0.832771	0.916269	0.949782	0.886805	0.687435	0.523514	0.374651	0.372173	0.570566	0.766265	0.862772	0.874447	0.806804	0.767484	0.726402	0.613702	0.373423	0.144194	0.100867	0.103305	0.121706	0.173967	0.150287	0.127669	0.208232	0.264317	0.403243	0.458659
	0.847377	0.951478	1	0.905787	0.826981	0.736239	0.646597	0.677963	0.623683	0.546784	0.495417	0.404168	0.378989	0.374153	0.414335	0.483192	0.595331	0.671665	0.714704	0.738852	0.756872	0.847898	0.924204	0.952122	0.897926	0.84263	0.793056	0.732156	0.69796	0.657749	0.65182	0.596124	0.459197	0.349203	0.320853	0.360135	0.426943	0.45444	0.472524	0.540911	0.593166	0.590989	0.576771	0.563576	0.567822	0.615893	0.599985	0.564432	0.522502
	0.798548	0.904709	1	0.916139	0.767905	0.808602	0.777658	0.643762	0.704418	0.734295	0.655556	0.591422	0.543893	0.499937	0.485497	0.547873	0.522218	0.463556	0.464876	0.412801	0.287295	0.302493	0.336754	0.264483	0.20639	0.139925	0.131526	0.209502	0.265028	0.338709	0.332174	0.296696	0.391476	0.603853	0.612189	0.393257	0.470992	0.544019	0.395136	0.430549	0.484764	0.404789	0.359306	0.287411	0.377487	0.491465	0.324063	0.213795	0.373427
	0.794276	0.923184	1	0.897002	0.811789	0.709152	0.608428	0.613447	0.559752	0.476907	0.454997	0.433075	0.452714	0.421328	0.35686	0.366331	0.454501	0.525435	0.557844	0.559292	0.481531	0.372044	0.326777	0.357045	0.355144	0.31182	0.264542	0.226234	0.209769	0.20601	0.223684	0.222265	0.176726	0.193682	0.338676	0.468027	0.53862	0.603987	0.577686	0.49724	0.483278	0.50185	0.505284	0.438656	0.383926	0.391971	0.431947	0.529246	0.53761
	0.946268	0.926999	1	0.971539	0.913097	0.945939	0.921503	0.734217	0.626915	0.600355	0.448873	0.351345	0.401913	0.522998	0.652044	0.744596	0.746401	0.680836	0.672599	0.667189	0.665906	0.591712	0.499551	0.561591	0.593874	0.672614	0.65154	0.545798	0.455557	0.311002	0.311838	0.39012	0.381203	0.309382	0.249091	0.301521	0.346533	0.298249	0.212352	0.228435	0.427391	0.500624	0.655324	0.872241	0.797276	0.659124	0.813013	0.992394	0.843202
	0.709556	0.811819	1	0.897413	0.698893	0.623794	0.47688	0.36191	0.380939	0.436112	0.42842	0.384464	0.278061	0.145504	0.113828	0.107791	0.0938222	0.153758	0.159509	0.0852488	0.0307483	0.0179042	0.113298	0.159148	0.128197	0.0882005	0.0482572	0.101287	0.0982855	0.0253757	0.0190523	0.020152	0.0983068	0.256441	0.432743	0.48778	0.465129	0.603144	0.642633	0.551483	0.542643	0.655017	0.723662	0.672029	0.682677	0.696904	0.738056	0.786135	0.807971
	0.69005	0.804228	1	0.884929	0.709139	0.623246	0.614258	0.488397	0.388097	0.456553	0.415819	0.4426	0.43129	0.466111	0.493172	0.447975	0.550918	0.618655	0.489559	0.355312	0.333069	0.415358	0.526764	0.568328	0.591628	0.633472	0.680298	0.498733	0.433724	0.776773	0.984086	0.840879	0.63924	0.617821	0.647684	0.680884	0.800689	0.804378	0.798835	0.794719	0.739426	0.673604	0.571087	0.530681	0.462262	0.585782	0.738	0.688895	0.72801
	0.749905	0.947746	1	0.869226	0.75517	0.661254	0.612336	0.61074	0.455616	0.400841	0.399371	0.362832	0.378663	0.375173	0.384862	0.409769	0.547299	0.731166	0.796205	0.770557	0.597917	0.592243	0.715824	0.581502	0.421014	0.371303	0.446772	0.520263	0.480804	0.575829	0.665899	0.651912	0.7201	0.812897	0.781634	0.758727	0.851867	0.840559	0.795151	0.82007	0.737508	0.795429	0.823836	0.717912	0.638697	0.697589	0.739398	0.748924	0.818395
	0.759902	0.977093	1	0.934871	0.924333	0.841193	0.774049	0.740695	0.671909	0.622557	0.5577	0.47834	0.387479	0.334965	0.334874	0.334449	0.302784	0.308991	0.341694	0.333607	0.444598	0.623863	0.760034	0.78303	0.6294	0.457247	0.337594	0.287019	0.295564	0.283099	0.321145	0.413977	0.50725	0.53935	0.51889	0.533059	0.563884	0.575919	0.519932	0.428035	0.394583	0.380139	0.361101	0.423551	0.509809	0.488819	0.369933	0.303	0.285557
	0.9221	0.977342	1	0.910166	0.680503	0.495096	0.415326	0.45101	0.589201	0.661109	0.679102	0.591276	0.509753	0.747685	0.939269	0.899382	0.830763	0.770628	0.796045	0.788215	0.76217	0.77672	0.747943	0.631261	0.61362	0.66914	0.627694	0.570202	0.673394	0.784861	0.709679	0.611212	0.555646	0.55043	0.491131	0.46317	0.458012	0.352473	0.403658	0.460284	0.414189	0.478455	0.653416	0.671217	0.588608	0.488042	0.423521	0.578997	0.739474
	0.742497	0.910158	0.975248	1	0.959455	0.885365	0.826073	0.786363	0.803271	0.822663	0.782526	0.740194	0.695424	0.670709	0.699529	0.716184	0.723889	0.726748	0.720748	0.703505	0.640671	0.615983	0.630863	0.583426	0.449351	0.293337	0.190912	0.132425	0.110022	0.110076	0.117926	0.146287	0.215974	0.282724	0.310734	0.319099	0.330929	0.34659	0.351115	0.334631	0.316747	0.319081	0.317294	0.304136	0.311835	0.320267	0.318162	0.322796	0.324553
	0.737646	0.882508	0.985241	1	0.949145	0.814558	0.665228	0.599133	0.585688	0.50943	0.434951	0.445	0.411974	0.334305	0.254812	0.214153	0.197052	0.155641	0.118713	0.108885	0.13544	0.173871	0.152735	0.202133	0.327932	0.327089	0.3318	0.403558	0.392044	0.316693	0.323255	0.313035	0.216049	0.133368	0.105578	0.19105	0.23236	0.29926	0.421176	0.393526	0.271953	0.220649	0.191415	0.190866	0.291212	0.318859	0.211835	0.125235	0.184334
	0.687517	0.893244	0.99557	1	0.950672	0.904923	0.851413	0.715343	0.57048	0.466818	0.394272	0.362721	0.506631	0.634162	0.67354	0.675946	0.589119	0.662582	0.730792	0.581377	0.466215	0.415799	0.374203	0.346459	0.305556	0.341065	0.589018	0.734446	0.709442	0.676423	0.714638	0.701198	0.610197	0.655084	0.747372	0.676309	0.625361	0.717261	0.721759	0.682208	0.609158	0.587878	0.543326	0.478785	0.438318	0.391925	0.320667	0.240696	0.281419
	0.710091	0.906545	0.991338	1	0.932168	0.732393	0.484257	0.333158	0.505624	0.707695	0.599608	0.404224	0.400146	0.398843	0.362511	0.340314	0.238083	0.177986	0.251679	0.261952	0.294687	0.335928	0.291653	0.322574	0.408554	0.59837	0.690051	0.644362	0.57774	0.429109	0.35603	0.438891	0.517414	0.502855	0.485014	0.472512	0.446075	0.630979	0.876293	0.836595	0.644023	0.676788	0.824074	0.872459	0.852197	0.840883	0.847143	0.772661	0.685997
	0.825979	0.840224	0.921589	1	0.845497	0.70431	0.641767	0.63156	0.665865	0.571549	0.509843	0.534619	0.581729	0.613365	0.573138	0.548219	0.517215	0.526079	0.565603	0.633991	0.747558	0.708528	0.530832	0.503646	0.633689	0.687893	0.684066	0.653364	0.684297	0.7088	0.601331	0.490536	0.366723	0.28996	0.363112	0.439011	0.482332	0.461862	0.432718	0.499717	0.660268	0.726939	0.707039	0.762118	0.606473	0.517499	0.576715	0.490469	0.44898
	0.889588	0.912644	0.983777	1	0.970955	0.967624	0.936943	0.896895	0.8702	0.851451	0.852429	0.836792	0.767711	0.662309	0.626433	0.646816	0.652556	0.61736	0.573093	0.517413	0.496754	0.498601	0.464942	0.481836	0.459204	0.344443	0.264256	0.267022	0.262816	0.254195	0.268667	0.198006	0.125993	0.115747	0.155583	0.26885	0.358027	0.360962	0.373011	0.400925	0.508054	0.675304	0.78139	0.842868	0.867318	0.841119	0.821717	0.854158	0.854819
	0.6019	0.838811	0.944097	1	0.953589	0.876371	0.857105	0.757845	0.670909	0.734015	0.813936	0.725722	0.658522	0.692488	0.648771	0.611766	0.588769	0.537087	0.493971	0.547506	0.640338	0.54911	0.379848	0.372357	0.4974	0.458399	0.357653	0.337085	0.28162	0.246608	0.190937	0.209302	0.31099	0.462199	0.586191	0.59987	0.720707	0.695073	0.604321	0.670513	0.595882	0.487697	0.501532	0.505674	0.448976	0.428078	0.336736	0.287197	0.267814
	0.768572	0.833682	0.939245	1	0.896977	0.807278	0.787935	0.765999	0.826363	0.831367	0.976985	0.93477	0.657714	0.549215	0.424782	0.422936	0.522049	0.594044	0.663731	0.594735	0.459261	0.42393	0.469798	0.56318	0.615835	0.506195	0.4497	0.399773	0.419585	0.536208	0.513076	0.406554	0.372411	0.423141	0.457798	0.414374	0.506329	0.491228	0.330768	0.324613	0.340865	0.396389	0.428879	0.402994	0.397693	0.437135	0.412591	0.560676	0.695702
	0.564217	0.735962	0.935862	1	0.924946	0.937151	0.970787	0.859899	0.791422	0.746335	0.7182	0.735977	0.68964	0.673719	0.641118	0.561218	0.533258	0.455146	0.335282	0.207511	0.126791	0.153012	0.143966	0.118943	0.12331	0.0446142	-0.0233562	0.000255415	0.0296992	0.0319931	0.122215	0.223758	0.297728	0.333956	0.342626	0.391573	0.378172	0.385552	0.469342	0.506477	0.492495	0.41814	0.302223	0.244834	0.188725	0.131535	0.123384	0.123715	0.133276
	0.8254	0.852879	0.928607	1	0.962583	0.867728	0.82377	0.789238	0.83665	0.80953	0.886106	0.958184	0.82729	0.954483	0.997398	0.850637	0.846048	0.925803	0.953439	0.838685	0.825269	0.855264	0.817403	0.784084	0.839489	0.77727	0.75211	0.737789	0.582092	0.477347	0.535563	0.654791	0.765267	0.940033	0.936672	0.776645	0.675871	0.547027	0.442134	0.446633	0.574041	0.657511	0.599575	0.46273	0.399749	0.467139	0.522882	0.6703	0.713308
	0.816822	0.851343	0.896306	1	0.963245	0.860529	0.762842	0.624995	0.612129	0.62746	0.620829	0.58285	0.54741	0.56398	0.543623	0.495351	0.450209	0.4014	0.376471	0.40106	0.415386	0.409718	0.499438	0.485013	0.564927	0.741522	0.780756	0.715404	0.661686	0.770753	0.858542	0.826784	0.842383	0.870642	0.843299	0.762349	0.746375	0.853976	0.992126	0.979956	0.878616	0.812016	0.767864	0.773657	0.709965	0.707496	0.800469	0.844728	0.768908
	0.906282	0.915408	0.992061	1	0.9789	0.985042	0.991528	0.923882	0.806035	0.709014	0.73379	0.753527	0.804227	0.910421	0.934261	0.872404	0.733494	0.571069	0.505842	0.541096	0.464974	0.403768	0.391178	0.384459	0.508659	0.610348	0.696381	0.837704	0.946848	0.90822	0.841503	0.857227	0.838181	0.805948	0.800902	0.77815	0.763303	0.795157	0.807959	0.753115	0.718473	0.820703	0.895277	0.816537	0.823478	0.869511	0.798444	0.828932	0.911798
	0.769113	0.87108	0.979223	1	0.897654	0.756964	0.710804	0.69223	0.642236	0.618963	0.600762	0.675401	0.735825	0.757988	0.814062	0.820804	0.742382	0.717164	0.706235	0.594197	0.531583	0.565982	0.607996	0.515358	0.448064	0.619221	0.75919	0.807204	0.852151	0.783832	0.735262	0.789645	0.735908	0.660859	0.710176	0.659977	0.490157	0.502935	0.60718	0.627089	0.634675	0.626946	0.60388	0.571089	0.566766	0.559585	0.53847	0.521855	0.518177
	0.684413	0.826465	0.877875	0.948054	1	0.999643	0.901445	0.860843	0.828156	0.608086	0.531238	0.577511	0.535938	0.499614	0.508851	0.470956	0.487386	0.558537	0.429106	0.39038	0.604827	0.673976	0.703464	0.786977	0.713042	0.728582	0.631449	0.42614	0.393473	0.493082	0.552329	0.571126	0.605449	0.598846	0.595356	0.537012	0.535863	0.698793	0.759066	0.819843	0.903263	0.857354	0.896782	0.928724	0.847503	0.849599	0.885359	0.753558	0.679201
	0.603112	0.78502	0.815408	0.897471	1	0.956505	0.912574	0.867071	0.790017	0.707784	0.71848	0.735152	0.678318	0.606859	0.510472	0.562337	0.602554	0.544829	0.412806	0.322372	0.363827	0.395697	0.435045	0.460845	0.61806	0.763541	0.714643	0.724836	0.779627	0.770894	0.778026	0.784498	0.664916	0.586616	0.567933	0.425374	0.302492	0.244336	0.159148	0.139181	0.266095	0.39486	0.454214	0.489237	0.537468	0.552864	0.533403	0.571288	0.530529
	0.806546	0.921129	0.938991	0.967381	1	0.937668	0.80009	0.64513	0.618473	0.610425	0.575566	0.545457	0.577479	0.618575	0.574428	0.515896	0.53513	0.498649	0.422272	0.429557	0.503781	0.600365	0.666673	0.60379	0.504211	0.442517	0.474179	0.611264	0.702513	0.803306	0.846493	0.846903	0.847656	0.74887	0.680072	0.681178	0.655389	0.647324	0.608902	0.499983	0.462923	0.55318	0.575327	0.589263	0.586789	0.544995	0.551018	0.531216	0.587489
	0.641448	0.77461	0.883305	0.927577	1	0.970186	0.927956	0.86633	0.74046	0.615608	0.545493	0.492129	0.388202	0.382588	0.492061	0.525369	0.522708	0.534207	0.479427	0.465815	0.44958	0.438265	0.396003	0.286571	0.269338	0.28914	0.295486	0.300681	0.282779	0.287097	0.27671	0.253524	0.251446	0.188321	0.175871	0.219347	0.227671	0.24666	0.29917	0.31627	0.328671	0.348209	0.377682	0.384598	0.342634	0.300669	0.352321	0.416369	0.398018
	0.611766	0.842547	0.918128	0.978846	1	0.835722	0.666054	0.534328	0.51106	0.55389	0.607866	0.598711	0.550502	0.469228	0.504929	0.532885	0.383779	0.345915	0.48632	0.522555	0.418842	0.500979	0.627828	0.585244	0.53347	0.570722	0.652091	0.736328	0.699899	0.568306	0.512339	0.483276	0.444044	0.338948	0.335665	0.440973	0.35106	0.212299	0.175935	0.226026	0.323064	0.452178	0.482951	0.405011	0.360324	0.26696	0.255716	0.353767	0.333344
	0.831554	0.738061	0.704855	0.818956	1	0.971508	0.862372	0.9214	0.781847	0.558311	0.53356	0.485964	0.425437	0.4752	0.341011	0.126679	0.110106	0.163311	0.233422	0.346964	0.561775	0.792578	0.822572	0.802491	0.900613	0.786938	0.531066	0.427572	0.446302	0.548333	0.56219	0.505982	0.448179	0.434868	0.484388	0.553679	0.494787	0.360069	0.360157	0.434831	0.445268	0.570177	0.770548	0.827107	0.88975	0.826668	0.757126	0.780075	0.738482
	0.855809	0.766683	0.629059	0.795223	1	0.963905	0.815749	0.676214	0.639543	0.649466	0.719727	0.683733	0.573791	0.561598	0.566457	0.65167	0.753077	0.706583	0.649342	0.582124	0.556696	0.598366	0.581685	0.52806	0.514202	0.608232	0.673524	0.769411	0.817774	0.703764	0.676095	0.721124	0.746546	0.781079	0.753531	0.743743	0.841498	0.902793	0.838114	0.807234	0.837699	0.825373	0.782779	0.828882	0.890215	0.881776	0.832292	0.852277	0.945777
	0.933669	0.884094	0.830506	0.941625	1	0.906325	0.813314	0.669336	0.586049	0.63105	0.626399	0.546246	0.503412	0.480362	0.515745	0.725063	0.806701	0.676136	0.570567	0.582406	0.661913	0.670203	0.575269	0.575251	0.607427	0.595797	0.650208	0.752022	0.747873	0.690965	0.703296	0.661554	0.64807	0.714545	0.766029	0.728462	0.616907	0.584597	0.613524	0.644903	0.585231	0.504567	0.595494	0.691153	0.76344	0.843689	0.838442	0.850867	0.923373
	0.74289	0.66554	0.766363	0.956334	1	0.942162	0.844479	0.75331	0.695664	0.732342	0.725941	0.541765	0.410815	0.392449	0.398212	0.495229	0.541811	0.507754	0.459653	0.368902	0.35949	0.399417	0.415899	0.403231	0.407346	0.503877	0.545754	0.550101	0.544742	0.4553	0.45445	0.601648	0.649982	0.612793	0.668945	0.704693	0.655441	0.597341	0.532137	0.468879	0.484768	0.531498	0.509393	0.498144	0.59103	0.569399	0.495787	0.536871	0.620973
	0.728311	0.724236	0.764124	0.907	1	0.944822	0.890183	0.806153	0.688302	0.616145	0.534446	0.450158	0.396619	0.331451	0.322064	0.311022	0.269917	0.316946	0.312155	0.313767	0.387807	0.471075	0.550128	0.562755	0.484104	0.399086	0.425755	0.588411	0.733394	0.740191	0.750872	0.714075	0.57268	0.527448	0.549581	0.598152	0.647099	0.630244	0.61524	0.561562	0.515868	0.48118	0.431488	0.389266	0.405285	0.442189	0.470748	0.483205	0.496585
	0.615325	0.797278	0.777015	0.890914	1	0.989568	0.961764	0.779307	0.592555	0.510733	0.422672	0.35986	0.379752	0.402787	0.412143	0.376854	0.331315	0.430552	0.592595	0.671063	0.599702	0.585824	0.648657	0.577343	0.50541	0.491518	0.67265	0.849898	0.920968	0.966013	0.911134	0.867477	0.791987	0.582984	0.45339	0.424049	0.304966	0.233771	0.25632	0.237515	0.241968	0.262328	0.176494	0.130052	0.163241	0.175447	0.15459	0.219307	0.254496
	0.550355	0.688971	0.754104	0.851089	0.983118	1	0.937122	0.856695	0.805103	0.718206	0.575355	0.539702	0.58734	0.608149	0.484559	0.283185	0.1728	0.151374	0.204405	0.223236	0.15822	0.116019	0.11037	0.13086	0.22499	0.377698	0.444836	0.459787	0.488644	0.422079	0.320569	0.337901	0.371907	0.385122	0.392128	0.380773	0.436972	0.478917	0.499305	0.558695	0.584458	0.571615	0.617616	0.611636	0.589659	0.601426	0.516554	0.369983	0.25581
	0.596168	0.605164	0.703636	0.821662	0.955214	1	0.89392	0.794427	0.706404	0.6919	0.591794	0.450532	0.403974	0.37502	0.413117	0.402691	0.433025	0.481478	0.479892	0.554597	0.541342	0.54535	0.569946	0.501404	0.393101	0.38208	0.421386	0.39331	0.45407	0.575582	0.656508	0.720551	0.773273	0.70551	0.634097	0.614702	0.558279	0.496568	0.411463	0.355768	0.392907	0.379753	0.377039	0.431451	0.473956	0.544483	0.547558	0.526337	0.563319
	0.75406	0.841131	0.795205	0.786917	0.93982	1	0.939697	0.908978	0.824638	0.747123	0.715377	0.626064	0.601285	0.586548	0.484953	0.458458	0.455544	0.410619	0.389152	0.309508	0.299328	0.330933	0.283517	0.25826	0.202987	0.0982934	0.0126098	-0.0689769	-0.109337	-0.106396	-0.098194	0.025425	0.206799	0.304333	0.337676	0.405682	0.547112	0.639798	0.687054	0.764997	0.791367	0.763891	0.823073	0.867918	0.850217	0.812249	0.78427	0.766305	0.708164
	0.731388	0.660471	0.710571	0.748839	0.814876	1	0.995694	0.774307	0.599151	0.538341	0.549813	0.541281	0.525308	0.535218	0.483943	0.448709	0.482094	0.548898	0.503888	0.442078	0.445701	0.406017	0.442082	0.409526	0.334313	0.258382	0.147055	0.042654	0.0362779	0.0597142	0.0237947	0.0248126	0.0277942	0.0268734	0.0677711	0.212995	0.384058	0.478778	0.524883	0.549456	0.636854	0.690056	0.736986	0.791124	0.726192	0.765671	0.708749	0.653853	0.745047
	0.838332	0.985939	0.991907	0.937434	0.974311	1	0.909468	0.756741	0.649422	0.549931	0.454898	0.343197	0.281475	0.210005	0.202817	0.274262	0.253417	0.217788	0.153853	0.0933269	0.0924073	0.0999569	0.180939	0.270275	0.318433	0.378141	0.3764	0.326432	0.321717	0.26033	0.187454	0.171975	0.161665	0.233747	0.282772	0.299339	0.392849	0.472534	0.573218	0.685231	0.685469	0.601593	0.525919	0.520148	0.568888	0.614162	0.610165	0.624537	0.700955
	0.355845	0.541397	0.725614	0.811127	0.862076	1	0.983451	0.795736	0.775916	0.804051	0.7646	0.628772	0.452144	0.434417	0.400246	0.247087	0.20491	0.316722	0.406165	0.407079	0.399628	0.420515	0.4446	0.493947	0.563975	0.685646	0.82331	0.798796	0.687232	0.526202	0.51972	0.691437	0.776667	0.864233	0.968193	0.891203	0.751068	0.660483	0.583837	0.585677	0.562705	0.50756	0.411602	0.272022	0.138627	0.0573774	0.0145295	-0.0307885	-0.050016
	0.663775	0.853737	0.94154	0.842129	0.901015	1	0.958752	0.793645	0.706387	0.735402	0.707592	0.635012	0.582032	0.568932	0.563151	0.585543	0.592737	0.580922	0.583435	0.524392	0.46156	0.475051	0.439981	0.372166	0.307486	0.279489	0.301991	0.254097	0.229429	0.250251	0.28649	0.352808	0.398646	0.419194	0.42622	0.484982	0.52029	0.486558	0.443517	0.407564	0.406236	0.435429	0.492833	0.571063	0.563331	0.526891	0.557123	0.508283	0.491341
	0.461053	0.573071	0.559632	0.611355	0.861588	1	0.843303	0.696955	0.731729	0.772341	0.717346	0.765924	0.782954	0.694934	0.615935	0.511157	0.514825	0.469903	0.232036	0.202956	0.322971	0.365188	0.387406	0.318248	0.251019	0.200727	0.246056	0.329537	0.337602	0.421505	0.534572	0.543124	0.459481	0.325606	0.293024	0.309614	0.206455	0.116326	0.175311	0.204299	0.213582	0.288233	0.278084	0.253132	0.283177	0.317525	0.330056	0.350296	0.311853
	0.673031	0.852971	0.977969	0.810766	0.898426	1	0.851838	0.686354	0.586914	0.64988	0.686244	0.551314	0.502055	0.622407	0.763514	0.862483	0.837564	0.817488	0.881839	0.791351	0.656757	0.737146	0.744569	0.6452	0.623345	0.488312	0.249845	0.220761	0.299716	0.414717	0.466882	0.321341	0.331824	0.583917	0.631459	0.484119	0.551131	0.622349	0.557249	0.465442	0.576767	0.778984	0.778661	0.682232	0.54799	0.497584	0.54562	0.678776	0.701534
	0.609809	0.716102	0.739192	0.849143	0.953554	1	0.994596	0.936364	0.909136	0.92379	0.91275	0.85751	0.813329	0.736943	0.673263	0.62441	0.611797	0.56048	0.491173	0.550359	0.606972	0.548707	0.521589	0.510824	0.409083	0.326001	0.266413	0.18306	0.10941	0.0710588	0.11961	0.206052	0.178233	0.0752316	0.055937	0.106162	0.100362	0.0932147	0.0957204	0.0884185	0.0268235	-0.00496701	0.0248833	0.0307784	0.10898	0.164495	0.126873	0.158528	0.213576
	0.690079	0.772176	0.774209	0.836315	0.958696	1	0.953204	0.853357	0.749023	0.730322	0.735393	0.760592	0.763529	0.692761	0.685435	0.69972	0.790921	0.853622	0.67897	0.550233	0.469154	0.419134	0.361622	0.271364	0.2845	0.38962	0.594185	0.71462	0.792869	0.815354	0.693366	0.615861	0.611306	0.534016	0.549053	0.641377	0.641839	0.627539	0.655536	0.619423	0.562374	0.691343	0.735203	0.687217	0.688974	0.664691	0.721006	0.760249	0.638925
	0.56283	0.699345	0.871988	0.985704	0.973989	1	0.980506	0.827452	0.745167	0.741496	0.768501	0.787172	0.776623	0.731418	0.720522	0.738655	0.640957	0.515944	0.487484	0.511287	0.582022	0.640551	0.547824	0.396345	0.376957	0.421058	0.409433	0.389431	0.395874	0.466561	0.486939	0.435937	0.389001	0.346383	0.353173	0.357355	0.413486	0.418674	0.316448	0.229098	0.168562	0.146873	0.172658	0.215782	0.205211	0.241724	0.33122	0.348819	0.306292
	0.857184	0.851964	0.942934	0.968866	0.947986	1	0.934093	0.723629	0.542805	0.55645	0.641432	0.66311	0.724772	0.733645	0.639331	0.698544	0.789641	0.772141	0.877366	0.900645	0.827421	0.859754	0.927853	0.823047	0.721367	0.61605	0.491397	0.378367	0.313533	0.345093	0.317544	0.303365	0.317197	0.279558	0.290831	0.378826	0.351075	0.232245	0.295748	0.44289	0.378901	0.398814	0.464179	0.427943	0.493878	0.599727	0.718866	0.842398	0.873106
	0.377249	0.42817	0.59817	0.751986	0.907082	1	0.985818	0.910976	0.809191	0.654244	0.41638	0.244803	0.260915	0.390022	0.455905	0.534214	0.643401	0.688451	0.756237	0.882017	0.956287	0.89703	0.830249	0.796434	0.669378	0.453482	0.263995	0.155606	0.109638	0.146552	0.200412	0.183051	0.202936	0.223925	0.165994	0.152614	0.257135	0.34612	0.330204	0.338825	0.386581	0.391414	0.343783	0.30728	0.33993	0.360031	0.338184	0.360089	0.428274
	0.742188	0.701056	0.775834	0.766921	0.886751	1	0.899259	0.798718	0.751341	0.637529	0.568187	0.536486	0.557981	0.677825	0.658451	0.533821	0.410323	0.335191	0.267419	0.185561	0.173907	0.224743	0.408748	0.532746	0.500047	0.43942	0.439769	0.425573	0.375319	0.464527	0.536207	0.603977	0.766729	0.867469	0.898502	0.934638	0.788264	0.694244	0.843245	0.963856	0.940836	0.843052	0.801687	0.79688	0.722828	0.704615	0.819967	0.951547	0.976949
	0.881894	0.777765	0.663273	0.733507	0.91438	1	0.983553	0.991696	0.947643	0.844292	0.749121	0.73394	0.787957	0.806732	0.7592	0.703752	0.621023	0.576874	0.569826	0.525222	0.392919	0.246487	0.26202	0.419151	0.663046	0.76927	0.755554	0.735655	0.690948	0.614283	0.587055	0.588362	0.472263	0.411931	0.487975	0.575026	0.657488	0.631982	0.50436	0.524649	0.646568	0.634413	0.576823	0.575703	0.4536	0.33358	0.380814	0.551771	0.692852
	0.552994	0.761146	0.91483	0.984794	0.999722	1	0.962614	0.876478	0.891465	0.884802	0.777559	0.635214	0.457742	0.30295	0.203432	0.107404	0.0753999	0.125989	0.185925	0.357436	0.561098	0.692875	0.804016	0.781096	0.573094	0.354353	0.187738	0.0977742	0.10814	0.131352	0.19075	0.243087	0.319208	0.419979	0.498235	0.608125	0.607612	0.504704	0.492171	0.584748	0.76355	0.845908	0.766122	0.657551	0.517665	0.417228	0.369857	0.343601	0.32524
	0.86796	0.928799	0.862709	0.802588	0.897203	1	0.989466	0.837297	0.765777	0.727828	0.575158	0.474581	0.443368	0.447532	0.421912	0.35473	0.240865	0.136165	0.128506	0.160217	0.169542	0.139629	0.178718	0.234412	0.242459	0.264116	0.300893	0.366759	0.443581	0.554102	0.49451	0.336188	0.358318	0.46818	0.475021	0.326399	0.279932	0.312911	0.21422	0.148473	0.212618	0.283956	0.423347	0.561004	0.571178	0.575841	0.595559	0.660473	0.776483
	0.477998	0.593238	0.733411	0.78539	0.875187	1	0.968315	0.893081	0.717567	0.597878	0.516586	0.414461	0.324845	0.243875	0.305218	0.310805	0.307685	0.329717	0.259197	0.314155	0.461269	0.436201	0.374511	0.459356	0.605604	0.700895	0.669554	0.501196	0.359273	0.335189	0.469211	0.667561	0.636025	0.620339	0.721991	0.754114	0.764257	0.648728	0.63465	0.674962	0.672795	0.613591	0.472076	0.416831	0.398774	0.413961	0.428488	0.45715	0.398332
	0.748266	0.799411	0.92305	0.887484	0.961946	1	0.856934	0.754597	0.552254	0.463257	0.528564	0.623743	0.742503	0.797489	0.86056	0.868884	0.864098	0.879424	0.795157	0.692631	0.609524	0.609239	0.665424	0.658189	0.696938	0.754943	0.738799	0.766523	0.801733	0.82481	0.750788	0.643095	0.694492	0.647224	0.586551	0.644741	0.564881	0.525244	0.6408	0.789133	0.622289	0.345557	0.371747	0.561413	0.595375	0.476084	0.470545	0.45707	0.549542
	0.402314	0.480052	0.527256	0.582504	0.692205	0.878728	1	0.971693	0.770006	0.613586	0.621058	0.643509	0.642192	0.558606	0.472608	0.411697	0.32216	0.286547	0.291945	0.274822	0.288273	0.270002	0.2714	0.397804	0.511717	0.509444	0.460408	0.464988	0.587348	0.711128	0.802203	0.677833	0.456399	0.458401	0.569402	0.663546	0.702527	0.681233	0.568855	0.544895	0.522742	0.41012	0.394315	0.518137	0.586392	0.519736	0.439441	0.378469	0.329172
	0.67843	0.76198	0.791958	0.774721	0.840103	0.998308	1	0.853036	0.86979	0.906997	0.910651	0.813239	0.630586	0.551178	0.5166	0.519104	0.522602	0.478608	0.452516	0.398219	0.373418	0.415437	0.531977	0.506126	0.335768	0.350596	0.44265	0.534133	0.543382	0.544219	0.653838	0.629791	0.560267	0.639451	0.691473	0.772252	0.886197	0.879933	0.850718	0.828909	0.851602	0.86115	0.85664	0.843167	0.762257	0.748374	0.827413	0.886335	0.820493
	0.616207	0.614931	0.700621	0.773744	0.919667	0.99215	1	0.949583	0.71185	0.613257	0.629891	0.599566	0.510514	0.44536	0.492212	0.553402	0.595018	0.64341	0.746142	0.7315	0.595367	0.635685	0.690241	0.5751	0.452376	0.376704	0.28864	0.395593	0.586902	0.639308	0.586078	0.47373	0.398357	0.411475	0.483022	0.356788	0.189148	0.190841	0.204087	0.237662	0.354773	0.401655	0.435625	0.403911	0.453014	0.613728	0.65213	0.603929	0.567256
	0.857876	0.913806	0.949427	0.935077	0.917811	0.969143	1	0.856558	0.686512	0.726036	0.830591	0.75686	0.655003	0.591306	0.516221	0.446779	0.434354	0.410921	0.398642	0.433448	0.406129	0.395438	0.524547	0.570274	0.574366	0.610425	0.535642	0.500986	0.55183	0.602869	0.682876	0.754519	0.75238	0.606738	0.48281	0.434438	0.515155	0.593251	0.577216	0.588174	0.580708	0.596925	0.543318	0.546593	0.798139	0.945731	0.826599	0.700881	0.743378
	0.639521	0.692117	0.758916	0.868151	0.957865	0.97842	1	0.981147	0.927515	0.81914	0.7164	0.729962	0.742093	0.658715	0.603619	0.540797	0.516712	0.487249	0.373285	0.29909	0.223602	0.232725	0.310093	0.36595	0.336479	0.264198	0.242208	0.217529	0.202074	0.177841	0.171775	0.219562	0.276745	0.245404	0.232056	0.297026	0.291779	0.247594	0.245064	0.324606	0.395759	0.517071	0.594609	0.554273	0.499367	0.525499	0.537878	0.456785	0.427697
	0.575601	0.708359	0.79967	0.82082	0.88536	0.962564	1	0.881499	0.657068	0.480393	0.480422	0.535315	0.448612	0.251057	0.173823	0.138707	0.114602	0.238406	0.393816	0.483516	0.429814	0.504356	0.642048	0.593026	0.474842	0.412687	0.49246	0.616831	0.599748	0.532672	0.534741	0.578866	0.723204	0.938982	0.964492	0.877277	0.8407	0.735584	0.70246	0.777317	0.791683	0.713427	0.632322	0.562707	0.511967	0.475874	0.444031	0.485205	0.445326
	0.84452	0.879336	0.925612	0.97882	0.919148	0.929051	1	0.891417	0.907134	0.886257	0.840246	0.90858	0.830345	0.688045	0.592503	0.511232	0.411408	0.436285	0.585429	0.663682	0.714436	0.672073	0.633242	0.604533	0.5757	0.724225	0.723456	0.645668	0.70468	0.648834	0.653641	0.670665	0.541948	0.554599	0.695063	0.72984	0.607762	0.654183	0.748239	0.633269	0.673677	0.754365	0.749609	0.794453	0.68839	0.445273	0.482382	0.775639	0.836932
	0.662779	0.616615	0.633421	0.709886	0.759299	0.891483	1	0.914888	0.83552	0.903457	0.876105	0.690037	0.516013	0.442818	0.388826	0.292928	0.298592	0.388438	0.445959	0.455825	0.428413	0.434389	0.409662	0.353802	0.324039	0.350346	0.370026	0.392021	0.47115	0.473477	0.394938	0.286678	0.254634	0.251468	0.27326	0.297062	0.251162	0.224572	0.26834	0.287363	0.310583	0.340683	0.353558	0.37025	0.313107	0.296057	0.323485	0.356005	0.449169
	0.522629	0.548267	0.561045	0.589224	0.726215	0.874995	1	0.915586	0.767977	0.699981	0.547033	0.473691	0.526217	0.601001	0.64871	0.709557	0.776195	0.762501	0.733792	0.716164	0.703607	0.676331	0.54145	0.449077	0.43961	0.381648	0.316802	0.27939	0.358362	0.517882	0.625326	0.699089	0.769026	0.737453	0.615743	0.613411	0.671312	0.673875	0.645888	0.56895	0.475261	0.465936	0.546097	0.657705	0.707584	0.699114	0.677039	0.593345	0.505839
	0.364229	0.341	0.427135	0.523791	0.653198	0.854564	1	0.980692	0.848321	0.675162	0.477775	0.385051	0.486685	0.566813	0.544028	0.585349	0.756323	0.872306	0.851351	0.789598	0.745275	0.718383	0.675981	0.635448	0.549721	0.413342	0.340391	0.300901	0.210224	0.223482	0.2761	0.301386	0.377297	0.401618	0.374919	0.333282	0.394738	0.539755	0.709316	0.86734	0.794898	0.581405	0.566275	0.665831	0.666678	0.657486	0.649755	0.583696	0.514534
	0.791481	0.887706	0.88998	0.772658	0.848892	0.998971	1	0.881357	0.764819	0.685861	0.565485	0.480042	0.437286	0.441243	0.564792	0.75177	0.847797	0.790425	0.668804	0.624509	0.588353	0.606415	0.609685	0.597396	0.596282	0.522291	0.567778	0.700438	0.756267	0.699276	0.657989	0.597594	0.580668	0.757213	0.757111	0.717975	0.691619	0.654534	0.69091	0.830063	0.937852	0.768439	0.634574	0.699652	0.739145	0.642572	0.612489	0.650703	0.638018
	0.418458	0.466578	0.561848	0.688182	0.808716	0.910977	1	0.909173	0.691396	0.500429	0.411858	0.369263	0.269044	0.169854	0.163534	0.200317	0.241055	0.318408	0.385922	0.481712	0.610459	0.736672	0.781472	0.755496	0.74077	0.775645	0.843281	0.796079	0.6279	0.48238	0.435355	0.398169	0.395968	0.413197	0.418037	0.391227	0.334919	0.298308	0.263384	0.369737	0.495505	0.510019	0.686945	0.848082	0.737687	0.576628	0.533259	0.503303	0.480452
	0.571188	0.716775	0.838915	0.93374	0.976676	0.988862	1	0.935555	0.840759	0.679247	0.571935	0.53525	0.500272	0.447637	0.40094	0.332319	0.306756	0.361408	0.374744	0.36934	0.369777	0.381634	0.491382	0.573607	0.57918	0.527479	0.461279	0.41329	0.424296	0.501613	0.558753	0.594764	0.540309	0.424201	0.338959	0.320638	0.299899	0.303334	0.344962	0.332228	0.357778	0.390245	0.397091	0.386179	0.354569	0.340857	0.347902	0.359082	0.395439
	0.564232	0.513795	0.468325	0.495327	0.61172	0.843285	1	0.892431	0.647565	0.539759	0.557306	0.63118	0.70039	0.728521	0.719362	0.784218	0.765643	0.699372	0.694957	0.735559	0.747475	0.638456	0.541345	0.548633	0.616184	0.530883	0.456999	0.446702	0.449206	0.530516	0.591527	0.52497	0.455321	0.574479	0.797173	0.879203	0.874737	0.816612	0.641473	0.530279	0.537653	0.625631	0.717625	0.646122	0.582603	0.650688	0.592322	0.512118	0.49147
	0.524183	0.649525	0.724574	0.704007	0.702492	0.86552	1	0.844238	0.68094	0.635394	0.660842	0.699446	0.684129	0.660964	0.59511	0.491418	0.503755	0.537563	0.494139	0.482949	0.551332	0.536998	0.426769	0.43316	0.421156	0.315891	0.216132	0.24144	0.275831	0.296091	0.36927	0.277161	0.239244	0.279614	0.205012	0.200845	0.250168	0.240857	0.151702	0.164096	0.214156	0.293942	0.374689	0.356625	0.282543	0.245866	0.28331	0.267843	0.392911
	0.28179	0.339637	0.483279	0.614082	0.838592	0.966095	0.975403	1	0.95023	0.79665	0.643552	0.642422	0.658068	0.548497	0.395144	0.249613	0.192528	0.248583	0.283088	0.221505	0.126763	0.254569	0.470559	0.540762	0.543568	0.546225	0.615784	0.64441	0.597265	0.595452	0.640272	0.648516	0.639935	0.625625	0.536218	0.452198	0.452207	0.396252	0.326796	0.457542	0.620505	0.656114	0.647603	0.604899	0.544221	0.508946	0.494872	0.448688	0.357132
	0.736959	0.777198	0.790861	0.924994	0.884591	0.84788	0.962894	1	0.960043	0.89971	0.774619	0.707995	0.778508	0.78759	0.755927	0.754271	0.815003	0.927007	0.946597	0.755569	0.669117	0.747022	0.792784	0.70721	0.550297	0.526269	0.47149	0.419104	0.530142	0.580858	0.536036	0.503737	0.546944	0.705603	0.83053	0.767801	0.596197	0.50515	0.549162	0.542924	0.402189	0.39981	0.527692	0.52419	0.398947	0.321221	0.300507	0.247433	0.285199
	0.694228	0.840561	0.831048	0.692154	0.637394	0.74721	0.961998	1	0.831111	0.669689	0.554193	0.480957	0.493471	0.546139	0.480156	0.443429	0.433267	0.361199	0.414031	0.498557	0.410558	0.282717	0.224785	0.29082	0.490862	0.697206	0.830368	0.878698	0.988473	0.929094	0.710224	0.544442	0.501348	0.629247	0.676456	0.557454	0.534531	0.529851	0.397095	0.219281	0.102178	0.109705	0.302797	0.470856	0.429023	0.424769	0.443025	0.391265	0.366644
	0.710351	0.746939	0.723081	0.661908	0.717904	0.851676	0.965254	1	0.931219	0.829126	0.662717	0.482846	0.339367	0.261132	0.206277	0.182701	0.273924	0.404511	0.429021	0.440129	0.435118	0.457977	0.544981	0.576708	0.523093	0.431266	0.400456	0.349886	0.371727	0.457841	0.450539	0.484169	0.523683	0.55791	0.669216	0.699388	0.655437	0.663242	0.649752	0.625213	0.669455	0.697815	0.69045	0.704036	0.773285	0.768304	0.79454	0.821571	0.705674
	0.889469	0.929157	0.87087	0.893678	0.866767	0.887354	0.965776	1	0.832832	0.578132	0.451933	0.451365	0.542228	0.476776	0.388428	0.370785	0.361599	0.356401	0.389167	0.392136	0.359934	0.396071	0.397832	0.41574	0.38716	0.330282	0.313985	0.291575	0.272173	0.202465	0.267706	0.31046	0.428311	0.536569	0.509413	0.449533	0.348961	0.252647	0.317144	0.455831	0.497756	0.514198	0.448274	0.520382	0.637754	0.643115	0.677351	0.632384	0.536926
	0.503225	0.55347	0.483119	0.505291	0.819987	0.982154	0.98707	1	0.884696	0.638649	0.632357	0.658549	0.553321	0.428564	0.2965	0.382068	0.399548	0.475216	0.54512	0.420572	0.28321	0.178733	0.248543	0.285467	0.334693	0.354216	0.385176	0.57844	0.656422	0.584335	0.40108	0.562003	0.9219	0.89258	0.783639	0.801283	0.770928	0.788632	0.78785	0.693127	0.601258	0.529467	0.545027	0.611605	0.618463	0.543899	0.508799	0.52709	0.4439
	0.659196	0.688806	0.793153	0.878099	0.894714	0.910728	0.924032	1	0.978	0.878553	0.774053	0.649633	0.662026	0.727958	0.757727	0.68865	0.659784	0.642011	0.539838	0.507776	0.520261	0.560864	0.618012	0.593211	0.631698	0.677781	0.68802	0.766406	0.825222	0.800489	0.730904	0.610615	0.5674	0.654586	0.679755	0.66129	0.584556	0.494084	0.559807	0.636795	0.607225	0.682857	0.741861	0.655585	0.601136	0.635001	0.574104	0.537874	0.661334
	0.574886	0.713362	0.733815	0.697314	0.823703	0.949689	0.999476	1	0.949607	0.966209	0.93546	0.812541	0.839167	0.749076	0.632578	0.593598	0.504326	0.551201	0.560668	0.520683	0.528674	0.549161	0.584921	0.568183	0.585514	0.650327	0.710216	0.715266	0.657929	0.578684	0.509363	0.572147	0.634008	0.623202	0.670355	0.639279	0.606815	0.659873	0.614747	0.539404	0.533542	0.58666	0.551332	0.526407	0.580974	0.609549	0.606984	0.642892	0.654414
	0.931935	0.940428	0.850716	0.862502	0.972867	0.909172	0.995175	1	0.847612	0.780889	0.696912	0.622419	0.568384	0.590575	0.540415	0.53097	0.667299	0.710516	0.659075	0.479565	0.372793	0.467869	0.58501	0.55635	0.448531	0.45187	0.601533	0.684137	0.654818	0.638781	0.641147	0.735596	0.780337	0.566837	0.496236	0.523326	0.764584	0.980563	0.920601	0.916703	0.817594	0.690419	0.633829	0.708426	0.709611	0.650692	0.619504	0.533719	0.562935
	0.857746	0.637322	0.503137	0.581795	0.794732	0.868022	0.921435	1	0.882183	0.681541	0.572626	0.574424	0.688717	0.748358	0.751242	0.69783	0.604053	0.603948	0.757538	0.845713	0.810313	0.781712	0.69888	0.592954	0.476342	0.39226	0.404533	0.418611	0.387871	0.372307	0.489806	0.746206	0.880207	0.826958	0.774234	0.676074	0.525114	0.476632	0.412674	0.348652	0.404818	0.565849	0.765943	0.853708	0.866468	0.875284	0.94852	0.891543	0.90627
	0.506228	0.628323	0.684879	0.7547	0.742527	0.797026	0.940653	1	0.976902	0.892873	0.785773	0.715006	0.534169	0.310371	0.215333	0.244266	0.31318	0.403774	0.540393	0.640313	0.707458	0.743586	0.739578	0.681931	0.536914	0.361719	0.222859	0.134852	0.11166	0.161514	0.272917	0.303358	0.220331	0.141856	0.102108	0.119366	0.119634	0.1115	0.107683	0.119653	0.153795	0.181856	0.270819	0.466367	0.544454	0.53287	0.523317	0.442544	0.373853
	0.384312	0.544956	0.631016	0.636577	0.688266	0.766622	0.865961	1	0.943341	0.869728	0.758847	0.487601	0.251559	0.126666	0.146948	0.244327	0.243959	0.198943	0.21028	0.190885	0.262603	0.345729	0.355166	0.433342	0.528238	0.493072	0.342785	0.277954	0.235828	0.146234	0.160669	0.159584	0.117508	0.0723766	0.0735032	0.0795322	0.079303	0.182658	0.276923	0.300105	0.231849	0.215816	0.217106	0.213743	0.227084	0.264576	0.249444	0.270493	0.317215
	0.538035	0.577458	0.531315	0.574754	0.758558	0.875343	0.958581	1	0.948655	0.822347	0.768494	0.808185	0.804023	0.778807	0.773938	0.801393	0.739064	0.617299	0.717742	0.75509	0.707686	0.710838	0.659279	0.618381	0.574183	0.520235	0.386582	0.306166	0.314381	0.293743	0.283258	0.265752	0.28393	0.32182	0.357303	0.494507	0.580734	0.511413	0.465618	0.399559	0.367136	0.514023	0.463336	0.356765	0.464958	0.511851	0.53064	0.58579	0.495197
	0.507913	0.52001	0.542308	0.591429	0.627508	0.717107	0.89926	1	0.967186	0.871624	0.863582	0.880367	0.77122	0.624278	0.501894	0.407032	0.315103	0.235332	0.19018	0.174426	0.171203	0.182302	0.168562	0.158634	0.176921	0.213962	0.317516	0.426371	0.484875	0.543607	0.561919	0.536594	0.480565	0.424595	0.44597	0.509722	0.511141	0.508349	0.514168	0.416807	0.294828	0.271778	0.321833	0.349941	0.35789	0.389356	0.440879	0.49916	0.500462
	0.803701	0.898781	0.869496	0.846096	0.91089	0.818758	0.777491	0.898394	1	0.835347	0.529941	0.267018	0.193024	0.245118	0.385708	0.463869	0.366218	0.322838	0.319877	0.471262	0.709007	0.865408	0.948727	0.976226	0.952916	0.860934	0.746747	0.621583	0.584298	0.538443	0.469758	0.423373	0.475414	0.465211	0.32476	0.295437	0.253083	0.227425	0.207427	0.156922	0.148047	0.0710615	0.0575456	0.128438	0.266691	0.4267	0.523352	0.559527	0.595935
	0.765937	0.671621	0.661086	0.723722	0.790706	0.714308	0.640643	0.783205	1	0.932499	0.797614	0.786867	0.799994	0.714553	0.665445	0.614904	0.442049	0.351915	0.284801	0.366177	0.402545	0.368306	0.492426	0.617677	0.586609	0.60722	0.673635	0.534792	0.529094	0.67629	0.677019	0.552198	0.440361	0.358854	0.422027	0.540864	0.557565	0.58347	0.582749	0.677188	0.730843	0.667475	0.742683	0.739136	0.681222	0.847168	0.948891	0.921452	0.968074
	0.71051	0.69914	0.689397	0.671738	0.734067	0.898068	0.89182	0.913857	1	0.812762	0.672622	0.67075	0.737913	0.654379	0.508229	0.649079	0.642172	0.613699	0.563896	0.406996	0.524757	0.608622	0.557172	0.497067	0.437369	0.608438	0.778361	0.667751	0.510116	0.524395	0.564811	0.47466	0.467531	0.49551	0.540974	0.613001	0.708391	0.816259	0.71726	0.553406	0.560916	0.725369	0.769823	0.731798	0.63557	0.609916	0.574107	0.456958	0.605902
	0.628514	0.675849	0.620999	0.597414	0.685934	0.765724	0.801824	0.969592	1	0.944503	0.914112	0.850508	0.878616	0.772689	0.599824	0.661617	0.78215	0.766063	0.697411	0.63233	0.589396	0.46763	0.39982	0.474282	0.465914	0.446426	0.479678	0.445838	0.311323	0.197204	0.20643	0.192274	0.152567	0.128619	0.0183121	-0.025704	0.0771962	0.162844	0.20268	0.277039	0.43558	0.658727	0.776082	0.75606	0.633644	0.493588	0.450669	0.453336	0.455362
	0.733333	0.807247	0.812184	0.77378	0.796813	0.797352	0.76014	0.903044	1	0.969296	0.779392	0.616109	0.640907	0.651544	0.673812	0.686322	0.693157	0.726178	0.705036	0.664301	0.719166	0.774763	0.856704	0.912778	0.840343	0.802307	0.67521	0.566145	0.53401	0.535471	0.630531	0.718138	0.897909	0.993131	0.942457	0.84928	0.749746	0.715656	0.754401	0.755393	0.661371	0.702265	0.810578	0.727648	0.604712	0.695513	0.879117	0.872906	0.734941
	0.422276	0.449476	0.456665	0.400049	0.482372	0.565219	0.773624	0.986137	1	0.906625	0.740029	0.566465	0.371156	0.297322	0.26013	0.186565	0.159075	0.174811	0.18604	0.235658	0.309274	0.326864	0.307466	0.207619	0.162523	0.351508	0.578966	0.627058	0.522383	0.488963	0.417693	0.319008	0.261957	0.221506	0.274915	0.381795	0.474664	0.40105	0.321077	0.206196	0.114171	0.200086	0.232993	0.215575	0.317918	0.448376	0.407441	0.340104	0.369567
	0.579224	0.691168	0.679452	0.543567	0.525527	0.58842	0.779219	0.998791	1	0.860909	0.822571	0.857159	0.87838	0.840037	0.703287	0.630413	0.661646	0.73546	0.686209	0.638909	0.588275	0.586678	0.737106	0.974591	0.96821	0.766178	0.67483	0.554562	0.497484	0.419788	0.388411	0.385381	0.441991	0.556882	0.712581	0.708899	0.638317	0.639824	0.609142	0.505406	0.432072	0.475353	0.439602	0.478252	0.439416	0.462442	0.464977	0.417291	0.55574
	0.860599	0.822045	0.895926	0.895756	0.818698	0.884171	0.983594	0.974781	1	0.895826	0.731502	0.732569	0.643131	0.676887	0.907515	0.981645	0.895617	0.796425	0.602861	0.50617	0.5252	0.540448	0.656679	0.784217	0.850464	0.855258	0.809366	0.827024	0.850372	0.853576	0.815602	0.664024	0.660997	0.639787	0.556695	0.564345	0.706554	0.861772	0.880557	0.764171	0.710955	0.7128	0.641428	0.641329	0.589251	0.638192	0.750897	0.88727	0.906945
	0.516655	0.593898	0.588218	0.511238	0.515735	0.650505	0.820474	0.972177	1	0.865068	0.595567	0.316403	0.269389	0.310998	0.313955	0.313704	0.2912	0.272627	0.33828	0.414732	0.479156	0.628411	0.69182	0.576896	0.534277	0.508759	0.415592	0.361555	0.379819	0.363406	0.29054	0.273696	0.278329	0.310099	0.411952	0.42964	0.348983	0.410879	0.613549	0.710343	0.632412	0.522397	0.54611	0.576517	0.499102	0.513529	0.545243	0.543891	0.561496
	0.36814	0.320285	0.34733	0.605962	0.853415	0.848713	0.89987	0.943533	1	0.999386	0.743213	0.566836	0.468566	0.357278	0.272021	0.242362	0.312922	0.268232	0.215625	0.273964	0.368416	0.337151	0.407083	0.508442	0.369423	0.27138	0.247996	0.231311	0.175577	0.168976	0.212347	0.300786	0.415441	0.441281	0.34914	0.244058	0.306137	0.376663	0.360193	0.312136	0.264016	0.30248	0.31595	0.175429	0.156332	0.344521	0.53844	0.595599	0.576795
	0.488749	0.499963	0.618973	0.788927	0.910217	0.914643	0.8856	0.900287	0.984182	1	0.936501	0.856993	0.77946	0.690021	0.578509	0.523005	0.479369	0.43436	0.419611	0.418751	0.380588	0.418085	0.444346	0.387314	0.335247	0.298383	0.342835	0.398254	0.416534	0.39732	0.360766	0.362456	0.337038	0.293662	0.291435	0.290623	0.289724	0.3002	0.319191	0.308838	0.255884	0.237503	0.256763	0.244618	0.255634	0.29168	0.316605	0.513129	0.706556
	0.467697	0.722154	0.811195	0.782701	0.824405	0.856626	0.884933	0.898577	0.932594	1	0.997934	0.921616	0.84945	0.79933	0.765843	0.775757	0.76929	0.718914	0.676215	0.655694	0.676532	0.662495	0.591293	0.568937	0.627527	0.79955	0.906088	0.859543	0.788805	0.704543	0.647227	0.58518	0.579662	0.711151	0.795321	0.752629	0.720514	0.655537	0.537334	0.525736	0.521279	0.435522	0.342151	0.208432	0.131755	0.122648	0.134118	0.169697	0.183517
	0.442958	0.324109	0.348877	0.377512	0.486097	0.686153	0.799964	0.869273	0.975873	1	0.950863	0.969177	0.952846	0.999203	0.887724	0.626751	0.638865	0.502336	0.346195	0.296302	0.28755	0.382802	0.330527	0.212496	0.202034	0.259749	0.281569	0.329204	0.376287	0.554742	0.80913	0.857697	0.809281	0.747455	0.609903	0.521243	0.499815	0.515945	0.446184	0.401875	0.401205	0.354772	0.345382	0.408425	0.483252	0.43084	0.369677	0.453456	0.510184
	0.642626	0.569669	0.553033	0.571804	0.605916	0.652137	0.677864	0.768335	0.94574	1	0.878597	0.750395	0.643421	0.580444	0.525758	0.468488	0.39855	0.319778	0.299348	0.283196	0.282008	0.337727	0.366325	0.31679	0.223653	0.212202	0.272115	0.230031	0.151513	0.0925129	0.093221	0.0791159	0.0231815	0.0504865	0.102491	0.143255	0.11402	0.0847151	0.117048	0.263079	0.441668	0.482836	0.508252	0.57359	0.639778	0.681302	0.635898	0.637249	0.657076
	0.710365	0.619584	0.634274	0.728279	0.682014	0.665566	0.721463	0.814958	0.963388	1	0.927876	0.970015	0.975775	0.862739	0.644559	0.615281	0.799737	0.870245	0.87509	0.905325	0.907159	0.834673	0.772542	0.733288	0.779047	0.846985	0.838064	0.876187	0.939787	0.913738	0.756991	0.653332	0.628834	0.620896	0.569361	0.469072	0.407568	0.366954	0.354495	0.369353	0.418868	0.467144	0.493608	0.505953	0.449588	0.346028	0.383706	0.580379	0.709456
	0.688402	0.616218	0.611493	0.57361	0.63783	0.842369	0.850342	0.817529	0.97166	1	0.863149	0.729812	0.635078	0.543127	0.445925	0.420844	0.426615	0.397993	0.374782	0.377316	0.334745	0.325068	0.351606	0.335047	0.338772	0.395087	0.480552	0.485315	0.429761	0.448617	0.536998	0.577828	0.535766	0.530258	0.526405	0.528364	0.566335	0.608763	0.630543	0.639506	0.64654	0.608073	0.627833	0.762285	0.911943	0.891247	0.787311	0.851654	0.881208
	0.554756	0.687066	0.767896	0.69345	0.59413	0.530829	0.628153	0.839345	0.968088	1	0.920977	0.746876	0.657472	0.68646	0.737863	0.724185	0.708598	0.624115	0.518951	0.589603	0.649705	0.659831	0.616182	0.545458	0.491117	0.432533	0.390292	0.397635	0.464333	0.461614	0.446326	0.433463	0.366236	0.412219	0.500767	0.574176	0.633094	0.664841	0.626691	0.542925	0.445937	0.387717	0.604583	0.685817	0.59913	0.593454	0.601822	0.581528	0.456903
	0.792368	0.788275	0.89031	0.857168	0.885879	0.974166	0.91282	0.861825	0.914051	1	0.989818	0.925478	0.901844	0.807492	0.742212	0.870373	0.896595	0.805368	0.730009	0.72059	0.71955	0.714671	0.803205	0.943552	0.943399	0.769573	0.701823	0.821666	0.860976	0.846702	0.89678	0.953598	0.872069	0.855411	0.976748	0.977066	0.945842	0.924965	0.9341	0.89145	0.942162	0.988746	0.959887	0.896589	0.934016	0.877915	0.85501	0.933213	0.82976
	0.499753	0.382299	0.413232	0.477204	0.568581	0.753149	0.854932	0.90153	0.96631	1	0.964388	0.969401	0.973879	0.966582	0.955493	0.845038	0.811483	0.9143	0.919314	0.887383	0.854715	0.88276	0.942147	0.935272	0.919279	0.905741	0.959636	0.9551	0.856258	0.759241	0.635055	0.625345	0.635641	0.602113	0.595326	0.604907	0.675978	0.705555	0.644293	0.571571	0.538903	0.520972	0.542436	0.567865	0.56047	0.547763	0.554365	0.602229	0.586835
	0.316444	0.211718	0.36262	0.598134	0.740844	0.774748	0.737901	0.693206	0.682318	0.837718	1	0.922488	0.859095	0.841923	0.88392	0.921783	0.756279	0.533818	0.508382	0.56385	0.645287	0.757697	0.778654	0.681445	0.527188	0.482342	0.508613	0.634245	0.714766	0.664293	0.605936	0.49094	0.409736	0.382183	0.305294	0.305863	0.317139	0.316323	0.463369	0.697525	0.794912	0.767316	0.75164	0.750067	0.742606	0.80322	0.954842	0.914366	0.779557
	0.584297	0.720699	0.764175	0.754006	0.769756	0.775773	0.745409	0.771446	0.842187	0.923118	1	0.986293	0.948721	0.972778	0.949074	0.897775	0.835336	0.762738	0.791105	0.849969	0.879071	0.85564	0.816449	0.720024	0.489178	0.256463	0.106643	0.0780649	0.0904728	0.0794463	0.102043	0.120682	0.157815	0.260439	0.270155	0.173512	0.135558	0.126599	0.0858459	0.0804047	0.153067	0.191236	0.212408	0.272897	0.259829	0.215755	0.254241	0.340928	0.423104
	0.559122	0.829935	0.925765	0.872448	0.879186	0.948589	0.969864	0.948042	0.95222	0.948865	1	0.885214	0.571905	0.51343	0.417707	0.277039	0.25839	0.191741	0.179188	0.247303	0.328237	0.635089	0.940677	0.973042	0.926278	0.984256	0.973242	0.866526	0.850483	0.776992	0.737582	0.759196	0.697141	0.605214	0.483704	0.419498	0.451871	0.452261	0.403253	0.430508	0.433666	0.305203	0.2619	0.291447	0.307066	0.45405	0.589439	0.573127	0.44936
	0.209894	0.242234	0.219378	0.195513	0.351903	0.446882	0.427765	0.43776	0.616835	0.934101	1	0.855591	0.763658	0.756141	0.648074	0.549553	0.559856	0.525452	0.526933	0.608549	0.621619	0.618037	0.551362	0.403984	0.398083	0.44437	0.583292	0.651441	0.483861	0.360857	0.306667	0.202783	0.140913	0.21405	0.266884	0.219816	0.193607	0.210426	0.207753	0.250076	0.254757	0.247275	0.303768	0.323366	0.33579	0.268914	0.296048	0.353457	0.266665
	0.638548	0.607134	0.64236	0.718001	0.559477	0.4392	0.444426	0.475056	0.648753	0.90128	1	0.971807	0.986933	0.944266	0.768002	0.598502	0.697673	0.767317	0.669728	0.69649	0.738053	0.61815	0.547666	0.533813	0.477375	0.484305	0.681043	0.860731	0.798958	0.680354	0.600238	0.568918	0.540221	0.436297	0.362124	0.40737	0.478282	0.382881	0.407508	0.458697	0.452317	0.495439	0.392953	0.481491	0.594117	0.495456	0.392283	0.392569	0.466952
	0.898058	0.940832	0.953499	0.924933	0.86438	0.777554	0.699717	0.659273	0.598703	0.748009	1	0.881879	0.712454	0.669442	0.515067	0.364115	0.29708	0.435189	0.551828	0.64674	0.739165	0.757198	0.780759	0.693334	0.634026	0.499941	0.39963	0.487204	0.484205	0.36173	0.405245	0.499741	0.490891	0.49845	0.539507	0.534045	0.52247	0.526915	0.461149	0.520104	0.642424	0.675163	0.583696	0.443922	0.383377	0.343296	0.332433	0.370257	0.506875
	0.32912	0.285768	0.248731	0.320238	0.439721	0.537746	0.633168	0.704637	0.791017	0.957581	1	0.864681	0.783231	0.796455	0.803076	0.769079	0.823115	0.905191	0.900666	0.807532	0.62604	0.499587	0.496692	0.408725	0.375443	0.535781	0.70533	0.851458	0.900558	0.835659	0.730634	0.628375	0.557257	0.573277	0.531223	0.430059	0.304113	0.272733	0.375438	0.404913	0.368587	0.309059	0.359563	0.425456	0.345088	0.334672	0.34002	0.240105	0.295427
	0.658662	0.60432	0.437042	0.309472	0.285748	0.358951	0.498464	0.605708	0.696636	0.873774	1	0.97242	0.886798	0.806523	0.677413	0.560731	0.533319	0.407905	0.389722	0.321577	0.289044	0.343669	0.289779	0.3359	0.386208	0.36609	0.274366	0.252052	0.263711	0.343316	0.456767	0.407395	0.41917	0.486422	0.545703	0.498071	0.426146	0.527372	0.583118	0.567897	0.690325	0.708185	0.668868	0.716491	0.635437	0.557387	0.544947	0.537772	0.589484
	0.484635	0.528699	0.613367	0.713782	0.757838	0.825999	0.879635	0.891225	0.903659	0.929584	1	0.93639	0.762123	0.632201	0.534742	0.473812	0.445845	0.463533	0.538956	0.556116	0.525492	0.498493	0.534753	0.6303	0.610575	0.519235	0.427317	0.337943	0.231035	0.148138	0.13378	0.114142	0.079746	0.0711846	0.0716201	0.0639691	0.0879743	0.119878	0.188367	0.24221	0.210412	0.174796	0.150105	0.145439	0.250104	0.323378	0.293176	0.324338	0.369722
	0.77371	0.837239	0.817896	0.751154	0.827189	0.806762	0.728733	0.698343	0.79477	0.979161	1	0.975103	0.812601	0.650501	0.685432	0.631091	0.532071	0.538391	0.489135	0.442058	0.408932	0.363577	0.370673	0.351506	0.31933	0.265328	0.227029	0.288142	0.280572	0.239075	0.320533	0.28248	0.211931	0.193441	0.126966	0.0984412	0.165335	0.304294	0.319289	0.247292	0.217852	0.251932	0.293827	0.270664	0.238301	0.326584	0.355249	0.35366	0.356214
	0.386573	0.5787	0.648112	0.582873	0.565811	0.6364	0.731893	0.730459	0.826224	0.975674	1	0.955835	0.859466	0.793693	0.72697	0.627065	0.567363	0.602195	0.706829	0.756659	0.679461	0.636362	0.673851	0.676962	0.498497	0.300019	0.322015	0.266862	0.264889	0.371835	0.435222	0.518862	0.483052	0.354721	0.399794	0.441351	0.282525	0.239669	0.342822	0.301262	0.210658	0.307922	0.366414	0.284292	0.204897	0.272562	0.254318	0.0945628	0.0462771
	0.721213	0.811396	0.800272	0.782434	0.845282	0.906167	0.858973	0.777477	0.768115	0.882191	1	0.921962	0.727231	0.560651	0.467634	0.410264	0.374622	0.309089	0.289751	0.353534	0.385015	0.376522	0.358584	0.392962	0.359399	0.292867	0.376525	0.460611	0.523087	0.579808	0.502898	0.350726	0.241455	0.202653	0.160225	0.160271	0.275403	0.28452	0.28682	0.413186	0.397362	0.296943	0.252066	0.272628	0.44646	0.478091	0.287244	0.293615	0.41526
	0.717965	0.636871	0.376464	0.463351	0.520715	0.401848	0.320002	0.307475	0.395552	0.859394	1	0.685142	0.533894	0.54819	0.630873	0.706542	0.771352	0.552949	0.413485	0.525012	0.575208	0.465383	0.428706	0.572583	0.571072	0.650134	0.713625	0.8197	0.78859	0.597245	0.597966	0.63273	0.547881	0.366743	0.230615	0.354831	0.651624	0.83023	0.692564	0.516633	0.58894	0.661177	0.75798	0.782446	0.678888	0.703636	0.748745	0.752165	0.642042
	0.758186	0.819214	0.8775	0.85559	0.903354	0.871087	0.678883	0.600015	0.781824	0.915588	1	0.915949	0.789325	0.740134	0.677953	0.715533	0.770957	0.67843	0.651538	0.72669	0.746485	0.738338	0.610161	0.610754	0.65849	0.699964	0.766478	0.714417	0.640984	0.49347	0.419377	0.481581	0.491233	0.44938	0.375344	0.38559	0.4609	0.492614	0.463913	0.514138	0.458688	0.291497	0.278222	0.284749	0.345731	0.461116	0.478988	0.32321	0.311721
	0.54808	0.66955	0.761231	0.866939	0.956996	0.97524	0.893783	0.815724	0.887286	0.979511	1	0.947661	0.880656	0.879983	0.868127	0.789468	0.670343	0.538941	0.482965	0.44951	0.405349	0.426869	0.516066	0.515185	0.520995	0.548391	0.507587	0.412466	0.347572	0.296283	0.350147	0.445769	0.363517	0.294486	0.329648	0.381664	0.39311	0.371659	0.368506	0.362356	0.320677	0.329	0.333186	0.312989	0.338985	0.365368	0.438533	0.504397	0.426276
	0.737987	0.71105	0.638176	0.642583	0.801498	0.781139	0.622653	0.561567	0.721438	0.954423	1	0.74622	0.590622	0.767967	0.928254	0.960563	0.925986	0.907199	0.86325	0.873358	0.928399	0.77037	0.680431	0.722325	0.623992	0.511582	0.442367	0.545999	0.5694	0.641638	0.77403	0.75365	0.753442	0.562029	0.493027	0.551574	0.710669	0.797483	0.729443	0.778946	0.688408	0.730073	0.98256	0.875416	0.718904	0.67492	0.614248	0.563186	0.622921
	0.52631	0.613264	0.614686	0.576878	0.605343	0.688396	0.737436	0.792343	0.82924	0.943352	1	0.965534	0.944984	0.931059	0.983788	0.896015	0.850054	0.887008	0.829013	0.813991	0.855847	0.784441	0.718896	0.687194	0.651795	0.710944	0.686616	0.752479	0.845769	0.736113	0.744026	0.840939	0.826275	0.750637	0.63965	0.579317	0.596208	0.657381	0.679962	0.537726	0.409205	0.447841	0.434864	0.337983	0.314368	0.423305	0.480789	0.512361	0.562716
	0.866939	0.871804	0.877883	0.900102	0.818903	0.790279	0.857702	0.911865	0.943053	0.94728	1	0.955008	0.859778	0.867879	0.747652	0.584897	0.618087	0.673851	0.649253	0.517291	0.386604	0.372609	0.387209	0.390905	0.42645	0.481436	0.534729	0.585493	0.595769	0.564612	0.534632	0.612446	0.660483	0.66103	0.673729	0.661639	0.648809	0.579812	0.564183	0.575496	0.525137	0.520034	0.571119	0.571191	0.59804	0.657209	0.675906	0.730781	0.738388
	0.904078	0.955487	0.959889	0.915133	0.796384	0.830147	0.88249	0.838103	0.919088	0.972069	1	0.903985	0.747531	0.641952	0.570747	0.549116	0.440035	0.554937	0.786098	0.717285	0.582939	0.571595	0.527225	0.548043	0.66025	0.690673	0.624786	0.594995	0.519921	0.452616	0.495048	0.508907	0.61013	0.643423	0.571891	0.498306	0.518154	0.604303	0.627477	0.594254	0.579861	0.543624	0.478693	0.589284	0.593978	0.641836	0.652932	0.461156	0.497224
	0.417424	0.347675	0.337982	0.383235	0.473735	0.557326	0.607908	0.595642	0.697707	0.905795	1	0.975811	0.782805	0.447634	0.38051	0.402969	0.29542	0.269762	0.314538	0.363819	0.375831	0.426155	0.48856	0.561772	0.575229	0.525467	0.542115	0.551225	0.539727	0.624071	0.773174	0.840891	0.739881	0.63341	0.60952	0.503279	0.390436	0.392729	0.403349	0.403071	0.46256	0.461469	0.436102	0.422605	0.360858	0.408584	0.454253	0.441129	0.51114
	0.574667	0.598884	0.60291	0.624245	0.666555	0.748372	0.813348	0.800156	0.812654	0.902769	1	0.916304	0.751897	0.632148	0.518986	0.488167	0.545483	0.655467	0.747613	0.731956	0.61361	0.491625	0.492155	0.591182	0.60464	0.570482	0.552432	0.520892	0.523772	0.49979	0.559195	0.584274	0.565469	0.686108	0.737029	0.621816	0.454953	0.364628	0.371299	0.377395	0.441568	0.610254	0.749628	0.862108	0.934214	0.901551	0.793715	0.649409	0.563438
	0.829788	0.761018	0.670614	0.727491	0.668438	0.649499	0.724972	0.742813	0.853702	0.983995	1	0.910798	0.712821	0.680356	0.701736	0.691423	0.726136	0.77721	0.745366	0.696699	0.84973	0.812791	0.782724	0.822859	0.647922	0.580608	0.590305	0.415141	0.38785	0.516519	0.505073	0.535712	0.657993	0.773997	0.84048	0.801847	0.743287	0.654689	0.603516	0.792154	0.860729	0.887035	0.964612	0.96458	0.934897	0.849242	0.810594	0.816443	0.708123
	0.593494	0.618004	0.586511	0.566837	0.698192	0.813084	0.861318	0.882268	0.850435	0.847504	0.977349	1	0.947929	0.921475	0.790148	0.643995	0.524977	0.411054	0.349108	0.360341	0.434235	0.535251	0.497666	0.431786	0.443665	0.347366	0.279625	0.275179	0.225532	0.172391	0.190292	0.20322	0.181325	0.109108	0.105592	0.205107	0.231013	0.267939	0.320841	0.36348	0.400192	0.437995	0.542698	0.708382	0.796223	0.814603	0.810698	0.738	0.714239
	0.438456	0.389461	0.394832	0.603731	0.744287	0.662506	0.486888	0.303351	0.461382	0.719163	0.859483	1	0.969256	0.80919	0.695032	0.742969	0.900885	0.921522	0.869239	0.704207	0.576972	0.6333	0.759637	0.795476	0.740986	0.636823	0.711079	0.815661	0.774257	0.791887	0.680373	0.525199	0.492718	0.626185	0.756107	0.700133	0.616243	0.717615	0.822267	0.853486	0.754145	0.618447	0.449776	0.468527	0.664776	0.770931	0.891309	0.926312	0.912918
	0.458611	0.481884	0.46287	0.457878	0.542561	0.634673	0.58945	0.607696	0.741233	0.748731	0.854494	1	0.98465	0.995253	0.955222	0.849799	0.791179	0.774772	0.739476	0.590644	0.575423	0.603685	0.514409	0.433135	0.330361	0.286216	0.298536	0.422158	0.57256	0.713038	0.787691	0.766318	0.785636	0.827365	0.903236	0.930431	0.829369	0.797439	0.794589	0.651365	0.552699	0.525494	0.560831	0.499686	0.465672	0.535224	0.408908	0.342052	0.428496
	0.695588	0.721682	0.76701	0.824519	0.957258	0.989294	0.869409	0.715586	0.682923	0.831482	0.974203	1	0.865468	0.680203	0.611246	0.568623	0.485435	0.585761	0.64075	0.507326	0.420092	0.381054	0.4477	0.582095	0.534918	0.499001	0.676953	0.742719	0.672914	0.543136	0.458249	0.582491	0.668961	0.585341	0.479932	0.468974	0.36018	0.125751	0.205412	0.536557	0.664347	0.678888	0.763215	0.827121	0.692481	0.457937	0.490123	0.608189	0.655131
	0.479481	0.495942	0.487526	0.637029	0.661926	0.645867	0.793063	0.753932	0.789485	0.866797	0.906893	1	0.879676	0.695565	0.787273	0.709955	0.561549	0.686953	0.790209	0.787835	0.629529	0.4384	0.335806	0.412704	0.633751	0.572331	0.527161	0.721662	0.756349	0.715692	0.590838	0.508691	0.630296	0.728123	0.611261	0.546296	0.770907	0.914894	0.816051	0.791799	0.778109	0.746369	0.752158	0.676692	0.505262	0.271998	0.261175	0.362204	0.363108
	0.384582	0.437292	0.45649	0.532935	0.521852	0.439668	0.558881	0.599642	0.541801	0.6901	0.923148	1	0.968311	0.948739	0.810987	0.757665	0.655467	0.4734	0.360188	0.353882	0.496644	0.448947	0.378479	0.435997	0.538699	0.662047	0.560122	0.516399	0.564179	0.535169	0.443429	0.367897	0.368816	0.485111	0.609297	0.570977	0.664234	0.656129	0.463541	0.335993	0.322135	0.357983	0.231788	0.122138	0.127469	0.0978208	0.186575	0.314677	0.139949
	0.783862	0.90188	0.941261	0.855999	0.803602	0.91609	0.928199	0.857851	0.889985	0.919553	0.954067	1	0.942384	0.847729	0.770947	0.769006	0.804381	0.761846	0.757165	0.815116	0.836473	0.804802	0.797264	0.765264	0.640594	0.522276	0.414225	0.362031	0.36435	0.287676	0.276707	0.323017	0.309368	0.307385	0.391153	0.416392	0.322024	0.243733	0.175415	0.181348	0.285513	0.31585	0.295249	0.286643	0.283184	0.305424	0.28011	0.235364	0.324563
	0.608605	0.835854	0.813095	0.705171	0.764472	0.778963	0.678324	0.664703	0.776024	0.882634	0.967319	1	0.972276	0.918901	0.756292	0.673534	0.705059	0.658175	0.718112	0.66922	0.605656	0.712307	0.733345	0.740286	0.67668	0.494378	0.368419	0.312419	0.330222	0.364013	0.414215	0.573114	0.685563	0.651447	0.489426	0.328787	0.244024	0.212088	0.147264	0.0565508	0.0437537	0.105249	0.128082	0.0942053	0.105193	0.15906	0.208766	0.20487	0.139661
	0.237694	0.339755	0.37825	0.433122	0.539232	0.649277	0.700791	0.700789	0.823445	0.920793	0.956577	1	0.933535	0.812956	0.763454	0.770227	0.765461	0.746014	0.720523	0.730468	0.735535	0.646523	0.525826	0.52338	0.473931	0.376978	0.350516	0.332901	0.386404	0.468404	0.494921	0.515729	0.56699	0.641883	0.645948	0.582408	0.542819	0.39777	0.261709	0.259689	0.235017	0.203236	0.21029	0.190086	0.133457	0.123639	0.136602	0.141248	0.142609
	0.800267	0.675533	0.59005	0.603434	0.611918	0.609086	0.611798	0.67598	0.637396	0.479024	0.686306	1	0.977362	0.869012	0.790465	0.752726	0.624458	0.415344	0.398423	0.36707	0.384865	0.481138	0.524526	0.482861	0.3204	0.222592	0.146126	0.182346	0.356309	0.370096	0.216586	0.11509	0.161106	0.31911	0.46238	0.570598	0.606471	0.559352	0.605107	0.591282	0.39083	0.329558	0.517516	0.755294	0.81824	0.722861	0.646527	0.549779	0.504055
	0.575065	0.495907	0.380136	0.400259	0.520568	0.594367	0.637717	0.590926	0.710872	0.842529	0.905112	1	0.974548	0.930414	0.928516	0.872157	0.783589	0.77914	0.777736	0.689764	0.672776	0.590817	0.587575	0.655299	0.535006	0.407952	0.381	0.349571	0.285049	0.247746	0.229421	0.284306	0.356986	0.355339	0.273596	0.240359	0.291269	0.320917	0.247245	0.153014	0.128807	0.173533	0.235177	0.324147	0.350564	0.333747	0.337042	0.317614	0.435998
	0.562869	0.725557	0.679175	0.747891	0.89412	0.882314	0.791246	0.828201	0.977068	0.975977	0.969556	1	0.886892	0.723984	0.75268	0.760985	0.71422	0.678786	0.706304	0.690666	0.554667	0.481403	0.416055	0.374747	0.380871	0.388608	0.324667	0.367479	0.391929	0.304003	0.355826	0.464211	0.375729	0.363701	0.539607	0.525532	0.432537	0.448347	0.473693	0.586555	0.651817	0.731124	0.843869	0.785624	0.735592	0.648189	0.610599	0.493916	0.377152
	0.436614	0.53852	0.548139	0.590217	0.682216	0.641392	0.544932	0.512529	0.468264	0.541422	0.807815	1	0.964603	0.795557	0.643921	0.573739	0.540654	0.423869	0.250336	0.154521	0.12329	0.117711	0.208094	0.312223	0.392176	0.413185	0.34654	0.308995	0.339141	0.431227	0.482968	0.605486	0.8261	0.808883	0.699094	0.632022	0.427678	0.259399	0.373151	0.529134	0.455868	0.32022	0.348265	0.482452	0.508336	0.323605	0.184667	0.202633	0.268547
	0.732013	0.727043	0.730605	0.565516	0.407377	0.414246	0.517005	0.499128	0.538605	0.72746	0.873816	1	0.991487	0.888232	0.898282	0.935608	0.902167	0.807206	0.785303	0.760175	0.681567	0.668594	0.808776	0.921477	0.83473	0.818679	0.944847	0.870552	0.662951	0.605431	0.490047	0.387869	0.317338	0.331693	0.345432	0.353749	0.356473	0.574273	0.56458	0.233243	0.363306	0.602539	0.632241	0.539137	0.504933	0.482275	0.337112	0.411896	0.657209
	0.380353	0.342439	0.321755	0.310897	0.29303	0.300591	0.349667	0.436194	0.607957	0.810094	0.947101	1	0.924637	0.770207	0.632061	0.480055	0.334901	0.263719	0.223335	0.182795	0.172255	0.225239	0.329717	0.454359	0.60352	0.791645	0.928447	0.873045	0.700036	0.621795	0.54453	0.423102	0.335729	0.260063	0.222117	0.19541	0.172109	0.163684	0.145474	0.178853	0.222386	0.182972	0.141176	0.108578	0.101462	0.128386	0.1544	0.198138	0.282911
	0.744606	0.789365	0.788239	0.725725	0.710469	0.639137	0.617427	0.749022	0.774694	0.803228	0.940176	1	0.939177	0.865893	0.86216	0.85881	0.840408	0.863133	0.871483	0.854101	0.89266	0.827079	0.780288	0.833173	0.817688	0.841558	0.868749	0.890237	0.974107	0.977364	0.954718	0.956844	0.948135	0.886803	0.806763	0.802451	0.734707	0.725608	0.72848	0.654726	0.6884	0.782593	0.878756	0.887847	0.88587	0.857458	0.840631	0.825703	0.794051
	0.233516	0.272049	0.398448	0.413592	0.334322	0.352288	0.404794	0.428977	0.539388	0.770316	0.961768	1	0.945194	0.813659	0.70457	0.700245	0.830802	0.869275	0.75294	0.716475	0.760368	0.662616	0.519359	0.52303	0.521428	0.452879	0.411648	0.386643	0.339197	0.307625	0.362464	0.349139	0.370334	0.49799	0.442069	0.314495	0.245793	0.295923	0.465409	0.518264	0.438499	0.520973	0.565623	0.40555	0.28532	0.320403	0.376255	0.340377	0.355786
	0.65851	0.620862	0.619514	0.586117	0.569084	0.608661	0.590704	0.529841	0.619003	0.779675	0.96277	1	0.829125	0.633209	0.506063	0.53152	0.583825	0.612692	0.611779	0.562216	0.621747	0.642344	0.603655	0.763678	0.92755	0.868606	0.740149	0.609487	0.50709	0.519257	0.551926	0.534625	0.503815	0.549307	0.605064	0.507669	0.430446	0.464651	0.498305	0.500118	0.452214	0.468631	0.567658	0.585602	0.559397	0.624011	0.690347	0.763716	0.830665
	0.452222	0.406597	0.385999	0.440017	0.520606	0.571702	0.593085	0.522678	0.383435	0.40826	0.737975	1	0.933882	0.807929	0.703498	0.56665	0.46906	0.390983	0.265554	0.192898	0.206472	0.244172	0.24475	0.232939	0.238205	0.249357	0.275428	0.28033	0.29933	0.342034	0.348555	0.309043	0.289069	0.292012	0.283917	0.341449	0.458703	0.526624	0.636757	0.679185	0.619452	0.548857	0.474112	0.482462	0.54489	0.539715	0.463073	0.394435	0.344841
	0.507417	0.511562	0.518716	0.526647	0.503814	0.513051	0.517921	0.434099	0.314762	0.360534	0.721323	1	0.957679	0.765279	0.530295	0.389763	0.330382	0.267411	0.21533	0.21551	0.238719	0.212602	0.175572	0.183501	0.249319	0.31216	0.407716	0.528571	0.572842	0.57022	0.548887	0.613625	0.728995	0.791293	0.843383	0.889978	0.900689	0.770398	0.614636	0.540659	0.452102	0.483015	0.574339	0.540034	0.436189	0.321274	0.351928	0.392588	0.42321
	0.477886	0.455296	0.454452	0.523225	0.437669	0.406534	0.524136	0.579397	0.704369	0.838518	0.930193	1	0.913131	0.823567	0.747063	0.735937	0.751934	0.652426	0.6025	0.586889	0.505699	0.534406	0.746197	0.861212	0.856053	0.799925	0.75733	0.78505	0.847814	0.965666	0.96282	0.861394	0.82647	0.836405	0.771437	0.73332	0.60893	0.377909	0.303365	0.269415	0.244579	0.22667	0.228371	0.280406	0.231036	0.264431	0.416042	0.498386	0.512546
	0.566494	0.51103	0.497664	0.518364	0.452691	0.444328	0.502241	0.502983	0.440012	0.471697	0.800108	1	0.885983	0.751761	0.612954	0.487122	0.389975	0.350286	0.348007	0.321523	0.283826	0.237876	0.219507	0.271354	0.318926	0.330385	0.364134	0.377422	0.377179	0.41951	0.52561	0.586178	0.570933	0.547558	0.578319	0.562528	0.491072	0.440311	0.372544	0.324706	0.31839	0.371914	0.425299	0.429122	0.403564	0.368967	0.38809	0.466619	0.547444
	0.254344	0.249924	0.359745	0.444158	0.509557	0.514697	0.537057	0.605886	0.617692	0.659309	0.879345	1	0.909598	0.745954	0.601492	0.596465	0.638424	0.636271	0.637905	0.634364	0.58184	0.553677	0.598733	0.590867	0.579442	0.629784	0.679199	0.652052	0.593523	0.614477	0.558686	0.550917	0.629044	0.652784	0.607769	0.610459	0.713537	0.762333	0.729039	0.692021	0.663281	0.601344	0.512171	0.373199	0.305833	0.301835	0.262418	0.260918	0.262696
	0.315192	0.331985	0.347557	0.366665	0.433663	0.473261	0.459309	0.506824	0.514978	0.559918	0.838473	1	0.915993	0.769502	0.620921	0.42866	0.416295	0.500402	0.457319	0.458702	0.476235	0.471504	0.413458	0.383324	0.4874	0.563162	0.518562	0.452352	0.461748	0.564544	0.599418	0.491415	0.42665	0.425828	0.466802	0.430835	0.331321	0.318122	0.271165	0.251128	0.324052	0.306291	0.262121	0.223778	0.249732	0.365637	0.406865	0.426468	0.389583
	0.877133	0.858395	0.850909	0.825693	0.794275	0.704994	0.572138	0.520504	0.404522	0.298195	0.480684	0.841842	1	0.859139	0.622825	0.462789	0.548985	0.66827	0.576357	0.556344	0.671196	0.761116	0.800524	0.721521	0.617249	0.489502	0.284961	0.146402	0.0994592	0.12169	0.137015	0.167488	0.213757	0.219629	0.25498	0.265419	0.268032	0.263543	0.304456	0.368133	0.389651	0.406003	0.436932	0.522781	0.523765	0.420834	0.454601	0.743885	0.938103
	0.376694	0.311108	0.316648	0.392325	0.490736	0.50299	0.452312	0.412438	0.412593	0.435698	0.604817	0.849793	1	0.990225	0.904235	0.826451	0.795064	0.811772	0.769317	0.681423	0.613763	0.597348	0.624479	0.605423	0.440835	0.320271	0.414778	0.510418	0.490581	0.437812	0.424369	0.42715	0.37225	0.353705	0.401591	0.423589	0.476004	0.555264	0.562543	0.505955	0.439557	0.454655	0.520257	0.533797	0.580487	0.636913	0.680831	0.722886	0.765566
	0.495754	0.533674	0.405877	0.360024	0.388173	0.428658	0.498034	0.479083	0.432209	0.528998	0.781538	0.966153	1	0.872418	0.775191	0.772554	0.753906	0.757361	0.791849	0.818443	0.790467	0.802473	0.816491	0.786795	0.682275	0.497749	0.377792	0.351086	0.332567	0.288517	0.218864	0.209719	0.201518	0.105212	0.0416947	0.0763254	0.095413	0.143468	0.199602	0.268455	0.429963	0.43161	0.354333	0.346142	0.35802	0.364502	0.363592	0.428052	0.443955
	0.689748	0.550153	0.473724	0.52335	0.638167	0.698451	0.790695	0.893365	0.881293	0.828897	0.879011	0.949277	1	0.927558	0.778921	0.737044	0.524864	0.396016	0.481521	0.498704	0.573972	0.565294	0.474321	0.526246	0.568467	0.612287	0.663395	0.670361	0.805203	0.849171	0.726761	0.5802	0.641414	0.723607	0.631121	0.541205	0.504642	0.558279	0.522062	0.428166	0.468312	0.483719	0.467528	0.508066	0.567912	0.533916	0.415394	0.41253	0.572037
	0.836705	0.894583	0.847898	0.818297	0.704796	0.623653	0.623678	0.538224	0.453387	0.586716	0.782293	0.90922	1	0.949514	0.802513	0.787465	0.78662	0.710382	0.586376	0.574191	0.55972	0.475351	0.511155	0.499478	0.439783	0.358671	0.439814	0.548878	0.526653	0.544761	0.567572	0.677315	0.693935	0.617678	0.639695	0.609806	0.47813	0.517413	0.576612	0.480096	0.533188	0.51429	0.408001	0.450925	0.433976	0.337682	0.308463	0.296212	0.271705
	0.25135	0.339369	0.426029	0.537353	0.634017	0.766278	0.763748	0.563235	0.523699	0.679854	0.844451	0.989848	1	0.906824	0.777025	0.568917	0.532724	0.616714	0.487054	0.394424	0.426397	0.5444	0.655829	0.780062	0.905583	0.656371	0.373323	0.27748	0.18491	0.160124	0.0934492	0.197315	0.273451	0.189815	0.235314	0.257478	0.107001	0.0406829	0.039451	0.022704	0.0901688	0.247168	0.30036	0.261194	0.21279	0.119534	0.119533	0.106448	0.0722242
	0.283518	0.251309	0.321261	0.497966	0.596111	0.592828	0.594328	0.584875	0.663714	0.741657	0.843523	0.927424	1	0.973706	0.778463	0.586541	0.47021	0.38027	0.245809	0.199653	0.170179	0.156639	0.211209	0.168294	0.132496	0.263267	0.427476	0.492601	0.496559	0.521062	0.490579	0.363733	0.309762	0.288866	0.287208	0.298664	0.232569	0.284625	0.359331	0.342238	0.365818	0.414392	0.479678	0.383955	0.341476	0.381628	0.376553	0.499128	0.514269
	0.453105	0.42389	0.404045	0.415914	0.508999	0.524976	0.467387	0.440803	0.366702	0.366905	0.581378	0.917203	1	0.863459	0.740157	0.632811	0.536103	0.466058	0.483517	0.553778	0.538122	0.506619	0.479095	0.457516	0.461878	0.456701	0.434147	0.453314	0.498922	0.496167	0.478737	0.421961	0.371399	0.289701	0.231466	0.218657	0.206565	0.298669	0.460522	0.472944	0.367383	0.352118	0.365781	0.40504	0.462872	0.428542	0.452236	0.504209	0.4904
	0.738961	0.784456	0.908057	0.929196	0.904046	0.883453	0.873383	0.893478	0.759888	0.734369	0.78494	0.892676	1	0.917072	0.782059	0.700172	0.683792	0.619443	0.578822	0.562753	0.469072	0.402729	0.372123	0.303187	0.268209	0.164574	0.0077386	-0.0046469	0.0312346	0.0409097	0.0556163	0.30627	0.581909	0.60809	0.639337	0.658397	0.622717	0.681453	0.749864	0.815309	0.868332	0.822628	0.777671	0.792038	0.741246	0.673259	0.784052	0.817689	0.682156
	0.624884	0.650813	0.613854	0.518416	0.560582	0.53919	0.467155	0.47073	0.579154	0.68849	0.788764	0.960772	1	0.949196	0.954059	0.898481	0.830035	0.853168	0.769688	0.524807	0.488797	0.545792	0.512642	0.568946	0.513223	0.49639	0.506428	0.468581	0.438333	0.328454	0.30191	0.373653	0.412379	0.342903	0.306066	0.4214	0.519572	0.554367	0.592137	0.489343	0.453225	0.55978	0.487176	0.514256	0.71687	0.760013	0.7523	0.785721	0.678298
	0.563502	0.504473	0.523104	0.572324	0.688092	0.794397	0.850502	0.840513	0.856707	0.921701	0.899965	0.960475	1	0.896096	0.784764	0.724289	0.811912	0.822049	0.717347	0.548526	0.368795	0.408131	0.437922	0.320286	0.232284	0.189877	0.235415	0.304562	0.301478	0.276116	0.241273	0.216021	0.202661	0.174327	0.154008	0.132264	0.0780262	0.0819117	0.104646	0.148989	0.25843	0.320764	0.368031	0.416392	0.462823	0.460108	0.438656	0.516858	0.655914
	0.363673	0.462347	0.59445	0.642708	0.630451	0.62726	0.65138	0.620015	0.578177	0.657251	0.755105	0.880157	1	0.943897	0.796132	0.674495	0.590445	0.45908	0.274295	0.167684	0.118654	0.110065	0.128089	0.138624	0.129347	0.106955	0.0431802	0.0673629	0.18186	0.241772	0.202561	0.151239	0.103673	0.0744558	0.098148	0.0842172	0.0442018	0.0359891	0.072024	0.142975	0.241985	0.27394	0.275929	0.268894	0.223039	0.193735	0.197305	0.236648	0.286235
	0.562699	0.708985	0.809264	0.797841	0.741484	0.757238	0.795417	0.739471	0.670643	0.695572	0.766087	0.892578	1	0.977705	0.881362	0.799937	0.791883	0.729608	0.621379	0.640015	0.56012	0.397493	0.336885	0.251126	0.182736	0.11712	0.0855922	0.0397393	0.00650217	0.0145572	0.00794919	0.0367227	0.0524946	0.0646894	0.053232	0.0868916	0.172238	0.210932	0.20554	0.146071	0.0986925	0.113969	0.083953	0.0841679	0.157513	0.181823	0.267462	0.270849	0.212978
	0.869688	0.969195	0.978581	0.883648	0.730116	0.614731	0.586761	0.561919	0.516049	0.560433	0.707787	0.851636	1	0.993402	0.82044	0.687813	0.525215	0.464579	0.399185	0.415008	0.487884	0.436228	0.367605	0.301503	0.407063	0.492532	0.487608	0.620704	0.715677	0.653394	0.603324	0.672712	0.801146	0.776297	0.662968	0.628103	0.586135	0.53372	0.536742	0.625773	0.664125	0.680105	0.735169	0.767002	0.676646	0.611492	0.727148	0.763498	0.742765
	0.494464	0.387662	0.34318	0.313857	0.338029	0.403162	0.434587	0.479088	0.645632	0.775985	0.818405	0.953516	1	0.876501	0.780698	0.735934	0.616577	0.508429	0.50679	0.506042	0.478459	0.419504	0.295049	0.206024	0.244598	0.252912	0.12871	0.136401	0.195159	0.133402	0.191221	0.310524	0.29997	0.204397	0.106797	0.0407961	0.112912	0.225682	0.201416	0.160228	0.0981453	0.109512	0.254776	0.40344	0.51325	0.484166	0.389747	0.452327	0.623662
	0.676926	0.702309	0.659016	0.640357	0.656862	0.589689	0.528242	0.563016	0.64135	0.779558	0.873838	0.937976	1	0.943366	0.806304	0.731958	0.672108	0.561448	0.559534	0.52375	0.505136	0.541256	0.488894	0.474656	0.441792	0.423533	0.525818	0.632514	0.633068	0.726618	0.786166	0.705045	0.752161	0.781894	0.697656	0.702511	0.815681	0.815127	0.837355	0.842083	0.722309	0.666343	0.734644	0.730133	0.632577	0.644165	0.74002	0.717515	0.62734
	0.717422	0.67876	0.646844	0.621287	0.613605	0.570731	0.543559	0.612622	0.734707	0.796761	0.821673	0.920422	1	0.92209	0.744222	0.563044	0.472234	0.460149	0.483643	0.519021	0.491876	0.43803	0.400615	0.340692	0.323091	0.449954	0.487976	0.499625	0.545714	0.511994	0.545126	0.632763	0.649675	0.615741	0.671142	0.772575	0.752464	0.640473	0.541302	0.477092	0.465937	0.564644	0.609059	0.541041	0.539592	0.608158	0.637758	0.653435	0.715215
	0.518554	0.576885	0.57416	0.472759	0.408351	0.414451	0.488127	0.473754	0.38688	0.437009	0.544943	0.76097	1	0.899303	0.667122	0.506653	0.388952	0.330912	0.340116	0.357145	0.331128	0.233836	0.153193	0.216389	0.270856	0.271655	0.390808	0.703828	0.859878	0.850004	0.790357	0.728054	0.755225	0.696499	0.619768	0.606491	0.651879	0.58416	0.45275	0.379361	0.376374	0.383188	0.321465	0.265041	0.254938	0.27466	0.269446	0.3013	0.422055
	0.324134	0.462457	0.605084	0.647434	0.501934	0.48338	0.54522	0.524729	0.503571	0.471484	0.59235	0.796354	1	0.9417	0.772526	0.6046	0.400343	0.415257	0.4184	0.381868	0.459318	0.535796	0.408596	0.322917	0.448868	0.47175	0.383544	0.430836	0.53608	0.708712	0.856211	0.883234	0.884888	0.90729	0.911955	0.840383	0.754509	0.659376	0.700095	0.670042	0.57511	0.572248	0.526545	0.445516	0.357113	0.374225	0.558673	0.586662	0.434686
	0.452378	0.464788	0.466518	0.481831	0.458488	0.42947	0.410363	0.462497	0.476296	0.440187	0.555841	0.859493	1	0.884499	0.727177	0.495446	0.385974	0.401071	0.47043	0.583072	0.619609	0.589839	0.396919	0.298231	0.34031	0.365854	0.417329	0.390292	0.395804	0.435864	0.450161	0.437584	0.466201	0.55907	0.548422	0.613009	0.553964	0.412891	0.424376	0.376082	0.356514	0.34133	0.341136	0.347673	0.294879	0.350871	0.464951	0.503911	0.414602
	0.458471	0.467168	0.582862	0.656193	0.610421	0.604828	0.659178	0.691942	0.700345	0.728673	0.778758	0.902474	1	0.986172	0.91089	0.817367	0.693137	0.611216	0.564118	0.600514	0.680717	0.57249	0.407222	0.379293	0.445072	0.511647	0.475031	0.419396	0.368339	0.352814	0.464903	0.518115	0.490649	0.473464	0.383735	0.389265	0.521413	0.5178	0.480611	0.468354	0.445097	0.481439	0.464721	0.368678	0.337118	0.373627	0.415723	0.466953	0.491793
	0.192656	0.274684	0.390245	0.381021	0.284516	0.227781	0.344353	0.406056	0.391165	0.490544	0.586663	0.819466	1	0.951949	0.793803	0.623638	0.582804	0.528445	0.427255	0.297134	0.128452	0.0840407	0.158227	0.270317	0.359115	0.425408	0.482949	0.583075	0.68183	0.657766	0.588658	0.555025	0.640022	0.744749	0.636989	0.400526	0.325559	0.372443	0.402384	0.386233	0.338215	0.347352	0.371133	0.411878	0.38616	0.271829	0.195734	0.116444	0.0903969
	0.265005	0.22935	0.236685	0.292509	0.278403	0.327178	0.378388	0.482109	0.592421	0.602254	0.728638	0.993808	1	0.802735	0.751822	0.74248	0.750749	0.716992	0.647887	0.629295	0.60463	0.514901	0.40483	0.305996	0.23518	0.21618	0.212753	0.219595	0.270387	0.261048	0.150411	0.142407	0.0999705	0.0579052	0.180441	0.2405	0.183437	0.148436	0.203222	0.227392	0.239179	0.27745	0.229548	0.13889	0.114373	0.171994	0.234974	0.239962	0.224371
	0.429036	0.391807	0.427057	0.422814	0.434266	0.522037	0.533628	0.47792	0.563172	0.727465	0.864594	0.883302	0.939195	1	0.936839	0.878651	0.722164	0.698725	0.741396	0.653808	0.693967	0.686215	0.603132	0.584624	0.457864	0.342653	0.314468	0.311519	0.335989	0.306952	0.249708	0.213252	0.228491	0.285763	0.299114	0.311265	0.326234	0.277025	0.263825	0.285967	0.269429	0.246458	0.296447	0.358167	0.306553	0.198318	0.210093	0.35926	0.499687
	0.783535	0.711692	0.627182	0.538375	0.55034	0.582453	0.541088	0.512744	0.552207	0.554286	0.578905	0.785832	0.974721	1	0.940083	0.844474	0.822222	0.844712	0.864431	0.832632	0.767735	0.678294	0.572846	0.498859	0.33386	0.177167	0.161206	0.166618	0.153768	0.197819	0.254126	0.252804	0.21712	0.215264	0.223052	0.254497	0.273896	0.24601	0.221585	0.22473	0.281539	0.384852	0.519744	0.555675	0.583246	0.674714	0.721433	0.758563	0.825133
	0.312213	0.338388	0.324188	0.357927	0.433719	0.503897	0.554642	0.538333	0.515894	0.507565	0.645214	0.868333	0.956016	1	0.97475	0.870564	0.737375	0.638759	0.617507	0.616088	0.610269	0.627245	0.626666	0.572241	0.385541	0.252316	0.328084	0.386973	0.380721	0.31234	0.262278	0.290634	0.245223	0.174906	0.17631	0.148462	0.107572	0.126372	0.136032	0.105635	0.0857201	0.138916	0.18736	0.149139	0.0755375	0.0523005	0.108089	0.145652	0.185392
	0.188496	0.215161	0.202279	0.163924	0.208336	0.317434	0.40686	0.469208	0.540302	0.70614	0.810302	0.863309	0.97674	1	0.840903	0.63066	0.547934	0.597034	0.637333	0.630908	0.547601	0.47435	0.489071	0.47989	0.394757	0.288581	0.274611	0.30146	0.288613	0.291472	0.284025	0.291743	0.297633	0.307178	0.282092	0.181184	0.176311	0.204207	0.181677	0.141607	0.131859	0.188725	0.194954	0.158377	0.189617	0.205576	0.137425	0.13253	0.161583
	0.527217	0.555308	0.536475	0.497861	0.547524	0.570308	0.431411	0.390308	0.454708	0.529224	0.641015	0.699714	0.849747	1	0.993014	0.927403	0.866408	0.848008	0.749679	0.688879	0.697701	0.606002	0.515453	0.494547	0.395819	0.227135	0.195293	0.354213	0.43371	0.460147	0.490871	0.484593	0.473694	0.439135	0.404044	0.466117	0.538535	0.539767	0.546517	0.508495	0.501683	0.551757	0.531056	0.503973	0.498598	0.505593	0.485006	0.440559	0.454613
	0.186573	0.0675772	0.068481	0.0949829	0.136477	0.136102	0.0582671	0.039746	0.145614	0.264074	0.342878	0.533145	0.839841	1	0.959725	0.823709	0.68919	0.613963	0.512044	0.444392	0.488659	0.561807	0.627928	0.666859	0.570584	0.39751	0.33526	0.31928	0.297147	0.337618	0.361557	0.352347	0.429102	0.469067	0.409884	0.373747	0.33383	0.356284	0.352939	0.276672	0.335037	0.445893	0.516463	0.502112	0.547151	0.678081	0.662295	0.571841	0.465689
	0.696806	0.688658	0.676156	0.516001	0.222831	0.129469	0.254621	0.437293	0.508399	0.553444	0.74398	0.76064	0.798271	1	0.952309	0.903541	0.885424	0.779685	0.796451	0.579783	0.412126	0.407231	0.409403	0.570907	0.624858	0.501625	0.561118	0.876706	0.947737	0.880648	0.905726	0.811748	0.607281	0.618357	0.479371	0.470305	0.555984	0.4573	0.592221	0.808279	0.820102	0.717107	0.673103	0.787728	0.919688	0.670421	0.536092	0.721904	0.81451
	0.793923	0.804107	0.787743	0.669352	0.660577	0.710524	0.814951	0.90911	0.819549	0.790595	0.733819	0.727317	0.899413	1	0.958878	0.929603	0.956111	0.944358	0.910316	0.858547	0.755156	0.665751	0.596652	0.56726	0.547981	0.5131	0.489396	0.468865	0.430022	0.418466	0.605367	0.829517	0.86127	0.81627	0.74098	0.73593	0.840875	0.827225	0.732829	0.648497	0.62321	0.670622	0.722714	0.814576	0.841284	0.760721	0.691811	0.680992	0.728045
	0.88526	0.919189	0.94693	0.857381	0.8081	0.904132	0.913223	0.713319	0.543898	0.5468	0.679149	0.879764	0.997525	1	0.900274	0.740166	0.584042	0.606105	0.706086	0.646369	0.620263	0.660699	0.622672	0.465553	0.230734	0.204058	0.244549	0.147663	0.0713598	0.0560919	0.0640132	0.0989261	0.0955154	0.114807	0.138185	0.104924	0.169482	0.369871	0.547521	0.65241	0.767888	0.768559	0.739569	0.746265	0.677857	0.558651	0.589764	0.727332	0.751923
	0.715097	0.77858	0.809904	0.754308	0.590514	0.593119	0.664422	0.735407	0.788938	0.70221	0.798376	0.904089	0.947686	1	0.879439	0.829105	0.879423	0.80887	0.627732	0.751185	0.933158	0.884563	0.837234	0.773796	0.679668	0.582388	0.583988	0.646455	0.678842	0.783777	0.872383	0.828362	0.755487	0.752315	0.753885	0.700687	0.72821	0.694036	0.503921	0.417168	0.483254	0.504343	0.549249	0.652373	0.666413	0.59986	0.507918	0.510207	0.570077
	0.746082	0.729077	0.806115	0.757605	0.718289	0.752898	0.71239	0.699015	0.714566	0.766406	0.795301	0.865206	0.977998	1	0.945458	0.868202	0.828533	0.776081	0.721624	0.722781	0.706901	0.553112	0.355473	0.349066	0.455375	0.477969	0.484219	0.504499	0.479715	0.35041	0.177918	0.174571	0.226914	0.259199	0.349596	0.434211	0.46913	0.597273	0.737019	0.738784	0.626702	0.561145	0.560845	0.56946	0.640219	0.679274	0.71146	0.71044	0.862131
	0.670167	0.698054	0.748561	0.725804	0.729365	0.776418	0.763436	0.793482	0.801908	0.82213	0.833033	0.839839	0.910348	1	0.976273	0.884127	0.802586	0.718619	0.723646	0.690874	0.670614	0.739867	0.729872	0.637775	0.513833	0.416294	0.375492	0.405105	0.445556	0.457816	0.435203	0.383556	0.467394	0.52275	0.421151	0.362387	0.415837	0.421962	0.392164	0.370911	0.347473	0.382518	0.313357	0.238065	0.389406	0.630725	0.79245	0.854838	0.823222
	0.846521	0.839006	0.723155	0.520274	0.416246	0.487162	0.466268	0.516576	0.703894	0.784116	0.818702	0.831285	0.926586	1	0.968302	0.908823	0.903524	0.836455	0.687115	0.737193	0.76519	0.692015	0.65952	0.590321	0.576863	0.465558	0.373237	0.437972	0.331628	0.190357	0.174116	0.227468	0.308366	0.303055	0.200263	0.133603	0.248112	0.252511	0.302815	0.472005	0.549035	0.624678	0.71784	0.653833	0.46093	0.43129	0.473615	0.64918	0.828244
	0.329473	0.45038	0.550776	0.516045	0.488816	0.51394	0.48497	0.535526	0.591031	0.636397	0.741703	0.816275	0.892195	1	0.984484	0.915723	0.905736	0.85139	0.865972	0.944823	0.876991	0.814263	0.740162	0.626269	0.587055	0.479973	0.439946	0.420235	0.304912	0.283786	0.301919	0.346857	0.420181	0.406965	0.347528	0.342031	0.331492	0.307644	0.315684	0.348364	0.334466	0.312984	0.333006	0.325815	0.302126	0.308011	0.34911	0.306899	0.182606
	0.541364	0.449354	0.44385	0.433162	0.45015	0.564279	0.690901	0.727637	0.695307	0.730207	0.787341	0.87252	0.999351	1	0.906829	0.833648	0.727438	0.665274	0.563976	0.441324	0.415667	0.410591	0.465034	0.484305	0.403775	0.391221	0.417227	0.36113	0.320053	0.392047	0.413029	0.37939	0.369302	0.354367	0.331453	0.297954	0.28554	0.343198	0.396036	0.406042	0.421043	0.386626	0.397929	0.459218	0.50629	0.568942	0.655603	0.729783	0.743649
	0.527786	0.541307	0.643324	0.685734	0.725699	0.820053	0.864572	0.825294	0.587525	0.357789	0.293012	0.441155	0.779972	1	0.921171	0.810792	0.757419	0.654272	0.60137	0.563788	0.565527	0.589695	0.541855	0.537126	0.503274	0.322028	0.217781	0.182817	0.149989	0.130256	0.120573	0.186434	0.21351	0.239163	0.339403	0.486309	0.568428	0.591301	0.644108	0.682524	0.631508	0.573938	0.669988	0.699737	0.585228	0.40172	0.227346	0.171469	0.300393
	0.632929	0.643683	0.751788	0.872661	0.741599	0.582406	0.580923	0.619956	0.517182	0.492862	0.620855	0.810469	0.917063	1	0.95715	0.772293	0.635454	0.5753	0.607987	0.582411	0.574552	0.595923	0.519783	0.51876	0.547328	0.496558	0.452553	0.505981	0.63117	0.587728	0.451224	0.487251	0.646167	0.742061	0.687724	0.541648	0.515414	0.566418	0.566474	0.613997	0.628356	0.602771	0.637188	0.598725	0.523253	0.408001	0.337142	0.457576	0.576022
	0.881168	0.782913	0.817706	0.828627	0.877444	0.841026	0.785334	0.861463	0.889533	0.893673	0.862287	0.797671	0.872719	1	0.979436	0.902951	0.922091	0.932826	0.873725	0.776534	0.672213	0.538242	0.553365	0.67354	0.708024	0.695886	0.775374	0.846281	0.834857	0.917975	0.967357	0.855075	0.823692	0.852291	0.80647	0.82857	0.759852	0.758446	0.798062	0.715576	0.667761	0.678716	0.695441	0.706235	0.734696	0.824563	0.872316	0.837527	0.947566
	0.734166	0.702916	0.616095	0.525028	0.36457	0.309687	0.29272	0.332592	0.362742	0.372184	0.457478	0.649743	0.878559	1	0.954035	0.840236	0.662195	0.412442	0.33212	0.328221	0.369293	0.365821	0.325676	0.390035	0.408568	0.421893	0.390783	0.367031	0.412078	0.454162	0.581733	0.670386	0.520877	0.388272	0.492622	0.701522	0.794174	0.797144	0.882401	0.935987	0.972533	0.893964	0.618283	0.52319	0.484743	0.344646	0.153365	0.161383	0.326335
	0.787859	0.658032	0.559209	0.481601	0.471835	0.580252	0.593642	0.493968	0.531602	0.618557	0.714327	0.854555	0.933259	1	0.992777	0.79018	0.60033	0.545761	0.59737	0.549909	0.449166	0.400379	0.345485	0.31741	0.47451	0.65804	0.636095	0.627456	0.644037	0.579393	0.546773	0.559697	0.698399	0.79525	0.643934	0.524107	0.432713	0.39096	0.479962	0.578449	0.633584	0.654155	0.575766	0.47906	0.531557	0.607921	0.560762	0.480204	0.578668
	0.470572	0.4896	0.540311	0.575154	0.536017	0.421147	0.397352	0.439071	0.465837	0.5061	0.543791	0.651767	0.866221	1	0.978094	0.937294	0.967032	0.916994	0.786756	0.77583	0.798127	0.79104	0.688742	0.542967	0.476002	0.47463	0.513284	0.56666	0.525746	0.4611	0.483479	0.594473	0.765908	0.82339	0.776999	0.75626	0.676211	0.57826	0.531026	0.466687	0.479217	0.478506	0.412367	0.437595	0.506567	0.569649	0.570966	0.523859	0.488314
	0.413216	0.438437	0.475449	0.476986	0.48235	0.458375	0.379091	0.353139	0.414734	0.483309	0.629108	0.823169	0.975339	1	0.863348	0.729338	0.72012	0.721572	0.620455	0.480198	0.324419	0.217589	0.211106	0.223843	0.234627	0.254585	0.24721	0.230284	0.203134	0.19795	0.238591	0.244352	0.26963	0.356116	0.437152	0.433819	0.432307	0.523629	0.626113	0.661996	0.601607	0.491023	0.439605	0.44928	0.381649	0.2887	0.268634	0.346891	0.411712
	0.448235	0.449601	0.398395	0.39055	0.370719	0.366958	0.48635	0.608906	0.682874	0.787881	0.780302	0.801212	0.950383	1	0.982949	0.91623	0.852939	0.809421	0.73451	0.776037	0.783641	0.636092	0.586245	0.637955	0.660158	0.633578	0.568084	0.550093	0.512376	0.43791	0.40346	0.426932	0.442212	0.403934	0.394961	0.446143	0.550979	0.577595	0.587263	0.636307	0.753308	0.846856	0.78396	0.69259	0.619802	0.601581	0.577208	0.550883	0.515247
	0.502068	0.532699	0.520331	0.532079	0.659844	0.791437	0.761642	0.568561	0.537346	0.581875	0.595466	0.696792	0.855021	1	0.979921	0.831478	0.809343	0.781867	0.691208	0.657025	0.530299	0.382011	0.385994	0.459766	0.544454	0.573373	0.474061	0.352177	0.311624	0.382004	0.436694	0.387207	0.383988	0.342256	0.216428	0.208649	0.25931	0.341175	0.454511	0.465725	0.45145	0.559195	0.697272	0.767862	0.811928	0.853255	0.816923	0.664043	0.434986
	0.565255	0.633732	0.643754	0.664597	0.639539	0.548344	0.451214	0.47034	0.574511	0.68359	0.753855	0.831121	0.945896	1	0.90991	0.924903	0.927501	0.892199	0.806687	0.635556	0.655772	0.748671	0.889579	0.968858	0.874896	0.705781	0.546431	0.550732	0.584047	0.47188	0.399122	0.338365	0.293294	0.307126	0.36598	0.437334	0.483819	0.58567	0.530865	0.344242	0.27182	0.338479	0.457339	0.462644	0.540535	0.731991	0.70871	0.512967	0.447326
	0.590966	0.748881	0.767374	0.841517	0.854458	0.706579	0.652377	0.604488	0.520991	0.587556	0.664009	0.723518	0.917911	1	0.894381	0.873878	0.821032	0.767725	0.721587	0.75199	0.774513	0.55477	0.371178	0.385536	0.539918	0.61287	0.641547	0.642456	0.605824	0.487201	0.35622	0.374822	0.343051	0.312961	0.532254	0.748506	0.757592	0.531498	0.276865	0.237341	0.280284	0.347639	0.47923	0.758161	0.718562	0.401323	0.421664	0.462611	0.455021
	0.729734	0.627332	0.676864	0.739749	0.760616	0.823694	0.81357	0.708909	0.623692	0.580828	0.682374	0.784223	0.945796	1	0.876605	0.840248	0.86116	0.859819	0.825677	0.790767	0.80096	0.87532	0.830534	0.643602	0.611606	0.610826	0.587442	0.584631	0.610677	0.632113	0.621282	0.660472	0.682246	0.747022	0.720475	0.641284	0.677414	0.750529	0.722501	0.593643	0.595816	0.691984	0.7305	0.672047	0.568502	0.512518	0.56202	0.591333	0.727013
	0.830281	0.771117	0.588437	0.476204	0.332544	0.306781	0.347335	0.310957	0.214518	0.192066	0.312026	0.509024	0.754802	0.907703	1	0.990464	0.832422	0.708033	0.631312	0.580456	0.634397	0.700309	0.580804	0.421547	0.364006	0.407445	0.39944	0.406735	0.393262	0.326631	0.370774	0.308376	0.220188	0.220845	0.163839	0.0831307	0.202369	0.27833	0.290733	0.398291	0.46707	0.291257	0.111496	0.187459	0.275833	0.363136	0.486716	0.547687	0.640522
	0.764276	0.865576	0.799396	0.79791	0.798784	0.765303	0.680516	0.62409	0.669446	0.748835	0.769007	0.726462	0.779801	0.86485	1	0.978448	0.715716	0.69938	0.732259	0.623122	0.650296	0.641681	0.646702	0.789373	0.772384	0.76015	0.694019	0.580942	0.62188	0.705065	0.805599	0.83809	0.779788	0.744416	0.716024	0.806306	0.89228	0.810809	0.735614	0.784808	0.803212	0.737626	0.736666	0.840057	0.952892	0.844388	0.696509	0.546864	0.56324
	0.204876	0.0262659	-0.0161863	0.0982266	0.128399	0.111339	0.064583	-0.0171764	-0.0390376	0.00944634	0.182858	0.498404	0.74381	0.911573	1	0.952581	0.870697	0.755201	0.61264	0.492715	0.40815	0.299175	0.265335	0.19866	0.0698328	0.0764199	0.0988592	0.184959	0.410087	0.587879	0.714879	0.822225	0.774108	0.581967	0.448709	0.327254	0.130493	0.0767835	0.173377	0.296155	0.362905	0.35112	0.275801	0.171041	0.177015	0.217492	0.241147	0.255574	0.331076
	0.622431	0.596411	0.701417	0.774471	0.639613	0.455474	0.367674	0.472211	0.62085	0.566132	0.555309	0.656302	0.811885	0.958763	1	0.941308	0.752602	0.648637	0.644303	0.595748	0.43994	0.262969	0.195266	0.163476	0.12299	0.123576	0.206011	0.325166	0.320928	0.220388	0.244605	0.277265	0.303285	0.306351	0.285106	0.333938	0.419347	0.455164	0.432401	0.414833	0.444877	0.509169	0.542198	0.566178	0.637527	0.654934	0.612552	0.694708	0.818794
	0.220252	0.225515	0.259318	0.303038	0.287827	0.224945	0.243382	0.265972	0.272814	0.301156	0.36694	0.610123	0.8374	0.960804	1	0.989593	0.984466	0.959744	0.916579	0.912946	0.869698	0.701159	0.562029	0.455667	0.49123	0.569045	0.582286	0.505659	0.404566	0.320826	0.284156	0.339968	0.376656	0.308722	0.255226	0.321305	0.413305	0.430117	0.410846	0.406243	0.355169	0.284428	0.285955	0.388752	0.440213	0.43895	0.436481	0.394242	0.301831
	0.338825	0.268057	0.31325	0.399127	0.413673	0.369974	0.383089	0.447115	0.530385	0.622093	0.736869	0.821793	0.849734	0.925585	1	0.98897	0.899516	0.763079	0.68608	0.637311	0.579943	0.608295	0.621909	0.582408	0.468554	0.321216	0.304716	0.30614	0.260078	0.181067	0.0817456	0.0196454	-0.00833025	0.0111175	0.0443443	0.0386529	0.0183551	-0.0110745	-0.0347972	-0.0127241	0.035524	0.0926117	0.139706	0.145713	0.208666	0.326192	0.447903	0.529792	0.565981
	0.353315	0.414322	0.443631	0.418304	0.391173	0.506055	0.631883	0.762376	0.855905	0.89354	0.888524	0.867142	0.939535	0.994597	1	0.933833	0.849919	0.766782	0.711431	0.712082	0.643243	0.666884	0.70301	0.621035	0.553726	0.478433	0.443604	0.408209	0.385319	0.365638	0.3483	0.351048	0.313486	0.295599	0.258492	0.229455	0.248286	0.258132	0.257008	0.242347	0.252121	0.234223	0.217888	0.338135	0.384693	0.290284	0.252805	0.313919	0.35235
	0.608396	0.768863	0.92711	0.725527	0.554866	0.596601	0.605794	0.541739	0.454162	0.431677	0.533623	0.724183	0.908993	0.986133	1	0.790892	0.684057	0.618621	0.5242	0.740213	0.738698	0.603135	0.582983	0.564239	0.615862	0.72687	0.834734	0.830563	0.692883	0.612263	0.724426	0.785842	0.779121	0.833803	0.880867	0.791927	0.718223	0.733661	0.804254	0.834722	0.842512	0.890246	0.718051	0.599593	0.465304	0.356333	0.48053	0.57045	0.577843
	0.832427	0.989097	0.83946	0.715941	0.794594	0.93142	0.915673	0.834175	0.706474	0.574784	0.744292	0.844854	0.781631	0.947284	1	0.993797	0.945241	0.846171	0.956518	0.852483	0.719614	0.703164	0.689285	0.802111	0.955269	0.990532	0.818241	0.71097	0.695696	0.641339	0.490529	0.544478	0.74035	0.769065	0.770575	0.627917	0.573218	0.588538	0.534773	0.468064	0.509116	0.590082	0.55868	0.435968	0.515358	0.56948	0.326228	0.19993	0.389711
	0.56406	0.550814	0.55423	0.664749	0.628096	0.521357	0.498696	0.480257	0.40057	0.365554	0.417154	0.480649	0.595098	0.909282	1	0.819294	0.579463	0.490715	0.674554	0.735891	0.660543	0.573407	0.531125	0.478622	0.429314	0.411915	0.430025	0.462158	0.58137	0.641859	0.506557	0.584594	0.639596	0.55695	0.540308	0.493786	0.549015	0.568386	0.522051	0.558771	0.613208	0.665876	0.805934	0.832403	0.726968	0.575816	0.446122	0.407091	0.369832
	0.532196	0.52466	0.553421	0.554201	0.482145	0.487196	0.524263	0.4899	0.441266	0.52787	0.681105	0.746016	0.840848	0.974088	1	0.927606	0.80977	0.648929	0.505208	0.511016	0.631614	0.635672	0.543378	0.443023	0.41368	0.42629	0.413747	0.430641	0.418928	0.420656	0.494792	0.41463	0.331168	0.439718	0.480172	0.4124	0.380032	0.462031	0.456011	0.388646	0.376968	0.399687	0.430353	0.408985	0.411367	0.422284	0.440164	0.430088	0.434891
	0.824548	0.85351	0.892465	0.785853	0.73143	0.665548	0.483119	0.519471	0.48285	0.366211	0.422457	0.67869	0.870667	0.874651	1	0.984904	0.757299	0.577369	0.616349	0.645986	0.791855	0.921766	0.844875	0.764657	0.684068	0.778317	0.790747	0.687943	0.690027	0.621305	0.509102	0.417015	0.360205	0.254253	0.125727	0.148456	0.225392	0.307629	0.333586	0.326373	0.260737	0.303851	0.382162	0.50758	0.661326	0.594306	0.600773	0.541675	0.468285
	0.509487	0.516626	0.478537	0.469568	0.437001	0.452099	0.467025	0.414393	0.351086	0.33176	0.395085	0.50558	0.710142	0.944711	1	0.872136	0.681567	0.482143	0.412283	0.456217	0.473264	0.503738	0.512083	0.435493	0.313924	0.235807	0.202425	0.22851	0.270717	0.305821	0.369897	0.366897	0.318492	0.297576	0.284378	0.304326	0.359068	0.352579	0.275879	0.220294	0.226067	0.248824	0.240609	0.204912	0.180124	0.192519	0.250684	0.289258	0.331921
	0.368262	0.385637	0.3399	0.27833	0.240583	0.246241	0.245052	0.202545	0.19756	0.267497	0.460459	0.659791	0.783248	0.960837	1	0.771207	0.543776	0.446353	0.437155	0.435241	0.415461	0.405973	0.43921	0.389382	0.249669	0.164527	0.147292	0.174842	0.267728	0.38954	0.48474	0.536233	0.555478	0.563973	0.501589	0.422947	0.43533	0.460672	0.455846	0.456561	0.412098	0.347736	0.293054	0.298175	0.385621	0.421526	0.392823	0.345591	0.328536
	0.251508	0.223218	0.20443	0.255901	0.352525	0.338988	0.281686	0.30263	0.277621	0.281522	0.461705	0.557818	0.572519	0.820617	1	0.824909	0.605577	0.586002	0.574856	0.455499	0.415735	0.365807	0.361105	0.445018	0.423741	0.411722	0.447757	0.472386	0.492202	0.558004	0.573097	0.430763	0.272501	0.196664	0.199787	0.404499	0.711453	0.801692	0.759536	0.687522	0.686586	0.783005	0.62337	0.459653	0.520611	0.399859	0.318869	0.370657	0.325321
	0.502633	0.43204	0.481381	0.418021	0.355367	0.460179	0.440934	0.364165	0.342801	0.425221	0.615735	0.819609	0.939569	0.949236	1	0.970072	0.80147	0.668594	0.739846	0.813233	0.782367	0.720495	0.769297	0.809572	0.727889	0.676328	0.676124	0.657044	0.525737	0.390949	0.354263	0.319895	0.257963	0.37018	0.387104	0.319838	0.42046	0.563154	0.667066	0.62818	0.650173	0.756143	0.780996	0.764816	0.696045	0.723943	0.711335	0.68778	0.709212
	0.778356	0.84647	0.92217	0.96533	0.880508	0.920187	0.973437	0.901224	0.858567	0.825477	0.778279	0.83329	0.931602	0.9882	1	0.841747	0.727985	0.736548	0.662202	0.611958	0.640121	0.65729	0.695547	0.737351	0.766006	0.810596	0.840531	0.786847	0.713067	0.672322	0.650965	0.684736	0.764712	0.765983	0.72258	0.71297	0.546279	0.492129	0.65016	0.730173	0.652502	0.648131	0.688635	0.608607	0.650041	0.718521	0.759076	0.823495	0.783326
	0.196458	0.209965	0.362686	0.364859	0.283262	0.217736	0.191739	0.179558	0.110086	0.129939	0.202772	0.266348	0.468761	0.824313	1	0.930965	0.787157	0.589205	0.434144	0.336584	0.31121	0.266632	0.24047	0.318465	0.322892	0.277954	0.312808	0.376168	0.436032	0.504926	0.508713	0.376624	0.206367	0.16717	0.169811	0.198118	0.185859	0.139062	0.174564	0.154292	0.11089	0.0956232	0.0506775	0.0254969	0.0405193	0.15182	0.270901	0.284163	0.316996
	0.783169	0.728802	0.662057	0.777176	0.748023	0.589243	0.511281	0.620051	0.72264	0.58635	0.640135	0.730199	0.765011	0.921614	1	0.941147	0.875014	0.722444	0.599922	0.65683	0.441381	0.23167	0.290195	0.37422	0.408218	0.406801	0.352358	0.345421	0.484107	0.491211	0.466543	0.514232	0.649505	0.738455	0.71666	0.653939	0.49547	0.418726	0.538872	0.678059	0.742309	0.872876	0.844245	0.580996	0.350389	0.341401	0.570584	0.650151	0.600785
	0.435919	0.470275	0.478421	0.530522	0.63808	0.585743	0.561299	0.628335	0.60681	0.685411	0.793702	0.794306	0.818042	0.90113	1	0.936923	0.769717	0.717504	0.733253	0.772893	0.632701	0.544824	0.681517	0.671067	0.605189	0.571701	0.547092	0.475291	0.397305	0.597393	0.752973	0.630009	0.590681	0.586011	0.563408	0.662107	0.619218	0.457669	0.35981	0.320049	0.495046	0.596396	0.376522	0.229492	0.26701	0.308998	0.35644	0.325709	0.258222
	0.160588	0.062358	0.0245691	0.0220668	0.0498022	0.0935295	0.128246	0.141549	0.155077	0.173675	0.25815	0.477145	0.721789	0.929469	1	0.957005	0.893052	0.785657	0.620888	0.431964	0.273034	0.137143	0.0541523	0.0219859	0.0387297	0.0859217	0.115028	0.130226	0.1304	0.0791866	0.048364	0.063175	0.058516	0.0426367	0.0360906	0.0722802	0.145793	0.146492	0.100045	0.12284	0.219778	0.336463	0.420878	0.429603	0.361334	0.333472	0.355362	0.384786	0.414772
	0.625809	0.651497	0.633456	0.563022	0.510623	0.516809	0.576467	0.670943	0.677736	0.515161	0.391323	0.403097	0.605314	0.931393	1	0.909101	0.919628	0.954785	0.900625	0.866537	0.908795	0.943176	0.956744	0.989695	0.897479	0.705856	0.584873	0.512502	0.47914	0.48894	0.468047	0.532226	0.610612	0.659789	0.708262	0.606382	0.640087	0.708791	0.656126	0.65196	0.626824	0.592814	0.500591	0.444649	0.541079	0.563768	0.452034	0.431645	0.469512
	0.75734	0.841834	0.710766	0.597358	0.49195	0.416128	0.497547	0.540107	0.507131	0.584369	0.618023	0.645554	0.784596	0.914459	1	0.990872	0.920104	0.841669	0.696181	0.675531	0.703922	0.667761	0.666796	0.654062	0.601884	0.442069	0.284503	0.236692	0.191988	0.156163	0.190488	0.176966	0.0987586	0.0958374	0.113518	0.0938793	0.152732	0.21085	0.205986	0.250616	0.356802	0.417658	0.466358	0.595935	0.656175	0.620227	0.618258	0.567468	0.490821
	0.145833	0.115642	0.174824	0.246921	0.228716	0.185855	0.160429	0.191583	0.24716	0.24562	0.231643	0.436062	0.759604	0.947378	1	0.90001	0.745066	0.569427	0.410892	0.299874	0.234951	0.208443	0.133141	0.0498432	-0.0136812	-0.0194709	0.00482083	0.0484083	0.0501996	0.0221782	0.0234501	0.0196554	0.0644062	0.117004	0.147856	0.113635	0.109916	0.19213	0.25671	0.326719	0.335924	0.286416	0.21593	0.158171	0.145687	0.102372	0.0553133	0.0517956	0.10357
	0.253384	0.134989	0.136425	0.206301	0.164927	0.175143	0.283429	0.406197	0.463917	0.367621	0.382549	0.502664	0.666708	0.911693	1	0.877944	0.659058	0.481234	0.356109	0.206067	0.116433	0.179096	0.208741	0.180179	0.161434	0.148445	0.175156	0.202113	0.169184	0.142697	0.131637	0.146082	0.209695	0.246331	0.265635	0.268053	0.212756	0.127879	0.0906966	0.118594	0.138832	0.171676	0.2449	0.306773	0.334817	0.36736	0.35607	0.231001	0.161511
	0.392489	0.393365	0.364699	0.344467	0.394403	0.429769	0.450907	0.493138	0.463456	0.398263	0.376891	0.404938	0.565372	0.789916	0.92032	1	0.945904	0.820886	0.780968	0.722857	0.699575	0.813803	0.900115	0.890424	0.748777	0.58651	0.505841	0.387806	0.30804	0.287794	0.309486	0.327712	0.314787	0.309397	0.262198	0.254653	0.284046	0.328535	0.459291	0.509887	0.476364	0.476184	0.445667	0.409466	0.392505	0.42058	0.380728	0.313187	0.355837
	0.326736	0.276066	0.297214	0.268594	0.26219	0.328663	0.358182	0.315888	0.25716	0.2931	0.38158	0.492041	0.684812	0.826839	0.888484	1	0.925405	0.743571	0.66945	0.58804	0.483166	0.414805	0.310402	0.305294	0.377671	0.407032	0.52872	0.706374	0.841866	0.935776	0.939553	0.894039	0.880304	0.818541	0.685572	0.595815	0.531989	0.506897	0.601349	0.570706	0.41802	0.339384	0.307431	0.269511	0.274431	0.253929	0.216538	0.204672	0.258509
	0.469091	0.415556	0.350139	0.332001	0.263296	0.415656	0.688118	0.777006	0.82885	0.802124	0.731302	0.756335	0.818468	0.849916	0.941197	1	0.995891	0.783234	0.604295	0.609759	0.568276	0.452038	0.397483	0.467449	0.4668	0.526768	0.651253	0.783761	0.806471	0.774464	0.84011	0.728821	0.596928	0.663995	0.698166	0.639633	0.639173	0.692116	0.599216	0.437213	0.355262	0.340739	0.326446	0.371333	0.412958	0.335408	0.363108	0.422748	0.475113
	0.270581	0.282576	0.252844	0.300554	0.369482	0.347223	0.342878	0.289519	0.31408	0.406433	0.472063	0.539159	0.578328	0.71019	0.923456	1	0.957888	0.890606	0.854613	0.789824	0.653674	0.52709	0.411875	0.334709	0.245807	0.220768	0.282893	0.311566	0.338857	0.377378	0.38087	0.360577	0.380857	0.374416	0.312484	0.25294	0.244261	0.233531	0.217257	0.22918	0.185938	0.129471	0.0909911	0.136201	0.199147	0.237524	0.264765	0.257	0.276805
	0.468482	0.530219	0.53962	0.498343	0.459966	0.415124	0.389219	0.373443	0.363817	0.317999	0.31623	0.414798	0.615174	0.823265	0.953127	1	0.944257	0.81316	0.667292	0.607081	0.514855	0.432058	0.379724	0.308203	0.294149	0.248848	0.138189	0.0726677	0.0325136	0.0351077	0.0965935	0.137117	0.110247	0.22877	0.387993	0.469035	0.466517	0.402829	0.43857	0.453096	0.458915	0.527319	0.494094	0.428181	0.406955	0.43192	0.470634	0.515795	0.558431
	0.553562	0.544791	0.566464	0.612046	0.610888	0.70563	0.75221	0.741182	0.832235	0.912294	0.988578	0.999031	0.983792	0.984014	0.989405	1	0.980879	0.918837	0.895022	0.875733	0.809546	0.675886	0.555911	0.530714	0.501655	0.46395	0.380008	0.297869	0.278386	0.290625	0.270112	0.276651	0.301152	0.270657	0.246022	0.252811	0.236763	0.225508	0.269577	0.291985	0.232973	0.275584	0.32297	0.346904	0.495108	0.601757	0.560927	0.462111	0.438894
	0.236131	0.325308	0.384004	0.406909	0.435244	0.41	0.38054	0.393064	0.453301	0.54012	0.645954	0.78279	0.862804	0.906838	0.96698	1	0.908452	0.718507	0.588068	0.528082	0.525933	0.534242	0.441118	0.322236	0.269569	0.22539	0.236812	0.288328	0.288767	0.257266	0.204305	0.190008	0.21611	0.219918	0.19766	0.186645	0.182843	0.124267	0.0898291	0.108451	0.12397	0.109604	0.0920805	0.0796858	0.092159	0.119946	0.143827	0.16697	0.120146
	0.522163	0.53004	0.441514	0.37145	0.34061	0.401862	0.516076	0.563935	0.593541	0.590137	0.535309	0.645706	0.796206	0.873196	0.988541	1	0.97461	0.836919	0.722588	0.686536	0.620081	0.548951	0.474687	0.464508	0.420855	0.374841	0.38444	0.382168	0.393048	0.42665	0.432877	0.464929	0.484893	0.546143	0.62589	0.590144	0.472254	0.379919	0.337225	0.375891	0.424695	0.495214	0.57173	0.582852	0.566218	0.493007	0.405115	0.371665	0.383552
	0.363405	0.395362	0.488426	0.588424	0.604018	0.570944	0.578051	0.615975	0.57624	0.490824	0.493293	0.647295	0.817459	0.913267	0.994829	1	0.927373	0.88043	0.805091	0.677704	0.613467	0.659908	0.752036	0.729041	0.764129	0.803107	0.742842	0.749959	0.69006	0.636967	0.695252	0.715471	0.669233	0.535407	0.456775	0.427235	0.481794	0.566821	0.495402	0.490237	0.468222	0.424309	0.463932	0.542022	0.609509	0.593554	0.580699	0.59026	0.505776
	0.713014	0.7049	0.664476	0.733923	0.684356	0.686223	0.780845	0.803486	0.715144	0.649073	0.630723	0.547091	0.591285	0.80109	0.934298	1	0.990147	0.784322	0.700561	0.807935	0.778366	0.757911	0.796285	0.685218	0.535227	0.495933	0.518995	0.513199	0.521418	0.6038	0.710221	0.757046	0.759304	0.782142	0.748346	0.702143	0.644299	0.578885	0.596335	0.70498	0.807982	0.793643	0.777214	0.772903	0.790048	0.742059	0.589299	0.552181	0.553392
	0.42909	0.415863	0.344638	0.373468	0.460295	0.490974	0.446813	0.381478	0.360441	0.424382	0.523433	0.667993	0.865285	0.957511	0.97583	1	0.999403	0.973136	0.928822	0.787976	0.573963	0.417264	0.304229	0.270512	0.291105	0.22685	0.141636	0.11795	0.103882	0.0926159	0.0851025	0.0533279	0.0531574	0.120035	0.163828	0.196216	0.206414	0.154762	0.116069	0.142568	0.198364	0.197461	0.288296	0.369023	0.343246	0.430903	0.56544	0.584744	0.512341
	0.592614	0.779687	0.712385	0.614445	0.71991	0.668442	0.37833	0.34619	0.503669	0.465799	0.433759	0.402791	0.376676	0.603327	0.949233	1	0.887055	0.772667	0.656569	0.666797	0.753844	0.825556	0.776857	0.592669	0.339148	0.0753403	0.0640556	0.326611	0.349986	0.240729	0.321329	0.431117	0.476893	0.534089	0.478355	0.28427	0.26815	0.216447	0.146087	0.0677278	0.0026651	0.254436	0.246284	0.0268058	0.201932	0.364858	0.249213	0.163587	0.216569
	0.358493	0.381498	0.349083	0.305637	0.359108	0.412898	0.477894	0.423571	0.359916	0.354971	0.393834	0.571835	0.819026	0.892623	0.926411	1	0.847491	0.656888	0.687067	0.778277	0.754059	0.683346	0.641236	0.576744	0.646422	0.756339	0.731631	0.631567	0.477683	0.45551	0.495081	0.456603	0.398917	0.383992	0.316476	0.223995	0.283917	0.388717	0.424894	0.437117	0.391478	0.314242	0.352333	0.493196	0.447536	0.461354	0.493312	0.425752	0.465208
	0.31179	0.264233	0.276056	0.209638	0.136011	0.205418	0.231589	0.391872	0.769258	0.92703	0.964768	0.958927	0.89328	0.920421	0.992027	1	0.829159	0.604371	0.529925	0.527781	0.522972	0.502867	0.574491	0.64321	0.577898	0.554155	0.578174	0.663805	0.712198	0.622513	0.483519	0.422661	0.407958	0.484344	0.546978	0.462499	0.390644	0.245752	0.174314	0.249101	0.265907	0.296632	0.2818	0.292449	0.34511	0.350851	0.390796	0.417465	0.36074
	0.691386	0.66875	0.632344	0.69892	0.867518	0.913048	0.848706	0.822072	0.777633	0.720724	0.593383	0.451776	0.458118	0.634181	0.891202	1	0.970854	0.909704	0.812282	0.715163	0.63886	0.576258	0.503722	0.348131	0.175486	0.116757	0.201804	0.322622	0.322294	0.298836	0.43379	0.628719	0.680746	0.644374	0.636788	0.623016	0.611673	0.599607	0.619972	0.764045	0.878245	0.852864	0.814673	0.768193	0.692555	0.583632	0.535979	0.576809	0.636687
	0.42615	0.343508	0.227705	0.241895	0.254415	0.244984	0.283781	0.338293	0.432528	0.488691	0.467685	0.427605	0.480847	0.644831	0.875839	1	0.973424	0.879052	0.775821	0.72426	0.642396	0.547521	0.475581	0.39709	0.427355	0.448727	0.374883	0.372922	0.429598	0.468198	0.47706	0.485239	0.496703	0.470201	0.397694	0.361236	0.443086	0.469334	0.415198	0.401942	0.373444	0.315217	0.295831	0.327319	0.33444	0.309152	0.302531	0.334793	0.411913
	0.483017	0.527525	0.592169	0.666001	0.704022	0.643615	0.629265	0.629233	0.579539	0.615408	0.718935	0.779296	0.891272	0.977777	0.987917	1	0.924796	0.794547	0.717702	0.622545	0.447988	0.342045	0.308041	0.304375	0.441468	0.652496	0.79127	0.903021	0.854754	0.684348	0.630547	0.67027	0.701957	0.699571	0.687757	0.634081	0.570783	0.561444	0.550464	0.484772	0.463654	0.527067	0.629209	0.692246	0.698778	0.708681	0.742204	0.743842	0.663929
	0.254788	0.267687	0.31629	0.294318	0.269657	0.306496	0.374548	0.381037	0.345118	0.378393	0.4428	0.487906	0.516527	0.626655	0.851698	1	0.964784	0.853184	0.86822	0.899072	0.854708	0.780887	0.637333	0.587755	0.509062	0.363859	0.315585	0.339754	0.548731	0.761709	0.765255	0.643716	0.502046	0.409828	0.352711	0.313168	0.253355	0.24676	0.203802	0.154791	0.262518	0.274329	0.275084	0.287983	0.247072	0.263529	0.286189	0.312331	0.342368
	0.346097	0.417782	0.510854	0.556689	0.574904	0.546627	0.511721	0.510205	0.468841	0.440185	0.383845	0.360449	0.549256	0.775775	0.918171	1	0.927053	0.814489	0.790074	0.721923	0.549613	0.355012	0.227612	0.211408	0.233282	0.235007	0.227709	0.312902	0.444841	0.521622	0.53434	0.573366	0.596625	0.513031	0.470395	0.459604	0.434827	0.368981	0.295793	0.263518	0.266255	0.321691	0.406001	0.426	0.360108	0.256554	0.215624	0.315905	0.349375
	0.527434	0.458875	0.421781	0.453257	0.406844	0.413536	0.631945	0.860253	0.955102	0.907823	0.816262	0.815253	0.882299	0.917786	0.944694	1	0.982666	0.932782	0.863554	0.737577	0.637088	0.5633	0.460607	0.342798	0.280522	0.292345	0.296731	0.326819	0.358919	0.403223	0.445669	0.412374	0.447573	0.59052	0.635507	0.592998	0.537238	0.448193	0.370096	0.280844	0.194001	0.167995	0.256398	0.381074	0.401954	0.315793	0.291152	0.430952	0.571653
	0.501708	0.563946	0.462633	0.421518	0.455925	0.496462	0.597818	0.612475	0.628528	0.729986	0.748555	0.680806	0.697711	0.744537	0.83023	1	0.950081	0.815992	0.766182	0.706581	0.682536	0.628543	0.558269	0.540187	0.672145	0.747616	0.709906	0.824763	0.970829	0.930388	0.914645	0.951635	0.953561	0.954457	0.931798	0.865553	0.759954	0.649289	0.649791	0.68129	0.587115	0.545506	0.542483	0.580724	0.655638	0.614522	0.5611	0.542842	0.490037
	0.586254	0.544823	0.516008	0.530694	0.586511	0.653108	0.686552	0.694341	0.654754	0.624407	0.674445	0.751248	0.844548	0.943481	0.916931	0.944463	1	0.93474	0.860288	0.766762	0.726057	0.781492	0.851193	0.830761	0.652453	0.517573	0.547336	0.635046	0.635139	0.585123	0.646692	0.698208	0.649126	0.584987	0.576506	0.56803	0.502112	0.453662	0.456799	0.468032	0.468447	0.420133	0.373314	0.392034	0.43684	0.508901	0.583237	0.623083	0.643419
	0.232558	0.178827	0.184168	0.191803	0.166919	0.179028	0.186557	0.133752	0.141862	0.19864	0.243908	0.320943	0.496724	0.678636	0.829058	0.978642	1	0.961157	0.954316	0.916937	0.831305	0.725704	0.623244	0.501018	0.336155	0.227161	0.265897	0.381871	0.458859	0.498581	0.548485	0.588285	0.634461	0.666096	0.636242	0.579193	0.563056	0.614075	0.629709	0.597372	0.570324	0.520971	0.469315	0.466354	0.442587	0.323353	0.262388	0.339902	0.422147
	0.156619	0.206501	0.282029	0.359689	0.402052	0.388013	0.351292	0.327785	0.320101	0.409917	0.615396	0.821809	0.94769	0.998963	0.964996	0.962402	1	0.964105	0.97946	0.994502	0.987691	0.98367	0.951591	0.876907	0.682489	0.488308	0.375292	0.318447	0.277504	0.253112	0.256235	0.236693	0.191026	0.173081	0.165227	0.194201	0.238343	0.201456	0.170269	0.164749	0.139898	0.0981524	0.0917036	0.125745	0.112511	0.0970912	0.087292	0.106566	0.156053
	0.318273	0.333301	0.472108	0.447895	0.317119	0.273741	0.252473	0.225659	0.268793	0.356206	0.474529	0.586414	0.801861	0.988606	0.951422	0.959617	1	0.956216	0.851662	0.72065	0.728948	0.741709	0.728781	0.726765	0.802233	0.929104	0.82803	0.661967	0.641917	0.562226	0.439354	0.3828	0.370679	0.424346	0.414091	0.391347	0.420311	0.451536	0.379191	0.260024	0.273429	0.31133	0.246722	0.20473	0.303898	0.285111	0.198904	0.18885	0.217115
	0.803252	0.77689	0.707559	0.735071	0.746092	0.665828	0.680725	0.721561	0.686991	0.64438	0.634019	0.719484	0.799945	0.857722	0.85644	0.938936	1	0.868439	0.730952	0.683293	0.689692	0.686289	0.649175	0.584854	0.57914	0.59401	0.564329	0.542937	0.505615	0.449802	0.372602	0.358459	0.395324	0.420897	0.413083	0.371845	0.391667	0.493914	0.57803	0.521892	0.473998	0.47317	0.45774	0.45877	0.429626	0.455873	0.536944	0.575844	0.560414
	0.331615	0.223571	0.311449	0.324479	0.24483	0.252467	0.414122	0.505841	0.532109	0.550888	0.433156	0.413911	0.527756	0.678197	0.781869	0.917988	1	0.967617	0.893458	0.748419	0.710496	0.65751	0.625318	0.549993	0.364957	0.403092	0.573401	0.714456	0.801976	0.849046	0.865076	0.797821	0.75098	0.655971	0.6844	0.826644	0.774752	0.749295	0.829588	0.769002	0.760845	0.791692	0.556399	0.4639	0.544703	0.510921	0.39935	0.408854	0.54013
	0.64932	0.495216	0.443837	0.381719	0.311473	0.313455	0.411987	0.51651	0.536639	0.574719	0.681584	0.828911	0.789638	0.651758	0.690859	0.894163	1	0.935359	0.870038	0.81202	0.741252	0.717636	0.686338	0.639976	0.516085	0.353963	0.286471	0.338857	0.418442	0.417345	0.435045	0.430268	0.44921	0.390163	0.203007	0.0590568	0.0169713	0.0991412	0.143882	0.188719	0.281021	0.327988	0.347733	0.348748	0.436284	0.482762	0.514607	0.623896	0.78063
	0.454335	0.47912	0.439508	0.347924	0.293323	0.30762	0.280722	0.290474	0.374499	0.393065	0.387998	0.429335	0.562605	0.747677	0.909541	0.997868	1	0.953407	0.858234	0.757145	0.563852	0.347264	0.278528	0.229179	0.138245	0.0598014	0.0271363	0.0560037	0.069886	0.124761	0.281005	0.406041	0.449422	0.437462	0.476742	0.514516	0.508214	0.447496	0.430522	0.470394	0.466134	0.486735	0.477245	0.392897	0.327099	0.295842	0.248925	0.239267	0.245544
	0.716117	0.575509	0.432055	0.524048	0.527127	0.514698	0.494609	0.431634	0.283141	0.22899	0.333807	0.525899	0.618364	0.693688	0.825572	0.929506	1	0.776527	0.528981	0.5198	0.531014	0.555149	0.51189	0.425932	0.483543	0.606775	0.562564	0.438386	0.518677	0.560863	0.655155	0.761771	0.79969	0.86638	0.677	0.439801	0.521721	0.663306	0.566129	0.52453	0.635712	0.640416	0.487623	0.552748	0.66241	0.566156	0.563352	0.492529	0.464417
	0.192106	0.263142	0.409969	0.566616	0.69517	0.767303	0.851525	0.83604	0.762271	0.766697	0.850141	0.960297	0.970347	0.982092	0.971744	0.983507	1	0.943067	0.962731	0.9799	0.940373	0.849489	0.719405	0.619231	0.584451	0.622938	0.713621	0.827326	0.875884	0.849137	0.775364	0.675217	0.702309	0.717639	0.638339	0.590162	0.464219	0.320523	0.378219	0.374507	0.225929	0.258331	0.320207	0.338695	0.369217	0.238274	0.195382	0.305612	0.317709
	0.363866	0.468532	0.512611	0.437209	0.433067	0.520187	0.483782	0.441562	0.507774	0.65229	0.719004	0.714143	0.717662	0.800347	0.865046	0.918736	1	0.930525	0.830724	0.749177	0.613223	0.544575	0.476969	0.332626	0.28835	0.264007	0.200249	0.16731	0.137577	0.140525	0.163289	0.133416	0.114527	0.18425	0.135699	0.0851845	0.196344	0.224643	0.182561	0.111622	0.0760673	0.0870746	0.0861378	0.148821	0.233818	0.250791	0.188906	0.149202	0.152192
	0.429983	0.39179	0.370419	0.30758	0.308133	0.283276	0.223961	0.130566	0.158406	0.257204	0.378655	0.539283	0.708261	0.828899	0.855422	0.91163	1	0.977663	0.820152	0.639318	0.505083	0.411274	0.279795	0.207647	0.219212	0.139626	0.180198	0.244727	0.222893	0.240401	0.243226	0.252738	0.365963	0.403124	0.347678	0.432564	0.473252	0.456835	0.377951	0.331341	0.433789	0.511581	0.563903	0.709436	0.734118	0.709802	0.643254	0.488625	0.50009
	0.321673	0.447792	0.376575	0.266398	0.27855	0.368904	0.4366	0.554113	0.654422	0.689501	0.741776	0.821535	0.908541	0.936604	0.928124	0.942715	1	0.945059	0.884775	0.895488	0.82871	0.717953	0.604847	0.396647	0.241269	0.232756	0.277165	0.311788	0.262959	0.205482	0.22013	0.23277	0.197081	0.136278	0.0724914	0.0123095	0.0238683	0.0979906	0.225564	0.301635	0.318579	0.291014	0.265988	0.298339	0.292864	0.313611	0.223255	0.231084	0.315222
	0.653712	0.837322	0.769759	0.72529	0.665154	0.529838	0.575063	0.580053	0.589011	0.679823	0.795959	0.865056	0.846201	0.809138	0.83045	0.888712	1	0.912864	0.72103	0.756688	0.68602	0.541165	0.5682	0.72395	0.75234	0.664832	0.592525	0.453381	0.377232	0.407118	0.372387	0.303491	0.381008	0.419492	0.430432	0.507259	0.58213	0.613937	0.598803	0.485498	0.52018	0.657775	0.710375	0.80816	0.855421	0.827035	0.648679	0.5608	0.539828
	0.270339	0.283798	0.323977	0.283259	0.247687	0.281383	0.322123	0.320195	0.341531	0.425984	0.530376	0.536594	0.596325	0.738366	0.822666	0.985432	1	0.82294	0.759417	0.757087	0.755779	0.730221	0.712126	0.641609	0.507876	0.392134	0.275669	0.197389	0.214762	0.259712	0.242494	0.196348	0.123293	0.0663508	0.046649	0.0168388	0.078836	0.133979	0.154624	0.193224	0.187198	0.210383	0.257777	0.316689	0.400498	0.432134	0.335116	0.245594	0.264314
	0.433556	0.407455	0.509553	0.482491	0.439445	0.44626	0.359089	0.479174	0.623568	0.632109	0.614362	0.613936	0.717547	0.709598	0.725004	0.88956	1	0.878523	0.809969	0.84731	0.801856	0.718058	0.511415	0.396631	0.43312	0.467682	0.574879	0.583149	0.572814	0.574964	0.470416	0.394695	0.356027	0.373921	0.36321	0.295647	0.213877	0.219066	0.257179	0.293802	0.375552	0.372194	0.365502	0.368984	0.370311	0.412616	0.425296	0.523713	0.627772
	0.656634	0.601949	0.560034	0.541626	0.567929	0.611659	0.622016	0.610508	0.577217	0.660595	0.759191	0.674977	0.668786	0.80586	0.96291	0.999342	1	0.953515	0.909897	0.850582	0.698128	0.641029	0.645637	0.713641	0.756305	0.757134	0.731512	0.618659	0.526885	0.630078	0.730587	0.790846	0.828695	0.81201	0.870457	0.84228	0.738862	0.654456	0.69199	0.71564	0.577599	0.551762	0.540462	0.551456	0.617578	0.495327	0.400626	0.514303	0.568654
	0.305585	0.376389	0.455924	0.501419	0.571093	0.695584	0.729945	0.617839	0.498128	0.420348	0.434098	0.532545	0.579403	0.637803	0.818766	0.989453	1	0.883479	0.760359	0.659247	0.575066	0.508606	0.53439	0.570063	0.5489	0.512721	0.467113	0.457061	0.520875	0.496766	0.443053	0.584494	0.784064	0.902658	0.952046	0.90361	0.753009	0.667503	0.692126	0.671504	0.536551	0.402825	0.407184	0.48877	0.534808	0.557006	0.509506	0.470195	0.439112
	0.681796	0.511801	0.337017	0.412358	0.483637	0.421518	0.476295	0.580482	0.562364	0.65191	0.759858	0.736402	0.690206	0.76815	0.856963	0.910482	1	0.901841	0.864092	0.764449	0.644415	0.537157	0.388887	0.365031	0.427513	0.559648	0.511038	0.45034	0.470888	0.442525	0.397886	0.407442	0.395024	0.427385	0.607727	0.748786	0.837744	0.736016	0.523797	0.522425	0.467109	0.391667	0.440528	0.446528	0.591076	0.699545	0.593535	0.595954	0.729334
	0.309181	0.336067	0.32111	0.289403	0.329308	0.271324	0.303281	0.397267	0.402961	0.405791	0.484757	0.603944	0.706673	0.769725	0.782885	0.908857	1	0.911629	0.794351	0.837396	0.842915	0.699437	0.649402	0.620977	0.547479	0.560111	0.647753	0.58294	0.478547	0.459846	0.395559	0.345415	0.376665	0.370064	0.340311	0.33302	0.34338	0.356518	0.334697	0.296036	0.213731	0.212941	0.213198	0.134425	0.16488	0.224208	0.299323	0.330688	0.354343
	0.595985	0.48275	0.368777	0.462947	0.638412	0.629875	0.654266	0.646274	0.609652	0.563555	0.551164	0.682363	0.800731	0.797027	0.875107	0.99774	1	0.917963	0.918635	0.916258	0.685213	0.478234	0.476089	0.570243	0.580962	0.59775	0.583417	0.513517	0.483205	0.473983	0.498146	0.533173	0.547041	0.535822	0.532218	0.511595	0.530237	0.565664	0.477196	0.480856	0.530713	0.506301	0.514181	0.493715	0.518386	0.536141	0.471362	0.501552	0.582189
	0.740678	0.808705	0.924447	0.872881	0.759675	0.706275	0.572534	0.429345	0.364272	0.392151	0.462832	0.523655	0.658763	0.836396	0.914393	0.928237	1	0.958648	0.833394	0.732689	0.592696	0.515361	0.493321	0.460542	0.420697	0.397133	0.395365	0.402503	0.462246	0.56668	0.639834	0.630534	0.612109	0.707862	0.765892	0.686673	0.58134	0.480863	0.433508	0.410112	0.416829	0.412646	0.458343	0.541865	0.582063	0.621304	0.695802	0.778756	0.751945
	0.32557	0.239954	0.227126	0.200754	0.175117	0.173565	0.205786	0.312808	0.416154	0.410639	0.379324	0.471195	0.6826	0.871214	0.946567	0.993228	1	0.931297	0.853822	0.719117	0.601332	0.530668	0.459899	0.420179	0.466124	0.554571	0.660121	0.765466	0.798065	0.769299	0.697589	0.632226	0.585846	0.532468	0.478134	0.447306	0.417867	0.402607	0.418535	0.405859	0.365082	0.331316	0.321948	0.324144	0.328095	0.353465	0.375598	0.411737	0.505351
	0.66978	0.545064	0.556515	0.608397	0.706279	0.696051	0.507395	0.349604	0.420933	0.568123	0.662642	0.615061	0.529009	0.633939	0.757041	0.891777	1	0.930848	0.760474	0.612658	0.552111	0.572343	0.554518	0.515497	0.497875	0.449749	0.469982	0.587533	0.703573	0.757234	0.72567	0.673279	0.650432	0.589071	0.483327	0.556838	0.737915	0.739295	0.610677	0.474681	0.384969	0.35019	0.353993	0.390618	0.456116	0.645356	0.823166	0.825954	0.816542
	0.182599	0.218331	0.214443	0.246085	0.327048	0.403125	0.460068	0.512357	0.552129	0.592071	0.561404	0.529323	0.633681	0.722086	0.784376	0.872207	0.947036	1	0.961111	0.819221	0.626845	0.501702	0.577182	0.726245	0.707402	0.554738	0.477945	0.473254	0.44481	0.359739	0.30069	0.296578	0.284693	0.251921	0.214983	0.274623	0.33702	0.341897	0.334623	0.351799	0.309654	0.199622	0.170041	0.214583	0.269519	0.237801	0.170063	0.181237	0.202203
	0.087523	0.144618	0.112477	0.0742185	0.125109	0.120815	0.0948226	0.0591514	0.0777998	0.292825	0.557888	0.620584	0.64924	0.616039	0.558323	0.680711	0.920909	1	0.856767	0.740673	0.654589	0.438021	0.305601	0.34011	0.26646	0.224801	0.285857	0.396601	0.510105	0.529205	0.546221	0.51021	0.469302	0.506887	0.496278	0.40072	0.33192	0.449132	0.533815	0.489403	0.432636	0.363883	0.401247	0.505209	0.509507	0.447647	0.39415	0.336862	0.236158
	0.148125	0.103092	0.0634883	0.0849143	0.102713	0.117955	0.159057	0.222504	0.273465	0.290152	0.324096	0.409135	0.52468	0.718117	0.88006	0.942596	0.987275	1	0.98064	0.943691	0.918489	0.923112	0.94193	0.918159	0.882857	0.822458	0.711554	0.624001	0.570249	0.536116	0.514474	0.473127	0.434145	0.442528	0.461993	0.481094	0.516611	0.539877	0.504621	0.459814	0.44021	0.430194	0.37838	0.298472	0.252789	0.188985	0.136089	0.116784	0.13659
	0.773781	0.762703	0.837846	0.762402	0.661732	0.671426	0.594796	0.507501	0.552263	0.666641	0.723872	0.871606	0.973666	0.975268	0.970288	0.900401	0.920819	1	0.956198	0.882909	0.84793	0.749797	0.6572	0.574878	0.4772	0.340261	0.230739	0.256735	0.284181	0.297292	0.359344	0.393098	0.382832	0.35692	0.392092	0.399257	0.432572	0.503559	0.573025	0.659378	0.623069	0.609932	0.712288	0.722731	0.682428	0.632368	0.62178	0.594182	0.586982
	0.333894	0.413137	0.427429	0.464554	0.467708	0.400791	0.385817	0.427437	0.523898	0.64279	0.698778	0.771379	0.867219	0.939945	0.964738	0.962378	0.981334	1	0.986822	0.881011	0.836787	0.807195	0.634891	0.51557	0.458301	0.379988	0.345359	0.363461	0.308011	0.241756	0.23597	0.263502	0.273133	0.22623	0.175163	0.230781	0.326879	0.340999	0.298399	0.207458	0.180973	0.273926	0.349696	0.372922	0.3798	0.365488	0.367289	0.412425	0.393247
	0.366504	0.180884	0.17726	0.337141	0.393017	0.339522	0.222754	0.135891	0.229091	0.43658	0.558117	0.646408	0.770505	0.730184	0.660955	0.775534	0.922978	1	0.963565	0.877369	0.845217	0.820003	0.712924	0.645757	0.764263	0.758899	0.574171	0.440267	0.513535	0.553004	0.561184	0.650473	0.647798	0.721535	0.855231	0.830689	0.728329	0.641574	0.611134	0.556971	0.404531	0.384328	0.44235	0.463835	0.428644	0.410805	0.410931	0.336167	0.369861
	0.327639	0.433582	0.500391	0.436865	0.382537	0.381354	0.408967	0.45843	0.509571	0.594152	0.670088	0.770692	0.862842	0.9148	0.94258	0.935206	0.934914	1	0.961262	0.852136	0.827022	0.79729	0.735383	0.655877	0.657601	0.666532	0.656793	0.622744	0.542781	0.488602	0.453937	0.447001	0.412728	0.383233	0.398691	0.378476	0.416672	0.45185	0.368605	0.318675	0.354976	0.341765	0.292816	0.364075	0.422502	0.412886	0.44846	0.510841	0.459292
	0.419887	0.407702	0.51906	0.547937	0.442526	0.379764	0.453039	0.511064	0.456414	0.493373	0.489157	0.52188	0.692849	0.846315	0.890983	0.864731	0.91676	1	0.938125	0.823703	0.801835	0.746618	0.717947	0.856379	0.965892	0.911283	0.77738	0.765557	0.778487	0.630294	0.450091	0.327024	0.257234	0.246189	0.2504	0.170984	0.117825	0.152338	0.185612	0.136289	0.0691088	0.0692369	0.0799164	0.151429	0.220653	0.240328	0.240544	0.254732	0.319984
	0.715282	0.63238	0.554109	0.527547	0.535792	0.487793	0.505238	0.607341	0.604773	0.569962	0.658237	0.763776	0.75775	0.777472	0.812273	0.810295	0.881894	1	0.938972	0.76943	0.748294	0.820972	0.894305	0.876105	0.780543	0.729211	0.67708	0.840253	0.948861	0.893801	0.855564	0.760224	0.714474	0.711075	0.824066	0.925304	0.866464	0.734215	0.694882	0.623156	0.619592	0.763572	0.853401	0.817755	0.732901	0.67594	0.707029	0.68986	0.652694
	0.581193	0.532201	0.415647	0.39381	0.453056	0.485	0.436966	0.441586	0.566714	0.759105	0.725301	0.522853	0.450593	0.45548	0.545344	0.625866	0.768427	1	0.955658	0.797324	0.74128	0.715724	0.631165	0.450864	0.335175	0.370735	0.428349	0.515297	0.638912	0.688748	0.702003	0.657052	0.626372	0.567661	0.431233	0.308753	0.274026	0.25974	0.250429	0.279402	0.371025	0.567158	0.788733	0.897589	0.915033	0.864647	0.716948	0.557574	0.494199
	0.358804	0.343976	0.320372	0.27956	0.274231	0.378786	0.426936	0.44027	0.539366	0.629035	0.558917	0.464971	0.452568	0.442584	0.470394	0.480091	0.700778	1	0.938936	0.683692	0.531249	0.567031	0.579809	0.60311	0.700068	0.677977	0.555591	0.531373	0.570293	0.552698	0.493679	0.417967	0.459356	0.552486	0.66017	0.836178	0.897038	0.910581	0.920262	0.888755	0.882198	0.875082	0.826855	0.738177	0.66743	0.676889	0.662506	0.489386	0.34802
	0.593261	0.503289	0.469573	0.403979	0.476135	0.570679	0.590471	0.631488	0.703775	0.780566	0.813519	0.742202	0.59315	0.591386	0.676687	0.740015	0.879725	1	0.947066	0.873994	0.872839	0.830584	0.7601	0.755867	0.680388	0.534002	0.466594	0.46602	0.456213	0.445234	0.527077	0.601057	0.610017	0.65369	0.662972	0.666743	0.67599	0.63949	0.633458	0.627817	0.629404	0.631162	0.593073	0.63475	0.68466	0.666103	0.62172	0.607995	0.66135
	0.801344	0.779882	0.66219	0.503992	0.460802	0.426275	0.435268	0.466041	0.419917	0.382918	0.380395	0.420443	0.458451	0.51926	0.688373	0.814081	0.947596	1	0.995894	0.9312	0.732147	0.6372	0.602622	0.537865	0.51806	0.461093	0.381583	0.397761	0.406213	0.395291	0.412657	0.385316	0.340549	0.28102	0.213279	0.274067	0.39971	0.539311	0.561156	0.424224	0.468348	0.462457	0.418677	0.505471	0.45457	0.305634	0.364075	0.663501	0.823362
	0.386667	0.345433	0.457487	0.497066	0.445764	0.394089	0.432184	0.542277	0.595832	0.612185	0.529754	0.370376	0.331803	0.48469	0.638531	0.752601	0.90354	1	0.952787	0.844395	0.674015	0.536643	0.49364	0.391735	0.279461	0.207869	0.19816	0.18139	0.208547	0.209663	0.16994	0.232157	0.234629	0.268597	0.250829	0.246864	0.388785	0.50558	0.538802	0.522591	0.528295	0.630701	0.792025	0.832498	0.838345	0.888434	0.92444	0.85366	0.798203
	0.387718	0.366963	0.494499	0.546396	0.577161	0.551757	0.363662	0.237651	0.294005	0.438809	0.540672	0.642933	0.704923	0.794216	0.88346	0.90508	0.93728	1	0.957401	0.781438	0.686149	0.603859	0.518122	0.430295	0.353201	0.323192	0.406461	0.598242	0.654087	0.589454	0.515958	0.56985	0.627876	0.597135	0.614624	0.536012	0.476374	0.411006	0.273861	0.273646	0.27761	0.243353	0.285857	0.334346	0.342399	0.330342	0.31184	0.24484	0.240083
	0.516542	0.690975	0.890995	0.853374	0.767943	0.597064	0.545375	0.593742	0.550998	0.585521	0.602869	0.600936	0.592554	0.555654	0.57282	0.66553	0.78867	1	0.997441	0.838834	0.80693	0.705136	0.650004	0.657896	0.588787	0.513618	0.490678	0.521184	0.53474	0.507651	0.557924	0.615617	0.602491	0.492765	0.478335	0.642849	0.704074	0.706917	0.825143	0.893974	0.852284	0.818439	0.717702	0.659129	0.704085	0.716247	0.634664	0.48737	0.420619
	0.761811	0.631505	0.579686	0.544323	0.523501	0.593525	0.641661	0.693374	0.782797	0.74322	0.581077	0.472418	0.475761	0.483342	0.58163	0.740064	0.912751	1	0.913795	0.976686	0.919625	0.762678	0.79558	0.851269	0.759747	0.549743	0.492765	0.546296	0.514322	0.467405	0.590421	0.709398	0.722071	0.687671	0.608545	0.576621	0.623641	0.603499	0.586636	0.635129	0.621568	0.582468	0.553251	0.540806	0.5945	0.631299	0.678694	0.757276	0.786341
	0.354601	0.496062	0.654675	0.621169	0.573543	0.609851	0.61605	0.590223	0.602545	0.621238	0.767047	0.848184	0.772824	0.79058	0.79334	0.836387	0.926055	1	0.925528	0.706759	0.490825	0.404437	0.433062	0.464412	0.464824	0.497765	0.622283	0.763725	0.748365	0.641987	0.625396	0.623502	0.684194	0.750208	0.773624	0.764169	0.68613	0.678752	0.698056	0.69115	0.751461	0.763463	0.699295	0.694325	0.723709	0.690352	0.710739	0.732717	0.605998
	0.592869	0.703764	0.76484	0.638243	0.592202	0.547132	0.488967	0.578411	0.685181	0.636822	0.464234	0.336016	0.262046	0.199631	0.289812	0.4743	0.771896	1	0.958733	0.880401	0.796183	0.669714	0.519761	0.441542	0.643377	0.832657	0.683355	0.487065	0.506142	0.699507	0.754372	0.581424	0.495253	0.492402	0.441906	0.397207	0.414525	0.458661	0.44681	0.339924	0.246252	0.23876	0.29188	0.340865	0.316247	0.289502	0.307393	0.412409	0.525216
	0.516032	0.41472	0.321098	0.277029	0.278358	0.264669	0.262934	0.262704	0.299387	0.388377	0.371844	0.327799	0.405189	0.556323	0.692152	0.766735	0.88563	1	0.950968	0.915029	0.944258	0.916555	0.82592	0.69215	0.559922	0.404533	0.272693	0.187215	0.138118	0.127847	0.124297	0.126288	0.115211	0.12104	0.12175	0.120129	0.195097	0.244484	0.230894	0.19195	0.165597	0.179204	0.200913	0.289797	0.451486	0.598782	0.751416	0.888478	0.856033
	0.371855	0.483408	0.491014	0.581212	0.741267	0.668766	0.661401	0.759643	0.799829	0.742642	0.596845	0.574979	0.676121	0.775402	0.851984	0.923188	0.99504	1	0.92502	0.877356	0.859956	0.721317	0.584924	0.500623	0.498723	0.52564	0.478907	0.502859	0.581975	0.66462	0.707425	0.65078	0.576238	0.506939	0.433809	0.400556	0.416503	0.384739	0.288596	0.272573	0.281138	0.289564	0.256978	0.211239	0.22057	0.250349	0.304465	0.362961	0.379122
	0.819769	0.869759	0.904904	0.839097	0.717077	0.6157	0.580051	0.619121	0.658099	0.690935	0.721739	0.671453	0.656058	0.748685	0.846317	0.94433	0.965626	1	0.968143	0.828736	0.875808	0.945663	0.986163	0.959107	0.788607	0.564314	0.420341	0.562607	0.692676	0.604747	0.611806	0.559327	0.444205	0.463602	0.443304	0.449386	0.482391	0.55011	0.548664	0.461485	0.502849	0.62804	0.661755	0.608303	0.605822	0.591697	0.58013	0.625391	0.614769
	0.684993	0.654567	0.701631	0.727307	0.704128	0.672702	0.651509	0.657068	0.68761	0.671244	0.535694	0.527176	0.680182	0.794509	0.781036	0.760062	0.925797	1	0.9068	0.872422	0.952833	0.989701	0.937978	0.793914	0.67909	0.659197	0.580841	0.522778	0.536458	0.578644	0.611151	0.596346	0.57811	0.592426	0.573342	0.522467	0.516808	0.650266	0.7193	0.655563	0.625908	0.638493	0.678332	0.705511	0.666253	0.697026	0.784098	0.777389	0.788227
	0.420824	0.4746	0.551723	0.550188	0.448179	0.435891	0.387113	0.347296	0.440173	0.494022	0.531996	0.620259	0.777577	0.877159	0.90623	0.807863	0.790791	0.984518	1	0.838231	0.701789	0.628101	0.623985	0.483302	0.263073	0.214882	0.313479	0.40322	0.529732	0.653908	0.570946	0.616018	0.677664	0.585316	0.617256	0.610615	0.543077	0.497848	0.441852	0.370023	0.396324	0.540281	0.622579	0.673404	0.68797	0.601766	0.617016	0.715595	0.565501
	0.40575	0.450898	0.405323	0.400296	0.435115	0.528867	0.55866	0.503299	0.485326	0.452114	0.475577	0.527459	0.517327	0.511665	0.478609	0.467552	0.661744	0.903521	1	0.993	0.940128	0.882252	0.748004	0.56548	0.389739	0.250396	0.196085	0.188763	0.181249	0.14388	0.162546	0.203535	0.206285	0.191419	0.165246	0.154206	0.150785	0.141563	0.165929	0.15439	0.136535	0.16244	0.137226	0.122071	0.139268	0.136209	0.126004	0.150824	0.166465
	0.419571	0.478204	0.4508	0.429398	0.370786	0.334125	0.47249	0.51438	0.475084	0.497769	0.525194	0.531843	0.564777	0.595353	0.69358	0.870068	0.928	0.948651	1	0.921739	0.759054	0.825992	0.954673	0.794593	0.485778	0.352394	0.437548	0.612453	0.807383	0.897209	0.743685	0.575976	0.545646	0.520851	0.540491	0.579798	0.621421	0.642606	0.670006	0.63313	0.614712	0.571356	0.519251	0.586656	0.472829	0.358451	0.418457	0.396289	0.345991
	0.528795	0.638295	0.738987	0.756463	0.816924	0.817705	0.687428	0.533809	0.36594	0.350914	0.481042	0.500972	0.563543	0.798013	0.815071	0.762232	0.842014	0.917963	1	0.966605	0.875496	0.874223	0.947881	0.872995	0.758548	0.677042	0.560863	0.627199	0.6329	0.571614	0.680877	0.651992	0.601041	0.711787	0.794002	0.737832	0.569894	0.492863	0.649007	0.699027	0.566204	0.590316	0.585129	0.483969	0.440852	0.486039	0.549137	0.569416	0.556187
	0.524297	0.595446	0.533322	0.459246	0.474921	0.472098	0.432771	0.475343	0.581611	0.667065	0.690652	0.629996	0.634117	0.678898	0.675394	0.680224	0.783422	0.962658	1	0.963611	0.868359	0.758125	0.690524	0.590839	0.459748	0.283898	0.203165	0.232281	0.247639	0.270946	0.390607	0.479826	0.532793	0.606193	0.617198	0.542688	0.496278	0.549664	0.596195	0.56337	0.518082	0.516984	0.465053	0.396405	0.388048	0.337061	0.292601	0.360388	0.438604
	0.339528	0.437876	0.50815	0.495426	0.465686	0.452218	0.414981	0.35426	0.269287	0.25286	0.420569	0.554161	0.614648	0.65006	0.717415	0.698421	0.752721	0.908642	1	0.970399	0.983786	0.920557	0.713789	0.636918	0.657074	0.686907	0.579223	0.528548	0.632101	0.706671	0.784886	0.799738	0.889921	0.993396	0.758143	0.478711	0.493484	0.622904	0.709618	0.698886	0.589048	0.478914	0.483552	0.562146	0.593462	0.57636	0.445784	0.371211	0.323263
	0.528022	0.538519	0.592164	0.41909	0.404154	0.458125	0.385131	0.211275	0.0735876	0.0589381	0.135206	0.207062	0.317257	0.478403	0.622099	0.78531	0.915727	0.993571	1	0.95391	0.962585	0.968257	0.927214	0.780466	0.515822	0.408971	0.453824	0.378091	0.293737	0.326	0.490953	0.811551	0.838742	0.513451	0.451298	0.669745	0.534985	0.3225	0.39034	0.352207	0.398541	0.643154	0.617838	0.514181	0.470136	0.475624	0.637538	0.669424	0.671424
	0.216973	0.212289	0.259774	0.265845	0.263973	0.382878	0.360699	0.216567	0.148127	0.040185	0.0122611	0.157224	0.521845	0.759834	0.732475	0.75788	0.748783	0.878749	1	0.845753	0.79776	0.755993	0.671632	0.648986	0.674173	0.685325	0.499968	0.424599	0.433311	0.258617	0.104082	0.0599625	0.0785387	0.114888	0.0868285	0.0603036	0.144183	0.180993	0.228078	0.286273	0.278572	0.23254	0.226014	0.296166	0.329797	0.366756	0.331826	0.355533	0.504685
	0.953456	0.960327	0.950302	0.924742	0.879068	0.741215	0.709869	0.789466	0.794633	0.763235	0.742787	0.778979	0.68542	0.669434	0.756354	0.760251	0.792477	0.936633	1	0.845072	0.813692	0.844974	0.715257	0.642235	0.708265	0.733234	0.660458	0.615515	0.734152	0.693194	0.587516	0.615706	0.573637	0.673902	0.819406	0.80156	0.756886	0.727803	0.7084	0.727353	0.722373	0.689234	0.696055	0.761716	0.818148	0.922136	0.971121	0.874004	0.876658
	0.5431	0.602737	0.591914	0.66123	0.606844	0.482027	0.587259	0.690232	0.60038	0.623942	0.81579	0.843113	0.753918	0.717027	0.742459	0.906225	0.963436	0.999513	1	0.843451	0.690572	0.578336	0.530341	0.445479	0.403021	0.497427	0.554056	0.675524	0.677549	0.599566	0.706882	0.666812	0.663958	0.69202	0.649308	0.727222	0.75146	0.747787	0.672985	0.616368	0.637329	0.632527	0.692004	0.742256	0.656334	0.732459	0.819462	0.714038	0.663383
	0.481915	0.557769	0.645185	0.598356	0.571813	0.601796	0.581654	0.611614	0.51215	0.42894	0.450743	0.420719	0.419673	0.454708	0.600953	0.789034	0.877684	0.949225	1	0.993958	0.875281	0.748384	0.634739	0.590123	0.642352	0.53844	0.366454	0.296127	0.285107	0.257597	0.213052	0.228101	0.269621	0.358052	0.491045	0.533151	0.524465	0.560273	0.627821	0.608845	0.483101	0.44881	0.435871	0.45009	0.5561	0.568814	0.569427	0.577091	0.491628
	0.470447	0.45053	0.413335	0.343281	0.241639	0.213696	0.265192	0.292777	0.227427	0.213026	0.311979	0.509326	0.665111	0.750296	0.879458	0.94656	0.942409	0.946229	1	0.974872	0.850912	0.650487	0.467909	0.343023	0.149284	0.0343087	0.0596985	0.080335	0.0627868	0.114149	0.167786	0.257803	0.37376	0.389394	0.480155	0.675853	0.811394	0.809813	0.731706	0.620378	0.631585	0.723744	0.7822	0.836973	0.815238	0.766089	0.722307	0.72754	0.640632
	0.599476	0.740025	0.782756	0.80461	0.812444	0.793261	0.771285	0.75602	0.801203	0.76533	0.639595	0.628817	0.572627	0.455805	0.441857	0.628612	0.888428	0.968848	1	0.964276	0.841176	0.825108	0.864401	0.797963	0.60029	0.37285	0.214222	0.204174	0.23802	0.196372	0.13994	0.251737	0.291682	0.245163	0.435596	0.575448	0.540515	0.4248	0.369491	0.476702	0.54297	0.453415	0.403125	0.416654	0.397824	0.351434	0.320122	0.390414	0.43856
	0.631255	0.545276	0.512165	0.477699	0.443389	0.416094	0.371229	0.396658	0.409957	0.358694	0.28181	0.227316	0.287746	0.354086	0.429742	0.571425	0.725008	0.856379	1	0.938049	0.72542	0.656071	0.577313	0.399148	0.307184	0.307653	0.28846	0.331675	0.380785	0.366857	0.348429	0.352527	0.391686	0.359064	0.242428	0.178853	0.196556	0.226726	0.265564	0.266254	0.242741	0.331836	0.463362	0.535615	0.517339	0.45078	0.396791	0.398223	0.526626
	0.935274	0.964619	0.735852	0.524502	0.481158	0.526491	0.643976	0.606613	0.625177	0.655965	0.652075	0.543505	0.458264	0.594687	0.657526	0.719912	0.753043	0.883728	1	0.919359	0.721554	0.48964	0.429842	0.449666	0.443755	0.475573	0.648396	0.880873	0.95275	0.923178	0.878637	0.946679	0.919971	0.759782	0.772891	0.790824	0.805355	0.788756	0.581344	0.474396	0.605566	0.789172	0.953154	0.986459	0.901081	0.817828	0.763609	0.680647	0.702422
	0.52039	0.615778	0.736148	0.829263	0.924704	0.875682	0.764236	0.65138	0.568766	0.576909	0.513168	0.504782	0.586497	0.627149	0.722941	0.784103	0.802746	0.910733	1	0.879875	0.752433	0.681666	0.58433	0.510206	0.467731	0.520429	0.522755	0.438914	0.472841	0.496458	0.503278	0.616219	0.803212	0.863261	0.771864	0.687361	0.674855	0.799551	0.878795	0.956308	0.929706	0.782222	0.729101	0.751951	0.743873	0.665463	0.513153	0.344096	0.304128
	0.54876	0.551872	0.608786	0.613878	0.536405	0.490929	0.443903	0.407779	0.437554	0.527769	0.414828	0.240382	0.243261	0.33853	0.453707	0.570927	0.744239	0.940523	1	0.871941	0.734818	0.652518	0.614898	0.646703	0.589971	0.36715	0.153351	0.0362666	0.0179894	0.0133284	-0.0158208	-0.00985827	-0.0120593	0.0118905	0.0536202	0.0384533	0.0781948	0.203903	0.30227	0.326377	0.308783	0.319984	0.33473	0.352314	0.40325	0.465958	0.526989	0.549252	0.493716
	0.298038	0.259952	0.183873	0.219332	0.311055	0.345136	0.3308	0.350024	0.387109	0.50179	0.628292	0.648521	0.64806	0.725316	0.892408	0.914616	0.905468	0.975829	1	0.968805	0.820141	0.66948	0.565573	0.603948	0.599436	0.364381	0.140277	0.0739856	0.099864	0.147083	0.167805	0.242556	0.314059	0.260281	0.254235	0.343716	0.399592	0.419841	0.406787	0.371848	0.401038	0.456	0.4529	0.402436	0.374473	0.425852	0.448208	0.309788	0.196836
	0.0873657	0.145799	0.203836	0.289804	0.304645	0.254853	0.226598	0.263527	0.296304	0.283473	0.262877	0.215663	0.148559	0.185816	0.323538	0.505697	0.674956	0.789157	0.937637	1	0.99144	0.997663	0.928765	0.782985	0.601621	0.495426	0.449439	0.360006	0.278042	0.300645	0.37759	0.347164	0.301512	0.293666	0.227179	0.213654	0.167262	0.0956837	0.080123	0.0547066	0.00479771	-0.0279005	0.0250053	0.0593722	0.053317	0.103854	0.146123	0.121541	0.0422222
	0.215396	0.229617	0.286017	0.321303	0.328242	0.292213	0.292401	0.322361	0.368676	0.416091	0.447466	0.421437	0.401708	0.45356	0.552609	0.602844	0.661041	0.829858	0.986811	1	0.887178	0.860751	0.937542	0.889302	0.744343	0.595811	0.449042	0.4218	0.497134	0.568738	0.694407	0.836308	0.920588	0.957002	0.864981	0.758442	0.720822	0.708166	0.612208	0.446596	0.403321	0.384116	0.290616	0.275688	0.327985	0.336428	0.347035	0.335126	0.289507
	0.386529	0.351169	0.363712	0.409733	0.518672	0.49046	0.421025	0.350413	0.335726	0.385956	0.503659	0.712728	0.729174	0.688079	0.781471	0.86146	0.819458	0.796438	0.907886	1	0.86224	0.784088	0.804201	0.758085	0.749332	0.752304	0.703146	0.758053	0.924893	0.862464	0.718045	0.663869	0.681675	0.67657	0.62557	0.722904	0.687838	0.577213	0.555866	0.630091	0.59584	0.411323	0.551358	0.698434	0.720174	0.644955	0.529473	0.453379	0.326935
	0.341586	0.400508	0.41997	0.451095	0.468786	0.45465	0.448111	0.478533	0.596684	0.674771	0.757403	0.86985	0.925527	0.925625	0.925351	0.956213	0.967296	0.986055	0.999069	1	0.963739	0.86103	0.740501	0.643682	0.558888	0.39822	0.268407	0.228194	0.243338	0.297841	0.295301	0.326207	0.398579	0.407889	0.4639	0.544087	0.543892	0.503411	0.479695	0.466448	0.479921	0.522319	0.471273	0.350104	0.269355	0.214834	0.165862	0.139886	0.13693
	0.627601	0.634445	0.597668	0.550856	0.515328	0.534724	0.588625	0.595767	0.503525	0.414978	0.499075	0.688199	0.777668	0.779036	0.847389	0.909106	0.885138	0.92248	0.999107	1	0.903241	0.811428	0.75504	0.674766	0.571811	0.484713	0.37325	0.272631	0.205838	0.0923627	0.048753	0.0762283	0.120844	0.185785	0.280624	0.446367	0.458861	0.430907	0.486655	0.478219	0.546729	0.577986	0.583492	0.675005	0.613513	0.477578	0.473312	0.515883	0.549383
	0.372124	0.217553	0.17959	0.189481	0.19061	0.292694	0.301678	0.34034	0.418834	0.411751	0.469327	0.455693	0.456881	0.472641	0.479428	0.618273	0.761922	0.843117	0.950923	1	0.92575	0.839573	0.914811	0.865626	0.655919	0.59535	0.563483	0.542373	0.414394	0.267799	0.343387	0.421252	0.439444	0.52709	0.521519	0.448594	0.449668	0.472273	0.37598	0.363074	0.374105	0.333888	0.416496	0.484864	0.520241	0.519904	0.538138	0.613943	0.635876
	0.300065	0.321795	0.360575	0.347261	0.313354	0.342512	0.421837	0.382293	0.269635	0.262079	0.30515	0.280648	0.25637	0.289182	0.381916	0.583758	0.846768	0.970638	0.960625	1	0.960517	0.878831	0.80621	0.677941	0.585219	0.4393	0.353866	0.376524	0.29091	0.262524	0.312687	0.292226	0.276831	0.248921	0.239971	0.384501	0.559965	0.583344	0.470956	0.359519	0.209946	0.106152	0.187539	0.256068	0.233473	0.196507	0.144841	0.108287	0.154315
	0.501841	0.607936	0.56842	0.421301	0.354888	0.34937	0.339574	0.285462	0.176206	0.174799	0.255858	0.278054	0.305035	0.390577	0.477376	0.598301	0.719786	0.856396	0.982742	1	0.911594	0.832121	0.875162	0.904064	0.887587	0.695121	0.338646	0.180816	0.192551	0.278102	0.440523	0.514255	0.544543	0.704008	0.747028	0.550059	0.436286	0.480152	0.441382	0.373627	0.392167	0.35522	0.35676	0.335866	0.209357	0.259541	0.362708	0.442679	0.51526
	0.581896	0.621926	0.6097	0.491956	0.579662	0.76358	0.673877	0.677549	0.698288	0.629368	0.710003	0.768942	0.781109	0.847203	0.932648	0.955971	0.997289	0.988352	0.959669	1	0.981205	0.901546	0.836958	0.722333	0.62821	0.637239	0.557587	0.481121	0.53816	0.583556	0.550877	0.534794	0.555159	0.592138	0.657318	0.664117	0.684597	0.758219	0.717964	0.638896	0.565325	0.510811	0.569902	0.583165	0.527667	0.56071	0.587921	0.557626	0.546176
	0.798294	0.738566	0.733311	0.719489	0.609947	0.624521	0.746609	0.746364	0.697758	0.698808	0.630347	0.562911	0.608778	0.678792	0.58885	0.522623	0.682852	0.732965	0.827152	1	0.881966	0.66078	0.655533	0.655203	0.733245	0.879701	0.801536	0.673117	0.671392	0.698608	0.665204	0.582875	0.518235	0.515209	0.61856	0.684042	0.609578	0.580034	0.651807	0.680826	0.706277	0.802828	0.762706	0.757822	0.887889	0.859844	0.814814	0.839524	0.888058
	0.467952	0.588411	0.619478	0.609149	0.685768	0.709908	0.730488	0.682714	0.729502	0.846293	0.913321	0.969308	0.918231	0.784149	0.692796	0.635522	0.706392	0.822921	0.930888	1	0.857589	0.794019	0.843002	0.833307	0.82101	0.860543	0.817386	0.793804	0.865538	0.833967	0.762074	0.681917	0.592633	0.582056	0.616285	0.644436	0.573009	0.414252	0.327128	0.298734	0.213359	0.25029	0.348355	0.397981	0.430211	0.353321	0.379156	0.485617	0.510211
	0.609672	0.431889	0.316103	0.257509	0.288707	0.332236	0.392047	0.42422	0.357842	0.417967	0.514184	0.574719	0.675991	0.833302	0.870231	0.900938	0.916764	0.791327	0.900681	1	0.963425	0.889604	0.751169	0.836942	0.894584	0.889152	0.898441	0.790268	0.711569	0.727527	0.732885	0.699441	0.632719	0.594706	0.667281	0.774936	0.81806	0.799101	0.73614	0.566712	0.545485	0.585968	0.594638	0.690275	0.816827	0.911891	0.768921	0.660098	0.728827
	0.829719	0.823091	0.793883	0.774225	0.81778	0.827739	0.776256	0.742169	0.821311	0.764989	0.66758	0.59151	0.588201	0.717693	0.777059	0.748219	0.711188	0.753065	0.946049	1	0.807312	0.680347	0.600837	0.483549	0.543329	0.602613	0.551583	0.557362	0.441732	0.340964	0.363786	0.422616	0.431367	0.299882	0.265159	0.332916	0.318565	0.294778	0.336404	0.424672	0.451213	0.427499	0.458961	0.636555	0.759164	0.739639	0.778034	0.786912	0.780637
	0.150637	0.121982	0.148626	0.145611	0.105994	0.115328	0.163583	0.176502	0.137341	0.102876	0.0994242	0.139269	0.217621	0.277881	0.311299	0.429005	0.608834	0.795499	0.967767	1	0.909142	0.750049	0.589517	0.492892	0.435764	0.415084	0.375391	0.362497	0.305287	0.199866	0.139229	0.0956953	0.085792	0.110739	0.138301	0.130403	0.0820475	0.0737672	0.113445	0.116122	0.0827688	0.0571676	0.0796852	0.0922122	0.085236	0.113702	0.121813	0.0992449	0.119495
	0.79651	0.806027	0.882582	0.901001	0.866519	0.699995	0.58635	0.573953	0.550134	0.500323	0.431387	0.408486	0.476443	0.58937	0.648915	0.748308	0.846682	0.891933	0.967837	1	0.88888	0.721322	0.66885	0.697842	0.595808	0.424776	0.3608	0.360372	0.437753	0.567032	0.612683	0.551055	0.543717	0.608801	0.660399	0.731679	0.740163	0.778809	0.869934	0.898377	0.935501	0.949818	0.917365	0.826385	0.776314	0.732192	0.771819	0.916836	0.995937
	0.496729	0.478541	0.490555	0.542914	0.499957	0.476314	0.556258	0.523932	0.559158	0.583759	0.515629	0.526385	0.607103	0.631984	0.724499	0.883609	0.963417	0.947374	0.95826	1	0.909025	0.838317	0.788496	0.707549	0.632992	0.521396	0.564729	0.709902	0.752714	0.708506	0.664348	0.567787	0.573578	0.654905	0.713879	0.797703	0.708393	0.706001	0.765411	0.723842	0.650285	0.524444	0.524156	0.612114	0.656714	0.639511	0.664537	0.683889	0.64283
	0.320473	0.285101	0.302343	0.307974	0.311711	0.44828	0.583849	0.59481	0.567214	0.487027	0.417391	0.374442	0.363969	0.380614	0.445562	0.545289	0.620325	0.706842	0.851845	0.997359	1	0.919575	0.785844	0.601211	0.385687	0.193999	0.175123	0.174065	0.144189	0.147734	0.143555	0.0985958	0.0918784	0.172452	0.249828	0.36376	0.448683	0.479399	0.473706	0.51652	0.621534	0.689306	0.714928	0.727133	0.749934	0.77459	0.785033	0.721077	0.635753
	0.654347	0.709484	0.641139	0.528949	0.433734	0.400459	0.439786	0.488697	0.490197	0.468444	0.602941	0.749256	0.745403	0.666882	0.768605	0.873305	0.86793	0.95386	0.879439	0.860096	1	0.926358	0.765562	0.817624	0.753493	0.601451	0.560827	0.547008	0.398328	0.199097	0.296282	0.201803	-0.137426	-0.126288	0.105172	0.283913	0.374729	0.306905	0.243321	0.372058	0.578455	0.69091	0.583308	0.345289	0.478216	0.690436	0.699548	0.748929	0.715923
	0.324135	0.280749	0.213408	0.128408	0.076953	0.088708	0.108611	0.0817514	0.105995	0.295582	0.493907	0.638708	0.649619	0.537153	0.626673	0.810144	0.818007	0.833317	0.872775	0.923571	1	0.944341	0.814411	0.778229	0.658035	0.471926	0.388802	0.330811	0.332747	0.524202	0.791297	0.958497	0.984584	0.963399	0.958411	0.883607	0.858241	0.787977	0.654662	0.673093	0.728534	0.688246	0.619726	0.6776	0.765176	0.690727	0.479332	0.253409	0.199387
	0.311589	0.330869	0.352729	0.35026	0.32896	0.356581	0.407699	0.421141	0.400465	0.400015	0.407425	0.428727	0.470611	0.515054	0.58312	0.670515	0.710174	0.779905	0.899943	0.99905	1	0.990523	0.930367	0.748267	0.541142	0.351316	0.208528	0.13262	0.165414	0.181229	0.204215	0.229857	0.253907	0.307012	0.282115	0.224989	0.227973	0.255298	0.330084	0.315635	0.230789	0.31387	0.3668	0.325309	0.339908	0.424564	0.423884	0.367053	0.361465
	0.255595	0.229721	0.287843	0.315889	0.333023	0.343353	0.421253	0.516186	0.526237	0.547764	0.554872	0.507367	0.496764	0.562432	0.602738	0.670058	0.807058	0.948096	0.953748	0.925363	1	0.966764	0.868411	0.761776	0.728547	0.699915	0.662864	0.591192	0.44872	0.429452	0.510393	0.572275	0.57516	0.552365	0.50992	0.485243	0.475342	0.427934	0.418954	0.433721	0.3816	0.310989	0.356647	0.497197	0.53347	0.493683	0.448037	0.442948	0.500076
	0.468564	0.149628	0.256751	0.443984	0.557367	0.734557	0.833129	0.712757	0.814831	0.786565	0.737658	0.947535	0.89462	0.750691	0.749275	0.496668	0.334457	0.451267	0.46042	0.784435	1	0.685483	0.727628	0.801534	0.625715	0.653174	0.76157	0.693376	0.538963	0.644538	0.703208	0.576597	0.452661	0.614698	0.834489	0.99925	0.88963	0.776678	0.838013	0.615729	0.79777	0.776728	0.601378	0.616056	0.625636	0.72824	0.562448	0.577078	0.95521
	0.467242	0.64464	0.612295	0.528887	0.551403	0.571409	0.641516	0.773125	0.741401	0.668822	0.745027	0.832075	0.817773	0.726779	0.611948	0.614197	0.562927	0.660808	0.86487	0.9873	1	0.960512	0.853225	0.766468	0.863564	0.957554	0.927754	0.697729	0.578441	0.664315	0.614404	0.475551	0.346449	0.316026	0.341277	0.300452	0.290717	0.300316	0.287931	0.232001	0.239145	0.238943	0.237126	0.313708	0.315641	0.284432	0.275987	0.293992	0.305337
	0.911767	0.877671	0.810015	0.674516	0.566199	0.519753	0.492557	0.62042	0.690311	0.616434	0.555453	0.48965	0.416411	0.413913	0.495693	0.549405	0.57081	0.627895	0.764385	0.934533	1	0.863994	0.708929	0.725634	0.70592	0.626888	0.565923	0.433431	0.42012	0.442803	0.353844	0.287006	0.229966	0.132593	0.0795292	0.144312	0.237878	0.242696	0.218177	0.239279	0.368677	0.438767	0.430187	0.447313	0.423201	0.549021	0.657642	0.714726	0.799478
	0.734097	0.621688	0.5842	0.59158	0.620663	0.630696	0.582466	0.472139	0.396997	0.335928	0.560813	0.822437	0.770018	0.666113	0.653344	0.58275	0.579225	0.790261	0.899201	0.966216	1	0.98851	0.981888	0.821957	0.681512	0.599616	0.460867	0.306134	0.306974	0.455575	0.53624	0.474471	0.381871	0.457516	0.632964	0.833733	0.892218	0.675507	0.485965	0.395784	0.319209	0.244844	0.351366	0.47696	0.484161	0.446759	0.33657	0.422612	0.673617
	0.266107	0.292614	0.352389	0.380165	0.449597	0.466121	0.442522	0.371158	0.304056	0.3078	0.267375	0.208415	0.224966	0.246124	0.291638	0.410111	0.547786	0.688148	0.791981	0.926215	1	0.963844	0.884373	0.854108	0.889816	0.84037	0.750143	0.662683	0.624401	0.579838	0.505801	0.427901	0.328034	0.266731	0.202004	0.207541	0.273403	0.292727	0.35154	0.414829	0.40558	0.392215	0.395245	0.429654	0.447713	0.436518	0.392289	0.332191	0.305468
	0.407648	0.464793	0.486531	0.523886	0.558508	0.546728	0.553758	0.586913	0.584214	0.593019	0.566625	0.559154	0.611838	0.58778	0.508052	0.545362	0.61064	0.607937	0.685261	0.843835	1	0.994674	0.86988	0.860346	0.821403	0.770055	0.720637	0.590281	0.459922	0.363285	0.385866	0.390764	0.319304	0.290959	0.338793	0.376683	0.383379	0.398794	0.441078	0.50656	0.620727	0.658988	0.574388	0.570588	0.535872	0.375397	0.259666	0.257579	0.250817
	0.481353	0.34308	0.256508	0.284237	0.295016	0.241366	0.271286	0.340139	0.38337	0.418352	0.438541	0.458843	0.462471	0.501152	0.571099	0.599973	0.591209	0.68143	0.799041	0.944704	1	0.896249	0.798255	0.691008	0.573254	0.48563	0.369894	0.319308	0.422555	0.471044	0.401262	0.432966	0.556727	0.563103	0.370167	0.211775	0.204008	0.259473	0.320534	0.31994	0.341909	0.411346	0.479922	0.497112	0.546606	0.634501	0.642632	0.614374	0.695296
	0.127359	0.195383	0.262396	0.316341	0.35166	0.350239	0.439438	0.49215	0.470297	0.445579	0.42437	0.502117	0.591432	0.654685	0.692393	0.675796	0.622157	0.663995	0.834507	0.998386	1	0.910236	0.85668	0.791823	0.812776	0.798398	0.621612	0.463902	0.341284	0.333354	0.399846	0.384175	0.354109	0.323298	0.280028	0.299257	0.311869	0.254743	0.189189	0.146451	0.140229	0.119056	0.1269	0.160032	0.165685	0.154589	0.120765	0.116222	0.118827
	0.679736	0.659605	0.634282	0.674635	0.711758	0.715766	0.748146	0.732563	0.655194	0.515035	0.356303	0.33145	0.35087	0.320096	0.353919	0.480507	0.607788	0.719851	0.885484	0.991159	1	0.979905	0.878095	0.734639	0.550578	0.344653	0.214009	0.170391	0.193954	0.247454	0.296568	0.372392	0.42702	0.41981	0.411153	0.365988	0.302306	0.322388	0.361588	0.381748	0.406002	0.419793	0.404471	0.363993	0.296364	0.261998	0.348434	0.451418	0.503449
	0.433141	0.53169	0.615537	0.560394	0.525067	0.480793	0.424864	0.364579	0.29566	0.333139	0.423028	0.49834	0.591641	0.63339	0.65089	0.63257	0.629399	0.655752	0.700938	0.928489	1	0.856991	0.808116	0.712783	0.563878	0.464638	0.388623	0.317391	0.33146	0.316552	0.29617	0.25799	0.247005	0.385867	0.559518	0.625971	0.592995	0.606924	0.54146	0.425085	0.424814	0.396228	0.347296	0.397653	0.418057	0.396567	0.4149	0.419457	0.399248
	0.390187	0.386975	0.367132	0.309333	0.276563	0.29104	0.323607	0.305421	0.380739	0.544178	0.600468	0.492252	0.444028	0.610764	0.704342	0.709707	0.764012	0.714913	0.731976	0.87027	1	0.977809	0.850946	0.782033	0.672353	0.595312	0.618534	0.74105	0.724488	0.662805	0.623519	0.513355	0.447908	0.409446	0.513588	0.495714	0.41075	0.448271	0.391513	0.362889	0.343906	0.45641	0.488003	0.378232	0.470941	0.633219	0.6156	0.616589	0.649706
	0.443893	0.490939	0.495587	0.439185	0.42381	0.395272	0.395453	0.416029	0.526705	0.596125	0.505464	0.489261	0.61206	0.812245	0.893812	0.813732	0.792677	0.858538	0.923841	0.9413	1	0.988634	0.951027	0.9458	0.808148	0.621973	0.443666	0.373368	0.38749	0.373902	0.369053	0.40856	0.459447	0.532123	0.579577	0.63035	0.74306	0.860079	0.928331	0.974039	0.915609	0.820513	0.742284	0.6246	0.58751	0.543056	0.572396	0.613149	0.557609
	0.556985	0.579497	0.588193	0.657783	0.728644	0.815529	0.839653	0.766728	0.694796	0.640618	0.572279	0.483812	0.413455	0.397164	0.472936	0.572525	0.723171	0.920982	0.965411	0.969938	1	0.987518	0.960092	0.883286	0.84229	0.844871	0.736945	0.70455	0.760612	0.720986	0.728887	0.746779	0.702524	0.697262	0.708201	0.728057	0.846788	0.923926	0.850087	0.810576	0.845764	0.867477	0.739392	0.583651	0.650793	0.757225	0.758345	0.744958	0.617094
	0.608902	0.603965	0.556384	0.559547	0.531209	0.531128	0.625644	0.698465	0.67699	0.636024	0.631744	0.718324	0.732958	0.616994	0.612149	0.714086	0.774256	0.858589	0.912136	0.99577	1	0.908131	0.930275	0.832344	0.665728	0.612946	0.618071	0.5335	0.488761	0.528493	0.565144	0.607374	0.670869	0.651547	0.651957	0.697663	0.673372	0.730405	0.715107	0.715824	0.744037	0.706219	0.650667	0.618708	0.575542	0.546407	0.62554	0.672291	0.680432
	0.461524	0.473347	0.441826	0.445767	0.408801	0.409609	0.523869	0.573138	0.533721	0.548018	0.600289	0.64451	0.706107	0.753534	0.832779	0.872968	0.913014	0.924685	0.842228	0.916954	1	0.927439	0.849275	0.778171	0.582088	0.421203	0.456707	0.519476	0.444184	0.395897	0.426115	0.411231	0.450724	0.513642	0.44945	0.381897	0.410171	0.448682	0.391513	0.36277	0.381211	0.349895	0.305426	0.199301	0.131738	0.220466	0.299856	0.309652	0.379646
	0.493386	0.41407	0.383166	0.38531	0.462583	0.480679	0.452423	0.454372	0.615248	0.801015	0.634026	0.460521	0.43608	0.420003	0.511413	0.775426	0.87046	0.881171	0.93878	0.957874	1	0.961763	0.826031	0.648973	0.604477	0.717645	0.860326	0.915431	0.875499	0.723088	0.584211	0.537707	0.506639	0.430008	0.463194	0.527017	0.574082	0.746471	0.822365	0.746585	0.645334	0.623384	0.627263	0.550759	0.369776	0.202056	0.254679	0.284986	0.323441
	0.368831	0.404438	0.501569	0.488329	0.427506	0.389592	0.466323	0.530899	0.493372	0.544799	0.657118	0.701297	0.693722	0.773487	0.887236	0.875143	0.845827	0.804892	0.798927	0.959946	1	0.90805	0.924825	0.925935	0.863707	0.830626	0.82374	0.819024	0.764473	0.698266	0.598612	0.489461	0.455718	0.516676	0.571655	0.526139	0.451428	0.481654	0.564635	0.59517	0.566987	0.486418	0.411984	0.41762	0.444985	0.447707	0.447196	0.461605	0.46168
	0.213608	0.157327	0.155784	0.160648	0.198553	0.258064	0.25498	0.207392	0.174876	0.187806	0.201362	0.17518	0.294769	0.547379	0.739452	0.857156	0.885576	0.896039	0.835556	0.795951	0.903369	1	0.992531	0.880792	0.830365	0.648048	0.385669	0.287325	0.198921	0.123649	0.104284	0.140437	0.140168	0.0761484	0.0321962	0.100319	0.191571	0.269572	0.31282	0.217812	0.196056	0.27976	0.288208	0.242501	0.196431	0.118015	0.0636207	0.12108	0.240312
	0.335392	0.314611	0.28629	0.359139	0.418078	0.47861	0.496358	0.522806	0.539486	0.626495	0.758562	0.786904	0.770869	0.767454	0.82056	0.848107	0.843456	0.933096	0.954518	0.923063	0.971977	1	0.968681	0.846328	0.66945	0.390768	0.232442	0.271326	0.333438	0.274551	0.129127	0.195472	0.323867	0.36903	0.380106	0.326058	0.244307	0.191344	0.261422	0.349741	0.409242	0.461121	0.395678	0.333832	0.356528	0.335448	0.280888	0.290468	0.271466
	0.335676	0.434643	0.486417	0.520775	0.691035	0.711253	0.577987	0.445403	0.326135	0.268215	0.235993	0.198404	0.173941	0.246779	0.248525	0.188633	0.152576	0.329795	0.631931	0.82629	0.982107	1	0.951624	0.884592	0.765822	0.681924	0.610122	0.512479	0.468465	0.542475	0.653987	0.805557	0.882899	0.906735	0.961545	0.907141	0.796674	0.644272	0.438679	0.348539	0.340803	0.35221	0.318596	0.227688	0.255078	0.307427	0.266087	0.293056	0.32634
	0.795587	0.73469	0.622472	0.419173	0.332007	0.458323	0.484897	0.443034	0.4206	0.449695	0.388228	0.265744	0.253439	0.47771	0.711144	0.779846	0.895323	0.98112	0.964875	0.943375	0.956744	1	0.99434	0.897372	0.736081	0.583028	0.657201	0.757622	0.696163	0.726436	0.735021	0.658865	0.498666	0.387236	0.412084	0.426272	0.50115	0.528629	0.537188	0.558355	0.547219	0.4871	0.498293	0.636169	0.702293	0.496173	0.282992	0.255349	0.339609
	0.272341	0.270979	0.229095	0.179517	0.147801	0.129314	0.154606	0.136526	0.156298	0.201978	0.209802	0.235274	0.217617	0.207166	0.33059	0.543112	0.696524	0.782973	0.88138	0.91734	0.976626	1	0.894557	0.866666	0.872112	0.830198	0.825203	0.85272	0.756787	0.577227	0.379754	0.200523	0.128508	0.0691595	0.0265034	0.0165058	0.0708004	0.16304	0.167116	0.154031	0.15249	0.156846	0.198724	0.193949	0.204618	0.291666	0.352759	0.380309	0.412281
	0.37288	0.487324	0.490623	0.397105	0.293704	0.2183	0.342113	0.425186	0.352097	0.312778	0.332061	0.317808	0.328091	0.411407	0.477617	0.539938	0.645471	0.829973	0.868051	0.835443	0.912676	1	0.964032	0.780985	0.768236	0.720217	0.562175	0.531411	0.601269	0.655897	0.727551	0.748517	0.700643	0.682064	0.636311	0.603708	0.623563	0.583297	0.51356	0.50827	0.43862	0.477245	0.601826	0.61232	0.64932	0.52854	0.349214	0.361902	0.409689
	0.384101	0.400363	0.223252	0.127283	0.241087	0.273509	0.21112	0.178054	0.255207	0.35039	0.449058	0.640602	0.756707	0.823413	0.77718	0.67585	0.629839	0.709144	0.867664	0.955454	0.996107	1	0.934135	0.732039	0.654754	0.652902	0.579945	0.600288	0.613409	0.72287	0.819764	0.779593	0.78251	0.774671	0.776645	0.695274	0.612431	0.662478	0.719819	0.769945	0.617638	0.380246	0.335271	0.396824	0.486554	0.419199	0.227727	0.242168	0.332873
	0.720939	0.677707	0.630362	0.732603	0.822389	0.831696	0.749526	0.679063	0.590542	0.531856	0.658309	0.615179	0.417301	0.390152	0.412162	0.430638	0.622456	0.872449	0.94299	0.929627	0.971604	1	0.878964	0.777271	0.727983	0.59589	0.600698	0.620425	0.462305	0.478382	0.507005	0.506706	0.647978	0.714184	0.758781	0.657364	0.374836	0.262016	0.272803	0.296737	0.383114	0.461385	0.564669	0.593499	0.371687	0.202015	0.201433	0.327561	0.487895
	0.521536	0.502747	0.418301	0.45332	0.381473	0.340229	0.41164	0.414604	0.45379	0.489124	0.467589	0.566088	0.628593	0.537709	0.641074	0.89364	0.944429	0.915872	0.927508	0.932296	0.919568	1	0.958738	0.835514	0.72309	0.559974	0.444957	0.337169	0.275571	0.336521	0.449411	0.497979	0.520825	0.517631	0.382668	0.403862	0.567682	0.599773	0.599994	0.562708	0.499475	0.414984	0.420203	0.410688	0.495205	0.659017	0.666297	0.734207	0.693956
	0.497442	0.34627	0.267288	0.202259	0.210069	0.269653	0.259678	0.241025	0.261873	0.237542	0.249811	0.321187	0.298878	0.293114	0.459325	0.572331	0.603409	0.752941	0.844059	0.893313	0.964331	1	0.916269	0.712386	0.668959	0.672886	0.596455	0.632448	0.71389	0.682717	0.741878	0.821862	0.850718	0.855099	0.792434	0.697848	0.679043	0.732218	0.664758	0.66365	0.721104	0.74522	0.704378	0.585397	0.576193	0.695166	0.828638	0.802238	0.702889
	0.163053	0.321372	0.325148	0.19317	0.116508	0.107178	0.105833	0.0346007	-0.0242927	0.00681007	-0.0152368	0.00792507	0.162169	0.293577	0.392173	0.451819	0.486369	0.57476	0.65587	0.766571	0.942994	1	0.90024	0.820667	0.787271	0.772012	0.762545	0.774368	0.778256	0.780494	0.794885	0.830914	0.823107	0.837917	0.882489	0.850374	0.799044	0.727635	0.719167	0.691731	0.691583	0.688356	0.617126	0.560589	0.486452	0.373891	0.23835	0.154872	0.01066
	0.455248	0.406419	0.378738	0.356513	0.384264	0.412376	0.411092	0.410622	0.461421	0.56077	0.565822	0.570616	0.718033	0.835556	0.880668	0.783801	0.779791	0.886515	0.931596	0.967812	0.984384	1	0.912732	0.601352	0.456727	0.520893	0.493511	0.473758	0.437131	0.423154	0.492134	0.528468	0.417907	0.299353	0.262024	0.312741	0.366652	0.400677	0.510626	0.564265	0.578209	0.619713	0.627376	0.680643	0.745459	0.715147	0.50703	0.33582	0.380546
	0.591353	0.577594	0.513615	0.55625	0.570068	0.589843	0.616696	0.531439	0.485784	0.507158	0.479623	0.40165	0.498643	0.667358	0.798935	0.849418	0.793045	0.812108	0.928757	0.971945	0.980656	1	0.946858	0.857389	0.863043	0.92703	0.874701	0.823514	0.876743	0.762098	0.64891	0.735505	0.773586	0.72578	0.689851	0.697247	0.636352	0.558765	0.523775	0.453919	0.339752	0.347525	0.310226	0.272972	0.344753	0.249161	0.201942	0.195572	0.18991
	0.799966	0.777868	0.930742	0.814124	0.801183	0.878651	0.687663	0.608503	0.607688	0.563889	0.42167	0.448023	0.641491	0.783116	0.704932	0.758099	0.821441	0.66328	0.748994	0.860081	0.929221	1	0.871745	0.717227	0.623848	0.547773	0.432098	0.434306	0.650208	0.608838	0.540609	0.553084	0.468339	0.51693	0.556547	0.598875	0.656956	0.6497	0.629378	0.533374	0.629934	0.789859	0.585344	0.535363	0.779437	0.724163	0.665336	0.676622	0.662236
	0.486967	0.458863	0.446627	0.573662	0.615253	0.645391	0.759586	0.736338	0.652997	0.667984	0.641188	0.479113	0.321593	0.259122	0.275263	0.341707	0.448879	0.545149	0.669395	0.808729	0.924945	1	0.939174	0.760592	0.647101	0.667645	0.655043	0.609091	0.554773	0.47449	0.372264	0.37702	0.398363	0.349989	0.366385	0.370029	0.318024	0.273796	0.288229	0.376322	0.439204	0.440044	0.412075	0.419357	0.442633	0.390068	0.37081	0.431174	0.410962
	0.395783	0.32383	0.204046	0.20476	0.1939	0.218652	0.203028	0.205542	0.321609	0.308742	0.314664	0.374474	0.267964	0.268481	0.434498	0.513484	0.481697	0.597545	0.708096	0.635756	0.784289	1	0.98266	0.906277	0.691562	0.382887	0.262387	0.359862	0.611489	0.785564	0.767853	0.584653	0.60726	0.83075	0.839364	0.706868	0.591186	0.516144	0.400735	0.420291	0.430717	0.305809	0.208311	0.186999	0.267917	0.282075	0.343703	0.457504	0.459584
	0.871394	0.634922	0.509556	0.397313	0.206369	0.367006	0.556735	0.497236	0.47047	0.615639	0.767187	0.789328	0.813212	0.747949	0.631473	0.607221	0.695301	0.728304	0.757652	0.915187	0.996004	1	0.889657	0.756782	0.69485	0.663868	0.647813	0.601195	0.484849	0.539948	0.682523	0.640936	0.605956	0.622838	0.805087	0.907854	0.935672	0.981189	0.912268	0.790745	0.830392	0.834846	0.646229	0.611557	0.755561	0.836657	0.809223	0.79278	0.796214
	0.569331	0.701271	0.750622	0.683676	0.643296	0.541318	0.37196	0.414141	0.5608	0.570069	0.406523	0.263176	0.299005	0.370941	0.380035	0.344547	0.421541	0.605713	0.701503	0.763664	0.895024	1	0.998788	0.875152	0.665829	0.472644	0.31716	0.190426	0.111215	0.082298	0.0915954	0.117798	0.137667	0.225127	0.283333	0.279124	0.412849	0.563194	0.635911	0.668872	0.675143	0.642624	0.520896	0.403	0.361331	0.396399	0.431553	0.450218	0.501702
	0.584637	0.535701	0.542996	0.668782	0.742339	0.712214	0.681834	0.564134	0.504102	0.566358	0.656223	0.713544	0.735601	0.654147	0.510639	0.464506	0.448978	0.523084	0.684849	0.874026	0.958096	1	0.901693	0.651301	0.59343	0.589123	0.496443	0.475927	0.453097	0.506313	0.578465	0.582241	0.567889	0.587592	0.549378	0.537504	0.591923	0.55517	0.585219	0.651056	0.695531	0.823455	0.947743	0.891588	0.822996	0.789452	0.647195	0.566454	0.573489
	0.384008	0.432335	0.411937	0.472185	0.503323	0.485339	0.523505	0.50307	0.445124	0.379371	0.265148	0.205536	0.257933	0.321274	0.370512	0.490756	0.606186	0.737813	0.835778	0.880994	0.934813	0.975191	1	0.923362	0.774495	0.600281	0.450639	0.426605	0.45196	0.444758	0.487989	0.568872	0.593148	0.618094	0.675882	0.660368	0.605833	0.544198	0.475545	0.449357	0.452603	0.423316	0.349587	0.257445	0.166071	0.142423	0.164071	0.152423	0.111411
	0.642525	0.591876	0.625059	0.638407	0.617694	0.550386	0.464114	0.457672	0.445543	0.41582	0.458785	0.518082	0.577773	0.692703	0.802642	0.824385	0.844593	0.867913	0.837747	0.869445	0.927275	0.972649	1	0.974785	0.808592	0.516206	0.39063	0.492678	0.611241	0.659741	0.743055	0.895418	0.979311	0.984904	0.977771	0.949709	0.910877	0.874902	0.87569	0.866469	0.839224	0.840007	0.838717	0.856661	0.871071	0.930158	0.993364	0.952511	0.888067
	0.548021	0.53318	0.58889	0.665133	0.653118	0.580588	0.458692	0.413039	0.428256	0.41671	0.40425	0.316493	0.177564	0.123845	0.136213	0.1671	0.17511	0.196551	0.35132	0.562299	0.652222	0.828412	1	0.948861	0.769515	0.699149	0.718744	0.644275	0.573694	0.552	0.591929	0.604964	0.524112	0.545458	0.644657	0.622294	0.589832	0.584184	0.530211	0.467171	0.433589	0.439166	0.446794	0.402624	0.378644	0.380782	0.358026	0.384647	0.414719
	0.514678	0.568342	0.622317	0.64938	0.618772	0.648705	0.762844	0.622973	0.425892	0.464356	0.500344	0.497644	0.548653	0.535685	0.448212	0.396794	0.416207	0.376798	0.404571	0.655725	0.916562	0.991804	1	0.915989	0.712017	0.512089	0.376323	0.440006	0.524688	0.495011	0.500285	0.600774	0.726327	0.808023	0.779398	0.822108	0.915337	0.865297	0.821991	0.846983	0.886979	0.927001	0.883447	0.725978	0.571777	0.498989	0.502882	0.478927	0.426141
	0.408657	0.38823	0.292757	0.195536	0.339029	0.472989	0.383697	0.28346	0.235361	0.319521	0.422978	0.559061	0.669348	0.647171	0.619473	0.632116	0.711963	0.800397	0.707224	0.664827	0.768077	0.876302	1	0.968875	0.795841	0.770245	0.719206	0.766494	0.879524	0.792056	0.781217	0.802807	0.801792	0.775301	0.662256	0.625473	0.511902	0.450584	0.501192	0.424473	0.43051	0.526714	0.558322	0.545712	0.494416	0.518097	0.561264	0.557357	0.524335
	0.596278	0.661395	0.624557	0.653088	0.625032	0.644085	0.686292	0.610461	0.471501	0.403374	0.425094	0.384622	0.470821	0.540001	0.535188	0.589714	0.791449	0.894431	0.827781	0.840743	0.831025	0.900192	1	0.893529	0.75922	0.664438	0.540095	0.58677	0.623322	0.600292	0.673061	0.729037	0.735255	0.70383	0.675931	0.676077	0.643725	0.617541	0.573351	0.513135	0.440695	0.44613	0.530014	0.502907	0.461389	0.39383	0.358467	0.375516	0.39742
	0.320447	0.250321	0.193057	0.168774	0.271313	0.22694	0.196885	0.30212	0.521291	0.611634	0.596239	0.707655	0.767888	0.768362	0.794725	0.883267	0.947151	0.86374	0.865082	0.817356	0.807099	0.968727	1	0.906182	0.740211	0.556012	0.436743	0.435415	0.470441	0.523807	0.601771	0.647284	0.736224	0.752269	0.83302	0.939574	0.781968	0.696945	0.730046	0.62378	0.69268	0.808949	0.896066	0.922656	0.836621	0.921144	0.957199	0.918419	0.930317
	0.242611	0.298121	0.354967	0.349509	0.422099	0.496189	0.521992	0.501901	0.401927	0.442233	0.50683	0.512692	0.585918	0.622978	0.628137	0.701023	0.801211	0.850076	0.94724	0.95626	0.945726	0.990136	1	0.933804	0.700564	0.518566	0.504391	0.560336	0.601576	0.674879	0.777781	0.806295	0.782052	0.822036	0.844343	0.786266	0.809013	0.87329	0.842741	0.745767	0.696286	0.654916	0.585881	0.559963	0.548787	0.500491	0.46932	0.475749	0.400829
	0.449403	0.393363	0.312003	0.339358	0.480451	0.561519	0.548621	0.419895	0.316151	0.300272	0.311325	0.335536	0.313253	0.247493	0.319307	0.47664	0.620423	0.777794	0.901624	0.949079	0.946904	0.99767	1	0.864226	0.680292	0.500838	0.310103	0.235971	0.260563	0.234805	0.236382	0.393328	0.506544	0.459947	0.51447	0.661926	0.638698	0.549879	0.53087	0.630446	0.74912	0.673913	0.486677	0.392707	0.352287	0.300527	0.37966	0.434775	0.422438
	0.0326707	0.0863733	0.0492171	0.158681	0.378855	0.442036	0.495627	0.547496	0.494196	0.487904	0.501647	0.381334	0.283837	0.363562	0.426141	0.359035	0.333757	0.510266	0.708979	0.793403	0.805359	0.961682	1	0.820411	0.743529	0.661982	0.568615	0.511824	0.567948	0.583321	0.490304	0.464698	0.403628	0.374219	0.385973	0.334632	0.335059	0.400058	0.403179	0.314703	0.242136	0.206171	0.192093	0.19355	0.221834	0.204255	0.0804009	-0.000789108	-0.000471053
	0.114107	0.247817	0.421415	0.469565	0.499534	0.449059	0.370867	0.364907	0.305682	0.307397	0.390085	0.436927	0.382309	0.343341	0.390171	0.421426	0.427154	0.485282	0.586723	0.682299	0.832807	0.964292	1	0.99782	0.881857	0.768697	0.692387	0.493129	0.320976	0.239881	0.233837	0.273647	0.206815	0.114351	0.156111	0.268708	0.345362	0.357557	0.414805	0.522575	0.486061	0.431409	0.428375	0.437462	0.398293	0.306213	0.219791	0.0899312	-0.0140333
	0.36411	0.434687	0.570567	0.658662	0.677547	0.642855	0.480711	0.415956	0.506717	0.514533	0.524142	0.577466	0.590392	0.592916	0.548791	0.452107	0.485179	0.5614	0.605427	0.65382	0.54012	0.703088	1	0.999209	0.902388	0.785473	0.721684	0.660952	0.604247	0.531118	0.499511	0.567717	0.592246	0.430337	0.352546	0.428723	0.452721	0.397568	0.404277	0.479117	0.396739	0.329648	0.319847	0.286598	0.268647	0.224708	0.265961	0.323906	0.237592
	0.327358	0.404368	0.551497	0.579088	0.542444	0.491455	0.448338	0.447998	0.435087	0.331289	0.282137	0.351012	0.387751	0.438265	0.403283	0.475864	0.706417	0.759845	0.68643	0.679385	0.747464	0.860702	1	0.94847	0.808821	0.667952	0.613489	0.633592	0.506374	0.475167	0.610622	0.709533	0.821776	0.88751	0.914602	0.943336	0.882908	0.756897	0.62572	0.532492	0.472547	0.412914	0.382331	0.396481	0.357589	0.348898	0.337855	0.288798	0.271586
	0.825343	0.854587	0.858946	0.846725	0.794412	0.708747	0.714604	0.717976	0.729711	0.840701	0.83036	0.78122	0.709655	0.683318	0.736918	0.648576	0.639976	0.678179	0.583311	0.694505	0.842907	0.875869	1	0.996374	0.920235	0.931352	0.876548	0.704806	0.517736	0.500898	0.621418	0.72389	0.791787	0.792514	0.708905	0.669258	0.802907	0.832487	0.681685	0.774523	0.905654	0.891427	0.866382	0.754277	0.601246	0.528408	0.591659	0.756679	0.806252
	0.812982	0.777442	0.68555	0.635019	0.741543	0.747796	0.695463	0.693379	0.616582	0.57885	0.557055	0.57811	0.572653	0.571565	0.648197	0.61672	0.701919	0.788603	0.680327	0.612847	0.629319	0.873121	1	0.834911	0.745904	0.692112	0.674861	0.703815	0.577643	0.473006	0.439927	0.442383	0.517547	0.691365	0.812056	0.749104	0.777186	0.805383	0.683523	0.717519	0.672207	0.54138	0.616265	0.726725	0.708139	0.7542	0.771843	0.721673	0.754852
	0.769588	0.804232	0.68862	0.626524	0.631894	0.6949	0.755258	0.819284	0.844578	0.7528	0.621552	0.549256	0.584843	0.64385	0.637149	0.660781	0.786691	0.835906	0.807538	0.869344	0.933825	0.985067	1	0.91652	0.789845	0.66555	0.587805	0.51535	0.457468	0.391367	0.337552	0.358625	0.396029	0.447802	0.5064	0.490555	0.413745	0.38122	0.413534	0.436243	0.429278	0.508995	0.546907	0.467118	0.468622	0.52255	0.460187	0.479647	0.671603
	0.602757	0.436208	0.39646	0.309252	0.24548	0.271474	0.302639	0.38532	0.492102	0.537183	0.61596	0.720499	0.777327	0.915141	0.878553	0.867106	0.854758	0.639768	0.50848	0.618448	0.792927	0.989225	1	0.959811	0.999653	0.818704	0.794938	0.876716	0.852767	0.799626	0.76429	0.766655	0.733105	0.588383	0.465493	0.474307	0.409948	0.400033	0.606201	0.698698	0.676591	0.710294	0.759373	0.706391	0.524422	0.501765	0.533218	0.515122	0.634018
	0.586148	0.486634	0.403552	0.352324	0.438939	0.51839	0.547556	0.620258	0.683945	0.721514	0.644742	0.498826	0.481369	0.554987	0.550451	0.56499	0.627272	0.637023	0.702625	0.797085	0.838989	0.949277	1	0.962331	0.855243	0.67145	0.495475	0.391506	0.35815	0.281062	0.179525	0.126618	0.110639	0.0899036	0.0916725	0.112798	0.0978084	0.0690198	0.11452	0.138806	0.136927	0.16472	0.242299	0.36883	0.421725	0.562328	0.782572	0.855327	0.849742
	0.496169	0.496682	0.445743	0.383897	0.424607	0.4579	0.437922	0.432497	0.428967	0.460154	0.475665	0.424841	0.366955	0.383433	0.424135	0.399385	0.392016	0.431041	0.484598	0.583565	0.677431	0.874661	1	0.963706	0.821648	0.546777	0.309345	0.182024	0.171462	0.233611	0.298182	0.295884	0.313043	0.329581	0.343714	0.375485	0.35422	0.374206	0.402884	0.429618	0.491878	0.470371	0.357008	0.350668	0.439765	0.453104	0.396977	0.390827	0.423693
	0.604253	0.641671	0.624174	0.654634	0.662236	0.680915	0.766011	0.800983	0.800868	0.79614	0.608222	0.38381	0.351735	0.403247	0.464838	0.570009	0.672526	0.694453	0.603114	0.585698	0.744254	0.923729	1	0.962523	0.787626	0.556376	0.379231	0.319937	0.32643	0.349531	0.433452	0.549077	0.715464	0.827505	0.828071	0.757068	0.602597	0.544337	0.618464	0.561691	0.417773	0.419247	0.511072	0.543399	0.54853	0.574824	0.60854	0.595246	0.546562
	0.523967	0.451411	0.511054	0.623261	0.620879	0.605656	0.600289	0.591966	0.565629	0.528533	0.540417	0.563417	0.578609	0.573546	0.56839	0.539717	0.561999	0.612931	0.654816	0.69461	0.699417	0.87191	1	0.973042	0.95594	0.950462	0.90433	0.75589	0.655482	0.550126	0.421598	0.325499	0.274983	0.355806	0.540508	0.656791	0.623619	0.564748	0.609559	0.696937	0.662974	0.572522	0.541083	0.51094	0.491573	0.461206	0.510772	0.547332	0.506509
	0.171319	0.110195	0.180152	0.311988	0.353219	0.325736	0.301083	0.261943	0.278424	0.219803	0.106587	0.147147	0.134646	0.122027	0.158523	0.152916	0.213845	0.352498	0.599606	0.840318	0.913251	0.984655	1	0.940216	0.754972	0.55849	0.506862	0.502928	0.547464	0.596611	0.632345	0.603498	0.604086	0.596646	0.546345	0.530748	0.548331	0.5373	0.499539	0.459631	0.416859	0.353932	0.305122	0.235799	0.266327	0.337089	0.308223	0.227336	0.197083
	0.447885	0.496967	0.532421	0.635637	0.656411	0.572953	0.513969	0.401438	0.272283	0.319351	0.367202	0.333216	0.458969	0.579011	0.548515	0.509793	0.574551	0.617446	0.601631	0.608987	0.67584	0.883869	1	0.870981	0.658334	0.476732	0.4262	0.51	0.597097	0.613372	0.597184	0.648549	0.688075	0.584482	0.497422	0.482498	0.449686	0.456207	0.522672	0.565594	0.588216	0.59172	0.623491	0.622338	0.670416	0.753374	0.702051	0.621337	0.508439
	0.396008	0.334028	0.334955	0.374807	0.408251	0.399346	0.391417	0.379823	0.392755	0.394254	0.297128	0.227057	0.24998	0.299737	0.377309	0.489254	0.616325	0.69909	0.716671	0.761153	0.795053	0.879873	1	0.915064	0.672501	0.437879	0.320059	0.311484	0.3274	0.355893	0.371202	0.358504	0.340858	0.361906	0.435527	0.491233	0.548172	0.614728	0.554208	0.444986	0.445816	0.549359	0.623397	0.614404	0.59014	0.570558	0.539551	0.497355	0.49728
	0.487669	0.448982	0.444936	0.461902	0.446316	0.42635	0.488184	0.56316	0.612286	0.67584	0.601303	0.617145	0.667163	0.592775	0.565963	0.523852	0.510651	0.571691	0.695695	0.872905	0.950927	0.98658	1	0.909429	0.747113	0.520225	0.348094	0.276893	0.275596	0.285265	0.30148	0.346024	0.370802	0.431505	0.450126	0.396859	0.391392	0.486391	0.615457	0.71851	0.713415	0.665561	0.656714	0.607597	0.610449	0.64667	0.606422	0.528428	0.518399
	0.521273	0.506017	0.491196	0.441554	0.404874	0.388128	0.456357	0.474149	0.467724	0.564213	0.525626	0.442593	0.448487	0.495588	0.522573	0.525994	0.506197	0.459939	0.494998	0.570992	0.671789	0.872812	1	0.97788	0.904644	0.818899	0.757978	0.714718	0.60375	0.44107	0.389816	0.41417	0.442068	0.45315	0.4456	0.441697	0.431697	0.444828	0.462761	0.523948	0.614123	0.627428	0.615956	0.615219	0.639227	0.68687	0.662243	0.578741	0.54303
	0.57433	0.6236	0.678108	0.757425	0.768594	0.693165	0.639558	0.595374	0.598975	0.688943	0.679448	0.586969	0.660763	0.788804	0.768328	0.662141	0.597436	0.594381	0.620528	0.643463	0.772085	0.932141	1	0.975011	0.901088	0.835279	0.68565	0.566842	0.495344	0.329253	0.273685	0.317286	0.267273	0.27659	0.286273	0.236042	0.30782	0.403482	0.432264	0.508909	0.58045	0.600001	0.622438	0.64441	0.66146	0.663947	0.665487	0.6101	0.571372
	0.33534	0.310415	0.282181	0.251641	0.243233	0.233858	0.233702	0.269286	0.291428	0.207388	0.0741647	0.00103784	-0.0185943	-0.0139867	0.0116425	0.0790661	0.18137	0.294299	0.427871	0.564669	0.741143	0.937539	1	0.855258	0.503653	0.174769	0.0319282	-0.00821084	-0.00404132	0.00529381	0.0100644	0.0321704	0.0718025	0.0998485	0.104042	0.0996959	0.110996	0.139621	0.162977	0.197472	0.25015	0.314071	0.425856	0.541503	0.560558	0.515698	0.449511	0.417088	0.423425
	0.591136	0.687451	0.713013	0.642917	0.621667	0.654147	0.569162	0.420807	0.289473	0.353408	0.582993	0.635308	0.563158	0.528595	0.547229	0.534876	0.478403	0.551101	0.652809	0.672834	0.662452	0.806744	1	0.916182	0.659535	0.575866	0.592487	0.57588	0.537427	0.498037	0.435849	0.339962	0.343058	0.415538	0.442561	0.4966	0.609202	0.649467	0.612256	0.591783	0.591269	0.582408	0.546345	0.478478	0.406021	0.285887	0.245204	0.296558	0.345793
	0.632616	0.759689	0.825943	0.734592	0.664502	0.692169	0.699213	0.709565	0.699402	0.734941	0.697519	0.539058	0.472772	0.507849	0.605614	0.642045	0.618402	0.623322	0.66282	0.713205	0.819401	0.959947	1	0.911286	0.865349	0.91681	0.900162	0.812961	0.746845	0.74272	0.698122	0.627598	0.60918	0.600877	0.582471	0.555456	0.493213	0.469288	0.564981	0.553385	0.497088	0.579976	0.602189	0.560795	0.644711	0.615573	0.490932	0.554166	0.577575
	0.566305	0.582456	0.447421	0.380489	0.462283	0.542806	0.505964	0.431664	0.421088	0.429189	0.466415	0.656485	0.757482	0.690743	0.621141	0.654893	0.708419	0.711589	0.689674	0.635091	0.746452	0.901119	0.999231	1	0.881515	0.727813	0.534304	0.491986	0.540738	0.530643	0.592252	0.737603	0.815687	0.846231	0.814356	0.776677	0.856582	0.873273	0.912122	0.934396	0.897603	0.907796	0.920392	0.868929	0.802945	0.698596	0.574919	0.505358	0.467095
	0.526135	0.530733	0.42101	0.372595	0.39282	0.36359	0.353089	0.341178	0.313922	0.311743	0.282507	0.240323	0.318584	0.421657	0.410553	0.483012	0.637716	0.725312	0.805692	0.890326	0.813279	0.838945	0.987572	1	0.952333	0.88981	0.875823	0.927024	0.895441	0.785706	0.800145	0.813954	0.727657	0.648767	0.632416	0.617401	0.577785	0.551185	0.554351	0.481929	0.385777	0.402434	0.350965	0.36184	0.427731	0.409372	0.437636	0.405674	0.425349
	0.843004	0.776711	0.644925	0.558891	0.417379	0.269142	0.203857	0.253473	0.410687	0.501628	0.621483	0.668899	0.639218	0.563011	0.482415	0.424786	0.291835	0.371979	0.53085	0.754063	0.884659	0.893363	0.942409	1	0.992641	0.877629	0.754788	0.61912	0.496507	0.417318	0.358313	0.324556	0.334718	0.24935	0.207276	0.256049	0.397372	0.54808	0.569657	0.521189	0.396692	0.423946	0.638683	0.808473	0.91502	0.961534	0.775418	0.642567	0.768474
	0.61069	0.575535	0.465386	0.293717	0.275721	0.301259	0.264302	0.270243	0.390138	0.668798	0.798484	0.713713	0.616692	0.552625	0.538696	0.444602	0.541859	0.733786	0.814183	0.939229	0.960183	0.898418	0.962358	1	0.798995	0.620715	0.555772	0.381004	0.259897	0.265546	0.221993	0.282754	0.359788	0.325342	0.274084	0.214161	0.249463	0.294768	0.32281	0.417198	0.395576	0.424796	0.424981	0.323045	0.347047	0.392277	0.417687	0.452886	0.538705
	0.280687	0.370866	0.366217	0.284815	0.292038	0.294452	0.261407	0.269917	0.32231	0.330504	0.350588	0.444843	0.519749	0.550634	0.546077	0.526212	0.504675	0.507518	0.577127	0.57669	0.536832	0.730675	0.966878	1	0.947402	0.898434	0.926569	0.929181	0.867193	0.771828	0.603048	0.45226	0.43497	0.505078	0.490639	0.528724	0.695384	0.709114	0.670493	0.68368	0.643297	0.610166	0.52292	0.492334	0.48585	0.388959	0.308465	0.262471	0.215931
	0.137607	0.130484	0.107383	0.0948242	0.135293	0.25593	0.259476	0.147797	0.0876684	0.0792135	0.201841	0.319307	0.252505	0.235941	0.273417	0.229576	0.21375	0.193957	0.194866	0.294366	0.440483	0.635977	0.868194	1	0.915943	0.700384	0.553662	0.407736	0.29972	0.264705	0.2289	0.226807	0.1926	0.212353	0.294406	0.34973	0.308276	0.248358	0.263213	0.355434	0.394337	0.296485	0.224818	0.217817	0.27075	0.309626	0.229994	0.181619	0.190831
	0.394794	0.348922	0.471848	0.539816	0.473434	0.467594	0.487102	0.500918	0.571458	0.542577	0.635731	0.772566	0.64236	0.578623	0.622724	0.76108	0.864456	0.845025	0.823527	0.86961	0.982557	0.911718	0.860617	1	0.936608	0.799455	0.77756	0.772676	0.842186	0.865124	0.817025	0.701001	0.602346	0.508634	0.508523	0.643478	0.638687	0.530889	0.497803	0.470065	0.447558	0.426193	0.35569	0.384398	0.384602	0.386254	0.522981	0.537059	0.477399
	0.175579	0.214994	0.205138	0.251411	0.333159	0.338178	0.286294	0.224974	0.16065	0.210052	0.247355	0.361425	0.603842	0.6636	0.650716	0.658723	0.68867	0.701824	0.690953	0.762501	0.818749	0.904199	0.973691	1	0.976217	0.87731	0.874537	0.88484	0.89274	0.880702	0.86784	0.898443	0.885866	0.854716	0.74745	0.558038	0.3134	0.186897	0.165126	0.179372	0.245118	0.23588	0.175158	0.109249	0.108137	0.221124	0.291638	0.266354	0.210475
	0.36975	0.431102	0.495201	0.549623	0.650569	0.785376	0.742483	0.696227	0.616945	0.612831	0.75508	0.824674	0.802134	0.752952	0.741841	0.643726	0.493823	0.456254	0.452438	0.583783	0.674314	0.742316	0.908082	1	0.947275	0.830496	0.770781	0.602844	0.459077	0.356883	0.286767	0.368892	0.364232	0.288717	0.308309	0.350632	0.302608	0.300938	0.288607	0.319572	0.380516	0.264243	0.128273	0.147056	0.291104	0.352579	0.359073	0.334819	0.302557
	0.502512	0.584255	0.582193	0.630238	0.686741	0.57707	0.519293	0.600679	0.645014	0.616762	0.629818	0.680779	0.677529	0.693578	0.672	0.614582	0.587042	0.592216	0.660799	0.69267	0.738658	0.85438	0.959284	1	0.877867	0.743689	0.805213	0.796351	0.581883	0.5787	0.713495	0.797233	0.867308	0.795147	0.703764	0.68887	0.663134	0.593609	0.570453	0.527117	0.557107	0.616485	0.567619	0.555142	0.582242	0.591201	0.565817	0.583575	0.538678
	0.672181	0.719417	0.761651	0.714573	0.657851	0.671076	0.7821	0.909066	0.884084	0.85931	0.826367	0.730477	0.662927	0.689052	0.77325	0.727809	0.753044	0.841356	0.874726	0.918246	0.876148	0.859214	0.927681	1	0.977602	0.857592	0.74943	0.635477	0.590648	0.607952	0.585805	0.544841	0.478681	0.470872	0.499195	0.473694	0.459928	0.503639	0.562968	0.546812	0.536525	0.558236	0.55299	0.600294	0.647612	0.642004	0.651789	0.635386	0.599083
	0.403052	0.239754	0.174008	0.196287	0.198886	0.232007	0.298751	0.255013	0.221416	0.243636	0.394905	0.567536	0.621596	0.693816	0.709326	0.604352	0.451107	0.383737	0.404269	0.478352	0.562731	0.644747	0.847924	1	0.892657	0.74067	0.615047	0.464687	0.401333	0.418231	0.560484	0.748454	0.732881	0.672756	0.673493	0.560315	0.383517	0.274247	0.225869	0.229258	0.252471	0.264113	0.277481	0.288385	0.302102	0.40299	0.574719	0.65966	0.735285
	0.342543	0.387846	0.526035	0.604506	0.50102	0.405408	0.424893	0.466817	0.544724	0.577677	0.58587	0.577234	0.596927	0.640924	0.570077	0.470957	0.405648	0.45709	0.599735	0.609032	0.621064	0.736604	0.909299	1	0.903326	0.834887	0.854396	0.779479	0.623323	0.633538	0.754955	0.71284	0.535949	0.404682	0.410312	0.597076	0.608442	0.411252	0.467816	0.452744	0.406462	0.433805	0.494348	0.539587	0.381994	0.251015	0.312716	0.393394	0.367855
	0.787729	0.733624	0.749171	0.700024	0.610695	0.60489	0.627277	0.592404	0.50531	0.50998	0.694552	0.776272	0.782237	0.670347	0.572129	0.582837	0.560135	0.437539	0.417161	0.567525	0.619336	0.705886	0.949825	1	0.933135	0.866177	0.740453	0.670603	0.648923	0.70148	0.750508	0.808022	0.772562	0.645097	0.677715	0.772571	0.828632	0.884627	0.829151	0.752277	0.717618	0.647564	0.655098	0.737152	0.750403	0.726234	0.634962	0.590585	0.662995
	0.357667	0.163819	0.163028	0.304241	0.412951	0.399276	0.546939	0.784321	0.877636	0.915029	0.939682	0.774199	0.557435	0.535127	0.540708	0.438706	0.320315	0.246726	0.412918	0.605924	0.719017	0.812031	0.954455	1	0.89188	0.730779	0.638968	0.580156	0.441553	0.497278	0.763356	0.954006	0.793424	0.433955	0.234035	0.404674	0.484456	0.415691	0.432426	0.497508	0.627849	0.641429	0.423207	0.257998	0.294442	0.461275	0.578388	0.565526	0.603405
	0.595061	0.604737	0.548363	0.583691	0.630908	0.524962	0.465236	0.531373	0.626028	0.73511	0.663081	0.545721	0.594459	0.610945	0.675373	0.787052	0.841458	0.87682	0.890497	0.893279	0.906436	0.950074	0.971228	1	0.907764	0.72665	0.531479	0.419089	0.469376	0.540729	0.579693	0.654163	0.705024	0.669671	0.688573	0.762377	0.718906	0.606222	0.523836	0.496761	0.529199	0.50584	0.43454	0.429485	0.450833	0.441981	0.502292	0.557508	0.538345
	0.377246	0.532212	0.707622	0.84513	0.790459	0.651936	0.50504	0.440534	0.551948	0.645003	0.772285	0.913551	0.910194	0.788508	0.628422	0.466694	0.41565	0.449964	0.465671	0.563995	0.685519	0.756265	0.905843	1	0.954345	0.967387	0.787309	0.511676	0.400194	0.353734	0.312986	0.295027	0.329242	0.265607	0.192223	0.208283	0.23329	0.304494	0.342492	0.379465	0.368029	0.278171	0.25474	0.200394	0.186925	0.313689	0.328456	0.279385	0.26655
	0.6068	0.508419	0.519585	0.479433	0.417281	0.41131	0.416415	0.472396	0.56497	0.617749	0.598989	0.52347	0.453304	0.432534	0.366055	0.293682	0.279945	0.335851	0.460742	0.649586	0.840992	0.942245	0.9624	1	0.838354	0.533679	0.334599	0.290315	0.359429	0.378513	0.454948	0.493377	0.463967	0.391013	0.29555	0.332564	0.341743	0.323467	0.354748	0.44756	0.50439	0.405626	0.324823	0.371904	0.433775	0.528817	0.615228	0.574064	0.550502
	0.756932	0.75699	0.812538	0.770803	0.623947	0.607221	0.589329	0.531915	0.554596	0.605996	0.636995	0.725593	0.745811	0.626354	0.607549	0.690612	0.674989	0.636806	0.636762	0.738401	0.791768	0.775591	0.932768	1	0.803507	0.79601	0.879944	0.833492	0.811031	0.84294	0.773692	0.623593	0.683133	0.744626	0.77054	0.849901	0.899568	0.877453	0.83428	0.865007	0.936884	0.889249	0.743978	0.670473	0.650139	0.645865	0.68865	0.717262	0.702123
	0.608753	0.79727	0.821131	0.663866	0.516448	0.371539	0.332935	0.523146	0.783646	0.805974	0.669212	0.739868	0.785088	0.683205	0.705273	0.66606	0.584152	0.573329	0.55913	0.504997	0.487987	0.637958	0.865558	1	0.954026	0.928133	0.839697	0.730326	0.790854	0.813705	0.703514	0.709302	0.719657	0.671309	0.731022	0.701342	0.610511	0.543999	0.602715	0.63778	0.553779	0.506975	0.423952	0.419173	0.509527	0.687073	0.818491	0.711675	0.534259
	0.491132	0.515333	0.612508	0.498531	0.555231	0.604378	0.672075	0.766538	0.701103	0.665419	0.573147	0.535603	0.488769	0.481049	0.53957	0.463193	0.395324	0.434926	0.488762	0.598125	0.629957	0.707219	0.743063	0.74893	1	0.958774	0.776464	0.658814	0.593614	0.701522	0.568884	0.29264	0.132702	0.0638811	0.126986	0.278527	0.418672	0.422021	0.43703	0.466181	0.468285	0.451275	0.475273	0.480302	0.491641	0.511578	0.494542	0.569736	0.521987
	0.619709	0.531387	0.364475	0.274994	0.309273	0.307225	0.283794	0.267855	0.312489	0.506101	0.586785	0.469691	0.484897	0.542039	0.493253	0.495381	0.486888	0.526163	0.612241	0.636675	0.644764	0.604501	0.66299	0.874207	1	0.914862	0.823617	0.742857	0.638923	0.570169	0.507544	0.488871	0.481132	0.424907	0.484619	0.600749	0.562015	0.478058	0.518611	0.578562	0.622255	0.625362	0.573684	0.501905	0.354486	0.355297	0.485546	0.51118	0.564366
	0.315609	0.358725	0.509909	0.645125	0.635941	0.708936	0.726112	0.472831	0.258826	0.263396	0.37587	0.484971	0.470618	0.346477	0.44835	0.593187	0.493065	0.455247	0.557848	0.603358	0.668142	0.738132	0.73569	0.893978	1	0.861734	0.675498	0.525193	0.391111	0.26294	0.409159	0.541683	0.492702	0.632659	0.688358	0.571483	0.418953	0.370248	0.435096	0.291236	0.244457	0.403223	0.458596	0.502231	0.503675	0.459524	0.40474	0.554182	0.607148
	0.45709	0.437898	0.495219	0.544199	0.526246	0.49127	0.51648	0.605523	0.659202	0.72204	0.832483	0.863569	0.839404	0.801897	0.70331	0.653534	0.662532	0.679249	0.72615	0.713023	0.737362	0.764389	0.833376	0.977023	1	0.980986	0.996135	0.993301	0.896709	0.719845	0.663145	0.706717	0.658709	0.61922	0.57171	0.586852	0.684923	0.653254	0.645666	0.599933	0.613752	0.649563	0.563105	0.542248	0.554406	0.506014	0.454079	0.42785	0.455268
	0.218884	0.160747	0.187324	0.190224	0.191545	0.211533	0.216465	0.218242	0.238981	0.303633	0.38135	0.400537	0.374283	0.382115	0.3898	0.421361	0.474154	0.633811	0.840582	0.945963	0.962343	0.961036	0.947104	0.975599	1	0.876261	0.643188	0.442817	0.335051	0.276146	0.269904	0.214758	0.188303	0.208537	0.206456	0.217812	0.205338	0.186478	0.188002	0.212357	0.256457	0.336479	0.398342	0.436941	0.448324	0.428815	0.439698	0.444043	0.389435
	0.271775	0.262026	0.382158	0.463129	0.507665	0.532552	0.511646	0.493993	0.490585	0.545689	0.590912	0.5399	0.489831	0.51149	0.66432	0.779891	0.760648	0.744234	0.720886	0.816094	0.85614	0.784163	0.808432	0.92071	1	0.974053	0.95211	0.985185	0.953051	0.834378	0.709981	0.694324	0.797021	0.850393	0.745341	0.569836	0.539004	0.495272	0.416421	0.392659	0.352165	0.400841	0.509286	0.583978	0.592514	0.568022	0.506396	0.489929	0.469571
	0.458893	0.48428	0.489973	0.533696	0.63811	0.59462	0.579719	0.702604	0.848676	0.942993	0.869455	0.701578	0.60804	0.484909	0.513293	0.492185	0.413576	0.48037	0.465437	0.528691	0.537174	0.541634	0.66375	0.828524	1	0.933618	0.72414	0.59949	0.635307	0.601357	0.578128	0.623583	0.543174	0.491944	0.485011	0.475526	0.432156	0.344028	0.304974	0.225657	0.174955	0.274235	0.434886	0.459155	0.396182	0.382556	0.417613	0.474372	0.499603
	0.377696	0.427193	0.435733	0.403343	0.428587	0.467469	0.519961	0.498048	0.428146	0.436321	0.471683	0.50571	0.470234	0.460791	0.507463	0.564469	0.574379	0.581792	0.653031	0.781265	0.843318	0.851444	0.914912	0.990096	1	0.917928	0.834455	0.801409	0.785753	0.722852	0.629764	0.628192	0.629913	0.561324	0.551836	0.484644	0.395341	0.360853	0.335716	0.341662	0.381042	0.401816	0.380275	0.353944	0.338265	0.341482	0.320795	0.318744	0.324946
	0.457903	0.508241	0.58286	0.579651	0.553265	0.570099	0.615872	0.633287	0.685973	0.713806	0.717571	0.799981	0.822696	0.767066	0.87346	0.885891	0.759735	0.752137	0.778518	0.772569	0.703262	0.698105	0.838381	0.977473	1	0.927428	0.816373	0.789271	0.752124	0.636167	0.526263	0.532168	0.521561	0.425428	0.336927	0.282526	0.307834	0.280592	0.240264	0.269815	0.308067	0.39762	0.4578	0.468227	0.49625	0.465513	0.426353	0.385195	0.407921
	0.616858	0.644372	0.750692	0.821046	0.767309	0.627779	0.623169	0.811715	0.85292	0.686539	0.573978	0.619085	0.863273	0.890133	0.75497	0.759811	0.729358	0.699684	0.527628	0.365391	0.474565	0.563478	0.633099	0.883258	1	0.768347	0.473774	0.378515	0.414819	0.49293	0.568522	0.666165	0.731018	0.790606	0.866632	0.876806	0.878525	0.870135	0.931719	0.944343	0.912501	0.935382	0.835038	0.677266	0.575926	0.58807	0.670442	0.844974	0.990775
	0.471738	0.50058	0.425378	0.380665	0.309896	0.269773	0.244437	0.318854	0.476739	0.529525	0.558553	0.551143	0.56291	0.530108	0.428218	0.435808	0.38133	0.28045	0.242622	0.32184	0.487769	0.58856	0.711489	0.917761	1	0.944538	0.76602	0.47169	0.337937	0.279223	0.164094	0.126639	0.128288	0.167159	0.214347	0.165134	0.139554	0.277867	0.314294	0.332148	0.390826	0.421394	0.384026	0.258168	0.207484	0.243246	0.243885	0.16337	0.173567
	0.482838	0.450578	0.484449	0.477845	0.464215	0.473993	0.342163	0.308558	0.368831	0.289705	0.24519	0.217776	0.227021	0.334204	0.341557	0.346757	0.418729	0.421737	0.35701	0.359147	0.36594	0.37115	0.484516	0.791689	1	0.787657	0.590929	0.551475	0.48737	0.567242	0.773706	0.767746	0.583804	0.467587	0.474928	0.555261	0.574987	0.467721	0.410217	0.382761	0.292967	0.204962	0.248364	0.376871	0.427128	0.410003	0.350594	0.303439	0.327973
	0.800563	0.628944	0.476344	0.496546	0.61488	0.551293	0.439171	0.459402	0.498066	0.467655	0.549893	0.567418	0.563323	0.582802	0.534887	0.51234	0.480617	0.462489	0.371917	0.269447	0.289099	0.274364	0.276126	0.637721	1	0.981361	0.790418	0.566612	0.472486	0.599169	0.817977	0.763603	0.688868	0.657622	0.551222	0.699512	0.751807	0.686509	0.767206	0.867863	0.823283	0.730994	0.711864	0.746469	0.735204	0.710192	0.810672	0.813308	0.747801
	0.520893	0.534786	0.502881	0.494785	0.478672	0.461599	0.442029	0.447531	0.479126	0.472701	0.390599	0.310915	0.304882	0.434713	0.606616	0.628594	0.615194	0.67543	0.778975	0.8224	0.823793	0.844639	0.839423	0.884071	1	0.987343	0.985443	0.996951	0.907946	0.915175	0.863861	0.766762	0.707625	0.599797	0.484559	0.381247	0.299432	0.263862	0.226244	0.148487	0.115139	0.133759	0.131922	0.0925006	0.0882993	0.104283	0.163782	0.26994	0.282625
	0.278211	0.283254	0.312885	0.391547	0.443434	0.444227	0.40879	0.334111	0.258698	0.176248	0.124602	0.132842	0.15927	0.159701	0.106985	0.0548337	0.0559805	0.0871537	0.136855	0.248482	0.414028	0.584422	0.740497	0.868894	0.962533	1	0.92595	0.830811	0.739154	0.602331	0.469745	0.389398	0.321222	0.271253	0.265146	0.269505	0.319486	0.364295	0.398992	0.393652	0.367351	0.384186	0.418948	0.465339	0.473491	0.446378	0.400325	0.346315	0.318401
	0.152939	0.0937875	0.139861	0.197997	0.199635	0.209032	0.162821	0.103719	0.137083	0.199188	0.271734	0.296292	0.30469	0.297557	0.34024	0.376234	0.339054	0.314177	0.314002	0.278643	0.287929	0.401337	0.47943	0.625038	0.878056	1	0.892476	0.713939	0.620603	0.615365	0.598405	0.544494	0.462658	0.435002	0.380483	0.273646	0.274944	0.32327	0.351023	0.304728	0.225174	0.233239	0.25822	0.225425	0.221556	0.224961	0.190935	0.22132	0.276293
	0.584177	0.562164	0.668184	0.655176	0.629402	0.655655	0.62647	0.594468	0.507297	0.386648	0.364392	0.459114	0.491679	0.406787	0.212592	0.282308	0.484126	0.552133	0.667416	0.854573	0.95252	0.90709	0.845971	0.84744	0.942862	1	0.847334	0.719886	0.733441	0.775134	0.770863	0.669384	0.671855	0.763256	0.871752	0.938393	0.941259	0.912611	0.83334	0.726165	0.618999	0.550755	0.496585	0.499841	0.728458	0.832667	0.742217	0.776867	0.772441
	0.362441	0.335085	0.352426	0.393637	0.529581	0.604565	0.508564	0.406095	0.399056	0.388626	0.41199	0.491732	0.602725	0.651417	0.625806	0.647858	0.62184	0.59095	0.580562	0.639249	0.79541	0.92276	0.996165	0.96428	0.951533	1	0.980462	0.93776	0.918038	0.844052	0.734772	0.822891	0.852469	0.680833	0.539759	0.494053	0.506759	0.542501	0.530638	0.498646	0.495661	0.386534	0.32023	0.413458	0.458079	0.413559	0.308858	0.263811	0.314921
	0.567983	0.54658	0.52096	0.578966	0.60033	0.487609	0.402061	0.434712	0.500419	0.491352	0.396123	0.446104	0.535538	0.417721	0.389074	0.448673	0.475043	0.508793	0.453547	0.451959	0.545488	0.602974	0.556884	0.5756	0.838805	1	0.931037	0.934252	0.902678	0.798295	0.676675	0.685859	0.740174	0.577003	0.428045	0.430568	0.508149	0.599667	0.556638	0.428937	0.413878	0.450254	0.515504	0.483151	0.447781	0.61673	0.834516	0.914335	0.777706
	0.690943	0.654899	0.684652	0.638533	0.598318	0.586812	0.552369	0.502883	0.490618	0.503871	0.540367	0.614821	0.556008	0.487806	0.528202	0.570184	0.56959	0.594137	0.618974	0.61181	0.576099	0.627684	0.748919	0.837286	0.983853	1	0.816525	0.688496	0.700847	0.721316	0.668003	0.589022	0.489168	0.481326	0.554948	0.577299	0.621618	0.66706	0.73636	0.862566	0.899297	0.761364	0.608656	0.581134	0.580503	0.591479	0.642896	0.664945	0.726528
	0.298365	0.318082	0.404769	0.490119	0.578182	0.562837	0.403645	0.311535	0.264797	0.205143	0.20319	0.249884	0.300082	0.341398	0.346005	0.363325	0.385437	0.408043	0.458612	0.559157	0.694093	0.724869	0.712034	0.807851	0.989526	1	0.822492	0.658779	0.512623	0.361784	0.211669	0.15248	0.148499	0.119461	0.117548	0.107237	0.0771751	0.0827754	0.0712518	0.0517931	0.0607643	0.104893	0.190598	0.176595	0.10092	0.0984072	0.178704	0.216869	0.182656
	0.414123	0.415657	0.296247	0.316163	0.416868	0.569497	0.646103	0.61388	0.542282	0.3765	0.201484	0.126656	0.198682	0.294159	0.356965	0.341341	0.312622	0.328408	0.384998	0.42762	0.415379	0.392342	0.276554	0.310935	0.721198	1	0.96253	0.870268	0.736798	0.533796	0.366065	0.306895	0.276657	0.257891	0.286569	0.360799	0.428216	0.500289	0.541841	0.607663	0.562397	0.456887	0.584802	0.669268	0.553983	0.434303	0.476548	0.539503	0.441408
	0.708918	0.962067	0.992614	0.769974	0.668773	0.650142	0.586603	0.497465	0.434782	0.512217	0.679017	0.653783	0.59425	0.703008	0.654653	0.435363	0.335916	0.484942	0.6624	0.704018	0.761378	0.766118	0.80285	0.892806	0.990285	1	0.791778	0.573595	0.384999	0.366149	0.371078	0.316183	0.37788	0.433681	0.417439	0.59401	0.718765	0.414132	0.248619	0.393583	0.561033	0.607501	0.615671	0.697037	0.740045	0.631687	0.411504	0.296715	0.369508
	0.434223	0.449362	0.332761	0.32728	0.405871	0.475847	0.436525	0.494124	0.764386	0.887359	0.799192	0.607937	0.493491	0.521494	0.540657	0.456848	0.390938	0.388461	0.359086	0.403918	0.6364	0.737303	0.693983	0.739115	0.871887	1	0.969359	0.843452	0.680967	0.577972	0.56289	0.607661	0.573714	0.435679	0.402506	0.421484	0.53755	0.610898	0.5317	0.468172	0.504547	0.532515	0.443763	0.398219	0.420191	0.463411	0.509329	0.477768	0.39746
	0.454929	0.486215	0.384181	0.420587	0.423889	0.343734	0.269538	0.245764	0.296021	0.373383	0.473466	0.732563	0.878492	0.859688	0.983923	0.959848	0.778621	0.640807	0.609435	0.722185	0.768527	0.786923	0.762617	0.644288	0.601683	0.823893	1	0.902041	0.804322	0.710775	0.655952	0.60789	0.477668	0.378629	0.46365	0.424214	0.294254	0.401062	0.385227	0.344029	0.417482	0.372626	0.315429	0.277799	0.321648	0.358361	0.243012	0.258317	0.321391
	0.526547	0.503719	0.4924	0.492455	0.67782	0.756615	0.667399	0.535653	0.414795	0.4328	0.481413	0.395827	0.419925	0.658474	0.75371	0.787925	0.827772	0.811664	0.769961	0.749866	0.821709	0.898199	0.903091	0.799042	0.761973	0.897562	1	0.978106	0.882789	0.660141	0.398413	0.362041	0.449173	0.430126	0.307447	0.371512	0.458156	0.353491	0.30232	0.323043	0.185141	0.195773	0.430642	0.485629	0.408584	0.291998	0.263019	0.370887	0.528026
	0.175009	0.202472	0.28343	0.370104	0.439217	0.442552	0.476666	0.55393	0.620266	0.577576	0.46128	0.444024	0.495812	0.486177	0.420956	0.376212	0.357496	0.467223	0.682392	0.635184	0.479652	0.547992	0.680116	0.809163	0.922326	0.916214	1	0.974513	0.817788	0.710129	0.619663	0.584648	0.496699	0.36795	0.312981	0.272572	0.121729	0.128641	0.221698	0.147703	0.16112	0.31977	0.440561	0.464035	0.442675	0.378278	0.351321	0.421461	0.398644
	0.574428	0.512039	0.45612	0.410009	0.45761	0.548943	0.619691	0.684048	0.660269	0.631295	0.691497	0.707363	0.656239	0.573001	0.520777	0.449131	0.441126	0.638788	0.778525	0.726287	0.661353	0.780035	0.806287	0.727675	0.823349	0.970806	1	0.879367	0.762911	0.710178	0.710164	0.816583	0.937505	0.943973	0.807152	0.702663	0.716245	0.61665	0.505496	0.49521	0.496651	0.418833	0.432386	0.521675	0.53204	0.505287	0.426054	0.399693	0.514557
	0.333053	0.160672	0.115245	0.0442975	-0.00500713	0.0401698	0.0472337	0.0804242	0.130362	0.114916	0.115922	0.183039	0.28414	0.378567	0.46875	0.585673	0.612216	0.599836	0.631987	0.658291	0.725691	0.742544	0.744332	0.760182	0.796901	0.904828	1	0.931479	0.841645	0.765882	0.720155	0.715158	0.59486	0.454024	0.356343	0.269064	0.317294	0.388604	0.383943	0.377887	0.352587	0.410327	0.439735	0.423043	0.440452	0.471032	0.555052	0.644484	0.690771
	0.615261	0.601386	0.583219	0.569785	0.547045	0.592599	0.551559	0.432515	0.371302	0.353549	0.356321	0.456897	0.674278	0.760169	0.759979	0.828836	0.779361	0.792264	0.855545	0.834647	0.839481	0.857361	0.864556	0.83098	0.825816	0.925989	1	0.997748	0.939161	0.821633	0.759463	0.764403	0.656464	0.462086	0.354915	0.309149	0.251199	0.252247	0.241629	0.166097	0.149346	0.163175	0.18988	0.199764	0.298327	0.420868	0.475575	0.499866	0.506948
	0.529307	0.506442	0.521452	0.473476	0.412655	0.443857	0.464292	0.446908	0.434421	0.526602	0.545382	0.500971	0.429871	0.45694	0.540551	0.526292	0.479012	0.42888	0.445008	0.46264	0.523666	0.495326	0.47603	0.574283	0.724099	0.888962	1	0.999703	0.827538	0.708481	0.733795	0.647736	0.557193	0.566476	0.580434	0.666855	0.767894	0.795009	0.745118	0.734082	0.767936	0.798114	0.707703	0.570071	0.513255	0.471928	0.498854	0.560491	0.485713
	0.745735	0.809905	0.863627	0.797513	0.736743	0.707189	0.79552	0.878377	0.856311	0.82258	0.751441	0.595732	0.443061	0.403138	0.425333	0.42523	0.503053	0.691845	0.767735	0.717268	0.665074	0.590828	0.571248	0.675652	0.734577	0.825217	1	0.965697	0.903686	0.903441	0.770331	0.634254	0.641926	0.691711	0.683333	0.625786	0.637761	0.748367	0.759531	0.772831	0.826	0.896621	0.985125	0.97137	0.891519	0.828666	0.865323	0.870164	0.823974
	0.129545	0.0468198	0.0516458	0.079538	0.114179	0.130288	0.159861	0.219839	0.245393	0.187216	0.119512	0.113954	0.097793	0.0618227	0.0575967	0.0763035	0.139456	0.221363	0.299504	0.358511	0.390944	0.394573	0.40386	0.450469	0.589686	0.834657	1	0.969932	0.714402	0.470389	0.389263	0.283719	0.218395	0.245968	0.321801	0.428724	0.455025	0.427756	0.445049	0.530685	0.59282	0.618919	0.631542	0.563116	0.398362	0.223462	0.179272	0.242235	0.294278
	0.127018	0.112808	0.107263	0.088787	0.0807579	0.0985757	0.0939894	0.0799871	0.0809571	0.0543187	0.0428284	0.0658267	0.0995406	0.0782677	0.0189624	-0.00260108	0.0204149	0.0770759	0.131786	0.134658	0.15727	0.21968	0.288551	0.361755	0.532221	0.85674	1	0.926126	0.886522	0.856092	0.842122	0.808631	0.720974	0.660564	0.657623	0.646759	0.604479	0.595408	0.575386	0.438036	0.338174	0.36461	0.370945	0.388611	0.43247	0.377499	0.304617	0.284266	0.249032
	0.0806607	0.0494197	0.0627642	0.0814765	0.0625968	0.0439314	0.0556808	0.0313507	0.0145623	0.0496653	0.0847689	0.1	0.0880651	0.0576044	0.0456662	0.076256	0.104201	0.14702	0.137828	0.12577	0.192226	0.200205	0.224006	0.418823	0.726213	0.946965	1	0.914167	0.75233	0.578008	0.495821	0.448206	0.354814	0.293741	0.263018	0.224741	0.189066	0.130248	0.10276	0.101953	0.0835643	0.0860401	0.0609792	0.0302064	0.0324423	0.0442201	0.0149931	0.0417678	0.0759395
	0.41998	0.372354	0.321325	0.34247	0.372438	0.407506	0.36649	0.313562	0.325255	0.302104	0.336808	0.37407	0.363272	0.387695	0.37798	0.385055	0.420294	0.400124	0.415498	0.401254	0.368495	0.411119	0.443749	0.560672	0.783305	0.996182	1	0.780505	0.613016	0.593303	0.607776	0.561419	0.538687	0.509862	0.45246	0.380271	0.337974	0.361964	0.398016	0.404707	0.397867	0.39983	0.382245	0.375002	0.404384	0.403282	0.414428	0.413366	0.369769
	0.214058	0.179242	0.127128	0.139696	0.150149	0.110292	0.0893794	0.0278103	0.0070808	0.0630928	0.0735498	0.0367234	0.0418026	0.0783451	0.0895607	0.0803895	0.065876	0.111773	0.157237	0.171382	0.182329	0.262778	0.545375	0.852395	0.911014	0.969374	1	0.802798	0.598832	0.479709	0.429585	0.400425	0.371219	0.42707	0.490789	0.445556	0.431519	0.435379	0.417165	0.374508	0.352173	0.37454	0.365477	0.376428	0.41947	0.385715	0.311617	0.296554	0.299548
	0.140598	0.075736	0.135599	0.185964	0.162227	0.177924	0.196467	0.216006	0.344502	0.567867	0.818944	0.905632	0.782549	0.793644	0.938656	0.924801	0.799432	0.779084	0.737408	0.675943	0.703786	0.731994	0.772789	0.730052	0.679911	0.725011	0.917859	1	0.86736	0.809027	0.814296	0.796634	0.817894	0.817601	0.636436	0.503337	0.472616	0.34375	0.273348	0.31973	0.296011	0.223053	0.231194	0.23689	0.254335	0.365104	0.471304	0.473079	0.415957
	0.728133	0.549751	0.523661	0.494971	0.381407	0.32009	0.290867	0.211578	0.179606	0.19397	0.272444	0.451427	0.573222	0.521563	0.465322	0.452911	0.399304	0.364171	0.371054	0.376886	0.40273	0.467226	0.421463	0.499994	0.780042	0.943736	0.993312	1	0.894242	0.656615	0.447932	0.378563	0.388284	0.309663	0.171782	0.156938	0.246384	0.240124	0.262631	0.346706	0.264433	0.207204	0.195958	0.219762	0.306901	0.396089	0.494574	0.584975	0.720927
	0.184419	0.0942285	0.0878297	0.0650544	0.082212	0.185594	0.307735	0.36266	0.410844	0.501531	0.50939	0.403996	0.355887	0.344233	0.310291	0.299428	0.295425	0.372471	0.355682	0.325302	0.486689	0.593994	0.579921	0.617985	0.65033	0.774141	0.968844	1	0.984279	0.960898	0.917691	0.853908	0.731909	0.540808	0.422154	0.386001	0.416693	0.500535	0.481075	0.370196	0.324045	0.299284	0.29727	0.415402	0.397085	0.248269	0.24668	0.280963	0.322119
	0.733741	0.916398	0.864291	0.568926	0.331913	0.212607	0.22118	0.518529	0.572687	0.456176	0.441863	0.492985	0.634241	0.611686	0.407776	0.395057	0.513473	0.519837	0.471693	0.455062	0.573516	0.813861	0.820925	0.67259	0.63232	0.546535	0.75836	1	0.885119	0.836815	0.714135	0.419162	0.387241	0.623108	0.556847	0.491406	0.532434	0.443096	0.545921	0.583327	0.523258	0.705261	0.878253	0.923241	0.734163	0.658942	0.78179	0.720777	0.642552
	0.372695	0.338417	0.437769	0.608551	0.555143	0.494232	0.516174	0.571307	0.679114	0.683838	0.566366	0.498099	0.454021	0.447049	0.417798	0.332118	0.341552	0.389692	0.421241	0.403495	0.457351	0.494478	0.471653	0.583062	0.707682	0.811578	0.924399	1	0.987694	0.838762	0.651175	0.561738	0.495848	0.386199	0.331753	0.361599	0.383223	0.449907	0.484585	0.480017	0.466982	0.469613	0.440705	0.372271	0.428454	0.467494	0.40182	0.399605	0.336368
	0.313924	0.408472	0.40978	0.330726	0.207222	0.252913	0.385757	0.42471	0.429026	0.478658	0.457102	0.285614	0.146642	0.092125	0.0864119	0.194744	0.316417	0.478582	0.579141	0.600816	0.704394	0.899545	0.896637	0.774451	0.755343	0.751296	0.824469	1	0.926803	0.617666	0.470244	0.381154	0.266391	0.298374	0.337458	0.312975	0.400288	0.521101	0.581112	0.523857	0.507236	0.63545	0.704469	0.61595	0.529147	0.576067	0.702259	0.69446	0.497539
	0.623139	0.575614	0.519601	0.563545	0.516309	0.612657	0.687939	0.565939	0.540473	0.647015	0.678128	0.535949	0.440233	0.442524	0.422002	0.423228	0.391936	0.344906	0.269586	0.194372	0.171491	0.29285	0.568988	0.579362	0.516252	0.61164	0.842175	1	0.778353	0.54992	0.414008	0.44779	0.690234	0.70221	0.67495	0.750282	0.753636	0.773493	0.74402	0.749055	0.740216	0.607693	0.492666	0.489395	0.595327	0.602696	0.511395	0.487046	0.48775
	0.640225	0.447509	0.450563	0.616651	0.65724	0.554334	0.633781	0.646937	0.577343	0.599026	0.606548	0.572654	0.576075	0.629293	0.69846	0.739521	0.65404	0.484074	0.398525	0.493704	0.542838	0.580999	0.637403	0.626522	0.727395	0.867788	0.957251	1	0.90788	0.646629	0.475882	0.580249	0.688381	0.645398	0.661285	0.66629	0.681854	0.638511	0.579681	0.597194	0.618221	0.740415	0.708317	0.60698	0.534203	0.451807	0.504033	0.620273	0.683193
	0.248398	0.304381	0.349484	0.480176	0.567919	0.613023	0.667418	0.550094	0.456511	0.432249	0.428471	0.483626	0.514396	0.535497	0.589981	0.623406	0.64253	0.647904	0.635558	0.650692	0.652984	0.631396	0.673396	0.827703	0.974827	0.94972	0.953091	1	0.916727	0.795539	0.710688	0.620945	0.54738	0.516533	0.507383	0.458351	0.445127	0.522923	0.463934	0.384617	0.373155	0.379924	0.357291	0.31973	0.304348	0.246551	0.222125	0.205189	0.174532
	0.417818	0.256313	0.119216	0.049541	0.0627113	0.021391	0.0773714	0.176272	0.18144	0.272045	0.399363	0.41147	0.43234	0.359075	0.304119	0.321657	0.288205	0.301109	0.295348	0.390322	0.60136	0.771498	0.836367	0.840832	0.70109	0.664644	0.885408	1	0.980795	0.979615	0.894289	0.871034	0.883994	0.746815	0.678099	0.647682	0.659734	0.694149	0.818073	0.953543	0.990395	0.858654	0.704284	0.707787	0.731363	0.829197	0.807184	0.67808	0.605834
	0.192487	0.112077	0.116175	0.145032	0.183168	0.190371	0.16415	0.159574	0.153764	0.127556	0.150723	0.196356	0.244729	0.358302	0.463817	0.490253	0.544383	0.588291	0.567528	0.555534	0.619718	0.753035	0.817559	0.830072	0.903605	0.938919	0.975386	1	0.919556	0.905023	0.962753	0.953258	0.900114	0.821093	0.722261	0.704109	0.676575	0.629417	0.627076	0.639291	0.634117	0.626029	0.603565	0.518953	0.464915	0.466317	0.4783	0.513314	0.499853
	0.595533	0.59375	0.56694	0.452988	0.335396	0.266066	0.171286	0.181336	0.21765	0.171992	0.211091	0.392853	0.620965	0.696542	0.660429	0.583029	0.542963	0.642419	0.614131	0.590378	0.604142	0.70617	0.852613	0.839043	0.815503	0.764607	0.876957	1	0.942049	0.881077	0.863076	0.869644	0.868569	0.841077	0.84043	0.833867	0.778021	0.734012	0.663818	0.594443	0.533326	0.484991	0.356719	0.339386	0.41865	0.377614	0.407167	0.535995	0.605204
	0.599484	0.67022	0.785723	0.73876	0.713018	0.632812	0.467556	0.325145	0.222069	0.244225	0.37594	0.435727	0.557946	0.631411	0.512871	0.413084	0.325308	0.355644	0.470067	0.495517	0.518417	0.569252	0.615939	0.651868	0.687536	0.782669	0.951802	1	0.995927	0.997041	0.924441	0.924705	0.986997	0.85484	0.679965	0.720963	0.767941	0.739242	0.65895	0.657507	0.629394	0.592124	0.571437	0.455864	0.405781	0.432724	0.464021	0.420217	0.453873
	0.381023	0.423422	0.588912	0.659785	0.534957	0.520917	0.641769	0.802628	0.920411	0.885644	0.856546	0.857193	0.778405	0.590778	0.486336	0.534267	0.528556	0.46481	0.430515	0.410736	0.341203	0.295651	0.495463	0.695692	0.764003	0.856381	0.928458	1	0.897691	0.669698	0.648071	0.664996	0.623741	0.548492	0.529568	0.570243	0.472398	0.428382	0.512949	0.606242	0.583921	0.58083	0.719412	0.791217	0.845527	0.787601	0.607794	0.449481	0.338832
	0.465567	0.418749	0.436532	0.549856	0.666785	0.67121	0.616142	0.478619	0.429241	0.526366	0.496501	0.340276	0.286367	0.200084	0.189811	0.248374	0.2625	0.414568	0.603089	0.689522	0.705035	0.642457	0.573165	0.476549	0.387592	0.540581	0.876001	1	0.960441	0.879029	0.697665	0.511952	0.32983	0.210907	0.186175	0.276553	0.324332	0.263054	0.226394	0.204549	0.185491	0.163364	0.26615	0.38101	0.348295	0.176208	0.164934	0.336181	0.427412
	0.473721	0.479843	0.458152	0.457596	0.495432	0.543624	0.713905	0.827106	0.87155	0.919712	0.802545	0.701268	0.798651	0.893422	0.874883	0.824963	0.83707	0.864659	0.810362	0.779647	0.73777	0.693704	0.7832	0.841631	0.846083	0.855319	0.934331	1	0.945092	0.868258	0.735142	0.646916	0.57012	0.507384	0.469251	0.460603	0.559708	0.534874	0.487185	0.578424	0.674306	0.69704	0.594924	0.541497	0.597089	0.664942	0.73854	0.801608	0.749218
	0.409713	0.686812	0.844583	0.834188	0.796125	0.729678	0.639469	0.635191	0.670518	0.703312	0.602529	0.426123	0.489774	0.633778	0.650491	0.643184	0.602236	0.547465	0.589315	0.683055	0.783414	0.834809	0.69189	0.409545	0.372784	0.567833	0.74574	0.934838	1	0.888729	0.804104	0.640354	0.435616	0.31484	0.344603	0.517729	0.633518	0.706064	0.683544	0.644467	0.642462	0.601748	0.560081	0.47887	0.390267	0.307963	0.254673	0.297621	0.240843
	0.415085	0.384848	0.28793	0.396859	0.506724	0.48652	0.503635	0.391804	0.335324	0.443539	0.606626	0.583492	0.569811	0.663807	0.489752	0.306049	0.313709	0.33431	0.372036	0.430249	0.448	0.50007	0.448299	0.49754	0.770199	0.822576	0.841821	0.991464	1	0.840564	0.787154	0.867801	0.803066	0.657858	0.720001	0.644552	0.450503	0.472204	0.368084	0.293613	0.255924	0.25831	0.380344	0.464367	0.436099	0.27647	0.308989	0.457983	0.497066
	0.582393	0.406039	0.369456	0.455692	0.482128	0.448564	0.407201	0.365872	0.327204	0.409313	0.515476	0.490657	0.396814	0.404867	0.436473	0.422737	0.448351	0.416613	0.388753	0.432797	0.430155	0.43575	0.501144	0.450643	0.43936	0.495535	0.600598	0.862794	1	0.852575	0.669157	0.646464	0.539498	0.552589	0.605536	0.564448	0.597829	0.568691	0.494273	0.501967	0.54064	0.565355	0.557986	0.512295	0.591734	0.63362	0.695373	0.740609	0.745795
	0.34819	0.161856	0.114185	0.211564	0.269753	0.385768	0.507438	0.569626	0.573205	0.535331	0.449876	0.39573	0.51534	0.736098	0.770084	0.785864	0.879413	0.85844	0.788237	0.725085	0.726938	0.872416	0.818209	0.481054	0.33477	0.428835	0.597329	0.809149	1	0.91265	0.679774	0.665748	0.713261	0.809935	0.819231	0.618836	0.462015	0.372668	0.22775	0.171684	0.288735	0.349773	0.426018	0.476434	0.426868	0.421288	0.503796	0.510221	0.439974
	0.187018	0.1903	0.222736	0.25136	0.279761	0.281828	0.278946	0.316422	0.410218	0.483317	0.553933	0.623876	0.573574	0.567867	0.434769	0.24587	0.178771	0.167807	0.228938	0.213897	0.161762	0.247098	0.286847	0.216492	0.293102	0.536331	0.759046	0.920901	1	0.94777	0.978918	0.928259	0.665763	0.530471	0.580539	0.673622	0.69763	0.683146	0.654063	0.635395	0.578404	0.489149	0.490636	0.441564	0.418147	0.466624	0.447235	0.459383	0.460582
	0.643172	0.653883	0.548464	0.551515	0.502572	0.362445	0.269418	0.255182	0.400212	0.680084	0.904982	0.851646	0.704544	0.678245	0.800107	0.915885	0.829213	0.835821	0.791198	0.672204	0.609442	0.633046	0.72638	0.701907	0.708145	0.858731	0.911776	0.928068	1	0.816555	0.604951	0.597624	0.627607	0.580504	0.586125	0.579387	0.495897	0.384265	0.320437	0.362803	0.355083	0.291076	0.351179	0.39366	0.320945	0.354123	0.469976	0.531879	0.474761
	0.420952	0.527483	0.603729	0.603905	0.547171	0.461645	0.417961	0.431197	0.433675	0.431997	0.476771	0.505324	0.487758	0.451208	0.442996	0.403265	0.408126	0.55595	0.657546	0.685066	0.777492	0.817904	0.78731	0.758892	0.727002	0.756363	0.851746	0.966467	1	0.920172	0.809202	0.796489	0.87486	0.876608	0.8063	0.727644	0.708956	0.706524	0.595718	0.486245	0.427873	0.391518	0.312763	0.237913	0.179613	0.139409	0.135862	0.135174	0.199915
	0.547732	0.771634	0.837092	0.775513	0.79233	0.702448	0.607046	0.544969	0.535667	0.611699	0.713977	0.760926	0.855344	0.934633	0.88921	0.848964	0.894596	0.945124	0.92824	0.878672	0.860152	0.876546	0.907634	0.912405	0.860055	0.794015	0.802506	0.935733	1	0.932828	0.75915	0.681101	0.726143	0.728386	0.753065	0.831243	0.767925	0.700812	0.759204	0.760196	0.654968	0.564568	0.586518	0.742672	0.843825	0.837198	0.815879	0.669034	0.522268
	0.536772	0.536848	0.495182	0.547608	0.58404	0.567589	0.599112	0.627098	0.632618	0.57489	0.546683	0.565438	0.523854	0.581014	0.567145	0.390872	0.346309	0.367132	0.334832	0.30912	0.271833	0.352183	0.440543	0.313465	0.254059	0.447081	0.711939	0.888229	1	0.987944	0.90355	0.859722	0.856409	0.870075	0.765362	0.668852	0.644734	0.63034	0.655409	0.631976	0.655844	0.63525	0.4839	0.441852	0.447477	0.395088	0.463731	0.47176	0.430208
	0.26872	0.194273	0.178262	0.28521	0.37212	0.375722	0.339451	0.352797	0.38928	0.383918	0.467303	0.58474	0.631232	0.679395	0.782595	0.84699	0.895585	0.952402	0.908518	0.776125	0.655676	0.687993	0.860145	0.89066	0.761337	0.727187	0.838976	0.984581	1	0.850499	0.779116	0.840294	0.831538	0.81968	0.787287	0.61653	0.539202	0.506284	0.409641	0.366851	0.355519	0.378627	0.485283	0.552976	0.517066	0.489975	0.429533	0.497905	0.543675
	0.250018	0.261897	0.272209	0.309933	0.320121	0.367594	0.445426	0.343056	0.218721	0.182322	0.176039	0.154575	0.20172	0.388468	0.5262	0.560558	0.572078	0.604242	0.657472	0.595861	0.525137	0.552021	0.516216	0.426477	0.445243	0.627908	0.847952	0.977663	1	0.918725	0.795575	0.784535	0.807639	0.809726	0.755654	0.746787	0.809208	0.767451	0.70934	0.629424	0.536115	0.467385	0.399611	0.385156	0.417386	0.390951	0.39916	0.364493	0.262841
	0.510857	0.564023	0.466047	0.419169	0.557177	0.684861	0.788254	0.693942	0.655546	0.642801	0.482003	0.498946	0.506871	0.500344	0.567035	0.646728	0.544371	0.419004	0.459962	0.394631	0.479145	0.599347	0.667325	0.802294	0.835282	0.887071	0.953646	0.963103	1	0.976553	0.921437	0.986133	0.956108	0.881887	0.791205	0.621148	0.496525	0.295018	0.219353	0.340615	0.373785	0.423236	0.484088	0.393134	0.405684	0.466182	0.473372	0.526095	0.551019
	0.257512	0.222889	0.272065	0.354138	0.292472	0.190132	0.128479	0.10736	0.160999	0.278886	0.472362	0.712661	0.770091	0.598153	0.411774	0.315422	0.232299	0.169053	0.117156	0.0172425	0.00934278	0.0490282	0.123939	0.256355	0.362499	0.579959	0.824164	0.949766	1	0.9297	0.760911	0.61933	0.567216	0.564117	0.501464	0.383297	0.312546	0.259963	0.162318	0.108048	0.0998725	0.09671	0.138785	0.156193	0.18046	0.250284	0.266981	0.22938	0.201811
	0.680769	0.60117	0.486808	0.474446	0.461939	0.444544	0.415424	0.323668	0.367093	0.454893	0.481585	0.441975	0.442183	0.493309	0.522341	0.649183	0.855847	0.928169	0.902494	0.866149	0.747878	0.652358	0.659602	0.676554	0.684288	0.802083	0.872623	0.934304	1	0.901148	0.733751	0.589781	0.597802	0.579158	0.476529	0.500453	0.533716	0.485196	0.507302	0.495431	0.4222	0.422504	0.436916	0.45339	0.491913	0.494279	0.527738	0.571898	0.561688
	0.482179	0.380356	0.321133	0.302225	0.199139	0.139412	0.136036	0.163039	0.223624	0.229472	0.175011	0.178086	0.244386	0.30981	0.492758	0.64586	0.597593	0.564212	0.625687	0.621503	0.67849	0.667429	0.574399	0.484414	0.433642	0.521946	0.66118	0.781707	0.87961	1	0.971489	0.901541	0.88051	0.756339	0.585889	0.471717	0.370654	0.292388	0.288416	0.33472	0.443195	0.485433	0.423844	0.439333	0.498708	0.525552	0.598143	0.656563	0.69231
	0.953042	0.996116	0.784999	0.561497	0.541974	0.552797	0.497186	0.426315	0.334694	0.390291	0.49547	0.606729	0.720363	0.814177	0.796838	0.766862	0.808646	0.766809	0.666041	0.539052	0.558285	0.656032	0.716362	0.770953	0.781447	0.717551	0.691036	0.768189	0.903414	1	0.982733	0.947515	0.94493	0.848438	0.7051	0.564623	0.41252	0.415486	0.467074	0.455459	0.49784	0.569983	0.570568	0.56422	0.669547	0.716127	0.768744	0.85937	0.806552
	0.213443	0.226384	0.294399	0.300844	0.271424	0.245365	0.231	0.234025	0.173521	0.178673	0.236803	0.309422	0.393734	0.449254	0.484555	0.500101	0.504673	0.490036	0.459706	0.49331	0.469359	0.438023	0.48718	0.529529	0.546789	0.566434	0.695458	0.863679	0.972593	1	0.915804	0.822634	0.785718	0.663643	0.456942	0.31786	0.320281	0.361713	0.343473	0.225555	0.162215	0.193925	0.186073	0.158119	0.130148	0.113996	0.173599	0.197184	0.198406
	0.656276	0.683888	0.536259	0.703117	0.86669	0.858287	0.796449	0.794377	0.812643	0.810504	0.807311	0.821312	0.823734	0.711593	0.62418	0.719347	0.767981	0.692291	0.627233	0.661424	0.760397	0.782186	0.822298	0.932602	0.926886	0.701745	0.683417	0.81144	0.962536	1	0.805484	0.731706	0.666768	0.668197	0.789832	0.676585	0.620686	0.652828	0.654011	0.607277	0.589041	0.661475	0.551679	0.579844	0.777261	0.794669	0.657962	0.511445	0.458573
	0.195555	0.223852	0.24519	0.188427	0.174286	0.167695	0.136377	0.172853	0.215542	0.233455	0.226951	0.16074	0.181602	0.251451	0.298246	0.324919	0.334663	0.327547	0.33563	0.37855	0.452141	0.441746	0.410029	0.458317	0.47911	0.576497	0.77252	0.912198	0.979856	1	0.981401	0.96223	0.951411	0.908568	0.840765	0.829425	0.803953	0.630803	0.472096	0.393063	0.300159	0.311343	0.337377	0.287983	0.277661	0.289683	0.295933	0.28728	0.293196
	0.188034	0.194316	0.262436	0.381825	0.474323	0.466049	0.395803	0.389091	0.393499	0.370331	0.323928	0.28564	0.394793	0.438848	0.374546	0.372912	0.440054	0.562044	0.611291	0.601568	0.647029	0.601031	0.436565	0.379178	0.428002	0.517868	0.629849	0.730269	0.889132	1	0.880229	0.772937	0.732136	0.609142	0.549973	0.745839	0.74504	0.356688	0.228837	0.450681	0.576531	0.380531	0.173615	0.104954	0.175405	0.328145	0.368413	0.506161	0.487435
	0.730572	0.616121	0.617822	0.624909	0.578538	0.569945	0.526151	0.364087	0.211954	0.181355	0.171655	0.217751	0.256724	0.23196	0.188881	0.139796	0.115224	0.097632	0.166358	0.196199	0.171906	0.164743	0.166748	0.206625	0.226884	0.305068	0.487061	0.737676	0.941822	1	0.986803	0.925393	0.824115	0.750024	0.671375	0.572764	0.52993	0.495743	0.497286	0.541429	0.543449	0.52342	0.493847	0.422832	0.317913	0.233575	0.285182	0.447973	0.619026
	0.16515	0.141062	0.146193	0.139676	0.107564	0.0856162	0.0510802	0.0516866	0.081555	0.197151	0.392254	0.453421	0.381785	0.305369	0.283292	0.286437	0.27761	0.230871	0.208408	0.220658	0.197651	0.164155	0.182026	0.219518	0.240773	0.323757	0.52516	0.752468	0.926205	1	0.9381	0.725776	0.46998	0.359745	0.293168	0.184389	0.106257	0.0767437	0.0734273	0.0945743	0.114157	0.131277	0.160137	0.224137	0.316687	0.344927	0.311434	0.250142	0.206775
	0.568889	0.590047	0.56305	0.502374	0.47657	0.446416	0.398645	0.380915	0.356849	0.3649	0.415486	0.451829	0.430263	0.388273	0.405897	0.459779	0.416027	0.325449	0.392842	0.558891	0.614463	0.568014	0.585912	0.648453	0.635891	0.597917	0.697735	0.845811	0.932669	1	0.971743	0.9017	0.836722	0.82585	0.890802	0.905855	0.837891	0.765143	0.709082	0.693134	0.678319	0.681196	0.679874	0.624077	0.590091	0.54422	0.538847	0.556161	0.567753
	0.644567	0.663786	0.647524	0.595925	0.632551	0.686174	0.716935	0.702909	0.653299	0.806718	0.972955	0.761867	0.496372	0.542921	0.533219	0.440154	0.512636	0.688399	0.667195	0.569805	0.546021	0.536981	0.496914	0.545457	0.762419	0.803952	0.713125	0.680423	0.803403	1	0.97474	0.799974	0.780229	0.851574	0.838839	0.770857	0.783115	0.750628	0.657512	0.554238	0.575581	0.689534	0.765392	0.807921	0.63783	0.55383	0.706994	0.651034	0.598919
	0.603754	0.620812	0.591736	0.624571	0.702045	0.755882	0.769777	0.765427	0.713499	0.687353	0.743275	0.75452	0.793001	0.789199	0.761556	0.794409	0.76932	0.699685	0.719808	0.79325	0.814073	0.672277	0.587328	0.653077	0.653097	0.72154	0.788821	0.812912	0.924443	1	0.978309	0.908739	0.819485	0.828837	0.795512	0.738241	0.658454	0.531305	0.539592	0.557945	0.516064	0.532684	0.537891	0.522376	0.449307	0.405677	0.499602	0.54719	0.475879
	0.482813	0.405946	0.324356	0.278376	0.204225	0.136067	0.153112	0.208404	0.21592	0.288478	0.375124	0.349758	0.398737	0.500093	0.484391	0.461664	0.381455	0.340648	0.368259	0.426057	0.460149	0.383663	0.407649	0.503529	0.504951	0.475029	0.56521	0.728857	0.843836	0.904445	1	0.958425	0.915387	0.884555	0.737523	0.58113	0.401209	0.33038	0.323	0.292072	0.259836	0.24012	0.241181	0.224756	0.248251	0.342527	0.407291	0.439966	0.464373
	0.472392	0.410832	0.406178	0.410213	0.516378	0.581417	0.460013	0.383868	0.305847	0.2369	0.277484	0.306435	0.283804	0.260161	0.256727	0.20745	0.13069	0.131784	0.148468	0.143409	0.196952	0.260755	0.333346	0.394898	0.330724	0.243597	0.297493	0.492471	0.646218	0.813392	1	0.898206	0.666568	0.524075	0.423686	0.433459	0.481698	0.471719	0.423414	0.419586	0.491436	0.554247	0.560974	0.463888	0.369652	0.349616	0.297338	0.278293	0.336522
	0.270611	0.379029	0.545971	0.497423	0.352499	0.342011	0.213085	0.289678	0.664958	0.774173	0.674199	0.493169	0.407746	0.400131	0.29947	0.339137	0.49605	0.411011	0.31228	0.264293	0.273413	0.367557	0.334421	0.354799	0.512989	0.476682	0.418534	0.584647	0.78068	0.985484	1	0.812656	0.862755	0.916559	0.767768	0.722787	0.77959	0.814011	0.865947	0.887625	0.774429	0.717483	0.733536	0.857366	0.903213	0.755913	0.608555	0.477483	0.313618
	0.494916	0.433974	0.440757	0.400451	0.306655	0.332071	0.368098	0.328704	0.276885	0.341289	0.533803	0.578782	0.593389	0.679934	0.671413	0.556255	0.472492	0.422774	0.33217	0.308874	0.334105	0.372954	0.427977	0.557815	0.746035	0.871558	0.959781	0.980197	0.949518	0.992017	1	0.97693	0.940735	0.887964	0.845601	0.824751	0.8157	0.79036	0.786728	0.738823	0.725904	0.760727	0.751328	0.718455	0.632008	0.551212	0.522858	0.471261	0.452175
	0.62005	0.62379	0.501079	0.522284	0.600652	0.611466	0.533071	0.380997	0.375295	0.415024	0.60182	0.689614	0.624818	0.498142	0.339736	0.293292	0.327986	0.319462	0.532724	0.670876	0.46604	0.474468	0.61214	0.635352	0.679678	0.812716	0.890066	0.883237	0.854594	0.960406	1	0.853102	0.834212	0.929257	0.807057	0.667896	0.593457	0.480212	0.497119	0.60772	0.820595	0.860666	0.829226	0.847576	0.803747	0.883618	0.861597	0.666267	0.533858
	0.513596	0.596092	0.71882	0.767728	0.750565	0.713637	0.670526	0.552614	0.474736	0.516353	0.611697	0.634707	0.624635	0.735281	0.708343	0.583599	0.625211	0.695621	0.810311	0.816378	0.712416	0.643125	0.562932	0.632196	0.702696	0.731047	0.759902	0.706163	0.698725	0.816164	1	0.957213	0.828626	0.795511	0.782345	0.758989	0.682281	0.688743	0.867421	0.917266	0.759595	0.694929	0.752674	0.746545	0.731701	0.613239	0.465697	0.523502	0.547174
	0.444863	0.598965	0.663791	0.544489	0.410861	0.397499	0.540712	0.716162	0.787012	0.728845	0.487733	0.312925	0.421045	0.503223	0.52555	0.574585	0.599232	0.622355	0.622539	0.639003	0.741817	0.821271	0.852013	0.810102	0.738164	0.679808	0.617026	0.60947	0.744111	0.891681	1	0.918835	0.681378	0.533464	0.420709	0.405907	0.461006	0.457122	0.440253	0.561046	0.652377	0.655222	0.68142	0.641586	0.578821	0.556209	0.455466	0.338248	0.309858
	0.347164	0.43279	0.464617	0.467538	0.460848	0.429414	0.420544	0.348438	0.279925	0.257143	0.185722	0.147781	0.141827	0.160249	0.18756	0.212723	0.235808	0.259713	0.257077	0.264814	0.260538	0.228675	0.231447	0.206109	0.164373	0.153941	0.224375	0.34592	0.550283	0.844295	1	0.967879	0.800482	0.612014	0.505482	0.514344	0.546512	0.516009	0.517969	0.53318	0.483006	0.41971	0.36563	0.316609	0.305545	0.271236	0.235116	0.218952	0.226072
	0.606971	0.654207	0.611674	0.52368	0.479013	0.587235	0.653333	0.621414	0.686645	0.754231	0.82514	0.821714	0.695784	0.624404	0.676294	0.818363	0.95758	0.861103	0.757908	0.927934	0.945616	0.841678	0.813183	0.836657	0.88997	0.945207	0.924411	0.785863	0.776678	0.923031	1	0.88611	0.752691	0.729443	0.734964	0.727527	0.665258	0.585824	0.578438	0.579292	0.623126	0.624095	0.647496	0.678258	0.683857	0.698415	0.746851	0.775801	0.708264
	0.591965	0.592899	0.61992	0.553577	0.587516	0.659736	0.738676	0.79226	0.682711	0.551883	0.521338	0.537611	0.629687	0.630552	0.404767	0.328429	0.397658	0.386399	0.432042	0.423787	0.398016	0.548346	0.601458	0.610517	0.633304	0.614964	0.660424	0.696904	0.781659	0.916515	1	0.985272	0.909625	0.83825	0.749454	0.687747	0.711069	0.765267	0.781352	0.702312	0.702083	0.710896	0.626191	0.600929	0.612633	0.722994	0.801452	0.829005	0.850651
	0.655912	0.76596	0.842514	0.701485	0.662027	0.624308	0.730039	0.892689	0.835936	0.818132	0.826551	0.682902	0.568192	0.708257	0.787902	0.79111	0.778236	0.668941	0.774028	0.954501	0.942008	0.832389	0.784698	0.769619	0.691256	0.707552	0.830685	0.820306	0.777883	0.909117	1	0.890049	0.83758	0.764107	0.549054	0.493287	0.571724	0.658427	0.777442	0.791401	0.822958	0.776248	0.705753	0.737216	0.696659	0.662048	0.694835	0.737994	0.773163
	0.455933	0.619145	0.793258	0.883282	0.958782	0.941937	0.843472	0.73492	0.613154	0.54076	0.650282	0.865476	0.963765	0.933114	0.825347	0.718028	0.720463	0.821977	0.91557	0.837286	0.683314	0.554609	0.469255	0.39676	0.257353	0.222781	0.31964	0.473837	0.592251	0.629496	0.807387	1	0.959442	0.839606	0.771767	0.777434	0.852518	0.95132	0.943591	0.870779	0.834843	0.825174	0.757506	0.575041	0.460224	0.429569	0.350344	0.296609	0.317232
	0.873882	0.765062	0.616128	0.425443	0.345798	0.302152	0.266887	0.306417	0.426791	0.45948	0.526551	0.582558	0.570798	0.461415	0.468876	0.617115	0.633039	0.570566	0.526787	0.517064	0.470576	0.523103	0.568706	0.580801	0.570347	0.446183	0.371811	0.349201	0.40596	0.560349	0.841912	1	0.84817	0.763056	0.842349	0.845754	0.823061	0.705629	0.563794	0.480883	0.396084	0.464527	0.544498	0.516314	0.470722	0.562342	0.613995	0.645846	0.727396
	0.162758	0.094793	0.13265	0.113655	0.022096	-0.0284407	-0.0222645	0.14859	0.2456	0.29027	0.331084	0.221621	0.118864	0.0886176	0.0753307	0.0541036	0.084914	0.118674	0.169931	0.177338	0.225834	0.29855	0.272928	0.265921	0.328634	0.412792	0.519967	0.681622	0.861188	0.934586	0.988347	1	0.8096	0.541627	0.345092	0.219993	0.189682	0.269739	0.289269	0.208541	0.199633	0.264096	0.297742	0.349237	0.335442	0.246414	0.156556	0.16084	0.255335
	0.709834	0.747628	0.772873	0.876935	0.855933	0.911052	0.958614	0.814466	0.652318	0.577601	0.582616	0.676092	0.787886	0.783612	0.667853	0.580602	0.490088	0.561778	0.651735	0.610049	0.568255	0.461386	0.285105	0.179345	0.13602	0.0816305	0.190175	0.329567	0.514045	0.749836	0.953686	1	0.910971	0.837578	0.676893	0.643177	0.816487	0.870501	0.741628	0.60291	0.482787	0.436288	0.504194	0.511172	0.470838	0.476863	0.552719	0.591649	0.520215
	0.291809	0.35072	0.338346	0.346901	0.360892	0.364977	0.397053	0.451275	0.446804	0.425983	0.41502	0.41623	0.393935	0.314053	0.309149	0.224966	0.0537113	0.0561379	0.147696	0.285638	0.223906	0.140431	0.123354	0.167244	0.389139	0.446723	0.393567	0.458714	0.617305	0.806065	0.953998	1	0.907881	0.772458	0.780019	0.784968	0.650084	0.525821	0.450425	0.39661	0.413782	0.453491	0.436318	0.32737	0.233675	0.247189	0.264603	0.295465	0.320816
	0.738986	0.598366	0.570597	0.54062	0.520522	0.500895	0.519124	0.562478	0.555804	0.599331	0.613139	0.503839	0.502824	0.650997	0.751912	0.643662	0.564148	0.58088	0.586451	0.598666	0.549778	0.497597	0.615222	0.740614	0.697423	0.706742	0.666388	0.595911	0.726023	0.875883	0.943411	1	0.862544	0.608783	0.592662	0.626785	0.668817	0.796289	0.823571	0.851429	0.907886	0.904065	0.952356	0.999073	0.802143	0.606152	0.601793	0.663357	0.821884
	0.38657	0.440298	0.524497	0.450226	0.4482	0.594153	0.722727	0.742225	0.80205	0.807317	0.699696	0.717953	0.724038	0.665086	0.58021	0.600487	0.729181	0.841512	0.870908	0.743332	0.762301	0.789047	0.641609	0.51976	0.418019	0.368768	0.474713	0.586122	0.709349	0.913302	0.992109	1	0.949574	0.911682	0.83749	0.69714	0.616717	0.494476	0.35682	0.39878	0.492728	0.439884	0.384717	0.431914	0.489566	0.445807	0.352119	0.256094	0.266293
	0.722843	0.786512	0.838197	0.830269	0.765321	0.759231	0.644516	0.596197	0.58637	0.577978	0.738175	0.906284	0.862219	0.809379	0.731008	0.577591	0.497649	0.463104	0.520384	0.459061	0.514305	0.800975	0.952525	0.976191	0.925734	0.854713	0.74998	0.811716	0.94765	0.959733	0.985616	1	0.903966	0.728328	0.741461	0.798309	0.779661	0.815376	0.722928	0.603329	0.509082	0.476915	0.463338	0.537414	0.720102	0.745347	0.667128	0.608704	0.580633
	0.442316	0.507303	0.463232	0.490403	0.473847	0.434671	0.472048	0.36059	0.228978	0.193523	0.111985	0.195041	0.370191	0.524521	0.685222	0.650163	0.575409	0.416873	0.274917	0.369002	0.415685	0.525241	0.630064	0.454175	0.299872	0.270191	0.206845	0.161634	0.32446	0.699537	0.956909	1	0.889564	0.627435	0.533904	0.62402	0.567113	0.578441	0.774148	0.613116	0.333786	0.320583	0.298686	0.379696	0.455771	0.412893	0.403353	0.33479	0.352317
	0.713967	0.650235	0.602413	0.559069	0.436369	0.363875	0.388737	0.354057	0.341803	0.377247	0.416915	0.589025	0.604902	0.409354	0.268538	0.210759	0.226862	0.264208	0.240844	0.144568	0.0660748	0.0588221	0.0447246	0.00383098	0.0620162	0.228481	0.41562	0.568787	0.627147	0.685975	0.87829	1	0.954653	0.842754	0.820324	0.774457	0.61642	0.542911	0.453553	0.358756	0.377237	0.486688	0.501807	0.441433	0.528385	0.570752	0.499003	0.473385	0.544131
	0.640492	0.619743	0.702319	0.74394	0.669636	0.509477	0.418072	0.517148	0.633687	0.774744	0.902786	0.887701	0.880801	0.734788	0.548267	0.531124	0.578317	0.567249	0.596354	0.760057	0.768683	0.794713	0.738139	0.495921	0.378295	0.454955	0.630672	0.682537	0.768056	0.90112	0.987143	1	0.91563	0.912315	0.876895	0.739712	0.701332	0.737169	0.607987	0.451584	0.428379	0.513019	0.511802	0.471088	0.452628	0.426389	0.431401	0.425337	0.541627
	0.649932	0.762311	0.845318	0.738773	0.567039	0.461949	0.313629	0.227804	0.19111	0.178972	0.172933	0.366991	0.57402	0.491985	0.302044	0.233977	0.270896	0.295106	0.246909	0.260344	0.327664	0.365682	0.347915	0.280063	0.235688	0.31498	0.436678	0.59982	0.722446	0.803373	0.953754	1	0.889997	0.675977	0.480092	0.437865	0.515093	0.496097	0.686581	0.93196	0.885745	0.895927	0.89541	0.745846	0.53138	0.402692	0.395774	0.456192	0.490614
	0.549761	0.473213	0.493362	0.555207	0.62421	0.675925	0.716174	0.696519	0.643181	0.754725	0.779728	0.782561	0.863552	0.866069	0.848706	0.694448	0.538873	0.395644	0.281658	0.219953	0.195067	0.195576	0.162174	0.193297	0.182373	0.258778	0.432541	0.594458	0.80696	0.926737	0.952602	1	0.986901	0.843802	0.707846	0.632333	0.610049	0.584632	0.473196	0.469654	0.596837	0.743204	0.857571	0.929735	0.872563	0.789359	0.729895	0.694288	0.742368
	0.477232	0.43536	0.339938	0.396811	0.462477	0.503731	0.5864	0.629917	0.610251	0.628103	0.650742	0.737617	0.830517	0.777573	0.715267	0.703061	0.742877	0.837528	0.901841	0.90277	0.900313	0.83439	0.666031	0.51983	0.476599	0.536904	0.678252	0.772846	0.921679	0.946393	0.896631	1	0.968005	0.896775	0.839127	0.679745	0.571537	0.569316	0.620664	0.615639	0.551086	0.420182	0.347257	0.43368	0.42124	0.441051	0.572188	0.556517	0.436622
	0.616276	0.614951	0.558068	0.529756	0.63527	0.660298	0.660815	0.740739	0.806788	0.786429	0.846986	0.969711	0.974713	0.988591	0.915844	0.7799	0.792791	0.841992	0.817259	0.851864	0.898512	0.719093	0.591061	0.628507	0.534181	0.524136	0.591847	0.665434	0.718584	0.802611	0.991703	1	0.934735	0.899236	0.85461	0.840939	0.801474	0.718013	0.622267	0.568788	0.565594	0.583703	0.546662	0.52702	0.561438	0.500865	0.36882	0.364583	0.50584
	0.619513	0.652344	0.564789	0.502572	0.504933	0.427641	0.31098	0.31183	0.46187	0.586223	0.653516	0.732059	0.726757	0.765841	0.778381	0.648093	0.511908	0.514114	0.575483	0.588009	0.619644	0.5884	0.618532	0.686313	0.641705	0.576744	0.553538	0.584184	0.769391	0.916323	0.937732	1	0.959891	0.716728	0.550748	0.55407	0.560146	0.556263	0.630113	0.696714	0.564248	0.447703	0.45264	0.515168	0.497198	0.531858	0.6184	0.537661	0.493108
	0.46928	0.485795	0.512488	0.515867	0.481071	0.361909	0.291327	0.299381	0.318984	0.4499	0.734688	0.902657	0.926614	0.868297	0.823402	0.832176	0.807231	0.705563	0.561981	0.478067	0.487483	0.58847	0.638904	0.578669	0.376974	0.308499	0.417672	0.584623	0.677806	0.695338	0.758712	0.865805	1	0.939771	0.801373	0.784304	0.791375	0.83483	0.799589	0.65717	0.604645	0.586275	0.540368	0.531083	0.525963	0.471516	0.403546	0.332376	0.340325
	0.543956	0.602451	0.723486	0.618666	0.449377	0.359588	0.257443	0.247478	0.205181	0.318376	0.439458	0.434514	0.555673	0.694931	0.720743	0.705553	0.580251	0.367792	0.203484	0.23561	0.36067	0.360076	0.384199	0.439665	0.454125	0.507994	0.593227	0.654638	0.68129	0.74152	0.81426	0.89642	1	0.905543	0.781405	0.910326	0.880356	0.712884	0.667863	0.646981	0.746159	0.814311	0.783019	0.802099	0.763925	0.649461	0.565008	0.580383	0.504841
	0.511805	0.499629	0.428677	0.441001	0.404186	0.344674	0.319153	0.204756	0.1473	0.238646	0.293964	0.330436	0.437291	0.544107	0.512422	0.456007	0.469856	0.591812	0.64914	0.565452	0.510855	0.499878	0.519169	0.486785	0.46734	0.558504	0.554419	0.501096	0.639139	0.757979	0.786942	0.940131	1	0.943777	0.901328	0.845532	0.863855	0.832242	0.735564	0.7148	0.691797	0.586718	0.432774	0.330038	0.291538	0.286134	0.314406	0.36473	0.348077
	0.71316	0.715386	0.761072	0.836736	0.894754	0.754851	0.692765	0.753652	0.750314	0.710924	0.700304	0.759273	0.726548	0.654209	0.617123	0.730954	0.78366	0.682029	0.65383	0.66941	0.610139	0.627209	0.841973	0.972088	0.991584	0.930559	0.735951	0.596576	0.643066	0.67232	0.681626	0.855929	1	0.905742	0.866534	0.872391	0.671459	0.633335	0.866963	0.971815	0.86374	0.809926	0.881479	0.867271	0.866534	0.931102	0.829135	0.728087	0.789933
	0.449103	0.39254	0.422645	0.397489	0.319966	0.347338	0.410875	0.545161	0.614598	0.593036	0.601251	0.672357	0.633927	0.520471	0.477333	0.518105	0.567249	0.456495	0.415213	0.480705	0.530464	0.617185	0.551112	0.429288	0.431811	0.454604	0.375995	0.328461	0.387854	0.439176	0.62303	0.859049	1	0.952244	0.856605	0.888098	0.895106	0.916829	0.950561	0.934733	0.888999	0.904017	0.89912	0.769358	0.621562	0.560717	0.432763	0.355659	0.430212
	0.70144	0.848442	0.877768	0.817879	0.92447	0.979142	0.810068	0.629645	0.595606	0.691955	0.871239	0.926826	0.774463	0.673247	0.868167	0.785903	0.514441	0.725981	0.904491	0.814995	0.780147	0.849319	0.917106	0.944997	0.981114	0.930763	0.948239	0.865366	0.852049	0.891949	0.844694	0.961128	1	0.852339	0.742164	0.724897	0.689269	0.690564	0.718397	0.613849	0.502464	0.576	0.502414	0.378113	0.481784	0.564547	0.561104	0.487441	0.454872
	0.619022	0.565867	0.505319	0.597973	0.598505	0.475664	0.41313	0.406455	0.363479	0.371024	0.415302	0.533417	0.703936	0.588785	0.443036	0.512185	0.563585	0.582375	0.530526	0.47993	0.558682	0.60593	0.631108	0.672096	0.614982	0.516506	0.473017	0.436165	0.358701	0.418864	0.659046	0.882643	1	0.943425	0.8272	0.768801	0.679393	0.728852	0.858512	0.792397	0.719588	0.781532	0.708301	0.548112	0.489398	0.404688	0.267303	0.317084	0.438177
	0.766865	0.695039	0.628715	0.683753	0.64239	0.630658	0.559549	0.494181	0.734018	0.933123	0.948071	0.933327	0.843949	0.752878	0.687943	0.723836	0.902196	0.889161	0.824886	0.78357	0.702111	0.787506	0.894719	0.804113	0.633677	0.736666	0.87742	0.810986	0.811929	0.902795	0.962639	0.991663	1	0.914622	0.826786	0.792078	0.712318	0.716749	0.747115	0.720355	0.738271	0.837958	0.967787	0.96886	0.867828	0.831827	0.770644	0.700181	0.742738
	0.197281	0.154125	0.159897	0.150184	0.116332	0.0767195	0.0415405	0.054362	0.0818837	0.159526	0.312278	0.493051	0.59817	0.585464	0.524373	0.459056	0.390969	0.273555	0.184782	0.150612	0.125978	0.125749	0.12015	0.188368	0.334293	0.415766	0.486144	0.570403	0.631671	0.762708	0.880539	0.971991	1	0.962308	0.934429	0.907847	0.810022	0.645058	0.4976	0.385592	0.380175	0.344283	0.24361	0.141349	0.0891725	0.0974489	0.172431	0.284049	0.279053
	0.311114	0.161521	0.300143	0.439025	0.431068	0.47558	0.576563	0.704954	0.711464	0.588828	0.661146	0.85795	0.920261	0.959981	0.981547	0.863713	0.828413	0.871459	0.843662	0.814035	0.786143	0.872517	0.944483	0.928126	0.905985	0.720207	0.654203	0.763327	0.769146	0.789838	0.889638	0.986962	1	0.980969	0.96366	0.886569	0.894356	0.910123	0.715647	0.550694	0.58361	0.701801	0.75561	0.786025	0.84963	0.893039	0.769856	0.609444	0.669273
	0.63604	0.70016	0.587968	0.491512	0.558425	0.562051	0.54565	0.519659	0.531901	0.620179	0.621405	0.445342	0.395741	0.520328	0.607962	0.723532	0.719286	0.67952	0.708353	0.630775	0.548614	0.516558	0.448839	0.441433	0.565469	0.678432	0.616083	0.555216	0.596036	0.635553	0.707861	0.884524	1	0.978819	0.866411	0.748605	0.788537	0.829851	0.799195	0.742724	0.682089	0.674045	0.63739	0.595608	0.568445	0.593362	0.697696	0.769382	0.723424
	0.587714	0.697348	0.756281	0.537652	0.607394	0.791521	0.750283	0.652493	0.309172	0.202221	0.607697	0.640789	0.303932	0.156132	0.137396	0.110509	0.228897	0.559421	0.687506	0.657017	0.661963	0.560733	0.44872	0.489153	0.868126	0.967343	0.567799	0.372131	0.384684	0.415333	0.644199	0.967015	1	0.885369	0.683175	0.455014	0.310386	0.28729	0.335503	0.429759	0.394921	0.287828	0.450678	0.724436	0.762631	0.531714	0.34176	0.353181	0.638859
	0.621367	0.587651	0.580656	0.561388	0.547333	0.513921	0.513136	0.514791	0.535069	0.591345	0.555261	0.517214	0.613388	0.79184	0.833348	0.737996	0.636353	0.564597	0.556566	0.509643	0.380669	0.391838	0.474511	0.440039	0.385126	0.360164	0.386893	0.460938	0.543043	0.708999	0.850326	0.909765	1	0.978791	0.871109	0.733192	0.525807	0.48005	0.556412	0.510027	0.489488	0.732969	0.890723	0.856722	0.824267	0.77834	0.731256	0.692526	0.71911
	0.351691	0.296611	0.324611	0.367906	0.409683	0.43127	0.411167	0.378028	0.383137	0.463673	0.620243	0.732191	0.76125	0.72563	0.59426	0.549932	0.57358	0.514901	0.451067	0.466567	0.48569	0.499141	0.489443	0.40997	0.320425	0.315672	0.475503	0.755161	0.849795	0.82968	0.838705	0.84577	0.932129	1	0.994058	0.967946	0.8937	0.81371	0.820939	0.801211	0.769196	0.810338	0.811095	0.684352	0.541182	0.454968	0.399632	0.365809	0.385562
	0.205174	0.176132	0.195941	0.210905	0.239048	0.24667	0.227639	0.273936	0.310354	0.334719	0.420105	0.465891	0.511837	0.639046	0.682393	0.672964	0.593313	0.501588	0.508954	0.457809	0.37241	0.346662	0.381215	0.393765	0.448032	0.59746	0.688543	0.714111	0.763756	0.843539	0.912706	0.943878	0.976665	1	0.992245	0.91929	0.831554	0.765042	0.601031	0.387446	0.246069	0.175365	0.136339	0.17216	0.282107	0.32388	0.306176	0.338836	0.362828
	0.291455	0.252123	0.221806	0.209191	0.186597	0.107049	0.15378	0.279551	0.420919	0.54653	0.554468	0.600114	0.814915	0.96735	0.94243	0.908934	0.846785	0.774732	0.764324	0.724393	0.737948	0.848587	0.845679	0.71298	0.581323	0.470452	0.434779	0.455244	0.405732	0.329013	0.425492	0.612561	0.816221	1	0.977009	0.863358	0.713659	0.671604	0.725283	0.661009	0.504075	0.454342	0.418011	0.337341	0.390762	0.481056	0.597457	0.596118	0.441979
	0.161199	0.325883	0.347762	0.157504	0.107208	0.217415	0.30574	0.245751	0.256678	0.36274	0.589998	0.822216	0.799683	0.807484	0.851752	0.936553	0.971693	0.885931	0.898174	0.842632	0.70045	0.501655	0.347941	0.386193	0.556955	0.578617	0.473739	0.600655	0.818915	0.835901	0.77967	0.839606	0.980835	1	0.869321	0.805343	0.701713	0.617771	0.608137	0.600375	0.562617	0.468517	0.399122	0.326362	0.338118	0.423463	0.316881	0.18386	0.21531
	0.418991	0.444842	0.618031	0.801081	0.857421	0.801655	0.715425	0.570488	0.434988	0.477774	0.419285	0.334819	0.409098	0.319002	0.258096	0.402269	0.649978	0.72103	0.610306	0.563781	0.592172	0.58141	0.49806	0.408111	0.295275	0.218945	0.115603	0.146191	0.307824	0.447406	0.538569	0.606478	0.816968	1	0.893932	0.611357	0.277153	0.0276838	0.0166614	0.0670735	0.0651593	0.215436	0.416106	0.402601	0.444213	0.43056	0.371412	0.359246	0.434566
	0.50704	0.514962	0.539102	0.607404	0.689712	0.600267	0.490201	0.476891	0.548679	0.660214	0.653841	0.580242	0.561606	0.651085	0.839861	0.879716	0.780871	0.790922	0.82389	0.806558	0.776658	0.719086	0.722309	0.747717	0.822677	0.831025	0.812145	0.844694	0.822168	0.839352	0.842663	0.820141	0.896807	1	0.964223	0.919279	0.980997	0.971741	0.875364	0.710503	0.644751	0.66984	0.674921	0.719874	0.681382	0.658673	0.747275	0.702377	0.570115
	0.767492	0.729835	0.72019	0.778536	0.627778	0.496373	0.632403	0.723829	0.710128	0.759845	0.89605	0.936366	0.946648	0.896548	0.750331	0.778413	0.856757	0.787214	0.770731	0.797032	0.677209	0.688915	0.771796	0.798968	0.899153	0.784281	0.687191	0.797018	0.890169	0.909828	0.850907	0.842857	0.93381	1	0.966601	0.919003	0.761918	0.708615	0.772061	0.751876	0.735775	0.782047	0.863149	0.709223	0.752968	0.894025	0.71831	0.696942	0.829317
	0.653787	0.7849	0.81995	0.825656	0.691679	0.453795	0.381131	0.475634	0.464945	0.18697	0.269803	0.502384	0.441861	0.361926	0.334354	0.429295	0.571151	0.58895	0.659973	0.833888	0.816527	0.764538	0.850211	0.767383	0.631252	0.585414	0.444865	0.417461	0.519569	0.491791	0.435672	0.683049	0.975748	1	0.957205	0.841313	0.710301	0.554466	0.48532	0.516745	0.461282	0.380271	0.33511	0.258929	0.440188	0.581863	0.502779	0.595188	0.6471
	0.620563	0.556131	0.502809	0.493764	0.516269	0.442881	0.385808	0.381305	0.323971	0.317704	0.289363	0.215095	0.169482	0.122358	0.131745	0.162362	0.144741	0.0827062	0.0770477	0.131319	0.176309	0.25086	0.346456	0.494663	0.598729	0.674776	0.805618	0.857533	0.859681	0.831044	0.81451	0.886071	0.967788	1	0.942097	0.878549	0.805178	0.675981	0.588099	0.563708	0.561346	0.563374	0.585428	0.585352	0.557537	0.555189	0.5409	0.522203	0.568644
	0.466594	0.507326	0.641263	0.781709	0.671096	0.494881	0.426807	0.427484	0.287532	0.3768	0.523748	0.43219	0.293451	0.186817	0.206611	0.417755	0.520693	0.43985	0.447409	0.5252	0.598199	0.55069	0.475076	0.469024	0.528585	0.525412	0.470572	0.548873	0.554988	0.414039	0.290111	0.488579	0.888561	1	0.872928	0.734951	0.533458	0.39184	0.392965	0.505266	0.657023	0.895714	0.991536	0.727416	0.520979	0.511012	0.543929	0.553522	0.428842
	0.394817	0.429914	0.621036	0.685684	0.717522	0.738584	0.709912	0.818423	0.856155	0.736587	0.801146	0.888108	0.605899	0.521876	0.528956	0.635279	0.955381	0.930273	0.868598	0.971261	0.903115	0.713377	0.584091	0.602205	0.750066	0.863912	0.903285	0.858456	0.755965	0.688504	0.673303	0.740913	0.924726	1	0.789944	0.763415	0.785731	0.634182	0.605967	0.633189	0.655045	0.641064	0.482934	0.390153	0.41761	0.362336	0.347292	0.334619	0.317766
	0.61363	0.618082	0.588845	0.645809	0.715681	0.658065	0.546939	0.454578	0.341135	0.434287	0.599955	0.631279	0.704423	0.7987	0.68256	0.531443	0.651882	0.712136	0.639756	0.598013	0.443589	0.489581	0.644242	0.559692	0.476326	0.485173	0.545198	0.511537	0.481266	0.601807	0.812522	0.909116	0.983556	1	0.904179	0.848182	0.867667	0.901016	0.854508	0.804037	0.69277	0.791428	0.943533	0.859403	0.663628	0.551685	0.70918	0.840193	0.736698
	0.4705	0.479852	0.388985	0.334661	0.381967	0.365807	0.291228	0.309808	0.399642	0.51112	0.524762	0.51328	0.489467	0.490161	0.548076	0.603926	0.680431	0.702142	0.716828	0.656746	0.572729	0.613913	0.636508	0.62269	0.649227	0.674936	0.672037	0.598631	0.569195	0.633508	0.820419	0.894553	0.803815	0.920213	1	0.937945	0.92908	0.943913	0.947291	0.829242	0.566784	0.478904	0.519158	0.561356	0.56116	0.592243	0.6065	0.434503	0.362975
	0.346766	0.291823	0.165836	0.0983316	0.11271	0.143171	0.185172	0.0463836	-0.0590508	0.0110827	0.0504289	0.10457	0.124272	0.058943	0.01713	0.103286	0.12505	0.0500959	0.0655123	0.136266	0.277206	0.288778	0.198209	0.167628	0.141174	0.0883173	0.159496	0.27812	0.299607	0.446179	0.562429	0.597009	0.743276	0.908323	1	0.950442	0.737212	0.577244	0.480407	0.311987	0.188419	0.235964	0.265899	0.227768	0.198376	0.181398	0.131006	-0.00212987	0.0785088
	0.382173	0.461392	0.554317	0.484715	0.443765	0.457908	0.372133	0.307634	0.358526	0.510347	0.64658	0.798717	0.858039	0.896044	0.884555	0.794122	0.831132	0.867982	0.74074	0.669834	0.679923	0.730978	0.718688	0.694293	0.697866	0.675908	0.749777	0.782005	0.735394	0.772152	0.820148	0.858615	0.909351	0.963482	1	0.89483	0.795271	0.762162	0.860943	0.862962	0.805036	0.836495	0.810815	0.784054	0.653338	0.516089	0.539498	0.509743	0.431037
	0.731832	0.805058	0.88464	0.891026	0.784929	0.856684	0.901377	0.798216	0.717258	0.594155	0.573564	0.540253	0.470601	0.360795	0.405818	0.529802	0.436934	0.443453	0.590899	0.672862	0.689081	0.747359	0.825558	0.93839	0.972758	0.850081	0.784096	0.806363	0.785464	0.756107	0.829904	0.875212	0.873904	0.884055	1	0.95802	0.810352	0.854348	0.837126	0.754988	0.703002	0.677613	0.677301	0.56111	0.46494	0.484666	0.630235	0.677054	0.560045
	0.669608	0.562416	0.525773	0.456984	0.579902	0.65246	0.5911	0.755523	0.756059	0.45888	0.504722	0.63004	0.526593	0.583372	0.676525	0.551643	0.527917	0.643739	0.501449	0.400438	0.564097	0.672356	0.707845	0.695867	0.627856	0.430742	0.148929	0.305461	0.621101	0.617214	0.592049	0.542916	0.547726	0.907669	1	0.849163	0.809413	0.74745	0.608272	0.628649	0.680105	0.710315	0.782673	0.454218	0.263032	0.656268	0.857204	0.725715	0.757763
	0.729252	0.788891	0.790331	0.666623	0.677227	0.816196	0.804496	0.72574	0.558576	0.395103	0.45017	0.514697	0.631844	0.695073	0.579571	0.543989	0.525692	0.465456	0.389849	0.343224	0.359679	0.521512	0.702945	0.694875	0.670544	0.742928	0.71996	0.638819	0.617707	0.558949	0.532584	0.640011	0.80998	0.938579	1	0.988716	0.894965	0.760339	0.705244	0.760651	0.801646	0.837112	0.845735	0.800809	0.727767	0.688756	0.676246	0.589049	0.625576
	0.544025	0.67488	0.619209	0.505901	0.469104	0.529554	0.432225	0.297415	0.292259	0.322727	0.350144	0.339724	0.323989	0.269044	0.237613	0.313306	0.305136	0.271465	0.2648	0.28378	0.350744	0.346294	0.311098	0.315806	0.291439	0.194716	0.171812	0.202219	0.244804	0.371672	0.480998	0.590484	0.780917	0.94249	1	0.900046	0.682683	0.540291	0.530092	0.489228	0.355974	0.384223	0.397141	0.347748	0.353164	0.361809	0.305854	0.250732	0.235698
	0.391959	0.381566	0.315834	0.34247	0.352721	0.302005	0.242246	0.199994	0.200679	0.211294	0.209776	0.199672	0.148903	0.0897024	0.0571093	0.0556043	0.0589874	0.0515292	0.0672141	0.0782145	0.0711713	0.0511686	0.0315831	0.0485452	0.0610746	0.03992	0.00844601	0.031546	0.149476	0.296528	0.464506	0.603816	0.716605	0.896126	1	0.902798	0.720474	0.593748	0.56306	0.533909	0.486098	0.413563	0.324438	0.27181	0.234353	0.246598	0.262911	0.244948	0.22017
	0.554019	0.552177	0.575572	0.697559	0.780659	0.783824	0.76843	0.735446	0.651321	0.51414	0.410551	0.463785	0.697395	0.882993	0.78512	0.577967	0.446073	0.369303	0.343982	0.310718	0.309595	0.3953	0.394565	0.311123	0.357223	0.389367	0.361078	0.349746	0.364551	0.462177	0.476935	0.521196	0.719611	0.903596	1	0.993351	0.891272	0.780382	0.768541	0.863854	0.869169	0.696814	0.5361	0.54022	0.682783	0.818074	0.740654	0.543896	0.440991
	0.66128	0.641434	0.61445	0.548923	0.534057	0.430694	0.346543	0.34349	0.291903	0.23802	0.293504	0.38268	0.373629	0.317796	0.208738	0.120587	0.162156	0.284008	0.41638	0.495843	0.482942	0.484434	0.595521	0.707124	0.801093	0.89706	0.95702	0.979372	0.88386	0.794726	0.793069	0.852189	0.899177	0.949259	1	0.960501	0.853845	0.774759	0.708239	0.678756	0.660082	0.502252	0.411567	0.488836	0.538025	0.545899	0.498307	0.423582	0.487553
	0.723167	0.60164	0.482937	0.394933	0.376113	0.421081	0.533256	0.579247	0.620814	0.564554	0.554464	0.606364	0.574099	0.600426	0.611068	0.605564	0.705408	0.773319	0.595414	0.524223	0.667016	0.676453	0.632296	0.570913	0.4366	0.36187	0.323976	0.429752	0.520681	0.53199	0.576149	0.5361	0.716567	0.936966	1	0.906202	0.718571	0.654432	0.638383	0.539573	0.41203	0.563534	0.728409	0.746955	0.811449	0.912179	0.895475	0.78224	0.845274
	0.339748	0.341981	0.302954	0.385593	0.412565	0.300591	0.152762	0.0701093	0.0302297	0.00781831	-0.0175154	-0.042284	-0.00539217	0.102699	0.232937	0.273865	0.312545	0.250337	0.315112	0.444415	0.28109	0.178439	0.270255	0.46611	0.643114	0.615631	0.562276	0.539266	0.58009	0.73498	0.763639	0.715226	0.745588	0.942441	1	0.776484	0.66855	0.612289	0.572292	0.536684	0.458506	0.418578	0.368898	0.250881	0.0126138	-0.130849	-0.0997351	-0.090832	-0.00857519
	0.721362	0.783347	0.755927	0.723672	0.665515	0.613038	0.640742	0.550708	0.527688	0.777616	0.884025	0.775881	0.754146	0.859182	0.836203	0.706223	0.62918	0.681174	0.745205	0.827377	0.834735	0.738149	0.528704	0.50783	0.732687	0.724125	0.740154	0.735243	0.631602	0.533017	0.645245	0.839696	0.776819	0.917093	1	0.909518	0.948368	0.954134	0.993777	0.991744	0.953491	0.884516	0.748898	0.607606	0.67222	0.79846	0.670367	0.643485	0.723068
	0.357572	0.2575	0.22505	0.292551	0.309346	0.296508	0.351525	0.423787	0.461402	0.452213	0.42772	0.453723	0.524031	0.589577	0.532188	0.476499	0.491652	0.481696	0.530399	0.619633	0.723465	0.809449	0.829462	0.918711	0.924247	0.643911	0.394119	0.336116	0.361505	0.486771	0.559761	0.564487	0.645716	0.716347	0.847066	1	0.964036	0.898004	0.921826	0.884545	0.768144	0.674494	0.618255	0.640977	0.611456	0.536562	0.526048	0.571627	0.604902
	0.987252	0.768094	0.697066	0.690159	0.562039	0.534993	0.538155	0.568819	0.603511	0.529284	0.557226	0.793402	0.866137	0.866245	0.855263	0.684966	0.683706	0.873836	0.968783	0.882365	0.836609	0.7809	0.682977	0.684714	0.693456	0.779823	0.852927	0.817645	0.861336	0.921206	0.821293	0.653865	0.591616	0.782601	0.991966	1	0.90437	0.903182	0.904186	0.656612	0.672086	0.801468	0.760596	0.80678	0.921271	0.861141	0.713858	0.610443	0.703922
	0.13392	0.150485	0.18354	0.23363	0.230838	0.165539	0.132492	0.183463	0.17899	0.149874	0.217494	0.317544	0.431387	0.569075	0.643835	0.685644	0.710654	0.741177	0.800899	0.776454	0.732383	0.707202	0.716619	0.675795	0.560915	0.539011	0.534298	0.476331	0.437629	0.445721	0.525549	0.639566	0.763984	0.873547	0.949591	1	0.88917	0.695389	0.543123	0.437549	0.422282	0.408596	0.336359	0.317395	0.317616	0.287559	0.242634	0.187768	0.165704
	0.698935	0.655222	0.522867	0.550189	0.689237	0.672805	0.584267	0.623058	0.757775	0.789407	0.761169	0.702455	0.496958	0.408929	0.434058	0.448879	0.477755	0.509496	0.507052	0.48309	0.521422	0.518181	0.506457	0.467803	0.347981	0.27731	0.293546	0.372675	0.440063	0.587896	0.754501	0.737704	0.770814	0.851814	0.932997	1	0.948254	0.889958	0.863437	0.784491	0.759159	0.758455	0.635119	0.521322	0.434026	0.412131	0.407382	0.36961	0.420234
	0.443375	0.392287	0.324779	0.378879	0.444315	0.402472	0.424606	0.496947	0.555569	0.508215	0.363384	0.242217	0.167197	0.156688	0.139835	0.0738511	0.017411	0.0137607	0.0666415	0.124332	0.142242	0.136386	0.226528	0.278656	0.264564	0.290049	0.267767	0.268995	0.337074	0.437705	0.56212	0.645811	0.723467	0.826972	0.972198	1	0.954693	0.995867	0.939399	0.791577	0.722645	0.753001	0.748604	0.703198	0.643825	0.565273	0.518303	0.549613	0.564019
	0.362964	0.403914	0.380852	0.323977	0.28444	0.284126	0.232909	0.20494	0.185925	0.11164	0.126361	0.231503	0.373341	0.437492	0.331624	0.238317	0.266206	0.236668	0.1514	0.155055	0.220847	0.245814	0.23016	0.260523	0.294795	0.347318	0.322184	0.194448	0.0854724	0.042979	0.0794243	0.203182	0.475467	0.747591	0.944103	1	0.793761	0.616513	0.610739	0.562905	0.505848	0.52763	0.520325	0.552248	0.623011	0.686878	0.730676	0.637162	0.472637
	0.517817	0.357229	0.456122	0.49599	0.399827	0.453716	0.534235	0.452023	0.497391	0.547032	0.526706	0.629154	0.542622	0.483389	0.500098	0.486767	0.518065	0.458061	0.421976	0.43351	0.42697	0.311512	0.215969	0.272784	0.193353	0.14086	0.0708059	-0.0350708	0.057596	0.0789646	0.0781027	0.158778	0.274883	0.590167	0.941701	1	0.852978	0.740472	0.641112	0.373971	0.141913	0.158844	0.22216	0.291537	0.539161	0.661058	0.71345	0.823826	0.791328
	0.695985	0.761704	0.748882	0.707067	0.594294	0.541607	0.503745	0.433002	0.330522	0.17502	0.106318	0.162385	0.298158	0.342873	0.421858	0.552744	0.589813	0.681881	0.740077	0.631573	0.633441	0.701604	0.638486	0.635848	0.591547	0.342562	0.163788	0.083953	0.0806354	0.0949167	0.11486	0.214269	0.433276	0.664823	0.870321	1	0.866761	0.790629	0.839995	0.776201	0.686006	0.693634	0.740271	0.676071	0.598261	0.615892	0.608633	0.547336	0.502301
	0.267854	0.301122	0.367685	0.395638	0.407962	0.39178	0.366953	0.343834	0.381128	0.364208	0.324141	0.476002	0.602726	0.471624	0.514117	0.547591	0.522934	0.541374	0.47144	0.519651	0.511072	0.544505	0.624181	0.612635	0.603083	0.529924	0.597981	0.616172	0.549224	0.682025	0.874552	0.867131	0.797284	0.829381	0.873208	1	0.894546	0.610094	0.575852	0.553783	0.449399	0.388508	0.421548	0.491088	0.396006	0.456088	0.503038	0.37099	0.35127
	0.450778	0.285374	0.180227	0.150598	0.0643623	0.115241	0.29967	0.34652	0.325434	0.220961	0.248722	0.482426	0.565334	0.596945	0.623701	0.588329	0.593739	0.622641	0.696682	0.729124	0.618425	0.635117	0.735532	0.710008	0.64932	0.547963	0.483887	0.519911	0.485362	0.445329	0.56968	0.648724	0.729572	0.758653	0.853012	1	0.906945	0.674792	0.648272	0.748632	0.698961	0.676347	0.669755	0.708575	0.758475	0.811952	0.781237	0.631855	0.671562
	0.330229	0.332279	0.356397	0.390619	0.306324	0.24923	0.301183	0.287862	0.253712	0.310355	0.390443	0.457581	0.511029	0.500954	0.452745	0.43399	0.433166	0.327178	0.242341	0.320244	0.418763	0.494399	0.502193	0.552982	0.624728	0.637653	0.7483	0.894956	0.859301	0.77304	0.634353	0.52788	0.636337	0.769681	0.964824	1	0.859964	0.707316	0.63881	0.657003	0.631543	0.706919	0.744172	0.581666	0.430174	0.369302	0.33487	0.312998	0.317498
	0.709326	0.760423	0.723238	0.670848	0.591931	0.506484	0.579103	0.677086	0.646092	0.631651	0.582064	0.507891	0.540547	0.504229	0.539228	0.532164	0.483313	0.525435	0.59963	0.550818	0.588805	0.635766	0.687338	0.848887	0.825374	0.743699	0.650693	0.596162	0.755844	0.772213	0.636483	0.692768	0.772534	0.854356	0.933605	1	0.919378	0.715414	0.764783	0.895366	0.790874	0.684962	0.600471	0.602526	0.621538	0.481593	0.513245	0.628865	0.610522
	0.622391	0.595082	0.582695	0.647772	0.57392	0.369651	0.285135	0.347323	0.45255	0.467201	0.48562	0.538504	0.525941	0.505503	0.560251	0.618857	0.680919	0.769433	0.821819	0.825929	0.750243	0.68866	0.673007	0.668693	0.572513	0.383829	0.289094	0.284495	0.386475	0.441003	0.419858	0.542814	0.783754	0.854456	0.906059	1	0.959008	0.919041	0.794669	0.587682	0.508246	0.481387	0.477942	0.467299	0.592363	0.877556	0.910142	0.839825	0.779276
	0.576634	0.417498	0.344437	0.357571	0.268584	0.186954	0.185164	0.243169	0.205025	0.155574	0.176122	0.23987	0.272925	0.266273	0.330736	0.297943	0.218801	0.271235	0.328105	0.395929	0.415225	0.372113	0.344568	0.340591	0.521346	0.710924	0.692131	0.702586	0.697008	0.56681	0.553791	0.606947	0.734133	0.855119	0.92611	1	0.976907	0.875271	0.802189	0.799614	0.802962	0.664257	0.596629	0.72874	0.75331	0.726952	0.835678	0.896991	0.876776
	0.793637	0.701297	0.601397	0.583555	0.629868	0.688795	0.713787	0.678179	0.624923	0.601728	0.599358	0.601301	0.593557	0.525666	0.458378	0.504391	0.597725	0.659727	0.719636	0.714464	0.634522	0.648968	0.738006	0.648433	0.65146	0.738537	0.62514	0.628705	0.672004	0.677181	0.715542	0.732365	0.701479	0.714125	0.854005	1	0.983769	0.899963	0.89164	0.849058	0.906835	0.880192	0.818349	0.803724	0.79531	0.907955	0.868532	0.815745	0.863982
	0.478955	0.400112	0.367549	0.360528	0.423568	0.477067	0.504415	0.647338	0.737988	0.65262	0.627606	0.66463	0.566019	0.444367	0.400161	0.393863	0.394625	0.411811	0.381809	0.293913	0.32191	0.470436	0.573497	0.609171	0.570447	0.553603	0.546675	0.54799	0.625966	0.579527	0.457375	0.438348	0.533888	0.779849	0.94663	1	0.966213	0.767817	0.655298	0.677614	0.789226	0.771173	0.541393	0.41203	0.341273	0.350642	0.363962	0.293341	0.325644
	0.528581	0.539081	0.587275	0.570642	0.55187	0.546636	0.529521	0.531827	0.543421	0.532527	0.569627	0.547508	0.551416	0.606935	0.605898	0.523855	0.516427	0.497085	0.518714	0.662914	0.565223	0.600033	0.7883	0.828496	0.767635	0.635109	0.572302	0.562943	0.649466	0.700498	0.64427	0.669488	0.814217	0.869676	0.901576	1	0.976058	0.940314	0.865708	0.781079	0.812871	0.877773	0.835104	0.713437	0.61895	0.58619	0.553023	0.549118	0.567632
	0.566565	0.530924	0.468323	0.530746	0.670317	0.715369	0.676949	0.591983	0.489556	0.414391	0.331078	0.441713	0.71865	0.783141	0.601146	0.475351	0.4976	0.487172	0.411622	0.381889	0.31212	0.245665	0.275821	0.344244	0.330076	0.220628	0.19918	0.252657	0.286706	0.366748	0.455928	0.470345	0.425807	0.528628	0.836689	1	0.918073	0.775578	0.698077	0.629638	0.515246	0.450944	0.405888	0.447964	0.475781	0.391006	0.397591	0.373018	0.351448
	0.500175	0.431599	0.348096	0.417175	0.434648	0.394675	0.419676	0.330601	0.25276	0.244521	0.182186	0.231615	0.385108	0.44377	0.507051	0.551454	0.503436	0.493388	0.425796	0.324461	0.316514	0.314484	0.294371	0.257937	0.233689	0.267019	0.318375	0.410487	0.575933	0.699444	0.733814	0.796802	0.872887	0.914546	0.961568	1	0.94993	0.780938	0.77177	0.915594	0.932	0.851798	0.760618	0.668539	0.537249	0.364337	0.319264	0.342804	0.35727
	0.36808	0.248815	0.179414	0.124072	0.0918862	0.106146	0.127669	0.158521	0.201097	0.358924	0.552273	0.55757	0.564667	0.53887	0.43192	0.395895	0.388406	0.392866	0.360221	0.341289	0.353277	0.267991	0.211824	0.220666	0.274757	0.374894	0.473589	0.608885	0.7174	0.662258	0.649558	0.774935	0.790089	0.757534	0.871335	0.991287	1	0.995261	0.992953	0.943074	0.856241	0.827084	0.765335	0.685769	0.640457	0.637268	0.730899	0.716391	0.599233
	0.659288	0.559622	0.592263	0.66707	0.666471	0.557327	0.455714	0.404704	0.432427	0.525464	0.602133	0.711681	0.710256	0.648211	0.754648	0.885776	0.852321	0.749462	0.642773	0.563388	0.570533	0.630092	0.61494	0.487775	0.394952	0.424764	0.453262	0.430801	0.479363	0.543442	0.646372	0.679375	0.652167	0.646768	0.768979	0.96422	1	0.964751	0.93407	0.946748	0.999836	0.998494	0.972059	0.945235	0.902593	0.882003	0.841684	0.84874	0.879563
	0.420962	0.232518	0.180859	0.217861	0.193177	0.159752	0.149148	0.146135	0.22246	0.253238	0.258508	0.271565	0.389314	0.483525	0.397213	0.358326	0.34436	0.271909	0.253057	0.271131	0.332286	0.363082	0.298351	0.341849	0.440172	0.484106	0.49465	0.539942	0.570488	0.511485	0.469123	0.481997	0.465444	0.527586	0.713621	0.88321	1	0.984363	0.947854	0.992523	0.97679	0.929833	0.875691	0.808768	0.818469	0.897924	0.952786	0.963675	0.89451
	0.65742	0.644353	0.432201	0.627213	0.937608	0.87	0.775646	0.809752	0.780804	0.721029	0.765863	0.705835	0.779934	0.953968	0.992413	0.894952	0.760488	0.61659	0.616786	0.794135	0.937348	0.995404	0.953695	0.937962	0.952541	0.772139	0.620747	0.674429	0.817666	0.814206	0.873576	0.984168	0.931311	0.934967	0.912908	0.992402	1	0.831189	0.815209	0.844568	0.741512	0.796528	0.80662	0.819903	0.984934	0.994669	0.919019	0.828406	0.777381
	0.715209	0.838251	0.862395	0.815415	0.861389	0.838932	0.575047	0.332177	0.31975	0.367444	0.449323	0.706814	0.771842	0.80031	0.806622	0.82979	0.88014	0.794654	0.732279	0.710503	0.71452	0.603002	0.470686	0.404581	0.418889	0.601413	0.735479	0.68999	0.640946	0.745229	0.824436	0.841286	0.917315	0.842275	0.818404	0.955961	1	0.861942	0.736563	0.765734	0.811405	0.791998	0.724807	0.634695	0.646547	0.683214	0.598357	0.447681	0.403414
	0.413816	0.289658	0.209583	0.174626	0.209402	0.292124	0.294772	0.218197	0.14871	0.0795765	0.0823019	0.125324	0.151362	0.251799	0.332994	0.394196	0.267948	0.100611	0.136588	0.107914	0.108403	0.235453	0.292267	0.319458	0.437225	0.508143	0.551903	0.625346	0.631863	0.624712	0.66587	0.764531	0.792147	0.774578	0.80525	0.889216	1	0.967382	0.882744	0.791471	0.765193	0.892404	0.936057	0.795275	0.719476	0.665152	0.575886	0.655846	0.721527
	0.86964	0.922022	0.970227	0.969265	0.817413	0.769232	0.832698	0.870547	0.952704	0.948015	0.800762	0.688673	0.728236	0.85699	0.894988	0.838898	0.850367	0.855423	0.942447	0.953806	0.771372	0.734752	0.755377	0.830996	0.983263	0.908867	0.692486	0.627268	0.669203	0.67376	0.707525	0.740706	0.826036	0.840931	0.806956	0.929536	1	0.880529	0.692895	0.722975	0.764703	0.628887	0.591155	0.609893	0.507677	0.482591	0.622389	0.7278	0.737814
	0.150296	0.149271	0.18738	0.167532	0.16002	0.141903	0.0736175	0.115214	0.175134	0.212152	0.216226	0.160821	0.144846	0.174834	0.239246	0.250251	0.181645	0.144056	0.102639	0.106289	0.234991	0.398853	0.59702	0.679242	0.642116	0.635309	0.575877	0.516528	0.568647	0.643126	0.693877	0.777296	0.748773	0.695266	0.800975	0.968962	1	0.956533	0.950954	0.914294	0.777631	0.66372	0.560674	0.420513	0.343843	0.257464	0.190621	0.179136	0.206598
	0.482553	0.390181	0.362361	0.435555	0.390374	0.280623	0.305051	0.366496	0.438176	0.52739	0.551749	0.560953	0.43977	0.344764	0.344092	0.408844	0.466889	0.360834	0.337489	0.400316	0.474021	0.518198	0.514845	0.489082	0.474745	0.412777	0.330166	0.32722	0.388454	0.422166	0.380091	0.407318	0.538234	0.713372	0.850693	0.937984	1	0.94925	0.910133	0.885495	0.78536	0.768769	0.846521	0.810696	0.646456	0.507025	0.374965	0.342565	0.392886
	0.581434	0.591164	0.591097	0.60592	0.620578	0.584659	0.47789	0.444299	0.461885	0.446405	0.3966	0.380407	0.400078	0.348988	0.287147	0.290015	0.313289	0.399002	0.505926	0.596728	0.690749	0.717783	0.692128	0.625088	0.533402	0.434609	0.310264	0.255349	0.291933	0.38672	0.513906	0.523064	0.497752	0.558362	0.637874	0.77917	0.91951	1	0.99009	0.875667	0.874214	0.940811	0.855292	0.699158	0.631164	0.590262	0.526915	0.528868	0.516889
	0.618569	0.762715	0.625706	0.585072	0.744712	0.637344	0.468512	0.496078	0.556758	0.668659	0.713755	0.611957	0.456595	0.345003	0.317282	0.193999	0.175631	0.311844	0.341146	0.379228	0.391838	0.330647	0.369663	0.414853	0.389983	0.416035	0.447843	0.574766	0.732897	0.829878	0.852726	0.808883	0.726803	0.710916	0.828979	0.940791	0.945529	1	0.993008	0.872748	0.78262	0.663206	0.477778	0.322824	0.298719	0.263438	0.263207	0.212348	0.155109
	0.185186	0.049185	-0.0493174	-0.0758994	0.0150565	0.177731	0.226662	0.205995	0.171941	0.120249	0.114613	0.28489	0.526964	0.549857	0.538722	0.578503	0.613008	0.739031	0.79918	0.732673	0.637735	0.602746	0.572173	0.544184	0.477549	0.300349	0.120941	0.0482223	0.0818837	0.133851	0.177725	0.315803	0.514872	0.625724	0.746082	0.883352	0.997848	1	0.762623	0.550135	0.482054	0.515984	0.516345	0.481776	0.513406	0.502528	0.481612	0.382294	0.3498
	0.278796	0.397102	0.371394	0.280401	0.255413	0.249148	0.155585	0.11226	0.123653	0.132204	0.129028	0.0945873	0.0633307	0.119522	0.182628	0.181555	0.151475	0.120578	0.142686	0.104451	0.109392	0.129955	0.116985	0.142106	0.180241	0.224502	0.218124	0.212191	0.308003	0.484299	0.656512	0.777782	0.840562	0.844608	0.866658	0.847264	0.891222	1	0.938341	0.783322	0.67724	0.621519	0.541375	0.430209	0.323737	0.222003	0.152846	0.170537	0.156111
	0.656698	0.62019	0.61747	0.716126	0.64824	0.613306	0.600627	0.496439	0.358866	0.357845	0.610565	0.727101	0.648154	0.537224	0.555537	0.617697	0.607257	0.511198	0.419061	0.362825	0.271227	0.232453	0.287441	0.322942	0.283004	0.311606	0.315479	0.24236	0.19493	0.223095	0.316583	0.374359	0.484583	0.595489	0.737636	0.820367	0.879493	1	0.929812	0.818797	0.718776	0.714992	0.71036	0.726433	0.8607	0.856881	0.843264	0.860369	0.72387
	0.372484	0.337207	0.327332	0.281937	0.280215	0.329799	0.310809	0.252029	0.253022	0.293989	0.301332	0.277659	0.242893	0.203935	0.302173	0.422671	0.391391	0.388565	0.382963	0.304876	0.252006	0.240346	0.208445	0.172701	0.150522	0.13618	0.161996	0.191058	0.178692	0.202666	0.344421	0.559636	0.748191	0.897522	0.958461	0.926154	0.953654	1	0.957616	0.875268	0.934367	0.970709	0.821803	0.650683	0.583529	0.579929	0.54691	0.549638	0.557667
	0.382985	0.449086	0.458052	0.420628	0.379007	0.298444	0.345358	0.398129	0.441965	0.43913	0.419281	0.520638	0.567413	0.539421	0.663541	0.923726	0.898127	0.603236	0.45856	0.460324	0.450843	0.342086	0.247918	0.28092	0.385787	0.398633	0.317041	0.341046	0.309095	0.32983	0.461088	0.449938	0.431769	0.549372	0.726931	0.838323	0.877089	1	0.988449	0.689565	0.586319	0.697934	0.682203	0.511585	0.322681	0.360643	0.427556	0.304606	0.18563
	0.420431	0.330765	0.300942	0.366238	0.386515	0.355017	0.380249	0.422345	0.534291	0.522946	0.561788	0.535758	0.451481	0.453055	0.504921	0.598645	0.550207	0.44777	0.315064	0.309132	0.387693	0.473285	0.565118	0.598649	0.65543	0.628838	0.567943	0.638619	0.65181	0.632977	0.575588	0.532802	0.572063	0.677155	0.792952	0.84005	0.999481	1	0.759559	0.677062	0.604201	0.494757	0.476832	0.433532	0.425867	0.424262	0.433032	0.488827	0.469771
	0.332971	0.363719	0.364404	0.357518	0.310708	0.255596	0.198636	0.151473	0.15544	0.221675	0.276592	0.379113	0.535854	0.600956	0.497713	0.296276	0.178796	0.124347	0.0969117	0.11086	0.0975741	0.0830203	0.135521	0.204799	0.15725	0.068572	0.03036	0.0273529	0.0608972	0.102211	0.219534	0.478541	0.753384	0.87806	0.897163	0.955094	0.999529	1	0.978266	0.807015	0.567506	0.423406	0.332703	0.273229	0.255241	0.243773	0.219282	0.184465	0.166393
	0.631705	0.508942	0.645708	0.725725	0.676415	0.699105	0.618604	0.381168	0.230089	0.28199	0.486414	0.595638	0.66244	0.795523	0.806316	0.669809	0.549164	0.515603	0.646847	0.765414	0.833366	0.906334	0.868723	0.714337	0.536478	0.36456	0.227157	0.223595	0.350907	0.493701	0.523392	0.649914	0.843571	0.946874	0.939791	0.882044	0.940071	1	0.819621	0.537649	0.484848	0.570903	0.605396	0.563704	0.572469	0.509657	0.403606	0.500489	0.810508
	0.398852	0.281831	0.317363	0.401079	0.412039	0.438504	0.530938	0.473572	0.291932	0.191135	0.36973	0.578397	0.509081	0.35705	0.273257	0.20553	0.198441	0.254223	0.307069	0.350489	0.362284	0.347386	0.33635	0.369996	0.338239	0.303468	0.437204	0.552126	0.560776	0.588922	0.529106	0.456467	0.504413	0.566489	0.652984	0.798539	0.983617	1	0.908	0.965708	0.88634	0.678233	0.6196	0.555896	0.490648	0.40001	0.3311	0.397498	0.511667
	0.490259	0.418456	0.478703	0.434859	0.478102	0.631545	0.607196	0.654661	0.631358	0.528324	0.692363	0.896574	0.894924	0.832967	0.800638	0.646669	0.530322	0.430454	0.302911	0.20965	0.308859	0.495647	0.526276	0.508198	0.434918	0.463516	0.366377	0.389223	0.461798	0.415864	0.470548	0.456066	0.48101	0.534855	0.652495	0.810429	0.952058	1	0.970636	0.812262	0.520272	0.441972	0.501606	0.419503	0.437216	0.581499	0.482571	0.355292	0.48957
	0.386283	0.367997	0.375729	0.404552	0.321025	0.1509	0.120604	0.233744	0.31178	0.432721	0.623201	0.631313	0.559637	0.490681	0.413723	0.365124	0.342128	0.438031	0.482869	0.468317	0.608044	0.824295	0.975231	0.929319	0.759006	0.59522	0.636968	0.811215	0.863219	0.91201	0.92122	0.867684	0.777022	0.748196	0.765009	0.810002	0.833998	0.893019	1	0.932881	0.844342	0.869928	0.931822	0.908096	0.876831	0.828347	0.712556	0.599232	0.526491
	0.22949	0.256929	0.316693	0.303908	0.294242	0.372013	0.412596	0.454591	0.467855	0.431127	0.434016	0.362586	0.246478	0.22139	0.239573	0.224119	0.292089	0.414951	0.491992	0.511554	0.527152	0.518146	0.423977	0.286297	0.265159	0.438559	0.51817	0.644779	0.751043	0.701865	0.721776	0.731334	0.709885	0.733349	0.76348	0.779711	0.807612	0.922924	1	0.867525	0.770481	0.803552	0.775116	0.729852	0.725568	0.646604	0.555507	0.539529	0.463379
	0.520798	0.413473	0.37627	0.402223	0.380553	0.353312	0.417723	0.558443	0.677468	0.662729	0.617063	0.598975	0.479837	0.551106	0.695929	0.790204	0.850495	0.898518	0.90853	0.779804	0.777654	0.887043	0.940432	0.831563	0.789683	0.834934	0.820524	0.876902	0.89747	0.868382	0.922346	0.908571	0.819403	0.802648	0.677223	0.64362	0.795897	0.944809	1	0.82548	0.694182	0.708391	0.792912	0.872818	0.82715	0.763263	0.744052	0.667877	0.61063
	0.387203	0.43855	0.41426	0.434546	0.458644	0.519022	0.595214	0.615296	0.614231	0.526893	0.481887	0.477968	0.407132	0.361022	0.325728	0.337357	0.382387	0.375136	0.431134	0.524114	0.525304	0.499471	0.530893	0.580179	0.622715	0.582918	0.51719	0.520508	0.549831	0.635696	0.708163	0.720884	0.735245	0.759076	0.703234	0.706203	0.834117	0.959945	1	0.9368	0.863852	0.836207	0.776945	0.682565	0.566853	0.42042	0.337998	0.248518	0.156593
	0.0844862	0.0991403	0.0970006	0.126126	0.204434	0.23288	0.216831	0.186012	0.201357	0.283014	0.434135	0.599898	0.666039	0.706822	0.739635	0.729043	0.670422	0.599078	0.55207	0.54143	0.490559	0.435502	0.398214	0.387753	0.400883	0.369014	0.354762	0.290316	0.184337	0.117153	0.160111	0.261418	0.395115	0.521115	0.621299	0.733169	0.828009	0.955367	1	0.900789	0.766902	0.651952	0.518131	0.424173	0.447801	0.427797	0.336933	0.266736	0.200382
	0.474402	0.503746	0.463968	0.449419	0.536722	0.599062	0.646798	0.710443	0.690809	0.724855	0.7931	0.737979	0.766205	0.893089	0.941477	0.862657	0.670713	0.626129	0.77261	0.826358	0.778814	0.766982	0.859899	0.894753	0.83727	0.778907	0.752986	0.657103	0.50598	0.458173	0.522089	0.640151	0.744474	0.864629	0.980304	0.949371	0.911275	0.999547	1	0.891683	0.746875	0.655047	0.590573	0.460175	0.441164	0.358108	0.306282	0.383438	0.398166
	0.690502	0.801892	0.789303	0.71947	0.620513	0.372556	0.216678	0.147602	0.134694	0.234588	0.217878	0.194126	0.265913	0.174394	0.174072	0.329093	0.302055	0.13093	0.00871475	0.0665967	0.197914	0.179359	0.124551	0.199903	0.326248	0.289078	0.221102	0.328856	0.435609	0.420127	0.326723	0.393047	0.485619	0.5093	0.573795	0.599519	0.64443	0.839831	1	0.877361	0.636638	0.483944	0.490125	0.55995	0.582712	0.602638	0.713885	0.602374	0.367279
	0.201964	0.14476	0.183602	0.228713	0.27446	0.158774	0.0142048	0.10195	0.11399	0.13862	0.190531	0.11927	0.11555	0.145144	0.19539	0.222559	0.312397	0.419077	0.417276	0.435812	0.4707	0.493962	0.538564	0.613744	0.730963	0.826095	0.883123	0.879425	0.85128	0.820728	0.832932	0.872035	0.824215	0.767021	0.698008	0.622438	0.709272	0.947371	1	0.872829	0.747703	0.636183	0.59278	0.580182	0.640778	0.692841	0.571775	0.51436	0.535117
	0.549891	0.630238	0.611969	0.55631	0.535707	0.534089	0.490462	0.475388	0.453884	0.407717	0.41756	0.355596	0.163842	0.073482	0.0507998	0.0223134	-0.0568549	-0.00903448	0.128074	0.134612	0.154475	0.114843	0.0899893	0.266891	0.459764	0.56665	0.624014	0.696719	0.826505	0.853649	0.850552	0.832349	0.821138	0.709231	0.588952	0.697684	0.84059	0.978952	1	0.974921	0.982292	0.97932	0.967446	0.870368	0.659514	0.442061	0.339457	0.309616	0.259773
	0.376304	0.538261	0.597367	0.611268	0.60932	0.555384	0.58355	0.54405	0.515159	0.620896	0.718944	0.631906	0.577896	0.630453	0.653157	0.696172	0.715465	0.683848	0.619796	0.490219	0.538122	0.621833	0.549006	0.591584	0.618751	0.583377	0.595319	0.617412	0.581715	0.585128	0.574186	0.648932	0.693384	0.644074	0.628798	0.57204	0.673275	0.948056	1	0.826642	0.634889	0.57906	0.735073	0.799206	0.795856	0.678793	0.678198	0.786042	0.621362
	0.876281	0.908243	0.878911	0.924718	0.922834	0.771299	0.586476	0.546218	0.591033	0.609342	0.590421	0.561305	0.519153	0.476199	0.450156	0.467404	0.544936	0.595644	0.526735	0.423275	0.359231	0.34556	0.341363	0.337633	0.317041	0.289399	0.302591	0.313065	0.380591	0.473894	0.474688	0.43772	0.387305	0.527607	0.74619	0.86561	0.986036	0.997571	1	0.941672	0.76865	0.699907	0.692483	0.655818	0.533769	0.467753	0.612296	0.685493	0.571909
	0.767564	0.692719	0.636337	0.616163	0.70795	0.687172	0.654939	0.687856	0.621401	0.600972	0.659186	0.755558	0.797787	0.791207	0.830938	0.80448	0.759828	0.746557	0.660519	0.566553	0.52494	0.549898	0.537836	0.466046	0.43047	0.396492	0.342889	0.333938	0.4024	0.429394	0.435814	0.533827	0.628957	0.742843	0.926127	0.948461	0.919857	0.981967	1	0.994182	0.911553	0.786054	0.658246	0.618157	0.61321	0.576418	0.644241	0.724025	0.761307
	0.623376	0.475758	0.461422	0.398736	0.444731	0.45431	0.397169	0.425879	0.45563	0.414687	0.417962	0.429366	0.398534	0.404298	0.472375	0.512819	0.49209	0.419008	0.373034	0.394926	0.457194	0.470981	0.338793	0.289685	0.335825	0.328228	0.334389	0.362137	0.389397	0.412361	0.349089	0.37313	0.464647	0.562611	0.673264	0.811148	0.903737	0.967216	1	0.92299	0.953857	0.886635	0.905851	0.93783	0.775079	0.731402	0.753026	0.799101	0.935276
	0.689227	0.82782	0.874006	0.829173	0.776109	0.717463	0.594764	0.38031	0.246517	0.221015	0.213217	0.15381	0.134583	0.24082	0.275952	0.231524	0.200805	0.184647	0.197955	0.257954	0.373046	0.542386	0.638529	0.59365	0.47955	0.355412	0.335304	0.394773	0.446611	0.518889	0.631763	0.760446	0.836588	0.751564	0.625981	0.606186	0.75646	0.927064	1	0.968865	0.859646	0.733012	0.597915	0.562348	0.617428	0.683502	0.611522	0.4766	0.409243
	0.36994	0.351163	0.413643	0.570231	0.63478	0.583144	0.595519	0.615262	0.614513	0.610215	0.679206	0.669422	0.529983	0.434704	0.395654	0.417151	0.507034	0.643971	0.656411	0.621373	0.655294	0.808571	0.902056	0.846856	0.712972	0.663451	0.805447	0.896928	0.895495	0.779419	0.633806	0.541402	0.518808	0.644834	0.784093	0.868417	0.843079	0.791085	0.889347	1	0.956544	0.849617	0.762671	0.57169	0.397378	0.25288	0.174733	0.218803	0.235877
	0.693949	0.780953	0.778504	0.72076	0.702389	0.642602	0.481077	0.322024	0.303105	0.318749	0.355306	0.350568	0.350632	0.404225	0.372644	0.350505	0.361847	0.272497	0.188401	0.191969	0.195998	0.124797	0.116103	0.139126	0.155155	0.143651	0.0813166	0.0292776	0.0222877	0.0905976	0.190903	0.276028	0.333087	0.371411	0.509067	0.72319	0.790522	0.848655	0.965499	1	0.955427	0.944099	0.893747	0.795534	0.756757	0.70046	0.64612	0.623784	0.645822
	0.488496	0.506292	0.409393	0.537744	0.757285	0.882101	0.838885	0.483675	0.465496	0.725766	0.902169	0.871173	0.73295	0.819197	0.883286	0.684395	0.629408	0.67615	0.71001	0.808825	0.734925	0.699542	0.784534	0.861383	0.909223	0.915078	0.866938	0.865357	0.924882	0.963936	0.989065	0.942904	0.918894	0.943383	0.914918	0.811381	0.784746	0.824817	0.899418	1	0.951636	0.770819	0.70946	0.657726	0.573079	0.646598	0.663197	0.531174	0.471993
	0.308998	0.498437	0.646666	0.599295	0.670674	0.837284	0.912969	0.858734	0.742862	0.633418	0.670179	0.6813	0.670393	0.675194	0.689328	0.750045	0.746402	0.677938	0.615793	0.498679	0.370761	0.34626	0.536869	0.654637	0.540877	0.493376	0.534902	0.558347	0.555812	0.663468	0.770309	0.790753	0.862731	0.859129	0.833219	0.895276	0.868669	0.789695	0.887678	1	0.921159	0.76573	0.71123	0.76076	0.723042	0.627418	0.525891	0.508186	0.459637
	0.333034	0.186474	0.255717	0.357407	0.394449	0.489477	0.571542	0.545789	0.484951	0.497678	0.618878	0.667345	0.661814	0.739858	0.847748	0.816261	0.809244	0.88021	0.858478	0.76791	0.714599	0.75137	0.723312	0.535102	0.451887	0.396472	0.321209	0.319123	0.288844	0.254963	0.253237	0.274474	0.242114	0.211347	0.454694	0.664853	0.729167	0.806869	0.950291	1	0.795902	0.823974	0.901775	0.923716	0.907697	0.737701	0.693597	0.69272	0.74418
	0.86263	0.676686	0.591808	0.630656	0.705848	0.747763	0.670241	0.594157	0.642349	0.801328	0.883535	0.932811	0.925735	0.82086	0.676805	0.58837	0.585191	0.530119	0.450747	0.428746	0.430916	0.480096	0.52274	0.585273	0.597441	0.5954	0.702995	0.756435	0.699371	0.538422	0.46059	0.552347	0.649545	0.732216	0.77953	0.727319	0.702808	0.814837	0.980989	1	0.834765	0.753962	0.820431	0.799613	0.725607	0.788929	0.876888	0.861025	0.915914
	0.782302	0.838767	0.86257	0.760104	0.471761	0.406434	0.563846	0.655759	0.696439	0.643757	0.523525	0.378769	0.355332	0.433017	0.351386	0.273752	0.287398	0.35599	0.449176	0.339639	0.258884	0.288412	0.388385	0.527653	0.596597	0.543569	0.456397	0.541668	0.74314	0.757651	0.625662	0.577112	0.594827	0.626143	0.657924	0.716269	0.772451	0.847807	0.960344	1	0.898789	0.771265	0.623198	0.49295	0.487805	0.49133	0.503617	0.644445	0.756235
	0.458788	0.414452	0.465098	0.606744	0.638865	0.602783	0.537559	0.434062	0.379695	0.451999	0.485321	0.366231	0.334125	0.289623	0.236906	0.275916	0.273408	0.228208	0.177615	0.169248	0.166441	0.106959	0.0876144	0.15268	0.168605	0.164883	0.202264	0.146607	0.105285	0.144822	0.15705	0.125527	0.199462	0.287641	0.389153	0.633497	0.787016	0.769211	0.847396	1	0.989115	0.986603	0.929899	0.825149	0.848612	0.800003	0.665412	0.598923	0.628344
	0.337037	0.30334	0.444314	0.444086	0.267877	0.27164	0.279831	0.261637	0.318393	0.365687	0.465912	0.538711	0.574297	0.619985	0.683052	0.804158	0.863963	0.805591	0.682288	0.6001	0.583012	0.475424	0.393983	0.467804	0.463338	0.329585	0.31248	0.348874	0.428817	0.520572	0.589994	0.592968	0.566753	0.640592	0.719132	0.852742	0.945423	0.856887	0.923878	1	0.929401	0.884659	0.728784	0.599928	0.578639	0.450038	0.434183	0.456569	0.36066
	0.762083	0.69419	0.531064	0.481914	0.580127	0.646266	0.535085	0.413326	0.41212	0.325376	0.359499	0.50492	0.534435	0.477741	0.490073	0.52914	0.465457	0.500997	0.519008	0.451161	0.378936	0.342201	0.380527	0.452173	0.455384	0.450221	0.49593	0.522235	0.581096	0.591908	0.592249	0.615581	0.685002	0.838104	0.85487	0.772913	0.75684	0.811948	0.894933	1	0.993754	0.783034	0.584956	0.455123	0.453756	0.54201	0.577053	0.57352	0.615564
	0.656847	0.624247	0.590996	0.540994	0.586045	0.640326	0.703941	0.783959	0.769011	0.719668	0.672765	0.626058	0.606176	0.565574	0.549744	0.554442	0.494929	0.437254	0.442346	0.580087	0.600979	0.555059	0.565853	0.477482	0.359525	0.337107	0.428846	0.501382	0.609424	0.677075	0.664345	0.728248	0.831068	0.770126	0.608103	0.741655	0.837791	0.720114	0.815485	1	0.959311	0.725271	0.64814	0.649205	0.634936	0.628667	0.606576	0.629285	0.680117
	0.537321	0.490516	0.492356	0.49489	0.602087	0.718769	0.710069	0.691347	0.729777	0.853352	0.94567	0.901092	0.82402	0.753048	0.62241	0.472714	0.354402	0.336345	0.362114	0.404999	0.557921	0.652851	0.717705	0.727191	0.628212	0.580189	0.603597	0.671549	0.692051	0.62737	0.645283	0.740341	0.745594	0.742193	0.832585	0.94423	0.968815	0.950866	0.92003	0.955756	1	0.997397	0.982951	0.849145	0.688378	0.602826	0.534055	0.496992	0.533576
	0.380624	0.277653	0.203255	0.153168	0.147948	0.131441	0.118972	0.131754	0.157419	0.198932	0.321097	0.489319	0.567484	0.55472	0.508307	0.46892	0.422712	0.373482	0.298276	0.194455	0.193349	0.229727	0.207299	0.173575	0.138498	0.157853	0.231353	0.285088	0.357657	0.464009	0.558688	0.674023	0.784116	0.828359	0.899394	0.9389	0.92991	0.923253	0.903176	0.929705	1	0.994166	0.836552	0.719265	0.685137	0.624141	0.566734	0.590744	0.6186
	0.873136	0.926256	0.865961	0.88363	0.861753	0.849687	0.910075	0.964731	0.957166	0.902762	0.890925	0.752723	0.602839	0.707555	0.835257	0.868918	0.863543	0.769533	0.658326	0.53065	0.370356	0.368091	0.543798	0.624688	0.574753	0.482174	0.466375	0.491433	0.461481	0.385569	0.306241	0.286621	0.269251	0.28909	0.294322	0.312683	0.444115	0.683484	0.900555	0.971656	1	0.920416	0.868647	0.965461	0.966342	0.89383	0.774203	0.727329	0.726345
	0.397756	0.383481	0.352364	0.334823	0.296254	0.326789	0.350655	0.266733	0.25519	0.280376	0.265783	0.217319	0.190997	0.146218	0.10198	0.117293	0.181627	0.221	0.279768	0.332086	0.340038	0.457149	0.529539	0.509764	0.521569	0.454476	0.323348	0.275731	0.300456	0.375583	0.443098	0.461006	0.512521	0.530951	0.555583	0.533733	0.556057	0.741448	0.869866	0.963428	1	0.937483	0.900546	0.895689	0.917014	0.888499	0.817158	0.804645	0.777218
	0.15836	0.036782	0.00688642	-0.0179445	-0.00269966	0.000863768	-0.037544	-0.0372844	-0.0255646	-0.011429	-0.00982715	-0.0539794	-0.0926061	-0.0871776	-0.0718524	-0.0583969	0.0143617	0.170533	0.311277	0.394188	0.432518	0.405882	0.360288	0.343738	0.353046	0.332311	0.303583	0.339961	0.445365	0.513857	0.530029	0.513007	0.475215	0.50229	0.61238	0.715566	0.735904	0.758793	0.871193	0.969037	1	0.992433	0.966359	0.90856	0.775669	0.619672	0.505864	0.469471	0.474103
	0.703609	0.732262	0.629287	0.618869	0.637553	0.592909	0.585599	0.699813	0.667819	0.580364	0.639226	0.602281	0.621856	0.69399	0.637978	0.636781	0.71154	0.710452	0.711805	0.734544	0.718892	0.660075	0.595253	0.504082	0.468665	0.513346	0.54458	0.564391	0.524952	0.471739	0.550392	0.587409	0.505813	0.493679	0.52786	0.573326	0.630594	0.749249	0.916904	0.990091	1	0.988707	0.98811	0.917266	0.803015	0.756194	0.706346	0.691034	0.722794
	0.537201	0.614216	0.579499	0.582381	0.626617	0.496925	0.414026	0.475088	0.52316	0.455862	0.468605	0.587767	0.599706	0.58207	0.660705	0.612879	0.601916	0.614897	0.468672	0.352318	0.346864	0.485213	0.38925	0.241875	0.456004	0.671057	0.699833	0.655633	0.625396	0.672335	0.704757	0.734521	0.734441	0.75462	0.684148	0.596716	0.720299	0.869195	0.857488	0.940012	1	0.759754	0.676623	0.701659	0.651606	0.715427	0.718172	0.655884	0.572507
	0.833408	0.877462	0.914777	0.841926	0.735948	0.616613	0.539376	0.498355	0.439389	0.402698	0.475528	0.524558	0.441621	0.392853	0.348076	0.296131	0.295982	0.227913	0.0998303	0.210639	0.323879	0.304346	0.364879	0.316958	0.18225	0.144135	0.107937	0.0760668	0.087788	0.0876068	0.134671	0.226246	0.250572	0.263038	0.393437	0.693256	0.919721	0.942565	0.935152	0.955417	1	0.960172	0.940078	0.893286	0.757111	0.726898	0.746297	0.741099	0.770779
	0.75288	0.627106	0.506604	0.507975	0.448812	0.422713	0.486886	0.479137	0.384855	0.307413	0.380339	0.422062	0.414544	0.487678	0.450674	0.363362	0.400448	0.488434	0.591036	0.578335	0.391041	0.200964	0.176907	0.263767	0.228616	0.108752	0.0912982	0.0240538	0.0624389	0.218295	0.276375	0.348152	0.477447	0.549338	0.692659	0.851079	0.815326	0.865432	0.890882	0.890529	1	0.895657	0.874584	0.875081	0.764269	0.821546	0.821667	0.809911	0.849688
	0.683692	0.57576	0.540845	0.566899	0.577842	0.608931	0.609392	0.627033	0.605563	0.466804	0.425126	0.465864	0.444382	0.412177	0.440913	0.406085	0.399483	0.582536	0.573515	0.434271	0.375794	0.394587	0.413889	0.344849	0.251535	0.129311	0.126797	0.235942	0.221808	0.126616	0.179155	0.322959	0.458095	0.62341	0.67692	0.68541	0.718414	0.817794	0.936911	0.990437	1	0.969701	0.912956	0.822766	0.748698	0.741644	0.740652	0.756906	0.804734
	0.740393	0.716616	0.60456	0.5057	0.489562	0.557235	0.542554	0.418195	0.358171	0.358874	0.311098	0.393447	0.535903	0.528438	0.436742	0.435164	0.555008	0.720368	0.860155	0.969241	0.913196	0.898315	0.885061	0.902307	0.940234	0.785885	0.544025	0.384627	0.29631	0.333789	0.481543	0.612839	0.742629	0.853685	0.919617	0.843804	0.773966	0.701958	0.749051	0.937574	1	0.851189	0.705718	0.642753	0.456957	0.349164	0.359998	0.389974	0.452344
	0.494869	0.506325	0.540537	0.570943	0.678668	0.910735	0.781588	0.445658	0.536193	0.694001	0.680831	0.661049	0.61475	0.46091	0.419843	0.627802	0.849004	0.786101	0.627058	0.615809	0.600621	0.528222	0.507209	0.522232	0.504728	0.451296	0.456654	0.581801	0.657449	0.716875	0.693915	0.613128	0.608749	0.512871	0.457609	0.609385	0.613217	0.475274	0.667621	0.982566	1	0.844128	0.703661	0.603706	0.645383	0.730708	0.738863	0.603184	0.499574
	0.575173	0.494059	0.480836	0.432134	0.474882	0.468587	0.370395	0.404805	0.491712	0.534558	0.566671	0.552006	0.596809	0.659743	0.60924	0.677654	0.80357	0.761576	0.653946	0.616332	0.500717	0.366574	0.338925	0.331746	0.34111	0.326203	0.326486	0.286704	0.304748	0.31394	0.318231	0.371275	0.403747	0.537507	0.594459	0.595536	0.618866	0.690359	0.804188	0.934202	1	0.915911	0.863719	0.854464	0.869775	0.838331	0.696272	0.712304	0.84081
	0.717777	0.904433	0.952009	0.882002	0.776764	0.653024	0.545257	0.589223	0.660007	0.678387	0.847441	0.933108	0.945834	0.998841	0.923414	0.92107	0.8527	0.774846	0.834666	0.8101	0.765271	0.843205	0.919696	0.779672	0.635944	0.567118	0.542848	0.62168	0.762501	0.82122	0.758774	0.709713	0.701714	0.674803	0.609915	0.656476	0.702377	0.686177	0.795064	0.90506	1	0.984032	0.828586	0.778269	0.830396	0.793626	0.67581	0.660743	0.633727
	0.62416	0.635514	0.662011	0.684196	0.705468	0.759018	0.7307	0.638552	0.74869	0.818526	0.813542	0.669164	0.545559	0.555951	0.560441	0.57143	0.579553	0.609882	0.535959	0.459442	0.51535	0.559354	0.560591	0.528195	0.500812	0.644613	0.94164	0.988544	0.763765	0.704842	0.626264	0.546684	0.524237	0.476562	0.486467	0.491146	0.523588	0.551299	0.642047	0.882417	1	0.897787	0.810457	0.777187	0.829694	0.783538	0.679786	0.626528	0.632776
	0.407601	0.360754	0.301062	0.247158	0.211785	0.257867	0.353761	0.472455	0.485029	0.519	0.637897	0.713645	0.791464	0.801003	0.718578	0.658882	0.638694	0.669946	0.649986	0.617822	0.620086	0.61055	0.565521	0.424688	0.323346	0.279019	0.330842	0.408234	0.40024	0.428906	0.457981	0.469047	0.582934	0.640492	0.599023	0.599374	0.712021	0.815768	0.832727	0.924404	1	0.994945	0.942295	0.773632	0.563523	0.434353	0.378412	0.345788	0.364862
	0.597559	0.559856	0.49527	0.480955	0.494351	0.59576	0.622884	0.579507	0.576497	0.517958	0.595176	0.810471	0.91114	0.95662	0.981989	0.812934	0.545919	0.511961	0.510693	0.399258	0.420474	0.439448	0.374559	0.315138	0.263015	0.242722	0.253962	0.29624	0.284069	0.358228	0.486906	0.442414	0.435022	0.575746	0.692734	0.776774	0.876268	0.834652	0.861115	0.997018	1	0.880035	0.706846	0.534745	0.412634	0.390662	0.442134	0.534924	0.608113
	0.84928	0.774224	0.582048	0.542022	0.620737	0.697125	0.70393	0.638993	0.505829	0.605097	0.862121	0.887227	0.793885	0.653271	0.456152	0.376305	0.347245	0.204992	0.095983	0.159033	0.257208	0.279689	0.313355	0.321418	0.383152	0.399304	0.389152	0.414088	0.387095	0.365805	0.347785	0.405138	0.43158	0.417569	0.399392	0.522349	0.686816	0.748047	0.817706	0.918487	1	0.984133	0.97953	0.931992	0.722084	0.584385	0.545311	0.549951	0.680169
	0.910943	0.849816	0.726239	0.642273	0.640054	0.579756	0.582128	0.704226	0.790804	0.760301	0.701896	0.687586	0.627016	0.651486	0.718905	0.611017	0.494046	0.445829	0.446232	0.460859	0.38794	0.484063	0.509387	0.415497	0.382621	0.383163	0.378185	0.324291	0.411852	0.460974	0.483438	0.496199	0.469268	0.508664	0.524125	0.474675	0.482463	0.539058	0.481944	0.612655	0.875313	1	0.99743	0.853589	0.8343	0.921269	0.951428	0.953957	0.882875
	0.434754	0.396865	0.279069	0.216283	0.219772	0.17061	0.207609	0.204266	0.220589	0.236073	0.28972	0.31537	0.311979	0.34863	0.397051	0.525643	0.66985	0.679593	0.515575	0.415574	0.386345	0.346053	0.34365	0.342014	0.36533	0.436494	0.480733	0.485789	0.507428	0.487116	0.44614	0.489673	0.598222	0.716478	0.696794	0.677042	0.716988	0.795085	0.868852	0.905182	0.947182	1	0.974209	0.823882	0.731742	0.753003	0.765113	0.723401	0.716752
	0.323908	0.329437	0.308227	0.310812	0.244756	0.106903	0.103053	0.101857	0.0923567	0.142133	0.18582	0.204166	0.141445	0.129521	0.200043	0.255881	0.256638	0.237944	0.307775	0.289049	0.19893	0.180883	0.149396	0.193951	0.286937	0.294004	0.286783	0.25242	0.235355	0.27124	0.281215	0.274046	0.279147	0.284993	0.368304	0.489248	0.493438	0.593064	0.805804	0.892852	0.966616	1	0.94622	0.880069	0.78431	0.676931	0.574468	0.45887	0.36901
	0.60859	0.432896	0.438525	0.492593	0.420809	0.365743	0.289249	0.245671	0.322171	0.33371	0.274316	0.279601	0.400803	0.467332	0.505302	0.590875	0.527843	0.414284	0.317516	0.291036	0.268656	0.232389	0.340291	0.372748	0.271303	0.1672	0.218067	0.406862	0.436292	0.451659	0.731703	0.790223	0.775865	0.746127	0.626652	0.749098	0.830136	0.85384	0.873944	0.904943	0.970065	1	0.925463	0.888284	0.873102	0.768982	0.705825	0.739266	0.888167
	0.665665	0.551383	0.392519	0.298501	0.229817	0.256959	0.353981	0.453763	0.476299	0.355887	0.428213	0.548051	0.561246	0.576933	0.611809	0.618359	0.624982	0.760424	0.764805	0.777389	0.912456	0.884581	0.680469	0.500284	0.534314	0.563669	0.497607	0.449165	0.439328	0.464521	0.396663	0.269007	0.285638	0.389391	0.49463	0.475201	0.506103	0.731739	0.91993	0.909439	0.911167	1	0.974144	0.92655	0.911532	0.726274	0.675351	0.758004	0.759488
	0.515217	0.406781	0.445553	0.449548	0.30705	0.249724	0.281369	0.298662	0.310157	0.361375	0.479667	0.640524	0.637031	0.488215	0.419029	0.444145	0.504085	0.625692	0.693922	0.615232	0.456925	0.416377	0.526849	0.545845	0.453329	0.389083	0.300978	0.2607	0.378472	0.425163	0.347711	0.245066	0.155911	0.162311	0.265865	0.398437	0.379601	0.402808	0.558133	0.696719	0.889841	1	0.907207	0.760571	0.732648	0.803389	0.813053	0.719529	0.674925
	0.796323	0.756129	0.783107	0.779364	0.705326	0.570071	0.545146	0.599969	0.478132	0.342449	0.33487	0.334405	0.387715	0.352418	0.270544	0.296873	0.320934	0.27278	0.214879	0.216702	0.283186	0.314085	0.277485	0.247263	0.208148	0.117455	0.0862467	0.14824	0.18483	0.193598	0.240343	0.224922	0.210615	0.310365	0.475151	0.611073	0.623584	0.650888	0.704865	0.786372	0.984355	1	0.808111	0.80828	0.852737	0.790209	0.772369	0.735824	0.776305
	0.362401	0.279785	0.234332	0.197709	0.172754	0.193523	0.157993	0.131295	0.143796	0.155168	0.183672	0.175366	0.122177	0.115174	0.186525	0.235053	0.209011	0.14262	0.068091	0.0784922	0.191454	0.326417	0.364048	0.31601	0.336247	0.381191	0.403435	0.416424	0.351734	0.26119	0.265625	0.228586	0.264738	0.341283	0.350175	0.401727	0.512426	0.686536	0.887426	0.994721	0.985707	1	0.94115	0.818952	0.763941	0.700275	0.741861	0.808473	0.71541
	0.348969	0.288744	0.351982	0.309823	0.214102	0.243197	0.342886	0.382745	0.391955	0.426161	0.422802	0.368924	0.305078	0.291738	0.267053	0.272174	0.288326	0.249897	0.226876	0.222459	0.266646	0.205737	0.15532	0.202458	0.254589	0.280521	0.29701	0.371546	0.382288	0.364188	0.38605	0.406989	0.462304	0.527305	0.499624	0.472538	0.533147	0.565464	0.643262	0.733818	0.864084	1	0.946659	0.885607	0.975821	0.936154	0.77132	0.746601	0.669765
	0.523982	0.486211	0.539911	0.693836	0.733183	0.572413	0.507467	0.54098	0.620447	0.611689	0.526044	0.605695	0.705522	0.645085	0.544248	0.592414	0.617514	0.520113	0.541354	0.691727	0.758909	0.889685	0.983471	0.918431	0.861923	0.90226	0.954102	0.8838	0.782995	0.694078	0.601496	0.493374	0.544881	0.694273	0.615646	0.554889	0.669606	0.775385	0.772075	0.820678	0.947683	1	0.869646	0.749213	0.780873	0.860773	0.836348	0.615428	0.440091
	0.521669	0.496099	0.476085	0.481743	0.422916	0.375677	0.459182	0.418471	0.405127	0.423603	0.410326	0.434734	0.522155	0.624318	0.57977	0.539495	0.583278	0.57303	0.477613	0.473707	0.51296	0.48061	0.454648	0.439696	0.379069	0.389216	0.411386	0.395191	0.409497	0.488325	0.575551	0.579551	0.546549	0.585992	0.639714	0.734759	0.862855	0.900011	0.855172	0.849119	0.936989	1	0.916948	0.788869	0.766943	0.686598	0.66423	0.830786	0.850051
	0.501153	0.48234	0.599085	0.657704	0.608835	0.625868	0.675178	0.736808	0.682341	0.588175	0.774026	0.901451	0.810539	0.609542	0.532791	0.526591	0.482227	0.547407	0.4798	0.284107	0.253085	0.427186	0.556911	0.500144	0.426424	0.480058	0.547164	0.613955	0.539981	0.433818	0.470468	0.536503	0.504093	0.467722	0.367513	0.227988	0.130555	0.142398	0.293331	0.427125	0.699948	1	0.953526	0.864539	0.868322	0.701667	0.503143	0.447749	0.538965
	0.666443	0.65758	0.65897	0.699308	0.762497	0.78156	0.80747	0.821724	0.74961	0.641055	0.583928	0.574622	0.517524	0.471753	0.485083	0.563226	0.563636	0.48802	0.59531	0.715623	0.83274	0.859379	0.722817	0.767407	0.868321	0.824943	0.91015	0.958356	0.862595	0.794797	0.746328	0.80609	0.765551	0.688998	0.706453	0.725094	0.812658	0.947985	0.989104	0.959997	0.991	1	0.927082	0.879712	0.899451	0.851542	0.838615	0.800695	0.713738
	0.37123	0.41153	0.399228	0.505219	0.644167	0.66658	0.671187	0.556635	0.451094	0.456848	0.486906	0.53717	0.555582	0.473541	0.425757	0.363797	0.34552	0.427162	0.520609	0.653972	0.647104	0.647722	0.737448	0.693459	0.610085	0.486628	0.361091	0.507451	0.670311	0.797026	0.766191	0.70613	0.772209	0.668337	0.655235	0.730144	0.773384	0.792473	0.927613	0.918279	0.845602	1	0.867835	0.634388	0.629416	0.694124	0.544618	0.500486	0.532942
	0.716092	0.608468	0.396948	0.306138	0.348268	0.439629	0.500033	0.529552	0.625105	0.669135	0.614588	0.608733	0.598828	0.504879	0.51067	0.52383	0.484402	0.510477	0.459151	0.409149	0.447254	0.527279	0.49403	0.361444	0.400621	0.483871	0.514933	0.499296	0.420593	0.57071	0.79675	0.821753	0.811077	0.881257	0.910825	0.859517	0.783141	0.854605	0.926167	0.790441	0.812346	1	0.988702	0.915572	0.798158	0.665931	0.620946	0.645181	0.788995
	0.934168	0.910512	0.888841	0.796321	0.723897	0.701257	0.761773	0.886997	0.863546	0.747521	0.696817	0.769346	0.725443	0.571611	0.604419	0.697685	0.69101	0.743384	0.751207	0.660558	0.686773	0.762362	0.800878	0.777894	0.770191	0.780993	0.823266	0.916978	0.907528	0.773811	0.657417	0.542549	0.447531	0.601049	0.746679	0.755657	0.721866	0.757261	0.854687	0.883978	0.943809	1	0.830882	0.69404	0.791574	0.890854	0.923931	0.872779	0.86535
	0.425621	0.470441	0.490741	0.567038	0.610061	0.486677	0.367975	0.36169	0.396034	0.428705	0.497864	0.546344	0.565968	0.647521	0.754034	0.806642	0.80475	0.75433	0.640351	0.526327	0.450896	0.460244	0.457575	0.387817	0.330729	0.413041	0.585994	0.680753	0.636748	0.494536	0.4043	0.419675	0.45154	0.5043	0.596448	0.70924	0.813739	0.855017	0.912653	0.978955	0.99814	1	0.922187	0.787517	0.698155	0.595472	0.487825	0.440464	0.404664
	0.930488	0.978932	0.911166	0.876421	0.813392	0.75619	0.785422	0.783262	0.879168	0.914682	0.787192	0.728767	0.594103	0.711099	0.91399	0.822956	0.843677	0.907696	0.892385	0.852546	0.767048	0.743783	0.75184	0.68997	0.652211	0.587536	0.532158	0.545946	0.691949	0.842575	0.835695	0.794331	0.88793	0.842625	0.74956	0.756419	0.754444	0.909655	0.909583	0.834714	0.98029	1	0.911464	0.90284	0.842747	0.879314	0.976251	0.922844	0.865312
	0.565185	0.557301	0.583122	0.609236	0.600904	0.567612	0.574227	0.633198	0.69177	0.715708	0.607411	0.403236	0.313193	0.309927	0.292505	0.281061	0.334527	0.286694	0.278084	0.472447	0.627056	0.687013	0.721526	0.747839	0.669972	0.477959	0.344019	0.324266	0.357745	0.398642	0.466367	0.505845	0.437433	0.416685	0.483895	0.531077	0.583571	0.67305	0.734367	0.768915	0.899789	1	0.976336	0.93955	0.812565	0.625128	0.632132	0.696853	0.736985
	0.725007	0.778819	0.789505	0.738197	0.734313	0.727743	0.657951	0.718974	0.829065	0.949737	0.919071	0.801533	0.707099	0.620027	0.588924	0.611416	0.679623	0.751178	0.663245	0.727733	0.870418	0.809052	0.682503	0.62282	0.737958	0.825704	0.77701	0.767075	0.907297	0.961082	0.88934	0.808102	0.782073	0.745367	0.763811	0.719102	0.574841	0.56729	0.703387	0.831577	0.932345	1	0.892887	0.805349	0.84991	0.818653	0.662235	0.669251	0.747718
	0.60716	0.661577	0.676722	0.69935	0.776707	0.785984	0.734884	0.738802	0.812292	0.814151	0.721099	0.575985	0.490437	0.507424	0.609934	0.769349	0.936768	0.860869	0.799735	0.843927	0.796249	0.73719	0.660886	0.50035	0.352939	0.389678	0.44995	0.426976	0.399314	0.479147	0.500731	0.458465	0.378044	0.338209	0.464968	0.502646	0.451954	0.410071	0.460472	0.629538	0.871018	1	0.994942	0.961539	0.825044	0.638143	0.53063	0.512974	0.540764
	0.615933	0.50702	0.609328	0.682172	0.659778	0.707135	0.701598	0.664358	0.594066	0.619375	0.790853	0.937087	0.902659	0.742223	0.613439	0.572138	0.70087	0.818031	0.844826	0.848808	0.800093	0.722947	0.694683	0.63875	0.622463	0.650233	0.647804	0.655535	0.656649	0.685741	0.748199	0.781753	0.833147	0.909303	0.959089	0.955493	0.916019	0.920368	0.757564	0.690299	0.869671	1	0.971764	0.866098	0.827035	0.724825	0.643118	0.71429	0.778694
	0.234616	0.206936	0.192731	0.162519	0.14417	0.135474	0.106933	0.0870939	0.167632	0.320684	0.37524	0.325312	0.334306	0.388751	0.396321	0.453542	0.53531	0.508634	0.434643	0.377606	0.302015	0.259259	0.224088	0.157554	0.123171	0.125318	0.118953	0.118014	0.154417	0.219655	0.27167	0.378066	0.510848	0.612389	0.70146	0.744669	0.784724	0.825248	0.86272	0.866258	0.832854	0.908429	1	0.954396	0.831282	0.674574	0.578868	0.549456	0.48045
	0.296949	0.238961	0.190453	0.170957	0.191813	0.340842	0.485619	0.455497	0.474678	0.621659	0.682492	0.574096	0.494788	0.431334	0.300756	0.231301	0.241857	0.244121	0.229257	0.238618	0.208756	0.177032	0.165196	0.139997	0.127932	0.126091	0.235404	0.364187	0.419618	0.501007	0.603376	0.704696	0.804232	0.926774	0.899916	0.789005	0.777928	0.760198	0.800634	0.890044	0.92969	0.997881	1	0.855665	0.739899	0.684624	0.623108	0.491153	0.380059
	0.479955	0.31395	0.178453	0.210732	0.338002	0.36722	0.417801	0.558132	0.683143	0.785388	0.826871	0.766636	0.685905	0.59197	0.446802	0.360683	0.347023	0.347623	0.39011	0.413775	0.345091	0.356744	0.300784	0.26097	0.465302	0.655824	0.796472	0.886083	0.907429	0.806479	0.62267	0.49471	0.433994	0.404689	0.590507	0.863023	0.907238	0.855573	0.723557	0.610482	0.704889	0.903005	1	0.927238	0.809092	0.809775	0.865572	0.793838	0.743829
	0.66457	0.801351	0.799163	0.732845	0.731821	0.67578	0.6795	0.889725	0.995957	0.798543	0.710703	0.614687	0.541083	0.542998	0.551038	0.531273	0.536215	0.577811	0.577716	0.474924	0.427221	0.681087	0.797094	0.743934	0.755661	0.694381	0.686519	0.686982	0.666813	0.70374	0.624731	0.603499	0.758349	0.866208	0.754812	0.76502	0.807602	0.737275	0.776071	0.7375	0.715846	0.833644	1	0.92148	0.734425	0.681561	0.722995	0.794949	0.718025
	0.32926	0.20731	0.208632	0.279533	0.222189	0.221518	0.269785	0.296608	0.340705	0.289438	0.274074	0.268838	0.270772	0.280992	0.338895	0.469679	0.533221	0.63469	0.685718	0.721688	0.867634	0.906829	0.801437	0.591184	0.420379	0.355034	0.233535	0.120293	0.201056	0.429212	0.682132	0.879603	0.938817	0.93755	0.872774	0.619397	0.446517	0.467698	0.51682	0.710261	0.807716	0.84579	1	0.925837	0.844801	0.849909	0.855626	0.848871	0.742651
	0.601067	0.511801	0.488261	0.360524	0.269641	0.250602	0.190218	0.163198	0.141485	0.0571688	0.0273922	-0.0129237	-0.0318809	-0.0545211	-0.0712787	-0.0202927	0.049395	0.0766559	0.0582313	0.0973451	0.158704	0.140326	0.087501	0.0962194	0.134479	0.140903	0.0727791	-0.0607092	-0.134548	-0.163094	-0.200635	-0.150047	0.0426411	0.219468	0.316309	0.429206	0.520206	0.572897	0.582672	0.625657	0.706279	0.837429	1	0.942091	0.805163	0.799004	0.85898	0.866046	0.858835
	0.445728	0.452675	0.569704	0.452804	0.32779	0.362054	0.36132	0.328936	0.257493	0.215908	0.392232	0.560909	0.466176	0.394236	0.379994	0.405286	0.554077	0.633318	0.583074	0.57855	0.732024	0.812475	0.790566	0.762884	0.629358	0.453646	0.323369	0.308666	0.380891	0.429852	0.47265	0.489984	0.523758	0.571777	0.581871	0.614799	0.648292	0.774702	0.890701	0.856917	0.872277	0.9713	1	0.964069	0.925368	0.947298	0.898905	0.742264	0.602061
	0.641197	0.62796	0.558712	0.57108	0.666537	0.722249	0.818455	0.880899	0.819286	0.763952	0.831374	0.837808	0.662377	0.489496	0.46674	0.431822	0.365205	0.439851	0.428541	0.369245	0.399096	0.471527	0.556921	0.550041	0.510034	0.432195	0.325055	0.243006	0.156641	0.157489	0.187095	0.160346	0.236074	0.305201	0.350967	0.414638	0.43568	0.521433	0.678116	0.756178	0.835281	0.957951	1	0.953801	0.866199	0.759189	0.690684	0.705471	0.694718
	0.740772	0.814251	0.811105	0.796478	0.789119	0.766775	0.780357	0.754715	0.7448	0.763441	0.80399	0.87657	0.876752	0.837267	0.820887	0.793842	0.81221	0.79279	0.684266	0.529341	0.480865	0.471725	0.398738	0.473476	0.578662	0.558736	0.39407	0.315112	0.296668	0.35436	0.446441	0.404164	0.365361	0.320379	0.229503	0.304403	0.516973	0.603193	0.637563	0.703794	0.846659	0.941088	1	0.98888	0.891685	0.834788	0.804674	0.820438	0.799181
	0.581876	0.480458	0.435222	0.538388	0.515673	0.474444	0.54791	0.558452	0.634071	0.682015	0.59475	0.545408	0.374811	0.294318	0.433433	0.404319	0.445541	0.516584	0.535918	0.625267	0.63531	0.64988	0.71949	0.820752	0.882313	0.887792	0.850385	0.847099	0.712762	0.577472	0.568632	0.489484	0.50998	0.507372	0.381068	0.350744	0.575368	0.794035	0.914538	0.979053	0.782544	0.889475	1	0.845038	0.922938	0.913747	0.901135	0.90342	0.754209
	0.706644	0.579411	0.538566	0.570418	0.578312	0.563411	0.541713	0.49359	0.51823	0.621762	0.725886	0.785455	0.742436	0.707939	0.743887	0.776743	0.792966	0.759513	0.748542	0.660152	0.61171	0.663633	0.618786	0.515436	0.479387	0.524759	0.550154	0.67389	0.711806	0.657017	0.605695	0.619381	0.630077	0.591221	0.607309	0.602257	0.591874	0.612771	0.723048	0.808065	0.863108	0.97268	1	0.887433	0.849343	0.912062	0.820882	0.754211	0.799188
	0.329589	0.329033	0.304851	0.279787	0.325333	0.355379	0.326087	0.291404	0.304152	0.364221	0.402211	0.369508	0.381175	0.454942	0.47529	0.46908	0.481051	0.522228	0.575494	0.617468	0.641522	0.609298	0.544226	0.540248	0.597758	0.621677	0.640196	0.615993	0.536325	0.518627	0.605132	0.654437	0.670135	0.745015	0.812317	0.770751	0.738921	0.821378	0.884036	0.892049	0.922813	0.957509	1	0.944072	0.818756	0.682284	0.523496	0.440706	0.432266
	0.500712	0.459084	0.571129	0.657323	0.723994	0.863365	0.866218	0.734621	0.639797	0.604513	0.527604	0.320081	0.231785	0.34457	0.563908	0.713657	0.633999	0.433708	0.270547	0.268958	0.256029	0.244956	0.258571	0.336503	0.377631	0.314573	0.358655	0.40197	0.40104	0.369102	0.313419	0.333565	0.373705	0.381109	0.316709	0.25391	0.273646	0.290822	0.334966	0.489494	0.760896	0.977387	1	0.895824	0.759036	0.763009	0.859166	0.841521	0.727221
	0.801999	0.740894	0.637114	0.669918	0.762648	0.793416	0.761161	0.696221	0.750349	0.836938	0.774402	0.706548	0.712975	0.769499	0.792858	0.749552	0.722947	0.710048	0.818869	0.831527	0.82509	0.882454	0.914962	0.929255	0.848602	0.695432	0.653583	0.743672	0.753521	0.751419	0.781125	0.790953	0.821885	0.803184	0.73748	0.598195	0.589533	0.698851	0.72947	0.804824	0.86188	0.993473	1	0.894861	0.834893	0.748259	0.710539	0.703894	0.767619
	0.866562	0.749776	0.74209	0.68782	0.571204	0.545709	0.57585	0.616542	0.595884	0.506182	0.570389	0.657927	0.678517	0.648164	0.535307	0.494051	0.510711	0.482882	0.465663	0.443954	0.397108	0.333743	0.297703	0.357942	0.374636	0.311121	0.281467	0.267152	0.213849	0.198207	0.17537	0.193267	0.266666	0.279534	0.351197	0.362332	0.376532	0.492346	0.574609	0.68402	0.659447	0.615988	0.807896	1	0.970069	0.852132	0.780613	0.821513	0.909361
	0.359378	0.269153	0.340069	0.351215	0.253899	0.398595	0.42777	0.343104	0.374772	0.403427	0.351872	0.323474	0.366532	0.383469	0.412466	0.368091	0.364066	0.42007	0.426131	0.461188	0.454353	0.383816	0.392234	0.392533	0.324899	0.310627	0.314148	0.305859	0.364754	0.370945	0.340827	0.383447	0.38922	0.30623	0.221334	0.123004	0.121695	0.272391	0.569979	0.798853	0.897084	0.971087	0.980489	1	0.916064	0.724648	0.563344	0.452277	0.403384
	0.896656	0.870415	0.851975	0.942881	0.956752	0.884772	0.739895	0.650128	0.644026	0.595856	0.623576	0.72971	0.702209	0.72635	0.890145	0.959872	0.775436	0.654122	0.802313	0.893293	0.780935	0.626875	0.599084	0.761377	0.86814	0.996233	0.969483	0.647968	0.511997	0.442498	0.395391	0.557856	0.708584	0.540988	0.427977	0.63014	0.653851	0.605008	0.769525	0.757927	0.70421	0.859162	0.96302	1	0.954973	0.78026	0.731907	0.781964	0.694048
	0.63078	0.605569	0.544936	0.643688	0.618137	0.523217	0.595868	0.611435	0.484967	0.415188	0.50478	0.660306	0.710763	0.690749	0.633651	0.567585	0.553012	0.57166	0.670988	0.625269	0.480568	0.5084	0.639466	0.65161	0.57452	0.510654	0.448965	0.574095	0.772084	0.816512	0.849648	0.937263	0.876592	0.756349	0.821078	0.793202	0.659847	0.589308	0.560064	0.552472	0.681157	0.803679	0.890529	1	0.940194	0.797042	0.610612	0.569826	0.54855
	0.736057	0.877556	0.865481	0.671196	0.604604	0.784788	0.950242	0.830322	0.675863	0.587027	0.577683	0.681099	0.772643	0.774224	0.838815	0.952338	0.828745	0.711087	0.795279	0.771758	0.755252	0.829849	0.733891	0.619677	0.569398	0.583817	0.721237	0.840361	0.910633	0.906488	0.851474	0.831977	0.763368	0.768671	0.767896	0.693868	0.706534	0.865088	0.930954	0.828184	0.742903	0.803656	0.950258	1	0.919863	0.958223	0.863588	0.612894	0.586373
	0.69008	0.630815	0.632196	0.643575	0.667481	0.702046	0.735315	0.817679	0.958587	0.935437	0.653712	0.374655	0.269472	0.246553	0.234401	0.277514	0.317983	0.384224	0.501779	0.626933	0.804731	0.912817	0.888913	0.735452	0.485703	0.307968	0.279801	0.316441	0.300723	0.279922	0.358666	0.454574	0.472698	0.442886	0.395709	0.401264	0.495079	0.63258	0.728742	0.712671	0.710373	0.84016	0.951454	1	0.948463	0.908335	0.994311	0.976702	0.964655
	0.75878	0.753996	0.657457	0.610838	0.569927	0.539685	0.657789	0.764177	0.810424	0.775904	0.746004	0.665756	0.557875	0.615474	0.684243	0.783114	0.735205	0.673712	0.816625	0.849682	0.853788	0.906687	0.761531	0.638635	0.702065	0.8014	0.849729	0.752315	0.753614	0.823318	0.899082	0.902282	0.824986	0.921425	0.997836	0.905822	0.738483	0.78965	0.842269	0.831464	0.901263	0.878252	0.984721	1	0.827849	0.843086	0.90783	0.753103	0.588721
	0.489266	0.455613	0.373731	0.423255	0.522929	0.519355	0.45991	0.370381	0.287398	0.210303	0.171118	0.101236	0.123721	0.313337	0.378727	0.329041	0.438047	0.542062	0.549482	0.568665	0.563907	0.552283	0.593675	0.721264	0.774622	0.586319	0.544097	0.58772	0.649629	0.709603	0.679629	0.797469	0.911006	0.924992	0.867238	0.77952	0.666022	0.633533	0.62945	0.642429	0.785397	0.839633	0.960072	1	0.847774	0.772476	0.802435	0.71552	0.657869
	0.462964	0.495306	0.577261	0.632302	0.61003	0.539635	0.52968	0.462939	0.303379	0.261644	0.326763	0.395692	0.387776	0.36367	0.354299	0.306483	0.339095	0.492688	0.668595	0.69394	0.607996	0.655683	0.684378	0.584466	0.435301	0.37476	0.419266	0.389643	0.315655	0.287258	0.3699	0.445604	0.416453	0.389001	0.336631	0.27584	0.384454	0.528266	0.567825	0.606766	0.648267	0.70086	0.850877	1	0.991475	0.810375	0.661022	0.607798	0.531277
	0.397804	0.231197	0.205971	0.247349	0.262573	0.407472	0.404446	0.341975	0.500005	0.642462	0.680609	0.714468	0.67966	0.509125	0.413861	0.392695	0.402236	0.402057	0.434114	0.472238	0.490663	0.507434	0.40646	0.358433	0.380002	0.504798	0.645109	0.601083	0.497245	0.446562	0.448363	0.388966	0.287329	0.289753	0.406236	0.538149	0.603883	0.634219	0.706163	0.849082	0.942818	0.902319	0.919122	0.987687	1	0.930338	0.828597	0.819793	0.817125
	0.870108	0.93038	0.93677	0.911074	0.975225	0.997084	0.888985	0.722621	0.549045	0.501055	0.467728	0.450044	0.542569	0.602856	0.712819	0.833339	0.906252	0.906713	0.818085	0.742827	0.644667	0.546074	0.464347	0.381534	0.25685	0.173654	0.207157	0.238327	0.259147	0.297143	0.325943	0.264659	0.132387	0.077521	0.143235	0.175424	0.13612	0.181774	0.253586	0.382339	0.572874	0.764082	0.884537	0.96404	1	0.978894	0.98798	0.961445	0.872336
	0.488945	0.351956	0.287084	0.205788	0.138727	0.143804	0.175709	0.304048	0.38302	0.369958	0.311158	0.341435	0.418267	0.457393	0.467556	0.479916	0.564726	0.494105	0.333696	0.263357	0.2345	0.249238	0.221235	0.22794	0.315278	0.247543	0.168712	0.126989	0.169377	0.280045	0.289212	0.282698	0.233636	0.251455	0.358835	0.566583	0.74038	0.835516	0.862223	0.857244	0.959576	0.988805	0.976355	0.991155	1	0.93692	0.897628	0.961153	0.959455
	0.796997	0.829455	0.935198	0.9171	0.837974	0.69932	0.62511	0.710779	0.731055	0.727197	0.644272	0.573692	0.584057	0.543977	0.617795	0.718648	0.676714	0.659674	0.627143	0.726858	0.803692	0.621492	0.469613	0.466899	0.482947	0.440588	0.391998	0.363899	0.419746	0.480145	0.502683	0.602789	0.783583	0.788517	0.626293	0.514605	0.479444	0.379622	0.521696	0.72938	0.73588	0.707372	0.66043	0.858588	1	0.951251	0.828815	0.792061	0.797209
	0.622049	0.574234	0.639857	0.635384	0.533158	0.48802	0.50104	0.549803	0.580554	0.528254	0.467453	0.450582	0.409585	0.391322	0.329276	0.296017	0.340631	0.355355	0.313324	0.253641	0.284831	0.319828	0.300096	0.285463	0.288036	0.335098	0.341889	0.266022	0.256121	0.299061	0.313862	0.306134	0.352041	0.414152	0.49542	0.529119	0.532875	0.677002	0.771214	0.76246	0.70851	0.707153	0.835473	0.933095	1	0.978382	0.838619	0.768915	0.762132
	0.891502	0.821421	0.801572	0.805446	0.689611	0.664215	0.635046	0.594154	0.605558	0.641633	0.68668	0.763878	0.878212	0.915632	0.85205	0.818262	0.863122	0.950926	0.901295	0.802551	0.818025	0.742442	0.646888	0.706248	0.796835	0.794842	0.804997	0.666574	0.629819	0.881126	0.941685	0.773853	0.691472	0.660889	0.619488	0.635992	0.629618	0.632073	0.71825	0.696885	0.747014	0.855463	0.750921	0.830124	1	0.92507	0.772557	0.757517	0.780539
	0.592657	0.504077	0.559869	0.642919	0.656711	0.622577	0.56545	0.563312	0.539198	0.625427	0.767376	0.726885	0.628349	0.560203	0.592	0.56318	0.493244	0.554676	0.59331	0.6129	0.616764	0.579719	0.501873	0.436518	0.371322	0.358077	0.470384	0.54488	0.510656	0.46796	0.497964	0.523018	0.483623	0.427818	0.360595	0.312309	0.358165	0.406495	0.451627	0.53267	0.630312	0.797553	0.866298	0.928425	1	0.935686	0.972887	0.990401	0.927291
	0.944179	0.992796	0.9623	0.872749	0.81268	0.69982	0.610507	0.535074	0.53474	0.644397	0.624168	0.578936	0.704256	0.684337	0.601844	0.698593	0.775984	0.863892	0.917965	0.95146	0.855306	0.622191	0.513793	0.47404	0.476802	0.411825	0.294609	0.243561	0.142567	0.0379753	0.0532371	0.100378	0.138509	0.286954	0.482066	0.591129	0.597472	0.595416	0.604848	0.696399	0.860708	0.79065	0.804818	0.99342	1	0.864649	0.791144	0.845567	0.904269
	0.445044	0.424842	0.53181	0.660006	0.807031	0.741341	0.684224	0.735463	0.807508	0.919654	0.895601	0.758596	0.60001	0.503916	0.453143	0.333117	0.294757	0.443417	0.476654	0.387338	0.376002	0.483842	0.575061	0.597658	0.57557	0.456412	0.433707	0.460925	0.485493	0.497348	0.473915	0.459253	0.453117	0.466568	0.445884	0.394884	0.468189	0.555773	0.600584	0.640468	0.735868	0.834696	0.810557	0.86805	1	0.983131	0.811877	0.79608	0.763236
	0.45732	0.314992	0.321518	0.34625	0.271238	0.223813	0.273652	0.242476	0.25658	0.334224	0.465178	0.672074	0.822131	0.795222	0.727293	0.650914	0.554716	0.453974	0.35405	0.307049	0.287841	0.284124	0.338206	0.404786	0.390933	0.372768	0.293529	0.278124	0.325287	0.253917	0.248019	0.339599	0.413188	0.507106	0.537081	0.563181	0.640212	0.577119	0.642347	0.861491	0.930643	0.920732	0.934711	0.978093	1	0.885605	0.75823	0.794965	0.886553
	0.6502	0.63957	0.658428	0.643703	0.626017	0.521633	0.548006	0.638648	0.57517	0.52833	0.53384	0.655859	0.810493	0.744584	0.609108	0.54261	0.512175	0.495406	0.524216	0.619088	0.639676	0.657673	0.721832	0.755694	0.677331	0.506253	0.460416	0.501133	0.4194	0.381348	0.455881	0.471927	0.446303	0.455967	0.504275	0.598893	0.646262	0.692162	0.67455	0.583682	0.586363	0.635537	0.80019	0.992711	1	0.901809	0.732698	0.53993	0.54828
	0.666367	0.576318	0.525926	0.527091	0.525259	0.560908	0.604654	0.675135	0.756936	0.769295	0.736121	0.753103	0.782675	0.729003	0.699106	0.706357	0.654828	0.735796	0.926222	0.889126	0.668257	0.46475	0.333439	0.30435	0.322239	0.325888	0.278133	0.240099	0.26767	0.311467	0.395416	0.492435	0.560768	0.587656	0.721127	0.789376	0.792975	0.805931	0.780834	0.727327	0.651661	0.703926	0.844382	0.879516	0.97587	1	0.920589	0.873888	0.7521
	0.834681	0.75326	0.66424	0.619034	0.633843	0.672233	0.68067	0.682074	0.756622	0.772992	0.696968	0.616379	0.535332	0.445367	0.430509	0.515045	0.479271	0.419338	0.350927	0.378051	0.431233	0.454601	0.562263	0.543333	0.494053	0.464484	0.407547	0.436315	0.504995	0.550581	0.550211	0.559146	0.579331	0.530476	0.45906	0.45393	0.566065	0.740614	0.728753	0.536269	0.399175	0.419641	0.595695	0.742061	0.903909	1	0.999516	0.995417	0.972629
	0.465876	0.537982	0.369496	0.29471	0.325986	0.334399	0.301667	0.200253	0.226246	0.283864	0.375458	0.512554	0.506318	0.490081	0.622159	0.617906	0.483883	0.548687	0.688922	0.668629	0.575313	0.493006	0.396404	0.352009	0.367578	0.389696	0.3326	0.311487	0.339405	0.393452	0.461562	0.433031	0.48965	0.498713	0.459598	0.515839	0.542673	0.601751	0.659253	0.702948	0.793643	0.848828	0.810611	0.810588	0.899821	1	0.919224	0.731315	0.650896
	0.754497	0.720874	0.609955	0.537776	0.510497	0.453687	0.498716	0.512969	0.459922	0.521458	0.573916	0.564692	0.609289	0.648826	0.59717	0.493036	0.522322	0.597105	0.557861	0.531519	0.522336	0.506128	0.512782	0.645005	0.744834	0.675091	0.643764	0.60539	0.606137	0.673098	0.67607	0.714511	0.722539	0.672825	0.587364	0.58608	0.646432	0.645869	0.703376	0.779989	0.806651	0.780678	0.789183	0.874716	0.9431	1	0.998225	0.996716	0.994775
	0.835199	0.763252	0.693156	0.638512	0.600669	0.60922	0.568583	0.569704	0.571636	0.503965	0.485329	0.489483	0.435757	0.358154	0.409162	0.505467	0.558606	0.581839	0.516235	0.568634	0.619408	0.562865	0.56929	0.554378	0.619057	0.692367	0.609547	0.519741	0.546312	0.584439	0.626051	0.725159	0.718436	0.650093	0.578801	0.476059	0.397393	0.44038	0.539303	0.65927	0.794772	0.851821	0.779563	0.84028	0.954126	1	0.991759	0.830811	0.805464
	0.419986	0.454819	0.564783	0.615229	0.667103	0.642299	0.599179	0.698045	0.889399	0.833303	0.612573	0.634275	0.807663	0.844537	0.73238	0.601037	0.466537	0.330237	0.304554	0.271324	0.25579	0.260918	0.304724	0.447429	0.371868	0.222745	0.171534	0.15696	0.156517	0.111492	0.147258	0.257086	0.404602	0.572337	0.678908	0.773816	0.756667	0.623145	0.588701	0.66083	0.609394	0.5719	0.607217	0.777995	0.921037	1	0.977109	0.82011	0.779551
	0.764153	0.712951	0.631537	0.489734	0.394886	0.420492	0.481853	0.508566	0.51313	0.585997	0.651202	0.626028	0.717078	0.899035	0.965095	0.944737	0.762751	0.628389	0.716383	0.745793	0.614888	0.48679	0.426358	0.387584	0.394081	0.393078	0.378452	0.368656	0.414216	0.46031	0.500485	0.588601	0.67575	0.653645	0.64281	0.769828	0.826684	0.869853	0.811646	0.669819	0.647098	0.619351	0.599797	0.670933	0.843906	1	0.974029	0.857453	0.82801
	0.885035	0.975302	0.830806	0.65784	0.539746	0.364906	0.1937	0.286473	0.453365	0.554054	0.544249	0.369098	0.30551	0.304765	0.288672	0.320718	0.284812	0.214102	0.186827	0.173811	0.196575	0.194367	0.146818	0.200018	0.291556	0.270797	0.240734	0.23257	0.228312	0.251231	0.304452	0.342576	0.34463	0.429239	0.475229	0.40938	0.484994	0.586253	0.502921	0.432219	0.471475	0.518561	0.557444	0.629183	0.652678	0.786176	1	0.954336	0.843502
	0.565343	0.45319	0.446327	0.528381	0.468813	0.40177	0.4141	0.467662	0.521508	0.568506	0.587539	0.60291	0.699516	0.664298	0.429852	0.291118	0.512008	0.885411	0.890825	0.765546	0.88261	0.947656	0.918426	0.844799	0.682985	0.648776	0.72555	0.703694	0.608555	0.588234	0.669843	0.793262	0.74718	0.605407	0.551247	0.443388	0.416616	0.446734	0.440671	0.470201	0.47654	0.563841	0.660805	0.69056	0.809796	0.975043	1	0.945118	0.889875
	0.292415	0.333053	0.543015	0.524995	0.382627	0.420761	0.547174	0.527323	0.634631	0.816559	0.812914	0.822738	0.917538	0.904596	0.79512	0.751994	0.8045	0.848477	0.819982	0.756164	0.794158	0.853563	0.83937	0.907175	0.772002	0.530176	0.46535	0.461464	0.537692	0.573993	0.630147	0.653588	0.555447	0.564415	0.616084	0.573765	0.523644	0.555189	0.564772	0.559921	0.572894	0.575374	0.535332	0.547968	0.676573	0.885642	1	0.898604	0.718155
	0.767648	0.798902	0.715966	0.631291	0.591377	0.567007	0.631917	0.81834	0.833659	0.688399	0.617111	0.570453	0.619221	0.612484	0.645529	0.666656	0.634537	0.596171	0.570332	0.573577	0.580875	0.727359	0.797853	0.73676	0.681951	0.579387	0.519387	0.43407	0.281468	0.358925	0.451357	0.502787	0.551709	0.549075	0.499821	0.423833	0.506782	0.63152	0.639757	0.652371	0.668286	0.597045	0.668122	0.734522	0.700344	0.861078	1	0.677095	0.548034
	0.866633	0.781823	0.754455	0.628155	0.425391	0.323426	0.313506	0.286954	0.273364	0.263939	0.200809	0.324132	0.451822	0.493339	0.583903	0.660303	0.727743	0.626188	0.479553	0.364743	0.197101	0.191517	0.315274	0.277187	0.313897	0.454913	0.349126	0.194389	0.170401	0.163207	0.129993	0.0553195	-0.0469994	0.0454812	0.229044	0.273708	0.194358	0.110689	0.1524	0.209702	0.283291	0.43292	0.628808	0.833631	0.938901	0.967643	1	0.953267	0.901412
	0.825849	0.675821	0.578582	0.558397	0.554623	0.470922	0.330709	0.220211	0.172712	0.125999	0.130651	0.279951	0.409582	0.380539	0.314907	0.332234	0.269376	0.153001	0.0973697	0.107957	0.0826476	0.0173939	0.0263229	-0.00383323	-0.137417	-0.286504	-0.266402	-0.215653	-0.269698	-0.214409	-0.132941	-0.13931	-0.144084	-0.0931977	0.108134	0.357951	0.526756	0.662752	0.720251	0.750396	0.816273	0.824119	0.887589	0.975717	0.892757	0.91761	1	0.931156	0.82473
	0.616795	0.424104	0.403863	0.41706	0.454976	0.478544	0.418121	0.350199	0.284393	0.281392	0.400791	0.610445	0.631193	0.481373	0.43728	0.394844	0.450006	0.513892	0.529091	0.64309	0.637819	0.560355	0.522051	0.565401	0.549204	0.432419	0.341236	0.301291	0.342214	0.383287	0.485209	0.619468	0.584096	0.472376	0.461107	0.480422	0.504963	0.591036	0.777938	0.857619	0.851977	0.801023	0.73139	0.827439	0.918922	0.965541	1	0.973419	0.937649
	0.464038	0.4512	0.383259	0.257275	0.251394	0.192993	0.120492	0.133014	0.13116	0.133808	0.191769	0.321958	0.410202	0.458379	0.550556	0.57237	0.493679	0.484526	0.470474	0.328971	0.221195	0.266727	0.310624	0.30921	0.312452	0.325714	0.35802	0.326302	0.237476	0.221965	0.267369	0.365876	0.521548	0.646974	0.684749	0.609002	0.543902	0.568555	0.599195	0.592238	0.630465	0.677358	0.709781	0.773585	0.861731	0.963507	1	0.818844	0.621986
	0.556037	0.417013	0.360549	0.383284	0.416562	0.412511	0.421204	0.512514	0.512927	0.476065	0.51766	0.586801	0.771801	0.799494	0.602582	0.563747	0.674352	0.716516	0.71276	0.685473	0.707227	0.771556	0.701788	0.669466	0.695951	0.626648	0.474109	0.321466	0.346928	0.432809	0.416766	0.40561	0.465531	0.432509	0.309194	0.326735	0.362361	0.424926	0.515515	0.524532	0.619661	0.771962	0.785807	0.721039	0.716614	0.847192	1	0.971634	0.856456
	0.833754	0.745805	0.853539	0.997573	0.902782	0.732021	0.692147	0.690666	0.638503	0.700353	0.753637	0.613124	0.486872	0.417544	0.357286	0.379493	0.408901	0.418345	0.429357	0.400112	0.340949	0.372603	0.380192	0.28769	0.234842	0.251877	0.193147	0.218346	0.266328	0.226217	0.261554	0.285319	0.290411	0.278762	0.196473	0.207172	0.267885	0.207252	0.149972	0.204923	0.269141	0.413095	0.560405	0.666979	0.842467	0.979163	1	0.84252	0.725977
	0.24267	0.288057	0.373475	0.436701	0.386679	0.327773	0.250545	0.194939	0.339548	0.492791	0.554945	0.631041	0.58435	0.356998	0.263095	0.378826	0.545352	0.625448	0.61258	0.596379	0.672371	0.768294	0.776548	0.813958	0.803586	0.762673	0.858005	0.789016	0.510731	0.373495	0.389074	0.427664	0.527381	0.710044	0.791911	0.788337	0.854099	0.9029	0.750553	0.545048	0.449402	0.345083	0.404771	0.609602	0.762666	0.974987	1	0.752122	0.488374
	0.561004	0.496317	0.536041	0.442607	0.506106	0.650181	0.682555	0.738699	0.732719	0.56978	0.582471	0.832981	0.854004	0.872099	0.886472	0.69906	0.6184	0.589066	0.614396	0.620317	0.569315	0.605553	0.591692	0.678839	0.709861	0.558906	0.438923	0.522962	0.763261	0.911381	0.893227	0.884502	0.891048	0.843065	0.770652	0.664329	0.706785	0.694382	0.655121	0.801211	0.722757	0.641708	0.741194	0.791184	0.895276	0.955159	1	0.819734	0.633249
	0.734549	0.69083	0.645643	0.67915	0.792626	0.825511	0.857341	0.786853	0.726358	0.76357	0.688718	0.57851	0.469403	0.491874	0.605051	0.656802	0.678635	0.671757	0.540119	0.453037	0.408304	0.388109	0.458216	0.516485	0.537295	0.488658	0.48735	0.504888	0.516002	0.558375	0.54395	0.496583	0.430425	0.484381	0.687661	0.7333	0.76026	0.929796	0.948093	0.825495	0.765267	0.744782	0.690819	0.677709	0.791615	0.943241	1	0.928659	0.832034
	0.578648	0.650409	0.621267	0.598903	0.555075	0.468095	0.373652	0.478162	0.626553	0.604504	0.558635	0.460841	0.376796	0.381011	0.370446	0.439726	0.537994	0.632918	0.719418	0.728044	0.670925	0.707447	0.752428	0.608797	0.521193	0.573417	0.598293	0.639993	0.707875	0.722953	0.787089	0.84407	0.819224	0.671845	0.53426	0.612588	0.675516	0.698688	0.756492	0.799446	0.746639	0.547385	0.487302	0.569581	0.632123	0.785461	1	0.912069	0.607323
	0.820728	0.80081	0.792187	0.717377	0.700236	0.732642	0.730094	0.701952	0.654286	0.634155	0.6907	0.616481	0.550655	0.517698	0.447006	0.486948	0.633581	0.844862	0.890129	0.786701	0.701019	0.7045	0.805834	0.81966	0.832479	0.844096	0.711625	0.609012	0.66667	0.722595	0.697526	0.741516	0.72412	0.688227	0.688643	0.639893	0.6586	0.706489	0.674253	0.690774	0.730285	0.735399	0.764546	0.729146	0.806813	0.986015	1	0.807344	0.755266
	0.296872	0.18231	0.181168	0.212638	0.224776	0.268116	0.333103	0.379977	0.44977	0.561591	0.659381	0.657365	0.583895	0.550487	0.518242	0.442258	0.376281	0.391155	0.473384	0.521291	0.496791	0.507777	0.517053	0.507499	0.468386	0.405436	0.32038	0.227748	0.205815	0.183205	0.242108	0.325348	0.358287	0.408063	0.405488	0.369941	0.392555	0.457407	0.552374	0.655596	0.698864	0.725921	0.800102	0.902942	0.970908	0.951165	0.975599	1	0.909556
	0.424475	0.238996	0.202743	0.227203	0.151208	0.133027	0.184599	0.20976	0.249039	0.319744	0.451052	0.554627	0.531947	0.494626	0.433291	0.330313	0.21325	0.235806	0.329007	0.316165	0.304375	0.255209	0.287398	0.356482	0.384538	0.346895	0.209697	0.128257	0.0964465	0.0995469	0.0628705	0.0255185	0.0280732	0.0818104	0.242915	0.383982	0.458873	0.563008	0.652089	0.667821	0.71944	0.771612	0.789002	0.805803	0.840113	0.913883	0.954959	1	0.920581
	0.874628	0.878958	0.835213	0.782278	0.868767	0.927886	0.942674	0.903918	0.789685	0.795231	0.824964	0.703442	0.598835	0.534321	0.448399	0.424235	0.447862	0.380417	0.241232	0.19946	0.222843	0.276375	0.312087	0.250026	0.191261	0.216156	0.266273	0.28266	0.261459	0.236985	0.235112	0.192952	0.230655	0.295154	0.278965	0.339806	0.416406	0.403706	0.401262	0.445135	0.573909	0.639822	0.671029	0.80617	0.880791	0.918577	0.977624	1	0.966905
	0.443551	0.31826	0.299157	0.201901	0.0634512	0.0865569	0.290917	0.391739	0.350525	0.328969	0.283245	0.253639	0.239891	0.112541	0.0185104	0.0576854	0.124406	0.0905335	0.0212686	0.058434	0.193191	0.33128	0.452582	0.678065	0.855046	0.857757	0.723658	0.622468	0.73471	0.821474	0.824988	0.82137	0.771243	0.715882	0.638634	0.665339	0.706816	0.675006	0.636221	0.551521	0.572616	0.654903	0.693804	0.703275	0.781682	0.932433	0.98142	1	0.983232
	0.974422	0.757048	0.766444	0.715363	0.647691	0.639807	0.537131	0.494476	0.622249	0.728014	0.723102	0.703296	0.662753	0.58576	0.557069	0.544112	0.444443	0.420979	0.350149	0.234133	0.34092	0.438722	0.484412	0.597103	0.571145	0.353817	0.289359	0.313636	0.283465	0.228946	0.278897	0.373444	0.489556	0.51774	0.586438	0.874784	0.908884	0.721746	0.621099	0.55708	0.433509	0.534612	0.772151	0.832116	0.700447	0.733249	0.986352	1	0.913602
	0.456928	0.377264	0.174646	0.147235	0.249559	0.305868	0.352404	0.317169	0.350687	0.339638	0.263677	0.238033	0.360503	0.382424	0.308172	0.281749	0.1627	0.160919	0.161825	0.229525	0.360572	0.333455	0.276963	0.288435	0.328813	0.292077	0.206977	0.184612	0.258269	0.308909	0.283107	0.241394	0.261787	0.366155	0.342523	0.363521	0.436491	0.353829	0.355536	0.307617	0.291811	0.44378	0.629115	0.732571	0.744902	0.862592	0.949923	1	0.999017
	0.63078	0.553639	0.509186	0.510714	0.466551	0.54877	0.635841	0.640701	0.663126	0.673638	0.700724	0.638771	0.569333	0.430677	0.290697	0.253714	0.301809	0.314103	0.192579	0.246718	0.351737	0.253012	0.255161	0.384035	0.363499	0.260757	0.278625	0.276985	0.236381	0.205695	0.308551	0.419667	0.356714	0.372639	0.453661	0.484866	0.45292	0.446324	0.567034	0.718535	0.710778	0.69484	0.748673	0.802305	0.843247	0.866834	0.968106	1	0.932859
	0.385089	0.243157	0.295718	0.264146	0.178284	0.242444	0.2742	0.267431	0.269959	0.277565	0.357522	0.429881	0.475691	0.364652	0.238842	0.315314	0.43313	0.348489	0.336776	0.362217	0.35456	0.409909	0.323623	0.355655	0.601264	0.716681	0.73458	0.757919	0.709247	0.562651	0.571958	0.713519	0.795335	0.738001	0.620513	0.599279	0.654309	0.59479	0.462772	0.434922	0.516807	0.573127	0.692383	0.843786	0.900712	0.909266	0.858791	1	0.965745
	0.614808	0.696382	0.702496	0.571429	0.546834	0.608546	0.615952	0.684617	0.709201	0.596222	0.553717	0.658607	0.747852	0.733647	0.703295	0.603132	0.486798	0.510124	0.611348	0.650627	0.553799	0.388574	0.418701	0.494921	0.456554	0.405217	0.470031	0.638875	0.723393	0.67371	0.61396	0.621359	0.630606	0.626124	0.56173	0.515475	0.51937	0.617174	0.674266	0.598852	0.619017	0.704409	0.805079	0.758377	0.739645	0.8084	0.888998	1	0.90548
	0.710294	0.644174	0.64088	0.563766	0.457939	0.424122	0.466665	0.502159	0.524678	0.597303	0.503232	0.288865	0.16944	0.198956	0.234282	0.238334	0.215817	0.167975	0.209033	0.339085	0.499092	0.570624	0.560243	0.510571	0.453108	0.485651	0.553383	0.583929	0.515411	0.466408	0.539991	0.53205	0.446592	0.390255	0.320601	0.262442	0.260498	0.32601	0.422782	0.380445	0.332033	0.435334	0.541436	0.569842	0.539551	0.644903	0.900242	1	0.937353
	0.794759	0.657438	0.573202	0.528791	0.476563	0.403696	0.371323	0.38069	0.369022	0.336672	0.256333	0.158156	0.12144	0.130271	0.151354	0.178184	0.199937	0.213865	0.235727	0.24976	0.234076	0.208158	0.172075	0.12853	0.071378	0.0268761	0.0264661	0.0320241	0.0528654	0.116413	0.155699	0.175227	0.238636	0.297291	0.352492	0.365911	0.390672	0.490268	0.602049	0.677262	0.659561	0.626806	0.740831	0.89525	0.945227	0.958937	0.985352	1	0.993408
	0.796648	0.675552	0.491859	0.475717	0.59276	0.734608	0.789256	0.780474	0.774828	0.788118	0.904489	0.965285	0.868959	0.844812	0.888435	0.878843	0.846674	0.797631	0.666582	0.642694	0.609926	0.472194	0.311325	0.303819	0.373973	0.3683	0.353695	0.306027	0.297766	0.325863	0.361947	0.398313	0.500172	0.543263	0.571426	0.634629	0.717327	0.717938	0.658323	0.679134	0.67454	0.673905	0.694668	0.716063	0.711398	0.808326	0.966725	1	0.981392
	0.554958	0.432427	0.440928	0.406927	0.360661	0.436817	0.60184	0.644174	0.644114	0.674631	0.633148	0.574926	0.508173	0.413253	0.413833	0.440943	0.472236	0.605406	0.758717	0.78775	0.726968	0.678608	0.533234	0.418722	0.373125	0.376611	0.520179	0.572701	0.507377	0.569334	0.704547	0.702172	0.601299	0.561558	0.67644	0.805152	0.810309	0.815294	0.734331	0.622457	0.566481	0.530879	0.47535	0.510609	0.636748	0.690183	0.724228	0.866556	1
	0.593555	0.489458	0.435679	0.417071	0.367639	0.295751	0.233844	0.203061	0.206174	0.240565	0.329031	0.475226	0.613505	0.672911	0.651088	0.611343	0.62518	0.703707	0.692266	0.597306	0.521509	0.566007	0.736705	0.783338	0.618883	0.429486	0.404776	0.468988	0.48038	0.434195	0.502965	0.587791	0.611035	0.647292	0.608653	0.588973	0.67033	0.777769	0.838526	0.761239	0.679335	0.649008	0.698846	0.793604	0.8232	0.924142	0.986472	0.971434	1
	0.764985	0.601224	0.548236	0.467342	0.341106	0.339468	0.460155	0.626946	0.606476	0.486561	0.576152	0.716106	0.790254	0.78815	0.647895	0.509598	0.613414	0.67529	0.645236	0.694293	0.719576	0.756838	0.720576	0.596028	0.457044	0.386181	0.489553	0.585231	0.540101	0.530461	0.56659	0.60027	0.610848	0.634008	0.704529	0.74484	0.666602	0.57595	0.58421	0.598868	0.482222	0.341917	0.317337	0.452468	0.633535	0.784393	0.838409	0.853391	1
	0.587352	0.50663	0.504546	0.4808	0.496761	0.508088	0.462336	0.400627	0.351588	0.295966	0.328487	0.421696	0.459539	0.411087	0.392055	0.349406	0.231748	0.199093	0.234735	0.269148	0.264652	0.161425	0.0778811	0.0481636	-0.0273235	-0.0629157	-0.0996142	-0.121159	-0.0557519	-0.0200505	-0.0217129	-0.0418751	-0.0465639	-0.0382278	0.0100488	0.0945721	0.169374	0.266484	0.32832	0.316369	0.325799	0.421101	0.434928	0.383028	0.448443	0.650287	0.885798	0.980574	1
	0.609074	0.424768	0.357612	0.334722	0.364761	0.3715	0.314018	0.281225	0.285263	0.296123	0.338968	0.357184	0.294863	0.157861	0.0952353	0.131801	0.123671	0.124105	0.120857	0.126054	0.197222	0.226562	0.252897	0.245183	0.194748	0.164071	0.117669	0.084868	0.118082	0.169899	0.2123	0.186014	0.130129	0.098339	0.0454849	0.0998363	0.188284	0.275875	0.411471	0.458647	0.476591	0.57123	0.709574	0.80378	0.834962	0.85209	0.90389	0.930339	1
	0.670632	0.56108	0.431991	0.387641	0.301353	0.199699	0.179891	0.0788444	0.0723502	0.114232	0.205677	0.245283	0.16646	0.152524	0.16531	0.168971	0.0891289	0.101565	0.311678	0.334201	0.271485	0.387713	0.42164	0.241742	0.143473	0.162687	0.0930511	0.0190218	-0.00682407	-0.00310095	0.0581803	0.154132	0.252363	0.331262	0.321545	0.308733	0.295005	0.257453	0.305532	0.409295	0.522181	0.549474	0.650243	0.684531	0.548607	0.619775	0.771117	0.86079	1
	0.706877	0.496259	0.370707	0.339963	0.302658	0.295053	0.444619	0.557875	0.644056	0.663241	0.58316	0.584177	0.599951	0.476158	0.32535	0.308083	0.474113	0.618334	0.633647	0.674527	0.761002	0.740104	0.727073	0.790069	0.859217	0.923203	0.858112	0.769123	0.754086	0.776887	0.692093	0.621306	0.569121	0.485544	0.43863	0.34622	0.319772	0.278551	0.206429	0.201125	0.358626	0.540332	0.566421	0.554484	0.565376	0.649174	0.741363	0.834453	1
	0.48472	0.487661	0.451126	0.356539	0.331239	0.367437	0.414637	0.465745	0.44668	0.333663	0.336131	0.270631	0.204874	0.349159	0.399335	0.310871	0.34008	0.368599	0.271333	0.200891	0.233387	0.257445	0.283316	0.360709	0.330697	0.272552	0.301449	0.241712	0.129001	0.126913	0.219786	0.291838	0.332043	0.32687	0.272219	0.336484	0.434927	0.535338	0.549611	0.537354	0.647427	0.757181	0.829967	0.88252	0.911743	0.97081	0.924471	0.908017	1
	0.709745	0.585298	0.513347	0.426024	0.377538	0.499016	0.615499	0.71301	0.591616	0.441076	0.513812	0.639767	0.734748	0.627156	0.556086	0.516671	0.339688	0.37598	0.622955	0.720298	0.523308	0.451622	0.433559	0.418907	0.514184	0.488259	0.500302	0.455898	0.413007	0.515752	0.591435	0.591264	0.642592	0.765231	0.734016	0.593891	0.601181	0.704066	0.663433	0.62335	0.78317	0.788833	0.677374	0.773214	0.857244	0.890272	0.996303	0.989302	1
	0.634405	0.495585	0.410664	0.501945	0.507282	0.427909	0.323599	0.28596	0.426158	0.365171	0.404712	0.529106	0.52822	0.60755	0.694537	0.757528	0.726582	0.601308	0.458495	0.448854	0.5393	0.440514	0.374981	0.394089	0.427083	0.57275	0.56847	0.379996	0.23731	0.356129	0.481271	0.412052	0.410288	0.497808	0.516042	0.533027	0.558517	0.544558	0.613154	0.611493	0.682607	0.737781	0.715916	0.824545	0.89913	0.989986	0.876773	0.875938	1
	0.758625	0.677592	0.630733	0.569695	0.525475	0.500441	0.491437	0.449559	0.46031	0.47603	0.47976	0.451641	0.358938	0.374388	0.427398	0.432269	0.490002	0.566551	0.494617	0.342321	0.300657	0.221471	0.169608	0.202539	0.147815	0.133664	0.124233	0.0886311	0.0478576	-0.0285559	0.0330418	0.0992747	0.105055	0.180393	0.249864	0.296884	0.314866	0.329056	0.295865	0.296473	0.36378	0.358722	0.464711	0.566054	0.613142	0.663759	0.664342	0.798611	1
	0.804366	0.837624	0.799765	0.783717	0.777233	0.69462	0.678084	0.622517	0.462716	0.374479	0.514736	0.567197	0.44992	0.374054	0.282216	0.303954	0.373599	0.277228	0.156928	0.266106	0.451013	0.47065	0.434266	0.274526	0.152183	0.110344	0.168427	0.188126	0.153337	0.14674	-0.0352174	-0.00210584	0.165049	0.287768	0.446634	0.594517	0.694782	0.740176	0.821062	0.870762	0.725951	0.597114	0.64955	0.642631	0.73424	0.841568	0.756921	0.865545	1
	0.89948	0.769295	0.704365	0.645273	0.574517	0.543897	0.514432	0.506638	0.466817	0.435552	0.458233	0.457153	0.465987	0.499962	0.546537	0.526158	0.472806	0.409214	0.343832	0.328244	0.25577	0.230682	0.346354	0.371767	0.380953	0.364631	0.300617	0.236864	0.242846	0.294301	0.287955	0.307816	0.394703	0.538019	0.671614	0.76668	0.75862	0.673255	0.681415	0.702531	0.738043	0.862789	0.919845	0.89278	0.949228	0.944689	0.876952	0.944754	1
	0.68428	0.623871	0.636295	0.583304	0.520067	0.505589	0.464453	0.399833	0.536833	0.796134	0.879996	0.925024	0.859227	0.796817	0.708812	0.609151	0.532234	0.414935	0.562485	0.588138	0.325798	0.180754	0.169991	0.277393	0.38842	0.325712	0.253446	0.302387	0.442627	0.676068	0.701534	0.56198	0.644164	0.718007	0.629376	0.718985	0.776078	0.622511	0.556715	0.573011	0.662704	0.864035	0.974968	0.924962	0.951439	0.914962	0.902123	0.980358	1
	0.797412	0.64465	0.597617	0.657242	0.624802	0.708775	0.80451	0.801224	0.883727	0.945911	0.94729	0.871345	0.741604	0.70027	0.648236	0.540111	0.465454	0.38964	0.377498	0.392796	0.342193	0.363959	0.432432	0.44269	0.409547	0.411882	0.477422	0.490892	0.406106	0.28664	0.296607	0.369612	0.334014	0.276003	0.27144	0.289894	0.335908	0.415869	0.356559	0.297067	0.361683	0.422424	0.602581	0.76532	0.810085	0.851713	0.841458	0.925588	1
	0.506393	0.434406	0.386376	0.41467	0.437047	0.369678	0.332617	0.419757	0.525263	0.532898	0.64762	0.743953	0.721232	0.752476	0.627818	0.41691	0.351243	0.504932	0.540223	0.434524	0.460844	0.412625	0.421762	0.465177	0.537974	0.522179	0.387772	0.322448	0.258022	0.313138	0.343131	0.277628	0.282298	0.470407	0.608683	0.568109	0.531082	0.464213	0.405869	0.599843	0.805575	0.917223	0.939657	0.867624	0.971749	0.986314	0.924767	0.972186	1
	0.677646	0.398148	0.266589	0.212491	0.225574	0.216532	0.164049	0.182513	0.209421	0.289419	0.428301	0.559052	0.653105	0.673746	0.695532	0.714832	0.654758	0.580729	0.499386	0.361144	0.267014	0.202745	0.12634	0.177277	0.191681	0.119068	0.178225	0.263898	0.353337	0.419797	0.431511	0.474072	0.514325	0.548801	0.595027	0.618277	0.469928	0.332255	0.327737	0.33767	0.390902	0.452727	0.505102	0.60207	0.717698	0.773954	0.750833	0.835114	1
	0.686492	0.749935	0.802126	0.720275	0.761874	0.797596	0.772484	0.743697	0.842112	0.968081	0.971936	0.932322	0.858104	0.767507	0.6281	0.507934	0.44218	0.486094	0.62693	0.627902	0.595071	0.562098	0.477638	0.552938	0.553335	0.516869	0.629166	0.627545	0.564747	0.609129	0.603363	0.629724	0.736196	0.753994	0.788101	0.824666	0.852676	0.823784	0.713161	0.666328	0.603934	0.485852	0.380661	0.304195	0.328785	0.445157	0.606385	0.872103	1
	0.604055	0.503649	0.44825	0.491462	0.628417	0.818091	0.813053	0.765949	0.757335	0.787233	0.847973	0.744836	0.621378	0.501807	0.441337	0.495237	0.492968	0.495548	0.486499	0.488829	0.453815	0.408604	0.368533	0.334049	0.409029	0.387685	0.255653	0.164731	0.249513	0.372632	0.454517	0.617525	0.631703	0.606049	0.674154	0.672125	0.635083	0.577965	0.509884	0.481846	0.516095	0.529651	0.481651	0.580935	0.660491	0.666951	0.688517	0.814951	1
	0.669331	0.502941	0.469764	0.451069	0.474783	0.571891	0.565313	0.538972	0.530193	0.472384	0.426781	0.469789	0.53518	0.577935	0.588755	0.586425	0.656196	0.679791	0.609168	0.610656	0.643316	0.712877	0.708761	0.710117	0.724358	0.618483	0.540312	0.477465	0.434293	0.381115	0.362109	0.36889	0.404195	0.424041	0.391154	0.382421	0.388754	0.431815	0.468581	0.505281	0.547107	0.569815	0.664878	0.73877	0.769724	0.821435	0.912146	0.994702	1
	0.665694	0.635752	0.660177	0.565187	0.47701	0.48875	0.482948	0.452674	0.400086	0.343158	0.476912	0.554717	0.534653	0.611834	0.684245	0.721716	0.748078	0.693986	0.623509	0.527803	0.557871	0.76911	0.714277	0.562291	0.613767	0.581105	0.514112	0.493561	0.569888	0.626093	0.483692	0.493577	0.58702	0.512714	0.485868	0.530347	0.569451	0.61695	0.629228	0.578023	0.594319	0.681016	0.723874	0.776542	0.686322	0.686791	0.823813	0.879431	1
	0.709312	0.410459	0.280255	0.259581	0.454913	0.688671	0.57086	0.399742	0.290287	0.10236	0.0341299	0.0814205	0.148259	0.160831	0.180274	0.250534	0.340476	0.426229	0.406597	0.362995	0.219474	0.117928	0.23511	0.314324	0.286888	0.227432	0.180699	0.218063	0.254779	0.214894	0.217837	0.289196	0.361073	0.39492	0.323018	0.322065	0.345165	0.225437	0.236953	0.17221	0.0543615	0.246926	0.277067	0.152617	0.474171	0.620756	0.648286	0.852903	1
	0.880776	0.845232	0.791953	0.717109	0.709949	0.696705	0.716742	0.765856	0.835083	0.978581	0.919282	0.65827	0.461807	0.343481	0.256265	0.230242	0.314628	0.475207	0.584748	0.59111	0.565501	0.607171	0.658276	0.633159	0.523849	0.466161	0.428614	0.340503	0.329546	0.357324	0.372108	0.38987	0.369253	0.353446	0.377301	0.38269	0.39611	0.413658	0.412526	0.399979	0.37402	0.423097	0.52031	0.639303	0.801694	0.911146	0.937484	0.957139	1
	0.581303	0.415369	0.319263	0.222318	0.194839	0.257388	0.342076	0.425653	0.525442	0.574908	0.510611	0.406352	0.324888	0.284616	0.283075	0.297282	0.276922	0.266403	0.280742	0.287811	0.303951	0.333774	0.338309	0.261938	0.203593	0.28064	0.342005	0.245914	0.174184	0.162262	0.147283	0.156505	0.140863	0.125914	0.135648	0.144824	0.184854	0.21034	0.188945	0.191445	0.258517	0.36301	0.412129	0.443214	0.532591	0.625335	0.72216	0.872929	1
	0.722425	0.559206	0.541963	0.459307	0.335458	0.278081	0.265531	0.295294	0.392879	0.379585	0.371298	0.448246	0.42461	0.312511	0.273987	0.283047	0.231759	0.168454	0.1672	0.243155	0.30777	0.354518	0.353783	0.365245	0.368671	0.312509	0.24164	0.157951	0.107189	0.123326	0.184392	0.197335	0.225162	0.254026	0.289825	0.294225	0.294709	0.400769	0.461089	0.396322	0.403727	0.544246	0.687435	0.684019	0.62785	0.74328	0.862581	0.92191	1
	0.728857	0.613522	0.595066	0.438111	0.290917	0.346662	0.466811	0.520294	0.498885	0.371576	0.364787	0.439649	0.446776	0.4446	0.237131	0.155274	0.333399	0.48818	0.57385	0.557321	0.511569	0.557682	0.713011	0.82432	0.751467	0.607093	0.470409	0.348473	0.368815	0.392715	0.351643	0.374459	0.350777	0.319381	0.311523	0.243446	0.251633	0.189206	0.192462	0.321499	0.291242	0.284659	0.256805	0.29378	0.324084	0.441182	0.567814	0.73818	1
	0.688222	0.660741	0.55841	0.466494	0.444771	0.422473	0.392551	0.368797	0.3532	0.313289	0.275597	0.237935	0.245828	0.251755	0.340351	0.493485	0.558279	0.546772	0.4812	0.438308	0.444039	0.446276	0.379441	0.320786	0.27182	0.199746	0.130995	0.138164	0.213049	0.297642	0.347681	0.3458	0.405437	0.477972	0.561097	0.66487	0.682602	0.708104	0.783493	0.755477	0.727842	0.777426	0.790962	0.83657	0.838665	0.798899	0.876526	0.996486	1
	0.635597	0.463258	0.413676	0.421199	0.472249	0.520687	0.52928	0.561577	0.645132	0.706698	0.622191	0.390494	0.301986	0.353105	0.36423	0.375248	0.395131	0.417568	0.494854	0.484806	0.354746	0.298635	0.345682	0.377387	0.382995	0.384393	0.386695	0.378354	0.46477	0.557079	0.518937	0.432692	0.417805	0.522262	0.628779	0.653591	0.6213	0.574484	0.519834	0.425378	0.339957	0.381932	0.454963	0.507057	0.593	0.59328	0.60569	0.807443	1
	0.791737	0.735788	0.682818	0.606302	0.554523	0.514038	0.497106	0.483338	0.423061	0.32759	0.216057	0.141296	0.18065	0.239849	0.295652	0.362788	0.440586	0.541155	0.587172	0.607696	0.596377	0.517651	0.451165	0.437838	0.336036	0.160799	0.123993	0.164814	0.223512	0.267043	0.288653	0.311453	0.327125	0.365473	0.398861	0.492831	0.533599	0.568706	0.711359	0.80807	0.905986	0.952772	0.902139	0.771391	0.625681	0.646458	0.79417	0.896187	1
	0.809925	0.660091	0.553164	0.601447	0.744714	0.82855	0.791708	0.767283	0.784742	0.803265	0.788827	0.717809	0.69064	0.67779	0.567955	0.580495	0.642006	0.584043	0.552312	0.563024	0.615787	0.606403	0.623886	0.682333	0.684786	0.702822	0.740193	0.694481	0.602157	0.613841	0.745137	0.797999	0.689778	0.564847	0.552116	0.628652	0.679309	0.623234	0.632977	0.76404	0.789226	0.776973	0.751298	0.65198	0.598532	0.784575	0.984103	0.98864	1
	0.765354	0.690842	0.665835	0.821557	0.960965	0.901164	0.704083	0.600441	0.663595	0.672179	0.606382	0.561233	0.52686	0.543131	0.504025	0.433511	0.439662	0.433715	0.51204	0.61248	0.581139	0.581829	0.619612	0.584446	0.552353	0.547008	0.531494	0.523299	0.501833	0.509972	0.658116	0.731028	0.682823	0.576171	0.487224	0.500989	0.627045	0.63178	0.522516	0.571795	0.595422	0.552987	0.65162	0.649662	0.598951	0.701848	0.832882	0.999093	1
	0.783665	0.826922	0.933018	0.928174	0.832441	0.708138	0.647997	0.60541	0.546507	0.54196	0.631974	0.652633	0.675831	0.776066	0.635931	0.553232	0.652407	0.684546	0.629002	0.529881	0.551176	0.548891	0.598432	0.768127	0.859992	0.857256	0.86686	0.870447	0.819756	0.920793	0.995967	0.89789	0.775091	0.699286	0.599002	0.52513	0.531906	0.512731	0.577258	0.660376	0.714148	0.894042	0.932344	0.728835	0.779174	0.916918	0.914333	0.98963	1
	0.989112	0.972314	0.909984	0.84238	0.891614	0.939562	0.86108	0.755867	0.632991	0.572399	0.617388	0.684548	0.76173	0.736291	0.66456	0.654407	0.653936	0.580297	0.526634	0.544404	0.602769	0.77703	0.776454	0.614166	0.45503	0.313945	0.297882	0.320855	0.309509	0.229561	0.144815	0.108444	0.108135	0.135739	0.166535	0.194117	0.253399	0.31835	0.408316	0.463784	0.497249	0.532302	0.635482	0.805253	0.885307	0.895688	0.907016	0.902149	0.941297
	0.916956	0.844905	0.793281	0.869158	0.985767	0.957528	0.837854	0.87574	0.927824	0.853804	0.716622	0.582214	0.566424	0.590829	0.538905	0.537888	0.549088	0.552991	0.543306	0.502296	0.550149	0.640099	0.624508	0.603539	0.618467	0.583155	0.59391	0.601347	0.593611	0.547341	0.527386	0.498952	0.483021	0.637783	0.641279	0.519982	0.500616	0.454612	0.446365	0.495726	0.538423	0.579226	0.646029	0.722756	0.682047	0.679029	0.849786	0.923156	0.964381
	0.880303	0.846701	0.775945	0.717228	0.717083	0.704862	0.680113	0.655082	0.642522	0.583602	0.488436	0.467536	0.469728	0.428067	0.323706	0.367708	0.501902	0.544488	0.611031	0.734038	0.796217	0.704824	0.603752	0.554793	0.474352	0.394945	0.29439	0.227007	0.203117	0.163131	0.169159	0.210387	0.259852	0.331852	0.368444	0.489509	0.678814	0.831838	0.92819	0.934066	0.938052	0.939917	0.970818	0.999897	0.872821	0.679858	0.634233	0.774379	0.981069
	0.985111	0.836978	0.706904	0.779407	0.820621	0.79677	0.813114	0.756846	0.653521	0.722729	0.821038	0.787918	0.729451	0.580605	0.515025	0.577889	0.545063	0.561134	0.583641	0.511003	0.466653	0.472526	0.437036	0.34248	0.271145	0.286351	0.271845	0.288867	0.30332	0.2366	0.244933	0.342007	0.556937	0.690338	0.787733	0.891704	0.805727	0.779468	0.844043	0.860613	0.798332	0.76336	0.88385	0.974827	0.906868	0.834838	0.869843	0.902366	0.952929
	0.953272	0.790947	0.710493	0.596466	0.438238	0.536769	0.662019	0.629613	0.652899	0.773316	0.858614	0.871717	0.836414	0.868794	0.81402	0.759113	0.788372	0.806021	0.793639	0.657637	0.654766	0.761293	0.715324	0.596604	0.542348	0.576578	0.537575	0.548252	0.510247	0.433833	0.514444	0.515513	0.554938	0.620269	0.632204	0.67967	0.68949	0.695762	0.714609	0.744213	0.704549	0.687462	0.703854	0.659643	0.697533	0.780691	0.780831	0.869067	0.999266
	0.96827	0.932481	0.799097	0.896549	0.997398	0.927854	0.799121	0.677539	0.528094	0.421899	0.432243	0.491859	0.524722	0.504079	0.559267	0.595913	0.585436	0.554727	0.488479	0.512007	0.729983	0.715401	0.506297	0.471635	0.536885	0.588567	0.511197	0.368769	0.282142	0.312217	0.398285	0.477751	0.560424	0.693687	0.7253	0.694669	0.670975	0.606751	0.501606	0.399509	0.415594	0.478216	0.457217	0.476262	0.613157	0.66252	0.758859	0.89188	0.954384
	0.870321	0.753309	0.749132	0.754571	0.699612	0.731908	0.691318	0.516875	0.462499	0.544545	0.603947	0.494116	0.285686	0.174144	0.191456	0.307459	0.405721	0.413158	0.373939	0.383861	0.424066	0.529661	0.637737	0.601688	0.665847	0.863628	0.909467	0.816212	0.64653	0.449193	0.276265	0.203719	0.217286	0.282979	0.403731	0.508114	0.534023	0.413612	0.374258	0.581877	0.679546	0.659425	0.704043	0.716549	0.692612	0.685352	0.783648	0.882484	0.980442
	0.922811	0.743776	0.742185	0.722122	0.522435	0.399884	0.406832	0.515932	0.720403	0.732523	0.64931	0.61066	0.603635	0.618817	0.663378	0.7945	0.974793	0.987144	0.84273	0.872284	0.738946	0.473693	0.440449	0.553825	0.593057	0.595282	0.623018	0.525921	0.599227	0.714609	0.618538	0.549631	0.594767	0.605365	0.469711	0.450902	0.522569	0.489262	0.58883	0.599216	0.397202	0.330655	0.562721	0.690093	0.701477	0.877568	0.957848	0.930968	0.975684
	0.892148	0.868332	0.900039	0.828885	0.74281	0.712152	0.611172	0.569119	0.676355	0.708767	0.749628	0.761872	0.727169	0.679155	0.596173	0.534307	0.497377	0.474879	0.474381	0.480786	0.373018	0.294109	0.369217	0.448515	0.409887	0.340437	0.369081	0.404924	0.435577	0.451004	0.416282	0.426436	0.427764	0.41903	0.47157	0.54823	0.582351	0.594488	0.589631	0.653256	0.757385	0.807153	0.802771	0.860132	0.911396	0.795554	0.801883	0.854204	0.947747
	0.964595	0.83304	0.825843	0.77177	0.741074	0.838338	0.834812	0.787844	0.823004	0.890186	0.88409	0.882382	0.842213	0.836686	0.886043	0.826006	0.786617	0.727637	0.72752	0.707816	0.724128	0.750252	0.646384	0.682409	0.8278	0.78754	0.643086	0.525462	0.439489	0.536055	0.689999	0.762296	0.707708	0.630367	0.570044	0.597976	0.640857	0.770688	0.709491	0.65377	0.827362	0.802665	0.848629	0.956119	0.839182	0.737108	0.804916	0.901093	0.997603
	0.745834	0.399357	0.221762	0.263889	0.360737	0.421714	0.536527	0.564787	0.603654	0.685003	0.720262	0.734547	0.826973	0.923322	0.962858	0.927645	0.843979	0.733378	0.638808	0.615263	0.586758	0.5122	0.478115	0.537825	0.612713	0.523412	0.358661	0.345884	0.364466	0.478502	0.58984	0.603722	0.612427	0.670523	0.718575	0.612567	0.515745	0.506314	0.531355	0.537281	0.568268	0.553089	0.509679	0.598646	0.68185	0.740225	0.691569	0.715027	0.982607
	0.96011	0.93914	0.789624	0.577205	0.567267	0.480108	0.443668	0.599557	0.580683	0.746799	0.876953	0.756567	0.643555	0.46918	0.328236	0.453953	0.687188	0.703166	0.585471	0.495679	0.447861	0.374712	0.374542	0.473167	0.518843	0.56622	0.635888	0.575895	0.414846	0.46285	0.638976	0.554617	0.46498	0.536063	0.543237	0.588825	0.730887	0.637939	0.591298	0.72181	0.694289	0.541143	0.491623	0.570485	0.615998	0.582436	0.632539	0.768035	0.918551
	even laps
	0.54311	0.4879	0.442181	0.466471	0.423221	0.4353	0.581247	0.619636	0.599803	0.659995	0.66481	0.644595	0.67372	0.725651	0.815254	0.752219	0.670933	0.546919	0.450154	0.537153	0.522201	0.466011	0.452218	0.513311	0.499365	0.280981	0.0639426	0.0663757	0.104833	0.119305	0.257311	0.374198	0.523869	0.637906	0.583836	0.492448	0.485753	0.642436	0.845848	0.880356	0.910408	0.940915	0.931441	0.990506	1	0.871612	0.765569	0.804212	0.754148
	0.789439	0.852073	0.896854	0.849945	0.8032	0.770577	0.738433	0.671043	0.666758	0.643017	0.540873	0.466419	0.405544	0.412288	0.36808	0.312896	0.38641	0.376001	0.387987	0.491158	0.512339	0.463096	0.368703	0.300068	0.349161	0.418785	0.423574	0.409006	0.471624	0.530636	0.482704	0.423844	0.367065	0.315292	0.359666	0.389655	0.355435	0.363565	0.347007	0.422023	0.526348	0.517835	0.615768	0.716913	0.834652	0.95784	0.979882	1	0.914489
	0.809934	0.677907	0.597082	0.725484	0.783792	0.584818	0.483922	0.563292	0.68314	0.704606	0.649452	0.600951	0.532851	0.397859	0.279859	0.298769	0.310086	0.261532	0.288787	0.326367	0.385126	0.398916	0.375472	0.420094	0.412681	0.457162	0.529841	0.496779	0.48206	0.492079	0.46518	0.383985	0.395106	0.35709	0.321033	0.490928	0.506992	0.434263	0.524581	0.538293	0.457614	0.610821	0.68553	0.536521	0.593491	0.790091	0.883785	0.973741	1
	0.655244	0.70166	0.738119	0.555577	0.477697	0.468194	0.489057	0.508741	0.628719	0.681538	0.623721	0.579464	0.500266	0.512559	0.496315	0.538152	0.592953	0.541367	0.497472	0.455624	0.561767	0.696622	0.696044	0.651608	0.767317	0.869304	0.788157	0.798386	0.840339	0.801285	0.750264	0.65353	0.631393	0.685601	0.626746	0.600729	0.574563	0.447727	0.424815	0.482431	0.454048	0.423902	0.4634	0.521959	0.582045	0.745941	1	0.972924	0.885616
	0.899088	0.853739	0.729869	0.697879	0.714662	0.724802	0.604202	0.352377	0.242709	0.260605	0.284138	0.328369	0.318241	0.222541	0.194983	0.239868	0.229469	0.253984	0.294284	0.224011	0.208083	0.254208	0.189159	0.119047	0.168499	0.301021	0.396514	0.517566	0.761595	0.898055	0.916277	0.952866	1	0.915321	0.748233	0.631664	0.486461	0.369936	0.309488	0.274441	0.274114	0.336311	0.393012	0.428486	0.573646	0.706513	0.661524	0.663643	0.740267
	0.719978	0.658219	0.634283	0.592673	0.496456	0.476609	0.465431	0.40028	0.364695	0.321726	0.336586	0.345371	0.323082	0.315162	0.301251	0.306206	0.285257	0.24987	0.285336	0.317621	0.270051	0.206653	0.152489	0.138662	0.137705	0.0839878	0.0326831	0.0677152	0.088626	0.101734	0.148841	0.186083	0.175947	0.19136	0.254146	0.303929	0.379168	0.457283	0.534912	0.539344	0.602025	0.708702	0.728407	0.79557	0.855456	0.931239	1	0.932322	0.851272
	0.826369	0.882844	0.971947	1	0.889138	0.829357	0.777483	0.634219	0.65305	0.739717	0.702225	0.576395	0.548649	0.578685	0.649317	0.744275	0.77967	0.786528	0.816774	0.827427	0.812221	0.783281	0.709423	0.675001	0.615576	0.585072	0.563772	0.55923	0.567014	0.58327	0.578868	0.528582	0.459296	0.481032	0.508614	0.436122	0.417398	0.36794	0.411157	0.491607	0.513447	0.5484	0.58406	0.663938	0.732634	0.760036	0.699647	0.58826	0.628206
	0.446235	0.23546	0.193671	0.223021	0.183607	0.200051	0.278759	0.307652	0.350633	0.459511	0.659704	0.742652	0.728104	0.761069	0.811654	0.828581	0.753249	0.675864	0.624544	0.564158	0.487439	0.359395	0.225711	0.232427	0.264733	0.241027	0.246222	0.289349	0.344629	0.406818	0.45493	0.401091	0.387153	0.474341	0.484708	0.427124	0.426821	0.535237	0.617811	0.601459	0.558515	0.547239	0.590889	0.575569	0.558787	0.635004	0.82395	0.987807	1
	0.314276	0.238118	0.441758	0.623564	0.495268	0.315708	0.237264	0.321768	0.716236	1	0.88402	0.687021	0.522339	0.386855	0.453855	0.558759	0.540732	0.406102	0.441855	0.491555	0.368247	0.476437	0.444761	0.276201	0.359737	0.491063	0.558543	0.625795	0.640111	0.738664	0.722412	0.547115	0.627251	0.64199	0.44797	0.375663	0.403262	0.471387	0.499142	0.496212	0.346028	0.328004	0.518255	0.633485	0.70439	0.605187	0.581711	0.605903	0.581905
	0.666629	0.538086	0.466981	0.438496	0.421211	0.367741	0.359918	0.395495	0.374797	0.309522	0.300856	0.352705	0.389619	0.427218	0.428628	0.316839	0.27548	0.374463	0.403426	0.355984	0.27262	0.207494	0.161388	0.069922	-0.00929284	-0.0302416	-0.0316323	-0.0370558	-0.0204261	-0.0138418	0.0243679	0.0873235	0.14067	0.163836	0.189197	0.235396	0.210824	0.236894	0.339175	0.43729	0.574362	0.692554	0.747327	0.771673	0.778943	0.83284	0.921914	0.995532	1
	0.799608	0.813875	0.77773	0.683219	0.625863	0.65421	0.65756	0.488613	0.399196	0.332057	0.186724	0.316505	0.445522	0.518142	0.720142	0.87943	0.948522	0.858631	0.780716	0.859658	0.978622	1	0.966221	0.872365	0.756389	0.716063	0.692473	0.626448	0.547416	0.543187	0.586855	0.567745	0.531038	0.647124	0.7533	0.749141	0.787153	0.803925	0.790615	0.732463	0.699676	0.680351	0.606475	0.486004	0.540673	0.791844	0.897963	0.901139	0.967244
	0.655522	0.818801	0.90309	0.848022	0.885554	0.946988	1	0.980946	0.927128	0.925567	0.783384	0.754804	0.77859	0.693004	0.666494	0.639866	0.530839	0.383088	0.309271	0.256035	0.233771	0.18942	0.167866	0.197069	0.136351	0.137791	0.193593	0.200699	0.218852	0.310594	0.354275	0.369345	0.350322	0.338456	0.423277	0.38469	0.367891	0.383366	0.291495	0.289614	0.40305	0.523617	0.611006	0.637455	0.584049	0.625551	0.723761	0.727734	0.685695
	0.399969	0.45363	0.564798	0.61303	0.607981	0.516448	0.475463	0.538385	0.559674	0.525657	0.586454	0.72514	0.850851	0.941084	1	0.988769	0.949457	0.932544	0.90184	0.846957	0.759027	0.753083	0.78303	0.720707	0.65899	0.615837	0.502004	0.369381	0.272623	0.230478	0.218895	0.17084	0.124396	0.116702	0.138639	0.175217	0.18829	0.2094	0.197033	0.151253	0.13475	0.115959	0.110013	0.135215	0.180326	0.283021	0.424863	0.489949	0.494921
	0.648743	0.756979	0.947899	0.994166	0.903287	0.835402	0.803516	0.631703	0.414647	0.326927	0.310825	0.296106	0.325379	0.366905	0.340947	0.326355	0.365768	0.435462	0.455247	0.435704	0.491767	0.554407	0.51795	0.425703	0.336174	0.280854	0.337319	0.399822	0.3935	0.474152	0.593846	0.687642	0.804514	0.840666	0.7884	0.710678	0.608585	0.544965	0.517506	0.519627	0.507808	0.46788	0.460775	0.443461	0.447899	0.622696	0.842925	1	0.98445
	0.57351	0.580389	0.624347	0.599053	0.524826	0.445921	0.40374	0.38643	0.403329	0.427935	0.37324	0.287903	0.259939	0.2424	0.245651	0.208794	0.144597	0.0943935	0.084327	0.120585	0.151953	0.17651	0.196497	0.209644	0.254703	0.340206	0.339592	0.276874	0.329971	0.405114	0.443382	0.411701	0.35179	0.395319	0.456008	0.463183	0.449052	0.442198	0.423702	0.465268	0.561614	0.625358	0.675256	0.656677	0.707652	0.896271	1	0.984273	0.911789
	0.639638	0.603503	0.557126	0.571303	0.612423	0.573869	0.522243	0.434191	0.468974	0.613126	0.638441	0.686196	0.783854	0.830809	0.819708	0.810297	0.774116	0.752396	0.820387	0.943483	0.975779	0.959646	1	0.995503	0.890652	0.767625	0.692689	0.640884	0.594135	0.630855	0.650457	0.578175	0.609744	0.630668	0.602685	0.656674	0.696652	0.674283	0.677029	0.805213	0.826254	0.71682	0.66032	0.715852	0.761615	0.728649	0.754236	0.830572	0.75309
	0.427749	0.420269	0.451303	0.433298	0.364992	0.280504	0.241942	0.251974	0.271377	0.290617	0.28998	0.300437	0.268035	0.22212	0.234744	0.239404	0.266463	0.243377	0.186663	0.216724	0.274444	0.284167	0.280211	0.251417	0.204809	0.18386	0.246448	0.32112	0.442199	0.568311	0.661506	0.801117	0.884607	0.913403	1	0.988413	0.819214	0.759172	0.650721	0.51596	0.43193	0.385753	0.438737	0.549719	0.627547	0.588063	0.549831	0.564961	0.620148
	0.340933	0.259353	0.178674	0.183518	0.220494	0.222086	0.261399	0.228772	0.251785	0.391014	0.417074	0.40929	0.477928	0.503782	0.485205	0.504804	0.612456	0.719852	0.755606	0.878149	1	0.985162	0.929513	0.811491	0.801744	0.862348	0.686916	0.526387	0.553855	0.584095	0.643251	0.690578	0.604292	0.601714	0.669918	0.686764	0.736472	0.699596	0.583827	0.543997	0.560825	0.512199	0.517644	0.580708	0.583948	0.591621	0.561761	0.547537	0.547421
	0.974973	1	0.885699	0.722174	0.731516	0.815901	0.77164	0.761988	0.763571	0.741298	0.790711	0.835947	0.778598	0.767289	0.806357	0.80905	0.737364	0.753247	0.79307	0.731007	0.659196	0.622489	0.610503	0.575413	0.61874	0.691872	0.585822	0.490326	0.574482	0.591219	0.59985	0.689465	0.643633	0.620227	0.764304	0.872756	0.742006	0.584615	0.710491	0.825326	0.698636	0.635117	0.725296	0.789438	0.780881	0.773781	0.943922	0.929166	0.769369
	0.829988	0.884602	0.938013	1	0.988918	0.953629	0.928231	0.825111	0.716388	0.624149	0.566913	0.551602	0.550576	0.574013	0.622367	0.619302	0.544034	0.533393	0.558069	0.51907	0.517062	0.525699	0.52517	0.570159	0.520597	0.471038	0.514291	0.487972	0.397395	0.368264	0.447683	0.561961	0.589934	0.560352	0.568888	0.616211	0.573717	0.534912	0.583014	0.594025	0.638613	0.748812	0.790428	0.779736	0.841276	0.89618	0.901044	0.785689	0.685158
	0.521685	0.544543	0.582522	0.644877	0.672597	0.623942	0.556165	0.575821	0.619253	0.713946	0.919377	0.850605	0.652746	0.575189	0.449946	0.37154	0.273939	0.246799	0.303437	0.314351	0.412879	0.445687	0.366713	0.431111	0.472118	0.450115	0.482352	0.470134	0.413046	0.376142	0.338104	0.295074	0.290007	0.244757	0.269973	0.298983	0.159117	0.2217	0.528538	0.744618	0.802071	0.727463	0.794672	1	0.937808	0.784045	0.732037	0.636481	0.57474
	0.672572	0.593615	0.470043	0.46588	0.519338	0.472364	0.467176	0.553078	0.592594	0.511234	0.495011	0.509331	0.48958	0.493672	0.3831	0.360344	0.352166	0.279909	0.233851	0.251924	0.291183	0.338128	0.31631	0.280862	0.329794	0.37868	0.376325	0.356015	0.391566	0.396447	0.403455	0.455518	0.653325	0.915241	0.98799	1	0.955065	0.798538	0.607284	0.58099	0.695024	0.77964	0.755702	0.723651	0.730496	0.633187	0.568912	0.572224	0.698219
	0.630493	0.70575	0.828371	0.955653	1	0.930466	0.725071	0.481509	0.325423	0.256035	0.18414	0.10307	0.100389	0.147056	0.147841	0.121066	0.133362	0.16056	0.150938	0.144105	0.187656	0.265207	0.262891	0.183874	0.174666	0.183665	0.204119	0.260778	0.238623	0.144031	0.106303	0.102713	0.0920138	0.0932765	0.162027	0.267774	0.347481	0.386636	0.423552	0.431109	0.410227	0.414394	0.430902	0.462544	0.457646	0.39336	0.292639	0.243118	0.355327
	0.943508	0.883975	0.833976	0.732471	0.656923	0.619969	0.525773	0.449408	0.40071	0.379841	0.422402	0.498681	0.630848	0.637298	0.638381	0.672724	0.593628	0.546504	0.472354	0.406971	0.421138	0.468845	0.537448	0.501632	0.396042	0.358191	0.447762	0.546328	0.593479	0.587865	0.638251	0.68484	0.680063	0.739979	0.738012	0.767227	0.853386	0.930667	0.920701	0.888368	0.842061	0.76296	0.760196	0.765372	0.72141	0.793998	0.948541	0.990778	1
	0.615737	0.459826	0.372057	0.43457	0.475128	0.528627	0.539844	0.577729	0.716064	0.794793	0.810795	0.708664	0.574406	0.453612	0.356978	0.368848	0.403435	0.569285	0.622943	0.49915	0.502121	0.551678	0.624814	0.672211	0.567604	0.390374	0.273939	0.21781	0.197456	0.162919	0.186358	0.3118	0.363827	0.322917	0.311617	0.275341	0.317744	0.475839	0.561097	0.59651	0.664102	0.805026	0.885921	0.837921	0.908507	1	0.958931	0.951907	0.936645
	0.912627	0.9466	1	0.947474	0.913049	0.861351	0.814562	0.780075	0.598552	0.446033	0.376536	0.333307	0.2664	0.203138	0.223071	0.260768	0.253198	0.248483	0.277173	0.294529	0.312797	0.401843	0.466116	0.440385	0.48015	0.639561	0.882147	0.985333	0.878297	0.876378	0.89324	0.86127	0.88049	0.876259	0.849963	0.762823	0.690309	0.707583	0.725661	0.717809	0.744347	0.754151	0.714114	0.692738	0.631064	0.611054	0.645034	0.64142	0.708442
	0.732258	0.684575	0.685947	0.636814	0.574383	0.4678	0.415068	0.482356	0.464905	0.413355	0.482357	0.468783	0.401341	0.353225	0.248651	0.233543	0.340096	0.451984	0.511742	0.548587	0.704461	0.918908	0.994628	1	0.935062	0.821468	0.837701	0.785559	0.629579	0.516151	0.534277	0.493392	0.426153	0.496895	0.394125	0.351979	0.379939	0.42585	0.489044	0.451677	0.604126	0.655838	0.619026	0.616528	0.523416	0.653385	0.833188	0.931733	0.985254
	0.713945	0.732723	0.773332	0.766749	0.669194	0.507621	0.421397	0.433929	0.409258	0.441533	0.513871	0.449766	0.342651	0.22367	0.153163	0.138402	0.157264	0.181643	0.202852	0.222534	0.218506	0.226082	0.26079	0.330593	0.363807	0.309274	0.212761	0.226322	0.27744	0.294306	0.317725	0.380182	0.426162	0.433313	0.49802	0.531651	0.607406	0.706538	0.76945	0.787977	0.833281	0.955824	1	0.979825	0.958149	0.904364	0.79992	0.760636	0.772807
	0.659805	0.536798	0.543545	0.616449	0.674663	0.690799	0.765321	0.878067	0.889593	0.811171	0.851161	0.987499	0.999992	0.923451	0.817639	0.710392	0.652969	0.621023	0.57072	0.554087	0.509309	0.46275	0.446792	0.446917	0.393172	0.234436	0.105025	0.0416792	0.0350607	0.0180051	-0.00524658	0.0364207	0.101511	0.100022	0.0531318	0.0472012	0.0597599	0.0848388	0.160669	0.21157	0.2381	0.365291	0.598666	0.804164	0.928332	0.953059	0.977013	1	0.991904
	0.537771	0.409631	0.374722	0.386214	0.408881	0.33845	0.244552	0.228621	0.219427	0.221351	0.215739	0.151359	0.0949474	0.0906587	0.131649	0.13739	0.147134	0.131317	0.11659	0.140699	0.120082	0.124088	0.209454	0.275763	0.263268	0.286007	0.281676	0.217697	0.170807	0.102263	0.0670205	0.127248	0.12212	0.133814	0.166327	0.160952	0.247944	0.396909	0.485179	0.510995	0.554576	0.578187	0.606634	0.657548	0.740292	0.860215	0.942357	0.988142	1
	0.35029	0.430508	0.335894	0.355528	0.473099	0.476561	0.465349	0.403977	0.325995	0.333436	0.429238	0.492038	0.439383	0.378893	0.290914	0.233724	0.278945	0.304774	0.307901	0.278888	0.268886	0.340414	0.549327	0.8186	1	0.965411	0.78863	0.610296	0.419889	0.321659	0.348294	0.467865	0.507301	0.585209	0.662707	0.601998	0.497433	0.390309	0.370069	0.360453	0.29315	0.279068	0.287062	0.227947	0.213201	0.241387	0.315869	0.385559	0.357215
[truncated: 777 more rows]
[truncated: 1 more columns]

## Sheet: panel e
		Peak location Odd laps
		45	45
		12.6	174.6
		12.6	149.4
		145.8	156.6
		131.4	106.2
		27	19.8
		81	120.6
		91.8	102.6
		131.4	149.4
		145.8	124.2
		59.4	63
		77.4	70.2
		59.4	66.6
		102.6	91.8
		37.8	84.6
		37.8	163.8
		45	52.2
		9	9
		171	37.8
		19.8	178.2
		153	70.2
		81	160.2
		37.8	37.8
		48.6	84.6
		73.8	77.4
		160.2	9
		106.2	45
[truncated: 781 more rows]

## Sheet: panel f
	data										model			raw pl
[truncated: 2,000 more rows]

[truncated: 5 more sheets: panel h, panel g, panel i, panel j, panel k]
