# Supplementary material for: Entorhinal cortex directs learning-related changes in CA1 representations
Source: Nature. 2022 Nov 2;611(7936):554–62. doi: 10.1038/s41586-022-05378-6 (PMC9668747; doi:10.1038/s41586-022-05378-6)
Supplement: Supplementary file 8 — Source Data Fig. 6 [file 41586_2022_5378_MOESM8_ESM.xlsx]

## Sheet: panel a
	EC3 axons
	number of animals
	0.387187	0.414005	0.271008	0.321566	0.385536	0.251472	0.34	0.213771	0.338516	0.382697	0.443817	0.231711	0.416382	0.48048	0.330776
	0.366739	0.310883	0.232024	0.322276	0.337685	0.187341	0.31	0.237477	0.258228	0.388352	0.439901	0.179665	0.377718	0.427463	0.448071
	0.420693	0.434397	0.219883	0.308428	0.284198	0.178696	0.34	0.250917	0.29606	0.365748	0.516809	0.212973	0.427618	0.465869	0.490547
	0.349529	0.486843	0.263009	0.298931	0.314203	0.171359	0.33	0.261738	0.337303	0.364639	0.475777	0.221413	0.412394	0.403651	0.429454
	0.450947	0.399491	0.334001	0.278473	0.301746	0.195385	0.33	0.240993	0.343751	0.378239	0.473649	0.219895	0.425511	0.389342	0.408856
	0.408186	0.354838	0.275154	0.337101	0.0838293	0.205896	0.3	0.249856	0.352224	0.374502	0.461286	0.198427	NaN	0.423819	0.445934
	0.374833	0.450252	0.301042	0.304347	0.274114	0.19176	0.33	0.308248	0.359179	0.383025	0.485457	0.194405	NaN	0.326698	0.45126
	0.40872	0.526541	0.305132	0.327655	0.29806	0.202246	0.35	0.270491	0.352718	0.405788	0.438027	0.209577	NaN	0.473702	0.414537
	CA1 place cells
	50	34.4828	31.25	55.5556	30.7692	29.6296	50	42.029	37.931	50	22.2222	74.4186	20	71.0526	55.814	38.7755	48.5714	46.3415	43	45	62.069	41.1765	25	67.4419	67.4419	33.3333	16.6667
	0	10.3448	12.5	22.2222	15.3846	29.6296	15	18.8406	17.2414	18.1818	38.8889	11.6279	20	7.89474	9.30233	20.4082	17.1429	10.9756	16	25	8.62069	23.5294	3.57143	9.30233	25.5814	19.0476	4.16667
	16.6667	17.2414	37.5	14.8148	7.69231	7.40741	5	10.1449	10.3448	4.54545	0	11.6279	7.5	21.0526	25.5814	14.2857	8.57143	6.09756	11	15	12.069	11.7647	3.57143	11.6279	6.97674	4.7619	0
	0	10.3448	12.5	7.40741	0	0	5	10.1449	3.44828	9.09091	11.1111	2.32558	2.5	0	9.30233	4.08163	5.71429	6.09756	3	5	5.17241	0	3.57143	9.30233	0	4.7619	0
	0	0	6.25	0	15.3846	0	20	10.1449	10.3448	18.1818	11.1111	0	5	NaN	0	2.04082	8.57143	7.31707	8	0	6.89655	23.5294	10.7143	2.32558	NaN	4.7619	12.5
	8.33333	3.44828	0	0	15.3846	7.40741	5	2.89855	0	0	5.55556	NaN	10	NaN	NaN	2.04082	2.85714	7.31707	5	10	5.17241	0	0	0	NaN	4.7619	8.33333
	0	3.44828	0	NaN	0	11.1111	0	4.34783	3.44828	0	5.55556	NaN	2.5	NaN	NaN	4.08163	8.57143	2.43902	4	0	0	NaN	7.14286	0	NaN	9.52381	0
	8.33333	0	0	NaN	7.69231	3.7037	NaN	1.44928	3.44828	0	0	NaN	5	NaN	NaN	8.16327	0	8.53659	4	NaN	0	NaN	7.14286	0	NaN	0	0
