# Supplementary material for: Entorhinal cortex directs learning-related changes in CA1 representations
Source: Nature. 2022 Nov 2;611(7936):554–62. doi: 10.1038/s41586-022-05378-6 (PMC9668747; doi:10.1038/s41586-022-05378-6)
Supplement: Supplementary file 9 — Source Data Extended Data Fig. 1 [file 41586_2022_5378_MOESM9_ESM.xlsx]

## Sheet: Sheet1
		Left				Right
		day 0	day 1			day 0	day 1
		3	4			20	79
		1	6			9	111
		2	9			30	41
		2	2			9	26
		2	10			39	78
		2	8			27	82
		2	4			22	52
		2	9			33	86
		6	8			59	42
		1	1			10	25
		6	15			44	112
		4	8			55	76
		2	4			16	56
		1	3			18	70
