# Supplementary material for: Entorhinal cortex directs learning-related changes in CA1 representations
Source: Nature. 2022 Nov 2;611(7936):554–62. doi: 10.1038/s41586-022-05378-6 (PMC9668747; doi:10.1038/s41586-022-05378-6)
Supplement: Supplementary file 10 — Source Data Extended Data Fig. 2 [file 41586_2022_5378_MOESM10_ESM.xlsx]

## Sheet: panel a
		Left			Right
		bath	injection		bath	injection
		18.6813	17.0843		0.0915984	0.100691
		30.5936	19.9115		0.13311	0.155517
		22.7451	35.3414		0.0929482	0.157869
		21.3904	28.169		0.127764	0.172997
		15.3639	19.0231		0.143028	0.171979

## Sheet: panel b
	Bath							Injection
	1.96078	7.46269	1.72414	12.5	1.75439			14.6667	10	13.6364	8.75	6.75676
	15.6863	1.49254	15.5172	12.5	14.0351			8	14.4444	5.68182	7.5	2.7027
	11.7647	7.46269	5.17241	5	1.75439			6.66667	4.44444	7.95455	6.25	5.40541
	17.6471	1.49254	8.62069	2.5	7.01754			6.66667	8.88889	9.09091	11.25	6.75676
	9.80392	16.4179	6.89655	15	17.5439			18.6667	17.7778	10.2273	8.75	4.05405
	13.7255	28.3582	31.0345	22.5	14.0351			12	16.6667	17.0455	31.25	12.1622
	9.80392	14.9254	15.5172	7.5	22.807			10.6667	6.66667	3.40909	7.5	25.6757
	9.80392	4.47761	5.17241	5	7.01754			6.66667	8.88889	3.40909	5	20.2703
	5.88235	5.97015	6.89655	7.5	8.77193			12	5.55556	18.1818	2.5	10.8108
	3.92157	11.9403	3.44828	10	5.26316			4	6.66667	11.3636	11.25	5.40541

## Sheet: panel c
		Left															Right
		Bath							Injection								Bath	Injection
		0	0	1.48036	0.345686	0.183127			0.124796	0.51057	0	0.106351	0.190874				64.6667	11.2358
		0.0291822	0	1.77107	0.425506	0.0663033			0.0549448	0.270376	0	0	0.184037				1.83258	56.2658
		0	0	1.99967	0.30191	0.0490463			0.0564717	0.95645	0.144696	0.0728836	0.234298				38.0228	10.6603
		0.237417	0	0.678958	0.526248	0.0918046			0.026508	0.304861	0	0.181258	0.20319				41.2717	21.4214
		0.0619598	0.0353432	0.582957	0.316476	0.133736			0.0179783	0.310548	0	0.0642261	0.32964				36.4091	32.445
		0	0	0.402058	0.578357	0.142081			0.0848561	0.35339	0	0.168479	0.325392
		0	0	0.768998	0.368454	0.238677			0	0.404893	0.0973937	0.0507479	0.256313
		0	0	1.62049	0.615483	0.114178			0.114413	0.249639	0	0	0.533873
		0	0	1.89173	0.559879	0.0865853			0.0765663	0.43132	0	0	0.319172
		0	0	2.08648	0.397617	0			0.107995	0.902308	0	0.329287	0.436543
		0	0	2.07669	0.721886	0.156439			0.0910362	0.731189	0	0.173747	0.506082
		0	0	2.64703	0.772257	0.166927			0.036329	0.448796	0	0.32694	0.966023
		0	0	2.05045	0.498724	0.114424			0.0348554	0.953791	0	0.702708	0.447558
		0	0	2.62262	0.579865	0.343962			0.0826455	1.29985	0	0.559089	0.781833
		0.082802	0	2.71672	0.658274	0.364322			0.116496	0.758419	0	0.683953	0.930199
		0	0.136874	2.46013	0.842582	0.364957			0.206836	0.922712	0	0.615055	0.909646
		0	0	2.9345	0.733016	0.249613			0.0916901	0.941454	0	0.519882	1.12119
		0	0	2.2416	0.873658	0.410469			0.0940543	0.623286	0.049617	1.06816	1.52338
		0	0	2.48616	0.641409	0.312668			0.324255	1.0508	0.113673	0.658979	1.10549
		0	0	3.28728	0.728769	0.260916			0.0683915	0.625647	0.0653868	0.97817	1.6112
		0	0	3.50252	0.783057	0.485439			0.358063	0.659559	0.0640568	1.07075	1.399
		0.178634	0	3.49111	1.01063	0.808747			0.132008	0.45706	0.0355366	1.62676	1.99204
		0.117886	0	3.49303	1.53372	1.2355			0.302834	1.18775	0.105995	1.25918	1.92927
		0.0638101	0	3.2895	1.85162	1.50609			0.479874	0.993921	0	1.07959	1.71198
		0	0	4.36688	2.82903	1.2156			2.09544	1.40907	0.217286	1.91257	2.39694
		0.0598638	0.854016	4.59038	2.98726	0.915511			6.23929	1.37143	0.455814	1.75929	2.77332
		0.0808944	4.42043	7.45403	4.2915	3.03651			6.11876	2.55952	3.68605	4.28848	1.63493
		0.0883312	4.84037	7.48672	4.40875	3.71412			4.52141	2.34636	5.63838	6.02476	3.5576
		0	2.8139	6.23754	4.39194	4.16871			3.51368	1.34791	5.38676	6.44843	4.5865
		0	1.97549	4.29162	3.56656	4.36119			3.00159	1.15906	5.20638	6.01556	4.09619
		0	1.24655	3.36547	3.35143	3.73003			2.93981	1.43513	3.98879	5.99058	4.31787
		0	0.292359	2.37358	3.37261	3.83946			2.00328	1.46869	2.90857	5.53434	3.39677
		0	0.219746	2.41628	2.33798	3.50487			1.82418	1.29198	1.37294	4.30809	3.00001
		0.0764456	0.174877	2.54059	2.98062	3.94849			1.35865	0.544912	1.08486	3.39405	2.30907
		0.0110217	0.480515	2.43892	2.57462	3.3706			0.755101	1.37988	0.681468	2.56614	1.6997
		0.101893	0.287121	1.97797	2.03564	2.36081			0.71119	1.25482	0.497287	2.07434	1.60446
		0.0889696	0	2.47519	2.17925	2.60424			0.619284	1.29233	0.199231	1.66853	1.35963
		0.0490182	0	2.7758	1.67124	2.23716			0.304322	0.966458	0.183507	0.996903	0.749195
		0.072426	0	2.13666	1.30613	1.92555			0.418633	0.859266	0.148674	0.829405	0.4605
		0.117091	0	2.71144	1.02615	1.64435			0.459269	0.686951	0.304778	0.803713	0.476241
		0	0	1.78807	0.839607	1.59538			0.290288	0.898121	0	0.336743	0.304019
		0	0	2.27607	0.534489	1.51434			0.233201	1.2719	0.29322	0.885314	0.434399
		0	0	1.65557	0.730476	1.20643			0.140847	0.760099	0.134285	0.74942	0.258558
		0	0	1.93491	0.858581	1.09991			0.123479	0.587137	0.0953758	0.661199	0.306971
		0.130858	0	1.78584	1.01426	0.650353			0.029727	1.06904	0.420319	0.937384	0.161812
		0.0662608	0	1.48845	0.628737	0.289979			0.050305	0.676529	0.204971	0.67739	0.183322
		0.0578081	0.0485562	1.25767	0.447858	0.188458			0.0927592	0.435636	0.102237	0.161099	0.218814
		0.0264933	0	0.969807	0.590646	0.125482			0.0303527	0.311719	0.12762	0.123098	0.219893
		0	0	0.931436	0.669081	0.191102			0.0565036	0.241774	0.25003	0.272948	0.223119
		0.00935221	0	0.853709	0.262809	0.0427099			0.089164	0.180252	0.23201	0.0736666	0.154132

## Sheet: panel d
		Left														Right
		Bath							Injection							Bath	Injection
		18.5403	12.8895	17.4839	17.1344	24.5662			27.6198	12.0333	43.6253	13.8331	26.8538			67.1533	30.643
		14.1315	13.0507	16.6166	16.7457	27.719			26.783	11.7691	47.0305	16.6035	26.1934			42.6572	86.0394
		16.5135	10.0026	15.9312	18.1658	29.6343			28.3895	10.3694	50.429	17.0872	25.2228			51.1206	48.4585
		17.6465	12.1494	15.6432	17.228	27.8961			27.6063	11.4446	54.7644	13.2184	25.3219			71.7156	50.2999
		13.4598	9.90896	16.5777	17.1482	27.0106			26.7528	10.5554	57.6235	14.3242	25.3809			60.9691	62.0793
		17.6435	13.1374	16.6562	14.4694	27.785			25.3888	11.3453	55.9067	13.7985	25.0984
		20.1179	12.7428	16.8567	15.5256	28.943			25.8391	10.8543	52.8932	16.6596	24.5838
		20.6816	15.1199	17.8428	16.9941	30.4611			25.721	11.409	54.5046	19.1141	25.3309
		20.0911	15.4433	17.5508	15.3047	29.2134			25.2613	11.899	59.3768	20.2924	25.0911
		20.561	13.6742	16.4819	15.675	33.2563			24.1946	12.1715	61.8118	18.9879	26.7072
		20.2519	15.0387	16.3481	15.9082	30.9285			24.4254	11.7229	60.4786	18.0981	26.3754
		20.0086	18.0332	16.1882	14.735	29.1527			24.428	11.8702	57.2535	16.9111	26.1249
		19.1185	14.0071	14.7498	15.3193	28.9291			26.2699	12.0997	49.8767	16.3094	27.103
		18.0606	15.3031	15.1522	16.056	26.2636			24.5173	10.9771	42.8305	14.6486	26.2954
		18.5084	13.4561	15.563	15.2663	23.0878			23.9462	10.8658	38.3052	14.9662	25.6411
		17.7205	16.6351	14.4778	16.4157	22.5599			23.5442	10.8542	33.3829	13.6214	25.8749
		17.9288	13.8279	14.6896	16.7774	21.6224			23.8484	10.7584	28.2617	13.1008	25.7544
		18.3061	12.9014	15.5369	17.448	21.6978			22.8215	11.4745	25.8596	13.3898	24.7266
		18.3226	13.2103	16.0623	16.5666	21.2091			22.3729	10.9899	25.1602	12.955	24.8215
		16.9792	13.8647	16.2642	16.2385	21.0198			21.7161	11.2362	23.7862	11.858	24.2037
		15.2842	15.9154	15.9004	15.3907	18.7292			21.6449	11.1449	21.539	12.5002	24.1
		15.507	15.289	15.0418	14.7218	17.5848			21.089	12.751	20.4525	12.803	24.2882
		15.7016	11.7566	15.3296	13.7782	16.1333			20.2196	11.069	22.0073	11.685	24.4641
		16.0776	10.7115	16.7083	13.1782	14.7395			17.3119	10.9773	20.0127	12.7108	24.7975
		13.0136	8.0181	16.3314	11.0211	14.0493			15.0018	10.6947	18.9278	10.5963	23.9456
		13.4146	11.324	15.9194	11.6739	16.1791			10.7421	11.6835	19.4718	11.7907	22.3867
		14.8487	8.2623	11.7504	10.9319	16.2625			7.58748	10.371	17.6527	11.9034	22.6671
		13.7471	5.33461	8.62147	11.8605	16.1437			9.55523	10.3118	18.9878	11.5987	20.7411
		12.6247	6.16794	8.94491	12.1255	15.9174			11.3737	12.1992	18.3465	10.7155	18.0119
		12.1889	7.82266	9.59797	12.1027	14.782			15.2005	12.2893	18.9037	9.17921	16.0893
		11.9878	8.48387	10.8438	13.5201	15.8855			16.9985	13.3213	17.4936	8.13198	15.6835
		13.1956	8.98046	14.3928	13.1381	16.1076			17.5011	13.4892	18.3625	7.25047	15.331
		14.3582	10.4145	14.3176	13.4744	15.947			17.815	12.4808	18.6686	7.76247	15.0406
		15.6746	10.346	16.0975	12.4699	15.7487			19.2685	14.4645	18.743	8.53258	15.1007
		17.0245	10.2193	16.9801	12.6119	14.8924			20.0359	12.9039	21.2619	10.0341	16.0358
		17.7974	11.1738	17.416	12.2778	16.8074			20.1561	12.6493	21.4753	11.9468	16.1391
		18.2703	9.937	17.604	12.8376	16.3572			20.3797	12.9465	22.0668	11.5248	16.5908
		18.468	11.542	17.714	12.6385	16.5314			20.1694	13.4015	21.7843	11.9656	18.3665
		19.0197	9.16634	17.3665	13.8968	16.7076			19.3292	13.8769	22.2471	13.0122	20.265
		18.7994	10.0387	17.4154	14.0453	17.1523			19.4322	14.9442	22.2322	14.4952	21.9524
		17.6726	10.2763	17.6042	14.2012	16.8966			22.4838	13.556	20.9486	13.932	22.3303
		17.0633	10.9585	18.652	14.8138	17.1138			23.7963	11.2988	20.3835	15.6578	22.77
		17.5034	12.2728	18.6978	14.2224	16.1639			25.9695	13.2864	20.0671	14.6814	24.022
		19.2575	10.0101	18.7755	14.2492	16.1895			26.8238	13.9532	19.3643	14.2404	25.8336
		18.5385	10.9434	18.6915	12.8937	17.5081			27.6056	12.7925	14.9093	13.6374	24.2812
		16.8125	9.44685	17.7884	12.5178	17.9133			27.8769	11.5439	16.9741	13.701	22.8934
		13.0029	9.71201	16.6001	14.8453	22.1099			27.9982	12.3741	27.9311	9.73773	23.5412
		15.925	10.0256	19.1259	14.9574	23.2665			29.0105	13.0625	32.6115	9.90045	24.9925
		16.13	12.9384	18.7155	14.8742	24.1064			27.9875	11.1855	33.3688	14.1155	24.704
		18.5137	11.4542	16.3977	14.981	23.0531			29.2813	12.743	38.5401	14.0951	26.7206

## Sheet: panel e
	bath
	0	0.00732601	0.00732601	0.00732601	0.014652	0.014652	0.014652	0.032967	0.032967	0.032967	0.03663	0.03663	0.03663	0.043956	0.043956	0.043956	0.043956	0.043956	0.047619	0.047619	0.047619	0.047619	0.047619	0.047619	0.0512821	0.0512821	0.0512821	0.0512821	0.0512821	0.0512821	0.0512821	0.0512821	0.0512821	0.0512821	0.0512821	0.0512821	0.0512821	0.0512821	0.0512821	0.0512821	0.0512821	0.0512821	0.0512821	0.0512821	0.0512821	0.0512821	0.0512821	0.0512821	0.0512821
	0	0	0	0	0	0	0	0	0.164384	0.164384	0.164384	0.164384	0.164384	0.164384	0.164384	0.164384	0.164384	0.164384	0.219178	0.219178	0.219178	0.219178	0.219178	0.219178	0.219178	0.219178	0.219178	0.228311	0.228311	0.228311	0.228311	0.228311	0.228311	0.228311	0.228311	0.228311	0.228311	0.242009	0.242009	0.242009	0.242009	0.242009	0.242009	0.242009	0.242009	0.242009	0.246575	0.246575	0.246575
	0	0	0.0666667	0.0666667	0.0666667	0.0666667	0.0901961	0.0901961	0.0901961	0.109804	0.109804	0.109804	0.109804	0.129412	0.129412	0.129412	0.145098	0.145098	0.145098	0.145098	0.145098	0.145098	0.145098	0.152941	0.152941	0.152941	0.152941	0.156863	0.156863	0.156863	0.160784	0.160784	0.160784	0.160784	0.164706	0.164706	0.164706	0.176471	0.176471	0.176471	0.176471	0.176471	0.176471	0.176471	0.184314	0.184314	0.184314	0.184314	0.188235
	0	0	0.026738	0.026738	0.026738	0.0320856	0.0320856	0.0320856	0.0374332	0.0374332	0.0374332	0.0374332	0.0374332	0.0374332	0.0427807	0.0427807	0.0427807	0.0427807	0.0427807	0.0427807	0.0534759	0.0534759	0.0534759	0.0534759	0.0695187	0.0695187	0.0695187	0.0909091	0.0909091	0.0909091	0.0962567	0.0962567	0.0962567	0.117647	0.117647	0.117647	0.122995	0.122995	0.122995	0.128342	0.128342	0.128342	0.128342	0.128342	0.128342	0.13369	0.13369	0.13369	0.13369
	0	0	0	0.00539084	0.00539084	0.00539084	0.00539084	0.0107817	0.0107817	0.0107817	0.0107817	0.0188679	0.0188679	0.0188679	0.0188679	0.0215633	0.0215633	0.0215633	0.0215633	0.0242588	0.0242588	0.0242588	0.0242588	0.0350404	0.0350404	0.0350404	0.0350404	0.0377358	0.0377358	0.0377358	0.0377358	0.0404313	0.0404313	0.0404313	0.0404313	0.0458221	0.0458221	0.0458221	0.0458221	0.0512129	0.0512129	0.0512129	0.0512129	0.0592992	0.0592992	0.0592992	0.0592992	0.0727763	0.0727763
	injection
	0	0.0022779	0.0022779	0.022779	0.022779	0.022779	0.022779	0.0273349	0.0273349	0.0296128	0.0296128	0.0410023	0.0410023	0.0432802	0.0432802	0.0501139	0.0501139	0.0637813	0.0637813	0.0637813	0.0683371	0.0683371	0.0683371	0.0683371	0.0683371	0.0683371	0.0728929	0.0728929	0.0728929	0.0728929	0.0728929	0.0728929	0.0728929	0.0728929	0.0751708	0.0751708	0.0774487	0.0774487	0.0774487	0.0774487	0.0774487	0.0797267	0.0797267	0.0842825	0.0842825	0.0888383	0.0888383	0.0911162	0.0911162
	0	0	0	0	0.0265487	0.0265487	0.0265487	0.0265487	0.0265487	0.0553097	0.0553097	0.0553097	0.0553097	0.0553097	0.0752212	0.0752212	0.0752212	0.0752212	0.0752212	0.0929204	0.0929204	0.0929204	0.0929204	0.0929204	0.0995575	0.0995575	0.0995575	0.0995575	0.0995575	0.10177	0.10177	0.10177	0.10177	0.10177	0.110619	0.110619	0.110619	0.110619	0.110619	0.110619	0.128319	0.128319	0.128319	0.128319	0.128319	0.137168	0.137168	0.137168	0.137168
	0	0	0.0401606	0.0401606	0.0401606	0.0401606	0.0803213	0.0803213	0.0803213	0.100402	0.100402	0.100402	0.100402	0.108434	0.108434	0.108434	0.124498	0.124498	0.124498	0.124498	0.128514	0.128514	0.128514	0.136546	0.136546	0.136546	0.136546	0.148594	0.148594	0.148594	0.156627	0.156627	0.156627	0.156627	0.160643	0.160643	0.160643	0.164659	0.164659	0.164659	0.164659	0.180723	0.180723	0.180723	0.184739	0.184739	0.184739	0.184739	0.204819
	0	0	0	0.0457746	0.0457746	0.0457746	0.0457746	0.0739437	0.0739437	0.0739437	0.0739437	0.0739437	0.084507	0.084507	0.084507	0.084507	0.102113	0.102113	0.102113	0.102113	0.109155	0.109155	0.109155	0.109155	0.109155	0.119718	0.119718	0.119718	0.119718	0.130282	0.130282	0.130282	0.130282	0.147887	0.147887	0.147887	0.147887	0.147887	0.172535	0.172535	0.172535	0.172535	0.176056	0.176056	0.176056	0.176056	0.18662	0.18662	0.18662
	0.00771208	0.00771208	0.0231362	0.0231362	0.0437018	0.0539846	0.0539846	0.0642674	0.0642674	0.0719794	0.0771208	0.0771208	0.0771208	0.0771208	0.0771208	0.0771208	0.0771208	0.0822622	0.0822622	0.0822622	0.0822622	0.0822622	0.0874036	0.0874036	0.0976864	0.0976864	0.0976864	0.107969	0.107969	0.107969	0.107969	0.107969	0.11054	0.11054	0.113111	0.113111	0.118252	0.123393	0.123393	0.125964	0.125964	0.125964	0.125964	0.125964	0.125964	0.125964	0.128535	0.128535	0.128535
[truncated: 151 more columns]

## Sheet: panel f
	Left				Right
	control	saline			control	saline
	23.2143	18.6813			0.11946	0.0915984
	24.2958	30.5936			0.170692	0.13311
	32.3353	22.7451			0.0951135	0.0929482
	19.7952	21.3904			0.170226	0.127764
	16.3636	15.3639			0.0776046	0.143028
	28.5714	17.0843			0.142377	0.100691
	17.8182	19.9115			0.0939665	0.155517
	39.895	35.3414			0.164318	0.157869
	16.7728	28.169			0.157596	0.172997
	19.3473	19.0231			0.193719	0.171979
	25.8964				0.108705
	36.4458				0.125209
	21.1034				0.188229
	20.2128				0.155241
	21.4414				0.17482
	31.6176				0.181974
	17.3626				0.119788
	41.4763				0.126207

## Sheet: panel g
	control
	13.4615	19.2308	17.3077	7.69231	5.76923	9.61538	5.76923	9.61538	5.76923	5.76923
	2.89855	4.34783	7.24638	11.5942	15.942	21.7391	18.8406	4.34783	2.89855	10.1449
	11.1111	16.6667	1.85185	7.40741	11.1111	12.963	20.3704	5.55556	3.7037	9.25926
	12.069	6.89655	8.62069	1.72414	12.069	31.0345	15.5172	1.72414	1.72414	8.62069
	5.55556	3.7037	5.55556	16.6667	12.963	5.55556	24.0741	3.7037	11.1111	11.1111
	7.5	0	8.75	6.25	7.5	25	13.75	17.5	12.5	1.25
	8.16327	2.04082	4.08163	10.2041	20.4082	16.3265	10.2041	12.2449	8.16327	8.16327
	8.55263	4.60526	3.94737	13.8158	18.4211	25	6.57895	4.60526	8.55263	5.92105
	11.3924	6.32911	5.06329	11.3924	11.3924	18.9873	13.9241	8.86076	7.59494	5.06329
	13.253	6.0241	8.43373	10.8434	4.81928	20.4819	12.0482	7.22892	13.253	3.61446
	9.23077	10.7692	20	3.07692	12.3077	16.9231	4.61538	6.15385	6.15385	10.7692
	11.5702	7.43802	9.09091	9.09091	14.876	19.8347	7.43802	8.26446	6.61157	5.78512
	7.84314	5.88235	5.88235	9.15033	5.22876	16.3399	20.2614	11.1111	10.4575	7.84314
	7.36842	8.42105	5.26316	8.42105	12.6316	27.3684	8.42105	9.47368	6.31579	6.31579
	5.04202	4.20168	5.88235	9.2437	9.2437	27.7311	19.3277	9.2437	1.68067	8.40336
	3.87597	7.75194	5.42636	12.4031	19.3798	14.7287	7.75194	13.1783	10.8527	4.65116
	1.26582	8.86076	7.59494	5.06329	15.1899	27.8481	12.6582	10.1266	7.59494	3.79747
	9.74576	8.89831	4.23729	8.89831	9.32203	21.1864	17.3729	9.74576	5.08475	5.50847
	saline
	1.96078	15.6863	11.7647	17.6471	9.80392	13.7255	9.80392	9.80392	5.88235	3.92157
	7.46269	1.49254	7.46269	1.49254	16.4179	28.3582	14.9254	4.47761	5.97015	11.9403
	1.72414	15.5172	5.17241	8.62069	6.89655	31.0345	15.5172	5.17241	6.89655	3.44828
	12.5	12.5	5	2.5	15	22.5	7.5	5	7.5	10
	1.75439	14.0351	1.75439	7.01754	17.5439	14.0351	22.807	7.01754	8.77193	5.26316
	14.6667	8	6.66667	6.66667	18.6667	12	10.6667	6.66667	12	4
	10	14.4444	4.44444	8.88889	17.7778	16.6667	6.66667	8.88889	5.55556	6.66667
	13.6364	5.68182	7.95455	9.09091	10.2273	17.0455	3.40909	3.40909	18.1818	11.3636
	8.75	7.5	6.25	11.25	8.75	31.25	7.5	5	2.5	11.25
	6.75676	2.7027	5.40541	6.75676	4.05405	12.1622	25.6757	20.2703	10.8108	5.40541

## Sheet: panel h
	Left																							Right
	control																							control	saline
	1.16697	0.238998	0.692154	0.0597786	1.37386	0.68745	0.171987	0.144508	0.317496	0.0541335	0.133634	0.14701	0.17996	0.582197	0.744177	0.10453	0	0.422796						38.1487	64.6667
	1.44412	0.347881	1.18231	0.564185	1.77445	0.890207	0.22714	0.363691	0.27893	0.0858877	0.2336	0.134031	0.498875	0.428185	0.263455	0.0644417	0	0.0602451						28.2161	1.83258
	0.854392	0.243381	0.947773	0.148157	1.27965	0.642759	0.127922	0.206256	0.42166	0.0812075	0.121175	0.0857421	0.149795	0.646635	0.789244	0.0193406	0	0.0526235						36.1597	38.0228
	0.862836	0.237595	1.54071	0.163619	1.27376	0.839605	0.0503046	0.276055	0.217485	0.16075	0.0727971	0.487651	0.197092	0.312176	0.557632	0.0737645	0	0.221443						10.2098	41.2717
	0.735107	0.107054	0.970232	0.207705	1.45317	1.00401	0.313704	0.212779	0.325962	0.116182	0.163116	0.323117	0.394801	0.431608	0.945419	0.179972	0	0.217269						40.541	36.4091
	0.99218	0.362687	1.96601	0.0922573	1.68908	0.645826	0.122895	0.138148	0.233624	0.130802	0.10862	0.528734	0.513578	0.280544	0.810771	0.121779	0.0296739	0.210521						22.9288	11.2358
	1.06833	0.165273	1.52802	0.103392	1.72212	0.510013	0.198461	0.116304	0.18644	0.525197	0.0397991	0.0867694	0.49532	0.424002	0.439122	0.128482	0	0.0866991						9.84163	56.2658
	0.895459	0.324024	1.73334	0	1.11506	0.526944	0.170913	0.346371	0.321424	0.202767	0.0569669	0.157505	1.1264	0.0624781	0.807985	0.096761	0.0376211	0.0266596						23.1098	10.6603
	1.10941	0.22874	1.45285	0.203222	1.53	0.670397	0.20491	0.128128	0.447925	0.0352525	0	0.0893751	0.465454	0.159297	0.172715	0.233333	0	0.168278						37.1218	21.4214
	0.902129	0.285459	1.55083	0.053153	1.76941	0.644617	0.164154	0.37171	0.555594	0.0883898	0.0372182	0.480145	0.617829	0.230244	1.14602	0.506226	0	0.173008						31.0599	32.445
	1.40913	0.241596	2.12673	0.120461	1.91687	0.531509	0.349558	0.418804	0.532111	0.305144	0.111481	0.233253	0.889616	0.253224	0.657901	0.200795	0.0667309	0.170503						19.743
	1.4047	0.0720642	1.94123	0.14886	2.19813	0.873532	0.085943	0.252659	0.433783	0.454798	0.128686	0.228962	0.923759	0.446758	0.63167	0.517489	0	0.106772						29.9566
	1.16296	0.317286	1.87853	0.184053	2.11048	0.673231	0.275799	0.494782	0.583903	0.265496	0.0387309	0.31261	1.12024	0.519099	0.546798	0.486848	0.10048	0.13083						20.5507
	1.49737	0.24162	1.21105	0.040847	2.73374	0.643241	0.190981	0.467468	0.705624	0.298203	0.156927	0.17315	0.942501	0.684896	0.896743	0.653641	0	0.201465						42.6704
	1.53799	0.108565	1.851	0.275859	2.68764	0.662745	0.290032	0.312818	0.558292	0.345067	0.0629663	0.394272	1.58002	0.523105	1.25624	0.387488	0	0.196223						28.7524
	1.002	0.254459	1.91555	0.286086	2.91183	0.696295	0.147616	0.694414	0.986362	0.605047	0.149232	0.351755	1.1844	0.489198	1.17201	0.236825	0.0476835	0.269978						13.88
	1.43914	0.376975	1.63185	0.217539	3.15915	0.841063	0.172215	0.549845	0.664443	0.590831	0.157625	0.603756	1.30408	0.501908	1.01303	0.439183	0	0.247789						2.02378
	1.81051	0.236382	1.60169	0.224964	3.0541	1.02284	0.113469	0.801502	1.07482	0.501973	0.0925365	0.617664	1.25692	0.856213	1.04215	0.534947	0	0.378926						11.4313
	2.35436	0.347151	1.47003	0.369536	3.11147	0.718408	0.0887183	0.55654	0.876156	0.696773	0.117822	0.89125	1.68263	0.496951	1.19456	0.526869	0.0293453	0.35562
	2.14084	0.663034	1.79304	0.135394	3.06706	0.791215	0.241953	0.826448	1.48889	0.998174	0.219557	0.623149	1.92171	0.715062	1.51174	0.397436	0.0318865	0.439655
	1.96485	0.6228	1.53339	0.506613	3.77934	1.5371	0.109902	1.47521	1.43803	1.67491	0.153159	0.696083	2.03355	0.312737	1.00693	0.0496609	0.0317517	0.359742
	2.05745	0.565245	1.32751	0.490225	3.66126	1.31555	0.323196	1.82781	1.54307	1.98326	0.249827	0.509083	2.01299	0.311348	1.85329	0.61519	0.0175023	0.680436
	2.25062	0.561354	2.10923	0.803554	3.93397	1.04162	0.347539	2.22516	2.17251	2.28121	0.41083	0.239046	2.50731	0.540513	1.33118	0.968866	0	0.350462
	2.83863	0.344327	1.64085	1.28676	3.93243	1.927	0.280181	2.11085	1.683	2.75527	0.31684	0.730388	2.43854	0.245202	1.2643	1.53951	0	0.729177
	3.07484	0.381169	2.16714	1.52484	4.28629	2.87192	0.460652	2.35393	2.56445	2.21254	0.886301	1.86001	2.51525	0.523427	1.68394	2.82978	0.0264091	1.53471
	3.28267	0.521389	1.89551	1.89019	4.45226	2.60351	1.37225	2.48289	2.46407	2.4634	1.12136	2.68613	3.00963	0.84123	1.25067	3.23974	0.279681	2.23145
	1.64902	0.439998	2.83574	5.36841	4.68698	5.07085	4.65099	5.95737	3.00819	4.64323	4.05557	4.96728	3.73355	2.22086	4.44375	5.55112	2.27563	4.49874
	2.44396	0.29801	4.91674	6.5433	5.44444	5.81394	3.73213	5.00111	1.20548	3.28898	5.52952	6.50425	4.79238	3.06873	5.2817	4.99568	5.05042	5.18687
	4.62263	0.132693	5.60016	5.64599	4.74295	4.61458	2.12055	2.22071	0.589843	2.16101	5.44112	5.73013	3.87627	2.38922	4.84869	4.19311	3.65505	4.87789
	5.12301	0.379375	5.62897	3.39952	4.48058	3.54637	0.982921	0.982724	0.416375	1.04142	4.38818	5.4687	3.07327	1.60019	3.57396	3.32604	2.00793	4.23376
	5.22652	0.509816	5.08142	1.22387	3.62266	1.86194	0.437146	0.850203	0.587399	0.730276	2.98887	5.2157	1.32219	1.2936	1.87965	2.77604	1.07583	3.67151
	4.77827	0.587362	4.28628	0.185187	2.88656	1.30115	0.305861	0.882065	0.285797	0.582658	1.77774	4.93091	0.704394	1.81976	1.214	2.43034	0.275409	2.62483
	3.78911	0.93953	3.43418	0.176483	2.26124	0.829013	0.362563	0.763761	0.375664	0.623984	0.753118	4.95016	0.412447	1.42081	1.15307	1.58209	0.178953	2.0426
	2.71083	0.85764	2.32356	0.021188	0.968114	0.521153	0.143905	0.74214	0.286262	0.701567	0.586057	3.79694	0.347062	0.917234	0.590932	1.22109	0.0641128	0.981815
	2.2656	0.483745	1.53169	0	0.944015	0.734683	0.14114	0.325219	0.42978	0.794111	0.399152	3.38446	0.323349	1.21832	0.712594	0.899386	0	0.557574
	1.66889	0.383751	0.729156	0.0489949	0.667686	0.750477	0	0.352454	0.265689	0.595243	0.224228	2.72286	0.306196	0.7201	0.74066	0.691923	0.0282905	0.333544
	2.10866	0.139275	0.265473	0.0549925	0.486329	1.26934	0.0749266	0.655566	0.405021	0.482015	0.113815	2.62068	0.197531	0.965196	0.607521	0.523909	0	0.29912
	1.87162	0.102775	0.314254	0.100714	0.783043	0.653155	0.130631	0.334993	0.389114	0.389138	0.131002	1.79923	0.586862	0.984514	1.01839	0.578668	0	0.237271
	1.65374	0.21107	0.44686	0.0472643	0.435006	0.73624	0.143928	0.456063	0.677947	0.621739	0.104295	1.31861	0.404132	0.884358	0.488939	0.695059	0	0.168382
	1.44296	0.112796	0.723112	0.144375	0.727846	0.525462	0	0.359176	0.52937	0.314724	0.0625	1.07035	0.387851	0.762418	0.783524	0.596373	0	0.230147
	1.13607	0.0596007	0.473779	0.115726	0.838955	0.671131	0	0.297493	0.402904	0.438292	0.226695	0.624888	0.278525	0.729068	0.46476	0.472324	0.0527412	0.0956864
	1.317	0.0768063	0.734388	0.161798	1.37877	0.905873	0	0.517125	0.594443	0.445575	0.0627268	0.553459	0.537385	0.823684	0.314441	0.63322	0	0.0803896
	1.59443	0.106021	0.552814	0.0904263	1.2894	0.810711	0.120329	0.555208	0.312627	0.585515	0.281652	0.308551	0.303589	0.613457	0.583108	0.502101	0	0.132997
	1.51041	0.0161406	1.0579	0.0677971	1.05249	0.710693	0	0.294133	0.59066	0.435142	0.273505	0.724433	0.580314	0.663217	0.442626	0.448077	0	0.146185
	1.09074	0.162156	1.03563	0.242286	1.63445	0.516444	0.168509	0.614602	0.720957	0.519419	0.136752	0.774366	0.562701	0.390104	0.567832	0.164091	0	0.437193
	1.54945	0.266569	0.729188	0	0.442593	0.691845	0.147748	0.0347436	0.477392	0.492237	0.595842	0.219008	0.145907	0	0.249799	0.0799216	0.0243576	0.0597218
	1.59692	0.0693967	1.38383	0.0369525	0.359271	0.526959	0.148195	0.0826523	0.309624	0.0384682	0.336524	0.241759	0.193378	0.155766	0.482102	0.0917142	0	0.103136
	1.66687	0.0658497	1.18379	0	0.739104	0.64596	0.19173	0.0376301	0.14746	0.275526	0.224703	0.323421	0.102378	0.249699	0.486021	0.159915	0.0443115	0.0490498
	2.23897	0.248209	0.684007	0.0461657	1.19394	0.588913	0.106211	0.165753	0.333336	0.21014	0.140095	0.200077	0.150093	0.0800801	0.333551	0.139012	0	0.388648
	0.911995	0.315875	0.776159	0.242934	1.0811	0.687198	0.309016	0.151885	0.382112	0.0537026	0.207224	0.742159	0.358926	0.321333	0.785432	0.024721	0	0.276877
	saline
	0	0	1.48036	0.345686	0.183127	0.124796	0.51057	0	0.106351	0.190874
	0.0291822	0	1.77107	0.425506	0.0663033	0.0549448	0.270376	0	0	0.184037
	0	0	1.99967	0.30191	0.0490463	0.0564717	0.95645	0.144696	0.0728836	0.234298
	0.237417	0	0.678958	0.526248	0.0918046	0.026508	0.304861	0	0.181258	0.20319
	0.0619598	0.0353432	0.582957	0.316476	0.133736	0.0179783	0.310548	0	0.0642261	0.32964
	0	0	0.402058	0.578357	0.142081	0.0848561	0.35339	0	0.168479	0.325392
	0	0	0.768998	0.368454	0.238677	0	0.404893	0.0973937	0.0507479	0.256313
	0	0	1.62049	0.615483	0.114178	0.114413	0.249639	0	0	0.533873
	0	0	1.89173	0.559879	0.0865853	0.0765663	0.43132	0	0	0.319172
	0	0	2.08648	0.397617	0	0.107995	0.902308	0	0.329287	0.436543
	0	0	2.07669	0.721886	0.156439	0.0910362	0.731189	0	0.173747	0.506082
	0	0	2.64703	0.772257	0.166927	0.036329	0.448796	0	0.32694	0.966023
	0	0	2.05045	0.498724	0.114424	0.0348554	0.953791	0	0.702708	0.447558
	0	0	2.62262	0.579865	0.343962	0.0826455	1.29985	0	0.559089	0.781833
	0.082802	0	2.71672	0.658274	0.364322	0.116496	0.758419	0	0.683953	0.930199
	0	0.136874	2.46013	0.842582	0.364957	0.206836	0.922712	0	0.615055	0.909646
	0	0	2.9345	0.733016	0.249613	0.0916901	0.941454	0	0.519882	1.12119
	0	0	2.2416	0.873658	0.410469	0.0940543	0.623286	0.049617	1.06816	1.52338
	0	0	2.48616	0.641409	0.312668	0.324255	1.0508	0.113673	0.658979	1.10549
	0	0	3.28728	0.728769	0.260916	0.0683915	0.625647	0.0653868	0.97817	1.6112
	0	0	3.50252	0.783057	0.485439	0.358063	0.659559	0.0640568	1.07075	1.399
	0.178634	0	3.49111	1.01063	0.808747	0.132008	0.45706	0.0355366	1.62676	1.99204
	0.117886	0	3.49303	1.53372	1.2355	0.302834	1.18775	0.105995	1.25918	1.92927
	0.0638101	0	3.2895	1.85162	1.50609	0.479874	0.993921	0	1.07959	1.71198
	0	0	4.36688	2.82903	1.2156	2.09544	1.40907	0.217286	1.91257	2.39694
	0.0598638	0.854016	4.59038	2.98726	0.915511	6.23929	1.37143	0.455814	1.75929	2.77332
	0.0808944	4.42043	7.45403	4.2915	3.03651	6.11876	2.55952	3.68605	4.28848	1.63493
	0.0883312	4.84037	7.48672	4.40875	3.71412	4.52141	2.34636	5.63838	6.02476	3.5576
	0	2.8139	6.23754	4.39194	4.16871	3.51368	1.34791	5.38676	6.44843	4.5865
	0	1.97549	4.29162	3.56656	4.36119	3.00159	1.15906	5.20638	6.01556	4.09619
	0	1.24655	3.36547	3.35143	3.73003	2.93981	1.43513	3.98879	5.99058	4.31787
	0	0.292359	2.37358	3.37261	3.83946	2.00328	1.46869	2.90857	5.53434	3.39677
	0	0.219746	2.41628	2.33798	3.50487	1.82418	1.29198	1.37294	4.30809	3.00001
	0.0764456	0.174877	2.54059	2.98062	3.94849	1.35865	0.544912	1.08486	3.39405	2.30907
	0.0110217	0.480515	2.43892	2.57462	3.3706	0.755101	1.37988	0.681468	2.56614	1.6997
	0.101893	0.287121	1.97797	2.03564	2.36081	0.71119	1.25482	0.497287	2.07434	1.60446
	0.0889696	0	2.47519	2.17925	2.60424	0.619284	1.29233	0.199231	1.66853	1.35963
	0.0490182	0	2.7758	1.67124	2.23716	0.304322	0.966458	0.183507	0.996903	0.749195
	0.072426	0	2.13666	1.30613	1.92555	0.418633	0.859266	0.148674	0.829405	0.4605
	0.117091	0	2.71144	1.02615	1.64435	0.459269	0.686951	0.304778	0.803713	0.476241
	0	0	1.78807	0.839607	1.59538	0.290288	0.898121	0	0.336743	0.304019
	0	0	2.27607	0.534489	1.51434	0.233201	1.2719	0.29322	0.885314	0.434399
	0	0	1.65557	0.730476	1.20643	0.140847	0.760099	0.134285	0.74942	0.258558
	0	0	1.93491	0.858581	1.09991	0.123479	0.587137	0.0953758	0.661199	0.306971
	0.130858	0	1.78584	1.01426	0.650353	0.029727	1.06904	0.420319	0.937384	0.161812
	0.0662608	0	1.48845	0.628737	0.289979	0.050305	0.676529	0.204971	0.67739	0.183322
	0.0578081	0.0485562	1.25767	0.447858	0.188458	0.0927592	0.435636	0.102237	0.161099	0.218814
	0.0264933	0	0.969807	0.590646	0.125482	0.0303527	0.311719	0.12762	0.123098	0.219893
	0	0	0.931436	0.669081	0.191102	0.0565036	0.241774	0.25003	0.272948	0.223119
	0.00935221	0	0.853709	0.262809	0.0427099	0.089164	0.180252	0.23201	0.0736666	0.154132

## Sheet: panel i
	Left																					Right
	control																					control	saline
	18.1178	18.4723	17.5789	19.5911	22.0135	25.8481	13.0802	21.068	17.9657	19.7379	19.5961	12.5247	26.2194	12.6154	15.1115	20.2488	17.7954	18.4272				52.8551	67.1533
	15.5753	20.4423	18.245	19.6108	20.4111	24.8226	13.1758	21.7637	17.2488	20.7003	17.1202	12.1522	24.9245	11.744	17.6812	18.9086	18.4286	18.9461				36.5787	42.6572
	17.5894	19.6463	18.062	20.2298	22.7954	25.3372	13.7313	20.9167	17.0918	18.3027	19.3934	11.7582	24.9087	11.4302	16.552	19.3714	17.3714	20.1825				59.6716	51.1206
	17.4276	18.335	17.3595	19.5793	22.4507	25.6996	14.0367	19.9631	18.6347	20.3929	19.4388	12.6013	24.1872	11.3503	17.8557	18.4462	17.7053	19.6805				41.3563	71.7156
	14.5231	21.512	16.9515	17.7497	20.0291	26.3974	14.9782	19.6331	19.7635	22.6434	16.6487	11.7082	24.7489	12.2877	17.9902	19.7456	17.7939	18.7378				57.8876	60.9691
	20.5281	19.6287	15.5702	18.805	21.3152	25.6249	14.7004	19.5091	18.8146	21.1145	18.5234	13.3404	25.1153	11.855	12.9708	18.2604	17.6809	18.6116				36.8273	30.643
	19.5182	20.6436	15.9173	18.7291	25.5539	25.0562	14.3456	19.2127	17.6812	19.2126	20.5149	13.8903	25.0649	12.3222	15.357	19.7788	16.5227	19.4273				48.5228	86.0394
	20.995	26.8204	17.4437	17.5555	27.7018	25.9312	14.217	19.2266	18.0171	19.3575	22.6911	13.7388	25.6122	14.3588	18.1245	18.9971	17.5295	19.0345				35.4786	48.4585
	22.3434	27.7093	19.515	17.3029	29.2962	27.4592	14.2271	21.7456	18.6419	20.1683	23.2568	13.1685	24.8637	15.1904	19.3492	19.6538	18.5847	18.1973				62.0237	50.2999
	22.4477	27.4644	19.5336	18.2096	30.1993	28.3958	14.8046	20.1634	18.9226	19.8126	22.6373	13.2124	23.8113	15.5559	18.7223	19.2717	18.032	17.2484				48.8062	62.0793
	21.9205	29.426	19.3386	17.1592	29.3128	27.611	13.8274	19.2751	16.4702	18.5721	23.1522	12.6064	23.1901	14.4165	19.064	19.476	18.8168	17.6074				68.0779
	22.5067	29.4069	18.6189	18.126	30.1967	26.3989	14.2577	19.3661	15.1263	17.7331	22.585	12.4927	26.1654	13.3391	15.8189	17.6345	19.5908	17.8591				73.2874
	21.0214	28.6268	18.5493	19.1234	29.908	26.3637	14.3601	18.2446	16.7457	16.6958	22.4365	12.1646	26.0265	13.5472	18.1645	18.4697	18.8736	17.3508				29.9994
	21.3509	27.7213	18.4439	16.886	28.7345	26.3817	13.9708	17.4012	16.4975	14.5378	20.067	11.4858	25.009	13.2105	17.7625	17.5713	17.3441	17.2912				65.4246
	19.5164	27.3798	18.0949	16.6219	28.7885	26.9564	14.0987	15.6451	16.4455	14.1632	19.7751	11.4426	26.8898	12.0207	15.6591	16.5574	17.4704	16.6821				46.1602
	20.188	26.7297	18.0074	15.7485	28.635	26.7943	14.6124	13.336	15.8414	14.5305	18.6277	12.2681	27.2804	13.3798	14.4519	15.7204	16.3227	16.637				53.5609
	18.8645	25.7685	17.1594	15.6889	28.6629	25.7255	14.5839	13.9377	14.9039	15.1563	18.9802	11.5065	27.3638	13.5995	14.9332	16.018	16.2285	16.9511				42.9367
	18.8022	26.9389	18.0477	15.5363	27.1293	25.7044	14.2715	13.2198	14.905	14.7674	18.56	10.5649	27.1617	12.4344	18.7372	15.6334	17.2419	16.3346				38.0519
	17.3918	24.8377	18.6478	16.3997	26.1357	25.1606	14.7218	13.305	15.4235	14.5419	18.717	11.1296	26.4561	11.5495	17.8072	16.2224	17.1638	15.9003
	18.2169	22.4006	18.1919	15.284	25.1563	25.0548	13.1736	13.8703	14.4208	15.1818	19.0977	10.9079	25.4913	11.7366	16.4012	13.4798	16.3873	15.5453
	16.7793	19.2512	18.9653	15.3706	24.8371	25.2716	14.3991	13.1475	13.1792	14.6607	18.4971	10.7993	25.1386	12.2823	15.4172	20.1095	15.9136	15.091
	16.8948	17.5664	19.3997	12.7889	23.2899	23.5647	13.0651	13.4465	14.2872	14.084	17.6606	10.6436	24.3926	12.0639	14.7512	14.5587	15.4726	13.5129
	16.5184	16.5641	18.8095	14.4376	21.4581	22.0523	12.5145	12.3612	13.5936	14.0576	16.2951	11.0769	22.7618	11.7971	13.497	14.0137	15.6046	14.1007
	14.5994	14.569	15.8746	12.368	20.5652	21.9464	11.3019	11.4782	14.2314	15.3244	15.3441	9.53616	19.6043	12.0011	14.5047	13.8111	14.3016	12.0311
	12.8285	11.9457	18.0925	12.1292	19.3702	19.4303	10.5049	11.5482	13.0129	13.7429	14.3747	8.59517	14.9168	10.6967	16.8683	12.8403	13.4925	10.2505
	16.3228	14.043	19.7549	12.1857	20.4981	19.1914	8.00366	11.8517	13.9806	13.5356	13.5166	9.80615	13.5196	11.1949	15.6302	12.7862	12.5748	11.424
	17.6974	13.6125	18.9367	8.57746	15.1499	14.9061	7.13674	8.62885	11.4	12.2421	14.0786	9.7483	11.345	8.26345	9.59763	10.681	10.8467	9.74008
	14.7943	9.46489	15.6474	8.02689	14.7635	10.6448	8.78533	6.58743	11.2912	8.53237	13.6188	11.9348	8.53161	8.42413	9.23595	9.74871	7.53989	7.33019
	12.0131	8.97771	13.8504	7.46763	14.5442	9.45683	9.06426	11.3536	14.6366	8.78977	12.8603	12.8223	7.66778	8.00929	7.74638	9.97894	8.76568	6.95425
	12.1576	9.29412	13.565	11.7477	15.3453	10.9781	10.2345	14.5172	17.5158	11.7093	13.6092	12.7806	10.1414	9.00141	8.57898	10.6496	9.98783	6.95594
	12.051	9.40205	11.3216	14.3936	16.0487	15.2097	10.5051	15.8061	18.7347	13.1568	12.9316	12.7695	14.4228	9.32665	10.1584	11.4432	11.0277	8.2299
	10.7467	9.9519	10.6435	17.7462	15.4287	19.1426	11.7448	16.1958	18.5462	14.1424	14.7579	11.2959	17.1393	8.67215	12.543	11.6241	13.2373	9.51335
	9.88521	10.083	11.4134	18.3695	16.6462	21.8053	12.4288	17.0738	18.8281	15.1475	15.2899	10.6581	19.4203	9.44418	12.5244	13.4073	14.3622	11.6767
	13.7377	11.1132	13.9877	19.1528	19.7369	24.2191	13.9917	16.0541	21.6008	15.6915	15.5951	11.597	20.1175	9.75928	14.4908	13.6984	15.4956	13.4701
	14.8752	17.4911	12.8829	20.4306	21.2364	24.2391	14.3718	17.5974	21.7021	16.9028	16.464	11.4658	21.6479	11.1627	14.8027	14.4476	16.2326	14.8146
	15.4899	20.9041	14.1762	18.7406	21.6545	25.3672	15.7515	18.6858	21.2753	17.3851	16.5088	11.7762	22.9469	9.99846	14.4803	15.2025	14.8538	15.948
	16.8969	20.9321	18.5999	17.8685	22.1686	27.1306	15.4076	17.6171	20.6994	17.084	17.9929	10.7663	25.0872	11.2245	15.0748	16.3555	16.4514	17.0483
	18.2065	22.208	19.869	18.9208	23.394	28.6184	15.8048	18.5663	21.4805	17.3339	17.7299	10.0007	24.2133	10.524	16.4234	17.4257	17.7326	17.4441
	18.9987	24.3283	17.2529	19.0293	24.6104	27.8675	16.067	19.1221	21.7311	17.3163	19.3076	10.4789	24.2784	9.83212	15.146	18.4452	17.7071	19.0851
	17.6225	24.9969	19.2536	19.1449	26.0988	25.5225	16.5515	20.0248	20.3879	18.2159	19.2017	10.0859	25.6653	10.156	16.2576	18.426	18.1396	19.6356
	17.8932	26.1815	18.1291	20.4496	25.9892	24.6277	15.6803	19.5963	20.1859	18.7732	18.8969	9.90979	25.0291	11.5524	17.3548	18.6013	18.3677	20.0563
	18.309	27.429	18.1373	18.5191	26.1769	24.6755	15.66	20.1723	21.9475	18.4045	18.8052	9.79572	25.5074	10.6449	17.4553	18.0343	19.0791	19.7987
	19.2595	27.8254	18.2439	19.1237	25.7286	24.4585	14.6112	19.2692	20.7934	17.5379	18.2495	10.9612	26.4936	11.2092	17.633	18.311	17.7699	20.7885
	18.0922	27.4879	16.1797	18.8816	26.1616	23.5541	15.1679	20.4593	20.872	17.1593	18.3969	9.76389	26.9941	10.4001	15.0123	18.7168	17.827	20.4589
	18.9657	28.0736	17.8117	16.997	25.5924	23.1283	14.4944	19.5502	18.8792	16.1822	16.6141	9.44673	26.8551	10.3895	17.7616	18.4554	18.159	19.6852
	18.269	27.1732	16.117	19.668	23.6979	23.2804	14.3858	18.7316	18.8287	15.3681	12.1191	11.9048	26.2572	12.226	18.6784	19.0232	17.0306	19.1763
	18.0707	27.6411	17.9931	17.1814	22.9207	24.3063	14.9459	20.7372	18.3344	14.8986	13.5189	14.1817	26.5108	13.6898	19.0904	17.9393	17.9	19.4
	17.3604	24.9026	13.0363	18.6041	19.8976	24.4306	15.211	20.4138	19.2219	15.9881	16.9393	14.0949	25.5131	13.1047	17.1488	18.9448	17.7418	18.6262
	18.0949	22.3957	19.008	19.6338	20.9039	24.1069	16.5699	20.7197	18.8707	18.2872	15.9457	12.9456	26.3749	12.9208	16.7187	20.5743	16.7899	20.0892
	16.1355	21.9276	20.0745	17.9748	20.238	25.3698	15.6061	20.8074	19.1195	17.4396	19.5185	10.6335	26.7959	12.6139	15.9684	21.2125	17.8306	18.9411
	saline
	18.5403	12.8895	17.4839	17.1344	24.5662	27.6198	12.0333	43.6253	13.8331	26.8538
	14.1315	13.0507	16.6166	16.7457	27.719	26.783	11.7691	47.0305	16.6035	26.1934
	16.5135	10.0026	15.9312	18.1658	29.6343	28.3895	10.3694	50.429	17.0872	25.2228
	17.6465	12.1494	15.6432	17.228	27.8961	27.6063	11.4446	54.7644	13.2184	25.3219
	13.4598	9.90896	16.5777	17.1482	27.0106	26.7528	10.5554	57.6235	14.3242	25.3809
	17.6435	13.1374	16.6562	14.4694	27.785	25.3888	11.3453	55.9067	13.7985	25.0984
	20.1179	12.7428	16.8567	15.5256	28.943	25.8391	10.8543	52.8932	16.6596	24.5838
	20.6816	15.1199	17.8428	16.9941	30.4611	25.721	11.409	54.5046	19.1141	25.3309
	20.0911	15.4433	17.5508	15.3047	29.2134	25.2613	11.899	59.3768	20.2924	25.0911
	20.561	13.6742	16.4819	15.675	33.2563	24.1946	12.1715	61.8118	18.9879	26.7072
	20.2519	15.0387	16.3481	15.9082	30.9285	24.4254	11.7229	60.4786	18.0981	26.3754
	20.0086	18.0332	16.1882	14.735	29.1527	24.428	11.8702	57.2535	16.9111	26.1249
	19.1185	14.0071	14.7498	15.3193	28.9291	26.2699	12.0997	49.8767	16.3094	27.103
	18.0606	15.3031	15.1522	16.056	26.2636	24.5173	10.9771	42.8305	14.6486	26.2954
	18.5084	13.4561	15.563	15.2663	23.0878	23.9462	10.8658	38.3052	14.9662	25.6411
	17.7205	16.6351	14.4778	16.4157	22.5599	23.5442	10.8542	33.3829	13.6214	25.8749
	17.9288	13.8279	14.6896	16.7774	21.6224	23.8484	10.7584	28.2617	13.1008	25.7544
	18.3061	12.9014	15.5369	17.448	21.6978	22.8215	11.4745	25.8596	13.3898	24.7266
	18.3226	13.2103	16.0623	16.5666	21.2091	22.3729	10.9899	25.1602	12.955	24.8215
	16.9792	13.8647	16.2642	16.2385	21.0198	21.7161	11.2362	23.7862	11.858	24.2037
	15.2842	15.9154	15.9004	15.3907	18.7292	21.6449	11.1449	21.539	12.5002	24.1
	15.507	15.289	15.0418	14.7218	17.5848	21.089	12.751	20.4525	12.803	24.2882
	15.7016	11.7566	15.3296	13.7782	16.1333	20.2196	11.069	22.0073	11.685	24.4641
	16.0776	10.7115	16.7083	13.1782	14.7395	17.3119	10.9773	20.0127	12.7108	24.7975
	13.0136	8.0181	16.3314	11.0211	14.0493	15.0018	10.6947	18.9278	10.5963	23.9456
	13.4146	11.324	15.9194	11.6739	16.1791	10.7421	11.6835	19.4718	11.7907	22.3867
	14.8487	8.2623	11.7504	10.9319	16.2625	7.58748	10.371	17.6527	11.9034	22.6671
	13.7471	5.33461	8.62147	11.8605	16.1437	9.55523	10.3118	18.9878	11.5987	20.7411
	12.6247	6.16794	8.94491	12.1255	15.9174	11.3737	12.1992	18.3465	10.7155	18.0119
	12.1889	7.82266	9.59797	12.1027	14.782	15.2005	12.2893	18.9037	9.17921	16.0893
	11.9878	8.48387	10.8438	13.5201	15.8855	16.9985	13.3213	17.4936	8.13198	15.6835
	13.1956	8.98046	14.3928	13.1381	16.1076	17.5011	13.4892	18.3625	7.25047	15.331
	14.3582	10.4145	14.3176	13.4744	15.947	17.815	12.4808	18.6686	7.76247	15.0406
	15.6746	10.346	16.0975	12.4699	15.7487	19.2685	14.4645	18.743	8.53258	15.1007
	17.0245	10.2193	16.9801	12.6119	14.8924	20.0359	12.9039	21.2619	10.0341	16.0358
	17.7974	11.1738	17.416	12.2778	16.8074	20.1561	12.6493	21.4753	11.9468	16.1391
	18.2703	9.937	17.604	12.8376	16.3572	20.3797	12.9465	22.0668	11.5248	16.5908
	18.468	11.542	17.714	12.6385	16.5314	20.1694	13.4015	21.7843	11.9656	18.3665
	19.0197	9.16634	17.3665	13.8968	16.7076	19.3292	13.8769	22.2471	13.0122	20.265
	18.7994	10.0387	17.4154	14.0453	17.1523	19.4322	14.9442	22.2322	14.4952	21.9524
	17.6726	10.2763	17.6042	14.2012	16.8966	22.4838	13.556	20.9486	13.932	22.3303
	17.0633	10.9585	18.652	14.8138	17.1138	23.7963	11.2988	20.3835	15.6578	22.77
	17.5034	12.2728	18.6978	14.2224	16.1639	25.9695	13.2864	20.0671	14.6814	24.022
	19.2575	10.0101	18.7755	14.2492	16.1895	26.8238	13.9532	19.3643	14.2404	25.8336
	18.5385	10.9434	18.6915	12.8937	17.5081	27.6056	12.7925	14.9093	13.6374	24.2812
	16.8125	9.44685	17.7884	12.5178	17.9133	27.8769	11.5439	16.9741	13.701	22.8934
	13.0029	9.71201	16.6001	14.8453	22.1099	27.9982	12.3741	27.9311	9.73773	23.5412
	15.925	10.0256	19.1259	14.9574	23.2665	29.0105	13.0625	32.6115	9.90045	24.9925
	16.13	12.9384	18.7155	14.8742	24.1064	27.9875	11.1855	33.3688	14.1155	24.704
	18.5137	11.4542	16.3977	14.981	23.0531	29.2813	12.743	38.5401	14.0951	26.7206

## Sheet: panel j
	control
	0.0357143	0.0357143	0.0580357	0.0580357	0.0758929	0.0758929	0.0803571	0.0803571	0.0803571	0.0803571	0.0848214	0.0848214	0.0848214	0.0848214	0.0892857	0.0892857	0.107143	0.107143	0.111607	0.111607	0.111607	0.111607	0.120536	0.120536	0.120536	0.120536	0.129464	0.129464	0.129464	0.129464	0.133929	0.133929	0.133929	0.133929	0.138393	0.138393	0.138393	0.138393	0.142857	0.142857	0.147321	0.147321	0.15625	0.15625	0.15625	0.15625	0.15625	0.15625	0.15625
	0.028169	0.0598592	0.0598592	0.0633803	0.0633803	0.0633803	0.0669014	0.0915493	0.0950704	0.0950704	0.0950704	0.0950704	0.0950704	0.0950704	0.0985915	0.0985915	0.102113	0.102113	0.102113	0.102113	0.102113	0.102113	0.102113	0.105634	0.105634	0.109155	0.109155	0.112676	0.116197	0.116197	0.116197	0.126761	0.126761	0.130282	0.130282	0.133803	0.133803	0.140845	0.140845	0.140845	0.140845	0.147887	0.147887	0.147887	0.151408	0.151408	0.151408	0.151408	0.15493
	0	0.0419162	0.0419162	0.0419162	0.0479042	0.0479042	0.0479042	0.0598802	0.0598802	0.0598802	0.0658683	0.0658683	0.0838323	0.0838323	0.0838323	0.0898204	0.0898204	0.0898204	0.101796	0.101796	0.101796	0.101796	0.101796	0.101796	0.113772	0.113772	0.137725	0.137725	0.137725	0.137725	0.137725	0.137725	0.143713	0.143713	0.143713	0.155689	0.155689	0.161677	0.161677	0.161677	0.173653	0.173653	0.173653	0.179641	0.179641	0.179641	0.185629	0.185629	0.185629
	0	0	0.0546075	0.0546075	0.0546075	0.0546075	0.0784983	0.0784983	0.0784983	0.0784983	0.0853242	0.0853242	0.0853242	0.0853242	0.0989761	0.0989761	0.0989761	0.102389	0.102389	0.102389	0.102389	0.105802	0.105802	0.105802	0.105802	0.116041	0.116041	0.116041	0.116041	0.12628	0.12628	0.12628	0.133106	0.133106	0.133106	0.133106	0.133106	0.133106	0.133106	0.133106	0.133106	0.133106	0.133106	0.133106	0.143345	0.143345	0.143345	0.143345	0.156997
	0	0.00909091	0.00909091	0.0121212	0.0181818	0.0181818	0.0181818	0.0181818	0.0242424	0.0454545	0.0454545	0.0545455	0.0606061	0.0636364	0.0636364	0.0636364	0.0666667	0.069697	0.069697	0.0757576	0.0757576	0.0787879	0.0787879	0.0818182	0.0848485	0.0848485	0.0848485	0.0939394	0.10303	0.10303	0.10303	0.10303	0.10303	0.10303	0.10303	0.10303	0.10303	0.10303	0.10303	0.106061	0.106061	0.106061	0.106061	0.109091	0.109091	0.112121	0.112121	0.112121	0.112121
	0.025	0.025	0.0428571	0.0428571	0.05	0.05	0.0607143	0.0678571	0.0678571	0.075	0.075	0.0857143	0.0857143	0.0964286	0.0964286	0.0964286	0.103571	0.103571	0.107143	0.107143	0.117857	0.117857	0.121429	0.121429	0.121429	0.121429	0.121429	0.125	0.125	0.128571	0.128571	0.142857	0.142857	0.142857	0.153571	0.153571	0.153571	0.153571	0.153571	0.153571	0.153571	0.157143	0.157143	0.164286	0.164286	0.167857	0.167857	0.171429	0.175
	0	0	0	0	0.0181818	0.0181818	0.0181818	0.0436364	0.0436364	0.0436364	0.0618182	0.0618182	0.0618182	0.0727273	0.0727273	0.0727273	0.0763636	0.0763636	0.0763636	0.0763636	0.0763636	0.0763636	0.0836364	0.0836364	0.0836364	0.0836364	0.0836364	0.0836364	0.0872727	0.0872727	0.0872727	0.0872727	0.0872727	0.0872727	0.0909091	0.0909091	0.0909091	0.0909091	0.0909091	0.0909091	0.0945455	0.0945455	0.0945455	0.0981818	0.0981818	0.0981818	0.0981818	0.0981818	0.0981818
	0	0.0577428	0.0577428	0.0839895	0.0839895	0.120735	0.120735	0.131234	0.131234	0.149606	0.149606	0.160105	0.160105	0.178478	0.178478	0.191601	0.191601	0.199475	0.199475	0.199475	0.207349	0.207349	0.215223	0.215223	0.220472	0.220472	0.225722	0.225722	0.238845	0.238845	0.244094	0.244094	0.259843	0.259843	0.267717	0.267717	0.275591	0.275591	0.275591	0.275591	0.275591	0.278215	0.278215	0.283465	0.283465	0.286089	0.286089	0.286089	0.286089
	0.0254777	0.0254777	0.0339703	0.0339703	0.044586	0.044586	0.044586	0.044586	0.044586	0.0488323	0.0530786	0.0530786	0.0552017	0.0552017	0.0615711	0.0615711	0.0658174	0.0679406	0.0679406	0.0679406	0.0679406	0.07431	0.07431	0.07431	0.0764331	0.0764331	0.0764331	0.0764331	0.0806794	0.0849257	0.0849257	0.0849257	0.0849257	0.0849257	0.0849257	0.0849257	0.0849257	0.0849257	0.0849257	0.0849257	0.0870488	0.0870488	0.0870488	0.0870488	0.0870488	0.0955414	0.0955414	0.0955414	0.101911
	0	0.044289	0.044289	0.0536131	0.0536131	0.0536131	0.0582751	0.0582751	0.0606061	0.0606061	0.0675991	0.0675991	0.0675991	0.0745921	0.0745921	0.0792541	0.0792541	0.0885781	0.0885781	0.0885781	0.0955711	0.0955711	0.0979021	0.0979021	0.0979021	0.0979021	0.0979021	0.102564	0.102564	0.104895	0.104895	0.104895	0.104895	0.104895	0.109557	0.109557	0.109557	0.109557	0.109557	0.111888	0.111888	0.121212	0.121212	0.125874	0.125874	0.125874	0.128205	0.128205	0.130536
	0	0.0478088	0.0478088	0.063745	0.063745	0.063745	0.063745	0.063745	0.063745	0.063745	0.063745	0.0717131	0.0717131	0.0796813	0.0796813	0.0996016	0.0996016	0.103586	0.103586	0.10757	0.10757	0.111554	0.111554	0.111554	0.111554	0.111554	0.111554	0.119522	0.119522	0.12749	0.12749	0.131474	0.131474	0.135458	0.135458	0.14741	0.14741	0.151394	0.151394	0.183267	0.183267	0.183267	0.183267	0.191235	0.191235	0.199203	0.199203	0.203187	0.203187
	0	0	0	0.135542	0.135542	0.135542	0.135542	0.135542	0.186747	0.186747	0.186747	0.186747	0.207831	0.207831	0.207831	0.207831	0.207831	0.240964	0.240964	0.240964	0.240964	0.240964	0.259036	0.259036	0.259036	0.259036	0.262048	0.262048	0.262048	0.262048	0.262048	0.26506	0.26506	0.26506	0.26506	0.26506	0.277108	0.277108	0.277108	0.277108	0.28012	0.28012	0.28012	0.28012	0.28012	0.289157	0.289157	0.289157	0.289157
	0.022069	0.0275862	0.0331034	0.0331034	0.04	0.0468966	0.0524138	0.0551724	0.0551724	0.0551724	0.0565517	0.057931	0.057931	0.057931	0.057931	0.057931	0.0662069	0.0813793	0.0813793	0.0855172	0.0855172	0.0910345	0.0910345	0.0924138	0.0924138	0.0937931	0.10069	0.10069	0.102069	0.104828	0.104828	0.106207	0.106207	0.110345	0.110345	0.111724	0.113103	0.113103	0.117241	0.118621	0.118621	0.118621	0.12	0.12	0.121379	0.122759	0.122759	0.122759	0.122759
	0	0	0	0	0.0191489	0.0191489	0.0191489	0.0191489	0.0191489	0.0446809	0.0446809	0.0446809	0.0446809	0.0446809	0.0446809	0.0595745	0.0595745	0.0595745	0.0595745	0.0595745	0.0787234	0.0787234	0.0787234	0.0787234	0.0787234	0.0787234	0.0893617	0.0893617	0.0893617	0.0893617	0.0893617	0.093617	0.093617	0.093617	0.093617	0.093617	0.106383	0.106383	0.106383	0.106383	0.106383	0.106383	0.114894	0.114894	0.114894	0.114894	0.114894	0.12766	0.12766
	0	0	0	0.0126126	0.0126126	0.0126126	0.0126126	0.0126126	0.0216216	0.0216216	0.0216216	0.0216216	0.036036	0.036036	0.036036	0.036036	0.036036	0.0468468	0.0468468	0.0468468	0.0468468	0.0522523	0.0522523	0.0522523	0.0522523	0.0522523	0.0594595	0.0594595	0.0594595	0.0594595	0.0792793	0.0792793	0.0792793	0.0792793	0.0792793	0.0918919	0.0918919	0.0918919	0.0918919	0.10991	0.10991	0.10991	0.10991	0.10991	0.118919	0.118919	0.118919	0.118919	0.118919
	0	0.0269608	0.0269608	0.0563725	0.0563725	0.0735294	0.0735294	0.0759804	0.0759804	0.0955882	0.0955882	0.0955882	0.0955882	0.0980392	0.0980392	0.122549	0.122549	0.125	0.125	0.142157	0.142157	0.147059	0.147059	0.161765	0.161765	0.164216	0.164216	0.164216	0.164216	0.169118	0.169118	0.17402	0.17402	0.17402	0.17402	0.176471	0.176471	0.178922	0.178922	0.183824	0.183824	0.188725	0.188725	0.198529	0.198529	0.20098	0.20098	0.203431	0.203431
	0	0.0263736	0.0263736	0.0263736	0.043956	0.043956	0.043956	0.0571429	0.0571429	0.0637363	0.0637363	0.0637363	0.0659341	0.0659341	0.0659341	0.0725275	0.0725275	0.0725275	0.0725275	0.0725275	0.0747253	0.0747253	0.0747253	0.0791209	0.0791209	0.0835165	0.0835165	0.0835165	0.0879121	0.0879121	0.0879121	0.0923077	0.0923077	0.0945055	0.0945055	0.0945055	0.0967033	0.0967033	0.0967033	0.0967033	0.0967033	0.0967033	0.0967033	0.0967033	0.0989011	0.0989011	0.0989011	0.101099	0.101099
	0.0913884	0.0913884	0.130053	0.130053	0.1529	0.1529	0.172232	0.172232	0.177504	0.177504	0.186292	0.186292	0.195079	0.195079	0.198594	0.198594	0.202109	0.202109	0.205624	0.205624	0.207381	0.207381	0.212654	0.212654	0.223199	0.223199	0.223199	0.223199	0.231986	0.231986	0.239016	0.239016	0.247803	0.247803	0.256591	0.256591	0.258348	0.258348	0.26362	0.26362	0.267135	0.267135	0.27065	0.27065	0.272408	0.272408	0.27768	0.27768	0.282953
	saline
	0	0.00732601	0.00732601	0.00732601	0.014652	0.014652	0.014652	0.032967	0.032967	0.032967	0.03663	0.03663	0.03663	0.043956	0.043956	0.043956	0.043956	0.043956	0.047619	0.047619	0.047619	0.047619	0.047619	0.047619	0.0512821	0.0512821	0.0512821	0.0512821	0.0512821	0.0512821	0.0512821	0.0512821	0.0512821	0.0512821	0.0512821	0.0512821	0.0512821	0.0512821	0.0512821	0.0512821	0.0512821	0.0512821	0.0512821	0.0512821	0.0512821	0.0512821	0.0512821	0.0512821	0.0512821
	0	0	0	0	0	0	0	0	0.164384	0.164384	0.164384	0.164384	0.164384	0.164384	0.164384	0.164384	0.164384	0.164384	0.219178	0.219178	0.219178	0.219178	0.219178	0.219178	0.219178	0.219178	0.219178	0.228311	0.228311	0.228311	0.228311	0.228311	0.228311	0.228311	0.228311	0.228311	0.228311	0.242009	0.242009	0.242009	0.242009	0.242009	0.242009	0.242009	0.242009	0.242009	0.246575	0.246575	0.246575
	0	0	0.0666667	0.0666667	0.0666667	0.0666667	0.0901961	0.0901961	0.0901961	0.109804	0.109804	0.109804	0.109804	0.129412	0.129412	0.129412	0.145098	0.145098	0.145098	0.145098	0.145098	0.145098	0.145098	0.152941	0.152941	0.152941	0.152941	0.156863	0.156863	0.156863	0.160784	0.160784	0.160784	0.160784	0.164706	0.164706	0.164706	0.176471	0.176471	0.176471	0.176471	0.176471	0.176471	0.176471	0.184314	0.184314	0.184314	0.184314	0.188235
	0	0	0.026738	0.026738	0.026738	0.0320856	0.0320856	0.0320856	0.0374332	0.0374332	0.0374332	0.0374332	0.0374332	0.0374332	0.0427807	0.0427807	0.0427807	0.0427807	0.0427807	0.0427807	0.0534759	0.0534759	0.0534759	0.0534759	0.0695187	0.0695187	0.0695187	0.0909091	0.0909091	0.0909091	0.0962567	0.0962567	0.0962567	0.117647	0.117647	0.117647	0.122995	0.122995	0.122995	0.128342	0.128342	0.128342	0.128342	0.128342	0.128342	0.13369	0.13369	0.13369	0.13369
	0	0	0	0.00539084	0.00539084	0.00539084	0.00539084	0.0107817	0.0107817	0.0107817	0.0107817	0.0188679	0.0188679	0.0188679	0.0188679	0.0215633	0.0215633	0.0215633	0.0215633	0.0242588	0.0242588	0.0242588	0.0242588	0.0350404	0.0350404	0.0350404	0.0350404	0.0377358	0.0377358	0.0377358	0.0377358	0.0404313	0.0404313	0.0404313	0.0404313	0.0458221	0.0458221	0.0458221	0.0458221	0.0512129	0.0512129	0.0512129	0.0512129	0.0592992	0.0592992	0.0592992	0.0592992	0.0727763	0.0727763
	0	0.0022779	0.0022779	0.022779	0.022779	0.022779	0.022779	0.0273349	0.0273349	0.0296128	0.0296128	0.0410023	0.0410023	0.0432802	0.0432802	0.0501139	0.0501139	0.0637813	0.0637813	0.0637813	0.0683371	0.0683371	0.0683371	0.0683371	0.0683371	0.0683371	0.0728929	0.0728929	0.0728929	0.0728929	0.0728929	0.0728929	0.0728929	0.0728929	0.0751708	0.0751708	0.0774487	0.0774487	0.0774487	0.0774487	0.0774487	0.0797267	0.0797267	0.0842825	0.0842825	0.0888383	0.0888383	0.0911162	0.0911162
	0	0	0	0	0.0265487	0.0265487	0.0265487	0.0265487	0.0265487	0.0553097	0.0553097	0.0553097	0.0553097	0.0553097	0.0752212	0.0752212	0.0752212	0.0752212	0.0752212	0.0929204	0.0929204	0.0929204	0.0929204	0.0929204	0.0995575	0.0995575	0.0995575	0.0995575	0.0995575	0.10177	0.10177	0.10177	0.10177	0.10177	0.110619	0.110619	0.110619	0.110619	0.110619	0.110619	0.128319	0.128319	0.128319	0.128319	0.128319	0.137168	0.137168	0.137168	0.137168
	0	0	0.0401606	0.0401606	0.0401606	0.0401606	0.0803213	0.0803213	0.0803213	0.100402	0.100402	0.100402	0.100402	0.108434	0.108434	0.108434	0.124498	0.124498	0.124498	0.124498	0.128514	0.128514	0.128514	0.136546	0.136546	0.136546	0.136546	0.148594	0.148594	0.148594	0.156627	0.156627	0.156627	0.156627	0.160643	0.160643	0.160643	0.164659	0.164659	0.164659	0.164659	0.180723	0.180723	0.180723	0.184739	0.184739	0.184739	0.184739	0.204819
	0	0	0	0.0457746	0.0457746	0.0457746	0.0457746	0.0739437	0.0739437	0.0739437	0.0739437	0.0739437	0.084507	0.084507	0.084507	0.084507	0.102113	0.102113	0.102113	0.102113	0.109155	0.109155	0.109155	0.109155	0.109155	0.119718	0.119718	0.119718	0.119718	0.130282	0.130282	0.130282	0.130282	0.147887	0.147887	0.147887	0.147887	0.147887	0.172535	0.172535	0.172535	0.172535	0.176056	0.176056	0.176056	0.176056	0.18662	0.18662	0.18662
	0.00771208	0.00771208	0.0231362	0.0231362	0.0437018	0.0539846	0.0539846	0.0642674	0.0642674	0.0719794	0.0771208	0.0771208	0.0771208	0.0771208	0.0771208	0.0771208	0.0771208	0.0822622	0.0822622	0.0822622	0.0822622	0.0822622	0.0874036	0.0874036	0.0976864	0.0976864	0.0976864	0.107969	0.107969	0.107969	0.107969	0.107969	0.11054	0.11054	0.113111	0.113111	0.118252	0.123393	0.123393	0.125964	0.125964	0.125964	0.125964	0.125964	0.125964	0.125964	0.128535	0.128535	0.128535
[truncated: 151 more columns]
