# Supplementary material for: Entorhinal cortex directs learning-related changes in CA1 representations
Source: Nature. 2022 Nov 2;611(7936):554–62. doi: 10.1038/s41586-022-05378-6 (PMC9668747; doi:10.1038/s41586-022-05378-6)
Supplement: Supplementary file 11 — Source Data Extended Data Fig. 3 [file 41586_2022_5378_MOESM11_ESM.xlsx]

## Sheet: panel a
		Left				Right
		control	APV			control	APV
		64.6667	16.2859			67.1533	63.0666
		1.83258	7.91333			42.6572	52.4476
		38.0228	25.424			51.1206	55.024
		41.2717	37.342			71.7156	57.453
		36.4091	48.4249			60.9691	51.0322
		11.2358	40.3899			30.643	75.0181
		56.2658	48.981			86.0394	48.0583
		10.6603	46.8723			48.4585	70.6527
		21.4214				50.2999
		32.445				62.0793

## Sheet: panel b
		x		control													APV
		0.05		0	0	0	0	0	0	0	0	0	0				0	0	0	0	0	0	0	0
		0.15		0	0	0	0	0	0	0	0	0	0				0	0	0	0	0	0	0	0
		0.25		0	0.00162677	0	0	0	0	0	0	0	0				0	0	0	0	0.00857277	0.00632359	0.000161169	0.000722971
		0.35		0.0226439	0.0309087	0.00892642	0	0.009413	0.00059778	0	0.00027972	0	0.00196253				0.00346141	0.0025487	0.0349878	0.0116768	0.0769666	0.043502	0.0207371	0.0103188
		0.45		0.095922	0.114106	0.0648975	0	0.0626226	0.0101623	0.00562196	0.0411655	0.0152435	0.0171722				0.0462963	0.0573457	0.12205	0.0954134	0.132077	0.126145	0.114	0.0281959
		0.55		0.124751	0.156248	0.0900362	0.000269578	0.10753	0.0482067	0.0283281	0.109977	0.0711362	0.0279215				0.105313	0.124886	0.138324	0.116979	0.0933585	0.171827	0.144461	0.0622412
		0.65		0.121554	0.122008	0.0986248	0.00505459	0.113283	0.107344	0.0635336	0.135571	0.117666	0.0536128				0.1491	0.14473	0.141579	0.0886808	0.0873293	0.129743	0.125766	0.0785409
		0.75		0.102002	0.0965993	0.0898914	0.0299232	0.0969408	0.114731	0.0988483	0.111795	0.114797	0.0657449				0.140533	0.141453	0.108625	0.0831054	0.0692416	0.0926734	0.109595	0.0890569
		0.85		0.0898941	0.0746766	0.0891194	0.102574	0.0702053	0.0919727	0.107691	0.0935198	0.102988	0.0698483				0.115524	0.105225	0.0878763	0.0918367	0.0764013	0.0776276	0.0829483	0.0901084
		0.95		0.0638432	0.0607328	0.0783595	0.148605	0.06661	0.0759607	0.0897331	0.0791142	0.0956951	0.0774309				0.0929387	0.0870198	0.0557364	0.0755312	0.0594442	0.0540776	0.0609756	0.0847848
		1.05		0.0568194	0.0543032	0.0664897	0.135059	0.054713	0.0708369	0.0774521	0.0620979	0.0713714	0.0706066				0.0671513	0.0595303	0.0435313	0.0665895	0.053415	0.0412124	0.0493714	0.0671048
		1.15		0.0427194	0.0372608	0.0588179	0.105742	0.0486338	0.0622972	0.0636974	0.0502564	0.0537756	0.0643622				0.0520076	0.0476971	0.0349878	0.0516516	0.0455016	0.0305277	0.0412593	0.0592836
		1.25		0.0337037	0.0320706	0.0484439	0.0818844	0.0402667	0.0526046	0.0549097	0.0408392	0.0457304	0.0545495				0.0359121	0.0349536	0.034581	0.0411319	0.0377767	0.0235499	0.0342753	0.0503451
		1.35		0.0283049	0.0266481	0.0416405	0.066114	0.0374559	0.0444492	0.0480869	0.0316084	0.0379205	0.0516057				0.0303738	0.0280357	0.0203417	0.0342941	0.0287329	0.0248583	0.0287418	0.0419323
		1.45		0.0228535	0.0198311	0.0344029	0.046637	0.0290234	0.0421435	0.0377163	0.0274126	0.0346742	0.0445138				0.0203358	0.0203896	0.0138324	0.0338733	0.0246821	0.0178805	0.0240679	0.0346369
		1.55		0.015987	0.0199086	0.026345	0.0369322	0.0249052	0.0386422	0.0325856	0.0218182	0.0254999	0.0384478				0.0183454	0.0158383	0.0130187	0.0245108	0.0184644	0.0154819	0.0211131	0.0287874
		1.65		0.013471	0.0159579	0.0239807	0.0314058	0.0226827	0.0320666	0.0313847	0.0195338	0.0212185	0.0337199				0.0134995	0.0160204	0.00772986	0.019777	0.0170513	0.0135194	0.0170302	0.0282616
		1.75		0.0117937	0.0140987	0.0208444	0.0241272	0.0192836	0.0274125	0.025599	0.0170163	0.0207481	0.0359054				0.0132399	0.0134717	0.00976404	0.0180938	0.0138483	0.0106847	0.0156334	0.0225435
		1.85		0.00995912	0.0106902	0.0155368	0.0209597	0.0149039	0.0212212	0.0216691	0.0131002	0.016702	0.0303747				0.00925926	0.00873839	0.0134255	0.0160951	0.0128121	0.00937636	0.0117653	0.01814
		1.95		0.00906804	0.0106128	0.014813	0.014692	0.0128775	0.0178053	0.01894	0.011655	0.013785	0.0265388				0.00726895	0.00910249	0.012205	0.0118872	0.0104569	0.00970345	0.00967014	0.0147223
		2.05		0.00796729	0.00828879	0.0113872	0.0115245	0.0105243	0.0152861	0.0162109	0.0100699	0.011809	0.0228368				0.0064036	0.00910249	0.00569569	0.0104145	0.00885539	0.00730484	0.00875685	0.0138679
		2.15		0.00660447	0.00991556	0.0104222	0.0108505	0.0107857	0.0132792	0.0144643	0.00899767	0.00988003	0.0197145				0.00614399	0.00673585	0.00650936	0.00873133	0.00650024	0.00774095	0.00617815	0.00907
		2.25		0.00560855	0.00642962	0.00916767	0.00889608	0.00862858	0.0117848	0.0129906	0.00769231	0.00884498	0.0172168				0.00545171	0.00600765	0.00528885	0.00810015	0.00734809	0.00730484	0.00650048	0.00999014
		2.35		0.00587064	0.00588737	0.00965018	0.00795255	0.00843247	0.00824082	0.011626	0.00727273	0.00799812	0.01405				0.00398062	0.00491535	0.00203417	0.00662739	0.00621762	0.00523332	0.00510369	0.00972724
		2.45		0.00518922	0.00457045	0.00694813	0.00586332	0.0065368	0.0088813	0.0103706	0.00615385	0.00701012	0.0134255				0.00406715	0.00382305	0.00610252	0.00715338	0.00518135	0.00403402	0.00440529	0.00768978
		2.55		0.00581822	0.00519018	0.00545235	0.00559375	0.00679827	0.00610589	0.00769609	0.00648019	0.00644554	0.0116414				0.00398062	0.00127435	0.00488202	0.0063118	0.00499293	0.00468818	0.00419039	0.00722971
		2.65		0.00539889	0.00472539	0.00641737	0.00606551	0.00581775	0.00619129	0.00725943	0.00503497	0.00545754	0.0119982				0.00302873	0.0043692	0.00366151	0.00504944	0.00480452	0.00414304	0.00295477	0.00630956
		2.75		0.00424573	0.00364087	0.00554885	0.00518938	0.00464113	0.00542272	0.0061132	0.00484848	0.00446954	0.00798394				0.00302873	0.0040051	0.00325468	0.00589102	0.0045219	0.0031618	0.00311593	0.00545514
		2.85		0.00450781	0.00302115	0.00458384	0.00357191	0.00562165	0.00503843	0.00660444	0.00447552	0.00451658	0.00842997				0.00199031	0.0032769	0.00203417	0.00494425	0.00226095	0.00381596	0.0027936	0.00473217
		2.95		0.00330223	0.00333101	0.00381182	0.0037067	0.00457576	0.00465414	0.0055128	0.00344988	0.00479887	0.00722569				0.00233645	0.00200255	0.00325468	0.00399748	0.00386246	0.00294374	0.00300849	0.00545514
		3.05		0.0028829	0.00216903	0.00376357	0.00316754	0.00444503	0.00456874	0.00480323	0.0032634	0.00385792	0.00633363				0.00242298	0.00163845	0.00325468	0.00262992	0.00310881	0.00130833	0.00204147	0.00519224
		3.15		0.00251599	0.00209156	0.00323281	0.00289796	0.00385671	0.00362938	0.00403908	0.00307692	0.00338744	0.0058876				0.00276912	0.0018205	0.00406835	0.00241952	0.00273198	0.0023986	0.00188031	0.00414065
		3.25		0.00304015	0.00147184	0.0028468	0.00289796	0.00313767	0.00371477	0.00431199	0.00265734	0.00319925	0.00570919				0.0017307	0.00127435	0.00406835	0.0031559	0.0029204	0.00359791	0.0020952	0.00486362
		3.35		0.00272565	0.00224649	0.00231604	0.00256099	0.00385671	0.00333049	0.00311118	0.0025641	0.00366972	0.00468332				0.0014711	0.0014564	0.00081367	0.00241952	0.00188413	0.00174444	0.00177286	0.00433782
		3.45		0.00199182	0.00209156	0.00226779	0.00262839	0.00339914	0.00277541	0.00382075	0.0025641	0.00244648	0.00383586				0.00155763	0.0010923	0.0012205	0.00262992	0.00320301	0.00174444	0.00155797	0.00354913
		3.55		0.00209666	0.00216903	0.00188179	0.00208923	0.00261472	0.00217763	0.00261994	0.002331	0.0021642	0.00405888				0.00164417	0.0010923	0.00162734	0.0031559	0.0015073	0.00185347	0.00155797	0.00368058
		3.65		0.00283049	0.00154931	0.00202654	0.00235881	0.00222251	0.00170794	0.0030566	0.00200466	0.00263467	0.00312221				0.00155763	0.0010923	0.00081367	0.00210393	0.00244936	0.00152638	0.00188031	0.00308906
		3.75		0.00220149	0.00170424	0.00212304	0.00310015	0.00222251	0.00196413	0.00294744	0.00191142	0.00211715	0.00388046				0.00112496	0.00054615	0.0012205	0.00231433	0.0015073	0.000981247	0.00118191	0.00354913
		3.85		0.00262082	0.00185917	0.00197829	0.00181965	0.00248398	0.00196413	0.00327493	0.00181818	0.00197601	0.00334523				0.00112496	0.0014564	0.00162734	0.00136756	0.00160151	0.00141736	0.00134308	0.00295761
		3.95		0.00183457	0.00123945	0.00125452	0.00155007	0.0030723	0.00179334	0.0021287	0.00172494	0.00155258	0.00285459				0.00112496	0.0010923	0.00203417	0.00168315	0.0015073	0.00141736	0.00107446	0.00243181
		4.05		0.00131041	0.00123945	0.00178528	0.00202184	0.00196104	0.00204953	0.00240162	0.0016317	0.00183486	0.00285459				0.00129803	0.0010923	0.00244101	0.00115716	0.00169571	0.00130833	0.00107446	0.00315478
		4.15		0.00167732	0.00147184	0.00139928	0.00195444	0.00202641	0.00115286	0.00240162	0.00167832	0.00155258	0.00312221				0.000519211	0.000910249	0.0012205	0.00147275	0.00216675	0.00087222	0.000376061	0.00230036
		4.25		0.00162491	0.00139438	0.00110977	0.00195444	0.00117662	0.00145175	0.00191038	0.00125874	0.00155258	0.00272079				0.000605746	0.0003641	0.00244101	0.00105197	0.00122468	0.00087222	0.000483507	0.00243181
		4.35		0.00183457	0.00123945	0.00135103	0.00195444	0.00137273	0.00166524	0.0021287	0.00121212	0.00122324	0.00178412				0.000692281	0.00163845	0.00244101	0.00136756	0.00113048	0.0011993	0.000644676	0.00151167
		4.45		0.00188699	0.00116198	0.000965018	0.00188705	0.00189567	0.000982067	0.00180121	0.00125874	0.00169372	0.00223015				0.000778816	0.0007282	0.00244101	0.00126236	0.000565238	0.00109027	0.000752122	0.00269471
		4.55		0.00172974	0.000774653	0.000820265	0.00134789	0.000915152	0.00102477	0.00147372	0.00135198	0.00131734	0.00245317				0.000778816	0.0010923	0.00203417	0.00178834	0.00113048	0.00185347	0.000429784	0.00144594
		4.65		0.000628997	0.000929584	0.00106152	0.00134789	0.00130736	0.00106746	0.00196496	0.00125874	0.00150553	0.00160571				0.000778816	0.0007282	0.00162734	0.00094677	0.000942063	0.00130833	0.000483507	0.00223464
		4.75		0.00146766	0.000774653	0.00125452	0.00134789	0.0016342	0.000725875	0.00158288	0.000699301	0.00159962	0.00178412				0.000778816	0.00054615	0.00203417	0.000210393	0.000942063	0.000981247	0.000805845	0.00164312
		4.85		0.000838662	0.000697188	0.00101327	0.00074134	0.00150346	0.000853971	0.00218329	0.00135198	0.00084686	0.00231936				0.000519211	0.0007282	0.00162734	0.00063118	0.00113048	0.000654165	0.000859568	0.00177456
		4.95		0.00110074	0.000619723	0.000820265	0.0012131	0.00156883	0.000512383	0.00185579	0.0013986	0.000376382	0.00133809				0.000605746	0.00054615	0.00081367	0.000420787	0.00075365	0.000981247	0.000483507	0.00157739
		5.05		0.000891079	0.000542257	0.000723764	0.00114571	0.000784416	0.000939368	0.00125539	0.000885781	0.000893907	0.00120428				0.000951886	0.0007282	0.00162734	0.000210393	0.000565238	0.000763192	0.000805845	0.00170884
		5.15		0.00115316	0.000697188	0.000627262	0.00074134	0.00130736	0.00059778	0.00130997	0.00111888	0.000893907	0.0014719				0.000432676	0.0007282	0.00081367	0.00094677	0.000847857	0.000327082	0.000483507	0.00164312
		5.25		0.000995912	0.000464792	0.000772014	0.000808734	0.000915152	0.000725875	0.00130997	0.000979021	0.000893907	0.0014719				0.000692281	0.0014564	0.00162734	0.000736377	0.00075365	0.00043611	0.000913291	0.00210319
		5.35		0.00120558	0.000619723	0.00106152	0.000471762	0.00117662	0.000640478	0.000982479	0.00107226	0.000705716	0.00124888				0.000605746	0.00054615	0.00203417	0.000841574	0.00103627	0.00087222	0.000698399	0.00164312
		5.45		0.000891079	0.000387327	0.000675513	0.00107831	0.00130736	0.00059778	0.00109164	0.00107226	0.000752764	0.00129349				0.000519211	0.0003641	0.00162734	0.00031559	0.000847857	0.0011993	0.000644676	0.000788695
		5.55		0.000891079	0.000852119	0.000820265	0.00107831	0.000784416	0.000683177	0.00120081	0.000932401	0.00042343	0.00111508				0.000519211	0.00018205	0.000406835	0.00031559	0.000847857	0.000763192	0.00053723	0.00203746
		5.65		0.00104833	0.000309861	0.000337756	0.0012805	0.00098052	0.000170794	0.00109164	0.00111888	0.000658669	0.00111508				0.000519211	0	0.00081367	0.000420787	0.000565238	0.00087222	0.000107446	0.00184029
		5.75		0.00057658	0.000232396	0.000627262	0.00074134	0.00124199	0.000853971	0.000600404	0.000839161	0.000705716	0.000758252				0.000346141	0.0003641	0	0.000525984	0.00075365	0.000763192	0.000752122	0.00118304
		5.85		0.00073383	0.000464792	0.000627262	0.00101092	0.000915152	0.000256191	0.00158288	0.000652681	0.000893907	0.000669045				0.000346141	0.0003641	0.0012205	0.000210393	0.00075365	0.00109027	0.000322338	0.00085442
		5.95		0.000943495	0.000619723	0.000868516	0.000673945	0.00150346	0.000341588	0.000927897	0.000559441	0.000752764	0.00102587				0	0	0.00081367	0.00031559	0.000471032	0.00087222	0.00053723	0.00184029
		6.05		0.000524164	0.000232396	0.000723764	0.000876129	0.00111126	0.000213493	0.000600404	0.0004662	0.000611621	0.000624442				8.65351e-05	0.00054615	0	0.000210393	0.00122468	0.000218055	0.000590953	0.00144594

## Sheet: panel c
	Left				Right
	control	SNX			control	SNX
	64.6667	9.05989			67.1533	28.9142
	1.83258	17.0668			42.6572	35.5989
	38.0228	33.8168			51.1206	46.5042
	41.2717	42.4978			71.7156	72.6876
	36.4091	45.2881			60.9691	48.0529
	11.2358	20.5578			30.643	79.5892
	56.2658	9.40238			86.0394	63.6675
	10.6603				48.4585
	21.4214				50.2999
	32.445				62.0793

## Sheet: panel d
		x		control													SNX
		0.05		0	0	0	0	0	0	0	0	0	0				0	0	0	0	0	0	0
		0.15		0	0	0	0	0	0	0	0	0	0				0	0	0	0	0	0	0
		0.25		0	0.00162677	0	0	0	0	0	0	0	0				0.000928721	0	0	0	0	0	0
		0.35		0.0226439	0.0309087	0.00892642	0	0.009413	0.00059778	0	0.00027972	0	0.00196253				0.0178779	0	0.00547945	0.00116704	0.0166511	0.00145985	0.00336511
		0.45		0.095922	0.114106	0.0648975	0	0.0626226	0.0101623	0.00562196	0.0411655	0.0152435	0.0171722				0.079096	0.0312356	0.0427281	0.0306543	0.100301	0.0243441	0.00729108
		0.55		0.124751	0.156248	0.0900362	0.000269578	0.10753	0.0482067	0.0283281	0.109977	0.0711362	0.0279215				0.149834	0.0666206	0.108481	0.0906403	0.115481	0.0779641	0.0224341
		0.65		0.121554	0.122008	0.0986248	0.00505459	0.113283	0.107344	0.0635336	0.135571	0.117666	0.0536128				0.135051	0.113186	0.111454	0.125418	0.094452	0.111383	0.0282296
		0.75		0.102002	0.0965993	0.0898914	0.0299232	0.0969408	0.114731	0.0988483	0.111795	0.114797	0.0657449				0.118721	0.112955	0.111046	0.121761	0.0808512	0.116354	0.0312208
		0.85		0.0898941	0.0746766	0.0891194	0.102574	0.0702053	0.0919727	0.107691	0.0935198	0.102988	0.0698483				0.0934912	0.0870217	0.0941416	0.113125	0.0698701	0.107161	0.0480464
		0.95		0.0638432	0.0607328	0.0783595	0.148605	0.06661	0.0759607	0.0897331	0.0791142	0.0956951	0.0774309				0.0737559	0.0778008	0.0813757	0.0905625	0.0648819	0.0948905	0.053094
		1.05		0.0568194	0.0543032	0.0664897	0.135059	0.054713	0.0708369	0.0774521	0.0620979	0.0713714	0.0706066				0.0529371	0.0681189	0.0653454	0.069867	0.060755	0.0824226	0.0600112
		1.15		0.0427194	0.0372608	0.0588179	0.105742	0.0486338	0.0622972	0.0636974	0.0502564	0.0537756	0.0643622				0.0475195	0.0537114	0.0575342	0.0562515	0.0489844	0.0601697	0.0536549
		1.25		0.0337037	0.0320706	0.0484439	0.0818844	0.0402667	0.0526046	0.0549097	0.0408392	0.0457304	0.0545495				0.0277068	0.043799	0.0459924	0.0425582	0.0404794	0.0495167	0.0680501
		1.35		0.0283049	0.0266481	0.0416405	0.066114	0.0374559	0.0444492	0.0480869	0.0316084	0.0379205	0.0516057				0.0260042	0.0423006	0.040921	0.0359449	0.032118	0.041231	0.0667414
		1.45		0.0228535	0.0198311	0.0344029	0.046637	0.0290234	0.0421435	0.0377163	0.0274126	0.0346742	0.0445138				0.0201223	0.0369986	0.0313028	0.0258305	0.0270939	0.0318406	0.0740325
		1.55		0.015987	0.0199086	0.026345	0.0369322	0.0249052	0.0386422	0.0325856	0.0218182	0.0254999	0.0384478				0.0154787	0.0306593	0.0284465	0.0215514	0.0237565	0.024857	0.0575809
		1.65		0.013471	0.0159579	0.0239807	0.0314058	0.0226827	0.0320666	0.0313847	0.0195338	0.0212185	0.0337199				0.0162526	0.0282388	0.0222093	0.0196841	0.0193067	0.0186625	0.0555244
		1.75		0.0117937	0.0140987	0.0208444	0.0241272	0.0192836	0.0274125	0.025599	0.0170163	0.0207481	0.0359054				0.0118412	0.0206316	0.0184786	0.0148603	0.0150721	0.0154271	0.0562722
		1.85		0.00995912	0.0106902	0.0155368	0.0209597	0.0149039	0.0212212	0.0216691	0.0131002	0.016702	0.0303747				0.00982896	0.0206316	0.0157389	0.0139267	0.0146774	0.0114421	0.0390727
		1.95		0.00906804	0.0106128	0.014813	0.014692	0.0128775	0.0178053	0.01894	0.011655	0.013785	0.0265388				0.00905503	0.0148686	0.012766	0.0109702	0.0119142	0.0103768	0.0293513
		2.05		0.00796729	0.00828879	0.0113872	0.0115245	0.0105243	0.0152861	0.0162109	0.0100699	0.011809	0.0228368				0.00773934	0.0144076	0.010376	0.0113592	0.0112323	0.0093115	0.0250514
		2.15		0.00660447	0.00991556	0.0104222	0.0108505	0.0107857	0.0132792	0.0144643	0.00899767	0.00988003	0.0197145				0.00595929	0.0140618	0.0103177	0.00988096	0.00904328	0.00777274	0.0183212
		2.25		0.00560855	0.00642962	0.00916767	0.00889608	0.00862858	0.0117848	0.0129906	0.00769231	0.00884498	0.0172168				0.00503057	0.00922084	0.00711163	0.00793589	0.00843322	0.00706254	0.019069
		2.35		0.00587064	0.00588737	0.00965018	0.00795255	0.00843247	0.00824082	0.011626	0.00727273	0.00799812	0.01405				0.00534014	0.0087598	0.00641212	0.00840271	0.00850499	0.00548432	0.0147691
		2.45		0.00518922	0.00457045	0.00694813	0.00586332	0.0065368	0.0088813	0.0103706	0.00615385	0.00701012	0.0134255				0.00425664	0.00737667	0.00617896	0.005524	0.00649537	0.00599724	0.0145822
		2.55		0.00581822	0.00519018	0.00545235	0.00559375	0.00679827	0.00610589	0.00769609	0.00648019	0.00644554	0.0116414				0.00441142	0.00530198	0.00547945	0.00591302	0.00610062	0.00469521	0.0123388
		2.65		0.00539889	0.00472539	0.00641737	0.00606551	0.00581775	0.00619129	0.00725943	0.00503497	0.00545754	0.0119982				0.00402446	0.00564776	0.00472166	0.00529059	0.00527525	0.0042612	0.011591
		2.75		0.00424573	0.00364087	0.00554885	0.00518938	0.00464113	0.00542272	0.0061132	0.00484848	0.00446954	0.00798394				0.00301834	0.00484094	0.00419703	0.00412355	0.00570588	0.00414283	0.00934754
		2.85		0.00450781	0.00302115	0.00458384	0.00357191	0.00562165	0.00503843	0.00660444	0.00447552	0.00451658	0.00842997				0.00278616	0.00541724	0.00320606	0.00490158	0.00502404	0.00374827	0.00766498
		2.95		0.00330223	0.00333101	0.00381182	0.0037067	0.00457576	0.00465414	0.0055128	0.00344988	0.00479887	0.00722569				0.00309574	0.00484094	0.00320606	0.00357893	0.00520347	0.00394555	0.00785193
		3.05		0.0028829	0.00216903	0.00376357	0.00316754	0.00444503	0.00456874	0.00480323	0.0032634	0.00385792	0.00633363				0.0023218	0.00449516	0.00279802	0.00350113	0.00423455	0.00260406	0.00523462
		3.15		0.00251599	0.00209156	0.00323281	0.00289796	0.00385671	0.00362938	0.00403908	0.00307692	0.00338744	0.0058876				0.00270877	0.00414938	0.00268143	0.00303431	0.0033374	0.00291971	0.00523462
		3.25		0.00304015	0.00147184	0.0028468	0.00289796	0.00313767	0.00371477	0.00431199	0.00265734	0.00319925	0.00570919				0.00185744	0.00345781	0.00355581	0.00303431	0.00376803	0.00232788	0.00467377
		3.35		0.00272565	0.00224649	0.00231604	0.00256099	0.00385671	0.00333049	0.00311118	0.0025641	0.00366972	0.00468332				0.00131569	0.00299677	0.00186535	0.00233409	0.00315797	0.00295916	0.00635633
		3.45		0.00199182	0.00209156	0.00226779	0.00262839	0.00339914	0.00277541	0.00382075	0.0025641	0.00244648	0.00383586				0.00147047	0.00276625	0.00180705	0.00217848	0.0030862	0.00185441	0.00523462
		3.55		0.00209666	0.00216903	0.00188179	0.00208923	0.00261472	0.00217763	0.00261994	0.002331	0.0021642	0.00405888				0.00108351	0.00368834	0.00250656	0.00225628	0.00294265	0.00185441	0.00504767
		3.65		0.00283049	0.00154931	0.00202654	0.00235881	0.00222251	0.00170794	0.0030566	0.00200466	0.00263467	0.00312221				0.00131569	0.00265099	0.00122413	0.00225628	0.00258379	0.00189386	0.00560852
		3.75		0.00220149	0.00170424	0.00212304	0.00310015	0.00222251	0.00196413	0.00294744	0.00191142	0.00211715	0.00388046				0.00154787	0.00276625	0.00169047	0.00217848	0.00265557	0.00224896	0.00504767
		3.85		0.00262082	0.00185917	0.00197829	0.00181965	0.00248398	0.00196413	0.00327493	0.00181818	0.00197601	0.00334523				0.00147047	0.00138313	0.00134072	0.00124485	0.00247614	0.0017755	0.00355207
		3.95		0.00183457	0.00123945	0.00125452	0.00155007	0.0030723	0.00179334	0.0021287	0.00172494	0.00155258	0.00285459				0.00123829	0.00184417	0.0014573	0.00116704	0.00208139	0.0021306	0.00243036
		4.05		0.00131041	0.00123945	0.00178528	0.00202184	0.00196104	0.00204953	0.00240162	0.0016317	0.00183486	0.00285459				0.000696541	0.0011526	0.000524628	0.00124485	0.00218905	0.00134149	0.00336511
		4.15		0.00167732	0.00147184	0.00139928	0.00195444	0.00202641	0.00115286	0.00240162	0.00167832	0.00155258	0.00312221				0.00162526	0.00172891	0.000932673	0.00178947	0.00165076	0.00169659	0.00336511
		4.25		0.00162491	0.00139438	0.00110977	0.00195444	0.00117662	0.00145175	0.00191038	0.00125874	0.00155258	0.00272079				0.000773934	0.00184417	0.000816089	0.00186727	0.00215316	0.0014204	0.00186951
		4.35		0.00183457	0.00123945	0.00135103	0.00195444	0.00137273	0.00166524	0.0021287	0.00121212	0.00122324	0.00178412				0.00100611	0.00172891	0.000990965	0.00147825	0.00175842	0.00145985	0.00261731
		4.45		0.00188699	0.00116198	0.000965018	0.00188705	0.00189567	0.000982067	0.00180121	0.00125874	0.00169372	0.00223015				0.000619147	0.000691563	0.000990965	0.000933634	0.00118424	0.000986388	0.00168256
		4.55		0.00172974	0.000774653	0.000820265	0.00134789	0.000915152	0.00102477	0.00147372	0.00135198	0.00131734	0.00245317				0.000928721	0.0011526	0.000699505	0.000778028	0.00161487	0.00138094	0.00373902
		4.65		0.000628997	0.000929584	0.00106152	0.00134789	0.00130736	0.00106746	0.00196496	0.00125874	0.00150553	0.00160571				0.00046436	0.00149839	0.000990965	0.000389014	0.00150721	0.00126258	0.0011217
		4.75		0.00146766	0.000774653	0.00125452	0.00134789	0.0016342	0.000725875	0.00158288	0.000699301	0.00159962	0.00178412				0.000619147	0.00149839	0.000816089	0.00108924	0.0015431	0.00110475	0.00261731
		4.85		0.000838662	0.000697188	0.00101327	0.00074134	0.00150346	0.000853971	0.00218329	0.00135198	0.00084686	0.00231936				0.000851327	0.0011526	0.00058292	0.000778028	0.00122012	0.000946932	0.000934754
		4.95		0.00110074	0.000619723	0.000820265	0.0012131	0.00156883	0.000512383	0.00185579	0.0013986	0.000376382	0.00133809				0.0011609	0.0011526	0.000641212	0.000622423	0.00122012	0.000631288	0.00205646
		5.05		0.000891079	0.000542257	0.000723764	0.00114571	0.000784416	0.000939368	0.00125539	0.000885781	0.000893907	0.00120428				0.000386967	0.000922084	0.000524628	0.000622423	0.00168664	0.000749655	0.000934754
		5.15		0.00115316	0.000697188	0.000627262	0.00074134	0.00130736	0.00059778	0.00130997	0.00111888	0.000893907	0.0014719				0.00108351	0.0011526	0.000466336	0.000855831	0.00143544	0.000828566	0.00149561
		5.25		0.000995912	0.000464792	0.000772014	0.000808734	0.000915152	0.000725875	0.00130997	0.000979021	0.000893907	0.0014719				0.000541754	0.00172891	0.000349752	0.000778028	0.00125601	0.00114421	0.00186951
		5.35		0.00120558	0.000619723	0.00106152	0.000471762	0.00117662	0.000640478	0.000982479	0.00107226	0.000705716	0.00124888				0.000773934	0.000922084	0.000466336	0.000700226	0.000789493	0.000552377	0.000373902
		5.45		0.000891079	0.000387327	0.000675513	0.00107831	0.00130736	0.00059778	0.00109164	0.00107226	0.000752764	0.00129349				0.000696541	0.000922084	0.00058292	0.000622423	0.00132778	0.000749655	0.00130866
		5.55		0.000891079	0.000852119	0.000820265	0.00107831	0.000784416	0.000683177	0.00120081	0.000932401	0.00042343	0.00111508				0.000541754	0.0011526	0.000233168	0.000778028	0.00114835	0.000946932	0.000560852
		5.65		0.00104833	0.000309861	0.000337756	0.0012805	0.00098052	0.000170794	0.00109164	0.00111888	0.000658669	0.00111508				0.000541754	0.000922084	0.000699505	0.000622423	0.00111247	0.000710199	0.000747803
		5.75		0.00057658	0.000232396	0.000627262	0.00074134	0.00124199	0.000853971	0.000600404	0.000839161	0.000705716	0.000758252				0.000773934	0.000691563	0.000349752	0.000311211	0.000789493	0.000631288	0.000747803
		5.85		0.00073383	0.000464792	0.000627262	0.00101092	0.000915152	0.000256191	0.00158288	0.000652681	0.000893907	0.000669045				0.000851327	0.000691563	0.000466336	0.000466817	0.00136367	0.000591833	0.000934754
		5.95		0.000943495	0.000619723	0.000868516	0.000673945	0.00150346	0.000341588	0.000927897	0.000559441	0.000752764	0.00102587				0.000541754	0.00103734	0.000641212	0.000778028	0.000897151	0.000631288	0.000560852
		6.05		0.000524164	0.000232396	0.000723764	0.000876129	0.00111126	0.000213493	0.000600404	0.0004662	0.000611621	0.000624442				0.00023218	0.000691563	0.000174876	0.000311211	0.00100481	0.000434011	0.00130866
