# Supplementary material for: Entorhinal cortex directs learning-related changes in CA1 representations
Source: Nature. 2022 Nov 2;611(7936):554–62. doi: 10.1038/s41586-022-05378-6 (PMC9668747; doi:10.1038/s41586-022-05378-6)
Supplement: Supplementary file 12 — Source Data Extended Data Fig. 4 [file 41586_2022_5378_MOESM12_ESM.xlsx]

## Sheet: panel e left
	x		Left
			EC injections											CA1 injections
	0		71	455	960	770	1691	390	3075	2949	6465			183	7	9	70	7	23	25	74	39
	2.82		38.944	475.583	959.295	890.85	1716.67	414.918	4352.2	2926.76	6095.61			227.652	105.812	-80.155	34.103	165.826	90.042	28.42	93.01	115.75
	5.64		71.432	461.453	918.286	801.606	1683.3	569.528	4869.77	2932.45	5862.11			248.068	102.067	-21.857	43.814	48.922	30.922	-0.631	62.608	159.199
	8.46		80.524	445.939	939.442	769.326	1743.92	575.592	4718.03	2836.64	5771.35			369.432	76.284	-3.718	25.641	119.824	22.389	-31.085	148.447	134.692
	11.28		35.585	435.298	927.132	874.576	1727.1	655.545	3843.42	3001.08	5739.17			485.859	110.462	127.995	55.629	61.688	143.593	-34.701	73.634	60.351
	14.099		40.413	435.162	908.756	1016.52	1724.92	589.06	2954.21	3397.4	5538.7			686.599	110.004	81.504	70.064	16.17	134.271	-46.384	30.239	115.323
	16.919		33.976	386.61	881.349	1142.92	1761.56	602.938	2504.58	3716	5978.52			913.805	160.506	129.545	115.597	86.903	170.719	-37.656	32.204	143.031
	19.739		18.447	426.113	887.637	1337.56	1763.59	642.512	2284.09	3772.43	6693.64			1138.57	206.903	93.691	118.321	44.619	193.363	63.632	50.628	124.461
	22.559		36.405	402.989	892.928	1427.86	1816.63	630.053	2500.86	3756.74	7534.34			1252.88	215.979	46.006	116.911	92.693	300.522	53.967	120.29	178.149
	25.379		38.974	379.546	904.102	1695.65	1731.89	630.765	2706.19	3572.37	7925.22			1407.59	195.274	88.958	170.855	38.149	338.472	46.311	150.492	153.628
	28.199		50.411	375.541	916.637	1804.39	1616.44	653.176	3022.56	3122.52	8276.3			1435.12	281.757	107.006	223.808	98.875	570.656	27.302	159.604	142.191
	31.019		38.976	338.416	1036.42	1948.63	1620.32	783.068	3036.85	2727.5	8139.79			1525.69	342.802	58.308	240.233	63.492	749.063	54.553	181.871	212.171
	33.839		25.545	339.818	1079.4	1960.88	1544.43	896.561	2900.08	2692.53	7969.59			1645.57	307.03	114.421	290.5	91.653	890.241	53.069	205.381	168.853
	36.658		29.249	368.342	1041.71	1904.65	1514.65	1014.64	2892.35	2985.17	7351.67			1882.29	219.213	168.483	424.356	105.865	1044.79	22.42	254.567	162.311
	39.478		43.446	358.857	1019.1	1829.63	1422.83	1022.08	3038.96	3310.81	7072.41			1862.43	159.536	98.992	578.004	95.806	1301.11	-112.946	302.565	218.503
	42.298		26.794	367.178	939.92	1719.77	1493.57	1076.04	3409.49	3621.33	6575.92			1683.87	231.044	134.046	731.37	109.001	1397.71	8.78	424.472	249.133
	45.118		22.367	384.962	883.691	1638.29	1510.6	1068.17	3691.04	3857.48	6623.08			1779.59	199.617	163.248	903.706	151.281	1489.48	53.896	522.755	227.047
	47.938		34.372	408.425	949.859	1681.4	1584.53	992.757	3746.67	4245.07	7623.6			1757.68	213.518	191.014	1086.51	135.168	1576.91	83.032	693.287	178.923
	50.758		11.085	457.757	829.863	1695.72	1612.23	929.524	3303.39	4163.23	9009.67			1775.14	211.318	163.958	1280.52	158.924	1644.46	155.53	761.79	253.169
	53.578		8.587	479.736	833.077	1713.84	1702.89	848.202	2796.14	3841.5	9613.05			1762.39	200.928	116.696	1416.16	158.233	1618.94	70.848	1016.1	323.165
	56.398		30.651	559.8	791.866	1814.2	1739.22	806.493	2617.06	3643.21	9807.43			1708.32	246.069	146.219	1443.32	153.379	1414.98	128.694	1039.53	410.807
	59.217		25.181	541.322	783.715	1884.38	1692.94	674.244	2617.58	3627.41	9689.58			1814.16	339.815	181.128	1523.83	226.668	1140.88	137.79	1124.64	469.916
	62.037		25.216	523.14	756.28	1990.88	1731.39	681.814	2935.54	3417.27	9259.94			1896.9	375.176	110.571	1608.1	207.859	1060.52	126.05	1291.35	493.267
	64.857		17.448	421.943	821.65	2299.34	1735.52	644.745	3392.2	3712.46	8891.34			1813.7	328.587	152.652	1566.68	319.324	1074.44	176.498	1200.16	614.12
	67.677		13.275	425.374	752.674	2452.76	1631.66	771.009	3645.95	4147.31	8697.88			1811.29	318.817	159.322	1621.56	289.506	1108.59	157.076	1271.68	726.934
	70.497		17.836	453.367	786.382	2471.83	1679.63	900.667	3722.33	4553.86	8183.5			1817.43	295.845	144.279	1495.85	278.621	1165.9	175.05	1384.16	770.089
	73.317		35.994	474.413	805.295	2697.84	1605.82	909.55	3636.39	4801.02	7315.08			1556.21	307.744	124.7	1475.93	264.818	1183.59	233.826	1464.73	900.872
	76.137		35.251	553.785	793.107	2722.58	1639.03	979.083	3464.91	5351.74	6685.75			1451.01	392.34	114.026	1589.4	379.134	1204.26	115.208	1502.86	1069.28
	78.957		30.766	591.912	698.974	2666.39	1685.73	865.639	3276.86	5799.62	6407.72			1504.63	463.65	46.972	1712.67	438.766	1360.52	102.248	1472.37	1245.43
	81.776		28.511	605.607	745.377	2739.43	1826.99	715.433	3322.76	5676.08	6207.26			1660.72	368.685	80.163	1903.15	455.223	1490.5	204.285	1518.53	1419.89
	84.596		39.498	519.792	672.079	2891.4	1860.97	617.423	3840.13	5207.78	5964.7			1969.73	327.134	92.224	2095.16	490.741	1542.2	246.22	1530.68	1596.36
	87.416		-0.267	486.619	700.464	2930.48	1850.88	549.224	5022.38	4651.69	5697.19			2137.8	370.037	5.406	2041.53	487.423	1529.53	247.338	1597.01	1629.44
	90.236		71.421	464.202	665.375	2913.95	1760.22	550.13	6052.06	4074.38	5467.06			2193.24	360.087	39.392	1812.72	532.917	1536.55	380.482	1515.9	1593.35
	93.056		56.598	459.167	617.158	2923.65	1734.61	577.864	6638.87	3744.23	5504.7			2104.7	348.504	119.44	1632.19	456.636	1404.8	359.304	1544.7	1626.86
	95.876		44.123	474.917	603.526	2921.06	1678.06	581.23	6473.48	3517.57	5977.81			2191.31	346.722	46.177	1424.21	449.534	1372.46	464.171	1645.46	1493.76
	98.696		49.687	484.37	644.042	3039.97	1580.1	679.435	5811.73	3358.68	6389.84			1951.38	345.449	34.538	1209.38	497.074	1327	438.078	1589.07	1493.06
	101.516		48.968	483.317	628.059	3276.6	1640.56	776.428	5110.02	3343.11	6433.67			1877.45	377.162	43.853	1277.06	555.747	1351.18	537.493	1367.31	1559.39
	104.335		69.372	452.328	636.207	3462.45	1796.11	955.091	4490.65	3393.68	6114.92			2118.27	421.546	13.286	1253.86	536.638	1438.41	625.859	1329.26	1379.21
	107.155		38.582	448.88	660.767	3438.17	1843.2	1270.36	4395.2	3809.95	5863.81			2212.84	507.028	47.056	1376.44	488.258	1471.98	601.119	1330.34	1365.32
	109.975		44.309	466.234	647.464	3205.63	1840.01	1532.86	4670.82	4465.74	5849.07			2020.79	496.506	1.345	1644.01	484.386	1477.05	640.75	1309.5	1336.89
	112.795		37.67	493.744	641.858	2934.84	1802.18	1697.9	4825.74	5068.94	5695.71			1884.52	446.678	89.219	1698.63	574.229	1429.71	789.052	1244.38	1344.28
	115.615		53.538	480.412	638.812	2740.32	1712.81	1665.46	4838.42	5602.02	5515.57			1684.09	360.667	88.466	1565.48	577.249	1327.56	795.042	1168.81	1335
	118.435		36.084	512.675	664.211	2552.65	1618.22	1599.45	4704.49	5666.12	5469.55			1461.84	320.72	-51.093	1322.93	629.584	1240.85	892.621	1140.71	1193.96
	121.255		39.462	508.431	635.516	2587.95	1627.05	1454.19	4608.96	5416.06	5649.51			1424.96	446.462	-9.411	1268.84	607.776	1214.19	1047.02	1046.49	1175.73
	124.075		63.056	548.175	587.751	2657.25	1536.65	1240.77	4722.53	5067.34	5749.13			1569.95	310.115	8.691	1246.6	555.817	1260.51	1328.11	1094.37	1108.73
	126.894		75.263	558.462	567.158	2669.59	1495.22	1048.26	5274.01	4566.72	5779.07			1719.82	337.541	-25.489	1238.54	505.569	1329.06	1264.51	981.605	1143.75
	129.714		75.298	642.56	653.864	2628.15	1542.87	901.235	5513.73	4274.57	6028.09			1790.53	379.774	-47.216	1316.7	593.971	1420.75	1341.52	937.376	1174.02
	132.534		65.039	741.912	665.525	2641.57	1630.69	809.849	5497.49	4291.7	6218.31			1869.88	355.74	-80.629	1346.35	613.901	1501.36	1309.13	1033.08	1113.03
	135.354		29.991	787.993	641.929	2713.2	1579.76	772.602	4970.18	4662.08	6318.65			1734.7	396.045	-113.957	1263.66	604.875	1612.58	1436.35	1201.77	1027.65
	138.174		34.943	851.36	709.274	2860.25	1576.3	778.557	4528.93	5652.87	6375.87			1834.51	493.578	-26.559	1178.48	590.82	1745.72	1557.02	1480.08	968.102
	140.994		50.377	935.375	730.163	3230.41	1587.09	876.663	4499.84	6833.42	6057.95			2042.18	512.399	-50.315	1290.46	529.338	1871.8	1463.77	1694.24	1060.28
	143.814		56.297	1053.94	695.01	3762.11	1525.37	1012.15	4336.89	7446.76	5485.18			2211.74	528.874	-31.689	1444.3	502.325	1907.06	1405.14	1837.85	1199.52
	146.634		73.113	1126.71	703.422	4149.09	1503.56	1092.64	3810.42	7447.22	5329.78			2056.1	584.315	-23.28	1463.11	486.464	1802.16	1401.85	1728.52	1298.92
	149.453		65.2	1056.61	605.004	4467.91	1559.61	1155.07	3332.95	6719.68	5729.35			1846.4	558.17	-75.25	1407.34	490.055	1824.37	1494.46	1767.43	1370.1
	152.273		59.356	915.161	620.945	4655.45	1557.86	1211.55	2880.96	5779.8	5988.12			1716.56	574.884	-79.487	1554.1	532.343	1978.98	1506.75	1740.89	1425.85
	155.093		28.125	871.872	645.641	4729.97	1532.56	1309.11	2624.33	5263.27	5666.27			1729.98	561.43	-77.058	1624.78	498.161	2042.75	1607.94	1672.76	1417.91
	157.913		59.312	882.98	669.052	4611.54	1499.83	1411.37	2597.16	5121.13	5005.27			1778.23	487.593	-81.056	1517.62	562.116	2057.39	1704.51	1604.41	1398.15
	160.733		72.07	870.995	673.766	4272.63	1518.07	1497.57	2794.66	4952.58	4553.59			1933.38	527.29	-71.551	1621.53	514.961	2083.88	1478.56	1519.22	1454.17
	163.553		71.613	803.243	735.217	3982.03	1506.91	1580.3	3452.84	5034.71	4469.41			1903.85	507.584	-83.767	1672.39	488.276	1929.79	1448.03	1452.25	1388.1
	166.373		63.158	732.848	753.32	3640.31	1514.67	1549.13	4311.31	5196.15	4644.39			2000	575.52	-117.618	1719.86	459.857	1809.62	1230.88	1474.6	1390.54
	169.193		90.879	721.632	769.709	3217.79	1527.6	1385.01	5039.71	5474.02	4907.6			2032.29	621.254	-18.343	1793.4	454.682	1825.29	979.18	1567.94	1424.66
	172.012		80.007	783.418	797.883	3004.95	1519.42	1254	5599.61	6103.77	5050.67			2080	586.761	30.838	1689.11	504.684	1901.29	1150.99	1598.58	1343.2
	174.832		53.265	843.23	749.735	3006.64	1643.89	1203.69	5917.79	6425.55	5221.24			1943.42	529.964	-43.564	1795.43	469.812	1993.14	1386.19	1590.87	1251.75
	177.652		42.303	901.664	678.716	3034.28	1637.88	1165.92	5746.31	6465.15	5405.71			1963.9	448.076	-67.639	1835.5	484.667	2162.56	1512.9	1531.79	1241.72
	180.472		116.112	938.852	696.529	3081.59	1731.18	1133.61	5054.9	6685.56	5568.01			2046.09	478.01	-144.787	2078.79	423.525	2324.5	1509.42	1467.34	1158.76
	183.292		87.383	1135.88	717.623	3205.59	1817.35	1161.88	4057.51	6114.06	5288.92			2192.14	514.077	-109.136	2097.51	430.292	2357.35	1501.94	1529.18	1105.59
	186.112		114.086	1369.85	682.245	3296.62	1737.38	1245.62	3149.46	5556.83	4884.27			2276.43	498.802	-94.038	2080.47	488.808	2329.92	1542.1	1679.45	1107.79
	188.932		96.487	1448.75	678.905	3341.59	1750.69	1218.38	2806.44	5468.72	4630.66			2450.59	460.365	-90.55	1899.7	472.991	2319.47	1526.62	1840.98	1148.9
	191.752		66.387	1269.8	707.748	3467.55	1699.71	1197.72	2676.66	5944.93	4450.34			2567.46	472.281	-87.533	1751.4	446.722	2252.51	1397.52	1978.01	1289.56
	194.571		57.216	1170.39	745.703	3899.95	1755.15	1159.71	2412.49	6508.63	4457.48			2598.84	577.324	-96.722	1770.6	490.981	2251.4	1401.56	2107.76	1511.93
	197.391		40.395	1120	756.72	4609.61	1584.2	1101.48	2186.39	6436.26	4776.61			2648.12	568.923	-141.36	1910.08	542.984	2333.95	1691.35	2179.69	1606.31
	200.211		57.152	1090.7	728.691	5384.33	1672.21	1064.92	2091.88	5988.87	4599.62			2595.93	523.841	-51.572	2026.67	523.496	2393.66	1757.09	2246.76	1665.29
	203.031		58.686	1107.22	773.799	5983	1702.72	1097.93	2078.07	5778.46	4798.65			2647.26	629.928	-112.416	2186.45	503.653	2511.68	1824.82	2363.34	1690.07
	205.851		57.555	1107.25	769.651	6395.98	1763.82	1278.4	1964.43	5876.92	5101.27			2620.62	668.307	-69.911	2226.74	497.498	2719.14	1868.83	2420.74	1611.21
	208.671		56.365	1303.88	820.227	6508.4	1647.15	1546.91	2097.96	6205.06	5664.38			2533.69	610.17	-33.301	2512.41	475.004	2882.62	1720.99	2461.79	1462.12
	211.491		69.001	1521.28	820.582	6382.45	1742.39	1802.58	2288.24	6951.93	6132.61			2501.17	560.055	-10.967	2814.97	472.761	2967.2	1703.75	2341.99	1393.13
	214.311		84.353	1618.3	806.528	6194.84	1830.07	2072.16	2251.9	7035.41	6278.62			2566.04	473.745	-48.988	3021.24	428.727	3061.61	1592.22	2174.76	1461.27
	217.13		107.161	1645.43	748.161	5884.56	1889.34	2186.63	2606.78	6991.72	6701.12			2653.48	561.646	-31.922	3050.73	525.453	2929.79	1740.56	2217.52	1527.13
	219.95		89.315	1595.56	790.7	5651.55	1945.89	2200.83	2684.3	6846.2	7442.49			2663.17	608.7	92.594	3014.19	559.024	3012.21	1805.64	2436.42	1618.32
	222.77		63.78	1518.38	802.412	5542.38	1934.79	1989.68	2947.58	6738.49	7289.42			2661.26	524.813	-58.198	3072.2	579.924	3296.61	1746.67	2695.42	1561.14
	225.59		82.243	1415.8	772.535	5396.2	1851.44	1594.29	2943.14	6760.05	7098.77			2833.28	505.289	-59.337	2889.43	569.04	3263.02	1826.88	2950.11	1424.33
	228.41		89.062	1257.46	752.333	5139.83	1877.31	1460.35	3053.93	6735.02	6202.47			3130.79	612.261	-56.616	2673.64	674.507	3077.58	1860.28	2965.65	1549.63
	231.23		88.615	1251.9	805.575	4968.7	1833.79	1633.05	3273.4	6655.51	5972.34			3085.13	724.826	43.652	2661	694.833	2854.69	1924.89	2887.13	1719.09
	234.05		91.776	1220.08	793.883	4966.54	1865.76	1724.85	3740.03	6539.31	6219.45			3112.59	856.018	84.246	2829.64	677.925	2672.37	2023.47	2641.58	1662.47
	236.87		57.524	1304.44	797.877	5116.37	1990.9	1713.11	4216.11	6759.66	6298.85			3187.31	1095.43	127.681	3186.99	681.558	2776.42	2074.59	2627.91	1677.53
	239.689		61.471	1421	767.288	5157.39	2288.08	1618.24	4260.43	7115.67	6255.27			3590.67	1230.88	79.188	3457.09	625.792	3087.1	2138.32	2639.34	1590.53
	242.509		84.985	1581.39	809.187	5210.3	2557.16	1574.02	3861.7	7733.81	5665.14			3803.36	1410.1	47.554	3418.33	663.331	3309.02	2179.62	2627.9	1682.43
	245.329		72.856	1736.78	803.518	4975.38	2731.3	1486.07	3042.34	7590.34	5198.42			3486.04	1402.04	65.363	3141.84	717.654	3367.59	2346.26	2574.12	1703.42
	248.149		67.34	1763.12	787.682	4652.14	2883.32	1568.12	2209.34	7143.24	5149.87			3049.81	1339.59	76.731	2885.76	876.374	3372.1	2525.9	2442.85	1626.01
	250.969		69.461	1691.91	835.227	4371.62	2854.18	1708.9	1617.78	6781.85	5295.22			2910.58	1305.42	81.011	2700.24	900.342	3371.11	2340.65	2165.14	1828
	253.789		63.507	1470.91	867.932	4198.24	2798.38	1938.88	1262.18	6255.23	5488.91			2880.63	1245.65	16.602	2659.49	849.837	3309.94	2253.37	1949.38	1863.19
	256.609		70.406	1183.82	878.143	4115.05	2741.18	1929.9	1192.89	6490.07	5710.15			2971.81	1295.85	78.119	2669.7	866.218	3229.87	2152.71	1778.36	1838.9
	259.429		96.464	1153.42	881.268	3988.33	2560.18	1884.78	1276.38	7136.19	5700.88			2937.14	1338.79	140.559	2597.92	830.085	3154.32	2112.13	1984.07	1858.51
	262.248		106.657	1092.47	928.755	4076.39	2369.01	1551.27	1347.67	8624.79	5713.18			2958.12	1351.13	48.816	2565.86	732.196	3242.58	2135.53	2163.49	1887.94
	265.068		95.138	1211.54	924.783	4285.66	2103.29	1380.41	1486.44	11069	5480.2			3128.45	1402.47	65.419	2453.27	791.286	3526.07	2269.6	2413.1	1883.34
	267.888		126.658	1413.64	931.084	4354.03	2039.49	1406.56	1627.73	13596.4	5016.72			3235.95	1667.19	67.69	2520.79	798.973	3888.5	2339.63	2649.56	1943.74
	270.708		101.579	1503.1	914.516	4543.88	1883.64	1448.52	1641.94	15006.3	4609.93			3268.13	2033.01	53.114	2871.62	815.628	4032.44	2573.97	2892.15	1875.37
	273.528		110.23	1752.89	948.03	4916.6	1971.95	1528.5	1685.72	15112.6	4478.88			3398.45	2111.39	38.087	3470.72	890.788	4114.03	2774.4	3117.46	1984.83
	276.348		128.204	1966.64	1026.39	5288.6	2022.62	1528.1	1902.59	12432.7	4618.41			3289.99	2070.18	21.083	3928.69	945.861	4049.2	2969.39	3087.04	1994.86
	279.168		132.666	2197.84	1088.54	5614.78	2126.32	1538.23	2133.3	9737.92	4678.33			3357.55	2224.89	34.772	4088.64	888.206	4079.71	3162.15	3128.92	1913.31
	281.988		114.367	2296.08	1063.75	5812.21	2177.86	1675.04	2177.55	8023.12	4651.35			3432.53	2235.61	54.779	4177.58	868.654	4180.88	3391.79	3208.01	1970.37
	284.807		92.95	2033.42	1023.78	6129.2	2365.46	1834.18	2066.54	8384.34	4509.04			3517.72	2186.28	117.82	4396.13	751.603	4079.93	3102.19	3016.82	2057.06
	287.627		91.456	1520.3	1005.46	6617.01	2385.29	2091.03	2012.47	9625.24	4468.81			3816.45	2194.77	145.222	4643.5	642.513	4035.01	3112.91	2746.73	1999.52
	290.447		104.685	1137.66	984.732	6947.63	2241.01	2064.23	1803.4	9678.35	4577.6			3980.75	2171.14	169.74	4621.83	767.323	4167.16	3142.17	2679.44	1916.8
	293.267		103.834	929.85	905.114	6999.73	2299.06	2044.89	1536.64	8849.25	4596.65			3903.13	1896.04	158.991	4590.02	876.241	4313	3350.4	2663.99	1805.31
	296.087		109.777	974.325	876.112	6934.86	2424.83	1862.11	1351	7764.78	4731.01			3752.66	1795.2	139.777	4519.14	862.395	4468.27	3409.42	2714.15	1846.45
	298.907		118.343	975.546	875.208	6657.19	2414.88	1662.93	1279.13	7152.69	4959.73			3692.14	1961.17	146.034	4582.13	853.974	4497.76	3443.67	2809.23	1945.3
	301.727		133.225	906.937	915.012	6254.17	2626.45	1522.29	1206.03	7471.11	5062.83			3552.53	2093.87	104.351	4923.87	785.7	4297.62	3477.3	2930.23	1923.19
	304.547		119.168	839.84	909.442	5984.54	2664.23	1472.75	1244.32	9055.17	5223.58			3640.74	2068.73	52.568	5312.22	828.841	4219	3226.9	3152.72	1887.16
	307.366		85.266	948.345	898.552	5747.58	2828.14	1443.81	1325.2	11422.1	5629.76			3944.59	2147.36	26.966	5311.44	783.029	4110.29	2978.57	3266.36	2002.63
	310.186		76.65	959.869	941.792	5501.8	2978.11	1493.19	1422.55	13605.1	5936.89			4055.92	2226.57	163.562	5079.94	756.842	4002.24	2733.07	3538.67	2075.78
	313.006		89.554	919.88	1031.44	5289.93	3123.53	1391.17	1450.19	14627.4	6247.87			3942.26	2311.24	264.192	4925.24	777.749	3766.58	2581.44	3698.3	2017.96
	315.826		120.312	837.565	1010.86	5057.05	3200.01	1500.89	1564.98	13608.4	6480.56			3802.05	2563.76	333.479	4619.96	755.436	3544.17	2462.02	3749.91	1818.92
	318.646		114.979	839.493	981.051	5065.23	2945.86	1497.19	1380.02	12379.2	6454.02			3902.76	2586.04	507.894	4281.22	791.65	3675.01	2317.91	3775.85	1709.84
	321.466		100.737	904.253	1025.75	5157.88	2616.86	1493.88	1221.21	12709	5765.18			4142.11	2368.75	456.925	4324.75	821.747	3923.34	2522.99	3796.85	1782.04
	324.286		75.631	1002.02	1087.54	5530.02	2357.28	1675.63	1043.79	12137.5	4605.66			4308.1	2042.77	353.479	4483.48	924.972	4099.56	2621.42	3867.66	1792.2
	327.106		94.391	1048.13	1092.57	6195.02	2335.09	1848.13	894.096	10110.3	4010.4			4356.19	2011.32	250.293	4792.49	949.075	4440.94	2802.99	3807.75	1796.49
	329.925		90.473	1034.29	1053.64	7164.47	2413.47	2014.65	901.411	8734.26	3913.91			4051.1	1998.54	313.444	4660.01	955.779	4645.43	2832.45	3684.71	1874.81
	332.745		88.288	1063.79	1068.1	8391.02	2493.02	1964.51	955.68	8308.15	4048.24			3623.42	2151.76	346.876	4698.4	1052.76	4537.98	2787.38	3567.81	1968.83
	335.565		122.213	1109.73	1112.19	9991.49	2576.76	2105.77	1122.55	8656.15	4339.88			3519.65	2335.85	309.682	4902.59	1282.66	4554.76	2792.34	3459.74	2063.82
	338.385		96.189	1042.84	1072.82	10914.9	2651.26	2131.57	1341.17	9592.9	4508.19			3508	2575.19	295.857	5118.81	1314.18	4856.51	2765.02	3393.4	2212.24
	341.205		103.45	966.757	1042.86	11074.5	2750.21	2078.94	1552.37	10379.4	4498.03			3614.35	2518.96	343.489	5495.32	1299.91	5195.44	2906.46	3397.34	2302.38
	344.025		73.814	868.97	1016.4	10520	2867.21	2149.66	1792.06	10831.8	4374.71			3805.88	2581.24	427.302	5848.63	1261.15	5362.62	2884.44	3695.57	2399.54
	346.845		97.295	789.373	999.542	10726.5	2692.09	2334.76	1849.56	10818.2	4414.19			3810.91	2579.26	336.348	5707.97	1212.61	5288.48	2940.23	4004.54	2486.4
	349.665		88.404	772.522	1050.7	11285.2	2939.45	2553.75	1701.62	10641.5	4823.01			3670.48	2632.62	309.949	5619.36	1222.97	5092.47	2924.94	4093.47	2385.06
	352.484		104.936	785.516	1152.38	12166.4	3461.14	2561.96	1436.4	9961.18	5088.97			3671.12	2578.28	365.138	5383.53	1311.89	5013.83	3001.02	4032.48	2405.6
	355.304		83.621	800.412	1220.98	12544.4	3858.81	2353.03	976.66	9343.71	5415.34			3548.9	2184.86	431.97	5232.73	1300.25	4858.3	2834.35	3853.93	2460.38
	358.124		96.869	761.188	1307.71	12929.2	4211.26	2123.95	835.403	9617.17	5662.96			3312.19	2138.92	503.97	5384.28	1224.07	4881.34	2728.03	3841.26	2315.39
	360.944		76.907	665.409	1271.05	12284.8	3925.34	1941.31	798.508	10692.4	5639.29			3290.99	2372.19	512.042	5978.48	1194.33	4822.42	2641.7	3889.15	2166.98
	363.764		56.177	682.334	1296.56	10608.3	3410.58	1843.44	895.211	11127.1	5388.51			3325.76	2380.95	466.606	6408.89	1190.56	4917.06	2526.64	3973.07	2170.46
	366.584		90.643	691.833	1239.78	9320.03	2989.41	1956.29	1026.29	11135	5286.84			3375.02	1970.16	390.222	6294.84	1194.96	5040.32	2741.93	4105.28	2208.53
	369.404		64.805	668.096	1142.79	8316.73	2737.53	2052.28	1275.22	11133.7	5206.42			3423.69	1845.61	341.1	6119.85	1114.65	5266.36	2836.81	3893.57	2306.62
	372.224		70.439	715.047	1100.54	7632.31	2690.34	2030.02	1385.82	11120.6	5290.43			3574.19	1870.05	313.985	6146.35	1071.95	5460.76	2796.43	3683.05	2206.22
	375.043		71.481	843.184	1129.68	7441.57	2622.68	2003.42	1379.35	10999.7	5238.97			3914.24	1953.54	271.443	6245.23	1015.06	5379.1	2475.47	3784.73	2211.28
	377.863		76.767	940.579	1239.28	7507.21	2504.57	1921.87	1102.54	10743.8	5105.69			4125.98	2203.49	255.587	6354.35	1071.62	5254.98	2501.08	3703.15	2236.71
	380.683		68.659	1012.39	1357.39	7684.19	2343.49	1832.34	957.635	10393	5045.54			4052.95	2261.89	332.071	6373.1	1254.85	4970.37	2753.04	3460.3	2257.88
	383.503		82.428	967.072	1422.89	7651.77	2274.39	1820.87	822.501	9927.26	4923.15			3973.49	2242.65	438.126	6415.51	1383.52	5010.72	2918.99	3100.18	2261.26
	386.323		95.666	892.294	1416.03	7783.33	2284.67	1736.62	642.404	8900.73	4671.65			3956.77	2037.97	371.605	6031.73	1340.18	5249.12	2986.73	2810.03	2164.93
	389.143		91.814	864.326	1444.9	7372.31	2554.77	1590.4	454.684	8371.86	4378.79			3937.66	1937.58	329.28	5561.99	1294.59	5352.99	3047.83	3143.81	2324.53
	391.963		89.686	864.309	1501.38	6715.53	2626.56	1522.43	476.785	8034.57	4130.2			3976.03	1873.32	484.757	5505.77	1295.13	5425.93	3260.16	3505.51	2370.27
	394.783		97.613	860.037	1436.41	6169.41	2782.65	1524.06	427.747	7552.33	4222.5			4040.58	2091.81	599.252	5751.36	1242.68	4973.03	3660.44	3339.49	2458.31
	397.602		86.964	792.007	1300.38	6224.29	2778.59	1542.24	387.357	7025.45	4103.85			3886.83	2279.2	672.935	6100.88	1211.32	4463.38	4343.45	3418.18	2501.8
	400.422		104.15	767.786	1280.8	6765.68	2677.93	1562.53	367.719	6564.96	3720.59			3628.39	2482.1	627.984	6070.71	1350.3	4372.14	4392.44	3564.06	2738.41
	403.242		108.063	617.131	1329.1	7304.94	2420.59	1574.19	365.245	6600.56	3549.66			3473.9	2800.68	570.45	5601.77	1650.13	4438.22	4471.4	3683.54	2821.66
	406.062		99.469	569.557	1346.3	7669.43	2607.93	1742.73	270.446	6473.31	3565.76			3293.63	2922.99	622.931	5234.88	1881.76	4684.17	4067.83	3891.34	2591.97
	408.882		80.813	537.325	1572.94	7753.12	2760.74	2102.25	301.081	5990.3	3710.13			3058.72	3149.27	543.944	5302.87	2080.24	4995.84	3661.97	4362.46	2567.28
	411.702		86.575	518.409	1761.53	7557.84	2843.8	2509.97	225.932	5521.38	3996.12			3056.55	3060.84	580.122	5643.62	2152.86	5160.12	3736.77	4949.06	2631.35
	414.522		94.265	480.108	1908.19	7327.84	3014.15	2719.5	238.804	5520.7	4257.61			3437.89	3287.29	707.81	6137.59	2096.21	5066.8	3883.37	5553.01	2637.56
	417.342		76.908	487.622	1952.44	7119.07	3100.33	2847.61	294.145	6133.04	4279.23			3802.46	3129.72	801.948	6402.36	2004.29	5152.14	3775.55	5641.77	2624.78
	420.161		55.566	523.401	1911.11	6642.04	3135.43	2720.25	317.038	7360.11	4468.87			3951.5	3281.13	800.137	6308.74	1961.22	5324.84	3511.84	5498.28	2578.75
	422.981		60.579	508.793	1848.7	6504.77	2948.7	2308.56	311.374	8335.17	4362.12			4146.24	3343.87	870.057	6288.68	1932.23	5162.25	3316.21	5151.69	2494.29
	425.801		59.343	494.539	1789.25	6256.44	2827.27	1964.88	378.91	9168.94	4243.53			4271.39	3355.59	837.169	6197.6	1863.69	4839.2	3413.21	5153.44	2498.73
	428.621		57.294	526.569	1755.1	6222.6	2705.69	1845.32	356.319	9317.72	4353.53			4218.44	3405.44	675.88	6234.64	1929.73	4496.03	3526.75	5147.85	2448.36
	431.441		90.292	537.773	1661.66	6210.84	2782.8	1800.77	354.997	9216.74	4688.31			4137.23	3620.89	721.533	6223.44	1983.21	3933.87	3150.52	5441.65	2368.99
	434.261		84.949	538.864	1596.06	6522.04	2857.69	1857.7	356.74	9584.33	5201.35			3951.29	3318.4	690.604	5900.71	1951.14	3910.17	3211.52	5423.63	2325.71
	437.081		72.689	509.424	1610.98	6215.56	2803.16	1947.31	357.228	9740.59	5008.54			3890.47	2959.73	624.629	5568.77	1911.22	4123.75	3114.39	5561.22	2356.96
	439.901		78.18	581	1840.1	6687.37	2688.53	1891.48	375.561	9377.24	4514.84			3982.56	2540.47	745.545	5629.2	1839.68	4652.12	3409.2	5514.78	2386.46
	442.72		94.627	560.829	1871.41	7061.55	2826.77	1788.52	316.846	8343.88	3895.01			4049.68	2188.04	802.384	5910.32	1841.83	5246.85	3561.27	5581.09	2474
	445.54		69.413	496.725	1788.01	7679.17	2737.4	1713.86	347.587	7487.72	3671.26			4129.36	2145.11	851.078	6042.31	2042.42	5545.58	3123.92	5763.85	2619.77
	448.36		60.695	489.066	1815.21	8597.06	2760.66	1656.96	358.532	7161.23	3668.63			4328.98	2443.54	785.037	6149.82	2251.3	5581.64	3165.7	5714.04	2562.9
	451.18		76.348	495.019	1634.85	9639.26	2684.81	1701.41	329.384	6967.17	3863.07			4361.99	2612.3	689.688	6021.8	2432.75	5647.27	3658.85	5355.08	2430.18
	454		87.482	484.599	1699.79	10611.3	2517.89	1926.44	265.228	6654.74	3940.54			4312.24	2484.63	746.901	5717.65	2572	5676.05	3623.62	4697.9	2416.14
	456.82		89.402	508.886	1832.34	11984.2	2410.32	2128.06	278.28	6468.18	3774.23			4271.8	2753.41	606.48	5246.06	2489.89	5721.95	3932	4301.15	2439.98
	459.64		97.362	535.66	1977.42	13272.4	2419.39	2285	152.896	6678.09	3750.2			4069.07	2861.5	522.669	4968.03	2302.44	5455.66	3741.99	4225.4	2458.66
	462.46		96.92	561.447	2057.26	13901.1	2436.97	2407.59	138.381	6820.53	3560.98			3824.88	2822.71	474.693	5140.01	2163.86	5472.81	3735.96	4343.73	2497.75
	465.28		75.287	544.158	2101.16	14077.9	2697.7	2379.35	109.439	6667.76	3664.17			3706.54	2810.49	449.009	5529.96	2093.33	5128.65	3734.83	4712.54	2570.16
	468.099		67.888	556.18	2110.72	13332.3	2846.91	2185	85.183	5775.77	3773.82			3822.43	2953.47	550.605	6068.06	2099.96	5180.71	3704.8	5169.39	2481.46
	470.919		88.609	566.23	2147.99	12158	3319.57	1919.87	119.678	5526.29	3810.67			4031.53	3067.68	701.686	6544.1	2306.96	5406.03	3605.31	5307.49	2507.54
	473.739		100.872	549.659	2213.73	10711.9	3721.79	1746.22	117.935	5989.43	4105.42			4152.94	2832.26	851.505	6945	2435.55	5899.85	3820.06	5145.23	2443.84
	476.559		103.347	587.493	2350.98	10096.6	3984.17	1688.92	68.085	6336.05	4407.02			4130.59	3076.65	1081.36	7048.15	2503.72	5992.62	4189.46	4925.2	2588.12
	479.379		92.994	643.99	2649.5	10115.9	3624	1701.98	96.953	6381.76	4684.25			4139.14	2930.84	1135.27	6767.87	2712.84	5814.64	5010	4726.1	2712.72
	482.199		105.614	657.718	2844.64	10829.1	3349.2	1719.5	77.642	6195.14	4489.42			4202.53	2687.59	948.827	6653.82	2776.37	5929.54	5353.72	4674.69	2679.67
	485.019		95.635	705.237	2779.43	11574.5	3020.18	1852.58	23.586	5937.41	4237.91			4359.56	2692.47	801.003	6861.92	2734.61	6063.36	4847.01	4739.76	2727.88
	487.839		74.276	710.39	2612.63	12533.8	2857.34	2084.17	84.387	5700.87	4085.57			4199.69	3011.4	761.393	6644.16	2698.13	5926.6	4772.03	5402.76	2799.75
	490.658		74.28	712.014	2401.86	12371.2	2844.88	2248.51	27.234	5642.28	3950.35			3921.43	3255.35	779.106	5978.75	2787.95	5745.29	5012.3	6195.46	2711.56
	493.478		81.06	690.745	2215.28	12822.9	2879.66	2364.86	72.007	5427.56	3838.94			3763.04	3234.09	868.723	5819.85	3030.69	5904.41	5556.45	6295.67	2626.03
	496.298		76.95	708.659	2149.78	13386.2	3069.09	2512.59	118.173	5371.4	3776.1			3691.36	3135.68	1040.83	5827.55	3141.05	5923.6	7606.54	6436.83	2397.03
	499.118		79.883	751.326	2109.54	13555.1	3354.64	2423.1	235.754	5317.7	3925.07			3545.78	3395.79	1142.63	6039.36	2910.76	5891.91	7110.72	6647.37	2356.9
	501.938		104.309	662.555	2197.21	13453.9	3578.26	2204.26	380.429	4836.31	4072.11			3426.22	3690.01	1270.8	6804.27	2638.49	5878.51	5430.28	6673.4	2373.79
	504.758		92.672	683.057	2266.85	13109	3898.55	1994.33	301.763	4735.07	4235.19			3675.57	3989.75	1446.76	8109.1	2637.93	5843.87	4558.74	6586.56	2097.86
	507.578		78.161	738.331	2242.46	12732	3993.85	1926.8	154.08	4912.7	4490.78			3619.79	4163.16	1477.22	9250.89	2738.68	5696.07	3961.74	6208.49	1969.54
	510.398		98.232	710.906	2319.71	12088	4057.25	1912.77	57.22	5223.02	4713.64			3393.11	3870.27	1434.81	9054.8	2941.83	5426.04	3538.29	5908.36	1950.81
	513.217		106.556	722.096	2364.96	11355.5	3960.32	2093.78	52.16	5565.22	4805.31			3327.25	4021.45	1159.32	8305.66	3130.32	5472.11	3065.17	5544.11	2214.94
	516.037		61.25	785.28	2421.95	10709.8	3957.98	2308.86	96.688	5892.03	4593.31			3151.27	4156.77	983.848	7020.77	3148.04	5504.56	2230.57	5194.35	2812.86
	518.857		116.163	789.962	2581	10252.8	3779.76	2325.88	117.2	6316.21	4326.19			3150.18	4680.22	948.488	5854.41	3281.81	5473.29	2114.91	5377.36	2932.98
	521.677		83.515	812.1	2728.56	9920.85	3707.59	2156.76	206.679	7053.68	4067.65			3020.03	4370.19	1133.94	5213.28	3382.18	5636.41	2073.49	5855.1	3116.06
	524.497		108.883	851.353	2753.87	9835.61	3694.54	2167.36	184.917	7958.72	3787.43			2897.09	4436.83	1225.19	5239.34	3419.22	5428.46	2359.02	6062.35	3136.66
	527.317		99.43	807.17	2500.97	9840.64	3657.8	2191.33	168.863	8554.28	3692.02			3290.73	4114.19	1274.4	5724.52	3558.03	5167.38	2297.54	5704.01	3086.3
	530.137		68.188	821.503	2318.99	9947	3655.03	2354.16	134.073	8914.14	3682.97			3676.3	4136.19	1073.9	6040.83	3801.49	5497.99	2536.44	5513.65	2838.11
	532.957		77.601	843.317	2310.03	10155.9	3514.29	2490.49	88.902	8999.75	3772.81			3896.53	4098.74	1086.03	5771.95	4113.88	5714.84	2757.48	5188.53	2631.51
	535.776		84.169	847.979	2369.5	10649.1	3387.89	2587.98	74.018	8666.66	3793.13			3668.51	3671.99	1080.42	5443.47	4406.81	6201.19	3215.36	4674.96	2652.79
	538.596		84.992	838.604	2425.97	11265.8	3400.57	2609.01	49.633	6928.35	3783.2			3579.72	3291.97	1256.52	5498.59	4230.43	6983.25	3484.01	4667.26	2633.77
	541.416		107.722	923.117	2640.95	12592.4	3629.1	2592.87	25.967	6025.82	3793.33			3717.44	3346.62	1246.9	5882.32	3995.84	7375.91	3368.78	4901.78	2448.66
	544.236		144.042	1023.6	2928.5	14382.4	3640.91	2737.65	19.624	6243.01	3648.81			3625.41	3272.71	1420.51	6153.08	3934.41	7190.42	3915.95	5382.91	2168.23
	547.056		125.002	1113.83	2984.97	15719	3545.81	2810.17	-29.569	6436.71	3471.02			3568.87	3169.74	1316.43	6072.01	3677.03	7189.85	4236.35	5982.26	2089.58
	549.876		125.58	1176.7	3097.44	15719	3608.39	2897.37	-30.751	6325.31	3338.87			3530.67	3510.34	1445.11	5953.96	3535.34	7364.86	4250.98	6502.42	2050.01
	552.696		129.022	1226.38	3317.2	15719	3872.11	2930.71	-16.246	6046.26	3188.91			3489.74	3346.87	1481.13	5970.06	3497.22	7324.84	4328.93	6756.71	1998.03
	555.516		110.259	1310.15	3183.18	15719	4104.87	2769.97	14.153	5785.36	3065.52			3475.71	3508.21	1418.98	6613.59	3599.99	7224.12	4312.05	6887.85	1919
	558.335		95.497	1380.09	2939.11	15717.3	4072.95	2553.01	32.585	5551.33	3088.55			3501.01	4098.3	1371.99	6574.1	3508.14	7396.81	3804.52	6856.1	1850.4
	561.155		94.96	1467.34	2726.2	14910.3	3537.63	2645.34	-13.652	5552.24	3209.42			3363.92	4015.08	1283.6	6099.77	3441.64	7669.77	3533.24	7003.42	1894.64
	563.975		93.652	1609.79	2933.18	14557	3187.38	2589.06	-22.121	5310.51	3265.26			3300.67	3500.07	1237.03	5621.96	3267.77	7622.41	3744.72	6960.77	2056.31
	566.795		118.608	1686.06	3450.32	14313.5	2920.35	2580.44	16.386	5238.06	3285.83			3172.82	3300.7	1336.36	5029.81	3144.88	7516.46	3740.66	6826.69	2288.54
	569.615		126.723	1669.1	4020.34	13867.9	2642.86	2501.81	34.618	5127.76	3349.92			2991.7	3204.7	1426.63	4410.74	3157.3	7240.19	3749.32	6360.59	2435.16
	572.435		105.327	1736.72	4541.13	13887.8	2619.18	2450.53	-15.112	5120.71	3469.34			2842.3	3332.44	1509.45	4501.52	3426.79	6761.23	3680.73	6084.12	2440.56
	575.255		132.906	1714.94	4956.29	13393.6	2664.64	2446.42	-84.203	4976.87	3687.08			2780.35	3617.55	1427.98	4909.16	3535.02	6367.94	3746.33	5942.18	2242.96
	578.075		112.965	1685.78	5381.81	13454.7	2633.41	2592.9	-50.181	4767.67	3949.86			2816.51	3795.96	1401.78	5197.72	3721.4	6243.72	3501.39	6072.18	2108.61
	580.894		130.643	1614.89	5427.31	13943.1	2727.97	2724.88	-24.417	4506.85	4114.87			2856.63	3984.71	1520.25	5547.49	4039.59	6232.38	3537.52	6453.87	2158.61
	583.714		138.644	1626.7	4995.75	15574.1	2692.7	3032.43	5.838	4472.3	4169.93			3000.83	4014.07	1674.4	5783.98	4096.77	6353.28	4038.93	6388.28	2299.35
	586.534		107.82	1720.35	4564.13	15718.7	2550.9	3204.89	-1.934	4522.67	4249.94			3069.06	3996.76	1770.76	5965.37	4134.61	6259.16	3936.85	6061.44	2365.47
	589.354		113.567	1886.84	4441.36	15719	2605.62	3169.43	39.372	4818.81	4298.61			2939.54	3807.24	1843.81	6400.09	4302.08	6046.74	3838.33	5732.92	2260.73
	592.174		118.458	1989.5	4537.39	15719	2618.44	3183.54	10.1	5068.1	4163.31			2773.18	3734.33	1981.92	6622.22	4377.04	6330.14	3736.31	5531.25	2237.64
	594.994		136.592	2158.31	4514.27	15719	2683.05	3142.32	17.503	5023.52	3846.11			2777.94	3620.47	2149.41	6440.73	4563.77	6902.13	3735.45	5618.69	2350.72
	597.814		134.155	2333.87	4324.29	15719	2738.04	3027.95	37.253	4751.47	3546.45			2930.3	3520.99	2244	6119.15	5155.67	7381.43	3613.47	5947.68	2401.96
	600.634		116.387	2419.43	4085.53	15719	2780.6	3134.47	35.001	4296.66	3429.09			3092.73	3288	2140.58	5664.57	5579.2	7536.97	3498.39	6546.56	2443.34
	603.453		115.02	2514.74	3758.83	15719	2836.78	2951.7	63.491	4136.09	3440.85			3189.28	3445.01	2051.42	5098.57	5336.33	7465.27	3749.02	7139	2301.8
	606.273		131.435	2649.26	3628.14	15719	2979.66	2736.2	91.439	4316.11	3614.8			3417.23	3839.59	1990	4940.14	5495.78	7347.8	4398.38	7235.93	2198.96
	609.093		147.026	2827.98	3649.85	15719	2994.96	2620.35	99.397	4368.11	3721.7			3680.53	3716.28	1996.91	5087.24	5145.02	7332.66	5906.13	6630.34	1941.23
	611.913		140.258	3008.39	3728.94	15719	2964.53	2538.2	120.605	4193.16	3520.94			3518.41	3387.3	2021.38	5270.03	4995.01	7359.47	7630.19	5900.06	1950.68
	614.733		148.939	3417.45	3458.04	15719	2956.98	2578.7	118.54	4274.56	3354.56			3166.48	3327.22	1924.19	5546.22	4710.32	7586.38	10637.7	5896.56	1969.74
	617.553		160.778	4111.99	3273.09	15719	2877.56	2945.12	99.199	4543.6	3315.88			3078.55	3501.89	1888.31	5803.48	4616.24	7986.41	10447.3	6349.26	2152.31
	620.373		106.336	4533.91	3117.23	15719	2789.6	3497.81	59.361	4879.9	3235.8			3093.21	3051.72	1792.94	5782.03	4904.07	8233.28	8205.67	6806.41	2065.65
	623.193		100.901	4590.58	3132.3	15719	2705.36	4132.17	86.386	5406.88	3111.47			2975.97	2794.44	1784.35	5878.76	4867.41	8035.4	7388	7187.4	2062.42
	626.012		109.953	4623.32	3371.12	15719	2696.75	4313.05	143.096	5862.87	3129.66			2900.65	2728.46	1644.64	6033.02	4865.73	7694.77	5608.64	7424.33	2282.84
	628.832		126.746	4556.14	3814.96	15719	2705.49	3806.18	179.166	5882.62	3261.4			2989.95	2533.78	1612.81	6213.63	4807.05	7627.63	4322.2	7114.53	2522.33
	631.652		124.444	4495.32	4468.88	15719	2686.63	3749.65	213.614	5608.49	3447.87			2836.75	2460.71	1662.87	6256.82	4412.64	7929.56	3554.62	6564.65	2123.06
	634.472		117.373	4444.16	5317.92	15719	2719.57	3806.57	249.596	4943.05	3659.42			2686.8	2569.84	1781.82	6528.52	4386.75	8323.15	3314.11	6391.85	2137.2
	637.292		128.321	4298.42	6300.46	15719	2754.76	3380.24	219.131	4408.02	3523.67			2695.62	2581.97	1801.79	6868.3	4634.19	8433.07	3584.41	6537.15	1940.01
	640.112		131.521	4402.69	7503.65	15719	2764.77	2663.54	167.964	4223.91	3375.24			2672.98	2490.77	1751.95	7049.19	5120.74	7987.53	3906.7	6570.86	1818.73
	642.932		133.252	4566.58	8612.44	15719	2764.38	2337.69	215.501	4222.62	3344.38			2707.51	2503.64	1815.52	7220.94	5652.1	7583.33	3832.8	6536.12	2035.03
	645.752		154.49	4643.52	8857	15719	2760.34	2174.25	208.589	4183.57	3531.83			2688.37	2502.94	1828.46	7029.51	5630.26	7545.41	3392.89	6768.93	2147.27
	648.571		142.762	4411.32	8029.41	15719	2766.8	2159.84	107.796	4450.3	3693.58			2397.53	2456.26	1950.98	6558.43	5367.23	8043.68	3327.55	6389.31	2193.53
	651.391		130.771	4318.75	6821.4	15719	2801.01	2285.14	88.175	4542.56	3616.51			2336.84	2603.59	2056.84	6187.46	4778.82	8629.82	3439.08	5737.77	2477.88
	654.211		122.395	4567.22	5730.11	15719	2905.76	2378.38	140.053	4515.81	3498.55			2241.04	2378.68	2095.91	5844.98	4318.31	8670.63	3346.69	5612.77	2486.18
	657.031		106.669	5628.78	4857.34	15719	3019.14	2517.14	201.803	4405.16	3481.1			2284.07	2279.32	2128.49	5309.28	4064.18	8210.4	3323.53	6100.51	2537.75
	659.851		91.693	6756.59	4605.19	15719	3035.27	2738.22	193.534	4294.69	3482.16			2380.78	2282.71	2091.49	4962.33	3953.38	7924.31	2996.47	6524.9	2539.76
	662.671		119.106	7547.4	4745.2	15719	2893.09	2841.79	246.335	4053.48	3524.36			2271.1	2357.43	2002.87	4763.27	3987.79	8035.31	3008.48	6667.78	2633.98
	665.491		117.282	8162.35	4893.41	15719	2660.88	2817.32	412.45	4412.6	3548.61			2214.06	2556.31	1988.22	5040.64	4048.37	8212.28	3418.22	5961.15	2451.97
	668.311		124.643	8398.22	5504.04	15719	2505.61	2919.2	505.57	4440.08	3457.59			2404.1	2498.03	1958.31	4770.63	4245.27	8720.58	3842.63	5880.38	2169.31
	671.13		137.015	8773.83	6113.42	15719	2494.79	3091.83	558.739	4444.29	3380.71			2308.72	2252.31	2098.48	4640.55	4681.52	9208.6	4491.97	5778.86	2030.28
	673.95		123.918	9391.75	6820.35	15719	2508.14	3248.64	546.107	4424.78	3321.38			1979.69	2149.27	2224.52	4880.07	4612.5	8981.66	3696.21	5511.19	2039.21
	676.77		121.709	9326.12	7459.23	15719	2608.16	3258.06	497.926	4542.24	3191.76			1740.62	2086.03	2358.86	5319.15	4280.45	8605.06	3466.45	5547.17	2134.88
	679.59		93.48	8301.49	7460.29	15719	2880.88	3172.16	403.873	4578.59	3178.74			1673.3	2062.37	2425.91	5518.11	4312.94	7779.88	3457.48	5792.56	2109.54
	682.41		93.025	7548.9	6960.1	15719	3050.31	2974.73	294.537	4699.08	3260.29			1841.04	2204.91	2519.18	5389.15	4771.08	7321.6	3167.98	6193.75	2072.86
	685.23		97.757	7118.2	6438.6	15719	3107.55	2693.65	226.635	4751.07	3400.32			2097.23	2366.2	2656.51	5444.76	4979.06	6929.99	3021.16	6701.95	2194.23
	688.05		134.188	6561.13	6153.74	15719	3092.06	2448.3	240.143	4848.84	3586.54			2415.38	2418.99	2830.03	5298.35	4952.83	6845.41	2956.58	7230.7	2386.68
	690.87		136.005	6192.12	6014.63	15719	2968.41	2231.88	263.529	4689.32	3615.94			2435.05	2607.25	2902.14	5081.16	4926.39	7322.08	2909.99	7508.88	2587.8
	693.689		160.41	5883.74	5809.29	15719	2936.18	2184.82	371.564	4568.86	3517.9			2561.61	2619.64	2765.71	5083.35	4730.28	7494.83	3256.14	7184.76	2723.7
	696.509		127.538	5823.33	5992.95	15719	2888.16	2156.99	569.562	4249.36	3417.3			2894.81	2622.26	2822.26	4942.35	4729.51	7422.37	3513.1	6670.64	2622.73
	699.329		105.69	6644.05	6547.37	15719	2901.05	2157.8	765.759	3866.09	3356.06			2751.78	2354.27	2754.34	4818.11	4879.28	7455.28	3629.16	6632.89	2412.62
	702.149		134.394	8049.84	7175.33	15719	3038.87	2219.66	926.982	3613.54	3416.3			2648.68	2183.63	2632.57	4514.11	4872.69	7032.7	3351.96	6298.6	2363.49
	704.969		165.555	9372.54	7132.56	15719	3314.32	2281.36	892.231	3591.47	3485.95			2446.9	2109.16	2234.94	4203.57	4811.55	7206.74	3337.51	5884.75	2380.03
	707.789		152.563	9836.31	6444.25	15719	3664.76	2294.57	748.241	3533.26	3436.63			2402.11	2104.8	2060.08	3974.2	4993.03	7556.52	3521.69	5627.77	2428.24
	710.609		117.51	9298.99	6461.4	15719	3920.96	2288.05	578.726	3565.42	3296.39			2062.22	2111.97	1995.99	3620.92	5376.53	7592.01	3483.3	5669.69	2323.74
	713.429		117.075	8634.76	6394.17	15719	4110.83	2226.63	480.31	3627.38	3089.13			1927.8	2058.03	2074.48	3211.01	5528.66	7532.41	3543.42	5891.02	2109.5
	716.248		119.101	8166.94	6195.23	15719	3994.55	2364.32	462.002	3879.82	2975.58			1877.03	2035.92	2183.32	2976.59	5756.17	7752.41	3547.98	6110.48	1999.02
	719.068		145.668	7597.54	6152.04	15719	3914.82	2484.93	488.984	4240.26	3025.8			1958.27	2214.35	2534.27	2872.39	6000.52	7832.91	3257.44	6335.24	2039.61
	721.888		156.805	7417.08	6300.19	15719	4040.04	2485.4	518.509	4390.6	3054.46			2298.39	2486.88	2620.23	2837.45	6174.8	7815.95	3503.39	6889.46	1736.59
	724.708		120.603	7035.43	6546.94	15719	4058.84	2772.17	649.894	4042.17	3107.83			3447.64	2637.45	2558.52	2886.43	6402.4	7796.59	3588.67	7394.02	1515.67
	727.528		123.978	7497.85	6659.44	15719	4042.44	2984.24	663.609	3818.19	3081.07			4129.6	2679.09	2429.01	2907.67	6279.71	7777.37	3247.97	7193.55	1386.46
	730.348		169.463	8351.73	6937.28	15719	4067.16	3038.9	795.611	3630.3	3097.32			3272.78	2506.4	2276.57	2934.5	5895.46	7882.5	2817.52	6846.2	1325.32
	733.168		160.918	8462.32	7379.39	15719	3878.96	2951.37	1061.93	3459.22	3063.73			2566.07	2605.97	2016.9	3138.71	5770.75	7995.11	2481.93	6776.1	1040.19
	735.988		137.282	9405.31	7903.66	15719	3510.15	2925.36	1226.42	3448.73	3097.95			2156.86	2674.29	2107.21	3389.96	5716.69	7427.86	2434.2	6578.99	932.402
	738.807		147.894	11003.1	8198.97	15719	3320.85	2859.89	1268.86	3383.14	3016.58			1890.54	2759.7	2288.71	3310.18	5667.43	6834.11	2632.47	6514.1	966.016
	741.627		174.537	11959.1	8358.11	15719	3238.58	2928.48	1197.5	3459.61	2974.98			1779.78	2652.97	2430.5	2971.18	5895.28	6520.64	3191.69	6664.81	959.643
	744.447		193.258	11275.1	9009.2	15719	3365.42	2803.6	1138.52	3661.85	3237.53			1715.11	2447.49	2437.79	2654.21	6396.03	6813.68	3119.15	6500.33	1067.41
	747.267		184.659	10097.9	9950.65	15719	3413.97	3111.04	1045.48	3806.28	3634.7			1621.32	2270.38	2253.12	2457.63	6741.66	7394.93	3002.39	6118.23	1263.39
	750.087		181.901	8957.67	10554.9	15719	3822.17	3340.29	908.954	3763.82	3749.49			1559.77	2212.07	2044.73	2402.09	6752.9	7588.4	3372.2	6033.4	1291.44
	752.907		164.374	7567.53	10463.8	15719	4015.64	3607.7	797.64	3751.09	3687.23			1607.59	2143.08	2006.18	2350.18	6682.59	7712.18	3359.73	6101.18	1385.32
	755.727		165.99	6617.43	10215.7	15719	3981.25	3776.46	798.316	3620.09	3641.98			1736.24	1931.75	2051.32	2532.44	6601.77	7958.86	3377.49	6109.69	1581.8
	758.547		176.148	6087.19	10369.6	15719	3934.89	3522.71	1003.41	3475.03	3426.1			1834.98	1786.9	2018.05	2849.24	6366.57	8094.48	3806.98	6212.63	1544.15
	761.366		145.977	5980.75	10202.8	15719	3928.58	3355.77	1156.83	3356.1	3190.4			1867.97	1730.62	1933.17	3171.05	6248.54	7908.7	4371.11	6426.07	1692.41
	764.186		167.035	6751.87	9712.32	15719	4270.15	3203.81	1391.55	3377.62	3100.26			1955.08	1622.89	1857.92	3333.22	6307.41	7449.17	4854.9	6997.59	1737.46
	767.006		179.129	8033.77	9387.57	15719	5359.11	2934.99	1407.22	3550.96	3191.8			2014.61	1536.3	1787.48	3350.53	6440.04	6937.33	5033.31	7582.17	1904.29
	769.826		195.771	9483.86	9562.67	15719	7023.02	2825.63	1340.76	3766.2	3134.72			1942.57	1724.42	1875.22	3137.95	6680.46	6635.4	4866.53	7461.94	2100.31
	772.646		173.16	10452.7	10116.1	15719	8008.23	2829.3	1186.38	4036.09	3088.38			1830.45	1722.96	1843.3	3007.03	6997.16	6515.76	4229.35	7138.7	1994.29
	775.466		212.458	10513.3	10560.5	15719	8344.48	2981.18	1100.34	4253.93	3080.87			1880.95	1639.8	1831.08	2772.98	7227.05	6702.33	4117.87	6881.26	2118.72
	778.286		192.06	10432.9	11172.8	15719	7596.63	3096.5	1017.94	4334.21	3108.29			1935.07	1613.68	1823.04	2773.11	7371.1	6895.7	4215.2	6909.85	2147.51
	781.106		187.782	10238.7	11384.9	15719	6328.92	3267.84	944.432	4782.74	3267.26			1865.25	1525.02	1622.73	2853.97	7254.34	6802.43	4604.34	6455.39	2055.77
	783.925		204.472	9532.67	11334.2	15719	5580.83	3220.63	1015.42	5390.17	3550.95			1689.08	1538.07	1406.52	3048.91	6922.02	6836.02	4968.57	5905.31	2138.36
	786.745		169.049	8617.31	11065.9	15719	5563.95	3556.65	1114.8	5568.19	3849.26			1598.55	1544.48	1332.99	2833.19	7071.14	6769.39	4892.57	5409.39	2054.66
	789.565		213.542	7083.82	10230.8	15719	5906.44	4194.47	1236.97	5483.07	4066.39			1625.66	1536.06	1199.27	2604.76	7177.15	6541.81	5209.92	5308.2	2113.01
	792.385		236.885	6246.41	9093.36	15719	6470.96	4665.93	1419.73	5181.07	4039.06			1627.42	1451.69	1162.05	2522.61	6663.22	6442.51	5009.24	5471.66	2229.94
	795.205		175.671	6170.75	8288.22	15719	6722.59	5219.37	1535.16	4657.91	3893.46			1542.21	1159.87	1159.75	2284.3	6179.62	6451.56	4394.95	6245.98	2303.45
	798.025		190.302	6291.21	8467.14	15719	7075.48	5221.94	1669.26	4352.68	3787.5			1459.99	1052.33	1204.76	2462.18	6097.4	6719.75	3951.18	6639.04	2276.58
	800.845		204.181	6961.15	9220.95	15719	7768.55	4862.98	1667.62	4308.91	3842.49			1437.03	1042.85	1309	2711.51	5953.21	7074.36	3792.82	6634.85	2015.04
	803.665		176.678	7898.92	9429.37	15719	7928.85	4352.84	1670.68	4299.44	4088.15			1430.35	1147.1	1216.71	2685.46	5852.84	7134.63	3700.41	6445.87	1757.82
	806.484		185.075	8726.42	9118.9	15176.7	7776.03	4017.55	1534.17	4321.73	4151.2			1308.11	1268.42	1341.68	2610.69	5350.22	6902.07	3768.27	6386.55	1808.65
	809.304		220.605	9638.16	8981.32	14161.7	6882.2	3714.85	1500.8	4292.12	4168.2			1205.68	1329.96	1345.53	2403.79	4783.55	6588.11	3586.96	6914.2	2096.11
	812.124		238.762	10922.3	9436.97	14582.5	6037.64	3677	1825.13	4157.32	4229.68			1167.58	1293.76	1411.96	2426.92	4470.19	6445.63	3603.36	7002.46	2397.81
	814.944		211.489	12948.2	9234.2	14975.7	5734.15	3902.41	2360.97	4157.28	4179.66			1159.33	1295.26	1270.29	2490.67	4316.23	6409.54	3385.85	6653.2	2522.07
	817.764		221.752	14689.3	8555.2	15387.2	5958.78	4008.36	2854.2	4372.83	4138.07			1177.72	1416	1258	2378.88	4419.88	6279.39	3696.16	6331.14	2455.02
	820.584		224.29	14962	7374.79	15377.7	6594.02	3951	2899.92	4509.63	3968.1			1250.16	1538.47	1007.34	2304.87	5010.5	5984.36	3641.2	5851.7	2298.86
	823.404		230.591	14001.3	6920.44	15103.2	7807.8	3836.35	2689.05	4444.06	3879.41			1179.89	1369.4	913.16	2331.66	5477.01	5736.74	3120.44	5401.17	2255.92
	826.224		225.649	12943.3	6601.95	14536.8	9244.44	3632.61	2328.95	4309.35	3775.49			1148.96	1241.47	1100.29	2258.01	5666.78	5810.79	2882.88	5178.13	2282.75
	829.044		232.71	12159.6	6269.49	14751.1	9894.15	3664.45	2034.98	4396.36	3794.36			1064.61	1220.49	1156.81	2172.49	5394.91	5854.02	3044.3	4870.99	2282.75
	831.863		271.609	12068.4	6164.85	14894.1	9925.79	3717.42	1923.76	4549.54	3781.27			1027.99	1068.49	1120.79	2029.35	5211.72	5711.11	3098.27	4880.87	2273.54
	834.683		305.02	12449	6429.33	15442.1	8985.81	3736.58	1893.43	4933.31	3876.91			1092.24	1091.24	1057.36	1930.76	5287.09	5660.29	3079.26	4803.97	2280.22
	837.503		321.879	11572.6	6801.74	15707.1	7412.22	3761.92	2076.45	5645.01	3846.03			1070.21	1049.37	1002.37	1811.41	5640.27	5488.65	3223.73	4436.62	2270.43
	840.323		328.433	9946.51	7097.29	15719	6274.22	3677.35	2211.47	6117.41	3934.12			960.381	930.764	1015.39	1778.19	6002.15	5349.58	3764.42	4167.67	2260.21
	843.143		331.701	8484.39	7524.85	15719	5790.99	3571.93	2488.73	6077.76	4172.89			861.57	901.015	1030.11	1855.39	5640.15	5315.61	4194.24	4286.13	2261.93
	845.963		305.649	7803.47	8168.24	15719	5665.22	3453.84	2684.51	5604.09	4361.41			787.38	812.646	1050.78	2021.99	5471.04	5280.12	3764.57	4645.38	2407.96
	848.783		289.469	7515.18	9525.14	15719	5869.35	3459.07	2674.37	5037.97	4567.55			832.91	823.365	1005.18	2151.11	5222.42	5085.05	2978.16	5080.02	2667.37
	851.602		318.045	7229.72	11596.7	15719	6255.17	3564.82	2508.1	4671.96	4568.48			788.258	818.217	1022.49	2205.32	5294.08	5052.12	2728.69	5582.33	2665.37
	854.422		274.726	6929.41	13429.4	15719	6751.42	3697.16	2549.01	4357.76	4447.49			735.289	796.403	1021.61	2291.39	4926.69	5063.48	2452.96	5843.53	2725.93
	857.242		324.417	6939.85	14191	15719	7279.63	3753.64	2690.24	4134.17	4323.66			710.971	869.084	892.275	2191.57	4761.36	4987.37	2285.58	5550.96	2679.51
	860.062		302.268	7377.95	14104.9	15719	7732.27	3715.08	2840.46	4025.9	4377.95			682.192	775.127	788.226	1865.31	4731.22	4925.55	2216.12	4946.65	2716.45
	862.882		253.74	8072.47	13013	15719	8083.45	3691.56	3039.71	4088.59	4988.76			738.289	712.25	730.657	1674.22	5303.17	4597.97	2506.83	4618.27	2492.83
	865.702		285.805	8287.37	12164.9	15719	8342.28	3779.16	3181.96	4114.79	5193.44			639.661	717.439	917.826	1568.84	5626.49	4516.77	3020.97	4548.98	2527.05
	868.522		270.787	8337.56	12318.7	15719	8594.24	3950.87	3190.85	4274.01	5465.14			606.438	794.004	1052.67	1475.37	5389.99	4328.57	3243.62	4530.47	2530.51
	871.342		257.863	8467.23	11138.1	15719	9146.6	4466.66	3106.89	4601.49	5537.45			676.074	791.94	896.187	1316.02	5266.5	4105.94	3335.31	4726.67	2549.84
	874.161		317.932	8370.86	9213	15719	10683	5312.01	3185.89	4970.93	5524.08			564.474	838.685	1085.88	1227.43	5172.76	4059.74	3458.09	4885.59	2387.39
	876.981		311.478	7873.81	9017.9	15719	12034.4	6031.08	3480.69	5127.89	5343.38			683.964	1008	941.454	1303.55	4851.91	4127.36	3516.19	4904.35	2091.71
	879.801		272.656	7249.28	9293.13	15719	12143.6	6036.81	4249.29	5253.9	5391.64			673.6	1019.07	1069.52	1362.53	4586.77	4205.44	3481.93	4995.94	1815.19
	882.621		305.571	6775.28	9631.83	15719	11416.9	5632.78	4707.23	5186.5	5454.57			630.099	1000.48	772.663	1335.45	4388.86	4112.42	3398.1	4994.64	1750.01
	885.441		315.936	6761.73	9439.66	15719	10412.3	5087.42	4952.62	5107.64	5396.07			522.709	818.26	775.878	1197.86	4209.6	4008.01	3185.31	4973.19	1656.49
	888.261		352.174	6836.07	8814.66	15719	9979.43	4565.62	4776.02	4937.8	5442.18			462.643	803.532	641.935	1113.68	4295.95	3836.09	3260.79	5039.05	1675.56
	891.081		373.574	6731.38	8184.67	15719	10146.1	4182.16	4285.2	4945.8	5514.15			399.496	754.092	667.751	1021.04	4802.85	3601.88	3294.01	4893.83	1259.9
	893.901		348.634	6815.59	8201.01	15719	10324.6	3767.29	3677.88	5013.69	5596.51			418.713	808.48	678.726	979.287	5046.08	3705.98	3931.22	4587.88	936.039
	896.721		355.436	6954.25	10200.6	15719	10211.3	3686.12	3772.19	5058.94	5743.45			404.841	747.818	595.803	968.983	5130.05	3909.02	4355.57	4346.95	875.114
	899.54		356.711	7279.34	14028.9	15719	9806.25	3756.67	4369.49	5054.45	5881.31			409.667	820.094	555.548	780.413	5037.47	4014.87	4622.75	4149.65	959.801
	902.36		372.596	7259.28	15948	15719	8932.74	3932.59	4818.7	5091.47	6036.16			387.984	836.11	565.894	885.248	4812.74	4112.4	4500.99	3869.96	1224.01
	905.18		358.166	7300.78	15948	15719	7566.04	3855.69	5141.42	4983.54	6132.93			479.749	802.111	394.802	1000.52	4870.96	3998.32	4059.01	3706.8	1423.96
	908		383.356	7510.86	15810.6	15719	6319.98	3692.72	5511.72	5000.02	6144.66			489.536	891.659	319.799	951.992	5239.29	3753.87	4082.59	3810.54	1401.96
	910.82		413.705	7673.26	14091.7	15719	5919.12	3546.86	5459.15	4876.55	5951.58			451.007	807.774	294.465	919.778	5647.98	3652.25	4096.33	3923	1366.38
	913.64		398.049	8340.41	11313.1	15719	5924.81	3309.43	5288.25	4729.53	5757.4			417.565	733.691	396.528	956.717	5393.65	3638.58	4450.18	4154.76	1335.68
	916.46		448.542	9315.8	10217.5	15719	6137.24	3228.12	5203.99	4487.38	5654.11			436.461	808.019	462.585	753.286	4897.75	3778.08	4537.21	4171.11	1280.6
	919.28		488.984	10118.4	9979.88	15719	6385.03	3135.53	5229.66	4361.18	5842.43			436.822	792.948	512.085	703.337	4734.83	3669.35	4653.05	4147.23	1240.98
	922.099		507.52	11255.5	9581.11	15719	6651.8	3205.2	5168.11	4244.6	6319.9			472.372	762.921	638.404	679.017	4676.73	3702.55	4462.8	4241.31	1326.51
	924.919		521.368	12341.8	9075.31	15719	6832.49	3344.15	5391.91	4185.07	6819.68			475	861.792	833.633	737.663	4757.74	3412.42	4235.32	4303.93	1375.48
	927.739		547.51	12800.1	8284.23	15719	6889.98	3439.34	5945.34	4110.7	7377.27			456.762	850.365	972.089	844.779	4677.95	3292.44	4286.11	4321.93	1559.69
	930.559		628.307	12817.4	8088.07	15719	6958.48	3553.34	6392.63	3889.15	8115.45			461.181	776.797	1035.44	920.426	4288.19	3213.09	4273.28	4248.97	1596.16
	933.379		658.137	12597.9	7790.82	15719	6957.82	3662.47	6567.84	3702.89	8563.92			422.414	771.911	976.56	703.597	4163.18	3155.74	4243.83	4278.45	1701.92
	936.199		637.813	11652.1	7498.53	15719	6791.39	3649.71	6084.13	3695.12	8958.2			366.155	754.707	908.009	549.625	4176.19	3348.86	3948.6	4139.88	1810.02
	939.019		649.262	10611.3	6891.54	15719	6657.13	3548.63	5330.36	3565.26	8808.57			287.591	742.22	868.052	489.831	4263.78	3279.71	3939.02	3525.31	1649.72
	941.839		672.479	9587.55	6755.41	15719	6526.56	3527.75	5205.85	3292.5	8288.27			278.112	702.777	645.595	466.104	4331.95	3269.38	3885.31	2871.53	1435.01
	944.658		741.362	9420.05	6770.88	15719	6529.27	3642.22	5765.51	3201.5	7444.37			285.839	643.073	669.449	459.66	4507	2938.97	4169.2	2567.4	1394.2
	947.478		906.254	9523.64	6949.6	15719	6645.03	3584.21	6360.91	3060.13	7208.19			279.726	606.613	773.234	505.855	4523.66	2548.73	4086.12	2511.3	1318.61
	950.298		910.185	9517.06	7263.21	15719	6523.12	3634.78	6737.51	3095.79	6828.22			286.939	644.349	616.929	498.24	4212.21	2385.09	4054.39	2701.69	1216.97
	953.118		879.899	9564.89	7421.13	15719	6764.11	3692.8	6693.19	3409.3	6656.07			256.614	664.72	757.869	457.707	3914.72	2294.68	3805.47	2845.1	1013.11
	955.938		785.477	9521.01	7690.51	15719	7363.1	3722.48	6427.73	3930.88	6793.49			231.153	557.453	865.694	479.94	3574.54	2297.82	3853.23	2888.68	818.559
	958.758		809.547	9619.13	7910.9	15719	8039.8	3724.43	6451.98	4160.5	7343.06			178.173	625.494	808.059	481.772	3181.62	2246.61	3690.15	2802.76	736.182
	961.578		833.713	10014.2	8173.09	15719	8424.4	3573.65	6930.84	4186.09	7673.88			169.116	609.93	710.419	422.183	3227.25	2106.91	3430.47	2590.78	682.392
	964.398		869.568	10099.2	8160.01	15719	8434.97	3412.8	8058.28	4246.84	8160.8			214.886	638.104	586.493	404.417	3463.27	2014.77	3454.16	2592.34	733.84
	967.217		874.015	9573.22	7832.35	15719	8481.88	3250.65	9122.8	4339	8092.88			225.031	633.755	563.82	408.427	3659.44	2043.5	3377.36	2635.09	781.599
	970.037		859.804	9425.1	7503.72	15719	7899.18	3097.74	9244.64	4613.26	7555.71			226.688	633.146	480.838	408.449	3734.11	2083.21	3311.77	2590.9	762.042
	972.857		869.629	10236.4	7545.04	15719	6927.45	3034.22	9569.31	4733.83	7077.57			244.811	602.269	587.198	411.225	3701.13	2057.89	2954.22	2451.15	868.583
	975.677		929.355	11271.5	7728.95	15719	6514.55	2985.31	9565.03	4586.91	7088.81			289.906	509.424	465.449	392.799	3517.96	2077.77	2597.43	2437.72	1082.43
	978.497		1049.41	11687	7812.76	15719	6237	3211.11	8440.52	4494.62	7309.95			298.033	462.539	380.245	442.669	3299.36	2058.67	2639.88	2512.02	1297.55
	981.317		1178.69	11447.6	7969.53	15719	6047.96	3563.15	8776.66	4475.15	7532.87			261.576	412.319	205.98	486.157	3238.94	2025.54	2634	2569.93	1338.67
	984.137		1266.14	10624.9	8373.73	15719	6348.16	3874.08	9228.09	4447.61	7635.07			201.864	392.605	347.95	463.293	3107.72	2051.04	2977.4	2575.78	1293.42
	986.957		1211.3	9324.92	8449.43	15719	6506.35	4008.11	9128.18	4386.11	7670.25			171.986	395.672	356.334	404.913	2910.35	2133.64	3257.51	2575.28	1248.96
	989.776		1176.73	8323.18	8357.84	15719	6525.43	3920.3	8821.49	4346.23	7907.41			173.835	397.442	251.205	305.308	2863.25	1986.88	3354.69	2435.37	1225.98
	992.596		1229.45	8055.38	8945.35	15719	6573.71	3734.16	8581.17	4224.2	8310.22			231.765	451.679	210.83	286.728	2879.17	1822.68	3740.32	2346.72	1391.16
	995.416		1311.28	8237.54	9554.43	15719	6619.62	3455.57	8396.22	4076.95	9493.34			284.252	482.234	245.706	309.219	2899.3	1737.38	3594.32	2215.3	1362.4
	998.236		1383.85	9066.16	9947.08	15719	6675.62	3154.87	8105.36	4021.1	10766.9			269.471	602.898	285.583	311.789	2965.66	1554.36	3034.45	2101.42	1346.65
	1001.06		1485.09	9998.16	9989.82	15719	7120.67	3181.52	7772.09	4301.83	11145.9			241.973	614.282	245.506	308.998	3116.04	1419.15	2304.05	2072.83	1249.47
	1003.88		1732.76	10211.1	9744.59	15719	7773.32	3445.57	7194.26	4416.81	11277.3			279.541	451.094	252.482	317.633	3305.41	1398.83	2050.06	1977.7	1174.82
	1006.7		2105.59	9795.11	8867.28	15719	8084.1	3876.94	6595.96	4250.27	11212.3			245.416	554.799	292.631	314.976	3481.26	1489.9	1976.78	1890.74	1185.28
	1009.52		2359.16	9614.04	8057.2	15719	7826.9	4274.2	6660.06	4068.99	10364.8			200.179	469.745	198.498	317.354	3443.07	1501.54	2323.81	1902.64	1090.57
	1012.34		2303.4	9348.45	7854.31	15719	7416.05	4522.62	6822.03	4060.44	9828.49			155.706	483.252	35.949	286.017	3225.94	1475.09	2470.86	1805.1	847.128
	1015.15		2069.24	9093.13	7633.96	15719	7071.76	4506.76	7020	4242.58	9767.45			154.469	508.559	-16.242	276.168	3230.08	1383.15	2930.31	1677.39	911.052
	1017.98		1945.31	9699.73	7261.13	15719	6869.61	4331.91	7601.02	4868.81	9551.95			174.245	444.714	-88.442	259.023	3187.34	1288.12	3132.93	1602.54	794.119
	1020.79		1851.2	9995.91	7316.12	15719	6444.27	3984.32	7972.25	5953.07	8966.48			212.534	432.982	-99.269	273.924	3008.25	1168.27	3346.28	1442.9	780.294
	1023.62		1812.37	9487.25	7508.79	15719	6270.23	3512.55	7930.47	6451.59	8562.27			214.561	423.115	1.219	217.153	3142.05	1138.78	2762.44	1406.83	678.793
	1026.43		1940.26	8784.66	7923.33	15719	6222.48	3144.89	7665.76	6396.23	8731.32			248.328	382.275	33.303	244.166	3322.54	1192	2428.82	1361.92	580.605
	1029.26		2259.72	8673.76	8109.49	15719	6337.15	2944.3	7598.37	5513.08	8417.82			209.899	372.985	30.497	241.459	3495.61	1130.14	2681.54	1323.63	500.966
	1032.08		2708.82	9773.74	8417.25	15719	6069.07	2927.5	7952.89	4683.54	8208.1			174.46	352.447	70.193	228.639	3427.09	1029.9	2696.74	1205.25	442.281
	1034.89		3149.39	11513.3	8543.33	15719	5904.27	2906.72	9312.78	4376.13	7730.72			139.963	319.108	-47.763	191.362	3283.99	982.187	2974.99	1081.67	416.852
	1037.71		3658.23	13221.1	8381.65	15719	5597.87	3033.63	11449	4182.15	7854.4			74.361	395.582	25.948	187.464	3203.46	973.169	3175.13	1033.45	468.852
	1040.53		4242.16	14223.8	8102.98	15719	5206.27	3223.91	13208	4013.55	7799.34			81.055	369.575	94.222	197.738	3022.24	895.412	3235.49	1061.08	449.205
	1043.35		4826.67	13775.8	8005.15	15719	4503.26	3316.7	14364.2	4002.11	7775.27			113.534	384.991	45.541	108.234	2785.1	769.194	2986.68	1158.4	367.435
	1046.17		4895.07	12990.1	8121.99	15719	4260.03	3370.76	13303.3	4137.5	8517.47			141.027	396.051	28.006	136.555	2786.57	680.843	2803.98	1208.71	274.134
	1048.99		4910.83	12460.4	7952.06	15719	4258.15	3325.14	11977.3	4492.76	9800.25			139.24	423.923	24.968	164.599	2886.98	690.191	2653.05	1150	230.785
	1051.81		4607.24	12006.9	7994.86	15719	4423.71	3161.92	12731.4	4478.78	11133.5			96.194	500.229	-17.893	107.464	2827.19	716.865	2440.44	1028.25	262
	1054.63		4321.4	11157.2	8239.37	15719	4906.02	3028.8	13481.7	4427.68	11659.6			142.674	424.895	122.377	92.612	2675.85	621.952	2353.3	893.642	357.946
	1057.45		4374.68	10231.3	8104.31	15719	5542.84	3016.47	13922.6	4890.02	11252.6			149.627	335.342	165.47	98.285	2618.85	613.382	2516.57	875.377	464.079
	1060.27		4213.42	9209.59	7848.74	15719	6531.11	3122.98	12140.4	5312.34	10882.3			145.106	341.567	88.982	130.377	2606.62	547.24	2396.78	898.372	503.494
	1063.09		3884.26	8062.75	7570.64	15719	6893.7	3332.38	10709.1	5469.37	10384.9			146.369	358.673	127.611	155.955	2513.21	636.797	2248.73	901.156	470.283
	1065.91		3814.2	7851.73	7073.77	15719	6732.81	3375.3	10385.9	5210.4	10412.3			149.714	368.883	142.898	106.448	2538.2	693.892	2066.26	855.178	434.247
	1068.73		3888.76	8258.56	6626.89	15719	6218.6	3255.78	10102.1	4969.86	10732.9			150.961	291.8	68.987	151.25	2431.75	682.654	2206.08	936.148	493.317
	1071.55		4166.58	8539.34	6311.14	15719	5456.93	3059	10134.4	4967.09	11192.8			118.241	395.142	55.16	90.148	2347.18	733.4	2392.71	872.649	506.237
	1074.37		4390.8	8524.01	5981.13	15719	4976.15	2763.71	10591.2	4899.71	11541.9			81.754	393.752	13.439	98.643	2409.83	701.284	2413.42	871.314	577.859
	1077.19		4434.85	8325.78	5821.9	15719	4943.97	2513.43	10862.2	4806.34	11747.8			75.863	299.599	36.719	98.015	2384.22	713.652	2431.87	838.906	543.581
	1080.01		4773.04	8345.54	5729.17	15719	4888.75	2392.4	10949.6	4576.37	10975.3			101.909	274.676	36.77	128.927	2428.15	715.043	2284.88	824.275	444.587
	1082.83		5621.11	8365.11	5466.22	15719	4770	2282.89	10461.6	4295.25	10564.3			117.92	346.909	37.358	131.144	2388.13	693.278	2193.24	732.188	410.571
	1085.65		7136.15	8411.8	4932.6	15719	4545.64	2210.06	10333.4	4305.79	10915.7			92.312	387.518	30.852	125.334	2100.52	647.348	2250.52	834.294	423.177
	1088.47		8518.94	8431.93	4408.92	15719	4127.23	2176.38	10608	4448.09	11565.7			87.486	392.386	29.907	97.452	1932.07	623.2	2524.41	840.939	443.209
	1091.29		9075.2	8372.47	3842.19	15719	3627.69	2203.83	10909.4	4434.6	11926.7			82.65	377.907	8.593	130.959	1710.57	594.072	2400.63	837.094	406.858
	1094.11		8941.23	8549.25	3600.66	15719	3232.87	2320.28	11084.8	4325.53	11764			78.911	391.501	61.237	132.231	1556.62	516.967	2456.12	887.164	165.395
	1096.93		8610.02	8755.85	3993.59	15719	2933.41	2516.75	11266.3	4103.9	11413.5			73.069	289.794	168.09	116.381	1423.49	479.781	2428.24	882.547	162.402
	1099.75		8084.48	8869.53	5047.49	15719	2791.07	2673.16	11059.4	3960.94	11242			91.485	260.494	296.953	95.445	1312.42	521.691	2076.71	912.511	93.204
	1102.57		7630.46	8877.79	5753.84	15719	2785.16	2847.41	10624	3792.97	11433.1			89.175	277.311	250.776	114.954	1329.28	523.428	1943.04	816.845	72.438
	1105.39		7524.84	8679.35	6078.4	15719	2744.89	2930.93	10888.3	3489.35	11715.6			67.352	210.628	139.265	116.169	1311.58	522.964	2161.79	789.503	39.09
	1108.21		7487.99	8862.05	6589.21	15719	2910.48	2947.02	11719.6	3441.87	11954			48.325	316.182	118.837	112.1	1292.7	596.312	2350.91	804.921	76.02
	1111.03		7717.65	9425.84	6885.74	15513.1	2974.49	2918.47	11124.7	3349.97	12402.7			73.852	337.775	66.176	106.07	1321.43	658.216	2616.51	824.414	72.231
	1113.85		8040.39	9430.28	6757.15	14302.1	2956.23	2921.33	10067.5	3277.01	12510.4			81.052	306.799	59.051	100.848	1284.41	552.125	2836.46	819.35	57.062
	1116.67		8352.43	9188.23	6891.56	13167.2	2936.4	2892.69	9407.76	3258.04	12147.1			89.725	285.359	-69.383	51.882	1222.61	486.806	3537.7	702.078	113.764
	1119.49		8571.63	8723.59	7183.56	12613.3	2890.59	2993.06	9276.3	3581.93	11475.7			59.681	332.711	-45.739	45.272	1173.07	350.075	3147.79	633.794	59.394
	1122.31		8627.69	8444.2	7114.27	12830.6	2853.66	3130.13	9010.37	3987.25	10679.2			43.772	344.027	-69.497	58.07	1376.94	365.593	2657.07	616.171	0.444
	1125.13		8609.38	8269.42	6809.95	13122.3	2707.73	3249.23	9257.66	4314.81	10273.8			36.909	284.203	49.186	59.9	1384.99	380.121	2385.9	638.89	-37.607
	1127.95		8366.15	8387.1	6455.69	12774	2535.73	3528.95	9512.4	4421.65	10644			39.383	339.809	-19.027	79.164	1226.46	329.165	2257.72	719.506	-91.262
	1130.77		8224.48	8742.21	6291.3	12715.7	2389.31	3514.8	9970.5	4100.28	11169.3			71.1	338.15	-7.301	97.18	1109.6	387.767	2119.16	682.155	-124.286
	1133.59		8215.63	8965.6	6274.98	12131.5	2287.82	3341.28	11157.5	3585.8	11855.6			57.857	309.47	-59.469	92.384	1141.2	428.62	1975.55	595.36	-68.519
	1136.41		8281.72	8901.73	6466.86	12316.8	2200.35	3186.02	13804.9	3251.65	12676.6			25.481	240.189	-90.188	82.059	1339.75	396.847	2011.81	587.573	17.919
	1139.23		7865.35	8713.93	7414.76	12367.3	2131.62	3160.49	14759.3	3209.78	12598.4			37.324	254.167	-50.818	70.234	1260.08	405.897	1849.36	565.273	-52.894
	1142.05		7173.28	8796.24	9243.28	12433.3	2136.01	3304.2	14620.5	3304.05	12524			55.487	296.68	-49.636	50.301	1111.38	387.204	1710.2	513.404	-113.882
	1144.87		6672.99	8905.85	10897.6	12307.5	2106.23	3374.34	12704.8	3394.59	12239.9			56.114	344.907	-45.377	53.516	1014.64	353.781	1576.76	503.695	-170.53
	1147.69		6577.32	8935.81	11536.5	11990.6	2040.87	3374.69	10261.8	3455.62	11274.6			67.988	319.838	-37.108	65.164	869.081	329.843	1445.42	461.743	-261.577
	1150.51		6711.75	8818.66	10912.4	11916.4	2034	3216.64	9241.38	3551.22	10227.8			64.038	352.258	-16.014	36.856	918.178	324.698	1227.37	459.143	-326.594
	1153.33		6841.69	8657.43	9580.61	12222.1	2022.17	2996.36	8761.36	3456.81	9634.12			25.312	418.72	-61.375	39.34	1108.74	350.861	1163.68	512.614	-429.897
	1156.15		7079.21	8538.63	8134.97	13345	1868.19	2865.22	8665.83	3609.02	9833.84			30.709	393.254	-48.825	140.044	1099.35	356.512	1194.06	490.54	-407.477
	1158.97		7082.47	8806.86	7063.81	15296.3	1849.21	2905.96	8636.44	3619.06	10285.6			62.675	416.216	-18.602	36.582	956.03	272.074	1137.52	424.794	-430.195
	1161.79		6968.48	9271.29	6658.61	15714.5	1897.76	2973.02	8571.73	3478.55	10438.3			82.264	444.648	11.266	12.061	962.337	269.667	1071.3	423.494	-446.675
	1164.61		6572.44	9300.17	6062.22	15719	1885.2	2931.78	8675.4	3275.19	10556.9			34.275	378.373	26.006	18.078	946.735	322.752	1086.3	423.278	-431.861
	1167.43		6459.83	9477.32	5467.8	15719	1773.95	2920.26	8863.85	3158.51	10449.9			24.786	301.601	-16.038	108.083	1010.42	322.45	1189.77	383.779	-361.941
	1170.25		6415.4	10367.4	5235.88	15719	1719.54	3030.47	9122.16	3210.44	10819			20.581	350.14	19.582	87.739	986.921	363.756	1227.01	305.767	-269.32
	1173.07		7037.75	11054.3	5495.63	15719	1670.85	3101.07	9192.92	3295.98	11758.4			27.691	298.493	70.183	50.203	856.967	280.296	1217.99	256.885	-277.99
	1175.89		8672.92	11084.8	5973.95	15719	1606.86	3249.02	9054.93	3341.49	12260.9			15.038	337.542	109.679	12.305	843.312	323.501	1295.55	253.235	-193.624
	1178.71		10545.3	10786.3	6613.51	15719	1604.46	3322.78	9157.16	3417.22	12180.6			58.403	402.531	141.303	76.603	878.304	301.087	1341.81	309.857	-290.645
	1181.53		11629.8	9850.25	7075.69	15460.8	1604.74	3213.86	9193.69	3428.37	11395.4			63.695	363.906	83.795	60.54	865.021	302.039	1309.06	288.791	-200.646
	1184.35		11956.9	8985.54	7154.51	15086.2	1561.01	3149.9	9759.15	3437.28	10138.9			37.135	352.294	34.412	-14.514	852.162	394.894	1211.7	262.29	-258.507
	1187.17		12123.2	8426.66	6931.54	14684.8	1533.01	3054.96	10058.1	3393.78	9061.76			34.414	407.95	9.214	14.662	855.724	444.556	1090.64	250.839	-273.023
	1189.99		12081.1	8537.44	6776.46	14064.9	1518.6	3087.07	10298.9	3346.05	9969.93			2.299	398.126	-117.299	75.232	828.285	459.296	1038.34	320.374	-233.06
	1192.81		12175	8875.82	6592.68	13521.5	1484.41	3106.57	10509.6	3368.05	11061.9			23.414	321.21	-7.007	100.437	1022.79	474.857	1068.18	368.639	-188.146
	1195.63		12653.9	9238.94	6693.54	13286.3	1540.31	2985.96	10008.9	3343.55	11705.1			59.934	312.236	-10.938	107.775	1012.69	503.276	1224.71	262.026	-183.955
	1198.45		13581.9	9463.41	6752.81	13231.5	1563.14	2862.95	9479.28	3172.7	11672.2			88.05	301.478	18.721	61.619	1115.89	454.876	1270.01	310.292	-233.804
	1201.27		14388.7	9680.33	6595.92	13921.1	1562.2	2818.06	9948.14	3109.81	10989.7			18.362	301.661	108.803	95.159	1200.74	428.526	1305.23	333.383	-167.739
	1204.09		14104.6	9558.16	6677.59	15155.9	1561.98	2987.34	10472	2939.24	10155.8			74.196	308.347	-47.591	58.373	1111.19	396.581	1327.67	368.404	-172.867
	1206.91		12704.2	9374.75	6752.94	15719	1548.74	3049.2	10431.9	2839.99	9431.39			-16.817	191.572	-44.626	29.324	1028.18	420.938	1258.54	353.718	-159.978
	1209.73		11503.6	9482.41	6866.26	15719	1619.35	3088.81	10333.7	2700.86	8938.21			47.519	266.951	-68.16	90.896	1016.62	357.141	1214.07	318.467	-157.177
	1212.55		10893.7	9314.1	6848.74	15694.7	1706.59	3043.51	10375.5	2796.91	8748.56			0.935	232.643	-35.357	56.841	1048.58	379.454	1308.53	185.084	-225.493
	1215.37		10352.9	8958.05	6766.32	15060	1792.95	2888.91	10082.6	2775.43	9221.36			44.188	298.382	-12.992	41.442	1070.91	416.24	1322.19	243.715	-262.933
	1218.19		10281.6	8541.47	6541.77	13497.5	1773.26	2846.1	9879.99	2748.45	10247.8			8.878	237.218	-10.958	32.142	1064.59	431.109	1268.42	248.501	-335.415
	1221.01		10312.3	8309.07	6399.42	12509.7	1871.53	2893.77	9967.08	2729.64	11454.7			30.291	215.679	33.946	19.807	998.686	404.992	1237.02	232.645	-395.495
	1223.83		10578.8	7861.49	6268.56	12097	1840.02	2843.45	9818.85	2909.36	12276.8			-11.728	229.49	20.253	-20.008	910.942	494.246	1047.98	196.884	-386.17
	1226.65		11015.6	7396.92	6019.31	11992	1851.19	2837.17	10054.5	3288.6	12525.2			-8.467	292.322	-2.463	-0.745	814.312	421.119	807.812	135.485	-341.182
	1229.47		11377.7	7457.46	5935.06	11970.7	1889.19	2984.4	9993.24	3524.62	11853			11.894	326.987	-9.527	6.229	782.512	345.103	708.891	126.177	-337.4
	1232.29		11459.2	7175.44	6135.24	11992.3	1926.15	2939.66	9772.79	3609.81	10725.8			47.262	396.015	-14.335	15.883	774.085	418.568	618.882	168.472	-299.163
	1235.11		10703.3	6907.65	6278	12028.1	1858.01	2772.7	9338.13	3491.49	10257.5			16.872	413.772	-9.12	34.594	783.613	431.701	730.272	190.594	-273.08
	1237.93		9534.9	6977.57	6504.9	12346.1	1912.57	2546.13	8990.15	3295.54	10277.7			50.974	409.832	-18.901	21.122	788.801	401.248	838.214	216.795	-229.369
	1240.74		8783.56	7257.42	6748.17	13096.4	1898.26	2400.86	8685.11	3178.67	10477.1			1.603	430.295	-13.4	30.995	799.293	360.87	884.335	241.305	-223.474
	1243.57		8384.2	7276.88	6707.35	13657.2	1886.26	2395.2	8360.47	3415.08	10661.7			30.951	463.853	-16.187	28.072	870.81	336.569	812.517	253.357	-271.198
	1246.38		8675.19	7041.58	6604.51	13603.3	1859.76	2457.03	8304	3498.01	10155.6			11.624	476.987	-69.754	46.631	854.941	377.43	791.52	304.101	-363.029
	1249.2		9009.2	6781.66	6376.57	13618.2	1698.05	2496.81	8608.53	3766	9973.47			15.807	511.422	-96.191	74.466	824.075	406.997	845.862	271.648	-353.143
	1252.03		9589.53	6738.96	6243.61	13172.1	1565.13	2545.41	9097.76	3890.99	10227.9			82.332	452.791	-71.341	46.991	723.006	449.094	817.388	239.429	-476.048
	1254.85		10427.9	6931.64	5916.9	12287.2	1556.47	2697.08	9675.2	4000.69	10559.2			66.536	424.887	-66.941	48.607	786.378	445.358	824.365	275.029	-490.03
	1257.66		10720.5	7380.42	5626.5	11714.7	1583.85	2886.67	10211	3900.56	10755.4			35.614	511.69	-89.625	70.183	768.681	396.965	794.135	241.186	-515.217
	1260.48		9948.3	7685.25	5567.39	11229.3	1467.3	2856.69	10350.1	3809.11	10612.5			21.141	456.603	-102.309	35.003	703.842	381.616	775.208	192.81	-511.304
	1263.3		9805.68	8269.35	5503.44	10732.1	1493.36	2835.53	10647.1	4024.7	10012.6			31.915	454.902	-134.075	21.498	635.887	411.776	700.174	192.687	-523.518
	1266.12		9840.09	9047.31	5676.03	11058.2	1522.18	2788.19	10612.3	4453.15	9262.61			73.183	514.457	-56.879	49.371	661.915	449.672	683.01	184.959	-534.411
	1268.94		9332.11	9329.58	5631.33	11381.8	1557.39	2683.8	10415.5	4515.47	9256.31			53.28	545.826	-113.382	43.674	725.436	444.053	686.618	172.479	-504.77
	1271.76		8766.91	8901.42	5436.66	11609.5	1579.91	2587.06	10038	4331.42	9401.97			88.403	503.483	-127.372	77.106	645.384	446.793	672.545	147.011	-495.854
	1274.58		7952.1	8337.92	5680.71	11534.1	1618.17	2470.13	9693.11	4213.02	9758.5			25.774	476.761	-103.749	82.944	591.657	458.512	650.099	151.967	-445.663
	1277.4		7939.78	7822.94	5766.52	11565.5	1714.72	2368.55	9567	4293.47	10389			47.58	446.687	-35.891	110.305	597.957	467.953	656.8	90.538	-439.489
	1280.22		8419.82	7360.83	5738.65	11476.3	1721.76	2342.8	10216.6	4581.49	10806.8			39.48	520.109	-101.583	101.45	598.073	468.312	660.408	108.451	-451.92
	1283.04		8381.98	7161.37	6228.93	11523.3	1777.29	2397.91	10773	4833.7	11162.5			19.278	535.837	55.814	96.937	593.657	415.366	680.422	161.181	-421.344
	1285.86		8926.44	7214.99	6618.05	11177.3	1824.33	2470.27	10875.1	4947.51	10560.4			46.49	525.739	25.817	129.85	618.989	438.379	658.548	167.732	-394.107
	1288.68		9208.1	7381.49	6617.08	10939.9	1891.51	2495.74	11624	4873.46	10049.1			73.57	503.441	-59.305	128.595	625.799	473.255	598.58	135.107	-400.193
	1291.5		9445.08	7421.35	6410.57	10885.6	1967.78	2498.93	12624.9	4585.95	9623.17			58.866	546.318	-134.099	138.286	562.031	486.481	563.543	167.721	-453.41
	1294.32		10166.8	7543.95	6014.49	10886.1	2015.23	2638.99	12797.5	4360.89	9133.68			36.588	590.973	-184.388	97.106	518.367	488.586	574.829	167.621	-505.95
	1297.14		10612.5	7264.06	5663.5	10981.2	2117.37	3065.37	12053.3	3862.26	9278.57			24.276	592.345	-186.71	155.725	450.41	502.902	557.906	206.855	-513.675
	1299.96		10648.2	6771.75	5577.62	11098.6	2139.35	3551.93	11697	3515.84	9697.86			34.597	543.235	-147.625	171.692	485.551	513.723	678.871	179.313	-533.652
	1302.78		9819.73	6373	5227.72	11084.3	2092.27	3610.11	11660.6	3200.33	10570.1			-9.509	463.693	-73.436	134.339	537.983	482.388	741.341	198.785	-505.352
	1305.6		9411.58	6357.27	5173.33	11162.6	2076	3453.22	11352.5	3026.67	11061.5			-20.921	487.735	-19.942	131.143	456.789	479.117	625.872	261.218	-506.938
	1308.42		9319.23	7055.64	4796.69	11337.6	2026.74	3299.34	10909.5	3061.27	10793.9			-28.964	550.695	-14.628	131.709	411.213	421.303	542.065	218.861	-488.01
	1311.24		9650.22	7882.05	4615.1	12037	1924.81	3155.52	10254	3201.8	10197.9			16.845	546.992	-38.68	78.811	412.275	493.825	536.832	184.755	-445.14
	1314.06		10203.2	8278.17	4742.51	13035.8	1905.02	3145.3	9885.41	3430.56	9696.44			28.297	405.129	-0.745	150.475	437.096	476.755	593.927	200.337	-495.208
	1316.88		10765.1	8272.32	4954.06	14543.8	1909.43	3145.27	10220.4	3520.45	9583.35			-6.634	475.789	40.007	69.716	366.89	433.18	652.769	245.938	-507.346
	1319.7		11361.7	7557.08	4970.53	15558.8	1867.48	3031.86	10452.1	3567.67	9721.22			1.575	541.829	70.755	124.705	387.14	428.447	704.384	291.311	-526.595
	1322.52		12116.8	6456.17	4899.51	15719	1833.06	2932.99	10108.2	3702.07	9943.9			56.968	491.691	90.057	145.212	395.304	404.525	645.144	304.58	-544.22
	1325.34		12426	5717.07	4831.27	15719	1805.97	2771.89	9892.52	3873.01	10105.6			51.548	500.998	82.067	104.404	375.003	415.353	676.303	285.826	-544.764
	1328.16		11947.3	5412.48	4833.07	15579.8	1790.71	2518.64	10084.5	3899.62	10211.9			2.419	487.602	91.795	118.168	356.129	399.471	666.276	274.801	-564.996
	1330.98		10999.2	5434.12	5118.44	14665.3	1738.33	2360.17	11637.4	3920.19	10588.4			8.992	507.875	92.053	103.017	346.234	430.506	588.447	270.278	-521.608
	1333.8		10530.9	5736.58	5403.53	13747.5	1788.14	2316.33	13563.9	4018.41	10882.7			39.574	513.22	31.317	53.756	398.399	444.69	531.643	261.204	-450.034
	1336.62		10722	6547.63	5436.86	13532.7	1804.93	2495.7	12981.4	4185.36	10650.6			28.361	480.109	-33.136	76.829	410.726	500.04	622.294	246.897	-535.861
	1339.44		11062.5	7298.49	5101.05	13641.8	1805.32	2798.58	11211	4254.4	10467.7			4.566	471.733	-26.467	48.725	385.035	553.776	571.249	249.295	-518.586
	1342.26		11131.1	7617.17	4785.12	13848.7	1848.24	2933.06	8995.51	4348.76	9965.07			6.948	471.493	23.45	56.814	389.552	604.586	523.66	258.394	-473.703
	1345.08		10837.1	7339.04	4750.8	13701.7	1902.02	2864.07	8952.4	4362.62	9555.4			-30.741	517.014	61.888	66.32	431.409	632.552	545.836	251.055	-497.176
	1347.9		10342.4	6395.9	4978.02	12981.7	1947.77	2600.02	9270.01	4222.23	9066.39			-19.459	448.554	65.555	73.496	398.913	653.736	578.702	237.285	-483.454
	1350.72		9656.46	5623.52	5360.64	12199.2	1950.9	2513.78	9195.28	4376.87	8612.77			-46.75	407.904	16.473	67.396	408.574	638.449	522.74	212.91	-463.598
	1353.54		9301.29	5428.66	6057.78	11356.3	1976.34	2394.83	8410.92	4566.33	8293.36			-42.64	458.589	-22.348	50.102	310.914	651.782	532.834	192.549	-509.381
	1356.36		9573.46	5541.27	7211.7	10855.6	1973.33	2581.87	7277.47	4542.21	8261.17			-43.54	356.184	9.19	74.266	372.206	672.115	545.111	207.139	-583.768
	1359.18		9950.96	5944.94	7861.43	11067.3	2036.67	2936.48	6505.5	4608.73	8540.25			-16.928	483.387	68.668	74.985	367.185	650.765	532.759	215.447	-654.575
	1362		11004.6	6324.46	7522.2	11271.1	2129.88	3202.06	6445.39	4528.14	9157.82			-2.429	475.68	175.639	46.145	334.234	543.548	491.145	201.338	-680.758
	1364.82		12011.6	5928.62	6559.06	11482.4	2178.74	3443.04	7086.48	4304.42	9584.31			-9.71	428.757	58.098	38.066	363.814	523.812	519.927	132.781	-697.083
	1367.64		11934.8	5193.2	5894.79	11396	2192.63	3160.32	7882.9	4245.09	10018.3			-10.833	411.251	128.191	54.68	398.006	593.125	463.625	174.5	-653.023
	1370.46		11363.4	4898.32	5525.08	11446	2265.63	3294.03	8655.82	4285.23	10342			-39.859	465.99	49.137	32.956	361.46	568.124	452.527	221.469	-648.478
	1373.28		10834	4793.66	5501.59	12013.1	2347.74	3302.92	9641.04	4322.06	10887.5			-33.39	504.788	12.035	36.109	327.718	682.939	450.876	224.774	-659.761
	1376.1		10326.4	4750.46	5433.34	12814.4	2351.7	3303.59	10114.2	4130.96	10995.2			-10.11	484.263	106.233	23.599	329.779	675.124	407.821	140.448	-606.678
	1378.92		10196.4	4782.07	5317.73	13978	2350.92	3074.39	9879.11	3852.5	9725.96			-52.195	520.005	101.729	43.452	310.684	653.093	396.265	195.161	-597.261
	1381.74		10644.9	4770.62	5232.81	15606.8	2320.17	2973.32	10224.9	3918.47	8452.6			-53.478	547.956	117.774	19.845	329.982	692.392	370.673	237.841	-622.556
	1384.56		11363.1	4680.81	5041.23	15719	2319.43	2841.85	10629	4211.07	7833.65			-44.689	563.306	145.789	-32.237	385.742	719.075	430.931	170.966	-619.363
	1387.38		11475.2	4639.81	4878.23	15719	2299	2779.87	10630.7	4761.06	7328.76			-36.94	489.96	209.028	-9.142	413.801	618.777	546.083	192.165	-622.732
	1390.2		11112.2	4714.13	4791.54	15719	2301.55	2834.47	11528.8	5161.54	7589.68			-30.92	569.109	238.289	-17.225	347.585	599.667	505.462	270.039	-597.151
	1393.02		11076.4	4732.26	5017.63	15480.1	2292.53	2891.95	12918.1	5405.65	8164.44			-63.883	565.408	222.355	-3.01	348.567	671.094	468.619	232.947	-516.892
	1395.84		11187.1	4625.19	5409.45	14010.4	2349.25	3001.95	13070.9	5380.27	8502.53			-64.255	533.684	175.218	3.447	373.004	720.166	562.16	145.69	-555.36
	1398.66		10699	4600.42	5810.04	12284	2469.73	3173.9	11433.9	5220.31	8706.01			-51.393	410.412	201.401	2.245	344.057	645.429	555.957	182.329	-593.963
	1401.48		10192.6	4737.87	6646.16	11031.2	2427.52	3080.16	9564.59	5100.43	8629.93			-29.858	437.174	232.07	-4.923	323.765	673.154	524.375	180.84	-589.315
	1404.3		10037.6	4832.74	7943.71	10353.7	2222.98	2852.01	8295.31	5224.8	8351.29			-31.618	478.816	199.187	-14.853	359.007	697.872	486.156	147.454	-611.787
	1407.12		9427.89	4792.01	8218.68	9965.97	2025.12	2666.8	7804.71	5051.01	8233.49			-45.691	507.359	147.657	-39.443	351.409	659.31	442.759	191.725	-647.386
	1409.94		8889.45	4656.77	7909.78	10130	1984.92	2564.93	8050.25	4775.19	8102.58			-5.094	495.572	158.517	-21.515	349.507	654.016	376.163	182.066	-527.733
	1412.76		9214.39	4678.95	7225.27	10878	1860.7	2489.87	8554.02	4517.94	7971.87			-86.083	489.864	234.151	15.579	297.164	539.193	362.298	179.263	-585.934
	1415.58		9735.4	4830.81	6553.51	11601.6	1898.63	2532.47	9573.53	4388.74	8066.78			-47.179	460.403	230.859	-10.607	312.952	424.104	364.279	203.655	-543.768
	1418.4		10424.2	5473.08	6155.84	11147.8	2049.53	2596.07	10543	4218.89	8544.8			2.768	465.097	248.566	-1.809	373.508	443.243	329.858	192.751	-532.792
	1421.22		10575.5	5829.05	5760.67	10291.9	2073.02	2713.8	10305.4	4007.5	9088.95			-29.09	408.912	221.697	-26.529	400.464	374.675	349.124	178.027	-546.341
	1424.04		10491.7	5946.46	5509.47	9788.12	2141.49	2763.78	9880.26	3868.65	9631.42			-43.023	412.465	193.865	-27.057	431.354	340.605	313.236	180.123	-533.558
	1426.86		10594	5961.21	5241.01	9656.04	2187.15	2763.78	9990.28	3789.59	9652.35			23.785	353.394	199.507	-10.91	442.451	547.009	211.231	210.51	-549.877
	1429.68		10656.8	5806.12	5130.79	9862.01	2241.77	2889.14	10889.3	3890.21	9600.01			-4.484	385.766	188.813	39.27	415.813	559.85	177.181	188.775	-549.735
	1432.5		10546.4	5659.77	5041.96	10162.9	2171.66	2859.68	10728.3	3908.32	9516.84			-16.394	370.812	193.048	-17.928	388.991	470.891	175.443	199.84	-568.525
	1435.32		10270.4	5490.16	4959.86	10199.8	2170.4	2691.74	9915.67	3747.18	8991.44			-15.142	398.998	212.894	-6.309	394.081	512.864	223.876	153.827	-522.988
	1438.14		9785.81	5342.86	5060.4	10251.9	2084.97	2611.17	8348.15	3717.49	8721.51			-27.922	364.705	274.565	-40.212	441.012	518.512	272.584	164.005	-503.703
	1440.96		9591.95	5192.76	5024.63	10527.7	2180.51	2529.19	7552.21	3841.64	8897.57			-11.117	393.315	334.882	-11.295	385.842	593.295	305.374	162.906	-527.776
	1443.78		9560.99	5049.51	5130.88	10535	2239.67	2578.56	7318.72	3717.17	8907.35			-14.2	382.204	214.831	-51.12	402.007	617.379	360.803	163.23	-543.146
	1446.6		9679.51	4858.96	5421.25	10100.7	2304.95	2716.88	7300.26	3768.87	8694.67			4.619	382.424	131.183	-62.589	416.017	579.588	326.495	129.698	-535.056
	1449.42		9676.9	4849.23	5805.83	9862.48	2230.74	3006.34	7240.95	3862.67	8313.61			3.354	418.03	224.015	-31.508	407.744	510.842	251.655	143.594	-511.02
	1452.24		9448.42	5018.88	6233.73	9941.82	2191.3	2903.79	7114.09	4282.89	7998.78			-18.776	400.125	142.142	-60.168	373.361	453.766	212.891	156.035	-524.74
	1455.06		9187.4	5218.75	6474.41	10373.8	2054.28	2738.75	7127.12	4932.78	8152.08			-29.318	350.329	231.258	-66.218	357.264	449.716	234.18	149.618	-612.624
	1457.88		9020.63	5038.97	6359.09	11245.4	2166.26	2488.56	7262.98	5421.56	8208.5			3.12	347.725	179.407	-87.064	382.774	474.882	276.95	148.282	-623.586
	1460.7		9222.34	4511.63	6487.43	12874.6	2103.45	2367.77	7319.1	5599.34	7701.73			-0.915	302.469	243.634	-71.329	422.149	470.213	242.307	152.246	-600.193
	1463.52		9568.37	4231.11	6260.96	14196.2	2085.45	2281.07	7086.37	5474.6	7376.49			18.23	243.396	268.416	-114.996	395.506	485.764	176.769	94.543	-606.823
	1466.34		9875.52	3828.88	5982.83	14404	2245.92	2502.55	7241.4	5137.31	7481.14			65.554	416.207	274.345	-62.51	378.84	519.769	169.17	175.95	-583.754
	1469.15		10054.7	3641.68	5523.9	14150.9	2377.99	2535.92	8138.89	4818.81	7771.3			31.605	354.77	207.159	-47.628	391.913	505.22	246.776	209.176	-589.761
	1471.97		10346	3746.2	4988.83	13425	2453.53	2595.31	8896.01	4399.19	7932.01			-14.204	301.088	163.545	-56.261	407.975	472.1	225.025	194.419	-580.78
	1474.8		10430.5	3825.2	4866.57	12200.9	2523.22	2681.28	9152	3963.7	8262.3			7.49	348.483	166.465	-96.563	358.716	449.034	240.495	134.249	-644.397
	1477.62		10622.6	3977.74	4903.99	11129.7	2488.98	2765.5	9155.47	3685.77	8620.9			24.412	407.836	145.378	-82.335	352.708	469.192	236.904	116.516	-654.122
	1480.43		11094.1	4108.66	4994.68	10581.8	2630.67	2809.87	8923.69	3981.22	9095.77			8.049	415.056	126.65	-29.977	365.539	452.82	253.656	85.456	-735.654
	1483.26		11288.4	4166.42	4994.18	9952.3	2600.81	2846.68	8613.23	4002.05	9282.51			21.002	414.282	106.634	-51.997	342.592	399.947	254.842	155.139	-604.672
	1486.08		10795.5	3988.03	4842.94	9593.12	2533.33	2899.96	8590.71	4433.48	9313.32			21.73	436.346	96.376	-87.243	339.519	427.683	227.028	153.222	-610.607
	1488.89		10478.8	3848.57	4650.73	9190.62	2532.95	2938.21	7976.67	4367.95	9179.22			-11.03	400.148	37.491	-27.871	296.43	416.948	172.266	196.877	-619.645
	1491.71		10374.8	3762.84	4680.08	8594.72	2399.62	2948.27	7820.65	4059.74	9247.24			-7.09	398.118	20.222	-49.163	273.315	399.618	161.552	261.21	-603.765
	1494.53		9856.54	3648.14	4936.19	8185.29	2296.36	2920.61	7757.09	4377.55	9648.73			-15.34	421.902	47.309	-39.163	253.945	426.854	133.871	209.091	-597.621
	1497.35		9032.27	3523.97	4973.22	8226.66	2271.11	2814.6	7624.54	4974.44	9862.46			-56.356	391.95	56.153	-16.991	260.721	341.867	111.934	194.179	-603.515
	1500.17		8695.95	3793.81	4904.46	8479.09	2254.19	2654.26	7544.85	5639.68	9547.89			-67.619	418.015	49.497	-44.963	243.289	329.049	84.228	133.058	-585.666
	1502.99		8112.53	3990.4	4577.52	9208.01	2413.45	2615.13	7335.83	6035.79	9098			-50.422	458.174	67.821	-69.477	251.637	338.43	123.038	49.997	-587.309
	1505.81		7854.6	4065.68	4241.12	10323.2	2722.75	2676.57	7364.25	5997.69	8743.58			-56.411	419.021	85.174	-40.323	266.988	371.862	76.913	59.979	-527.067
	1508.63		8153.62	4070.23	4013.12	10971.1	2887.91	2750.15	7214.66	5801.35	8669.26			-23.958	450.881	66.057	-23.768	240.624	367.604	49.332	135.273	-509.478
	1511.45		8474.08	4161.09	4000.82	10610.1	2972.65	2894.92	6923.69	5642.99	9071.05			-37.078	459.419	93.856	-28.534	289.874	346.514	96.851	142.719	-520.095
	1514.27		8147.54	4303.72	4081.73	9949.42	3115.65	3001.16	6770.4	5359	9264.05			-18.859	449.881	50.648	-17.845	247.481	374.802	114.605	140	-483.298
	1517.09		8087.76	4309.57	4109.67	9811.16	3101.45	3019.17	6520.66	5124.98	9487.16			-27.53	423.748	33.275	-62.31	240.471	369.389	89.12	124.923	-452.295
	1519.91		8080.56	4218.24	3942.56	10576.3	3093.35	3103.36	6436.89	4682.49	9275.65			-32.858	340.321	14.141	-21.024	220.675	394.233	102.293	129.873	-519.285
	1522.73		7839.95	4253.78	4034.18	11370.6	3068.15	3037.96	6421.64	4051.81	9238.32			-51.77	304.132	-51.273	-13.715	223.552	358.158	87.323	143.937	-579.026
	1525.55		8036.9	4256.27	4313.99	10622.7	3108.68	2870.38	6452.16	3680.95	9422.36			-18.59	380.937	-111.858	-37.868	277.435	455.674	114.924	181.145	-600.367
	1528.37		7963.66	4344.83	4551.87	9978.67	3213.38	2737.93	6291.11	3580.74	9155.65			-23.262	356.603	-15.378	-5.406	275.486	438.707	117.261	176.071	-622.861
	1531.19		8197.72	4601.47	4450.76	9671.86	3226.9	2513.94	6099.47	3424.03	9250.36			-43.878	453.155	32.101	13.508	278.861	372.595	98.37	181.299	-620.031
	1534.01		9205.02	4995.8	4331.26	9472.4	3257.65	2510.98	6041.08	3181.38	9650.88			-31.037	418.278	-82.071	16.832	306.844	515.818	97.242	203.197	-617.352
	1536.83		10482.9	5401.23	4370.41	9160.03	3373.8	2516.52	6448.83	3305.03	9648.24			-54.914	456.89	-1.974	0.994	331.729	573.018	57.673	225.885	-592.731
	1539.65		10840.4	5972.27	4232.44	8710.06	3513.66	2630.26	6977	3521.35	9048.45			-45.508	380.79	41.261	-11.993	349.484	522.626	-3.779	241.873	-575.441
	1542.47		10875.7	6036.51	4025.13	8174.3	3515.4	2799.09	7384.33	3602.44	9347.65			-44.907	329.313	28.006	52.055	334.869	553.097	44.185	203.775	-533.338
	1545.29		10294.2	5748.46	3767.51	7618.35	3657.42	3169.16	7781.2	3810.57	9968.44			-59.577	371.24	24.46	96.024	291.796	634.112	97.737	190.113	-552.611
	1548.11		9753.04	5466.18	3642.89	7599.68	4017.23	3521.17	7800.19	3795.78	9981.71			-60.947	426.964	-39.817	10.884	349.753	581.013	21.059	244.811	-556.812
	1550.93		9429.34	5615.99	3666.49	7681.43	4318.4	3840.46	7373.58	3899.12	9770.91			-75.215	413.411	-49.222	29.99	323.862	489.007	-22.063	253.174	-519.21
	1553.75		9326.42	6121.27	3673.29	7890.53	4599.24	4047.5	7058.28	3999.07	9481.88			-70.325	396.617	-9.403	33.002	318.721	469.225	-18.335	245.823	-531.028
	1556.57		9468.1	6303.04	3784.51	7922.65	4710.34	4087.18	6732.06	3911.56	8941.6			-70.8	366.373	-21.077	52.339	316.16	512.661	21.516	201.404	-631.108
	1559.39		9620.03	5912.86	4076.99	7859.82	4584.9	4094.15	6601.58	3833.74	8575.77			-70.371	343.297	-120.483	8.918	267.402	479.431	62.27	232.388	-548.889
	1562.21		9837.9	5583.5	4331.2	7652.27	4495.3	4115.86	6354.65	3803.12	8318.96			-86	401.375	-180.536	-34.276	325.997	491.741	49.596	232.211	-568.003
	1565.03		9885.72	5302.61	4708.68	7248.01	4636.29	4017.94	6389.3	3792.01	8140.32			-88.89	432.681	-152.525	-9.104	271.082	468.837	100.018	238.245	-619.966
	1567.85		9518.32	4937.06	4825.32	6843.3	4649.18	3827.4	6985.98	3934.61	8302.9			-65.116	355.124	-180.247	-12.571	282.863	410.877	112.288	187.811	-662.821
	1570.67		9162.75	5039.44	4662.54	6630.96	4503.18	3533.32	7481.28	4162.88	8426.18			-82.966	370.815	-179.296	-3.734	294.913	424.216	81.608	97.195	-613.886
	1573.49		8987.15	5440.15	4465.42	6743.22	4361.44	3196.95	7714.1	4637.16	8955.38			-36.531	340.436	-177.236	28.906	258.45	439.502	54.783	160.07	-580.842
	1576.31		9201.06	5651.21	4216.13	7339.28	4404.54	2992.15	8098.79	4799.2	9509.79			-49.894	358.427	-157.222	37.697	247.917	432.899	19.113	172.247	-551.589
	1579.13		10131.2	5428	4045.57	8138.86	4371.87	2970.42	8503.06	4644.91	9656.06			-46.782	275.726	-165.206	9.421	227.796	400.498	11.353	183.562	-527.468
	1581.95		11128.1	5389.23	4052.98	8746.3	4466.14	3214.81	8452.48	4500.51	9134.35			-56.601	274.261	-84.96	16.438	247.557	415.807	71.41	244.693	-480.281
	1584.77		11600.8	5921.89	4083.46	9279.1	4551.8	3503.83	8052.09	4418.44	8500.84			-15.647	265.951	-46.717	17.217	323.513	474.5	71.926	167.92	-537.025
	1587.59		11177.9	6354.69	4340.4	9073.91	4434.43	3680.51	7741.12	4011.9	8277.39			-44.229	241.553	-124.681	30.059	241.514	453.552	60.455	236.494	-546.584
	1590.41		10955	6325.93	4623.6	8699.17	4502.33	3461.15	7390.97	3846.85	8082.78			-49.805	219.772	-136.082	5.055	230.532	456.225	52.122	262.054	-616.524
	1593.23		11136.5	6111.21	4554.07	8439.71	4635.94	3232.85	7222.66	3855.32	7666.23			-8.782	279.095	-174.085	-8.948	284.077	432.722	30.203	244.928	-680.972
	1596.05		10372.5	5795.69	4536.59	7894.23	4569.34	2969.29	7176.61	3786.05	7309.55			-43.273	293.86	-81.756	-4.408	332.729	423.417	-18.818	180.514	-704.843
	1598.87		10174.7	5351.73	4425.39	7577.8	4432.57	2862.6	7406.62	3823.23	7598.65			-30.144	242.658	-89.574	14.378	302.464	359.279	-26.994	155.562	-728.39
	1601.69		9966.97	5089.53	4378.22	7585.85	4588.17	2831.11	7456.18	3769.64	8173.72			-10.951	192.894	-88.859	36.434	248.4	330.432	0.405	162.976	-745.058
	1604.51		9555.92	5129.14	4386.01	7580.39	4668.28	2704.53	7137.34	3699.55	8286.24			-3.761	217.848	-19.098	50.166	362.183	327.523	21.903	235.179	-761.071
	1607.33		9795.78	5505.85	4419.03	7567.85	4598.1	2702.67	6815.94	3817.5	8224.19			-45.264	251.467	-45.296	45.378	323.823	334.727	9.01	197.608	-762.411
	1610.15		10234.5	6257.4	4478.13	7623.49	4561.49	2742.17	6678.52	4064.68	7754.29			-42.238	226.766	-82.962	20.981	265.84	410.781	7.077	227.484	-692.205
	1612.97		10251.2	6798.02	4614.63	7701.89	4533.42	2778.07	6415.05	4099.66	7530.73			9.813	240.79	-166.128	10.6	265.999	409.411	18.386	239.273	-665.519
	1615.79		9916.2	6886.81	4572.66	7737.4	4417.72	2884.57	6256.92	4002.77	7021.29			27.094	233.653	-135.204	9.069	286.119	365.343	22.387	243.751	-717.582
	1618.61		9758.31	6695.55	4455.98	7662.08	4317.41	2918.99	6113.05	3778.41	6707.2			1.216	199.318	-32.717	-9.688	253.941	394.542	16.216	216.868	-742.979
	1621.43		9780.03	6230.87	4495.59	7403.72	4288.69	2912.05	6032.18	3729.1	6480.68			9.303	221.965	-33.34	12.769	246.082	382.785	-36.261	175.912	-751.548
	1624.25		10207.1	5884.94	4468.42	7612.11	4290.3	2887.45	6393.35	3656.7	6563.02			-1.869	210.392	-26.627	40.753	241.661	379.158	-79.582	208.009	-710.879
	1627.07		10446.2	5958.74	4383.06	7690.34	4305.17	2820.93	6973.82	3574.7	6631.78			10.283	197.494	-68.212	24.892	284.207	417.303	-38.379	212.305	-637.047
	1629.89		10469.7	5800.22	4152.73	8150.97	4507.45	2826.55	8457.34	3338.87	6769.4			-16.862	208.332	-103.103	33.579	327.976	454.823	-1.534	168.463	-645.952
	1632.71		10873.8	5634.21	3913.32	8251.65	4441.47	2853.77	10181.8	3355.53	6950.69			-21.413	160.298	-42.063	19.875	315.868	428.888	9.587	142.062	-658.755
	1635.53		10652	5516.36	3886.85	8002.68	4436.69	2834.1	10722.7	3215.74	7183.82			8.749	154.719	-18.567	59.307	332.548	424.747	-2.875	147.907	-615.987
	1638.35		10299.3	5188.53	4020.36	7416.17	4545.27	2801.49	10846.1	3406.53	7222.22			-14.517	116.724	4.183	38.008	340.005	370.861	-42.485	128.473	-623.411
	1641.17		10042.4	5007.25	4032.35	7304.33	4737.21	2818.73	10031.1	3552.84	7146			-3.036	175.604	31.925	14.383	318.65	421.756	-24.221	156.441	-731.557
	1643.99		10356.3	5574.75	4042.5	7325.68	4776.17	2973.47	10111	3604.7	7136.77			8.598	194.402	-10.551	14.777	388.459	396.235	-7.825	198.075	-731.481
	1646.81		11159.8	6295.38	4158.91	7365.57	4726.5	3244.04	10372.7	3521.7	7033.6			-14.246	136.157	-13.609	57.132	371.848	387.236	11.427	196.434	-703.462
	1649.63		11342	6638.14	4281.27	7304.18	4626.37	3633.03	10527.8	3628.82	6791.11			-27.612	178.37	-23.475	74.553	338.273	315.184	1.671	185.256	-645.169
	1652.45		11404.2	6805.49	4342.94	7447.91	4329.82	3995.93	9939.3	3771.9	6655.04			-38.889	165.366	-38.074	38.99	386.173	351.906	-26.308	178.53	-629.932
	1655.27		12347.2	6770.08	4562.73	7641.1	4292.58	4298.04	8850.91	3964.72	7093.49			-15.667	138.843	-30.393	23.951	371.204	341.747	-45.281	204.212	-584.604
	1658.09		13589.1	6485.33	4543.28	8043.04	4487.65	4461.22	8303.74	4211.69	7898.96			11.164	206.932	-11.516	51.916	358.927	276.558	-39.769	153.454	-644.942
	1660.91		14023.2	6725.41	4419.55	8702.81	4615.51	4168.1	7883.59	4326.91	8282.81			-15.758	275.013	5.015	80.333	389.07	293.618	-6.604	104.673	-673.266
	1663.73		13234.8	7269.84	4170.53	9351.43	5150.38	3800.12	7204.8	4436.18	8060.39			-44.839	239.273	-42.571	72.534	418.076	322.187	-7.02	173.209	-644.086
	1666.55		12333.5	7156.16	3932.11	9850.83	5564.83	3578.15	6764.74	4433.71	7830.78			-29.913	200.333	-82.237	52.687	472.38	320.086	-58.927	139.817	-628.253
	1669.37		11620	6631.96	3854.43	9874.87	5611.91	3579.59	6502.99	4110.03	7892.62			16.566	237.656	-83.639	29.539	529.406	340.287	-45.586	177.794	-622.161
	1672.19		11043.3	6330.64	3862.68	9864.7	5154.83	3501.08	6486.75	3644.39	8222.37			-5.108	273.596	-76.661	71.305	526.205	369.701	-29.073	183.033	-595.954
	1675.01		10871.5	6256.19	3907.61	10134.2	4930.34	3470.11	6886.09	3515.2	8026.84			-29.429	324.677	-27.634	62.394	460.587	381.107	-58.798	151.003	-647.375
	1677.83		11086	6152.72	3986.3	10094.6	4718.02	3600.66	7275.78	3218.53	7461.32			-64.533	342.777	-14.84	94.847	445.397	350.471	-58.604	186.115	-645.073
	1680.65		11585	5955.29	4213.2	9849.17	4730.72	3467.25	7284.05	3171.04	6522.49			-25.297	352.229	-66.075	80.164	442.723	330.958	-60.906	119.098	-602.851
	1683.47		11929.6	5714.3	4684.75	9113.04	4867.83	3284.74	7065.31	3375.9	6114.08			-36.196	319.239	-19.014	44.462	446.886	276.503	-60.542	193.867	-582.286
	1686.29		12223.9	5555.12	5221.73	8443.28	4965.73	3073.01	6511.55	3426.41	6392.65			-46.434	225.118	-47.916	24.744	424.641	297.929	-45.098	138.466	-654.451
	1689.11		12802.7	5642.36	5414.7	8117.59	5149.02	2942.71	5895.51	3518.42	7192.03			-50.05	231.091	-131.35	-3.284	415.471	334.873	-36.505	117.986	-669.334
	1691.93		12967.9	5811.55	5282.71	8018.46	5435.69	2798.38	5642.77	3437.52	7738.73			-17.698	285.136	-177.118	11.31	428.135	410.817	-37.688	153.934	-607.476
	1694.74		12737.5	5817.67	4918.32	7940.2	5756.95	2982.72	5582.01	3291.19	7717.03			-6.133	286.167	-98.605	-16.169	415.667	378.786	-73.445	187.178	-621.741
	1697.57		12787.8	5829.13	4212.23	7873.04	5583.61	3170.42	5492.47	3116.31	7552.81			-12.988	270.786	-84.136	-3.181	402.672	338.582	-77.244	173.184	-595.526
	1700.38		12948.3	5883.71	4020.68	7794.47	5931.34	3250.13	5378.99	2878.19	7561.7			-14.585	267.796	-223.075	31.284	399.73	331.218	-43.285	175.252	-580.218
	1703.2		12880.9	6067.64	4165.71	7829.17	6481.85	3139.56	5336.77	2724	7827.04			-14.11	288.031	-178.074	31.867	361.899	327.52	-46.427	153.143	-599.623
	1706.03		12970.7	6157.64	4198.76	7977.26	6591.65	3103.69	5316.26	2747.45	7964.28			-65.944	254.574	-204.703	-6.523	282.82	301.07	-57.043	157.744	-570.38
	1708.85		12862	6016.96	4025.27	8127.69	6714.9	3158.12	5286.21	2807.47	8361.96			-45.839	265.084	-186.914	-25.023	359.014	319.873	-18.011	133.796	-574.976
	1711.66		12613.2	5671.7	3741.87	8149.01	6601.71	3434.09	5196.94	2820.79	8632.14			-74.008	290.035	-218.828	41.15	403.128	329.368	1.128	103.002	-613.387
	1714.48		12234.2	5396.14	3631.97	8221.12	5942.9	3629.81	5265.4	3006.38	9629.17			-67.701	323.085	-228.699	42.189	367.677	312.62	-31.547	172.074	-569.157
	1717.3		11962.2	5376.18	3714.35	8416.78	6008.95	3907.48	5394.87	3132.05	9844.65			-22.833	382.014	-284.312	9.521	349.498	260.342	-66.964	181.566	-639.634
	1720.12		12083.2	5510.82	3726.69	8335.96	6354.32	4047.78	5152.59	3263.73	9536.71			-39.347	368.79	-277.156	36.627	344.224	277.468	-50.088	217.701	-664.461
	1722.94		12862.3	5559.15	3897.06	8327.55	7215.03	3883.94	5132.47	3319.41	8150.09			-15.49	409.164	-204.186	12.774	381.322	358.663	-28.947	248.451	-617.286
	1725.76		13050.1	5546.48	3988.11	8485.31	7775.81	3566.18	5119.45	3268.45	7303.89			6.836	409.117	-119.664	-0.982	401.409	350.839	0.687	179.171	-643.372
	1728.58		13673.5	5848.02	4010.79	8551.36	7597.27	3272.44	5105.96	3142.27	7028.64			-23.643	319.556	-186.27	8.028	415.377	276.081	-6.915	192.044	-611.287
	1731.4		14384.1	5871.55	4195.61	8703.27	6580.78	3101.14	5384.94	3022.4	6938.37			-48.787	378.681	-241.012	6.84	484.03	280.274	-8.178	205.909	-626.349
	1734.22		13901.9	5932.26	4385.52	8669.71	6265.36	3074.52	5794.38	2995.67	6653.3			-34.972	426.198	-271.165	-12.875	495.306	239.415	-12.505	223.57	-594.888
	1737.04		13939.8	6268.8	4533.68	8721.72	5781.7	3088.91	6049.73	3139.54	6286.65			-26.697	409.842	-291.905	-21.945	495.703	345.647	-5.745	167.913	-579.112
	1739.86		13865.2	6435.36	4395.73	8690.66	5785.53	3059.62	6006.64	3133.15	6259.92			-33.515	405.416	-252.079	-23.911	481.296	366.654	-33.195	121.141	-643.907
	1742.68		14136	6932.6	4087.02	8560.94	5946.74	2924.09	5908.14	3122.81	6463.02			-45.011	313.316	-163.011	11.554	442.589	325.251	-64.056	153.177	-588.195
	1745.5		15515.2	7136.91	3692.79	8272.4	5987.18	2905.3	5686.66	3077.37	6748.8			3.482	345.941	-234.674	1.212	463.252	420.358	-67.401	157.428	-574.813
	1748.32		15876.1	6968.59	3427	7775.17	5771.07	2825.35	5496.12	2975.39	7005.28			-16.905	342.47	-324.328	17.045	430.335	362.487	-71.902	169.479	-598.692
	1751.14		15897	6592.95	3372.53	7330.94	5601.51	2797.66	5355.65	2913.25	6731.71			-49.065	338.599	-197.06	-62.178	386.971	322.335	-123.602	132.402	-608.413
	1753.96		15569	6341.21	3361.95	7051	5429.99	2711.51	5337.09	2817	6473.32			-37.641	347.863	-191.259	-27.665	409.819	366.196	-98.478	148.826	-631.839
	1756.78		14821.1	6533.85	3732.48	7056.5	5264.93	2652.67	5650.34	2696.62	6477.74			-53.271	377.931	-317.403	-47.533	383.736	287.214	-93.01	107.564	-631.968
	1759.6		14461.4	6937.25	3730.74	7586.92	5262.31	2899.34	5892.69	2667.81	6420.92			-82.31	383.838	-271.615	-75.915	343.663	275.365	-77.518	86.038	-582.5
	1762.42		14392.8	7255.85	3721.54	8111.12	5370.89	3216.57	5784.48	2728.64	6672.97			22.023	389.303	-313.816	-92.889	316.549	236.28	-10.236	95.146	-603.634
	1765.24		13959.1	7150.27	3837.78	8762.58	5660.27	3469.76	5822.5	2938.82	6630.25			-38.459	406.92	-326.129	-54.938	294.403	270.547	-15.42	114.266	-650.532
	1768.06		14198.1	6578.45	3878.88	8739.98	6000.95	3492.47	5960.89	2934.56	6695.68			-99.394	390.422	-445.755	-37.482	339.633	313.067	-33.472	117.25	-654.453
	1770.88		15057.6	5641.26	3817.83	8696.68	6103.27	3351.25	6061.53	3015.75	6852.31			-90.859	436.557	-389.486	-15.595	358.921	293.369	-2.53	188.751	-635.214
	1773.7		15422.2	5532.61	3672.77	8404.65	6000.99	3260.81	6436.41	3065.13	6585.26			-58.66	352.546	-343.591	15.026	347.732	293.564	12.797	115.862	-613.304
	1776.52		15064.5	5673.95	3612.56	7827.11	5820.95	3137.77	6310.23	3067.58	6600.26			-58.869	343.834	-373.562	-12.088	291.045	306.782	6.963	117.999	-580.783
	1779.34		14848.9	5985.74	3617.55	7346.49	5499.29	3483.11	5917.55	2974.79	6549.49			-37.976	369.075	-352.03	-32.352	291.541	314.997	58.503	155.523	-571.38
	1782.16		15230.1	6439.59	3673.12	7084.31	5641.86	3963.5	5818.06	2980.78	6904.41			-55.865	382.034	-314.985	13.966	285.126	300.007	48.776	166.736	-598.333
	1784.98		15639.9	6766.8	3822.71	6711.89	5904.78	4283.05	5950.23	3102.77	7186.41			-37.302	450.98	-303.877	1.469	241.144	305.316	38.296	93.599	-617.997
	1787.8		15654.7	6633.43	4168	6651.94	6100.36	4296.19	6378.35	3269.26	7301.35			-42.055	377.426	-285.781	36.081	270.602	242.503	33.838	53.448	-623.549
	1790.62		14945.8	6368.67	4008.19	6679.31	6203.7	3944.26	6711.59	3243.98	7682.71			-4.484	400.885	-314.156	-21.649	227.771	245.762	38.514	7.203	-631.086
	1793.44		14278.1	6217.9	3935.34	6806.31	6085.64	3794.49	6952.87	3449.94	7859.24			14.041	381.133	-250.124	-18.505	282.723	263.044	42.937	44.487	-596.863
	1796.26		14018.2	6329.97	3772.76	7082.86	5974.3	3763.8	6605.22	3501.04	8003.72			9.035	386.166	-249.203	-14.82	301.353	263.029	50.104	106.004	-606.008
	1799.08		13434.2	6560.6	3798.85	7165.19	6068.25	3769.61	5938.31	3582.44	7560.17			2.575	354.288	-261.114	7.191	270.365	289.853	90.942	107.024	-664.913
	1801.9		12303.3	6598.27	3729.57	7177.76	6325.64	3738.4	5593.71	3619.34	6860.28			-43.921	347.436	-306.42	-9.232	360.537	326.568	61.47	111.779	-633.662
	1804.72		11599.5	6686.39	3573.18	7203.65	6602.49	3689.92	5671.98	3545.73	7144.98			-69.177	324.708	-333.09	-4.161	382.716	361.444	35.163	105.519	-603.268
	1807.54		11785.6	6990.4	3559.8	7077.99	6598.02	3757.76	5723.25	3474.81	7372.78			-25.976	338.748	-297.135	-25.359	324.014	361.251	33.373	81.317	-606.279
	1810.36		12636	7470.44	3508.15	6958.49	6296	4006.84	5728.57	3541.15	7053.79			-46.759	338.231	-255.684	-23.822	387.205	340.362	88.42	79.616	-620.175
	1813.18		13406.1	8160.28	3543.27	6826.12	5984.27	4147.04	5892.1	3588.23	6637.82			-54.183	285.567	-232.431	-0.171	362.678	326.943	52.131	118.815	-608.618
	1816		14083.2	8831.29	3602.75	6788.81	5867.52	4058.42	6198.9	3759.48	6390.32			-4.007	284.596	-201.262	21.104	411.764	348.703	39.068	159.928	-613.022
	1818.82		14647.9	9038.49	3554.66	6720.31	5864.27	4042.18	6619.65	4065.92	6148.73			-33.698	309.899	-120.771	35.784	378.69	364.728	36.874	147.062	-665.289
	1821.64		14425.6	8741.93	3546.52	6669.41	6015.9	4041.24	6846.64	4185.22	5893.89			29.929	329.006	-229.023	4.73	359.885	344.945	45.406	121.506	-655.758
	1824.46		14293.7	8047.52	3638.53	6632.85	6135.93	4185.99	6867.91	4115.74	5868.82			-27.175	371.071	-291.058	-15.061	393.514	421.558	13.015	153.45	-603.702
	1827.28		14287.8	8012.73	3590.04	6581.92	5939.5	4500.13	6846.42	4013.37	5830.26			-51.459	303.871	-312.01	-13.374	412.145	454.933	15.79	140.598	-588.392
	1830.1		13669.7	8270.54	3453.79	6478.23	5748.67	4567.06	6729.24	4102.89	5735.58			-17.822	265.527	-279.222	-33.953	383.987	347.07	-22.572	103.837	-567.505
	1832.92		14649.1	7986.14	3365.13	6454.19	5730.92	4136.58	6382.85	4116.4	5809.51			9.979	224.948	-312.974	20.894	418.303	325.003	-39.063	129.01	-568.574
	1835.74		15568.4	7538.31	3105.17	6480.52	5744.8	3475.81	5931.35	4098.44	5905.11			39.827	231.527	-307.6	29.705	371.94	357.779	-39.338	148.462	-598.906
	1838.56		15836.6	7233.51	2890.28	6435.01	5658.47	2947.22	5531.86	4111.72	5753.95			4.728	201.097	-307.255	5.044	297.249	361.043	-47.041	108.214	-640.624
	1841.38		15459.2	7460.69	2853.59	6294.71	5529.35	2789.48	5502.11	3934.62	5524.33			-31.401	175.197	-260.927	66.086	324.981	362.235	-57.885	126.887	-659.957
	1844.2		14687.9	7791.27	2843.62	6134.03	5594.81	3121.28	5427.52	3828.48	5619.29			-65.604	120.002	-262.256	70.18	393.844	431.472	-81.465	73.702	-634.577
	1847.02		14134.3	7684.57	2953.62	5944.9	5648.45	3663.69	5791.01	3840.21	6030.19			-77.35	255.251	-369.558	70.989	381.032	401.926	-90.539	99.749	-634.076
	1849.84		13388.5	7033.57	2907.66	5844.55	5810.7	3941.51	5992.29	3748.66	6610.75			-49.278	236.405	-255.942	66.078	333.88	375.533	-61.149	128.469	-698.277
	1852.66		13582.5	6492.71	2863.12	5886.47	5928.95	4389.69	5844.28	3727.87	7130.85			-21.336	218.544	-302.73	48.484	353.202	378.703	-63.144	10.708	-720.567
	1855.48		14245.8	6229.88	2910.2	5789.94	6034.52	4648.68	5851.79	3653.97	7041.18			-56.039	219.278	-273.348	50.852	279.627	396.628	-58.802	61.912	-734.284
	1858.3		14700.6	6325.85	2946.32	5966.86	6264.89	4938.57	5801.33	3625.2	6443.97			-47.104	236.657	-242.37	51.176	323.356	366.78	-105.384	9.105	-738.113
	1861.12		14426.7	6731.24	2985.25	5971.58	6607.27	5304.45	5541.87	3650.38	6071.55			0.239	243.534	-278.812	56.584	299.669	370.733	-84.828	85.033	-740.723
	1863.94		13961.5	6989.26	2933.06	5864.71	7022.14	5422.52	5439.46	3758.75	6157.58			-37.927	245.888	-270.382	33.581	281.196	392.434	-103.452	121.322	-655.247
	1866.76		13745.8	7053.82	3024.62	5959.98	7174.49	5238.1	5488.15	3863.65	6096.98			-26.432	271.078	-320.45	102.301	280.722	438.516	-94.733	85.145	-684.758
	1869.58		13672	7000.47	2953.28	6103.08	6861.59	5116.72	5483.32	3911.13	5783.98			-21.956	296.032	-329.151	89.674	320.905	409.348	-88.655	3.242	-685.312
	1872.4		13381.9	7070.89	2938.74	5981.76	6368.53	4928.06	5375.11	3932.03	5561.86			-0.592	303.417	-339.454	56.951	269.852	413.838	-143.583	-44.456	-715.933
	1875.22		13002.5	7113.09	2937.33	6119.3	6191.2	4832.46	5324.83	3896.61	5407.68			-12.011	329.125	-343.807	56.266	273.035	465.127	-111.735	-4.754	-724.205
	1878.04		13353.5	7722.84	2889.94	6011.5	6165.1	4894.41	5265.56	3821.85	5141.62			6.457	303.258	-297.931	50.115	312.208	450.167	-77.311	6.16	-719.652
	1880.86		13756.8	8934	3016.93	6014.89	6071.24	5174.33	5156.72	4045.93	4993.11			11.436	378.066	-274.821	54.752	304.492	419.927	-93.802	49.198	-696.713
	1883.68		13677.1	9779.64	3111.84	6159.74	5935.38	5552.85	5003.43	4508.26	5160.98			2.628	390.519	-248.378	59.872	369.337	395.612	-104.929	51.894	-714.808
	1886.5		13462.7	10578.7	3072.27	6187.98	5787.12	5921.95	4958.69	4903.37	5549.32			0.265	464.16	-283.397	53.89	322.626	376.069	-127.498	23.095	-633.369
	1889.32		13439.4	10814.3	3328.19	6264.91	5615.11	5781.95	4910.14	5109.82	5661.02			0.141	385.951	-284.581	23.945	325.567	361.369	-121.689	-24.776	-700.132
	1892.14		13684.5	10154.4	3495.49	6570.51	5414.93	5387.63	4771.25	5233.3	5750.5			-7.364	322.816	-283.877	35.207	410.156	446.379	-157.646	13.452	-665.359
	1894.96		14156.1	8931.38	3792.42	6700.12	5304.16	5215.36	4730.97	5066.42	5742.78			-34.851	317.663	-285.434	33.904	352.733	399.161	-205.405	59.967	-628.699
	1897.78		14197.5	7648.29	4008.23	6843.14	5289.21	5171.21	4575.32	4797.52	5734.77			-13.103	314.281	-351.126	63.802	320.638	353.192	-132.136	85.638	-654.957
	1900.6		14022.6	6676.04	4004.9	7130.47	5274.47	5286.03	4596.15	4616.94	5684.01			-13.979	295.552	-336.751	65.416	296.05	353.01	-206.495	44.583	-673.57
	1903.42		13836	6230.56	3822.27	7375.24	5284.34	5544.35	4571.42	4651.62	5675.51			13.115	277.539	-335.787	72.575	327.154	283.698	-298.368	23.585	-673.054
	1906.24		13305.5	5939.89	3499.31	7696.94	5585.04	5613.95	4465.81	4791.31	5752.52			0.958	308.323	-328.046	30.06	275.638	275.007	-290.208	53.792	-677.771
	1909.06		12919.4	5671.54	3215.15	8118.81	6120.71	5587.27	4760.65	5065.04	5884.62			4.159	344.646	-384.367	4.339	209.117	286.901	-343.188	74.836	-691.979
	1911.88		12710	5483.5	3231.97	8070.93	6451.19	5439.87	5164.21	5546.94	5454.61			30.694	347.108	-232.55	51.615	241.33	315.409	-411.086	99.416	-674.827
	1914.7		12463.5	5151.45	3311.51	7657.96	6414.18	5528.13	5378.42	6192.27	5068.33			-15.418	330.793	-299.413	27.855	278.385	315.869	-419.919	89.006	-669.569
	1917.52		11662.4	4970.72	3193.24	7213.99	6012.69	5646.05	5204.8	6607.57	4763.13			-42.001	304.198	-209.398	74.053	286.651	272.016	-383.389	43.448	-693.54
	1920.34		10840.6	5068.69	3071.69	6774.84	5626.33	5637.56	5095.15	7195.38	4617.23			9.248	312.555	-238.182	4.934	246.287	313.194	-324.761	29.954	-709.198
	1923.15		10112.4	5357.15	2815.54	6428.77	5341.67	5774.18	4982.21	7549.6	4596.88			-19.324	363.391	-169.439	59.643	229.59	311.988	-282.823	7.522	-671.594
	1925.97		9833.65	5532.82	3058.32	6330.31	5451.76	5747.5	4773.07	7460.72	4531.62			-14.472	408.738	-150.54	37.66	232.578	268.395	-245.561	37.991	-656.645
	1928.8		9581.11	5161.83	3476.05	6340.52	5424.82	6094.6	4567.2	7626.44	4635.07			-9.214	331.542	-69.267	40.159	197.427	332.352	-257.592	25.856	-696.158
	1931.62		9826.87	4703.03	3900.07	6229.82	5484.76	6306.76	4378.65	7973.98	4966.48			-41.771	333.711	-28.922	74.895	207.216	361.789	-276.363	76.374	-712.441
	1934.43		10258.8	4355.66	4212.57	6318.31	5243.57	6471.54	4099	7995.05	5420.01			-31.713	266.573	11.721	82.026	213.789	294.928	-263.598	14.826	-693.947
	1937.26		10780.6	4252.3	4258.85	6640.66	5296.12	6040.31	4081.77	8394.26	5548.96			15.952	323.017	7.161	52.049	244.871	271.653	-279.87	49.895	-635.546
	1940.08		10879.1	4386.93	4066.3	7022.63	5360.81	5603.26	4188.18	8751.3	5214.21			-2.472	457.412	-51.667	48.634	241.803	314.405	-271.418	26.543	-707.071
	1942.89		10539.9	4701.1	3705.29	7221.63	5522.35	5278.85	4421.02	8860.85	5035.31			-23.782	261.459	-54.297	29.934	280.635	324.492	-228.227	35.387	-682.098
	1945.71		9592.81	5210.93	3482.69	7320.52	5800.87	5017.32	4686.14	9051.38	4920.94			7.057	304.332	-4.59	103.113	222.615	373.618	-263.185	7.995	-735.267
	1948.53		8818.74	5570.15	3358.2	7493.43	6044.24	4697.61	4763.1	9335.5	5016.91			-0.919	340.795	4.366	99.292	237.806	372.567	-205.22	45.877	-692.409
	1951.35		8207.11	5633.48	3156.47	7639.47	5903.2	4611.17	4692.32	9715.69	5082.57			-4.64	315.211	-37.262	125.11	242.246	221.175	-206.786	61.417	-730.257
	1954.17		8537.95	5814.56	3210.71	7435	5585.71	4739.55	4747	9684.87	4895.23			38.625	339.047	-49.125	132.286	275.332	193.533	-218.239	81.297	-732.924
	1956.99		8554.62	5655.53	3345.94	7198.45	5624.72	4614.83	4694.35	9308.9	5010.58			51.858	313.689	-82.382	82.783	315.471	270.162	-157.291	-11.07	-751.381
	1959.81		8547.78	5214.54	3535.28	7034.17	5516.96	4327.27	4710.14	8914.91	5088.74			62.731	352.792	-64.28	139.411	336.766	232.253	-140.491	24.809	-791.118
	1962.63		8488.88	4700.75	3624.07	6900.86	5619.36	4020.94	4989.41	8439.95	4947.98			-1.204	392.566	0.118	112.464	294.13	211.329	-150.597	74.569	-780.314
	1965.45		8086.81	4546.98	3585.31	6764.66	6188.62	3983.72	5324.62	7725.84	5183.44			46.052	361.771	-67.412	81.603	342.293	221.494	-152.06	121.22	-782.46
	1968.27		7249.63	4790.51	3582.94	6701.8	6820.18	4159.1	5326.96	7164.29	5267.37			33.73	393.851	-39.726	92.912	337.995	215.74	-130.934	114.418	-771.986
	1971.09		6448.25	4606.81	3777.66	6744.76	6876.39	4343.26	5605.1	6969.48	5175.71			28.403	437.235	13.497	77.841	346.284	226.806	-101.852	68.644	-767.742
	1973.91		6147.16	4333.99	3813.72	6776.2	6760.85	4269.92	5099.55	6858.63	5393.31			37.868	402.501	-10.99	75.226	420.686	255.464	-119.185	67.781	-699.392
	1976.73		6776.85	4296.28	3891.63	6926.13	6945.25	4209.11	4347.15	6733.32	5300.52			18.636	395.749	-12.674	88.028	377.476	216.641	-116.266	43.552	-705.516
	1979.55		6519.02	4413.09	4108.01	6886.77	7269.6	4307.53	4327.69	6679.34	5623.45			-34.031	371.79	42	61.828	313.1	216.282	-129.413	53.174	-661.406
	1982.37		5408.41	4580.44	3910.47	6823.93	6970.09	4580.7	4360.45	6698.06	5588.18			21.257	325.811	48.54	24.001	345.925	197.918	-128.583	28.675	-697.316
	1985.19		4539.23	4710.28	3504.49	6733.13	6321.12	5079.68	4233.12	6931.21	5313.55			29.916	398.699	60.985	45.343	406.213	224.744	-172.909	42.297	-746.764
	1988.01		4370.55	4811.36	3315.57	6270.18	5924.62	5766.96	4115.21	7095.78	5098.23			18.368	437.519	97.288	47.566	432.173	254.101	-229.81	83.595	-774.758
	1990.83		4496.48	4506.68	3081.76	5787.56	5642.05	6490.27	3976.54	6992.6	5180.43			14.234	327.988	47.12	37.496	401.049	317.14	-276.492	78.018	-722.807
	1993.65		4583.04	4020.24	3113.2	5573.5	5331.05	7159.8	3950.51	6891.5	5192.7			59.196	325.415	239.077	-2.175	346.421	270.483	-244.972	71.229	-722.009
	1996.47		4410.15	3594.5	3036.43	5524.48	5413.07	7193.05	4129.32	7017.41	5189.15			72.086	376.823	137.84	8.734	276.631	307.106	-186.695	55.323	-688.901
	1999.29		4218.71	3245.16	3067.48	5900.42	5515.75	6434.76	4529.16	7119.23	5336			74.845	339.974	273.748	4.518	333.798	293.253	-167.946	55.209	-656.7
	2002.11		4069.51	3126.85	2980.85	6343.98	5436.48	5586	5202.72	7062.04	5344.82			68.619	366.4	225.81	-23.23	356.108	237.619	-166.936	55.116	-622.264
	2004.93		3778.34	3549.69	2945.37	6732.94	5473.14	4988.85	5644.46	6954.83	5348.27			43.896	331.807	138.849	-25.43	339.047	259.819	-223.55	50.046	-613.032
	2007.75		3425.7	4350.8	3079.33	7239.94	5499.58	4750.59	5665.45	6900.49	5307.41			88.405	317.082	49.464	-35.314	336.282	279.438	-183.855	59.102	-666.843
	2010.57		3238.24	4837.04	3440.64	7681.68	5397.54	5098.01	5358.23	7327.49	5174.48			98.26	384.917	121.094	-37.654	361.778	258.141	-109.43	36.47	-620.996
	2013.39		3203.33	4631.34	3891.04	7978.36	5222.69	5578.99	4793.76	7834.71	5037.12			69.39	421.425	75.18	8.701	394.626	290.845	-105.412	3.242	-582.69
	2016.21		3105.33	4096.51	4352.17	8054.39	5040.78	6368	3996.15	8088.27	4787.52			46.564	418.864	70.826	2.849	395.702	267.732	-152.902	37.421	-617.394
	2019.03		3075.98	3550.17	4323.48	7884.09	4890.77	6956.6	3635.32	7966.39	4506.68			84.878	391.251	74.339	-34.713	387.427	261.58	-142.126	43.323	-639.032
	2021.85		2965.23	3115.08	4200.79	7623.78	4917.63	6611.96	3866.35	7708.26	4318.9			27.225	432.368	83.506	-35.301	366.544	222.258	-121.516	36.713	-648.173
	2024.67		2838.65	2839.9	4102.23	7343.49	4996.84	6798.34	4287.6	7806.17	4314.92			9.669	452.143	96.205	-37.707	384.562	217.494	-118.472	-7.633	-671.902
	2027.49		2808.79	2643.35	3882.91	7184.09	4955.77	6761.82	4560.66	7497.2	4491.33			55.967	488.532	74.847	-118.378	413.573	184.248	-75.14	86.398	-679.161
	2030.31		2732.19	2613	3717.69	7226.3	4951.99	6118.58	4584.53	7108.27	4663.42			47.916	397.388	21.895	-103.957	385.068	189.003	-83.032	80.496	-684.408
	2033.13		2565.15	2580.75	3558.11	7761.01	5033.12	5064.75	4539.98	7025.6	4675.71			59.334	393.008	103.011	-91.427	423.665	205.328	-40.128	44.722	-673.475
	2035.95		2417.8	2459.62	3464.05	8041.23	5221.15	4586.37	4357.3	6846.91	4524.09			61.559	363.129	110.648	-82.15	389.538	238.49	-53.538	65.818	-614.878
	2038.77		2401.25	2302.98	3302.38	8114.59	5503.98	4515.63	4174.26	6859.53	4472.57			53.682	277.594	1.232	-103.852	413.207	253.286	-23.782	18.376	-587.433
	2041.59		2313.79	2246.78	3026.34	7966.49	5758.18	4781.12	4347.91	7079.08	4147.19			20.683	404.955	0.672	-118.798	341.95	295.187	-41.804	-16.726	-514.023
	2044.41		2210.08	2056.46	2816.63	7593.08	5742.38	5173.12	4552.09	7210.67	3815.28			17.889	307.979	-2.934	-131.234	364.558	289.126	-35.676	32.785	-561.289
	2047.23		2146.44	1999.77	2718.21	7368.32	5220.22	5412.24	4389.65	7485.73	3626.2			50.991	306.668	-23.074	-130.443	380.865	315.056	-26.211	35.308	-652.589
	2050.05		2023.21	1908.07	2787.89	7273.98	4936.93	5397.49	4055.61	7703.39	3442.46			33.644	401.511	-41.476	-134.7	433.93	310.055	-16.548	60.295	-660.788

## Sheet: panel e right
	x		Left
			EC injections											CA1 injections
	0		-16	228	722	498	582	174	-418	1786	393			2	157	112	69	5	253	148	408	64		135.333	43.0794
	2.82		-53.385	233.169	765.374	461.917	620.372	200.753	-452.077	1775.62	400.688			24.315	223.178	158.531	57.955	12.09	111.971	184.259	390.15	-5.548		128.545	42.3379
	5.64		-36.589	238.898	790.63	571.925	664.011	198.631	-381.782	1761.21	440.087			20.247	226.312	146.352	84.838	57.271	56.823	163.154	307.559	2.169		118.303	33.7492
	8.46		-22.417	240.323	826.765	573.979	688.21	156.068	-366.375	1843.62	555.246			25.631	173.833	182.079	50.265	70.055	65.249	185.639	289.532	60.807		122.566	29.4643
	11.28		-32.785	234.112	758.167	614.943	686.872	126.03	-348.896	1952.22	490.887			26.333	165.522	187.738	31.749	78.994	-27.166	166.864	294.733	72.743		110.834	33.4927
	14.099		-31.031	198.733	749.283	680.671	668.905	154.251	-355.327	1872.27	460.902			44.262	166.872	163.726	25.93	105.415	-31.492	153.49	382.134	113.606		124.883	39.3558
	16.919		-29.932	216.019	795.077	641.092	630.702	193.582	-338.955	2014.73	412.29			49.804	158.761	151.049	53.929	71.961	-37.903	137.403	367.154	171.831		124.888	37.7969
	19.739		-35.425	246.416	867.178	628.879	617.679	195.403	-318.708	2047.98	434.864			26.408	202.164	155.47	100.682	50.978	-27.589	151.735	283.239	96.803		115.543	31.5572
	22.559		-61.227	226.56	897.158	627.382	636.236	184.41	-302.421	2151.02	384.707			18.305	119.422	174.486	117.973	-4.406	-36.957	162.888	264.928	55.597		96.9151	32.4085
	25.379		-32.525	215.477	948.067	651.07	623.793	180.355	-285.765	2011.29	357.461			43.749	146.613	171.147	103.949	55.19	-79.449	150.031	297.354	67.082		106.185	34.7242
	28.199		-15.682	212.479	1007.2	637.448	600.537	217.926	-313.316	2108.46	360.297			-4.813	199.364	175.225	95.354	46.136	-152.523	161.232	299.973	128.929		105.431	43.7033
	31.019		-23.703	227.764	1047.79	669.274	711.708	190.531	-274.231	2118.38	378.237			-22.138	207.49	236.976	115.416	50.154	-144.845	168.932	267.853	159.722		115.507	44.4464
	33.839		-11.372	241.841	1073.9	682.272	729.264	196.113	-283.683	2143.26	411.266			-4.156	196.052	213.904	107.408	61.45	-118.881	161.38	353.187	178.285		127.625	45.5872
	36.658		-17.401	293.884	1130.95	655.839	721.873	242.57	-315.679	2103.39	426.048			-23.749	242.383	222.312	61.983	78.763	-83.033	108.006	264.079	181.851		116.955	40.3186
	39.478		7.589	244.594	1060.68	650.204	725.06	219.282	-358.874	2124.44	406.03			-58.348	308.69	203.381	139.703	93.755	-113.534	100.127	332.056	118.609		124.938	49.3182
	42.298		4.442	301.008	1150.21	733.667	667.843	245.976	-303.75	2062.9	452.174			-25.605	197.212	150.465	166.708	86.759	-68.818	107.451	334.268	173.706		124.683	40.1014
	45.118		17.917	293.274	1162.56	768.642	610.366	300.208	-284.884	2066.28	447.376			-44.144	183.233	168.142	108.44	56.073	-51.891	86.663	293.215	159.826		106.617	36.9149
	47.938		14.996	309.81	1203.05	721.355	582.336	274.665	-289.168	1848.02	461.125			-57.319	236.1	184.004	53.156	54.631	-64.88	96.547	313.839	125.797		104.653	42.1599
	50.758		5.799	315.073	1253.56	744.942	505.245	285.864	-350.741	1966.46	503.833			-67.487	243.465	106.043	61.524	43.311	-86.084	155.089	315.42	160.079		103.484	44.2425
	53.578		-6.23	341.383	1286.95	701.544	550.878	293.191	-341.233	1853.47	529.525			-73.012	264.676	188.576	131.441	35.641	-123.96	123.059	340.299	189.975		119.633	50.427
	56.398		17.224	383.076	1267.24	772.125	591.596	294.54	-388.746	1894.18	479.755			-72.274	245.114	178.362	154.97	55.569	-108.099	44.348	323.299	195.079		112.93	47.9689
	59.217		30.288	465.674	1283.02	763.89	580.057	299.82	-334.833	1899.38	468.482			-46.788	153.157	199.94	147.505	-31.998	-91.083	49.932	292.978	193.933		96.3973	43.9392
	62.037		27.549	570.491	1371.79	773.251	608.234	225.07	-333.77	1955.86	595.34			-49.518	193.185	210.172	165.777	102.652	-109.579	17.55	322.967	148.192		111.266	45.5104
	64.857		60.097	755.571	1562.94	865.831	639.476	281.222	-315.76	1896.51	613.681			-61.508	189.627	261.097	143.705	164.267	-32.126	-23.587	350.797	122.811		123.898	46.7144
	67.677		72.128	876.074	1659.65	837.556	659.13	287.699	-262.424	1757.16	695.722			-48.04	220.033	306.229	173.708	171.092	2.736	-52.9	311.866	200.846		142.841	47.2462
	70.497		88.734	991.491	1718.45	804.012	695.497	285.9	-282.814	1807.32	682.911			13.162	215.926	273.693	137.073	178.405	1.345	21.96	348.989	234.096		158.294	41.4807
	73.317		43.503	1068.47	1438.23	821.896	695.519	316.802	-232.302	1806.68	695.405			100.251	176.838	330.808	158.861	207.877	18.131	92.22	331.459	196.988		179.27	34.8544
	76.137		22.579	1151.5	1149.06	922.001	733.854	341.873	-223.018	1889.42	822.641			129.947	104.591	401.801	170.328	286.271	100.557	104.603	404.288	162.824		207.246	41.6149
	78.957		21.473	1230.65	1146.74	1001.02	770.448	389.931	-224.64	2059.48	862.391			156.279	160.234	446.997	185.474	354.958	111.285	228.964	454.872	222.336		257.933	42.9284
	81.776		-6.909	1282.36	1148.85	985.949	779.669	354.341	-216.537	2249.21	895.068			174.153	169.19	524.029	259.341	394.084	148.195	388.09	461.418	164.432		298.104	48.4265
	84.596		-11.556	1259.45	1202.6	996.973	835.901	288.923	-222.078	2245.39	801.482			151.386	119.253	593.065	311.613	467.68	228.701	512.999	475.487	145.997		334.02	60.489
	87.416		-0.161	1183.81	1243.4	968.749	856.737	340.312	-232.408	2173.15	742.333			162.036	152.92	651.901	285.193	579.367	420.715	732.935	424.366	212.763		402.466	72.0102
	90.236		15.432	1170.11	1229.45	1004.73	920.819	313.782	-230.897	2344.48	736.485			219.692	176.782	735.047	297.271	706.219	664.115	845.309	419.933	178.359		471.414	89.0222
	93.056		10.211	1133.99	1271.33	923.13	966.431	347.167	-213.508	2446.98	739.967			285.601	182.661	858.485	393.911	757.659	905.611	889.202	428.584	167.268		540.998	103.381
	95.876		10.952	1131.77	1294.7	899.055	1076.68	325.306	-294.016	2546.02	729.957			284.347	144.977	1015.28	397.121	1074.16	1115.78	933.471	490.06	72.236		614.16	139.999
	98.696		1.361	1220.31	1293.6	901.057	1057.34	315.268	-272.93	2396.1	733.683			307.314	89.762	1046.9	432.102	1348.64	1354.13	1170.64	567.618	184.596		722.411	169.455
	101.516		19.093	1174.93	1221.43	985.399	1060.46	306.274	-207.074	2380.26	697.423			358.074	95.043	1054.61	506.089	1612.58	1559.42	1390.03	719.169	181.833		830.761	197.511
	104.335		0.816	1230.32	1114.64	1099.52	1140.87	285.122	-173.35	2390.78	695.991			440.927	165.262	1077.49	569.034	1895.87	1922.1	1739.07	921.636	179.97		990.151	237.986
	107.155		30.367	1337.69	1073.33	1174.28	1234.29	308.802	-225.549	2335.14	735.139			536.162	127.497	1089.25	581.638	2033.71	2258.11	1919.38	1041.34	135.997		1080.34	272.493
	109.975		8.664	1452.54	1152.71	1203.71	1234.01	303.484	-196.907	2238.94	701.774			557.076	118.84	1171.85	570.736	2264.3	2615.49	2048.52	1069.52	133.8		1172.24	311.409
	112.795		-4.376	1527.38	1180.26	1311.63	1297.29	288.761	-177.538	2208.58	733.264			625.868	142.257	1232.59	648.773	2498.55	2980.13	2287.41	1331.29	152.488		1322.15	349.029
	115.615		18.617	1534.86	1128.67	1372.45	1285.69	311.041	-146.294	2151.16	725.709			682.029	186.379	1280.32	707.352	2709.07	3155.27	2492.62	1757.36	165.325		1459.52	374.372
	118.435		-11.579	1557.2	1162.36	1320.64	1295.08	323.026	-217.854	2150	784.905			678.404	188.285	1270.71	744.142	2815.47	3449.64	2741.3	2375.86	226.568		1610.04	414.522
	121.255		42.333	1572.8	1169.37	1336.61	1290.2	318.965	-224.576	2131.38	861.68			705.271	266.679	1268.98	765.563	2947.88	3885.99	2911.03	2957.68	255.698		1773.86	464.337
	124.075		57.342	1572.89	1262.31	1368.54	1331.02	343.222	-187.151	2206.46	872.429			682.824	279.292	1212.78	768.746	3092.46	4161.25	3133.45	3350.13	249.378		1881.15	510.188
	126.894		75.881	1477.94	1313.91	1423.21	1319.99	355.438	-193.7	2130.58	924.978			589.32	262.421	1296.36	898.352	3429.27	4439.6	3133.56	3679.39	259.182		1998.61	550.86
	129.714		71.297	1427.44	1330.46	1426.07	1296.25	303.601	-237.978	2136.09	888.403			611.74	240.047	1464.9	921.829	3242.48	4657.56	3202.44	3960.39	274.789		2064.02	568.97
	132.534		59.821	1537.83	1238.25	1524.41	1213.02	283.864	-265.531	2237.82	827.45			595.837	288.178	1511.43	957.314	2958.03	4355.59	3260.95	3882.48	326.739		2015.17	535.231
	135.354		116.842	1614.6	1186.12	1512.52	1246.46	297.793	-293.061	2275.88	852.025			668.096	316.08	1520.99	973.088	2915.92	4251.69	3123.34	3846.67	335.053		1994.55	517.022
	138.174		112.243	1592.54	1253.77	1536.89	1309.1	274.958	-290.896	2364.54	883.794			716.041	323.564	1511.12	870.773	2926.08	4268.93	3099.04	4221.73	276.245		2023.73	541.206
	140.994		82.004	1450.37	1248.46	1525.13	1222.2	294.31	-288.483	2471.68	874.101			730.628	427.472	1536.78	824.652	3016.32	4259.06	3035.36	4653.18	251.79		2081.69	564.259
	143.814		74.683	1328.73	1276.38	1649.95	1269.82	319.737	-273.019	2398.64	851.121			765.94	594.557	1654.22	898.573	3064.51	4223.03	3019.27	4717.36	219.406		2128.54	557.159
	146.634		64.478	1148.99	1283.21	1664.63	1302.85	334.556	-243.328	2491.83	812.28			774.252	754.326	1679.71	878.812	3217.89	4302.31	3277.86	4687.41	284.72		2206.37	560.403
	149.453		100.155	1027.64	1300.78	1648.24	1215.47	332.311	-221.719	2414.91	774.953			784.39	850.667	1621.12	858.235	3439.02	4659.8	3278.71	5117.83	375.085		2331.65	605.502
	152.273		98.523	942.827	1372.78	1762.62	1201.2	322.169	-236.528	2443.25	783.737			823.095	856.04	1579.08	904.072	3481.77	4912.65	3326.11	5318.09	331.359		2392.47	633.744
	155.093		66.254	880.592	1423.4	1869.73	1139.38	295.039	-256.746	2410.6	833.2			800.091	793.238	1469.1	923.504	3516.79	4821.55	3386.22	5279.78	441.888		2381.35	628.004
	157.913		52.507	873.958	1476.93	1859.42	1236.17	344.555	-211.817	2330.18	828.641			779.316	832	1430.6	1064.32	3655.17	4780.03	3360.96	5227.86	588.607		2413.21	615.188
	160.733		53.024	832.69	1511.74	1863.53	1362.35	344.364	-163.623	2237	835.149			727.483	939.645	1373.95	1027.97	3760.11	4723	3063.1	5053.91	791.003		2384.46	591.386
	163.553		46.903	862.276	1500.46	1947.72	1358.01	331.17	-190.905	2294.14	870.943			659.441	988.223	1634.57	1046.36	3703.45	4755.31	2883.65	5032.94	905.844		2401.09	578.385
	166.373		66.54	933.912	1499.04	1984.04	1299.76	334.001	-187.906	2321.57	876.669			695.315	1013.34	1664.03	1173.88	3665.29	4797.88	3088.45	5082.88	1082.67		2473.75	572.31
	169.193		73.674	1030.21	1518.81	2027.05	1277.05	277.295	-193.014	2432.95	834.304			771.916	1008.7	1616.65	1174.55	3779.77	4792.18	3303.05	5272.98	1306.24		2558.45	581.759
	172.012		86.933	1085.2	1519.18	2063.35	1300.39	306.034	-210.03	2418.92	830.692			834.722	940.181	1516.31	1126.07	3740.97	4988.68	3600.81	5327.3	1604.77		2631.09	596.835
	174.832		148.699	1103.06	1527.05	2212.93	1262.14	316.384	-205.674	2361.55	870.783			874.497	1014.28	1473.97	1111.12	3469.1	4927.37	3569.78	5300.8	1891.25		2625.8	575.901
	177.652		210.225	1106.72	1543.97	2013.06	1217.45	328.634	-209.389	2395.76	882.819			893.493	1043.22	1376.11	1183.97	3427.36	4411.3	3701.3	5277.1	2087.38		2600.14	545.774
	180.472		191.251	1139.42	1599.53	1732.83	1260.48	314.61	-242.789	2400.66	898.339			865.508	1084.05	1380.15	1121.48	3453.76	4731.22	3645.44	5274.54	2106.91		2629.23	561.906
	183.292		150.749	1289.71	1729.86	1939.59	1352.9	327.994	-195.639	2380.15	840.032			839.391	1127.51	1464.7	992.849	3574.05	4865.31	3824	5127.2	2142.39		2661.93	568.624
	186.112		188.865	1479.44	1850.69	2074	1389.34	326.091	-179.108	2408.03	762.208			897.944	1124.91	1525.57	924.984	3699.92	4694.91	3756.17	5119.94	2257.3		2666.85	557.717
	188.932		156.097	1496.53	1894.86	2063.96	1381.08	341.267	-207.796	2363.06	752.707			861.956	1119.42	1610.59	937.12	3680.97	4527.85	3891.89	5396.98	2204.43		2692.36	570.257
	191.752		166.775	1506.2	1886.98	2265.66	1370.69	338.45	-184.562	2293.24	834.956			805.335	1053.5	1655.72	950.671	3612.29	4547.48	4008.7	5498.61	2466		2733.14	580.787
	194.571		198.74	1495.64	1810.29	2335.91	1344.07	366.455	-207.477	2382.27	812.348			805.263	1109.52	1696.94	885.435	3638.79	4510.45	4143.46	5276.49	2955.39		2780.19	568.95
	197.391		211.768	1600.85	1769.93	2515.71	1308.47	403.917	-119.623	2348.58	846.034			824.761	1165.18	1738.64	894.156	3630.94	4497.04	3882.58	5198.63	3116.98		2772.1	551.793
	200.211		223.947	1709.51	1817.95	2499.37	1290.29	380.982	-143.916	2315.05	902.926			838.658	1111.61	1779.68	889.732	3666.66	4440.91	3840.49	5178.84	3233.7		2775.59	549.692
	203.031		274.327	1791.9	1777.46	2653.09	1291.05	376.388	-114.941	2315.69	886.895			844.735	1136.33	1742.13	1000.41	3597.23	4154.3	3834.55	5076.71	3320.57		2745.22	525.936
	205.851		287.778	1845.92	1685.16	2807.29	1357.17	407.855	-148.206	2258.19	991.874			830.761	1156.02	1706.79	961.475	3572.37	3732.51	3911.7	5077.42	3283.87		2692.55	516.058
	208.671		300.175	1773.57	1612.46	2716.76	1531.2	394.157	-127.374	2288.37	899.821			809.632	1171.38	1675.52	1007.3	3493.53	3498.49	3981.88	4806.81	3260.26		2633.87	492.283
	211.491		323.148	1822.11	1626.87	2749.13	1677.81	385.018	-144.675	2265.36	890.714			800.144	1150.42	1604.39	1008.41	3227.55	3482.25	3973.54	4689.1	3208.4		2571.58	480.902
	214.311		354.39	1943.11	1696.83	2883.56	1740.07	376.402	-210.289	2253.64	915.236			781.353	1138.88	1518.53	1038.35	3242.24	3479.11	4065.75	4733.77	3120.57		2568.73	488.757
	217.13		379.006	1926.33	1757.89	3097.8	1769.43	428.157	-207.173	2299.58	881.782			792.95	1089.52	1475.58	1063.23	3234.7	3513.82	4169.35	4944.96	3156.44		2604.51	509.384
	219.95		330.836	1859.57	1788.06	3302.25	1750.1	451.192	-155.314	2420.82	916.309			905.023	1071.95	1472.1	1099.28	3326.79	3787.42	4225.32	4836.52	3180.1		2656.06	508.57
	222.77		308.938	1789.5	1686.56	3529.75	1700.87	447.558	-182.286	2614.22	1072.28			858.189	1031.16	1488.29	1089.88	3558.67	3828.42	4320.19	5010.31	3197.27		2709.15	533.043
	225.59		354.132	1739.96	1623.87	3508.9	1621.22	501.24	-163.047	2868.34	1016.49			892.459	1056.3	1492.46	984.318	3812.6	3865.5	4231.09	5320.65	3250.84		2767.36	558.291
	228.41		376.997	1723.89	1564.08	3736.46	1577.67	504.535	-150.69	3343.89	1096.06			978.458	1032.74	1504.52	827.961	3762.5	3954.13	4039.68	5518.72	3516.94		2792.85	573.835
	231.23		431.646	1674.3	1531.86	3872.64	1634.61	478.223	-155.792	3403.11	1157.01			965.96	977.533	1527.14	803.152	3723.36	4224.05	3759.96	5613.82	3600.94		2799.55	585.161
	234.05		397.409	1716.02	1525.29	3774.79	1734.76	496.054	-113.74	3107.07	1085.81			938.974	980.003	1609.1	746.539	3821.08	4709.31	3584.72	5684.13	3723.23		2866.34	610.619
	236.87		371.892	1766.41	1482.98	3631.77	1754.56	507.109	-61.649	2990.57	996.809			934.987	937.638	1565.44	628.056	3740.87	4912.53	3615.64	5857.97	3705.59		2877.64	638.123
	239.689		374.768	1753.45	1499.53	3684.49	1654.38	508.387	-47.484	2945.89	1052.11			818.984	975.507	1419.93	577.309	3552.49	4822.96	3824.04	5449.77	3680.68		2791.3	619.157
	242.509		394.535	1704.92	1589.8	4180.18	1615.39	446.287	-95.219	3034.43	1059.03			850.852	1003.22	1221.72	576.767	3417.17	4681.74	4219.31	5091.39	3650.5		2745.85	604.9
	245.329		332.44	1616.98	1704.6	4430.28	1586.38	474.881	-96.095	3050.47	1037.37			831.317	1009.76	1121.4	516.636	3418.87	4749.48	4255.02	4729.93	3582.15		2690.51	596.764
	248.149		343.812	1560.18	1766.91	4666.76	1618.85	497.332	-83.975	3153.78	1119.86			875.853	1030.84	1049.81	476.725	3218.9	4919.44	4036.94	4455.15	3591.94		2628.4	584.43
	250.969		358.981	1544.92	1920.41	4547.14	1731.6	469.803	-64.876	3321.51	1094.5			891.693	1121.97	1182.21	486.074	3145.63	5095.52	3933.82	4512.28	3521.63		2654.54	581.73
	253.789		398.486	1504.26	2137.49	4600.55	1814.15	408.6	-82.441	3372.56	1190.99			1007.05	1131.19	1328.88	483.861	3178.62	5182.27	3884.62	5126.87	3564.3		2765.3	606.801
	256.609		420.979	1459.54	2339.33	4747.39	1804.26	418.064	-84.851	3403.27	1204.76			999.86	1045.69	1483.09	571.469	3265.57	5020.4	3852.2	5482.26	3373.58		2788.24	610.043
	259.429		411.473	1506.07	2483.95	4962.52	1723.1	396.35	-70.058	3394.85	1103.37			1011.77	919.342	1620.64	707.891	3621.03	4682.96	3974.2	5607.62	3440.85		2842.92	605.274
	262.248		366.283	1549.4	2621.3	5084.12	1692.73	440.502	-161.091	3456.2	1150.02			1062.65	879.946	1631.63	741.929	3734.85	4637.33	4053.84	5580.19	3458.09		2864.49	603.838
	265.068		439.234	1493.04	2763.81	4926.03	1704.57	400.85	-180.138	3479.49	1177.88			1135.8	872.211	1782.9	916.458	3828.83	4571.62	4064.25	5513.16	3407.33		2899.17	583.395
	267.888		474.806	1436.89	2861.75	4908.49	1653.26	376.26	-158.962	3401.97	1148.23			1151.32	981.569	1609.82	940.047	3904.8	4506.63	3996.7	5315.01	3189.87		2843.97	564.284
	270.708		488.957	1390.16	2964.95	5038.81	1678.75	386.041	-147.292	3364.03	1223.05			1103.12	936.951	1513.77	940.252	3575.83	4717.87	4021.02	5069.6	3323.99		2800.26	561.002
	273.528		516.164	1368.38	3085.39	5196.23	1562.93	432.96	-141.229	3426.47	1155.01			1045.4	1104.92	1366.13	973.791	3241.18	5069.18	4084.23	5010.86	3154.47		2783.35	569.442
	276.348		490.957	1326.17	3072.88	5257.57	1426.32	459.089	-85.178	3683.12	1219.53			1064.26	1144.62	1175.19	1011.63	3077.91	5219.01	4153.08	4918.97	2989.56		2750.47	575.602
	279.168		472.445	1337.49	3090.51	5433.74	1522.77	407.91	-37.254	3870.36	1234.61			1161.43	1097.45	971.588	1021.27	3175.95	5274.57	4578.08	4925.6	2949.83		2795.09	601.588
	281.988		511.801	1363.93	3228.24	5560.82	1656.23	399.071	-36.554	3929.92	1343.27			1232.27	1105.86	977.463	1053.84	3436.22	5214.74	4604.31	5303.32	3112.28		2893.37	617.742
	284.807		523.798	1427.9	3353.04	5521.87	1832.74	426.253	19.11	3979.28	1411.54			1231.02	1038.19	1077.54	982.39	3690.16	5027.27	4675.74	5777.99	3377.64		2986.44	645.465
	287.627		480.624	1495.27	3465.98	5430.62	1912.08	423.802	40.407	4076.17	1433.17			1246.17	1082.86	992.679	949.276	3929.95	4963.29	4585.99	5984.21	3582.92		3035.26	660.965
	290.447		472.441	1530.74	3472.56	5429.82	1924.58	449.271	24.191	4221.01	1481.35			1259.9	984.098	1113.43	990.918	3901.05	5152.35	4796.17	5999.14	3467.69		3073.86	672.088
	293.267		463.44	1469.14	3436.83	5335.51	1880.65	471.513	57.846	4321.91	1489.19			1288.71	976.784	1054.34	1004.35	4118.89	5257.02	4852.79	6090.64	3370.26		3112.64	688.638
	296.087		398.156	1400.24	3503.51	5281.92	1916.12	464.867	45.431	4390.32	1594.93			1312.49	1027.37	1109.63	1024.03	4087.78	5306.94	4761.15	6082.48	3397.62		3123.28	680.551
	298.907		336.073	1349.13	3532.42	5369.39	2057.68	475.188	80.479	4529.61	1661.26			1300.27	1090.22	1169.14	1083.69	3846.97	5292.5	4847.4	6058.14	3542.73		3136.78	671.077
	301.727		345.567	1269.89	3552.09	5153.81	2208.92	462.163	117.687	4754.71	1730.89			1270.16	1122.81	1162.52	1133.16	3923.62	5107.07	5140.86	6181.14	3686.84		3192.02	682.248
	304.547		404.774	1227.85	3569.05	5123.68	2393.91	522.275	120.737	4943.38	1726.41			1337.55	1185.33	951.545	1183.25	3794.24	4938.89	5102.62	6324.24	3840.92		3184.29	685.329
	307.366		456.792	1219.56	3531.25	5307.51	2565.29	491.295	126.441	5001.96	1719.27			1328.52	1234.64	888.364	1239.14	3845.7	5017.16	4837.2	6276.06	3890.49		3173.03	675.827
	310.186		468.099	1176.18	3546.1	5503.89	2685.12	537.138	116.005	4929.31	1711.64			1319.31	1326.58	929.035	1355.52	3817.57	4924.39	4899.96	6169.84	3854.54		3177.42	657.169
	313.006		475.276	1122.71	3659.03	5768.71	2780.92	560.865	143.449	4853.17	1695.1			1246.91	1365.9	830.709	1394.29	3605.05	5228.2	5088.67	6081.34	3731.91		3174.78	671.614
	315.826		485.17	1115.99	3700.02	5999.32	2774.52	600.765	171.397	4910.58	1747.53			1402.75	1483.26	893.95	1339.79	3587.29	5564.24	5201.45	6096.45	3611.49		3242.3	679.498
	318.646		491.708	1071.43	3611.43	6223.05	2688.01	612.231	164.443	5104.11	1888.73			1374.99	1499.02	844.737	1390.07	3688.21	5588.45	5184.66	6163	3624.65		3261.98	685.709
	321.466		433.829	1015.17	3626.09	6246.65	2671.75	613.057	159.398	5285.6	1999.27			1458.57	1552.95	911.497	1421.39	3585.55	5481.88	4812.14	6115.69	3748.02		3231.97	655.034
	324.286		434.926	1033.13	3586.42	5907.4	2637.05	654.409	179.466	5362.88	2097.35			1517.09	1434.4	1000.41	1559.3	3721.42	5249.84	4407.74	5930.83	3772.23		3177.03	614.547
	327.106		488.77	1068.29	3604.28	5797.86	2660.49	664.25	138.733	5306.6	2119.61			1621.55	1531.99	877.671	1719.29	3813.8	5077.21	4406.41	5709.57	3829.8		3176.37	588.137
	329.925		525.881	1064.26	3766.29	5809.23	2726.86	597.011	150.073	5050.76	2128.43			1640.98	1501.1	731.119	1609.81	4032.57	4979.86	4394.94	5651.06	3619.35		3128.98	593.577
	332.745		532.478	1039.46	3923.15	5750.4	2845.84	630.96	164.326	4815.85	2087			1626.7	1427.93	715.283	1743.95	4002.83	5129.43	4132.99	5763.47	3452.86		3110.6	597.571
	335.565		544.201	1010.14	4008.58	5740.18	3058.59	614.127	186.58	4821.63	2245.56			1697.29	1474.79	637.397	1691.23	3937.64	5039.83	3742.99	5677.67	3167.17		3007.33	578.643
	338.385		549.575	985.128	4110.93	5677.26	3123.73	582.875	212.448	4953.82	2365.3			1714.65	1446.6	404.804	1706.95	4047.26	5095.54	3721.82	5422.65	3075.13		2959.49	581.442
	341.205		587.123	1036.62	4066.51	5612.73	3154.61	628.555	244.713	5163.8	2296.99			1827.12	1487.8	192.567	1695.06	4140.46	5308.51	3777.73	5200.14	3313.24		2993.63	594.185
	344.025		580.372	1098.97	4042.25	5581.72	3024.08	658.445	244.669	5356.34	2298.08			1713.74	1506.07	64.296	1808.9	4077.42	5525.66	3548.76	5180.44	3489.81		2990.57	609.619
	346.845		503.439	1101.29	4037.39	5240.42	2936.88	630.415	105.03	5606.61	2286.54			1745.99	1495.21	0.793	1757.56	4030.03	5609.87	3746.98	5431.05	3350.19		3018.63	632.847
	349.665		497.65	1058.06	4026.84	4904.72	2780.84	614.457	5.9	5798.71	2222.94			1670.86	1404.41	-49.215	1904.19	4158.13	5696	3846.62	5516.98	3084.73		3025.86	650.575
	352.484		511.708	1039.53	3979.99	4971.6	2767.91	570.525	42.165	5922.89	2168.31			1744.89	1393.44	-126.649	1977.75	4215.67	5685.34	3871.79	5357.15	2864.51		2998.21	645.505
	355.304		512.208	1017.27	3889.29	5196.44	2891.58	584.821	33.72	6084.78	2149.62			1890.61	1446.09	-174.756	2036.49	4020.91	5626.33	3736.9	5083.65	2886.51		2950.3	617.657
	358.124		535.504	1035.5	3846.74	5553.63	3064.21	570.288	19.202	6306.58	2200.64			1909.66	1504.77	-148.787	2134.45	3858.39	5471.51	3511.18	4960.69	3108.13		2923.33	589.235
	360.944		563.471	1058.59	3760.13	5918.39	3046.62	583.082	2.924	6540.43	2303.83			1876.09	1678.65	-89.574	2156.58	3943.86	5420.41	3453.32	5247.53	3197.44		2987.15	592.893
	363.764		571.021	1026.42	3775.21	5952.27	3135.69	564.205	42.177	6537.83	2155.01			1867	1737.98	-29	2446.19	4500.47	5221.2	3821.64	5682.56	3171.24		3157.7	614.86
	366.584		572.813	1001.25	3792.74	5921.17	3260.07	572.945	52.102	6586.68	2154.74			1888.72	1653.5	-28.336	2707.06	4652.97	4979.74	4411.51	5930.48	3187.41		3264.78	633.997
	369.404		590.709	1022.68	3704.15	6092.56	3301.96	568.649	48.598	6944.28	2275.05			1969.93	1686.98	-35.182	2848.81	4435.85	4830.49	4802.21	5896.9	3039.67		3275.07	627.973
	372.224		580.657	1038.28	3694.72	6128.62	3194.03	598.823	55.815	7137.16	2210.61			2009.58	1643.95	-6.301	2864.02	4250.86	4976.31	5049.86	5845.13	2864.64		3277.56	634.3
	375.043		583.582	1022.09	3821.14	5915.36	3030.22	574.934	32.409	7231.91	2222.11			1943.76	1622.96	20.438	2818.48	4098.68	5170.82	5249.18	5881.15	2792.12		3288.62	650.806
	377.863		589.349	999.797	3944.79	5710.92	2822.82	604.626	41.539	7481.45	2456.1			1871.1	1607.13	107.311	2636.96	4058.37	5171.29	5239.86	6171.68	3127.89		3332.4	662.98
	380.683		620.17	1010.26	3960.65	5609.02	2722.62	558.471	14.681	7447.51	2453.84			1917.73	1639.79	188.193	2626.36	4093.15	5100.31	5005.18	6230.42	3122.85		3324.89	647.593
	383.503		631.465	1003.1	3909.09	5438.78	2717.59	583.999	5.522	7314.49	2486.92			2013.08	1684.22	174.969	2721.12	4213.56	5073.72	5028.25	6307.31	3029.17		3360.6	649.995
	386.323		709.058	968.101	3906.82	5472.12	2757.87	567.862	53.971	7535.54	2572.53			2172.24	1722.61	137.745	3080.71	4313.97	4903.23	4971.32	6174.63	2961.85		3382.03	629.34
	389.143		718.147	959.028	4015.6	5539.15	2765.15	581.966	83.071	7943.88	2670.77			2227.8	1904.35	157.432	3137.79	4359.79	4944.67	4965.59	6043.28	3096.89		3426.4	612.654
	391.963		703.72	984.045	4064.97	5433.44	2846.68	599.803	108.322	8315.34	2573.71			2219.69	2139.64	193.36	3460.86	4237.26	5118.63	4857.36	5978.45	3167.37		3485.85	597.247
	394.783		674.73	1036.56	3967.81	5196.56	2848.59	583.001	79.137	8459.67	2504.14			2266.53	2015.91	200.89	3599.21	4204.89	5258.61	4859.26	5947.76	3062.97		3490.67	603.656
	397.602		685.563	1033.64	4044.76	5012.75	2933.07	546.349	107.88	8564.62	2674.32			2319.76	1930.3	142.631	3613.43	4191.63	5101.22	4806.35	5991.27	3131.59		3469.8	603.514
	400.422		732.452	956.438	4101.97	4963.25	2987.89	466.794	79.955	8581.61	2839.75			2287.77	1991.97	137.703	3387.06	4427.98	5118.54	4902.76	6087.7	3126.61		3496.45	616.278
	403.242		748.752	903.626	4026.85	4780.48	2905.96	520.975	58.529	8672.23	2952.13			2356.81	2072.05	184.667	3492.7	4084.14	5143.92	4790.33	5761.8	3128.28		3446.08	580.634
	406.062		741.005	910.922	3995.88	4743.91	2905.94	548.299	68.185	8569.52	2963.89			2451.18	2153.59	138.768	3667.85	3699.58	4826.5	4585.07	5618.15	3212.86		3372.62	548.213
	408.882		796.013	935.528	4056.7	4857.62	2685.63	551.834	75.521	8568.67	2926.17			2524.68	2150.87	112.185	3681.74	3376.03	4751.38	4440.41	5533.17	3243.41		3312.65	535.298
	411.702		834.232	923.077	4123.48	4948.69	2731.31	547.937	27.503	8755.19	2741.5			2563.55	2032.01	161.902	3625.58	3104.09	4848.6	4506.53	5439.06	3279.73		3284.56	534.503
	414.522		789.686	882.699	4048.8	5114.93	2801.94	572.276	24.563	8774.27	2733.41			2703.37	1896.2	133.258	3786.22	3137.64	4881.63	4792.6	5485.57	3131.35		3327.54	554.594
	417.342		782.649	853.044	3910.75	5244.85	2811.53	555.79	33.198	8558.22	2784.75			2771.6	1990.71	135.673	4142.92	2915.34	4985.18	4968.01	5808.29	3125.96		3427.07	585.276
	420.161		749.042	810.405	3675.94	5228.06	2633.12	552.501	-15.894	8524.8	2830.57			2780.8	2034.85	100.878	4270.47	3269.98	5056.84	4732.01	5840.11	3199.14		3476.12	581.755
	422.981		753.755	764.917	3493.34	5129	2690.68	572.486	-51.155	8905.45	2839.07			2810.16	2126.87	88.612	4247.07	3542.07	4991.32	4615.79	5805	3272.63		3499.95	569.997
	425.801		802.041	727.418	3480.32	5116.33	2575.33	601.498	-7.804	9111.88	2871.83			2825.27	2163.87	117.219	4397.17	3762.91	4970.83	4729.17	5838.24	3640.18		3604.98	572.759
	428.621		757.618	762.234	3360.97	5178.85	2551.7	632.786	-13.655	9171.26	2758.96			2786.74	2157.86	60.41	4524.81	3855.8	5010.18	4985.3	6068.92	3833.28		3698.14	602.788
	431.441		829.789	869.76	3195.79	5202.82	2721.41	663.887	-26.493	9016.1	2728.61			2710.68	2255.61	68.423	4456.26	3948.77	4689.39	4950.13	6278.53	3925.16		3698.1	602.407
	434.261		842.214	890.553	3094.94	5332.35	2753.81	631.285	-16.505	8634.2	2702.85			2582.63	2304.16	33.891	4224.89	3673.14	4244.37	4815.29	6427.1	4277.52		3620.33	602.854
	437.081		774.504	827.943	3024.96	5389.43	2546.18	620.025	11.782	8544.42	2756.08			2453.34	2405	61.214	4141.86	3574.62	4029.27	5045.06	6421.84	4216.41		3594.29	602.944
	439.901		797.419	781.949	2998.97	5383.79	2352.18	573.872	-11.903	8916.19	2975.69			2415.75	2410.12	84.094	4222.27	3351.41	4265.39	5230.13	6330.47	4104.21		3601.54	605.973
	442.72		818.666	762.838	2895.42	5417	2122.39	487.885	-29.413	9256	3110.36			2490.24	2262.34	71.862	4280	3340.03	4779.25	5051.73	6146.01	4281.39		3633.65	605.909
	445.54		839.455	707.462	2794.42	5423.56	2100.05	451.194	0.846	9488.75	3093.08			2562.56	1960.42	72.46	4218.85	3088.05	5071.96	5058.85	6176.03	4133.48		3593.63	624.369
	448.36		876.381	692.857	2747.82	5334.21	2145.72	486.832	-17.238	9458.6	3119.61			2533.58	1914.34	64.179	4409.57	2822.51	5095.51	5178.5	6480.86	4048.49		3616.39	655.818
	451.18		963.905	693.369	2742.61	5223.37	2139.68	454.49	-12.438	9294.15	3213.75			2536.05	1890.74	44.867	4495.64	2618.85	5123.29	5179.62	6482.06	4001.18		3596.92	663.954
	454		989.277	717.444	2797.14	5400.86	2236.64	504.098	-62.799	9311.18	3234.34			2584.75	2032.69	49.667	4551.68	2645.65	4995.07	4988.35	6154.44	3675.51		3519.76	626.445
	456.82		941.451	703.249	2876.51	5443.38	2270.31	529.26	-35.605	9527.89	3156.7			2496.17	1978.69	80.698	4646.13	2769.62	4840.28	4818.44	6014.96	3517.47		3462.5	609.053
	459.64		921.579	646.561	2955.66	5186.44	2247.17	543.482	-53.196	9374.57	3129.33			2514.19	1914.19	49.298	4454.01	2974.7	4596.4	4630.67	6058.76	3717.03		3434.36	596.472
	462.46		920.445	597.724	3033.6	5263.18	2340.61	523.53	-70.425	9026.1	3051.18			2551.25	1957.22	116.521	4380.35	3259.24	4280.83	4412.98	6155.99	3999		3457.04	580.841
	465.28		942.198	565.453	3193.73	5237.38	2455.12	577.115	-53.059	8579.66	2895.97			2534.41	1991.09	90.599	4629.97	3204.43	4080.74	4390.48	6522.76	4031.93		3497.38	609.503
	468.099		878.475	572.645	3370.1	5152.08	2471.76	633.476	-75.865	8238.94	2859.11			2582.65	1938	44.634	4895.25	3283.23	4123.6	4707.52	6431.62	4190.64		3577.46	624.489
	470.919		794.611	592.931	3418.52	5050.95	2397.52	602.969	-126.498	7983.97	2953.06			2696.94	1801.36	44.86	5023.97	3097.77	4071.46	4953.67	6396.97	4129.93		3579.66	636.008
	473.739		843.968	608.582	3298.82	5113.09	2335.72	578.558	-99.629	7863.2	2931.34			2840.08	1780.33	45.652	5061.76	2916.4	4216.15	4895.12	6470.07	4025.17		3583.42	641.165
	476.559		852.536	602.771	3227.6	4960.29	2291.77	544.868	-58.438	8349.7	2689.51			2991.97	1729.03	5.301	4886.65	2895.68	4491.21	4942.47	6317.11	4073.84		3592.58	636.252
	479.379		942.378	574.779	3144.95	4910.11	2361.28	556.974	-40.336	9082.04	2653.97			2999.16	1678.83	35.58	4913.77	2797.46	4539.83	4974.48	6484.77	4121.4		3616.14	650.757
	482.199		983.141	572.366	2983.96	4774.27	2484.41	530.211	-106.535	9459.46	2783.85			3018.76	1814.51	10.522	4992.49	2836.97	4539.51	5070.35	6156.31	4147.25		3620.74	632.525
	485.019		1018.5	610.497	2851.67	4692.08	2536.61	532.119	-50.113	9930.67	2870.81			3140.93	1929.8	54.973	4989.72	2848	4583.26	5106.15	5931.61	4112.65		3633.01	612.248
	487.839		1128.3	604.544	2717.09	4640.64	2473.9	562.087	-101.97	9810.44	2880.38			3108.28	1935.69	108.285	5158.76	2782.35	4509.87	5162.74	5764.23	3963.26		3610.39	605.38
	490.658		1112.67	584.128	2676.76	4754.3	2539.55	500.223	-159.635	9776.38	2843.25			3083.7	1871.54	-27.749	5292.62	2821.61	4373.33	5461.02	5131.58	3814.04		3535.74	604.398
	493.478		1132.88	627.818	2654.4	4735.16	2661.38	500.037	-137.255	9816.18	2818.72			3174.6	1863.34	42.969	5415.45	2874.79	4253.93	5236.39	4857.16	3685.84		3489.39	580.401
	496.298		1194.5	631.026	2481.94	4698.26	2744.64	535.538	-92.873	9661.85	2754.51			3219.66	1920.15	71.893	5443.56	2906.66	4307.46	5320.33	4428.82	3681.66		3477.8	569.024
	499.118		1244.41	619.363	2417.67	4787.79	2875.6	513.483	-65.298	9571.15	2745.84			3174.12	2043.8	-2.622	5488.43	2642.6	4551.92	5546.77	4353.37	3792.41		3510.09	592.695
	501.938		1243.82	670.913	2416.9	4577.31	3035.17	537.953	-150.895	9709.17	2692.26			3299.33	1967.7	44.232	5399.14	2868.18	4669.98	5533.34	4337.86	3833.23		3550.33	584.879
	504.758		1174.2	612.481	2475.75	4548.82	3093.62	515.458	-167.651	9954.5	2582.36			3388.08	1958.1	-0.208	5387.49	3038.55	4702.34	5520.76	4223.15	3817.34		3559.51	583.784
	507.578		1262.71	582.597	2618.3	4473.9	2914.51	505.058	-111.258	10153.2	2478.6			3449.33	2017.18	-33.142	5433.87	3139.26	4564.88	5482.23	4081.17	3744.75		3542.17	577.341
	510.398		1362.08	579.844	2648.31	4458.37	2922.94	515.042	-129.848	9966.51	2439.97			3521.11	1931.75	1.634	5346.78	3218.01	4193.53	5272.92	4287.42	3585.78		3484.33	558.246
	513.217		1561.7	589.281	2574.15	4340.92	3013.9	530.852	-122.405	9667.13	2331.3			3646.6	1736.1	24.17	5310.24	2895.05	3848.24	5254.71	4294.39	3421.19		3381.19	559.857
	516.037		1636.48	668.901	2603.14	4251.13	3033.19	496.471	-69.626	9966.17	2256.81			3658.63	1633.75	16.242	5253.21	2933.85	3754.26	5222.57	4719.48	3319.04		3390.12	571.086
	518.857		1642.24	714.521	2622.93	4335.09	2979.28	493.197	-113.194	10467.2	2319.9			3651.1	1473.84	75.525	5194.16	2737.15	3815.18	5163.08	5364.59	3255.76		3414.49	596.786
	521.677		1668.24	682.307	2631.54	4233.87	2855.73	490.445	-100.072	10528.5	2325.79			3590.58	1462.55	-80.598	5098.98	2769.79	3765.95	5105.43	5678.55	3249.09		3404.48	617.399
	524.497		1522.62	656.208	2752.68	4191.47	2598.32	448.537	-82.262	10242.6	2260.92			3542.04	1313	-5.689	4917.03	2687.46	3668.93	5079.43	5901.5	3259.51		3373.69	623.023
	527.317		1338.03	670.224	2849.94	4093.8	2273.09	440.132	-63.216	10201.1	2267.65			3533.21	1282.64	-10.471	4916.94	2562.38	3588.74	5098.03	6520.3	3337.91		3425.52	664.457
	530.137		1355.22	641.606	2845.04	3975.7	2022.83	426.112	-90.447	9969.52	2370.12			3671.02	1251.02	105.66	4871.72	2706.11	3564.14	5093.17	6802.31	3450.37		3501.72	672.583
	532.957		1468.74	612.154	2773.18	3953.97	1899.2	452.94	-113.154	9899.5	2398.1			3763.99	1190.35	139.263	4742.9	2771.84	3630.83	4871.75	6815.45	3743.12		3518.83	663.75
	535.776		1720.87	591.546	2822.72	3815.78	1852.29	501.96	-93.088	9793	2396.57			3577.44	1297.85	119.641	4757	2768.93	3628.45	5084.15	6807.36	4100.91		3571.3	668.506
	538.596		1746.07	586.497	2834.87	3539.95	1857.55	463.067	-101.701	9876.27	2484.82			3505.59	1353.75	208.95	4680.69	2716.93	3553.79	5216.63	6486.86	4176.5		3544.41	642.863
	541.416		1703.98	619.114	2825.66	3528.83	1790.62	471.548	-100.188	9843.28	2535.49			3428.37	1464.4	184.636	4412.05	2540.11	3539.47	5305.48	6211.18	4005.87		3454.62	620.739
	544.236		1662.55	588.501	2921.85	3507.32	1804.21	525.994	-90.919	9390.33	2583.78			3377.44	1413.43	187.162	4110.58	2448.57	3683.67	5560.3	5878.58	3889		3394.3	610.202
	547.056		1614.7	591.295	2869.72	3595.36	1809.73	493.058	-88.173	9100.02	2531.45			3300.87	1320.38	140.968	3963.55	2234.66	3816.53	5800.02	5869.88	3848.3		3366.13	633.071
	549.876		1599.72	602.429	3058.71	3659.34	1877.42	482.397	-85.778	9305.96	2528.76			3381.32	1328.95	153.544	3936.76	1980.54	3855.86	5999.14	6076.47	3778.54		3387.9	660.396
	552.696		1749.4	617.315	3042.17	3653.72	2159.58	428.673	-71.33	9725.23	2472.47			3627.72	1382.06	153.822	4054.5	1987.21	3792.98	5586.17	6422.25	3902.38		3434.34	660.34
	555.516		1704.32	621.436	3004.8	3558.78	2332.37	456.171	-45.115	9747.74	2398.35			3654.96	1273.49	-26.144	4107.23	1956.42	3741.7	5513.69	6612.8	4116.54		3438.97	690.369
	558.335		1830.9	588.219	2872.81	3606.28	2469.3	461.397	-143.116	9562.11	2354.55			3672.93	1252.18	-0.41	3985.41	2002.92	3637.19	5522.54	6470.2	4269.61		3423.62	679.908
	561.155		1940.2	569.942	2791.25	3680.74	2548.48	481.496	-102.87	9319.94	2417.3			3733.51	1157.69	-43.094	3999.74	1987.85	3486.86	5708.04	6382.15	4492.13		3433.87	694.804
	563.975		2106.9	565.273	2800.03	3693.17	2723.65	456.621	-99.419	8967.54	2475.54			3624.57	1208.1	-40.553	4058.01	1976.09	3402.33	5904.59	6414.45	4696.51		3471.57	708.554
	566.795		2233.79	548.26	2750.16	3550.6	2759.86	484.048	-75.17	8632.7	2455.09			3556.01	1224.34	-0.592	3979.29	2093.49	3249.45	5703.71	6443.81	4860.85		3456.71	697.854
	569.615		2207.37	581.78	2751.77	3477.88	2656.1	469.075	-56.042	8569.33	2389.73			3502.92	1224.75	119.225	3867.36	2190.09	3035.43	5443.35	6269.82	4841.39		3388.26	664.669
	572.435		2112.75	615.566	2825.62	3517.41	2602.7	464.55	-94.103	8702.87	2352.58			3543.48	1334.06	189.337	3795.88	2194.69	2881.04	5806.54	6158.3	4799.43		3411.42	664.922
	575.255		2062.84	674.837	2809.51	3602.76	2474.49	463.971	-124.393	8840.11	2278.93			3434.95	1354.07	211.005	3735.91	2297.71	2785.29	5693.06	6337.11	4869.95		3413.23	667.774
	578.075		2106.57	647.078	2835.46	3665.5	2306.84	472.777	-154.943	8759.66	2336.8			3356.39	1323.79	109.438	3633.61	2263.71	2618.66	5466.79	6586.82	4766.76		3347.33	680.758
	580.894		2129.86	627.521	2732.48	3559.66	2156.59	448.954	-194.956	8704.33	2329.89			3372.5	1357.25	-65.828	3459.27	2216.36	2555.02	5260.57	6657.76	4610.84		3269.3	684.056
	583.714		2167.63	722.155	2612.73	3346.51	2192.53	445.538	-146.289	8653.19	2436			3422.61	1262.4	-92.033	3413.5	2251.84	2627.11	5528.03	6557.24	4517.55		3276.47	690.09
	586.534		2246.03	702.736	2707.59	3162.29	2261.27	476.861	-160.726	8598.76	2425.75			3481.05	1212.95	-67.94	3382.16	2147.67	2770.83	5622.22	6448.32	4375.82		3263.68	685.123
	589.354		2195.08	639.505	2593.1	3201.82	2356.89	524.42	-182.378	8714.74	2498.3			3573.68	1156.85	31.979	3107.28	1987.6	3008.8	5753.35	6552.4	4293.42		3273.93	694.923
	592.174		2158.7	671.72	2538.75	3303.72	2383.34	512.777	-139.036	8937.06	2436.46			3735.04	1132.89	-103.562	3060.73	1903.59	3153.96	5623.66	6716.95	4763.31		3331.84	723.663
	594.994		2079.7	663.244	2357.5	3465.6	2437.26	481.274	-131.624	9463.45	2411.38			3585.62	1126.73	-41.058	3078.95	1711.94	3197.9	5497.47	6734.69	5647.58		3393.31	750.993
	597.814		2157.99	688.107	2335.01	3433.11	2586.51	469.746	-139.283	9967.86	2331.09			3459.83	1086.84	-29.343	3165.01	1624.28	3207.93	5436.6	6801.29	6145.96		3433.16	778.236
	600.634		2145.76	683.941	2332.07	3428.94	2523.14	395.708	-132.775	10123	2214.35			3535.66	1052.54	-36.739	3090.72	1532.39	3306.61	5328.23	6724.45	6186		3413.32	776.948
	603.453		2067.83	692.084	2514.22	3525.75	2404.81	408.38	-147.332	10033.7	2187.55			3441.54	1056.01	-106.492	3212.76	1453.54	3432.96	5372.76	6444.39	6046.27		3372.64	761.691
	606.273		2005.16	664.394	2566.35	3540.64	2396.99	406.406	-173.863	9880.36	2046.55			3257.97	1078.76	-5.603	3422.26	1567.17	3451.87	5415.18	6236.74	5743.21		3351.95	725.975
	609.093		1951.28	658.419	2798.07	3526.7	2347.2	423.527	-261.748	9748.71	1892.94			3147.58	1131.77	-15.1	3552.21	1692.59	3444.54	5404.03	6529.67	5086.91		3330.47	711.268
	611.913		2080	654.839	2718.3	3497.71	2451.6	425.977	-240.491	9610.16	1924.15			3309.71	1175.16	-103.674	3515.18	1805.76	3429.63	5290.33	6781.98	4518.17		3302.47	706.766
	614.733		2332.98	642.322	2549.68	3453.09	2474.42	422.289	-228.89	9393.01	1967.35			3434.09	1166.53	-10.287	3509.68	1826.68	3302.05	5133.4	6783.95	4589.38		3303.94	696.259
	617.553		2413.61	668.792	2496.71	3452.27	2477.47	437.636	-186.561	9270.77	2061.92			3400.14	1189.25	-49.726	3585.19	1730.69	3167.76	4940.11	6624.63	4811.37		3266.6	689.855
	620.373		2528.41	686.541	2544.13	3415.57	2501.07	444.559	-183.688	9261.73	2058.77			3324.76	1176.05	-54.955	3444.88	1942.08	3089.46	4774.43	6040.04	4889.34		3180.67	642.871
	623.193		2810.17	683.679	2359.17	3308.88	2366.11	457.847	-154.766	9147.5	2069.15			3396.05	1068.19	-93.488	3563.48	1846.8	2998.64	4783.87	5750.13	4918.77		3136.94	638.619
	626.012		2979.95	710.245	2365.27	3309.27	2110.87	428.362	-180.66	9216.05	2131.43			3319.5	1152.72	-8.31	3375.76	1767.25	2882.13	4909.03	6010.53	4951.83		3151.16	651.397
	628.832		2971.37	708.796	2180.56	3223.77	1884.99	403.146	-232.136	9263.32	2060.39			3270.93	1174.3	-39.19	3389.67	1773.39	2753.77	5040.84	6260.59	4934.51		3173.2	673.188
	631.652		2837.2	700.876	2155.13	3124.82	1911.61	411.202	-148.729	9243.49	2083.42			3218.49	1156.27	-21.889	3714.53	1617.99	2723.76	5108.24	6303.79	4909.52		3192.3	684.641
	634.472		2775.72	692.12	1996.99	3194.49	1987.55	445.079	-144.77	9200.25	2074.67			3254.86	1193.02	-6.399	3837.79	1648.43	2659.77	5309.65	6400.99	4764.08		3229.13	692.757
	637.292		2771.68	716.778	1819.55	3253.84	2227.86	425.811	-111.892	9141.99	2089.79			3232.77	1210.03	-31.845	3891.44	1589.95	2516.51	5426.87	6099.63	4589.73		3169.45	679.391
	640.112		2756.97	786.497	1699.65	3303.02	2236.11	431.14	-118.272	9131.75	1984.8			3082.36	1303.27	-25.185	3832.08	1681.16	2500.7	5368.06	6153.01	4600.47		3166.21	672.686
	642.932		2793.51	810.728	1758.76	3289.7	2191.96	440.915	-150.984	9124.27	1939.43			3047.99	1300.38	-47.463	3783.65	1691.07	2556.66	5285.38	6268.22	4563.85		3161.08	675.137
	645.752		2837.83	816.588	1997.11	3253.26	1996.27	441.731	-142.682	9301.04	1841.81			3124.89	1332.34	-53.534	3857.56	1570.18	2668.79	4901.23	6310.66	4458.48		3130.07	662.071
	648.571		2797.26	835.936	2250.63	3206.26	1940.32	403.478	-101.904	9353.06	1905.13			3031.8	1326.84	-6.282	3920.36	1621.76	2731.21	4442.27	6625.21	4375.99		3118.8	662.966
	651.391		2701.26	821.765	2344.88	3087.28	1782.5	404.641	-95.539	9297.55	1877.01			3002.93	1108.6	-10.411	3765.42	1644.05	2612.16	4271.56	6779.13	4300.33		3052.64	674.737
	654.211		2721.52	806.199	2409.88	2953.38	1649.7	423.705	-181.674	9167.23	1848.17			3029.77	1004.31	-83.592	3652.96	1643.07	2543.09	4350.4	6748.77	4293.6		3020.26	682.267
	657.031		2765.79	765.337	2496.45	2955.59	1790.34	437.522	-145.462	9103.03	1862.87			2880.07	940.873	-61.527	3768.71	1598.1	2586.9	4515.43	6592.46	4386.3		3023.03	681.843
	659.851		2772.09	787.482	2561.54	3058.16	1877.81	427.623	-126.434	9057.06	1956.48			2739.33	941.625	-48.349	4025.79	1503.79	2478.66	4649.02	6445.95	4309.1		3004.99	681.779
	662.671		2766.26	786.877	2505.84	3137.92	1966.32	418.896	-143.736	9175.66	1962.76			2758.63	744.336	-66.053	4211.2	1521.48	2326.52	4557.87	6210.69	4347.54		2956.91	678.931
	665.491		2750.99	808.719	2412.67	3143.67	2083.86	425.103	-133.375	9212.51	1932.55			2790.62	733.398	-51.328	4128.58	1448.02	2271.13	4255.35	5927.62	4613.77		2901.91	660.072
	668.311		2850.21	735.72	2327.47	3096.7	2077.29	393.602	-118.202	9113.64	1933.7			2726.75	765.473	3.488	3987.78	1495.43	2242.95	4303.66	5957.19	4546.49		2892.13	651.823
	671.13		3024.51	754.996	2375.59	2942.69	1939.31	423.55	-86	8869.98	1859.15			2638.59	697.049	0.395	4039.84	1401.6	2359.43	4564.94	5875.72	4537.96		2901.72	661.181
	673.95		3132.89	835.005	2344.2	2864.15	1873.08	436.534	-87.94	8607.95	1851.45			2717.2	715.615	-36.277	4142.52	1347.84	2398.99	4594.34	5768.46	4466.69		2901.71	658.113
	676.77		3174.85	837.642	2340.19	2948.39	1865.82	418.067	-91.518	8373.92	1860.67			2673.76	920.762	-95.106	4062.77	1309.36	2251.62	4297.67	5660.41	4497.81		2842.12	638.335
	679.59		3280.08	785.816	2367.02	3042.01	1975.58	395.822	-131.759	8395.56	1844.01			2546.77	1020.48	-96.812	4177.34	1336.78	2110.58	4078.62	5571.69	4616.41		2817.99	631.899
	682.41		3288.8	764.745	2339.18	3138.63	2184.7	388.604	-147.105	8342.87	1803.45			2437.05	846.79	-81.805	4322.36	1341.68	1952.86	4283.53	5375.54	4487.37		2773.93	635.62
	685.23		3309.79	844.942	2354.17	3084.66	2073.86	364.977	-130.995	8150.87	1757.74			2327.15	880.85	-44.732	4498.45	1419.56	1890.14	4470.24	5312.33	4442.22		2799.58	639.182
	688.05		3412.38	800.918	2429.73	3081.68	2012.86	388.665	-164.219	8262.66	1701.2			2279.84	861.738	-86.247	4455.53	1430.93	1967.83	4730.45	5428.53	4620.78		2854.38	662.382
	690.87		3498.55	852.523	2571.02	3059.94	1909.6	383.834	-175.214	8629.68	1625.29			2374.23	773.361	-19.718	4431.32	1313.78	1983.6	4915.18	5578.45	4389.38		2859.95	671.478
	693.689		3512.74	914.028	2594.43	2952.75	1777.79	390.615	-134.377	8583.39	1535			2394.75	754.744	-50.689	4328.55	1391.87	2029.88	5135.39	5781.71	4463.08		2914.36	691.003
	696.509		3498.11	855.948	2563.9	2981.71	1759.24	445.766	-125.846	8407.8	1460.75			2533.95	729.817	-27.041	4316.05	1460.42	2088.69	5419.35	5761.84	4450.58		2970.41	697.654
	699.329		3412.94	854.6	2600.17	2979.39	1795.47	433.094	-110.898	8548.55	1480.01			2588.45	713.817	-50.309	4236.8	1381.96	2002.45	5565.08	5690.85	4707.73		2981.87	712.75
	702.149		3311.98	799.796	2600.76	2986.88	1888.28	418.151	-103.897	8610	1508.02			2598.37	608.939	-65.228	4234.5	1222.8	1818.63	5481.62	5612.57	4814.82		2925.22	722.451
	704.969		3264.03	817.861	2517.25	2907.62	1976.89	394.151	-126.473	8310.33	1537.71			2436.28	656.427	-27.142	4470.17	1132.68	1692.11	5428.09	5618.79	4857.35		2918.31	731.018
	707.789		3203.31	811.532	2489.19	2892.59	1940.55	396.619	-186.659	7996.94	1597.31			2439.05	536.435	-58.787	4248.88	1089.27	1675.35	5408.77	5671.21	5021.7		2892.43	741.863
	710.609		3036.08	785.794	2562.43	2849.88	1952.32	413.344	-180.016	7906.48	1612.77			2406.86	585.24	-90.875	4168.89	1088.33	1661.32	5455.73	5838.78	5028.32		2904.73	751.581
	713.429		2924.56	793.725	2575.05	2929.53	2106.08	370.141	-202.437	7971.62	1601.28			2406.41	640.431	-85.749	4234.44	1031.63	1647.58	5415.27	5971.19	4761.6		2891.42	748.404
	716.248		2813.67	767.332	2579.7	2904.75	2176.78	369.043	-227.491	7887.41	1586.88			2476.85	599.176	-42.857	4125.68	1103.88	1688.04	5481.77	5900.56	4514.37		2871.94	732.181
	719.068		2794.76	713.053	2571.51	2824.41	2173.38	387.195	-197.693	7698.54	1592.35			2533.18	536.832	-53.546	3977.28	1110.74	1772.48	5128.95	5987.36	4362.37		2817.29	713.489
	721.888		2842.83	743.207	2524.68	2731.3	2180.24	362.423	-158.729	7425.66	1590.03			2616.92	535.427	-54.165	3795.52	1129.32	1822.45	5020.78	5764.76	4428.86		2784.43	691.401
	724.708		2771.13	723.218	2508.76	2556.47	2101.12	355.325	-193.979	7311.64	1565.27			2649.61	527.286	-17.424	3492.07	1101.27	1800.26	5122.97	5362.09	4479.27		2724.16	668.939
	727.528		2700.36	698.221	2434.06	2393.08	2001.06	355.824	-116.257	7363.45	1568.43			2687.82	457.586	-86.035	3411.54	999.558	1750.34	5125.92	5098.81	4359.68		2645.03	660.986
	730.348		2664.65	712.724	2387.7	2094.16	1964.49	339.272	-114.506	7196.94	1543.94			2620.87	457.429	-96.472	3440.55	971.1	1714.27	5175.87	4962.94	4433.78		2631.15	662.267
	733.168		2587.02	717.842	2484.05	2002.16	1943.88	331.399	-182.119	6969.66	1594			2515.15	543.074	-87.902	3294.39	1030.5	1695.82	4972.98	5318.6	4647.63		2658.92	670.918
	735.988		2616.57	755.55	2649.05	2101.99	1907.54	312.192	-135.796	6434.79	1606.9			2415.53	510.171	-13.532	3172.64	1122.19	1677.56	4883.87	5647.96	4583.15		2666.62	676.939
	738.807		2660.86	845.539	2713.35	2186.66	1874.08	284.076	-146.421	6256.04	1588.88			2368.46	445.205	154.031	3190.03	1141.37	1646.6	4932.31	5494.5	4442.46		2646.11	658.887
	741.627		2592.05	878.905	2703.59	2300.57	1836.28	279.343	-175.58	6159.02	1580.1			2329.61	540.815	261.434	3179.61	1178.7	1639.55	4899.24	5270.68	4395.98		2632.84	631.308
	744.447		2560.68	948.366	2734.64	2483.03	1772.04	291.767	-142.949	6248.18	1535.67			2301	467.135	218.602	3277.56	1166.43	1676.26	4796.85	5152.83	4414.3		2607.88	627.066
	747.267		2686.63	1009.89	2731.13	2594.26	1694.63	283.905	-132.871	6341.31	1419.53			2226.27	441.228	80.733	3295.49	1157.64	1673.58	4830.81	5142.98	4184.49		2559.25	629.241
	750.087		2816.99	992.76	2588.49	2825.68	1646.85	277.126	-75.424	6487.35	1373.87			2135.45	510.173	-76.558	3274.05	1064.11	1608.27	4867.88	5335.12	4031.41		2527.77	647.325
	752.907		2894.77	937.366	2573.19	2761.7	1670.73	264.959	-50.089	6747.23	1342.52			2199.99	470.443	-119.911	3267.11	988.551	1607.39	4733.9	5566.16	4150.09		2540.41	665.023
	755.727		2921.72	897.65	2603.4	2606.32	1658	308.002	-97.612	7089.3	1345.64			2105.36	367.098	-78.497	3329.11	966.874	1659.71	4666.94	5418.93	4287.34		2524.76	661.464
	758.547		2869.59	880.112	2548.84	2721.98	1616.12	310.376	-131.283	7136.13	1415.52			2041.69	316.748	-74.824	3219.45	895.226	1595.31	4382.12	5291.53	4176.8		2427.12	641.36
	761.366		2925.75	770.194	2534.87	2929.01	1539.88	317.382	-167.373	7133.56	1473.83			2179.59	251.693	-129.771	3066.05	893.393	1479.8	4161.38	5219.68	4273.53		2377.26	636.639
	764.186		3002.28	626.398	2482.03	2852.76	1573.75	353.565	-157.015	7195.06	1504.17			2188.36	180.844	-149.211	2878.23	882.776	1461.99	4226.63	5300.6	4564.35		2392.73	659.466
	767.006		3059.75	513.642	2500.11	2911.66	1649.37	360.415	-160.179	7199.36	1567.61			2120.86	168.164	-200.73	2702.94	872.124	1352.04	4231.19	5186.07	4526.24		2328.77	655.51
	769.826		3129.61	421.281	2568.56	2893.54	1626.77	292.134	-167.176	7232.13	1562.43			2106.97	211.985	-213.691	2562.3	888.743	1355.8	4156.36	5334.96	4565.34		2329.86	660.897
	772.646		3217.57	403.658	2690.16	2871.05	1631.03	332.2	-131.095	7092.65	1590.67			1983.43	182.244	-162.175	2589.92	948.341	1498.04	3983.09	5669.11	4588.38		2364.49	672.728
	775.466		3233.77	417.982	2682.34	2999.36	1615.42	369.202	-103.562	6950.95	1665.94			1894.01	157.351	-119.665	2815.64	912.688	1448.39	3942.32	5541.98	4743.07		2370.64	673.482
	778.286		3222.26	403.391	2670.93	3001.62	1597.2	346.946	-76.444	6882.77	1726.76			1786.64	178.049	-249.839	2877.53	819.07	1393.74	3751.94	5576.2	4806.8		2326.68	684.503
	781.106		3183.17	462.168	2621.76	3036.37	1575.89	402.304	-49.818	6783.3	1642.07			1845.7	101.915	-250.484	2897.88	812.383	1350.47	3623.74	5569.72	4760.62		2301.33	682.245
	783.925		3087.05	526.218	2594.53	2933.68	1586.01	362.971	-89.068	6686.61	1600.6			1759.97	168.415	-240.442	2807.17	828.6	1248.57	3613.81	5567.82	4567.29		2257.91	670.264
	786.745		3081.33	582.037	2479.37	2961.64	1560.28	384.73	-68.017	6514.91	1666.33			1843.03	157.708	-201.259	2752.2	808.675	1242.34	3704.56	5222.62	4515.5		2227.26	645.25
	789.565		3051.12	680.714	2339.12	2813.47	1552.28	402.041	-8.247	6461.03	1511.86			1767.73	164.128	-177.177	2596.84	777.558	1309.7	4036.68	5080.59	4373.51		2214.4	638.461
	792.385		2901.03	803.095	2220.09	2953.74	1532	392.334	56.226	6430.65	1552.72			1821.65	189.789	-140.556	2687.55	699.484	1327.88	4265.33	4947.69	4264.45		2229.25	634.448
	795.205		2754.52	783.583	2179.19	2898.37	1529.22	350.672	118.757	6394.04	1470.44			1728.69	169.606	-255.009	2766.42	661.513	1281.32	4440.8	5081.39	4280.06		2239.42	661.854
	798.025		2751.97	775.114	2181.7	2988.03	1485.14	391.884	182.42	6359.44	1560.23			1738.69	172.473	-197.624	2544.88	734.14	1225.86	4635.38	5049	4238.1		2237.88	661.204
	800.845		2781.64	775.619	2252.6	3045.9	1429.47	385.333	186.625	6288.51	1556.04			1762.52	171.838	-175.596	2472.19	754.553	1214.11	4664.46	5083.23	4185.49		2236.98	660.388
	803.665		2788.99	833.412	2281.14	3054.84	1387.92	365.272	81.881	6137.57	1477.09			1769.52	137.912	-250.629	2402.25	624.84	1153.57	4589	5154.95	4235.28		2201.85	673.316
	806.484		2767.09	823.999	2372.66	3011.9	1312.94	332.879	-6.015	5933.8	1459.76			1630.51	183.254	-215.387	2360.87	590.446	1089.22	4645.32	5165.02	4366.87		2201.79	682.543
	809.304		2776.99	853.366	2440.37	3068.64	1322.86	311.248	-21.517	5880.96	1498.34			1469.63	158.904	-265.954	2459.74	587.708	995.02	4792.92	5158.13	4564.85		2213.44	706.753
	812.124		2568.27	741.428	2556.74	3082.33	1431.08	316.949	-51.108	5909.43	1468.22			1388.12	138.246	-256.921	2457.98	532.544	1032.24	4865.91	5195.11	4424.75		2197.55	708.915
	814.944		2561.35	804.944	2481	3037.55	1501.89	336.225	0.23	5834.83	1587.95			1343.99	138.137	-204.493	2298.4	553.562	1077.21	4925.1	5236.51	4410.14		2197.62	709.832
	817.764		2601.55	848.479	2507.09	2989.7	1508.78	355.495	-19.339	5760.87	1500.91			1347.49	107.04	-205.449	2209.27	605.516	972.872	4686.74	5126.36	4580.91		2158.97	700.623
	820.584		2594.96	806.949	2424.79	3048.72	1566.78	358.08	16.066	5775.66	1480.9			1367.2	89.312	-231.846	2278.44	632.855	940.774	4601.04	4913.77	4407.29		2110.98	677.418
	823.404		2464.25	816.668	2381.33	3131.06	1616.09	354.82	24.153	5776.05	1462.78			1467.59	17.634	-241.89	2367.19	647.562	895.03	4596.85	4788.5	4386.12		2102.73	672.29
	826.224		2465.23	831.381	2358.14	3134.8	1612.9	391.063	6.862	5859.16	1486.11			1548.45	-31.828	-268.515	2357.36	604.511	843.896	4634.9	4823.28	4467.08		2108.79	684.994
	829.044		2571.04	852.998	2415.33	3144.76	1485.81	388.489	24.87	5962.99	1535.32			1556.45	-69.851	-282.673	2302.92	633.774	911.948	4636.71	4917.54	4374.51		2109.04	685.458
	831.863		2598.53	861.741	2384.26	3138.39	1536.93	354.969	36.022	5898.95	1514.71			1552.32	-50.605	-265.493	2280.22	635.937	905.189	4620.29	5079.83	4165.23		2102.55	683.339
	834.683		2493.34	839.708	2394.05	3059.68	1444.25	381.353	21.887	5786.02	1411.18			1508.03	-19.768	-263.247	2105.11	600.889	716.227	4689.01	5013.61	4070.5		2046.71	683.54
	837.503		2387.92	827.869	2460.4	2938.49	1442.33	422.07	-36.898	5766.46	1304.55			1454.83	-19.137	-232.851	1911.01	590.133	827.491	4590.42	4839.76	3888.46		1983.35	656.892
	840.323		2330.89	835.943	2418.22	2930.03	1378.31	445.839	-20.002	5727.47	1352.16			1463.88	-4.407	-249.174	2040.96	598.512	909.888	4497	4661.74	3927.27		1982.85	640.634
	843.143		2377.16	851.5	2299.09	2899.59	1504.64	450.935	-37.156	5620.65	1429.52			1407.58	36.802	-268.812	2154.84	620.393	1027	4408.07	5073.79	4070.92		2058.95	663.859
	845.963		2409.9	851.88	2418.79	2736.14	1493.14	427.018	-27.285	5487.46	1392.23			1328.04	-19.08	-224.837	2284.72	607.495	1028.08	4333.51	5169.51	4219.11		2080.73	674.945
	848.783		2382.49	823.297	2436.09	2772.47	1447.71	438.983	3.112	5329.62	1380.55			1272.29	-22.825	-215.792	2196.46	575.815	1016.59	4268.85	5431.76	4141.47		2073.85	687.452
	851.602		2319.05	789.423	2365.64	2786.42	1469.89	436.476	4.342	5345.63	1393.07			1275.09	-1.296	-225.818	2105.55	546.513	979.552	4206	5220.35	4146.43		2028.04	671.722
	854.422		2314.85	797.904	2506.55	2868.2	1522.65	434.606	24.049	5402.44	1374.76			1214.9	24.216	-206.267	2084.76	612.708	1105.02	4114.18	5146.23	4130.98		2025.19	656.425
	857.242		2313.24	805.2	2578.18	2963.35	1490.37	415.798	65.558	5347.48	1389.45			1127.99	-9.147	-237.669	2134	591.847	1120.6	4087.03	5393.95	4002.75		2023.48	671.432
	860.062		2271.71	839.93	2601.2	2950.36	1510.41	423.426	60.685	5227.97	1420.37			1150	-15.969	-283.758	2207.47	571.139	1044.88	4152.4	5406.76	3954.61		2020.84	677.563
	862.882		2284.43	826.409	2513.78	3034.93	1555.09	392.131	66.572	5125.02	1365.12			1208.06	-37.07	-214.495	2237.72	541.938	1048.23	4271.44	5587.29	4013.86		2073	695.27
	865.702		2253.08	841.919	2457.97	3159.52	1427.9	457.143	70.031	5219.8	1340.39			1252.92	-17.104	-211.179	2028.05	565.612	1032.7	4336.79	5594.1	3888.66		2052.28	691.523
	868.522		2127.46	750.875	2441.37	3139.24	1479.5	423.974	74.332	5349.56	1328.63			1277.98	65.438	-268.231	2027.19	519.338	952.236	4263.28	5769.2	3860.28		2051.86	701.837
	871.342		2197.07	715.906	2416.74	3296.75	1493.68	453.376	90.388	5330.87	1364.91			1269.3	-28.937	-261.4	2070.84	522.45	927.682	4324.46	5548.51	3964.76		2037.52	696.67
	874.161		2173.07	669.781	2386.93	3130.52	1441.56	488.018	58.122	5351.1	1382.33			1246.16	9.773	-255.036	2018.05	492.518	1017.76	4286.93	5523.52	3869.27		2023.22	687.049
	876.981		2114.42	650.762	2372.73	3082.65	1466.52	497.832	43.047	5248.37	1363.65			1275.97	35.438	-290.419	1999.49	498.178	1063.76	4294.38	5453.1	3709.18		2004.34	675.678
	879.801		1979.12	606.658	2420.03	3185.1	1393.41	513.077	71.507	5255.97	1360.98			1311.44	-17.048	-245.575	1963.84	480.88	1072.75	4292.3	5381.44	3680.67		1991.19	669.439
	882.621		1973.58	643.342	2393.71	3204.92	1351.65	517.804	64.608	5384.56	1430.38			1309.75	-5.057	-240.674	1883.18	480.941	1062.43	4156.2	5246.58	3654.28		1949.74	652.142
	885.441		1921.84	685.21	2404.66	3096.02	1355.87	510.228	86.673	5362.77	1444.45			1195.79	2.214	-286.88	1743.61	475.136	938.066	4026.38	5209.76	3679.51		1887.06	650.866
	888.261		1870.05	693.129	2431.69	3008.56	1411.38	522.549	120.404	5341.29	1399.54			1186.81	-22.546	-263.387	1691.17	445.172	932.543	3960.88	5206.77	3637.77		1863.91	647.337
	891.081		1797.91	778.754	2457.97	3071.53	1317.58	529.177	210.642	5269.22	1370.74			1207.37	28.465	-171.587	1742.55	391.226	912.072	3962.89	5202.81	3797.31		1897.01	648.876
	893.901		1763.62	713.295	2555.55	3028.14	1310.94	560.656	228.204	5207.38	1386.67			1252.05	19.474	-266.208	1758.87	316.721	872.556	3885.95	5369.09	3784.56		1888.12	664.161
	896.721		1759.21	696.616	2613.34	2951.06	1344.63	570.543	244.149	5151.35	1405.75			1196.7	42.651	-169.003	1821.08	358.291	874.372	3903.27	5497.81	3700.04		1913.91	665.164
	899.54		1777.16	687.895	2575.57	2909.17	1274	555.934	304.42	4992.71	1356.34			1120.11	39.469	-183.444	1810.9	362.621	861.566	4008.93	5610.12	3641.97		1919.14	678.07
	902.36		1832.24	675.277	2516.97	2911.97	1252.78	534.697	284.631	4998.55	1278.38			1133	35.735	-248.532	1783.33	317.249	889.587	3934.75	5616.02	3463.95		1880.56	673.003
	905.18		1769.84	628.943	2530.55	2897.06	1240.79	563.002	209.504	5143.04	1235.89			1228.56	-40.156	-265.548	1673.8	323.168	933.105	3639.31	5500.88	3629.22		1846.93	659.687
	908		1736.62	709.815	2359.16	2856.82	1233.28	572.402	119.123	5215.12	1233.21			1056.99	-28.392	-222.463	1702.11	293.919	894.859	3674.13	5492.13	3579.71		1827	660.257
	910.82		1765.87	716.636	2436.39	2870.21	1283.36	515.892	109.446	5067.11	1213.38			1065.76	8.7	-191.738	1665.94	281.967	899.35	3705.69	5542.18	3562.79		1837.85	662.262
	913.64		1780.57	617.457	2456.02	2907.89	1292.66	547.166	96.178	5055.61	1305.78			1062.11	5.739	-240.395	1486.07	301.46	946.688	3616.13	5346.75	3300.66		1758.36	635.889
	916.46		1794.52	636.064	2457.28	2795.86	1222.17	544.186	145.366	4795.22	1299.42			1047.72	-9.688	-223.935	1385.19	239.066	1058.73	3439.57	5437.75	3254.82		1736.58	635.708
	919.28		1775.28	671.894	2383.99	2758.25	1212.75	556.919	104.302	4765.49	1280.44			1077.17	39.009	-243.754	1363.01	190.419	1041.3	3413.28	5413.42	3196.15		1721.11	631.473
	922.099		1803.51	691.432	2302.44	2826.39	1250.43	593.37	114.533	4699.52	1214.99			1071.56	27.285	-274.02	1484.36	191.788	969.557	3340.03	5364.45	3308.95		1720.44	630.776
	924.919		1776.38	697.247	2364.35	2949.28	1281.54	595.645	119.107	4610.49	1145.05			1038.59	-10.219	-293.967	1545	279.115	1000.39	3546.1	5317.82	3460.19		1764.78	639.312
	927.739		1721.21	695.019	2380.78	3035.73	1293.63	618.992	109.933	4453.22	1225.25			1125.73	16.396	-276.329	1653.95	235.083	1004.47	3616.55	5328.12	3582.26		1809.58	645.21
	930.559		1711.55	664.506	2339.85	2842.56	1261.06	614.973	75.043	4330.65	1205.32			1109.09	44.628	-202.299	1624.87	274.072	990.797	3687.43	5254.88	3884.69		1852.02	649.807
	933.379		1731.55	674.195	2418.03	2856.03	1200.78	648.302	47.984	4416.49	1289.09			1052.82	58.992	-145.986	1551.74	272.814	940.31	3632.32	5418.8	3801.14		1842.55	655.644
	936.199		1733.31	747.172	2394.38	2825.31	1123.33	637.912	7.32	4617.5	1331.27			1023.44	37.308	-142.821	1543.21	253.004	1022.76	3546.34	5414.49	3764.1		1829.09	650.985
	939.019		1716.88	765.257	2484.06	2977.19	1107.09	631.726	1.222	4540.22	1305.44			964.769	51.596	-188.934	1467.68	207.579	980.32	3591.74	5143.4	3855.19		1785.93	641.604
	941.839		1613.59	732.733	2587.3	2957.59	1075.31	641.322	36.565	4376.08	1237.77			962.268	39.222	-237.914	1326.79	266.643	989.537	3599.44	5003.45	3948.64		1766.45	637.854
	944.658		1559.58	640.55	2599.97	3137.01	1035.56	631.621	86.757	4337.55	1149.9			1009.94	76.11	-176.205	1343.32	320.595	856.673	3450.51	5200.4	3873.89		1772.8	638.681
	947.478		1487.39	644.264	2473.71	3103.44	1091.3	614.426	117.226	4506.54	1120.03			1035.47	50.741	-184.422	1322.56	289.669	856.908	3331.61	5439.11	3712.58		1761.58	647.8
	950.298		1541.26	610.825	2474.88	3019.34	1119.44	594.359	123.243	4441.74	1227.27			1096.83	105.601	-201.16	1337.13	229.346	896.825	3471.85	5673.49	3789.78		1822.19	673.102
	953.118		1584.57	600.104	2456.08	2923.26	1140.7	568.323	177.672	4442.24	1245.98			1085.08	68.339	-213.407	1437.1	254.091	858.317	3507.31	5707.96	3885.05		1843.31	682.005
	955.938		1681.84	620.434	2403.5	2846.46	1193.3	531.675	212.821	4517.02	1376.97			1030.86	-1.777	-235.372	1544.9	207.812	876.269	3398.43	5696.29	4198.47		1857.32	696.153
	958.758		1573.78	628.74	2248.3	2929.59	1190.55	531.388	222.645	4522.11	1412.17			1046.52	34.076	-261.219	1590.22	242.079	856.168	3346.91	5487.93	4318.9		1851.29	683.249
	961.578		1485.43	646.257	2271.32	2894.81	1129.3	524.123	192.679	4460.33	1302.77			1091.8	26.463	-205.926	1556.53	256.515	944.699	3465.45	5266.3	4306.3		1856.46	665.475
	964.398		1499.87	661.261	2316.47	2859.82	1166.65	503.83	207.175	4346.29	1330.54			991.392	65.362	-188.477	1432.88	255.628	884.758	3403.77	5307.74	4176.44		1814.39	661.399
	967.217		1495.51	623.028	2248.39	2833.61	1194.99	481.663	182.307	4238.32	1309.83			1026.82	13.518	-265.508	1364.93	302.264	867.352	3454.32	5245.48	4066.89		1786.23	657.258
	970.037		1432.78	634.226	2194.45	2707.93	1172.21	511.624	123.631	4185.63	1277.7			1084.78	0.201	-282.825	1376.73	303.377	911.176	3325.37	5260.05	4196.73		1797.29	659.766
	972.857		1399.99	584.556	2145.33	2712.02	1139.17	485.098	140.99	4264.1	1371.08			1067.58	8.612	-311.729	1396.36	247.587	888.18	3356.9	5257.63	4266.06		1797.46	667.393
	975.677		1418.71	561.766	2117.12	2747.03	1169.78	504.911	158.725	4303.54	1455.45			1031.27	10.788	-269.721	1325.18	252.621	898.158	3312.17	5374.07	4148.58		1787.01	667.542
	978.497		1419.71	623.721	2104.14	2685.33	1203.49	544.903	125.626	4275.2	1500.2			981.619	54.632	-230.75	1330.8	246.407	928.711	3232.14	5477.51	4307.73		1814.31	677.977
	981.317		1372.23	600.862	2109.9	2676.28	1210.22	547.652	152.83	4216.67	1413.66			955.546	43.269	-208.219	1254.61	263.497	1022.54	3340.09	5307.62	4252.26		1803.47	664.409
	984.137		1334.87	561.084	2094.6	2698.92	1195.01	530.843	220.325	4209.27	1416.53			921.317	-2.699	-216.916	1232.69	252.512	1051.58	3396.41	5116.34	4246.02		1777.47	655.018
	986.957		1339.6	530.963	2089.71	2739.09	1150.17	551.265	246.307	4157.32	1469.83			950.745	14.896	-238.603	1262.1	239.179	964.133	3576.61	5290.68	4281.48		1815.69	676.845
	989.776		1397.06	534.731	2052.26	2732.35	1065.55	542.139	217.281	4220.88	1455.25			1040.51	45.231	-181.12	1313.74	224.446	1000.7	3601.53	5504.71	4207.83		1861.95	683.862
	992.596		1397.62	543.652	2080.34	2661.12	1075.39	564.925	256.466	4279.58	1433.82			1072.33	41.893	-214.531	1293.96	238.912	1019.35	3585.63	5665.82	4214.93		1879.81	696.109
	995.416		1335.32	537.241	2180.96	2628.55	1093.29	548.592	217.652	4281.23	1461.29			1021.13	46.029	-291.396	1427.27	245.695	1026.2	3538.66	5671.11	4403.1		1898.65	706.198
	998.236		1293.5	579.926	2142.29	2675.15	1119.75	535.913	225.276	4186.58	1528.25			1100.74	42.447	-244.52	1456.34	170.535	1032.7	3595.07	5617.38	4416.85		1909.73	703.703
	1001.06		1316.57	568.778	2131.01	2720.23	1190.63	519.088	203.626	4050.93	1536.28			1110.95	37.729	-159.4	1492.17	148.026	1084.3	3795	5669.76	4524.35		1966.99	715.715
