# Supplementary material for: Entorhinal cortex directs learning-related changes in CA1 representations
Source: Nature. 2022 Nov 2;611(7936):554–62. doi: 10.1038/s41586-022-05378-6 (PMC9668747; doi:10.1038/s41586-022-05378-6)
Supplement: Supplementary file 13 — Source Data Extended Data Fig. 5 [file 41586_2022_5378_MOESM13_ESM.xlsx]

## Sheet: panel a
		theta-gamma-ratio
		No light	594 nm
		49.9756	2.6755
		13.6657	2.5266
		24.1695	1.4542
		22.9554	7.44845
		76.4994	28.5714
		41.9196	1.68088
		38.1975	7.39284

## Sheet: panel b
		Left				Right
		tdTomato	ArchT			tdTomato	ArchT
		35.1648	31.0748			0.143552	0.144588
		19.6911	35			0.106988	0.123388
		15.0376	19.9105			0.188857	0.144745
		17.7515	12.8947			0.108145	0.132784
		12.7273	13.4199			0.0987634	0.118906
		23.8245	6.57143			0.150837	0.154736
			24.7449				0.226719
			16.2413				0.0966244

## Sheet: panel c
	x		tdTomato								ArchT
	0.05		0.0147395	0.0215013	0.0031506	0.00256739	0.00170641	0.00273884			0	0	0	0	0	0.00656501	0	0
	0.15		0.0231201	0.0392	0.0068263	0.00560159	0.00272103	0.00451104			0	0	0	0	0	0.0119792	0.00126379	0
	0.25		0.0346312	0.0719215	0.0184835	0.0106197	0.00871651	0.0101901			0.011948	0	0.000935162	3.89894e-05	0	0.0238276	0.00384881	0.00210438
	0.35		0.0538707	0.101873	0.0268851	0.0256739	0.0288244	0.0244482			0.0427422	0.00290724	0.0168329	0.0125936	0.00525069	0.0437057	0.0182962	0.00412458
	0.45		0.0789148	0.128398	0.0299307	0.0338429	0.0520684	0.0510311			0.0628508	0.0171255	0.0305486	0.0136853	0.0239885	0.0668009	0.0395221	0.00744949
	0.55		0.0942412	0.137881	0.0540853	0.0408449	0.0765116	0.068753			0.0795329	0.0327519	0.0391209	0.0158297	0.0325337	0.0870191	0.0441751	0.00774411
	0.65		0.106339	0.124736	0.0640622	0.0536819	0.0948669	0.0847028			0.0995288	0.0501499	0.0573566	0.025811	0.0476681	0.104909	0.048225	0.0276094
	0.75		0.105296	0.090653	0.0715186	0.0791224	0.102846	0.0903415			0.0930589	0.0740892	0.0864505	0.0394183	0.0764954	0.108885	0.0706284	0.0517256
	0.85		0.0940455	0.0660532	0.0812854	0.0855409	0.103122	0.0922346			0.0771659	0.0834469	0.0981401	0.0554819	0.079687	0.102163	0.0765453	0.0677609
	0.95		0.076306	0.0412187	0.0922075	0.0811063	0.0884564	0.0865958			0.0686219	0.0893068	0.0978803	0.0702589	0.0876145	0.0875422	0.0910788	0.077904
	1.05		0.0633275	0.0295291	0.0834909	0.0757381	0.0771111	0.0763654			0.0700196	0.0877623	0.085983	0.101411	0.101616	0.0735229	0.0930319	0.092803
	1.15		0.0481641	0.0202338	0.0744591	0.0679192	0.0592169	0.0623892			0.0605289	0.0848551	0.079229	0.119541	0.0917327	0.055868	0.0831801	0.090867
	1.25		0.0384791	0.0166659	0.0604915	0.0680359	0.0448739	0.0519977			0.0516468	0.0696375	0.0556941	0.106597	0.0750541	0.041064	0.0629883	0.0802609
	1.35		0.0273267	0.0126285	0.0500945	0.050531	0.0373103	0.0439826			0.0415925	0.0541019	0.0514859	0.0851138	0.0636261	0.0314127	0.0476792	0.0652778
	1.45		0.0205439	0.010422	0.042323	0.0404948	0.0297007	0.0354439			0.0341982	0.0455619	0.0409913	0.0678026	0.0529188	0.0233829	0.0369945	0.055766
	1.55		0.0175439	0.00967091	0.0330813	0.0385109	0.0227828	0.0256565			0.0251809	0.0381121	0.0314838	0.0543122	0.0357253	0.0195381	0.0313649	0.0453283
	1.65		0.0134677	0.00727665	0.0269901	0.028358	0.0195545	0.0213066			0.0209653	0.0310257	0.0261845	0.0401981	0.0283126	0.014647	0.0266544	0.0367003
	1.75		0.0107611	0.00600911	0.0189036	0.022523	0.0151732	0.0175608			0.0154873	0.0269374	0.0204177	0.0323612	0.0232678	0.0123977	0.0224897	0.0262626
	1.85		0.00769582	0.00582132	0.0163831	0.0203058	0.0125444	0.0138553			0.0127821	0.021986	0.0159497	0.0218731	0.0180171	0.00949442	0.0193589	0.0231061
	1.95		0.00684797	0.00530492	0.0134426	0.0134205	0.0112992	0.0115998			0.0105052	0.01708	0.0148587	0.0181301	0.0130753	0.00829127	0.015625	0.0184764
	2.05		0.00629362	0.0054927	0.0139677	0.0165714	0.00959277	0.0102304			0.00903988	0.0147633	0.014495	0.0130614	0.0118398	0.00666963	0.0129825	0.0151936
	2.15		0.00472836	0.00450683	0.010712	0.0122535	0.00853203	0.00817625			0.00836358	0.0116744	0.0115337	0.0103712	0.00998662	0.00635577	0.0120634	0.0139731
	2.25		0.00420661	0.00399042	0.00987188	0.0106197	0.00756353	0.0075721			0.0066052	0.0104025	0.00893599	0.00951341	0.00988366	0.00525724	0.0107135	0.0118687
	2.35		0.00378269	0.00295761	0.00756144	0.0100362	0.00590324	0.00640406			0.00665029	0.00890343	0.0082606	0.00783687	0.00669206	0.00523108	0.00965074	0.00799663
	2.45		0.00264136	0.00234731	0.00535602	0.00828568	0.005811	0.00551796			0.00518497	0.00817661	0.00706567	0.00655022	0.00555956	0.0036356	0.00830078	0.00925926
	2.55		0.00300007	0.00258204	0.0047259	0.00758548	0.00599548	0.00430965			0.00477919	0.00649587	0.00784497	0.00592639	0.00504479	0.00366176	0.00697955	0.0087963
	2.65		0.00296746	0.00262898	0.00640622	0.00630179	0.00539593	0.00491381			0.00475664	0.00617789	0.0052473	0.00565346	0.00576547	0.00311249	0.007554	0.00833333
	2.75		0.00221744	0.00239425	0.00462088	0.00711868	0.00488862	0.00479298			0.00444104	0.00499682	0.00540316	0.00436681	0.00525069	0.00258939	0.00565832	0.00673401
	2.85		0.002087	0.0018309	0.00441084	0.00571829	0.00378176	0.00382633			0.00387745	0.00508767	0.00483167	0.00436681	0.00401524	0.00245861	0.00519876	0.00614478
	2.95		0.00153264	0.00192479	0.0031506	0.00431789	0.00341281	0.00366522			0.00302081	0.00495139	0.00415628	0.003665	0.00288273	0.00211859	0.00571576	0.00643939
	3.05		0.00153264	0.00154922	0.00336064	0.00455129	0.00336669	0.00406799			0.00268266	0.00445171	0.00374065	0.00319713	0.00360342	0.0019355	0.00496898	0.00551347
	3.15		0.00169569	0.00117365	0.0036757	0.00396779	0.00295162	0.00265829			0.00308844	0.00440629	0.00441604	0.00327511	0.00277978	0.00167395	0.00379136	0.00446128
	3.25		0.00146742	0.00126755	0.00336064	0.00350099	0.00281326	0.00225552			0.00268266	0.00404288	0.00311721	0.00245633	0.00350046	0.00167395	0.00416475	0.00425084
	3.35		0.0014022	0.000845031	0.00252048	0.00303419	0.00230595	0.00269857			0.00263757	0.00399746	0.00296135	0.00206644	0.00401524	0.00143855	0.00370519	0.00475589
	3.45		0.00123916	0.00131449	0.00189036	0.00315089	0.00308998	0.00257773			0.00216416	0.00358863	0.00270158	0.00276825	0.00329455	0.00112468	0.00382008	0.00496633
	3.55		0.00127177	0.0012206	0.00199538	0.00280079	0.00189088	0.00225552			0.00243468	0.0035432	0.00254572	0.0018325	0.00247092	0.0012293	0.00324563	0.00366162
	3.65		0.00107611	0.000938923	0.0031506	0.00338429	0.00198312	0.00209441			0.00189364	0.00286182	0.00270158	0.00171553	0.00267682	0.000889284	0.00341797	0.00382997
	3.75		0.000978282	0.000704192	0.00189036	0.00361769	0.00170641	0.0022958			0.00180347	0.002135	0.00228595	0.00194947	0.00360342	0.00107237	0.00261374	0.0037037
	3.85		0.000684797	0.00117365	0.0015753	0.00256739	0.00189088	0.00185275			0.00155549	0.00240756	0.00238986	0.00191048	0.00247092	0.00104622	0.00195312	0.00349327
	3.95		0.000619579	0.000798085	0.00126024	0.00245069	0.00124522	0.00136942			0.00166821	0.00304352	0.00171446	0.00167654	0.00247092	0.00138624	0.00221163	0.00324074
	4.05		0.000717407	0.000704192	0.00241546	0.00221729	0.00161417	0.00149025			0.00162312	0.002135	0.00218204	0.00175452	0.00247092	0.000836973	0.00215418	0.00378788
	4.15		0.000652188	0.000704192	0.00168032	0.00245069	0.00161417	0.00157081			0.00128497	0.00268011	0.002234	0.00132564	0.00185319	0.000653885	0.00186696	0.00298822
	4.25		0.000684797	0.000845031	0.00199538	0.0018672	0.00152193	0.00136942			0.0011948	0.00190788	0.00166251	0.00159857	0.00257387	0.000784662	0.00226907	0.00332492
	4.35		0.000586969	0.000657246	0.00147028	0.0021006	0.00142969	0.00144998			0.00162312	0.00258926	0.00270158	0.00128665	0.0011325	0.000496953	0.00189568	0.00248316
	4.45		0.000945673	0.0006103	0.00136526	0.001167	0.00133745	0.000886096			0.00126243	0.00186245	0.00202618	0.00140362	0.00216205	0.000732352	0.00169462	0.00239899
	4.55		0.000750016	0.000281677	0.0010502	0.0017505	0.0011991	0.00128887			0.00139769	0.00222586	0.00140274	0.00105271	0.00185319	0.000496953	0.00163718	0.00248316
	4.65		0.000619579	0.000516408	0.00031506	0.001167	0.000968501	0.00108748			0.0011948	0.00199873	0.00176642	0.00113069	0.0020591	0.00034002	0.00160846	0.00231481
	4.75		0.000978282	0.000798085	0.00136526	0.000933598	0.00106074	0.000886096			0.0011948	0.00154447	0.0015586	0.00140362	0.00175023	0.000653885	0.00157973	0.00248316
	4.85		0.000423922	0.000281677	0.00063012	0.000583499	0.000784024	0.00112776			0.00114971	0.00168075	0.00176642	0.000818777	0.00144137	0.000496953	0.00178079	0.00277778
	4.95		0.000358703	0.000516408	0.00063012	0.0015171	0.00147581	0.00149025			0.00117225	0.002135	0.000831255	0.00105271	0.00133841	0.000470797	0.00106273	0.0020202
	5.05		0.000456532	0.000234731	0.00073514	0.000816898	0.00101462	0.00100693			0.00110462	0.00181703	0.00135079	0.000701809	0.000720684	0.00028771	0.00126379	0.0023569
	5.15		0.000586969	0.000375569	0.00084016	0.000816898	0.000784024	0.00136942			0.00112717	0.0017716	0.00109102	0.000779788	0.000720684	0.000418487	0.00155101	0.00218855
	5.25		0.000391313	0.000375569	0.0005251	0.0014004	0.000599548	0.00124859			0.00110462	0.00199873	0.00103907	0.000701809	0.00195614	0.00028771	0.00134995	0.00172559
	5.35		0.000423922	0.000328623	0.00136526	0.000933598	0.000830143	0.0014097			0.000721387	0.00149905	0.00119493	0.00066282	0.000926593	0.00028771	0.00106273	0.00193603
	5.45		0.000586969	0.000328623	0.00010502	0.000700198	0.00050731	0.00120831			0.00112717	0.00131734	0.000883209	0.000857767	0.00123546	0.000392331	0.00100528	0.00189394
	5.55		0.000750016	0.000140838	0.00094518	0.000466799	0.00050731	0.000966651			0.000969364	0.00140819	0.00124688	0.000311915	0.000926593	0.000313865	0.000919118	0.00122054
	5.65		0.000391313	0.000140838	0.00094518	0.001167	0.000876263	0.00108748			0.000901734	0.00140819	0.000987116	0.000428883	0.00144137	0.00028771	0.00100528	0.0020202
	5.75		0.000326094	0.000281677	0.00021004	0.000583499	0.000276714	0.000644434			0.000901734	0.000908513	0.000935162	0.000506862	0.000823638	0.000130777	0.000890395	0.00185185
	5.85		0.000423922	0.000234731	0.0010502	0.0010503	0.000230595	0.00112776			0.000969364	0.000863087	0.000571488	0.000467873	0.00102955	0.000235399	0.000890395	0.00189394
	5.95		0.000586969	0.000140838	0.00073514	0.001167	0.000415072	0.000926373			0.00103699	0.0015899	0.00109102	0.000506862	0.000411819	0.00034002	0.00117762	0.00164141
	6.05		0.000456532	0.000281677	0.0005251	0.000466799	0.000415072	0.000886096			0.000789017	0.00145362	0.000987116	0.000506862	0.000308864	0.000130777	0.00106273	0.00126263

## Sheet: panel d
	tdTomato
	0	0	0	0	0	0	0	0	0	0	0	0	0	0	0	0	0	0	0	0	0	0	0.010989	0.010989	0.0164835	0.0164835	0.0164835	0.0164835	0.0164835	0.0164835	0.021978	0.021978	0.021978	0.0274725	0.0274725	0.0274725	0.0274725	0.0274725	0.0274725	0.0384615	0.0384615	0.043956	0.043956	0.043956	0.0494505	0.0494505	0.0549451	0.0549451	0.0659341
	0	0	0.0540541	0.0540541	0.0540541	0.0579151	0.0579151	0.0579151	0.0694981	0.0694981	0.0694981	0.0694981	0.0733591	0.0733591	0.0733591	0.0888031	0.0888031	0.0888031	0.0926641	0.0926641	0.0926641	0.100386	0.100386	0.100386	0.100386	0.100386	0.100386	0.100386	0.104247	0.104247	0.104247	0.104247	0.104247	0.104247	0.104247	0.108108	0.108108	0.108108	0.108108	0.108108	0.108108	0.111969	0.111969	0.111969	0.111969	0.111969	0.111969	0.111969	0.111969
	0.0075188	0.0075188	0.0150376	0.0150376	0.0150376	0.0150376	0.0150376	0.0150376	0.0150376	0.0150376	0.0225564	0.0225564	0.0300752	0.0300752	0.037594	0.0451128	0.0451128	0.0451128	0.0451128	0.0526316	0.0526316	0.0601504	0.0676692	0.0676692	0.0676692	0.0676692	0.0676692	0.075188	0.075188	0.075188	0.075188	0.075188	0.075188	0.075188	0.075188	0.075188	0.075188	0.0827068	0.0827068	0.0827068	0.0827068	0.0827068	0.0827068	0.0827068	0.0827068	0.0827068	0.0827068	0.0827068	0.0827068
	0	0	0	0.0118343	0.0118343	0.0118343	0.0118343	0.0118343	0.0295858	0.0295858	0.0295858	0.0295858	0.0414201	0.0414201	0.0414201	0.0414201	0.0414201	0.0473373	0.0473373	0.0473373	0.0473373	0.0473373	0.0473373	0.0473373	0.0473373	0.0473373	0.0591716	0.0591716	0.0591716	0.0591716	0.0591716	0.0710059	0.0710059	0.0710059	0.0710059	0.0710059	0.0887574	0.0887574	0.0887574	0.0887574	0.0887574	0.0887574	0.0887574	0.0887574	0.0887574	0.0946746	0.0946746	0.0946746	0.0946746
	0	0.0363636	0.0363636	0.0454545	0.0454545	0.0484848	0.0484848	0.0636364	0.0636364	0.0636364	0.0636364	0.069697	0.069697	0.0727273	0.0727273	0.0757576	0.0757576	0.0757576	0.0757576	0.0757576	0.0757576	0.0787879	0.0787879	0.0818182	0.0818182	0.0848485	0.0848485	0.0848485	0.0848485	0.0878788	0.0878788	0.0878788	0.0878788	0.0878788	0.0909091	0.0909091	0.0909091	0.0909091	0.0909091	0.0909091	0.0939394	0.0939394	0.0939394	0.0939394	0.0939394	0.0939394	0.0969697	0.0969697	0.10303
	0	0	0.0689655	0.0689655	0.0689655	0.0689655	0.103448	0.103448	0.103448	0.103448	0.119122	0.119122	0.119122	0.119122	0.122257	0.122257	0.122257	0.128527	0.128527	0.128527	0.128527	0.131661	0.131661	0.131661	0.131661	0.137931	0.137931	0.137931	0.137931	0.144201	0.144201	0.144201	0.144201	0.144201	0.144201	0.144201	0.144201	0.144201	0.144201	0.144201	0.15047	0.15047	0.15047	0.15047	0.159875	0.159875	0.159875	0.159875	0.163009
	ArchT
	0	0.0303738	0.0303738	0.0443925	0.0443925	0.0514019	0.0514019	0.0514019	0.0560748	0.0560748	0.067757	0.067757	0.0700935	0.0700935	0.0700935	0.0771028	0.0771028	0.0817757	0.0817757	0.0934579	0.0934579	0.0957944	0.0957944	0.0957944	0.107477	0.107477	0.11215	0.11215	0.126168	0.126168	0.126168	0.140187	0.140187	0.154206	0.154206	0.156542	0.156542	0.156542	0.158879	0.158879	0.161215	0.161215	0.163551	0.163551	0.165888	0.165888	0.165888	0.170561	0.170561
	0	0.0818182	0.0818182	0.0818182	0.104545	0.104545	0.104545	0.109091	0.109091	0.113636	0.113636	0.113636	0.122727	0.122727	0.122727	0.136364	0.136364	0.145455	0.145455	0.145455	0.154545	0.154545	0.154545	0.159091	0.159091	0.159091	0.172727	0.172727	0.172727	0.172727	0.172727	0.186364	0.186364	0.186364	0.190909	0.190909	0.190909	0.190909	0.190909	0.195455	0.195455	0.195455	0.195455	0.195455	0.2	0.2	0.2	0.209091	0.209091
	0	0	0	0	0	0.033557	0.033557	0.033557	0.033557	0.033557	0.033557	0.0536913	0.0536913	0.0536913	0.0536913	0.0536913	0.0536913	0.0581655	0.0581655	0.0581655	0.0581655	0.0581655	0.0581655	0.0604027	0.0604027	0.0604027	0.0604027	0.0604027	0.0604027	0.0693512	0.0693512	0.0693512	0.0693512	0.0693512	0.0693512	0.0872483	0.0872483	0.0872483	0.0872483	0.0872483	0.0872483	0.0939597	0.0939597	0.0939597	0.0939597	0.0939597	0.0939597	0.10962	0.10962
	0.0105263	0.0210526	0.0289474	0.0289474	0.0315789	0.0368421	0.0394737	0.0447368	0.0447368	0.0473684	0.0526316	0.0526316	0.0578947	0.0578947	0.0605263	0.0605263	0.0605263	0.0605263	0.0605263	0.0605263	0.0605263	0.0605263	0.0605263	0.0605263	0.0631579	0.0631579	0.0631579	0.0631579	0.0657895	0.0657895	0.0657895	0.0657895	0.0657895	0.0657895	0.0657895	0.0657895	0.0684211	0.0684211	0.0684211	0.0736842	0.0763158	0.0763158	0.0815789	0.0842105	0.0842105	0.0842105	0.0842105	0.0842105	0.0868421
	0.012987	0.012987	0.012987	0.012987	0.012987	0.012987	0.012987	0.012987	0.012987	0.012987	0.012987	0.012987	0.012987	0.012987	0.012987	0.012987	0.012987	0.012987	0.012987	0.012987	0.012987	0.012987	0.012987	0.012987	0.012987	0.012987	0.012987	0.012987	0.012987	0.012987	0.012987	0.012987	0.012987	0.012987	0.012987	0.012987	0.012987	0.012987	0.012987	0.012987	0.012987	0.012987	0.012987	0.012987	0.012987	0.012987	0.012987	0.012987	0.012987
	0	0	0	0	0	0	0	0	0	0	0	0	0	0	0	0	0	0	0	0	0	0	0	0	0	0	0	0	0	0.0428571	0.0428571	0.0485714	0.0485714	0.0485714	0.0485714	0.0485714	0.0485714	0.0485714	0.0485714	0.0485714	0.0485714	0.0485714	0.0485714	0.0485714	0.0485714	0.0485714	0.0485714	0.0485714	0.0485714
	0.0204082	0.0204082	0.0612245	0.0612245	0.0612245	0.0612245	0.0714286	0.0714286	0.0816327	0.0867347	0.0867347	0.0918367	0.0918367	0.0918367	0.0918367	0.0918367	0.0918367	0.0994898	0.0994898	0.109694	0.112245	0.112245	0.112245	0.112245	0.114796	0.114796	0.125	0.125	0.127551	0.127551	0.127551	0.127551	0.127551	0.127551	0.127551	0.127551	0.127551	0.127551	0.127551	0.130102	0.130102	0.130102	0.132653	0.132653	0.135204	0.135204	0.137755	0.137755	0.140306
	0	0	0	0.00232019	0.00232019	0.00464037	0.00464037	0.00464037	0.00464037	0.00464037	0.00696056	0.00696056	0.00696056	0.00696056	0.0116009	0.0116009	0.0278422	0.0278422	0.0278422	0.0324826	0.0324826	0.0417633	0.0417633	0.0440835	0.0440835	0.0464037	0.0464037	0.0487239	0.0487239	0.0487239	0.0510441	0.0510441	0.0533643	0.0533643	0.0556845	0.0556845	0.0580046	0.0580046	0.0580046	0.062645	0.062645	0.0672854	0.0672854	0.0719258	0.0719258	0.0765661	0.0765661	0.0788863	0.0788863
[truncated: 151 more columns]

## Sheet: panel e
		Left				Right
		tdtomato	ArchT			tdtomato	ArchT
		7.24612	11.625			41.4189	71.056
		2.21178	6.92973			56.1692	47.0505
		12.1312	7.61111			58.2487	76.0785
		15.7657	29.9127			58.3719	49.7398
		20.5061	10.6183			50.7953	65.311
		20.7801	20.5795			59.1334	43.9361
			8.69331				39.2433
			29.0265				59.0588
