# Supplementary material for: Entorhinal cortex directs learning-related changes in CA1 representations
Source: Nature. 2022 Nov 2;611(7936):554–62. doi: 10.1038/s41586-022-05378-6 (PMC9668747; doi:10.1038/s41586-022-05378-6)
Supplement: Supplementary file 14 — Source Data Extended Data Fig. 6 [file 41586_2022_5378_MOESM14_ESM.xlsx]

## Sheet: panel h
		GCaMP6f	tdtomato
		1	0.00373832
		1	0
		1	0
		1	0
		1	0
		1	0
		1	0
		1	0.0272727
		1	0
		1	0
		1	0
		1	0
		1	0
		1	0
		1	0
		1	0
		1	0
		1	0
		1	0
		1	0
		1	0
		1	0
		1	0
		1	0
		1	0
		1	0
		1	0
		1	0
		1	0
		1	0
		1	0
		1	0
		1	0
		1	0.00842697
		1	0
		1	0
		1	0
		1	0
		1	0
		1	0
		1	0
		1	0
		1	0
		1	0
		1	0
		1	0
		1	0
		1	0
		1	0
		1	0
		1	0
		1	0
		1	0
		1	0
		1	0
		1	0
		1	0
		1	0
		1	0
		1	0
		1	0
		1	0
		1	0
		1	0.0196078
		1	0
		1	0
		1	0
		1	0
		1	0
		1	0
		1	0
		1	0
		1	0
		1	0
		1	0
		1	0
		1	0
		1	0
		1	0
		1	0
		1	0
		1	0
		1	0
		1	0
		1	0
		1	0
		1	0
		1	0
		1	0
		1	0
		1	0
		1	0
		1	0
		1	0
		1	0
		1	0
		1	0
		1	0
		1	0
		1	0
		1	0
		1	0
		1	0
		1	0
		1	0
		1	0
		1	0
		1	0
		1	0
		1	0
		1	0
		1	0
		1	0
		1	0
		1	0
		1	0
		1	0
		1	0
		1	0
		1	0
		1	0
		1	0
		1	0
		1	0
		1	0
		1	0
		1	0
		1	0
		1	0.03125
		1	0
		1	0
		1	0
		1	0
		1	0
		1	0
		1	0
		1	0
		1	0
		1	0
		1	0
		1	0
		1	0
		1	0
		1	0
		1	0
		1	0
		1	0
		1	0
		1	0
		1	0
		1	0
		1	0
		1	0
		1	0
		1	0
		1	0
		1	0
		1	0
		1	0
		1	0.0275229
		1	0
		1	0.0178571
		1	0.0277778
		1	0
		1	0
		1	0
		1	0.0217391
		1	0
		1	0
		1	0
		1	0
		1	0
		1	0
		1	0
		1	0
		1	0
		1	0
		1	0
		1	0
		1	0
		1	0
		1	0
		1	0
		1	0
		1	0
		1	0
		1	0
		1	0
		1	0
		1	0
		1	0
		1	0
		1	0
		1	0
		1	0
		1	0.016129
		1	0
		1	0
		1	0
		1	0
		1	0
		1	0
		1	0
		1	0
		1	0
		1	0
		1	0
		1	0
		1	0
		1	0
		1	0
		1	0
		1	0
		1	0
		1	0
		1	0
		1	0
		1	0
		1	0
		1	0
		1	0
		1	0
		1	0
		1	0
		1	0
		1	0
		1	0
		1	0
		1	0
		1	0
		1	0
		1	0
		1	0
		1	0
		1	0
		1	0
		1	0
		1	0
		1	0
		1	0
		1	0
		1	0
		1	0
		1	0
		1	0
		1	0
		1	0
		1	0
		1	0
		1	0
		1	0
		1	0
		1	0
		1	0
		1	0
		1	0
		1	0
		1	0
		1	0
		1	0
		1	0
		1	0
		1	0.015873
		1	0
		1	0
		1	0
		1	0
		1	0
		1	0
		1	0
		1	0
		1	0
		1	0
		1	0
		1	0
		1	0
		1	0
		1	0
		1	0
		1	0
		1	0
		1	0
		1	0
		1	0
		1	0
		1	0
		1	0
		1	0
		1	0
		1	0
		1	0
		1	0
		1	0
		1	0
		1	0
		1	0
		1	0
		1	0
		1	0
		1	0
		1	0
		1	0
		1	0
		1	0
		1	0
		1	0
		1	0
		1	0
		1	0
		1	0
		1	0
		1	0
		1	0
		1	0
		1	0
		1	0
		1	0
		1	0
		1	0
		1	0
		1	0
		1	0
		1	0
		1	0
		1	0
		1	0
		1	0
		1	0
		1	0
		1	0
		1	0
		1	0
		1	0
		1	0
		1	0
		1	0
		1	0
		1	0
		1	0
		1	0
		1	0
		1	0
		1	0
		1	0
		1	0
		1	0
		1	0
		1	0
		1	0
		1	0
		1	0
		1	0
		1	0
		1	0
		1	0
		1	0
		1	0
		1	0
		1	0
		1	0
		1	0
		1	0
		1	0
		1	0
		1	0
		1	0
		1	0
		1	0
		1	0
		1	0
		1	0
		1	0
		1	0
		1	0
		1	0
		1	0
		1	0
		1	0
		1	0
		1	0
		1	0
		1	0
		1	0
		1	0
		1	0
		1	0
		1	0
		1	0
		1	0
		1	0
		1	0
		1	0
		1	0
		1	0
		1	0.0025641
		1	0
		1	0
		1	0
		1	0
		1	0
		1	0
		1	0.00925926
		1	0
		1	0
		1	0
		1	0
		1	0
		1	0
		1	0
		1	0
		1	0
		1	0
		1	0
		1	0
		1	0
		1	0
		1	0
		1	0
		1	0
		1	0
		1	0
		1	0
		1	0
		1	0
		1	0
		1	0
		1	0
		1	0
		1	0
		1	0
		1	0
		1	0
		1	0
		1	0
		1	0
		1	0
		1	0
		1	0
		1	0
		1	0
		1	0
		1	0
		1	0
		1	0
		1	0
		1	0
		1	0
		1	0
		1	0
		1	0
		1	0
		1	0
		1	0
		1	0
		1	0
		1	0
		1	0
		1	0
		1	0
		1	0
		1	0
		1	0
		1	0
		1	0
		1	0
		1	0
		1	0
		1	0.0143885
		1	0.00558659
		1	0.00636943
		1	0
		1	0
		1	0
		1	0
		1	0
		1	0.0172414
		1	0.00673401
		1	0.00609756
		1	0
		1	0
		1	0
		1	0.0408163
		1	0
		1	0.0123457
		1	0.00625
		1	0
		1	0
		1	0
		1	0.00680272
		1	0
		1	0.00543478
		1	0.00431034
		1	0
		1	0.021978
		1	0
		1	0
		1	0.0190476
		1	0
		1	0
		1	0
		1	0
		1	0
		1	0
		1	0
		1	0
		1	0
		1	0
		1	0
		1	0
		1	0.025974
		1	0
		1	0
		1	0
		1	0
		1	0.025641
		1	0
		1	0
		1	0.019802
		1	0
		1	0.0135135
		1	0
		1	0
		1	0
		1	0
		1	0
		1	0
		1	0
		1	0
		1	0
		1	0
		1	0
		1	0
		1	0
		1	0
		1	0
		1	0
		1	0
		1	0
		1	0
		1	0
		1	0
		1	0
		1	0
		1	0
		1	0.0240964
		1	0
		1	0
		1	0
		1	0
		1	0
		1	0
		1	0
		1	0
		1	0
		1	0
		1	0
		1	0
		1	0
		1	0
		1	0
		1	0
		1	0
		1	0
		1	0
		1	0
		1	0
		1	0
		1	0
		1	0
		1	0
		1	0
		1	0
		1	0
		1	0
		1	0
		1	0
		1	0
		1	0
		1	0
		1	0
		1	0
		1	0
		1	0
		1	0
		1	0
		1	0
		1	0
		1	0
		1	0
		1	0
		1	0
		1	0
		1	0
		1	0
		1	0
		1	0
		1	0
		1	0
		1	0
		1	0
		1	0
		1	0
		1	0
		1	0
		1	0
		1	0
		1	0
		1	0
		1	0.0294118
		1	0
		1	0
		1	0
		1	0
		1	0
		1	0
		1	0
		1	0
		1	0
		1	0
		1	0
		1	0
		1	0
		1	0
		1	0
		1	0
		1	0
		1	0
		1	0
		1	0.0235294
		1	0
		1	0
		1	0
		1	0
		1	0
		1	0
		1	0
		1	0
		1	0
		1	0
		1	0
		1	0
		1	0.00961538
		1	0
		1	0
		1	0
		1	0
		1	0
		1	0
		1	0
		1	0
		1	0
		1	0
		1	0
		1	0
		1	0
		1	0
		1	0
		1	0
		1	0
		1	0
		1	0
		1	0
		1	0
		1	0
		1	0
		1	0
		1	0
		1	0
		1	0
		1	0
		1	0
		1	0
		1	0
		1	0
		1	0
		1	0
		1	0
		1	0
		1	0
		1	0
		1	0
		1	0
		1	0
		1	0
		1	0
		1	0
		1	0
		1	0
		1	0
		1	0
		1	0
		1	0
		1	0
		1	0
		1	0
		1	0
		1	0
		1	0
		1	0
		1	0
		1	0
		1	0
		1	0
		1	0
		1	0
		1	0
		1	0
		1	0
		1	0
		1	0
		1	0
		1	0.00487805
		1	0
		1	0
		1	0
		1	0
		1	0
		1	0
		1	0
		1	0
		1	0
		1	0
		1	0
		1	0
		1	0
		1	0
		1	0
		1	0
		1	0
		1	0
		1	0
		1	0
		1	0
		1	0
		1	0
		1	0
		1	0
		1	0
		1	0
		1	0
		1	0
		1	0
		1	0
		1	0
		1	0
		1	0
		1	0
		1	0
		1	0
		1	0
		1	0
		1	0
		1	0
		1	0
		1	0
		1	0
		1	0
		1	0
		1	0
		1	0
		1	0
		1	0
		1	0
		1	0
		1	0
		1	0
		1	0
		1	0
		1	0
		1	0
		1	0
		1	0
		1	0
		1	0
		1	0
		1	0
		1	0
		1	0
		1	0
		1	0
		1	0
		1	0
		1	0
		1	0
		1	0
		1	0
		1	0
		1	0
		1	0
		1	0
		1	0
		1	0
		1	0
		1	0
		1	0
		1	0
		1	0
		1	0
		1	0
		1	0
		1	0
		1	0
		1	0
		1	0
		1	0
		1	0
		1	0
		1	0
		1	0
		1	0
		1	0
		1	0
		1	0
		1	0
		1	0
		1	0
		1	0
		1	0
		1	0
		1	0
		1	0
		1	0
		1	0
		1	0
		1	0
		1	0
		1	0
		1	0
		1	0
		1	0
		1	0
		1	0
		1	0
		1	0
		1	0
		1	0
		1	0
		1	0
		1	0
		1	0
		1	0
		1	0
		1	0
		1	0
		1	0
		1	0
		1	0
		1	0
		1	0
		1	0
		1	0
		1	0
		1	0
		1	0
		1	0
		1	0
		1	0
		1	0
		1	0
		1	0
		1	0
		1	0
		1	0
		1	0
		1	0
		1	0
		1	0
		1	0
		1	0
		1	0
		1	0
		1	0
		1	0
		1	0
		1	0
		1	0
		1	0
		1	0
		1	0
		1	0
		1	0
		1	0
		1	0
		1	0
		1	0
		1	0
		1	0
		1	0
		1	0
		1	0
		1	0
		1	0
		1	0
		1	0
		1	0
		1	0
		1	0
		1	0
		1	0
		1	0
		1	0
		1	0
		1	0
		1	0
		1	0
		1	0
		1	0
		1	0
		1	0
		1	0
		1	0
		1	0
		1	0
		1	0
		1	0
		1	0
		1	0
		1	0
		1	0
		1	0
		1	0
		1	0
		1	0
		1	0
		1	0
		1	0
		1	0
		1	0
		1	0
		1	0
		1	0
		1	0
		1	0
		1	0
		1	0
		1	0
		1	0
		1	0
		1	0
		1	0
		1	0
		1	0
		1	0
		1	0
		1	0
		1	0
		1	0
		1	0
		1	0
		1	0
		1	0
		1	0
		1	0
		1	0
		1	0
		1	0
		1	0
		1	0
		1	0
		1	0
		1	0
		1	0
		1	0
		1	0
		1	0
		1	0
		1	0
		1	0
		1	0
		1	0
		1	0
		1	0
		1	0
		1	0
		1	0
		1	0
		1	0
		1	0
		1	0
		1	0
		1	0
		1	0
		1	0
		1	0
		1	0
		1	0
		1	0
		1	0
		1	0
		1	0
		1	0
		1	0
		1	0
		1	0
		1	0
		1	0
		1	0
		1	0
		1	0
		1	0
		1	0
		1	0
		1	0
		1	0
		1	0
		1	0
		1	0
		1	0
		1	0
		1	0
		1	0
		1	0
		1	0
		1	0
		1	0
		1	0
		1	0
		1	0
		1	0
		1	0
		1	0
		1	0
		1	0
		1	0
		1	0
		1	0
		1	0
		1	0
		1	0
		1	0
		1	0
		1	0
		1	0
		1	0
		1	0
		1	0
		1	0
		1	0
		1	0
		1	0
		1	0
		1	0
		1	0
		1	0
		1	0
		1	0
		1	0
		1	0
		1	0
		1	0
		1	0
		1	0
		1	0
		1	0
		1	0
		1	0
		1	0
		1	0
		1	0
		1	0
		1	0
		1	0
		1	0
		1	0
		1	0
		1	0
		1	0
		1	0
		1	0
		1	0
		1	0
		1	0
		1	0
		1	0
		1	0
		1	0
		1	0
		1	0
		1	0
		1	0
		1	0
		1	0
		1	0
		1	0
		1	0
		1	0
		1	0
		1	0
		1	0.0131579
		1	0
		1	0
		1	0
		1	0
		1	0
		1	0
		1	0
		1	0
		1	0
		1	0
		1	0
		1	0
		1	0
		1	0
		1	0
		1	0
		1	0
		1	0
		1	0
		1	0
		1	0
		1	0
		1	0
		1	0
		1	0
		1	0
		1	0
		1	0
		1	0
		1	0
		1	0
		1	0
		1	0
		1	0
		1	0
		1	0
		1	0
		1	0
		1	0
		1	0
		1	0
		1	0
		1	0
		1	0
		1	0
		1	0
		1	0
		1	0
		1	0
		1	0
		1	0
		1	0
		1	0
		1	0
		1	0
		1	0
		1	0
		1	0
		1	0
		1	0
		1	0
		1	0
		1	0
		1	0
		1	0
		1	0
		1	0
		1	0
		1	0.03125
		1	0
		1	0
		1	0
		1	0
		1	0
		1	0
		1	0
		1	0
		1	0
		1	0
		1	0
		1	0
		1	0.0224719
		1	0
		1	0
		1	0
		1	0
		1	0
		1	0
		1	0
		1	0
		1	0
		1	0.0188679
		1	0
		1	0
		1	0
		1	0
		1	0
		1	0
		1	0
		1	0
		1	0
		1	0
		1	0
		1	0
		1	0
		1	0
		1	0
		1	0
		1	0
		1	0
		1	0
		1	0
		1	0
		1	0
		1	0
		1	0
		1	0
		1	0
		1	0
		1	0
		1	0
		1	0
		1	0
		1	0
		1	0
		1	0
		1	0
		1	0
		1	0
		1	0
		1	0
		1	0
		1	0
		1	0
		1	0
		1	0
		1	0
		1	0
		1	0
		1	0
		1	0
		1	0
		1	0
		1	0
		1	0.0144928
		1	0
		1	0
		1	0
		1	0
		1	0
		1	0
		1	0
		1	0
		1	0
		1	0
		1	0
		1	0
		1	0
		1	0
		1	0
		1	0
		1	0
		1	0
		1	0.0327869
		1	0
		1	0
		1	0
		1	0
		1	0
		1	0
		1	0
		1	0
		1	0
		1	0
		1	0
		1	0.0169492
		1	0
		1	0
		1	0
		1	0
		1	0
		1	0
		1	0
		1	0
		1	0
		1	0
		1	0
		1	0
		1	0.0142857
		1	0.0120482
		1	0
		1	0
		1	0
		1	0
		1	0
		1	0
		1	0
		1	0
		1	0
		1	0
		1	0
		1	0
		1	0
		1	0
		1	0
		1	0
		1	0
		1	0
		1	0
		1	0
		1	0
		1	0
		1	0
		1	0
		1	0
		1	0
		1	0
		1	0
		1	0
		1	0.008
		1	0
		1	0
		1	0
		1	0
		1	0
		1	0
		1	0
		1	0
		1	0
		1	0
		1	0
		1	0
		1	0
		1	0
		1	0
		1	0
		1	0
		1	0
		1	0
		1	0
		1	0
		1	0
		1	0
		1	0
		1	0
		1	0
		1	0
		1	0
		1	0
		1	0
		1	0
		1	0
		1	0
		1	0
		1	0
		1	0
		1	0
		1	0
		1	0
		1	0
		1	0
		1	0
		1	0
		1	0
		1	0
		1	0
		1	0
		1	0
		1	0
		1	0
		1	0
		1	0
		1	0
		1	0
		1	0
		1	0
		1	0
		1	0
		1	0
		1	0
		1	0
		1	0
		1	0
		1	0
		1	0
		1	0
		1	0
		1	0
		1	0
		1	0
		1	0
		1	0
		1	0
		1	0
		1	0
		1	0
		1	0
		1	0
		1	0
		1	0
		1	0
		1	0
		1	0
		1	0
		1	0
		1	0
		1	0
		1	0
		1	0
		1	0
		1	0
		1	0
		1	0
		1	0
		1	0
		1	0
		1	0
		1	0
		1	0
		1	0
		1	0
		1	0
		1	0
		1	0
		1	0
		1	0

## Sheet: panel i
		(F(actual)-F(shifted))/F(actual)
		0.0228924
		0.147895
		0.256011
		0.13356
		0.232799
		0.0590999
		0.0649786
		0.153131
		0.202665
		0.218869
		0.195574
		0.22968
		0.150954
		0.139597
		0.0826973
		0.097253
		0.151306
		0.0559875
		0.081762
		0.315137
		0.124392
		0.153899
		0.190905
		0.173775
		0.143539
		0.122291
		0.130493
		0.0771754
		0.29856
		0.106273
		0.227986
		0.219735
		0.364305
		0.00474561
		0.304122
		0.0274764
		0.00493379
		0.111059
		0.159561
		0.224607
		0.119728
		0.0335327
		0.0652438
		0.193721
		0.071046
		0.272914
		0.0908092
		0.114056
		0.167285
		0.241325
		0.0681785
		0.200513
		0.427094
		0.17511
		0.00891416
		0.101677
		0.183536
		0.35118
		0.148516
		0.174479
		0.129621
		0.0180051
		0.0551376
		0.0110597
		0.261303
		0.233837
		0.245907
		0.103159
		0.0188919
		0.186941
		0.027099
		0.067588
		0.132426
		0.0204109
		0.100397
		0.0224132
		0.0629241
		0.176975
		0.0234833
		0.144882
		0.234209
		0.108394
		0.11418
		0.161903
		0.0088041
		0.16381
		0.138397
		0.010746
		0.220896
		0.333147
		0.00254124
		0.246962
		0.0860274
		0.485249
		0.361099
		0.154059
		0.00324307
		0.103858
		0.180111
		0.0477519
		0.117368
		0.0628116
		0.604449
		0.478702
		0.443105
		0.218722
		0.30275
		0.0466473
		0.401033
		0.231601
		0.117918
		0.0958858
		0.157087
		0.0801557
		0.109518
		0.0470872
		0.30363
		0.338526
		0.119804
		0.237399
		0.258759
		0.0746424
		0.187215
		0.00267427
		0.164306
		0.154486
		0.0958327
		0.0259529
		0.0845364
		0.312142
		0.334532
		0.111951
		0.400798
		0.113517
		0.0519225
		0.136663
		0.102931
		0.00114329
		0.189746
		0.0294757
		0.304898
		0.0706144
		0.0891948
		0.0765629
		0.0343761
		0.00611425
		0.0914209
		0.0160596
		0.317039
		0.134785
		0.435538
		0.231106
		0.319371
		0.0885503
		0.171561
		0.176772
		0.0054056
		0.0253822
		0.289422
		0.139563
		0.0773675
		0.0864995
		0.125437
		0.0352578
		0.117056
		0.0531363
		0.0300833
		0.060436
		0.0789972
		0.0258171
		0.00676033
		0.0580366
		0.00608195
		0.0496963
		0.134752
		0.111072
		0.125829
		0.156988
		0.110054
		0.0986425
		0.0908215
		0.0824638
		0.105739
		0.107124
		0.0922273
		0.0944904
		0.18024
		0.026664
		0.0854771
		0.0512155
		0.218941
		0.23656
		0.21247
		0.0623681
		0.180603
		0.14017
		0.0387862
		0.193985
		0.279452
		0.26746
		0.0602602
		0.174682
		0.175536
		0.0789665
		0.090246
		0.088954
		0.110786
		0.0718084
		0.392616
		0.040745
		0.0413924
		0.0658479
		0.478023
		0.172773
		0.181471
		0.0338462
		0.145576
		0.136441
		0.161925
		0.168507
		0.0844957
		0.157732
		0.129065
		0.0598137
		0.118727
		0.138033
		0.0735174
		0.0808323
		0.0871807
		0.206786
		0.210564
		0.177501
		0.0672505
		0.0889774
		0.0659403
		0.331653
		0.126951
		0.0279218
		0.0621861
		0.00591835
		0.0892076
		0.077139
		0.0533863
		0.190176
		0.147922
		0.182428
		0.0774229
		0.136243
		0.177582
		0.153253
		0.0797806
		0.0194149
		0.0922714
		0.00716627
		0.216356
		0.31855
		0.158617
		0.0896044
		0.11774
		0.0537959
		0.194249
		0.186821
		0.226019
		0.12707
		0.114213
		0.0594488
		0.00854464
		0.249981
		0.0834185
		0.153708
		0.0765175
		0.039858
		0.186502
		0.392635
		0.141193
		0.0728969
		0.331056
		0.149738
		0.118734
		0.127619
		0.25482
		0.134861
		0.100589
		0.899181
		0.220028
		0.160034
		0.0247871
		0.0232319
		0.0426566
		0.0298813
		0.0256668
		0.127841
		0.145655
		0.0896929
		0.20915
		0.332203
		0.0820154
		0.260048
		0.0799121
		0.0815057
		0.215329
		0.033006
		0.426614
		0.0924639
		0.257699
		0.16272
		0.0308526
		0.101645
		0.344795
		0.0912315
		0.541873
		0.112804
		0.090465
		0.061819
		0.0402647
		0.125862
		0.0699935
		0.0275152
		0.049268
		0.0371187
		0.0586052
		0.0356019
		0.125328
		0.0876638
		0.0947934
		0.2053
		0.0857326
		0.0578401
		0.0318259
		0.258867
		0.0934326
		0.0241087
		0.00729344
		0.065933
		0.054309
		0.0177979
		0.114169
		0.0799087
		0.111623
		0.07931
		0.198604
		0.0565798
		0.0183283
		0.15047
		0.303197
		0.086732
		0.0883014
		0.0335629
		0.00809232
		0.0957057
		0.0514515
		0.0993638
		0.0977535
		0.194455
		0.10717
		0.0744491
		0.209536
		0.106329
		0.058487
		0.055039
		0.0825063
		0.00500374
		0.0306114
		0.0449553
		0.0929257
		0.0246573
		0.0580397
		0.0980113
		0.0905052
		0.0475056
		0.137842
		0.0192806
		0.0286518
		0.073504
		0.108139
		0.0212437
		0.179253
		0.0308076
		0.060589
		0.0195364
		0.0342943
		0.143791
		0.184027
		0.0923407
		0.114636
		0.0464702
		0.040166
		0.039487
		0.0468213
		0.095019
		0.0108191
		0.0569221
		0.0461861
		0.151622
		0.120826
		0.126513
		0.0466139
		0.17213
		0.072367
		0.243657
		0.0299281
		0.186662
		0.187104
		0.120159
		0.0639854
		0.129872
		0.184218
		0.0329521
		0.161312
		0.0728163
		0.0826301
		0.0350049
		0.134416
		0.156511
		0.189166
		0.0208304
		0.263313
		0.0621351
		0.139396
		0.115283
		0.0817222
		0.000857511
		0.0546597
		0.0805175
		0.130462
		0.0853828
		0.035491
		0.238187
		0.166418
		0.0779955
		0.270989
		0.0820397
		0.15668
		0.0430547
		0.0241422
		0.0683182
		0.176958
		0.132309
		0.0436067
		0.0463214
		0.0106739
		0.033574
		0.0146007
		0.0803612
		0.113662
		0.201308
		0.424894
		0.0259412
		0.195188
		0.130178
		0.0726609
		0.0339585
		0.145631
		0.043368
		0.144011
		0.196732
		0.0889777
		0.154872
		0.0191473
		0.0194208
		0.0725982
		0.0192199
		0.0867407
		0.0575884
		0.0278806
		0.0793614
		0.0791594
		0.0798847
		0.0268638
		0.0374393
		0.0971321
		0.242605
		0.0543485
		0.0992075
		0.0197528
		0.0988154
		0.0973044
		0.05328
		0.0379372
		0.0738982
		0.122721
		0.043867
		0.318136
		0.0373645
		0.0591591
		0.0613229
		0.107851
		0.0443063
		0.0751153
		0.220977
		0.0709331
		0.103275
		0.0826639
		0.0421188
		0.0852526
		0.066459
		0.0454284
		0.176367
		0.131289
		0.204037
		0.176099
		0.187898
		0.0914978
		0.0423786
		0.00941624
		0.0574716
		0.0837658
		0.196313
		0.147458
		0.0963086
		0.00648233
		0.0581152
		0.00312377
		0.0618795
		0.122606
		0.0615231
		0.252597
		0.0107759
		0.00233259
		0.190367
		0.0849516
		0.0522374
		0.160907
		0.152068
		0.0272844
		0.0328979
		0.190836
		0.0561783
		0.0695224
		0.0341042
		0.0342653
		0.0271186
		0.0722087
		0.0243218
		0.0552377
		0.147293
		0.00927066
		0.0227236
		0.115684
		0.117414
		0.0204512
		0.0635024
		0.0854467
		0.104393
		0.0924424
		0.092762
		0.140231
		0.0752297
		0.148851
		0.0400775
		0.022307
		0.0530576
		0.0706096
		0.118665
		0.020806
		0.171078
		0.0621863
		0.0529231
		0.0443056
		0.0756121
		0.0459736
		0.00402618
		0.19787
		0.0429613
		0.0810994
		0.00704775
		0.107271
		0.128882
		0.0513116
		0.0115619
		0.0838278
		0.0480542
		0.0669751
		0.0616458
		0.0658396
		0.0978371
		0.0557219
		0.0952213
		0.137376
		0.0910452
		0.0711251
		0.0671616
		0.023214
		0.0729265
		0.118314
		0.00258022
		0.0251089
		0.0528498
		0.00271569
		0.109638
		0.090573
		0.0081926
		0.0283899
		0.0446113
		0.0625913
		0.0934505
		0.101157
		0.0256772
		0.0341397
		0.0770107
		0.191153
		0.0344334
		0.0154533
		0.0135468
		0.00882573
		0.0923491
		0.0604858
		0.0920019
		0.043098
		0.0195778
		0.0512669
		0.0194965
		0.0380134
		0.116937
		0.00916033
		0.0448721
		0.0524595
		0.125809
		0.0800254
		0.0232663
		0.0826153
		0.339403
		0.00237925
		0.0336071
		0.0296989
		0.0502185
		0.150035
		0.0583721
		0.077388
		0.078748
		0.0517042
		0.191372
		0.0656819
		0.0327617
		0.109413
		0.0362177
		0.0285531
		0.0859504
		0.0045816
		0.00464952
		0.195061
		0.0573595
		0.005092
		0.142487
		0.0357628
		0.0870006
		0.0590481
		0.0148094
		0.175462
		0.0479935
		0.0246755
		0.0613344
		0.115976
		0.1263
		0.0763735
		0.0197959
		0.0140231
		0.04538
		0.0521484
		0.156103
		0.0331645
		0.00393362
		0.26515
		0.0618523
		0.0828492
		0.0655935
		0.191437
		0.103319
		0.0954901
		0.0437287
		0.0799673
		0.032027
		0.0552571
		0.166817
		0.275977
		0.0319208
		0.0353087
		0.000397661
		0.0336126
		0.145693
		0.0803113
		0.133169
		0.259651
		0.00979594
		0.0256911
		0.0872249
		0.25471
		0.042484
		0.0622759
		0.092389
		0.181835
		0.0218355
		0.0643306
		0.0155225
		0.272844
		0.0142569
		0.0773729
		0.011356
		0.144794
		0.0260277
		0.0222148
		0.00667977
		0.073415
		0.0436036
		0.0729008
		0.208413
		0.0267629
		0.0272724
		0.10741
		0.043289
		0.082128
		0.105637
		0.0269314
		0.0565382
		0.135787
		0.0552332
		0.264706
		0.0861551
		0.130797
		0.0398147
		0.257669
		0.0540947
		0.0705152
		0.0406832
		0.0634796
		0.0902549
		0.00804356
		0.0641082
		0.0530189
		0.016188
		0.152551
		0.0336835
		0.0919322
		0.0747191
		0.0740868
		0.150004
		0.0519535
		0.117149
		0.0222981
		0.0781611
		0.0248144
		0.0788328
		0.0145961
		0.0359975
		0.0585178
		0.0123956
		0.0144391
		0.00872502
		0.0615845
		0.0389882
		0.0977383
		0.102089
		0.0847607
		0.00413373
		0.11084
		0.073111
		0.0626884
		0.0546794
		0.0922722
		0.0527432
		0.0366126
		0.0403242
		0.115711
		0.0941477
		0.00494222
		0.0738146
		0.0586461
		0.0518424
		0.215035
		0.0775064
		0.109606
		0.399572
		0.104081
		0.0827572
		0.175869
		0.145938
		0.141558
		0.105247
		0.0976386
		0.188917
		0.0942348
		0.125622
		0.0931703
		0.219365
		0.0350195
		0.0568548
		0.159298
		0.124495
		0.222472
		0.0592427
		0.0166986
		0.0334994
		0.0682222
		0.211529
		0.0642316
		0.034453
		0.0486336
		0.0777233
		0.209756
		0.0233355
		0.0871001
		0.0548772
		0.147917
		0.0840303
		0.127585
		0.0447444
		0.0114336
		0.241937
		0.0448356
		0.0624037
		0.144571
		0.211618
		0.0492258
		0.307069
		0.131147
		0.00833228
		0.0216346
		0.0402768
		0.172693
		0.106221
		0.0251848
		0.127243
		0.0394265
		0.0163592
		0.124718
		0.125804
		0.0701991
		0.187012
		0.00154636
		0.0950725
		0.221834
		0.172503
		0.120209
		0.114405
		0.0139107
		0.26795
		0.0987517
		0.057581
		0.126484
		0.187683
		0.00317946
		0.0677099
		0.0272317
		0.0106063
		0.283213
		0.0651347
		0.124747
		0.144668
		0.0419735
		0.27878
		0.0657393
		0.239715
		0.0533312
		0.201821
		0.0615173
		0.0467103
		0.213504
		0.0551949
		0.0362316
		0.410399
		0.131989
		0.264836
		0.0408272
		0.221102
		0.164847
		0.125374
		0.229324
		0.143044
		0.28815
		0.154199
		0.0493938
		0.230343
		0.0593057
		0.0205541
		0.0169622
		0.0795691
		0.0882015
		0.150024
		0.0681923
		0.689723
		0.0649325
		0.15273
		0.162839
		0.041309
		0.0128435
		0.136244
		0.104846
		0.247167
		0.156485
		0.104699
		0.00149307
		0.0375249
		0.069925
		0.00325644
		0.162055
		0.0296397
		0.0386497
		0.0376378
		0.046549
		0.0273892
		0.0542142
		0.055102
		0.026737
		0.0200939
		0.000696426
		0.0307346
		0.00182842
		0.0187364
		0.254823
		0.138759
		0.002713
		0.0316355
		0.226745
		0.0817724
		0.0146909
		0.0216457
		0.164756
		0.186862
		0.107223
		0.0910616
		0.119481
		0.36744
		0.0102498
		0.134425
		0.0398309
		0.200743
		0.0437532
		0.0297528
		0.0369208
		0.0233135
		0.188071
		0.0899737
		0.165071
		0.121313
		0.0235789
		0.112793
		0.173447
		0.492872
		0.2724
		0.273167
		0.14581
		0.297715
		0.090834
		0.224573
		0.21409
		0.035961
		0.238528
		0.0172417
		0.0202064
		0.0329186
		0.133964
		0.0854728
		0.240955
		0.195025
		0.2277
		0.151645
		0.0673513
		0.158461
		0.0950624
		0.395536
		0.163739
		0.136377
		0.0497189
		0.0483058
		0.229503
		0.0489229
		0.00121283
		0.0440636
		0.0591205
		0.0888189
		0.0118758
		0.154469
		0.0978677
		0.0753083
		0.0341426
		0.0595984
		0.162526
		0.10125
		0.104102
		0.0877594
		0.166319
		0.0540588
		0.080595
		0.0635593
		0.138245
		0.0989779
		0.0497862
		0.123267
		0.0630279
		0.0428381
		0.0380839
		0.172613
		0.2249
		0.0770006
		0.0659982
		0.0479524
		0.122927
		0.0704523
		0.170973
		0.111703
		0.405299
		0.228488
		0.226385
		0.113852
		0.0562412
		0.0676615
		0.0339111
		0.0472143
		0.0925286
		0.0518825
		0.0939438
		0.134417
		0.144255
		0.0980304
		0.0239663
		0.00730265
		0.117488
		0.0274616
		0.118773
		0.0924456
		0.0353411
		0.0820264
		0.0247996
		0.176022
		0.106537
		0.0301528
		0.202398
		0.0342091
		0.187276
		0.0150621
		0.108426
		0.0133685
		0.0404524
		0.0744323
		0.0299013
		0.0809332
		0.119244
		0.13695
		0.0463246
		0.0767967
		0.076423
		0.0423346
		0.0341915
		0.139325
		0.0161665
		0.0263039
		0.132627
		0.0867922
		0.00403361
		0.2645
		0.0841241
		0.0914275
		0.0726624
		0.0100588
		0.111951
		0.108441
		0.152626
		0.117612
		0.0409312
		0.157378
		0.0672412
		0.0213415
		0.0240074
		0.0518856
		0.0494012
		0.0415281
		0.224866
		0.117721
		0.0166722
		0.0206894
		0.159009
		0.0645522
		0.0795134
		0.0767086
		0.0227013
		0.0151754
		0.119162
		0.17537
		0.00766719
		0.0648472
		0.00680106
		0.0968114
		0.226018
		0.109355
		0.0223989
		0.0261692
		0.101357
		0.0505207
		0.0225596
		0.00746368
		0.140417
		0.0059513
		0.119308
		0.0529454
		0.324981
		0.0402469
		0.0389309
		0.0488947
		0.114872
		0.0919371
		0.0674709
		0.0507796
		0.130783
		0.183793
		0.176445
		0.130326
		0.117948
		0.126069
		0.0109708
		0.0432081
		0.0405894
		0.184816
		0.189929
		0.115177
		0.133511
		0.0526634
		0.117964
		0.090412
		0.118056
		0.0819386
		0.148455
		0.253497
		0.12182
		0.0945441
		0.0842881
		0.258613
		0.13936
		0.00952176
		0.28184
		0.0609857
		0.092667
		0.00753075
		0.0422804
		0.100605
		0.0175218
		0.0101661
		0.215173
		0.170669
		0.0412375
		0.0952529
		0.0493868
		0.251539
		0.13885
		0.00542016
		0.00793165
		0.0519239
		0.1066
		0.113164
		0.127347
		0.120387
		0.026754
		0.0157479
		0.287311
		0.0633995
		0.0149366
		0.0053257
		0.113942
		0.170729
		0.0601092
		0.0698036
		0.0836884
		0.117076
		0.0492643
		0.0818579
		0.0531494
		0.147442
		0.088946
		0.00530662
		0.0682213
		0.110119
		0.0706057
		0.190566
		0.0595126
		0.0688409
		0.142077
		0.0490599
		0.0938601
		0.103085
		0.0615398
		0.00100371
		0.140579
		0.00737614
		0.119948
		0.0332299
		0.0787944
		0.0301249
		0.0520359
		0.0633458
		0.125224
		0.0058688
		0.191166
		0.217431
		0.0410286
		0.0885853
		0.021665
		0.00182652
		0.0375697
		0.110442
		0.140951
		0.0930553
		0.0180532
		0.0440085
		0.14331
		0.0452651
		0.0442706
		0.0049897
		0.022863
		0.0411114
		0.0642691
		0.0963669
		0.0977185
		0.0349175
		0.135938
		0.0184901
		0.0522275
		0.133178
		0.0874601
		0.0855
		0.0419152
		0.0437976
		0.0619968
		0.152598
		0.0181448
		0.297061
		0.143882
		0.193446
		0.0647433
		0.00790236
		0.095493
		0.060708
		0.19906
		0.143594
		0.212696
		0.0683344
		0.00270862
		0.176135
		0.0721261
		0.1985
		0.0169366
		0.0792808
		0.070918
		0.0756985
		0.00734449
		0.0467319
		0.0218708
		0.111811
		0.0912461
		0.22847
		0.0999307
		0.128559
		0.171666
		0.191515
		0.289558
		0.205487
		0.116613
		0.163237
		0.0981719
		0.214319
		0.0582622
		0.114407
		0.127608
		0.198883
		0.0405299
		0.148272
		0.114144
		0.334198
		0.136521
		0.0980205
		0.30761
		0.336797
		0.0120095
		0.0965692
		0.0108798
		0.225205
		0.161218
		0.131651
		0.043845
		0.194818
		0.114565
		0.0714022
		0.0355572
		0.0779961
		0.233967
		0.0415299
		0.090448
		0.194974
		0.0327062
		0.14316
		0.158715
		0.0287255
		0.00158305
		0.0823623
		0.183703
		0.172383
		0.100178
		0.0495448
		0.193513
		0.0478032
		0.301635
		0.113109
		0.151873
		0.2365
		0.162446
		0.123002
		0.0627169
		0.118155
		0.063195
		0.211696
		0.0496856
		0.0352536
		0.210874
		0.0238945
		0.141876
		0.209623
		0.138984
		0.0379383
		0.18736
		0.0291067
		0.183312
		0.385388
		0.0612941
		0.0654605
		0.195443
		0.222414
		0.402008
		0.0422878
		0.014052
		0.190428
		0.160131
		0.134772
		0.261502
		0.262369
		0.123165
		0.177077
		0.100733
		0.406781
		0.363671
		0.340712
		0.285752
		0.134678
		0.173868
		0.243297
		0.221687
		0.0361756
		0.0685311
		0.0680666
		0.391684
		0.208332
		0.282909
		0.0522938
		0.0831252
		0.0844193
		0.116255
		0.0924427
		0.052724
		0.0346139
		0.130026
		0.205602
		0.0824385
		0.116539
		0.03903
		0.0154821
		0.181809
		0.0623024
		0.0937488
		0.295157
		0.158571
		0.400009
		0.0273642
		0.37469
		0.17835
		0.17612
		0.0309181
		0.0494464
		0.2046
		0.01986
		0.0477718
		0.0441999
		0.160756
		0.108469
		0.107619
		0.0192579
		0.284349
		0.0818228
		0.0559216
		0.11343
		0.0115004
		0.0591913
		0.0584853
		0.0995509
		0.22288
		0.0827858
		0.0141825
		0.0129487
		0.0552286
		0.0672777
		0.172289
		0.165397
		0.286256
		0.132691
		0.204156
		0.191213
		0.0252259
		0.195999
		0.299752
		0.204975
		0.0352715
		0.114219
		0.123826
		0.036242
		0.0997002
		0.061191
		0.00105893
		0.241597
		0.0476442
