# Supplementary material for: Entorhinal cortex directs learning-related changes in CA1 representations
Source: Nature. 2022 Nov 2;611(7936):554–62. doi: 10.1038/s41586-022-05378-6 (PMC9668747; doi:10.1038/s41586-022-05378-6)
Supplement: Supplementary file 15 — Source Data Extended Data Fig. 7 [file 41586_2022_5378_MOESM15_ESM.xlsx]

## Sheet: panel a
	1	0.978256	0.943584	0.873968	0.792144	0.723807	0.713553	0.766368	0.826983	0.863439	0.885239	0.912211	0.949038	0.966825	0.931715	0.86921	0.824889	0.825614	0.89167	0.976051	0.973284	0.921352	0.929528	0.925755	0.824238	0.702254	0.631869	0.592353	0.608372	0.65504	0.680802	0.705761	0.802106	0.882986	0.897484	0.894805	0.86375	0.835175	0.80807	0.765486	0.755865	0.807397	0.862079	0.922913	0.954785	0.935102	0.911957	0.916626	0.942889
	1	0.945638	0.927124	0.938579	0.901232	0.870967	0.889584	0.892137	0.857477	0.844007	0.84854	0.881413	0.892915	0.897607	0.910334	0.887291	0.845004	0.813559	0.808089	0.770528	0.703508	0.646642	0.59275	0.524703	0.436805	0.39136	0.383533	0.347717	0.328181	0.326419	0.356114	0.366658	0.362661	0.37137	0.372174	0.352689	0.357026	0.412596	0.442668	0.464698	0.473085	0.529221	0.592629	0.666733	0.746898	0.795213	0.834994	0.856864	0.896719
	1	0.977408	0.973748	0.96468	0.92398	0.940983	0.902587	0.785268	0.763325	0.803038	0.814115	0.787348	0.79308	0.783356	0.763642	0.790901	0.826371	0.854818	0.860682	0.833551	0.813502	0.786921	0.701335	0.637133	0.585356	0.496288	0.428544	0.392904	0.420243	0.552957	0.638416	0.627905	0.623262	0.634831	0.648265	0.642277	0.67597	0.716753	0.712476	0.745836	0.798668	0.841704	0.884297	0.835516	0.799989	0.811978	0.806982	0.877008	0.943682
	1	0.953051	0.845799	0.857875	0.912144	0.945129	0.947152	0.91473	0.874735	0.872246	0.885718	0.870281	0.824624	0.742809	0.710593	0.685947	0.697321	0.716357	0.679926	0.692384	0.694046	0.645146	0.652551	0.702949	0.672478	0.602388	0.614513	0.609335	0.54524	0.520823	0.522458	0.461177	0.494127	0.578824	0.580173	0.558398	0.567193	0.599892	0.579487	0.521959	0.504133	0.601984	0.667361	0.774771	0.824833	0.778381	0.764245	0.750212	0.793423
	1	0.950773	0.880226	0.89444	0.861402	0.798235	0.847751	0.888195	0.812871	0.783132	0.809391	0.773333	0.657657	0.63833	0.735263	0.815371	0.79819	0.779934	0.787511	0.770374	0.804173	0.785395	0.738802	0.743035	0.760819	0.84311	0.888256	0.791158	0.749094	0.804417	0.795225	0.798394	0.754262	0.698271	0.718014	0.776028	0.865473	0.896624	0.904512	0.879785	0.846297	0.869921	0.835091	0.785236	0.817496	0.868006	0.904144	0.889384	0.86784
	1	0.951144	0.939411	0.981676	0.962072	0.873246	0.780486	0.760038	0.742016	0.705463	0.655525	0.565465	0.503676	0.52933	0.577132	0.586148	0.494856	0.437958	0.495472	0.532146	0.540672	0.455381	0.402887	0.348102	0.265262	0.24802	0.25163	0.319688	0.436849	0.53646	0.629339	0.727606	0.773429	0.762452	0.770389	0.79566	0.818315	0.877728	0.921539	0.94432	0.977001	0.970991	0.964269	0.953777	0.898145	0.822924	0.780185	0.811689	0.918206
	1	0.941569	0.831033	0.801949	0.810662	0.766865	0.725697	0.744319	0.735049	0.667258	0.640055	0.626226	0.563527	0.462526	0.359737	0.273666	0.224402	0.238127	0.255206	0.279475	0.350764	0.435405	0.486825	0.505044	0.515083	0.508311	0.499267	0.528871	0.527958	0.465847	0.378193	0.297603	0.271468	0.251407	0.267733	0.307135	0.315751	0.294824	0.276932	0.284664	0.284915	0.325846	0.36838	0.415014	0.502461	0.609582	0.751389	0.873348	0.933218
	1	0.929739	0.914417	0.900638	0.819062	0.74568	0.70447	0.679427	0.686734	0.672672	0.652874	0.645715	0.688408	0.7208	0.739629	0.78263	0.744568	0.736806	0.736517	0.625938	0.530744	0.494901	0.452775	0.450305	0.439514	0.380517	0.340652	0.299616	0.291135	0.334593	0.389885	0.483165	0.561717	0.603199	0.624237	0.621916	0.650975	0.725007	0.764509	0.767136	0.810303	0.857851	0.855215	0.833832	0.846527	0.874328	0.89864	0.928853	0.971999
	1	0.881662	0.796905	0.857129	0.884435	0.879598	0.900724	0.872041	0.78665	0.720675	0.781701	0.832055	0.813354	0.794918	0.731866	0.630475	0.595006	0.621792	0.626947	0.617841	0.603587	0.598184	0.631289	0.717084	0.793943	0.809485	0.741186	0.734295	0.766997	0.748901	0.783079	0.795626	0.782617	0.75981	0.687442	0.677859	0.800411	0.820963	0.743315	0.76159	0.808109	0.782865	0.689499	0.628007	0.602029	0.626736	0.64216	0.734764	0.875772
	1	0.974557	0.918826	0.933923	0.954341	0.937204	0.933907	0.885698	0.852519	0.871325	0.890625	0.864363	0.792638	0.712979	0.699675	0.710784	0.657382	0.580669	0.553872	0.530038	0.479597	0.515765	0.536065	0.536438	0.573889	0.523683	0.447057	0.412827	0.401471	0.385816	0.342914	0.319427	0.352653	0.447979	0.539172	0.560706	0.567328	0.613945	0.664126	0.714165	0.772208	0.846459	0.913582	0.955158	0.975499	0.974646	0.940963	0.921374	0.917397
	1	0.972367	0.92326	0.879316	0.890705	0.928335	0.97668	0.99816	0.901535	0.85817	0.907199	0.915673	0.85366	0.81433	0.839272	0.786514	0.693722	0.661807	0.696352	0.668282	0.597327	0.576235	0.585717	0.684033	0.738899	0.678814	0.632571	0.622038	0.5986	0.52994	0.461616	0.433228	0.417851	0.474667	0.510676	0.487717	0.52736	0.612848	0.582308	0.534568	0.586624	0.629636	0.63749	0.676254	0.784188	0.88814	0.978311	0.937467	0.849668
	1	0.960733	0.901166	0.846172	0.811176	0.706645	0.646746	0.683172	0.659873	0.636293	0.622298	0.609076	0.656223	0.697143	0.756282	0.737666	0.696148	0.709235	0.667141	0.665407	0.642572	0.587188	0.627428	0.707982	0.695435	0.670633	0.657927	0.599057	0.586925	0.63888	0.677017	0.641623	0.621352	0.685523	0.774082	0.838104	0.873406	0.918237	0.944872	0.916501	0.841649	0.712836	0.684754	0.731294	0.735191	0.747691	0.768521	0.810953	0.904933
	1	0.963182	0.904385	0.888506	0.84439	0.728078	0.635446	0.627221	0.577378	0.525739	0.529814	0.508771	0.489275	0.538113	0.587049	0.600289	0.579692	0.549636	0.555278	0.585145	0.577279	0.545575	0.553849	0.546119	0.511607	0.45445	0.380117	0.327686	0.342806	0.359861	0.332624	0.3298	0.380142	0.429821	0.442812	0.411635	0.381001	0.457314	0.487408	0.469899	0.529818	0.62447	0.68507	0.711869	0.757804	0.781497	0.804117	0.868068	0.9074
	1	0.973647	0.957173	0.96026	0.951033	0.934905	0.871873	0.765538	0.673299	0.598067	0.525884	0.461331	0.399095	0.361925	0.387746	0.413518	0.418293	0.43153	0.45917	0.476835	0.471146	0.425263	0.318006	0.208451	0.168631	0.242237	0.347135	0.411596	0.492793	0.51904	0.453761	0.405579	0.421351	0.493136	0.584364	0.634279	0.626481	0.588002	0.552622	0.543499	0.547973	0.594526	0.632498	0.726783	0.848345	0.862781	0.873648	0.913201	0.945872
	1	0.925626	0.87447	0.831526	0.773988	0.712198	0.643196	0.542983	0.443869	0.37332	0.309028	0.266191	0.27725	0.314193	0.319991	0.35058	0.408942	0.436657	0.430986	0.39897	0.364178	0.39675	0.429469	0.408562	0.390859	0.371007	0.364941	0.329117	0.277908	0.256632	0.24266	0.257118	0.322029	0.370015	0.383254	0.379687	0.374183	0.383145	0.386579	0.404257	0.433044	0.452342	0.506881	0.58035	0.672376	0.811029	0.912642	0.950245	0.968922
	1	0.983967	0.917609	0.849792	0.803138	0.744227	0.695008	0.812621	0.819672	0.697706	0.618226	0.523869	0.520951	0.528259	0.483901	0.465969	0.487224	0.459452	0.45461	0.476032	0.415917	0.439838	0.575103	0.598022	0.53468	0.52595	0.541168	0.605867	0.708929	0.774603	0.883932	0.895434	0.838574	0.802043	0.711359	0.699717	0.732151	0.725983	0.716434	0.7594	0.758012	0.705296	0.711834	0.744673	0.753125	0.754681	0.732286	0.689159	0.726026
	1	0.990255	0.913325	0.842045	0.797535	0.782099	0.799131	0.782764	0.697787	0.60548	0.523792	0.442066	0.376084	0.345971	0.322347	0.284793	0.256969	0.2333	0.207243	0.200996	0.217199	0.211376	0.190018	0.254337	0.40398	0.4609	0.488982	0.566141	0.641912	0.759386	0.807043	0.743478	0.654664	0.551508	0.466029	0.435192	0.444105	0.467761	0.473697	0.452433	0.417846	0.43523	0.434769	0.409356	0.481172	0.548219	0.629909	0.757196	0.881894
	1	0.919986	0.838799	0.80005	0.766053	0.729716	0.650113	0.619516	0.574117	0.458434	0.387431	0.331557	0.283549	0.303034	0.324143	0.318902	0.297619	0.262494	0.250961	0.252692	0.242924	0.261168	0.314831	0.368617	0.35876	0.32007	0.369049	0.443159	0.46079	0.414897	0.36569	0.368238	0.432944	0.491452	0.524194	0.511691	0.485326	0.552981	0.62556	0.635957	0.57654	0.52845	0.518937	0.551113	0.636033	0.688961	0.744664	0.822961	0.920376
	1	0.882039	0.815052	0.762031	0.654962	0.60445	0.56859	0.599089	0.623134	0.566523	0.533354	0.503711	0.495539	0.501587	0.489275	0.424645	0.387232	0.393762	0.410612	0.460034	0.492505	0.52023	0.504976	0.5604	0.73522	0.83421	0.82123	0.810634	0.837562	0.834048	0.801024	0.761584	0.728776	0.745377	0.791645	0.809407	0.787239	0.709844	0.656834	0.681826	0.666861	0.626464	0.61362	0.648888	0.727401	0.791401	0.77683	0.745298	0.850519
	1	0.931794	0.88057	0.885548	0.851115	0.83842	0.863443	0.819188	0.769056	0.764061	0.735942	0.713079	0.710759	0.676378	0.683499	0.706173	0.668913	0.634878	0.596838	0.581633	0.530567	0.444706	0.448817	0.480188	0.49158	0.506945	0.536387	0.545649	0.54889	0.553123	0.518437	0.526473	0.574915	0.588991	0.572257	0.521998	0.460799	0.46235	0.47391	0.452224	0.5088	0.571013	0.637118	0.715644	0.772976	0.835142	0.824901	0.826807	0.915042
	1	0.945621	0.906818	0.919589	0.924171	0.904133	0.859367	0.849857	0.868423	0.805865	0.745871	0.680632	0.646014	0.68388	0.674206	0.653613	0.651234	0.625715	0.593253	0.578741	0.557372	0.546422	0.520018	0.489366	0.467437	0.460669	0.449381	0.436804	0.421264	0.413632	0.401608	0.404728	0.497056	0.53945	0.527929	0.570049	0.614939	0.669004	0.70117	0.710043	0.769155	0.793657	0.740934	0.718604	0.760793	0.812197	0.88772	0.960157	0.970086
	1	0.963741	0.957415	0.983843	0.963269	0.921839	0.824891	0.749444	0.685501	0.643888	0.577934	0.50315	0.497031	0.50329	0.571174	0.602742	0.650056	0.766998	0.847956	0.853151	0.857253	0.866083	0.810284	0.718094	0.610549	0.491077	0.429341	0.399874	0.394544	0.387994	0.377025	0.446448	0.559639	0.652306	0.74738	0.786652	0.777486	0.793501	0.774744	0.76282	0.790997	0.795785	0.760467	0.797951	0.881699	0.914746	0.941149	0.989942	0.998385
	1	0.904454	0.850797	0.872511	0.813755	0.781194	0.848807	0.920666	0.897783	0.841687	0.773926	0.722476	0.734019	0.737449	0.693302	0.695585	0.764485	0.768943	0.706628	0.74161	0.767462	0.707415	0.691078	0.735798	0.757126	0.779764	0.79367	0.826859	0.869284	0.862774	0.887174	0.922022	0.92104	0.889147	0.821841	0.823827	0.892975	0.980281	0.972988	0.864662	0.909691	0.986046	0.957717	0.925234	0.880359	0.805062	0.81942	0.876221	0.924334
	0.97323	1	0.995172	0.946094	0.929901	0.920294	0.850007	0.770812	0.709805	0.678061	0.663353	0.676689	0.668405	0.613691	0.547259	0.495398	0.4646	0.460084	0.494065	0.531254	0.574438	0.617362	0.621102	0.558562	0.549664	0.592929	0.554887	0.482727	0.441437	0.427487	0.412973	0.395717	0.395694	0.371671	0.36785	0.397593	0.40396	0.416675	0.414356	0.460628	0.549906	0.612007	0.662839	0.67695	0.666891	0.709375	0.759064	0.788173	0.851476
	0.946203	1	0.974987	0.955833	0.938303	0.906454	0.871711	0.812706	0.798276	0.806312	0.775995	0.727601	0.639903	0.597512	0.599811	0.590724	0.545461	0.485353	0.507324	0.532007	0.511516	0.479349	0.435778	0.395296	0.34694	0.281704	0.300196	0.323736	0.3168	0.334351	0.389028	0.484535	0.571614	0.711828	0.8198	0.846951	0.80449	0.737601	0.785944	0.869734	0.909015	0.935792	0.931963	0.88863	0.85914	0.882245	0.907128	0.900814	0.872638
	0.98737	1	0.926975	0.858864	0.840431	0.893311	0.92806	0.895517	0.935172	0.996912	0.998092	0.927145	0.899187	0.89866	0.893063	0.889081	0.841888	0.798121	0.740728	0.699193	0.70328	0.719121	0.73751	0.682692	0.553504	0.493615	0.47292	0.451937	0.485397	0.53033	0.506214	0.414669	0.391205	0.471592	0.53802	0.573842	0.595814	0.643059	0.648864	0.640325	0.665363	0.726576	0.750867	0.711103	0.72232	0.765554	0.828689	0.86974	0.884823
	0.998912	1	0.892466	0.798734	0.801534	0.866853	0.88681	0.82087	0.783578	0.734598	0.677714	0.727817	0.761766	0.724632	0.748196	0.785722	0.786824	0.84377	0.89889	0.875493	0.879816	0.86497	0.812353	0.704548	0.593556	0.538566	0.50035	0.537732	0.592985	0.67585	0.775346	0.749022	0.672305	0.677891	0.714704	0.693227	0.658652	0.654449	0.671251	0.712674	0.689415	0.692592	0.752951	0.824446	0.91912	0.914528	0.885879	0.907629	0.947867
	0.975511	1	0.993505	0.930849	0.852458	0.831756	0.808412	0.726598	0.723733	0.772434	0.743506	0.668019	0.593852	0.548055	0.519253	0.453823	0.438886	0.462714	0.468452	0.507285	0.54567	0.519116	0.471855	0.425867	0.373235	0.351644	0.345986	0.374205	0.418595	0.462813	0.501205	0.532938	0.611914	0.660221	0.643899	0.64446	0.639861	0.654002	0.673266	0.721157	0.787258	0.799146	0.829916	0.8325	0.840223	0.930178	0.982497	0.938801	0.901113
	0.946532	1	0.871138	0.844935	0.873364	0.86419	0.883102	0.914322	0.89442	0.846063	0.885778	0.913097	0.844646	0.803913	0.793357	0.795923	0.802738	0.816474	0.809233	0.774702	0.800891	0.852041	0.885656	0.87876	0.792958	0.703664	0.708259	0.729913	0.657459	0.587278	0.613023	0.623095	0.607926	0.623199	0.606277	0.554429	0.524221	0.503822	0.525109	0.583355	0.626746	0.641914	0.660174	0.712535	0.783067	0.872306	0.884112	0.84876	0.810516
	0.938489	1	0.959159	0.901618	0.895613	0.872529	0.876997	0.87424	0.894466	0.884099	0.843075	0.848858	0.830672	0.751043	0.689029	0.674431	0.705996	0.728969	0.694748	0.648523	0.571086	0.558147	0.607802	0.594714	0.569364	0.527409	0.442385	0.39437	0.443766	0.503386	0.524865	0.527478	0.549747	0.607864	0.681721	0.719956	0.697297	0.718653	0.730472	0.776105	0.803916	0.732113	0.725431	0.78147	0.832856	0.8361	0.77452	0.832271	0.926136
	0.995307	1	0.925732	0.84575	0.876059	0.935674	0.917655	0.871855	0.818066	0.763902	0.797598	0.87363	0.913676	0.971093	0.938689	0.84182	0.847001	0.880827	0.845832	0.769328	0.696645	0.755675	0.84412	0.880003	0.899695	0.90304	0.882298	0.85165	0.790982	0.678496	0.587729	0.599759	0.61752	0.545	0.490612	0.484533	0.524645	0.587156	0.613228	0.593716	0.516476	0.468578	0.489301	0.498622	0.537162	0.567307	0.599706	0.722851	0.828886
	0.98844	1	0.98441	0.944362	0.887416	0.836124	0.849704	0.847979	0.817907	0.833335	0.824794	0.78518	0.779332	0.727853	0.677281	0.616223	0.576	0.575376	0.574441	0.537634	0.523803	0.517434	0.449058	0.405753	0.370078	0.337378	0.282975	0.246028	0.249926	0.230354	0.215401	0.222308	0.206521	0.184811	0.185813	0.212577	0.248491	0.29315	0.333076	0.346064	0.368315	0.429884	0.54582	0.633335	0.673742	0.76392	0.876948	0.923396	0.948306
	0.954125	1	0.979034	0.889293	0.827127	0.745668	0.705652	0.682848	0.664571	0.675758	0.714679	0.78602	0.812098	0.797747	0.756683	0.731054	0.692999	0.643052	0.642255	0.600437	0.588457	0.589711	0.584912	0.583029	0.552025	0.547991	0.527287	0.521697	0.505825	0.493933	0.516315	0.493061	0.4639	0.47679	0.471885	0.430646	0.461153	0.591403	0.667039	0.680471	0.704353	0.728629	0.753156	0.711619	0.702289	0.767805	0.814014	0.893865	0.948782
	0.893043	1	0.916979	0.790727	0.749845	0.726848	0.708905	0.751385	0.75886	0.751297	0.771623	0.796683	0.732014	0.648424	0.677884	0.819326	0.920058	0.867613	0.804812	0.758579	0.687047	0.664516	0.666043	0.641348	0.576242	0.547568	0.568168	0.544191	0.507518	0.546818	0.566051	0.556626	0.610922	0.695362	0.779726	0.885284	0.950808	0.92267	0.947149	0.947828	0.876054	0.863414	0.821943	0.803986	0.883479	0.938418	0.925386	0.94951	0.916695
	0.978907	1	0.931389	0.903279	0.929037	0.941522	0.960451	0.907178	0.849857	0.810119	0.72523	0.669558	0.616053	0.604391	0.678798	0.756121	0.777113	0.737911	0.695953	0.681098	0.726557	0.760109	0.688289	0.581739	0.502332	0.437797	0.411426	0.460584	0.489385	0.509099	0.547446	0.544449	0.507415	0.440571	0.397444	0.415595	0.473257	0.50958	0.573571	0.63495	0.635712	0.630174	0.65714	0.705548	0.822595	0.912792	0.873485	0.879695	0.927194
	0.945787	1	0.975977	0.93116	0.84998	0.76517	0.799543	0.838667	0.853293	0.885631	0.876263	0.948871	0.983633	0.915936	0.843492	0.857259	0.852341	0.738685	0.674591	0.693723	0.745509	0.751796	0.722861	0.715156	0.727044	0.694314	0.724185	0.873908	0.954124	0.99723	0.961591	0.850995	0.747	0.704156	0.652741	0.587082	0.645606	0.688009	0.660352	0.684599	0.745064	0.746954	0.671536	0.676447	0.794103	0.800756	0.728398	0.662139	0.667868
	0.986436	1	0.962264	0.93809	0.894767	0.856616	0.806865	0.705796	0.62745	0.555766	0.443177	0.34155	0.290442	0.261648	0.235298	0.268029	0.296458	0.276647	0.238181	0.207164	0.235231	0.269166	0.248274	0.23376	0.234778	0.235939	0.243638	0.220233	0.208388	0.219731	0.239608	0.26533	0.261356	0.262916	0.318989	0.335506	0.302367	0.308369	0.334536	0.343549	0.337026	0.338782	0.347597	0.362241	0.424906	0.542691	0.631196	0.655383	0.774071
	0.979677	1	0.961674	0.926548	0.855032	0.889754	0.955852	0.959472	0.951224	0.83607	0.690972	0.59258	0.510312	0.42412	0.373082	0.371936	0.36136	0.341497	0.344625	0.320292	0.287288	0.308269	0.35758	0.375791	0.411937	0.499155	0.521054	0.543909	0.594922	0.560182	0.503131	0.504191	0.505634	0.477214	0.472949	0.465851	0.450691	0.506518	0.648443	0.68164	0.582383	0.543933	0.60235	0.68551	0.689358	0.630728	0.637164	0.681865	0.727111
	0.912287	1	0.962115	0.868107	0.885329	0.931614	0.873013	0.767206	0.718297	0.693307	0.644836	0.5763	0.515732	0.478015	0.459808	0.459695	0.442575	0.399885	0.389715	0.406972	0.458312	0.49214	0.460008	0.416586	0.393022	0.385321	0.426202	0.491639	0.544766	0.595629	0.592001	0.597181	0.643674	0.700103	0.746554	0.733488	0.70704	0.741291	0.767577	0.746227	0.681009	0.622469	0.644641	0.68249	0.699029	0.727044	0.782319	0.850561	0.849331
	0.92832	1	0.937102	0.913572	0.885911	0.849689	0.765303	0.653315	0.608251	0.603211	0.555037	0.466486	0.413356	0.39562	0.351047	0.373878	0.44379	0.493187	0.507248	0.494384	0.466184	0.435537	0.446234	0.444888	0.467074	0.531206	0.6151	0.617172	0.582747	0.703816	0.882128	0.976978	0.960874	0.853552	0.78	0.780522	0.761995	0.756857	0.727952	0.697838	0.730401	0.728814	0.691081	0.701187	0.748141	0.741359	0.667523	0.604889	0.652186
	0.993449	1	0.990501	0.933952	0.943052	0.949913	0.932143	0.918873	0.876066	0.84976	0.859634	0.823162	0.772452	0.781136	0.755128	0.717139	0.678485	0.665377	0.68022	0.651171	0.642898	0.716551	0.792654	0.79569	0.770058	0.718356	0.656739	0.618177	0.649637	0.705065	0.692386	0.665193	0.646766	0.613339	0.617288	0.652275	0.659695	0.675056	0.670777	0.651324	0.696686	0.796045	0.837053	0.839449	0.894224	0.917424	0.882469	0.893272	0.955592
	0.985422	1	0.966524	0.930666	0.937595	0.963268	0.944405	0.919202	0.9183	0.858818	0.79248	0.768156	0.763922	0.729892	0.664464	0.668042	0.67943	0.654765	0.628108	0.591562	0.610295	0.623076	0.623349	0.649482	0.654758	0.615054	0.543303	0.498589	0.463529	0.425096	0.418999	0.442203	0.46785	0.486273	0.518045	0.536524	0.596889	0.705574	0.807899	0.91519	0.934919	0.9005	0.904139	0.905529	0.87924	0.902548	0.946273	0.935779	0.949144
	0.963641	1	0.958147	0.892268	0.88712	0.898796	0.885197	0.88596	0.901038	0.914156	0.932133	0.924224	0.876188	0.833752	0.864304	0.911535	0.925535	0.911501	0.944886	0.972977	0.950688	0.949318	0.97017	0.965502	0.940014	0.910333	0.855216	0.803864	0.775352	0.780503	0.78733	0.807087	0.859502	0.871189	0.863278	0.835682	0.810287	0.804226	0.780492	0.784439	0.779564	0.762163	0.757047	0.810677	0.881708	0.918208	0.93416	0.945775	0.921779
	0.929939	0.936079	1	0.998904	0.928996	0.92985	0.961275	0.93208	0.906736	0.900608	0.86839	0.858394	0.839684	0.757261	0.703256	0.691089	0.652711	0.643431	0.6401	0.600803	0.562682	0.541776	0.457825	0.35153	0.296227	0.293366	0.342127	0.377916	0.417079	0.582151	0.763036	0.79748	0.81087	0.777688	0.739468	0.747354	0.712549	0.678164	0.680112	0.705381	0.758314	0.776218	0.711561	0.645801	0.610833	0.625316	0.638649	0.696445	0.80741
	0.940929	0.974316	1	0.968183	0.89047	0.870158	0.864561	0.875174	0.910966	0.87801	0.825992	0.76759	0.722653	0.777417	0.793052	0.773652	0.824761	0.845952	0.867155	0.913384	0.920014	0.884721	0.869361	0.856602	0.820749	0.721863	0.604349	0.557037	0.482608	0.389532	0.369012	0.370875	0.375551	0.377785	0.373585	0.401035	0.403147	0.406469	0.445995	0.497589	0.523779	0.516694	0.541948	0.618533	0.688148	0.752277	0.831218	0.87724	0.907336
	0.979614	0.98919	1	0.96825	0.932691	0.894965	0.899751	0.889652	0.829199	0.739151	0.626176	0.587618	0.557241	0.552275	0.614484	0.612268	0.617573	0.637289	0.648577	0.677996	0.71606	0.719014	0.774955	0.884007	0.896565	0.853105	0.788069	0.709446	0.643823	0.562908	0.495557	0.497179	0.522418	0.533207	0.52866	0.563347	0.586019	0.581494	0.549284	0.521821	0.568393	0.601705	0.638605	0.659354	0.670551	0.75805	0.817055	0.829978	0.882859
	0.894859	0.924665	1	0.969541	0.885845	0.861805	0.787435	0.763581	0.816834	0.82411	0.826705	0.860291	0.862069	0.801627	0.753219	0.775364	0.777338	0.77082	0.794199	0.866005	0.935956	0.922152	0.918405	0.941929	0.950539	0.968635	0.943174	0.880901	0.820932	0.768666	0.75771	0.806427	0.838363	0.879752	0.906333	0.892806	0.910256	0.948847	0.997085	0.993237	0.944766	0.911238	0.891166	0.888104	0.892779	0.866448	0.826313	0.810113	0.841649
	0.933407	0.958433	1	0.917545	0.748363	0.623035	0.559618	0.488349	0.518981	0.597879	0.605514	0.625343	0.640091	0.656611	0.646743	0.634323	0.727982	0.815383	0.769588	0.65598	0.51799	0.504134	0.546458	0.52546	0.51467	0.491867	0.430907	0.376892	0.335454	0.28571	0.298164	0.313273	0.317718	0.357855	0.420891	0.525906	0.62807	0.687128	0.729707	0.693886	0.639818	0.673902	0.670385	0.737386	0.855314	0.853077	0.856184	0.807544	0.794924
	0.933453	0.948174	1	0.92744	0.823764	0.74563	0.712521	0.78974	0.922316	0.956004	0.842612	0.77454	0.761326	0.765017	0.79853	0.781788	0.738958	0.659087	0.642273	0.684027	0.743527	0.806115	0.81715	0.775239	0.668014	0.585785	0.608909	0.639878	0.631685	0.610862	0.594118	0.571127	0.541324	0.534624	0.550205	0.522554	0.559	0.624037	0.642024	0.742419	0.744373	0.736119	0.830386	0.858055	0.768162	0.765126	0.867465	0.907202	0.966017
	0.983519	0.989832	1	0.962292	0.909769	0.860686	0.775195	0.642527	0.510611	0.40129	0.331901	0.28185	0.230955	0.20546	0.221155	0.230673	0.205224	0.175804	0.190691	0.197896	0.19791	0.293458	0.395879	0.404934	0.402067	0.467946	0.562465	0.660666	0.713947	0.686031	0.737675	0.840409	0.834009	0.832706	0.84351	0.795551	0.740123	0.735585	0.683725	0.53587	0.467603	0.493069	0.514297	0.526542	0.520969	0.536963	0.643578	0.794077	0.898282
	0.969195	0.976551	1	0.947696	0.764965	0.607958	0.594461	0.594387	0.5412	0.495972	0.491228	0.474069	0.453584	0.408858	0.351021	0.314884	0.328342	0.35487	0.390764	0.45146	0.459803	0.465712	0.452105	0.448117	0.472481	0.493983	0.53914	0.58952	0.666975	0.806717	0.834785	0.727496	0.705303	0.732871	0.683981	0.691284	0.765685	0.791147	0.756665	0.662448	0.563748	0.488567	0.440748	0.406975	0.488027	0.604183	0.683028	0.776162	0.894558
	0.885589	0.965462	1	0.932607	0.824741	0.754493	0.695788	0.600621	0.47742	0.354783	0.248855	0.174633	0.130024	0.08664	0.0669976	0.0648001	0.0584798	0.0535732	0.0445903	0.0359353	0.0427393	0.07482	0.126527	0.179126	0.235029	0.320095	0.39257	0.44849	0.45323	0.385101	0.339716	0.319921	0.288645	0.25301	0.231839	0.223262	0.206541	0.199337	0.236222	0.277882	0.296799	0.326533	0.413829	0.54112	0.758838	0.94011	0.968307	0.944665	0.897752
	0.718468	0.86725	1	0.955891	0.829862	0.686958	0.56877	0.519933	0.442312	0.411841	0.44146	0.451748	0.498383	0.539113	0.563664	0.559445	0.521351	0.494338	0.469794	0.43733	0.473512	0.543794	0.536205	0.491088	0.562405	0.686543	0.715872	0.76009	0.732507	0.671929	0.697553	0.739894	0.758242	0.726675	0.723712	0.719402	0.729475	0.742463	0.714493	0.676905	0.653795	0.626719	0.638861	0.664781	0.683227	0.704506	0.675268	0.655826	0.677252
	0.855334	0.962668	1	0.948141	0.900578	0.814421	0.675068	0.536823	0.426772	0.368162	0.324168	0.30818	0.301476	0.328094	0.344568	0.345793	0.349208	0.344323	0.315598	0.25463	0.236667	0.241545	0.212621	0.227362	0.278099	0.328905	0.358654	0.333443	0.360236	0.431004	0.468565	0.465418	0.461265	0.490406	0.508214	0.509672	0.486849	0.433262	0.426827	0.452685	0.472234	0.482005	0.486127	0.518045	0.558397	0.639055	0.694037	0.71241	0.745941
	0.828158	0.969819	1	0.998542	0.973179	0.977364	0.934223	0.786071	0.719664	0.651961	0.605769	0.524028	0.372044	0.269823	0.242446	0.181483	0.0934156	0.061993	0.0572495	0.0585862	0.0437282	0.088269	0.178395	0.283697	0.348111	0.363778	0.384696	0.347506	0.299046	0.278825	0.310809	0.306876	0.21432	0.138037	0.136319	0.163264	0.188471	0.223612	0.224576	0.22103	0.197523	0.208491	0.26704	0.330609	0.471587	0.640557	0.683637	0.67663	0.717124
	0.834349	0.925049	1	0.963076	0.921331	0.902577	0.878694	0.853143	0.834279	0.890501	0.942395	0.924311	0.869321	0.808644	0.794877	0.806379	0.827882	0.862071	0.892433	0.861052	0.888432	0.921393	0.864158	0.777137	0.684615	0.645464	0.624544	0.680432	0.783046	0.802989	0.760165	0.723964	0.709238	0.715085	0.696508	0.697596	0.745831	0.723447	0.68965	0.705808	0.709405	0.711283	0.679299	0.652906	0.651284	0.627786	0.676099	0.739987	0.764465
	0.789212	0.911661	1	0.978964	0.94075	0.917092	0.91454	0.875838	0.847424	0.853111	0.877485	0.871525	0.887788	0.946805	0.949615	0.915826	0.892811	0.922943	0.966421	0.94098	0.876143	0.835902	0.856218	0.894628	0.875782	0.866193	0.814054	0.756907	0.740143	0.725115	0.720285	0.739779	0.755173	0.858806	0.971704	0.991946	0.920052	0.866707	0.925158	0.939409	0.941213	0.929535	0.88993	0.838427	0.75935	0.733504	0.774963	0.811543	0.796418
	0.937634	0.995264	1	0.964086	0.911384	0.864081	0.863309	0.864018	0.779636	0.678215	0.622634	0.564034	0.550541	0.602769	0.640176	0.675092	0.705303	0.753652	0.8278	0.807225	0.72467	0.664	0.59079	0.50975	0.455097	0.422308	0.425307	0.457247	0.495845	0.479767	0.472112	0.51676	0.498037	0.429273	0.42052	0.500899	0.58764	0.635829	0.623992	0.584734	0.604456	0.61598	0.594582	0.613055	0.660452	0.730139	0.738663	0.722622	0.77895
	0.890872	0.981923	1	0.949426	0.913653	0.884119	0.864217	0.84218	0.861038	0.873977	0.803152	0.768844	0.853453	0.87782	0.788585	0.742368	0.712946	0.678042	0.668649	0.686004	0.679619	0.66329	0.668175	0.62113	0.582414	0.556595	0.508604	0.468027	0.451684	0.473111	0.541071	0.567062	0.579698	0.661476	0.721262	0.752031	0.776844	0.757545	0.708551	0.699756	0.712483	0.763142	0.823818	0.825014	0.792072	0.793862	0.846469	0.903264	0.915568
	0.973623	0.931944	0.915524	1	0.90657	0.835566	0.789273	0.769193	0.796124	0.651175	0.588301	0.623324	0.590566	0.557676	0.520896	0.511232	0.549507	0.527991	0.440318	0.422029	0.441416	0.462368	0.437186	0.35838	0.34843	0.38523	0.391256	0.405154	0.444654	0.434114	0.421521	0.450825	0.587619	0.773769	0.802801	0.617256	0.604533	0.768261	0.857148	0.883375	0.834249	0.845863	0.940116	0.998119	0.92766	0.898759	0.86349	0.814176	0.921313
	0.889061	0.951426	0.994691	1	0.950898	0.925486	0.925035	0.909444	0.904175	0.873063	0.824469	0.79068	0.799348	0.895748	0.964291	0.964411	0.925373	0.903902	0.933606	0.906252	0.861783	0.86468	0.877043	0.807283	0.686703	0.599982	0.590187	0.583582	0.533139	0.510497	0.538273	0.573545	0.626044	0.669575	0.631439	0.660165	0.744281	0.750087	0.74208	0.769235	0.781095	0.791312	0.796608	0.824578	0.897592	0.939821	0.93172	0.968926	0.946925
	0.883813	0.920365	0.991965	1	0.971054	0.919032	0.851083	0.779015	0.701854	0.660717	0.618875	0.579891	0.554755	0.542263	0.542214	0.530367	0.526452	0.543702	0.531671	0.53572	0.558061	0.545893	0.574778	0.614735	0.652694	0.648935	0.586921	0.560305	0.559504	0.52828	0.46415	0.38613	0.354708	0.348149	0.350238	0.400011	0.393619	0.35627	0.356199	0.345084	0.37879	0.403898	0.398341	0.426612	0.474188	0.539148	0.633669	0.74197	0.824789
	0.911328	0.891222	0.919089	1	0.987991	0.953923	0.859669	0.806499	0.905761	0.964796	0.874387	0.804587	0.82469	0.872651	0.872351	0.869057	0.876414	0.889825	0.886531	0.87623	0.905581	0.905667	0.898852	0.889362	0.897413	0.839537	0.783695	0.797314	0.846184	0.83731	0.829864	0.800827	0.737702	0.759517	0.790897	0.749177	0.651895	0.646447	0.764207	0.890228	0.891747	0.858973	0.848504	0.90368	0.98209	0.963365	0.936766	0.941219	0.887496
	0.930954	0.964771	0.99275	1	0.926699	0.937016	0.952272	0.939545	0.926699	0.926744	0.895385	0.85596	0.88753	0.904686	0.88135	0.817754	0.735597	0.722994	0.753501	0.726507	0.679279	0.62401	0.575204	0.527893	0.50593	0.499254	0.49955	0.506759	0.526734	0.56276	0.563992	0.530473	0.54724	0.5666	0.6001	0.656166	0.683717	0.734051	0.78154	0.803696	0.840751	0.820587	0.845361	0.897236	0.815252	0.781702	0.879713	0.958941	0.942452
	0.894621	0.890364	0.927225	1	0.978697	0.967259	0.988002	0.985899	0.915857	0.825438	0.830669	0.834952	0.817933	0.769172	0.7021	0.657959	0.650037	0.675031	0.70825	0.746116	0.714251	0.612071	0.51717	0.411633	0.278415	0.240515	0.259309	0.273867	0.323444	0.385362	0.437349	0.474247	0.560408	0.661055	0.658793	0.607107	0.606684	0.629076	0.636731	0.572125	0.586958	0.674665	0.694184	0.73092	0.809093	0.87891	0.877329	0.838804	0.849768
	0.77152	0.838	0.935355	1	0.983195	0.875309	0.786088	0.770264	0.80244	0.846576	0.857927	0.80446	0.743942	0.699787	0.656539	0.655722	0.612193	0.560565	0.565309	0.565653	0.565557	0.508374	0.412945	0.40391	0.425864	0.371266	0.295647	0.227769	0.152781	0.21495	0.34308	0.398875	0.444498	0.526894	0.606741	0.635592	0.642132	0.629406	0.621387	0.643232	0.651872	0.568136	0.496736	0.521405	0.526753	0.568863	0.651915	0.683645	0.731827
	0.826878	0.870248	0.951805	1	0.963848	0.917993	0.988383	0.984481	0.850774	0.76677	0.765363	0.769692	0.795949	0.863188	0.926959	0.875669	0.766362	0.729588	0.772796	0.839447	0.833536	0.787198	0.813552	0.85766	0.855767	0.854155	0.7536	0.585044	0.503984	0.494724	0.515276	0.54059	0.569036	0.614596	0.642406	0.655614	0.637942	0.624326	0.636609	0.701643	0.720867	0.676619	0.674112	0.681341	0.681236	0.662087	0.597698	0.636393	0.736627
	0.933829	0.884779	0.937247	1	0.93259	0.879961	0.887832	0.890048	0.813439	0.701313	0.601716	0.521907	0.447082	0.368909	0.332349	0.323972	0.285291	0.292309	0.330865	0.378848	0.42934	0.405108	0.372609	0.416399	0.491766	0.562939	0.579593	0.545728	0.512037	0.516966	0.535619	0.529784	0.51904	0.501601	0.474236	0.447271	0.443183	0.438524	0.455498	0.459844	0.424785	0.399887	0.379498	0.417717	0.529234	0.567217	0.633594	0.739465	0.833195
	0.790682	0.862931	0.964683	1	0.978018	0.932097	0.903973	0.852501	0.696806	0.515229	0.36182	0.268576	0.191421	0.102971	0.0606661	0.0262314	-0.000810663	0.0136067	0.0568226	0.0848895	0.151886	0.248274	0.275331	0.312694	0.35939	0.399779	0.43948	0.441117	0.431066	0.457691	0.52803	0.566557	0.562228	0.570545	0.57419	0.582491	0.578626	0.523823	0.481114	0.470553	0.472034	0.506562	0.544597	0.605825	0.689417	0.729523	0.764173	0.821566	0.828096
	0.978383	0.931078	0.926569	1	0.983467	0.940042	0.960684	0.980354	0.99831	0.996514	0.868186	0.762325	0.708483	0.716799	0.722128	0.665213	0.597062	0.572254	0.633823	0.68496	0.750827	0.824243	0.807724	0.786575	0.834549	0.82726	0.769234	0.7519	0.739865	0.766715	0.785192	0.752254	0.689376	0.676162	0.768227	0.80838	0.798239	0.733928	0.70563	0.710112	0.689885	0.677172	0.660461	0.668581	0.650057	0.652243	0.775102	0.860254	0.84787
	0.768644	0.834487	0.92368	1	0.913049	0.876372	0.948497	0.909655	0.777101	0.69374	0.677088	0.652964	0.622736	0.597831	0.661264	0.78372	0.786821	0.737415	0.633527	0.562811	0.57836	0.56234	0.551016	0.561326	0.61359	0.756326	0.874514	0.878086	0.834811	0.85211	0.896062	0.92676	0.864197	0.766908	0.801303	0.798549	0.75678	0.751822	0.830169	0.914454	0.941166	0.863873	0.7509	0.726112	0.733333	0.74108	0.784577	0.847755	0.798985
	0.841087	0.914443	0.984755	1	0.940354	0.915924	0.900563	0.913936	0.904467	0.858724	0.882463	0.950836	0.890577	0.750237	0.781427	0.890378	0.913728	0.892322	0.884475	0.848648	0.845388	0.905195	0.936861	0.918677	0.925108	0.949298	0.926356	0.887188	0.868752	0.93183	0.893808	0.857983	0.909039	0.894682	0.879373	0.881879	0.834163	0.809399	0.811062	0.728541	0.647001	0.644036	0.708521	0.726154	0.671714	0.655577	0.646354	0.669092	0.722841
	0.812087	0.856925	0.93444	1	0.970524	0.937738	0.889227	0.847063	0.841822	0.830143	0.779128	0.776655	0.812657	0.805847	0.767226	0.757192	0.742919	0.682545	0.69453	0.782691	0.829735	0.81054	0.769719	0.668099	0.579345	0.592344	0.599925	0.563468	0.530528	0.493155	0.493725	0.536729	0.549706	0.522811	0.564857	0.594597	0.562769	0.558312	0.566397	0.62637	0.624108	0.585526	0.635018	0.679968	0.632998	0.631372	0.688615	0.647693	0.633545
	0.877372	0.933626	0.985838	1	0.922937	0.792226	0.789611	0.880017	0.912638	0.884441	0.913398	0.857822	0.745468	0.736743	0.795977	0.830897	0.736038	0.642145	0.617151	0.577765	0.529142	0.535685	0.574825	0.569487	0.545283	0.509763	0.52003	0.548314	0.586456	0.611552	0.589827	0.586205	0.652294	0.748637	0.789504	0.813694	0.812346	0.769791	0.692958	0.623599	0.618057	0.653145	0.693423	0.712662	0.720866	0.775161	0.802127	0.771256	0.795543
	0.830213	0.910025	0.968002	1	0.998063	0.993146	0.958979	0.962818	0.954401	0.925152	0.93318	0.950055	0.924608	0.899522	0.928	0.934703	0.88345	0.829648	0.840271	0.810604	0.748008	0.766321	0.808401	0.780042	0.708516	0.683291	0.667153	0.663644	0.675465	0.646665	0.621504	0.627025	0.619886	0.639568	0.6638	0.659063	0.670411	0.686331	0.686019	0.720083	0.740898	0.755964	0.764843	0.741723	0.768066	0.820364	0.839983	0.830897	0.79777
	0.835278	0.806846	0.845256	0.959624	1	0.983624	0.950236	0.912036	0.911466	0.927865	0.875105	0.875062	0.890157	0.836435	0.774338	0.766351	0.747484	0.701027	0.670571	0.589186	0.540481	0.546423	0.586609	0.61974	0.536431	0.441691	0.383132	0.340045	0.376651	0.401553	0.417951	0.449445	0.480012	0.493771	0.494937	0.53979	0.584083	0.610188	0.674558	0.700923	0.683154	0.709424	0.726792	0.73631	0.753283	0.771418	0.806311	0.82799	0.818447
	0.861108	0.887768	0.930776	0.978383	1	0.986093	0.919648	0.827132	0.758291	0.704239	0.649206	0.619644	0.567438	0.518377	0.49724	0.416071	0.361586	0.388646	0.38724	0.398119	0.412744	0.381745	0.397253	0.371304	0.301075	0.242425	0.187087	0.200675	0.291205	0.387163	0.431951	0.447063	0.49162	0.579931	0.665541	0.689593	0.662598	0.659425	0.682358	0.686815	0.691971	0.740169	0.811962	0.83501	0.856997	0.921565	0.96109	0.977261	0.961785
	0.828984	0.811937	0.826034	0.950258	1	0.914467	0.740026	0.636959	0.665047	0.641005	0.682536	0.701171	0.619618	0.63967	0.722121	0.759791	0.727216	0.718147	0.698777	0.698205	0.785433	0.824669	0.737686	0.663693	0.641909	0.635432	0.678582	0.658335	0.608465	0.620199	0.654925	0.715102	0.785897	0.815189	0.790342	0.778629	0.819262	0.832659	0.847785	0.92351	0.922893	0.825344	0.843974	0.896895	0.891659	0.924217	0.926962	0.847906	0.796096
	0.729589	0.794887	0.84553	0.923597	1	0.988984	0.964561	0.921858	0.872231	0.840721	0.814716	0.796622	0.778233	0.791587	0.79974	0.767587	0.770244	0.820182	0.833552	0.820698	0.788717	0.772071	0.799536	0.784527	0.775404	0.742988	0.648086	0.595929	0.556126	0.511039	0.482741	0.457778	0.417681	0.377751	0.359896	0.385323	0.397018	0.368884	0.302406	0.264813	0.295259	0.299854	0.28242	0.302602	0.352949	0.399898	0.405893	0.466519	0.573479
	0.7715	0.927374	0.931171	0.963685	1	0.847609	0.706615	0.655313	0.562812	0.427754	0.351266	0.417026	0.505099	0.620872	0.720033	0.690786	0.588591	0.593826	0.674712	0.718412	0.751497	0.73848	0.762437	0.767318	0.667147	0.616673	0.627893	0.570433	0.487566	0.367546	0.295677	0.456976	0.674288	0.821634	0.927297	0.939691	0.871443	0.770854	0.68944	0.716115	0.777071	0.784473	0.847367	0.919917	0.828173	0.702037	0.781918	0.845749	0.748716
	0.739922	0.820257	0.906396	0.97383	1	0.99934	0.992614	0.941203	0.83834	0.808671	0.840095	0.871401	0.930172	0.909116	0.847704	0.831951	0.699948	0.542348	0.577271	0.563984	0.549942	0.636794	0.717041	0.749149	0.719107	0.682049	0.676342	0.732532	0.793569	0.790876	0.699601	0.557258	0.479606	0.459673	0.451617	0.482294	0.505196	0.534267	0.601277	0.622593	0.621397	0.665048	0.663047	0.673125	0.631027	0.575104	0.688913	0.785467	0.744399
	0.949359	0.995952	0.953725	0.997073	1	0.946346	0.903036	0.848054	0.833162	0.84506	0.83308	0.756143	0.709746	0.739339	0.744922	0.665055	0.605684	0.662707	0.684332	0.687101	0.722461	0.732772	0.745748	0.713472	0.665917	0.579745	0.51966	0.538935	0.561734	0.574579	0.601865	0.622	0.633534	0.636756	0.719553	0.867948	0.960671	0.979609	0.994893	0.964855	0.913273	0.981744	0.972266	0.869931	0.795385	0.758082	0.7244	0.771655	0.851787
	0.738273	0.808266	0.892949	0.930831	1	0.926784	0.822605	0.832879	0.797348	0.749826	0.734414	0.740731	0.800285	0.744769	0.704687	0.728069	0.74161	0.72765	0.693315	0.699355	0.719722	0.784044	0.780126	0.682945	0.613168	0.650846	0.672955	0.631765	0.557053	0.509881	0.532036	0.518408	0.463411	0.447421	0.411286	0.402115	0.439191	0.504011	0.581773	0.605965	0.600552	0.620911	0.609525	0.59631	0.625183	0.623832	0.662727	0.656934	0.652738
	0.773067	0.85805	0.925935	0.982531	1	0.988251	0.984977	0.966932	0.899437	0.78371	0.651995	0.564189	0.533555	0.523499	0.575592	0.670752	0.694171	0.677465	0.665404	0.607755	0.493941	0.411138	0.387429	0.365393	0.332003	0.287415	0.27033	0.286712	0.311099	0.352245	0.377986	0.383906	0.368556	0.325617	0.295226	0.28577	0.280455	0.280346	0.30085	0.314185	0.303784	0.311392	0.329762	0.377089	0.449487	0.465743	0.464659	0.540878	0.628869
	0.859837	0.950834	0.933175	0.937281	1	0.99657	0.91395	0.904922	0.924472	0.841901	0.784545	0.699729	0.585418	0.509914	0.477036	0.469051	0.449651	0.467642	0.586138	0.748894	0.854367	0.91018	0.94995	0.956858	0.901288	0.88079	0.869421	0.766672	0.584422	0.387616	0.338424	0.381562	0.378194	0.358272	0.393558	0.433305	0.428642	0.406762	0.386722	0.441496	0.449078	0.436854	0.529654	0.594413	0.605457	0.640345	0.695733	0.75389	0.774219
	0.759552	0.853473	0.884517	0.914936	1	0.986476	0.93486	0.918734	0.881262	0.808473	0.811806	0.764933	0.582333	0.507216	0.507726	0.471314	0.45075	0.466144	0.484973	0.496052	0.566521	0.592526	0.508012	0.533296	0.623459	0.675863	0.726366	0.741397	0.773472	0.835018	0.892332	0.89201	0.848595	0.824743	0.740133	0.667331	0.708153	0.683897	0.667177	0.660465	0.637233	0.637925	0.625293	0.58792	0.557992	0.587226	0.589347	0.565538	0.567914
	0.920913	0.94207	0.942526	0.976141	1	0.959784	0.968319	0.961155	0.915509	0.907085	0.929821	0.913398	0.933555	0.996537	0.972907	0.938606	0.986162	0.957214	0.90208	0.902036	0.889815	0.884382	0.8468	0.829212	0.829269	0.781389	0.770139	0.793671	0.78945	0.85729	0.892888	0.869672	0.865677	0.856252	0.901462	0.972504	0.956821	0.909597	0.845697	0.800895	0.840928	0.891046	0.841977	0.775225	0.808399	0.836591	0.896956	0.946684	0.916635
	0.955708	0.972828	0.958566	0.927185	1	0.960002	0.917689	0.928402	0.944847	0.99417	0.96979	0.928831	0.889831	0.859539	0.869268	0.849295	0.805242	0.855951	0.903862	0.826013	0.813555	0.793825	0.778348	0.778335	0.790716	0.844321	0.844612	0.848845	0.810189	0.757745	0.76315	0.752551	0.76007	0.75998	0.73375	0.723551	0.710784	0.734401	0.784089	0.777418	0.760044	0.786541	0.794662	0.789731	0.861224	0.925359	0.880347	0.889793	0.979462
	0.983099	0.9958	0.997649	0.972738	0.968669	1	0.984729	0.976558	0.975439	0.947231	0.923509	0.921078	0.8812	0.878018	0.899795	0.837067	0.773517	0.719445	0.687527	0.635629	0.569821	0.524134	0.443958	0.340778	0.314275	0.392996	0.47116	0.509692	0.565513	0.608357	0.601557	0.585811	0.606081	0.668221	0.786109	0.843872	0.742023	0.675482	0.676855	0.689584	0.769468	0.817265	0.804098	0.831974	0.869555	0.87387	0.878478	0.922507	0.930653
	0.789555	0.817793	0.840584	0.844731	0.902786	1	0.990543	0.96164	0.948114	0.951289	0.9622	0.927849	0.871914	0.843183	0.806305	0.700318	0.642841	0.660415	0.68689	0.719922	0.742843	0.803432	0.870289	0.893135	0.942062	0.853533	0.620383	0.459009	0.420377	0.52108	0.620449	0.570971	0.553715	0.597916	0.560185	0.509442	0.561914	0.705903	0.741609	0.7088	0.718933	0.787025	0.871176	0.838784	0.742518	0.791615	0.925189	0.935345	0.891559
	0.900259	0.938418	0.920855	0.941371	0.988779	1	0.954514	0.890674	0.90218	0.840795	0.723847	0.657592	0.567147	0.541908	0.514393	0.467676	0.487373	0.487166	0.428317	0.39507	0.43261	0.447688	0.432836	0.407835	0.391217	0.421546	0.473445	0.492803	0.500917	0.557553	0.633229	0.725088	0.807284	0.819684	0.808652	0.759658	0.701536	0.677943	0.653134	0.656521	0.692436	0.741816	0.78034	0.83353	0.859732	0.828458	0.805031	0.821133	0.845498
	0.925286	0.926257	0.862075	0.90536	0.987315	1	0.951308	0.85937	0.824705	0.827438	0.841235	0.877247	0.851001	0.778824	0.788548	0.825207	0.794923	0.735528	0.700813	0.665369	0.606268	0.580079	0.602974	0.597414	0.544263	0.464853	0.4132	0.389667	0.397613	0.430766	0.4332	0.476075	0.548531	0.569166	0.583734	0.59932	0.627227	0.666952	0.671741	0.68876	0.713986	0.753536	0.874219	0.910082	0.89408	0.960995	0.972113	0.920031	0.888565
	0.962903	0.96112	0.981042	0.950715	0.957565	1	0.945455	0.845171	0.816221	0.845301	0.865626	0.822381	0.758324	0.771616	0.762739	0.707978	0.693012	0.683144	0.632122	0.566556	0.589872	0.660509	0.706135	0.678933	0.644658	0.681224	0.702307	0.672824	0.623627	0.61597	0.681535	0.659078	0.528297	0.432707	0.411235	0.48275	0.593695	0.653	0.665934	0.690988	0.742923	0.740325	0.732053	0.73806	0.755965	0.802971	0.826173	0.851678	0.906982
	0.615539	0.668452	0.845111	0.967719	0.978246	1	0.965711	0.876414	0.832083	0.802816	0.788389	0.825557	0.813206	0.778144	0.794012	0.762184	0.710875	0.740749	0.76164	0.758896	0.778288	0.777628	0.758664	0.740439	0.793717	0.794402	0.717726	0.697145	0.642063	0.569395	0.598183	0.686712	0.782184	0.843018	0.875257	0.841174	0.784038	0.78309	0.747652	0.710961	0.767152	0.875182	0.8773	0.871841	0.839619	0.745157	0.684744	0.677303	0.66113
	0.939047	0.927693	0.892028	0.900293	0.983767	1	0.901112	0.778633	0.718406	0.678125	0.639156	0.636359	0.58847	0.564277	0.58574	0.495718	0.402456	0.355937	0.337556	0.344671	0.30083	0.253743	0.266099	0.314057	0.308666	0.250823	0.200536	0.159586	0.142921	0.147891	0.164123	0.218871	0.342645	0.440272	0.482285	0.55288	0.619993	0.645481	0.677521	0.764786	0.841002	0.821248	0.76515	0.78851	0.792685	0.768184	0.813899	0.877355	0.921866
	0.934058	0.927441	0.934971	0.940728	0.976025	1	0.999688	0.95579	0.838795	0.696057	0.594227	0.520564	0.460456	0.397839	0.312707	0.229757	0.182558	0.170859	0.161588	0.165514	0.173202	0.162017	0.151535	0.160538	0.176144	0.175933	0.213645	0.291778	0.346114	0.347951	0.322687	0.317233	0.334851	0.385489	0.438085	0.466978	0.485805	0.498733	0.510577	0.521261	0.535973	0.534978	0.550853	0.619827	0.749008	0.863644	0.921259	0.948337	0.959707
	0.896168	0.888765	0.924925	0.921378	0.953043	1	0.938014	0.899987	0.877767	0.89082	0.913751	0.890094	0.877272	0.911125	0.93229	0.869411	0.85515	0.863835	0.773783	0.684091	0.651739	0.653891	0.632332	0.582178	0.595462	0.649674	0.740588	0.892051	0.91706	0.859207	0.806726	0.754601	0.707346	0.635254	0.652208	0.729538	0.762136	0.71831	0.683578	0.665249	0.634316	0.618474	0.66393	0.741477	0.765106	0.726189	0.656859	0.635951	0.733064
	0.706104	0.74953	0.850396	0.96144	0.993375	1	0.958378	0.87604	0.821605	0.784961	0.7345	0.719905	0.74679	0.740101	0.738322	0.679359	0.587973	0.571591	0.621781	0.683816	0.658891	0.643105	0.674795	0.691393	0.760273	0.851894	0.848557	0.794459	0.775239	0.734542	0.745825	0.824346	0.820953	0.845764	0.917681	0.973941	0.930071	0.848826	0.892123	0.912997	0.845485	0.756789	0.790329	0.920778	0.959101	0.915459	0.838901	0.852927	0.833119
	0.553441	0.591118	0.677094	0.821622	0.935084	1	0.932014	0.839207	0.86191	0.813992	0.74721	0.736368	0.724864	0.689804	0.629035	0.648417	0.675669	0.571953	0.521217	0.618758	0.73413	0.748717	0.693659	0.659216	0.62268	0.589245	0.554329	0.466576	0.381583	0.346218	0.363367	0.402862	0.390473	0.430854	0.470471	0.466634	0.503329	0.563393	0.607464	0.651776	0.702299	0.815061	0.914008	0.885404	0.772023	0.656775	0.674139	0.663235	0.579833
	0.662203	0.691514	0.667539	0.742605	0.915384	1	0.974075	0.892587	0.813973	0.725859	0.609104	0.513513	0.437932	0.352628	0.2636	0.201202	0.174879	0.172929	0.177224	0.165643	0.143559	0.124538	0.115555	0.120048	0.129273	0.137572	0.180474	0.225848	0.248856	0.239825	0.229323	0.238589	0.227359	0.206641	0.194964	0.182117	0.173742	0.179521	0.177582	0.17208	0.1643	0.176636	0.302161	0.525518	0.638482	0.615925	0.552974	0.518463	0.525316
	0.818764	0.841045	0.871304	0.891451	0.924023	1	0.946009	0.867514	0.808946	0.694763	0.595394	0.521323	0.49935	0.433905	0.355818	0.337171	0.308017	0.231468	0.177526	0.14927	0.129928	0.13117	0.111019	0.118618	0.202423	0.285569	0.364498	0.492593	0.592782	0.727091	0.851838	0.815252	0.726459	0.642633	0.549235	0.529264	0.540899	0.498387	0.42323	0.36359	0.35159	0.391539	0.427572	0.462405	0.511852	0.546499	0.632687	0.708372	0.713051
	0.513171	0.62308	0.764598	0.826175	0.926973	1	0.983019	0.978163	0.858976	0.677061	0.638769	0.602967	0.584284	0.64359	0.712109	0.864829	0.962836	0.947593	0.934244	0.847887	0.784291	0.752098	0.758391	0.841453	0.822925	0.729202	0.732099	0.641051	0.479804	0.512275	0.650448	0.70674	0.665721	0.61572	0.680836	0.735104	0.681605	0.703721	0.5802	0.462652	0.543927	0.584153	0.594745	0.688907	0.756643	0.701136	0.613869	0.577923	0.584116
	0.870043	0.86391	0.919561	0.977882	0.982575	1	0.912917	0.680669	0.526493	0.460922	0.420301	0.399642	0.328881	0.245255	0.197508	0.198467	0.222731	0.247959	0.24429	0.231604	0.250117	0.288396	0.300991	0.283172	0.263235	0.277198	0.242894	0.169907	0.167866	0.21811	0.27551	0.319106	0.349862	0.381625	0.383775	0.377164	0.398854	0.427288	0.454852	0.505285	0.578585	0.630145	0.65755	0.695418	0.65923	0.610798	0.596235	0.584468	0.692847
	0.893536	0.846761	0.848854	0.86826	0.912712	1	0.963227	0.887664	0.853063	0.795151	0.702626	0.671518	0.706134	0.72828	0.754254	0.79572	0.779224	0.761901	0.735299	0.714737	0.755583	0.754625	0.732151	0.773433	0.832664	0.820777	0.749238	0.670271	0.602194	0.567673	0.560914	0.548204	0.502382	0.426549	0.407534	0.417165	0.419797	0.426186	0.429566	0.446999	0.494186	0.560641	0.636	0.724636	0.808692	0.857732	0.879726	0.896228	0.928221
	0.818039	0.808794	0.821117	0.874483	0.957591	1	0.982388	0.965443	0.960545	0.863652	0.786478	0.763712	0.745429	0.717568	0.752179	0.789075	0.765836	0.685836	0.672227	0.744899	0.714176	0.698335	0.778921	0.813946	0.759812	0.734788	0.698044	0.70247	0.757251	0.719601	0.715959	0.768203	0.810995	0.787618	0.742853	0.748707	0.738971	0.729285	0.747711	0.771149	0.750224	0.70973	0.665168	0.722592	0.850752	0.888779	0.886325	0.841027	0.774601
	0.807026	0.753753	0.81304	0.899393	0.938758	1	0.9997	0.980484	0.964797	0.891716	0.809093	0.757718	0.736814	0.719022	0.72215	0.761058	0.782656	0.811887	0.900721	0.959347	0.934925	0.928675	0.942087	0.934691	0.881273	0.774119	0.669181	0.63845	0.666529	0.668908	0.666015	0.690855	0.701568	0.709113	0.692426	0.685946	0.700331	0.714143	0.726766	0.732329	0.739868	0.749609	0.786585	0.814273	0.81633	0.844847	0.895433	0.885591	0.857646
	0.745013	0.741027	0.797963	0.91301	0.972191	1	0.957406	0.899903	0.827401	0.746683	0.694288	0.721215	0.797027	0.785317	0.6986	0.67321	0.66683	0.586672	0.567338	0.542673	0.516966	0.541226	0.511049	0.446947	0.390281	0.374354	0.385972	0.396235	0.369163	0.373128	0.401648	0.424393	0.46985	0.504731	0.514342	0.521738	0.512936	0.502201	0.491274	0.46736	0.482134	0.49617	0.533093	0.614633	0.67765	0.69817	0.675631	0.651884	0.646079
	0.745507	0.771402	0.870186	0.900029	0.896013	0.959997	1	0.964766	0.911229	0.86817	0.818663	0.740187	0.663195	0.604602	0.496216	0.479999	0.528627	0.561209	0.6449	0.707723	0.743301	0.800172	0.836594	0.830343	0.784585	0.674117	0.608074	0.640161	0.682518	0.679517	0.631972	0.593699	0.619475	0.610975	0.514275	0.426665	0.393708	0.407516	0.362103	0.343	0.453302	0.554707	0.595696	0.584551	0.562983	0.620118	0.735127	0.814298	0.831052
	0.461079	0.498986	0.538461	0.553938	0.678953	0.902101	1	0.955304	0.940687	0.983324	0.968956	0.971941	0.949223	0.830782	0.750048	0.703311	0.639892	0.535435	0.471783	0.487384	0.533227	0.578411	0.643446	0.692402	0.617161	0.441371	0.376761	0.402014	0.389175	0.395607	0.447146	0.470658	0.491739	0.523863	0.534393	0.640682	0.812997	0.874678	0.825378	0.746892	0.6931	0.736947	0.799842	0.789177	0.740457	0.694742	0.657489	0.595744	0.525059
	0.958068	0.976102	0.947276	0.896304	0.881879	0.913113	1	0.980877	0.913767	0.950491	0.962644	0.949727	0.878338	0.824541	0.838082	0.839572	0.834258	0.850786	0.857255	0.825382	0.841711	0.867997	0.842558	0.763784	0.723099	0.667866	0.615296	0.605166	0.531184	0.507841	0.565083	0.554539	0.522717	0.572285	0.586437	0.565667	0.583281	0.623238	0.700488	0.752862	0.693661	0.661353	0.760762	0.806618	0.814618	0.858653	0.863953	0.872633	0.867407
	0.983844	0.949904	0.883502	0.858392	0.879239	0.958518	1	0.977944	0.924407	0.840705	0.797354	0.838068	0.865645	0.890984	0.862114	0.802741	0.801103	0.797241	0.764746	0.740302	0.73894	0.683401	0.560291	0.516965	0.506039	0.469222	0.482371	0.500314	0.543636	0.561166	0.553921	0.491179	0.446514	0.444438	0.445395	0.493689	0.563644	0.671824	0.696071	0.735868	0.759519	0.749332	0.755211	0.779828	0.888528	0.941723	0.925785	0.931143	0.941823
	0.815025	0.817724	0.824175	0.861818	0.931779	0.953211	1	0.943297	0.832204	0.795745	0.80355	0.764879	0.694687	0.664921	0.690278	0.719942	0.742341	0.764496	0.827407	0.905208	0.878613	0.851305	0.796097	0.795302	0.786265	0.694794	0.596486	0.521722	0.520152	0.555197	0.55982	0.593177	0.662854	0.665255	0.700448	0.703523	0.715405	0.769217	0.789081	0.817962	0.780434	0.778542	0.7999	0.810236	0.826269	0.803964	0.771545	0.792246	0.879905
	0.92237	0.983354	0.99898	0.984144	0.965872	0.981377	1	0.99438	0.907898	0.859175	0.840256	0.822027	0.850205	0.858862	0.842871	0.778033	0.724033	0.706336	0.721343	0.705654	0.698269	0.666672	0.596773	0.565637	0.544299	0.494421	0.447526	0.428658	0.404942	0.398111	0.373713	0.308903	0.272345	0.300773	0.326247	0.340657	0.390231	0.453375	0.472529	0.425009	0.397975	0.416827	0.474348	0.558014	0.67155	0.745769	0.765883	0.813257	0.851446
	0.789273	0.896559	0.922199	0.86195	0.882308	0.964217	1	0.870351	0.706593	0.653134	0.659294	0.669631	0.632037	0.600632	0.601814	0.563671	0.620102	0.69168	0.680896	0.638846	0.628232	0.642358	0.689827	0.791339	0.856343	0.855417	0.842659	0.864877	0.851028	0.794874	0.737695	0.699337	0.640762	0.581486	0.589309	0.669849	0.694025	0.691736	0.760087	0.801782	0.810173	0.760275	0.763655	0.813178	0.775691	0.730527	0.756295	0.749275	0.697688
	0.971619	0.949459	0.935989	0.951029	0.965208	0.990686	1	0.968982	0.913322	0.965725	0.996627	0.947401	0.919994	0.891077	0.850484	0.796277	0.737036	0.715416	0.732007	0.717295	0.699878	0.667172	0.598339	0.540998	0.507557	0.428095	0.377084	0.375327	0.36921	0.375763	0.348935	0.287717	0.237419	0.202428	0.169505	0.182545	0.19747	0.187594	0.198002	0.214681	0.282042	0.427507	0.562058	0.69665	0.766539	0.784282	0.882647	0.97553	0.980825
	0.776911	0.846517	0.829545	0.837575	0.856255	0.91162	1	0.99391	0.916693	0.880291	0.868617	0.844523	0.821118	0.838196	0.790776	0.742456	0.757413	0.761386	0.774915	0.732607	0.757356	0.798991	0.74009	0.698472	0.697249	0.685086	0.63709	0.565449	0.497525	0.555501	0.647627	0.711764	0.740482	0.711456	0.717639	0.723669	0.718724	0.717005	0.707711	0.681416	0.658706	0.650539	0.637813	0.649848	0.655935	0.712318	0.756724	0.705752	0.681623
	0.668062	0.687253	0.734906	0.825162	0.916149	0.963603	1	0.989708	0.889106	0.77753	0.707085	0.659161	0.604615	0.549737	0.507109	0.472128	0.438636	0.405066	0.398853	0.415254	0.414986	0.347648	0.25174	0.196405	0.184306	0.20963	0.25748	0.288326	0.29588	0.286222	0.28179	0.307577	0.314092	0.277188	0.244897	0.222033	0.182404	0.16129	0.167776	0.159218	0.148129	0.181444	0.252081	0.315028	0.374251	0.430335	0.491663	0.562325	0.628292
	0.789838	0.705323	0.671437	0.66792	0.785329	0.959507	1	0.945321	0.812341	0.670034	0.549096	0.478737	0.464758	0.402385	0.34326	0.344631	0.335669	0.313257	0.303468	0.275893	0.234139	0.202424	0.169312	0.135239	0.168429	0.250131	0.286072	0.312636	0.334583	0.396637	0.461867	0.467214	0.495023	0.520024	0.513548	0.488123	0.429838	0.350462	0.386095	0.494587	0.537487	0.525111	0.481118	0.510801	0.695953	0.816352	0.818169	0.825502	0.835146
	0.912295	0.882591	0.801233	0.747143	0.807134	0.889698	1	0.942436	0.7965	0.704555	0.584331	0.49189	0.49881	0.534087	0.507089	0.480987	0.479214	0.46943	0.467834	0.475478	0.501384	0.50484	0.47457	0.439457	0.413294	0.445722	0.493206	0.509528	0.527687	0.549439	0.587154	0.585387	0.56957	0.61213	0.651715	0.655989	0.621177	0.579783	0.558527	0.574422	0.624747	0.7065	0.7295	0.700202	0.735522	0.801295	0.800413	0.840141	0.957373
	0.801811	0.86325	0.890269	0.912414	0.952716	0.972266	1	0.944795	0.887056	0.83324	0.71527	0.587231	0.510014	0.509376	0.536771	0.49852	0.503425	0.624953	0.719442	0.725242	0.740282	0.751064	0.742563	0.709695	0.767688	0.901019	0.906891	0.839409	0.808885	0.811669	0.791561	0.82875	0.911152	0.923399	0.838952	0.72726	0.671708	0.686692	0.669487	0.607824	0.673426	0.721385	0.695198	0.695551	0.641288	0.600155	0.654609	0.748252	0.781997
	0.793405	0.76668	0.782908	0.800314	0.855601	0.997571	1	0.911527	0.86251	0.716812	0.701524	0.795251	0.745362	0.716179	0.808564	0.888488	0.888664	0.80951	0.801241	0.856173	0.845969	0.840524	0.76596	0.677992	0.811111	0.986818	0.961882	0.936353	0.884246	0.818213	0.804665	0.830191	0.910658	0.924516	0.919621	0.904058	0.858868	0.807093	0.81913	0.822408	0.804464	0.824973	0.789089	0.74103	0.782029	0.80811	0.845442	0.907095	0.879662
	0.857229	0.815592	0.759758	0.799689	0.853055	0.962603	1	0.954932	0.939401	0.918359	0.931153	0.951437	0.912995	0.829113	0.787715	0.780369	0.76932	0.758617	0.768779	0.769068	0.747212	0.740098	0.731289	0.677838	0.610328	0.585552	0.611304	0.65238	0.655774	0.667164	0.699429	0.703377	0.728154	0.741671	0.736639	0.728492	0.744924	0.778569	0.814966	0.872424	0.902215	0.931764	0.939121	0.904759	0.84181	0.795931	0.820428	0.861496	0.8487
	0.808921	0.823771	0.875238	0.886647	0.881802	0.920689	1	0.958426	0.884782	0.850717	0.801646	0.781989	0.813268	0.827367	0.804864	0.779407	0.769732	0.743682	0.739801	0.75179	0.794256	0.862874	0.879692	0.878289	0.869639	0.816556	0.785502	0.799331	0.761308	0.717239	0.746387	0.796056	0.793279	0.800621	0.84194	0.809261	0.774808	0.787645	0.766194	0.735199	0.695391	0.656185	0.65162	0.734349	0.780882	0.741185	0.763538	0.816071	0.782337
	0.702119	0.707168	0.755475	0.814793	0.902357	0.9643	1	0.973519	0.895204	0.832251	0.78286	0.781797	0.808607	0.82151	0.857566	0.922173	0.938942	0.926885	0.888888	0.873053	0.890299	0.848823	0.747874	0.614083	0.525599	0.586342	0.731048	0.813385	0.825277	0.803748	0.715028	0.560031	0.437478	0.369295	0.326644	0.282422	0.23689	0.225309	0.220041	0.204608	0.213754	0.238124	0.30916	0.435189	0.572896	0.67558	0.707203	0.699463	0.691605
	0.895369	0.903445	0.925957	0.940928	0.943303	0.991274	1	0.983858	0.928204	0.827426	0.845521	0.897342	0.833711	0.731415	0.717238	0.767263	0.758106	0.718013	0.705451	0.693307	0.715565	0.739695	0.76179	0.750295	0.688474	0.636306	0.595331	0.631644	0.644668	0.578427	0.550234	0.541231	0.564828	0.568935	0.563431	0.610603	0.698597	0.755919	0.761	0.784022	0.813557	0.820758	0.811727	0.816359	0.879878	0.856115	0.781539	0.796871	0.835495
	0.851427	0.8356	0.846511	0.912361	0.887056	0.923526	1	0.919969	0.852726	0.831323	0.787334	0.752147	0.691266	0.657096	0.606817	0.562194	0.569395	0.688669	0.741209	0.654372	0.663815	0.713297	0.644893	0.59801	0.641631	0.688316	0.750542	0.730397	0.674007	0.646341	0.586243	0.598137	0.665816	0.655267	0.626604	0.624809	0.654852	0.745133	0.750018	0.699719	0.741313	0.789127	0.819792	0.808244	0.774208	0.760338	0.777507	0.801714	0.861688
	0.866657	0.812566	0.831224	0.873968	0.897955	0.968696	1	0.949051	0.858674	0.812188	0.772259	0.714306	0.707974	0.760823	0.832219	0.860168	0.804573	0.704308	0.704507	0.756083	0.733707	0.670718	0.651455	0.613027	0.506701	0.456773	0.533921	0.636102	0.600191	0.595317	0.63102	0.62963	0.681058	0.755087	0.743523	0.685766	0.709194	0.686096	0.682404	0.749592	0.742169	0.690952	0.678951	0.656157	0.655619	0.70887	0.731746	0.775785	0.848805
	0.958602	0.898618	0.891295	0.909012	0.890076	0.95074	1	0.892528	0.760061	0.838849	0.954322	0.918172	0.917779	0.999008	0.982387	0.866875	0.790918	0.758272	0.797376	0.767196	0.74623	0.830347	0.878277	0.925909	0.872986	0.758839	0.70519	0.659727	0.679806	0.722329	0.747827	0.784169	0.840903	0.856383	0.780244	0.787531	0.817058	0.80563	0.81681	0.809487	0.796609	0.826193	0.842041	0.823555	0.829125	0.883976	0.966017	0.952629	0.907394
	0.918669	0.902966	0.911798	0.916958	0.911257	0.94611	0.98725	1	0.982316	0.969159	0.958944	0.926295	0.883438	0.829532	0.789113	0.763009	0.740732	0.72747	0.711902	0.690811	0.686583	0.669207	0.611564	0.515786	0.403314	0.36769	0.388222	0.383952	0.377507	0.428988	0.453242	0.472099	0.508218	0.499202	0.480574	0.476536	0.480662	0.475351	0.47524	0.507098	0.545905	0.545173	0.513936	0.483191	0.522475	0.607777	0.673157	0.698938	0.749172
	0.84438	0.894811	0.903308	0.899548	0.889069	0.916033	0.973551	1	0.962949	0.906232	0.866078	0.802183	0.740085	0.703482	0.679529	0.690017	0.686262	0.65704	0.674863	0.694322	0.684016	0.683364	0.706795	0.682731	0.601803	0.545574	0.524421	0.54165	0.57769	0.58008	0.548801	0.4978	0.45431	0.416904	0.368095	0.318848	0.284618	0.255383	0.22102	0.250246	0.306691	0.325648	0.357424	0.395581	0.45588	0.543461	0.626953	0.704737	0.749052
	0.807278	0.876395	0.978924	0.985016	0.962458	0.915069	0.922446	1	0.921807	0.825782	0.821198	0.798935	0.759056	0.756407	0.741744	0.697339	0.714319	0.808596	0.870782	0.855289	0.893318	0.890499	0.853291	0.856173	0.797853	0.732577	0.731258	0.688525	0.636221	0.627677	0.616117	0.560855	0.504392	0.450203	0.382381	0.379306	0.386985	0.412994	0.426225	0.441094	0.459041	0.41973	0.458891	0.529564	0.543746	0.613321	0.671977	0.653579	0.6859
	0.829605	0.807723	0.851608	0.890859	0.911815	0.905998	0.959463	1	0.956541	0.876899	0.741022	0.670219	0.652036	0.616707	0.586966	0.566226	0.620711	0.668048	0.633229	0.5841	0.572342	0.645389	0.668148	0.685565	0.732529	0.700305	0.680143	0.640346	0.58921	0.551924	0.541928	0.582427	0.625069	0.64186	0.66874	0.704178	0.754809	0.845468	0.9179	0.931046	0.933535	0.910742	0.878293	0.863016	0.815504	0.821226	0.805308	0.76245	0.789752
	0.842901	0.749022	0.778403	0.830452	0.900628	0.914961	0.952103	1	0.911646	0.787579	0.75368	0.789477	0.847708	0.844963	0.79027	0.779682	0.755064	0.701649	0.664234	0.629446	0.709917	0.791652	0.780861	0.749681	0.660697	0.581351	0.597218	0.623154	0.676005	0.720026	0.753785	0.800963	0.787664	0.803098	0.901979	0.980541	0.946589	0.910663	0.917161	0.888002	0.824132	0.790976	0.731363	0.73568	0.849485	0.889101	0.859085	0.855008	0.914713
	0.84059	0.904695	0.877559	0.863335	0.879504	0.908707	0.956722	1	0.993319	0.886154	0.848179	0.870365	0.845512	0.852824	0.80554	0.699687	0.702862	0.720101	0.727412	0.761167	0.727888	0.734748	0.729451	0.70237	0.636429	0.580471	0.558502	0.56672	0.622086	0.648183	0.590328	0.573168	0.650491	0.677613	0.595096	0.593699	0.728895	0.728342	0.627973	0.632208	0.686256	0.69658	0.699623	0.697675	0.626654	0.562278	0.574245	0.668012	0.776892
	0.883543	0.880201	0.86312	0.826804	0.826738	0.881817	0.935864	1	0.983884	0.880719	0.815311	0.743082	0.707115	0.780384	0.803166	0.837537	0.896548	0.876064	0.861094	0.844983	0.806491	0.800585	0.869205	0.945711	0.868612	0.776703	0.767413	0.795704	0.791936	0.762573	0.767784	0.758023	0.766096	0.758626	0.746751	0.890497	0.96954	0.878571	0.900155	0.887129	0.880876	0.94583	0.9321	0.900454	0.866454	0.863951	0.904138	0.878478	0.8215
	0.860714	0.921136	0.961185	0.934584	0.895677	0.922956	0.980355	1	0.975369	0.951558	0.913257	0.834199	0.770413	0.720909	0.670735	0.610162	0.555256	0.516729	0.513634	0.534099	0.537831	0.515197	0.469605	0.433842	0.435036	0.466836	0.522237	0.575872	0.595396	0.598122	0.59009	0.576542	0.577475	0.626133	0.687907	0.696503	0.673811	0.670589	0.72337	0.797246	0.864462	0.905094	0.902924	0.882096	0.882066	0.900511	0.921855	0.90753	0.863328
	0.717789	0.72091	0.72182	0.750424	0.846212	0.936036	0.940903	1	0.939375	0.765475	0.620328	0.486298	0.466504	0.436711	0.384854	0.356949	0.386614	0.514084	0.586036	0.565419	0.541209	0.519721	0.496429	0.448019	0.408738	0.417833	0.403995	0.383936	0.385817	0.372563	0.368432	0.33315	0.303619	0.304539	0.315981	0.330863	0.321874	0.294123	0.273665	0.266369	0.278856	0.302694	0.358189	0.441874	0.480229	0.494869	0.561331	0.648902	0.69042
	0.781158	0.726701	0.74961	0.856819	0.933941	0.966605	0.994901	1	0.966	0.91743	0.807444	0.699905	0.538144	0.400433	0.351275	0.324937	0.314817	0.307402	0.36855	0.512311	0.634311	0.65171	0.695931	0.741654	0.767849	0.823131	0.787735	0.792796	0.812952	0.724343	0.672054	0.699349	0.630195	0.466177	0.383764	0.341992	0.376928	0.444656	0.465889	0.497189	0.486116	0.481033	0.514787	0.575309	0.727774	0.852534	0.810741	0.697558	0.709067
	0.797794	0.810119	0.793679	0.787452	0.818342	0.845756	0.927869	1	0.984765	0.973232	0.922471	0.796708	0.671869	0.600392	0.5726	0.498175	0.418999	0.369822	0.372837	0.46996	0.559991	0.594199	0.579127	0.466325	0.343597	0.343426	0.398672	0.507394	0.646874	0.747119	0.780028	0.762544	0.737189	0.788926	0.867363	0.83428	0.758358	0.691672	0.615891	0.543431	0.489479	0.457526	0.454999	0.489633	0.554485	0.598976	0.629564	0.615503	0.620126
	0.672501	0.75229	0.789275	0.816087	0.799131	0.866368	0.98536	1	0.932085	0.870241	0.847261	0.84453	0.854537	0.81886	0.768947	0.71887	0.657177	0.612636	0.595531	0.646273	0.702691	0.656626	0.563785	0.530773	0.542598	0.516576	0.482977	0.507847	0.541177	0.524893	0.478763	0.543839	0.65611	0.692501	0.70516	0.706672	0.712688	0.704265	0.67967	0.692101	0.712933	0.765951	0.834958	0.866989	0.820278	0.708371	0.658533	0.63563	0.605517
	0.518249	0.649234	0.740461	0.776168	0.783826	0.786551	0.879544	1	0.994005	0.828111	0.707688	0.596645	0.493008	0.48894	0.530033	0.590495	0.556756	0.51334	0.504911	0.525934	0.546882	0.47833	0.42124	0.440673	0.469914	0.504318	0.541062	0.515398	0.496368	0.49366	0.503737	0.55185	0.618567	0.63403	0.668517	0.737589	0.703011	0.613243	0.580499	0.622307	0.617475	0.551684	0.465427	0.44417	0.524525	0.574898	0.569187	0.480871	0.423103
	0.690744	0.780296	0.814111	0.838246	0.902004	0.926137	0.965081	1	0.983885	0.935961	0.864142	0.74641	0.578439	0.440716	0.330686	0.262074	0.233067	0.209115	0.212574	0.228607	0.223317	0.199538	0.177427	0.192726	0.243282	0.274641	0.295162	0.327037	0.347266	0.346552	0.355963	0.380557	0.382452	0.384061	0.390125	0.399906	0.423788	0.449048	0.446004	0.469022	0.518291	0.498611	0.440526	0.40583	0.369297	0.335205	0.360475	0.431227	0.511839
	0.438055	0.480559	0.603478	0.748486	0.80018	0.873881	0.984479	1	0.936317	0.851926	0.785431	0.771127	0.809862	0.818971	0.844743	0.874336	0.830502	0.76735	0.785144	0.755479	0.657817	0.614317	0.604663	0.511735	0.392857	0.363457	0.376471	0.412961	0.389602	0.303864	0.289857	0.341	0.39056	0.429818	0.463435	0.52806	0.58873	0.555394	0.477403	0.381599	0.298806	0.320981	0.386911	0.405774	0.347562	0.320646	0.359773	0.398442	0.400334
	0.646274	0.589518	0.613785	0.747797	0.846769	0.869453	0.929069	1	0.94723	0.831608	0.730485	0.626232	0.496093	0.379869	0.337871	0.292562	0.235143	0.199678	0.214635	0.252769	0.287092	0.313751	0.338492	0.470261	0.661957	0.764292	0.715441	0.611757	0.521349	0.436448	0.435933	0.460916	0.488225	0.523871	0.51734	0.500633	0.524834	0.576194	0.611864	0.640837	0.61759	0.561994	0.570266	0.62076	0.643761	0.633896	0.588102	0.558599	0.568621
	0.685901	0.716186	0.814866	0.881953	0.869246	0.921605	0.972682	1	0.972401	0.878846	0.85026	0.871598	0.823287	0.726689	0.637134	0.56817	0.489821	0.421846	0.366613	0.303478	0.259262	0.232293	0.203488	0.171669	0.154369	0.192048	0.264036	0.3389	0.495632	0.657874	0.773615	0.861624	0.890321	0.878619	0.883604	0.856971	0.741356	0.656085	0.579405	0.47667	0.447215	0.44316	0.439182	0.450282	0.427731	0.455548	0.49098	0.50012	0.555955
	0.787937	0.768212	0.730301	0.803161	0.856759	0.891644	0.980236	1	0.926801	0.787899	0.670272	0.718328	0.746814	0.715352	0.702549	0.746945	0.794696	0.791953	0.778215	0.78695	0.80373	0.761666	0.728724	0.722714	0.694416	0.728085	0.845732	0.896967	0.783155	0.741479	0.767096	0.692508	0.609926	0.602223	0.651201	0.620296	0.559806	0.514079	0.491417	0.561272	0.656751	0.681388	0.693495	0.741188	0.764508	0.763221	0.726304	0.714557	0.706445
	0.612783	0.611147	0.667719	0.745066	0.82513	0.907494	0.997841	1	0.873154	0.817674	0.879637	0.83931	0.75705	0.715532	0.62615	0.596908	0.643959	0.670703	0.664637	0.696655	0.725722	0.692772	0.659863	0.667287	0.686672	0.686205	0.745779	0.789744	0.806248	0.806853	0.781248	0.81659	0.849119	0.876865	0.862822	0.752215	0.696697	0.695598	0.690517	0.722894	0.818217	0.894837	0.897021	0.855929	0.783975	0.711614	0.602829	0.555356	0.59867
	0.601247	0.627519	0.680218	0.66062	0.660488	0.804869	0.946969	1	0.961614	0.934948	0.923095	0.924334	0.903504	0.867795	0.861627	0.841178	0.800856	0.808196	0.840496	0.873542	0.854958	0.790974	0.78053	0.77307	0.72838	0.679662	0.668151	0.598002	0.50435	0.517176	0.549696	0.633166	0.703083	0.672944	0.701204	0.691417	0.664505	0.626642	0.621902	0.672907	0.747756	0.766431	0.711526	0.747198	0.723187	0.624344	0.525758	0.578023	0.640093
	0.869686	0.811622	0.728628	0.677683	0.685302	0.81052	0.979519	1	0.926164	0.885087	0.854644	0.782643	0.692694	0.62111	0.614958	0.692253	0.739049	0.747449	0.738596	0.719206	0.776956	0.747051	0.726143	0.80802	0.783144	0.70623	0.736617	0.813644	0.805045	0.809953	0.90449	0.982403	0.986282	0.922985	0.893333	0.933464	0.875564	0.826495	0.875843	0.866246	0.813355	0.784836	0.692147	0.667152	0.716035	0.79329	0.756796	0.719478	0.845847
	0.857335	0.879181	0.915657	0.955469	0.944662	0.912795	0.923524	0.972213	1	0.975114	0.941029	0.928717	0.919365	0.913378	0.908593	0.916753	0.933433	0.941585	0.922741	0.901651	0.906528	0.850267	0.742298	0.644185	0.551635	0.500025	0.460686	0.415707	0.42258	0.463932	0.510982	0.592538	0.622676	0.566302	0.543817	0.543097	0.548954	0.588523	0.62754	0.629098	0.587138	0.549362	0.559811	0.583183	0.6227	0.72255	0.812653	0.803926	0.797197
	0.669637	0.693982	0.721709	0.687619	0.66577	0.736978	0.886183	0.996737	1	0.971907	0.938495	0.875885	0.824348	0.836506	0.825081	0.812527	0.778362	0.75658	0.752414	0.752469	0.753617	0.795233	0.88385	0.876186	0.795277	0.687616	0.589546	0.521634	0.478898	0.495071	0.492769	0.450122	0.501268	0.556528	0.621771	0.638096	0.569756	0.531083	0.502418	0.5379	0.564593	0.520196	0.49476	0.477793	0.469551	0.504222	0.532605	0.539505	0.561374
	0.868646	0.809739	0.783573	0.770137	0.838651	0.932683	0.935869	0.94267	1	0.962685	0.855665	0.850014	0.877609	0.835433	0.771079	0.707286	0.764677	0.857447	0.812702	0.768439	0.817201	0.841984	0.821415	0.809368	0.753706	0.682071	0.618141	0.581004	0.59079	0.631593	0.718714	0.789498	0.754023	0.71845	0.745548	0.802045	0.802903	0.781104	0.748704	0.671985	0.731009	0.901723	0.983608	0.929604	0.907532	0.852199	0.732361	0.676111	0.739883
	0.860418	0.80785	0.787484	0.812948	0.803616	0.792218	0.759788	0.816698	1	0.957958	0.902298	0.92481	0.817032	0.79647	0.845423	0.86068	0.902365	0.854996	0.736669	0.706782	0.737834	0.722155	0.727237	0.756827	0.686171	0.633135	0.617721	0.546968	0.521465	0.601404	0.626264	0.567724	0.56002	0.497698	0.468684	0.507913	0.51929	0.525917	0.438367	0.410335	0.450982	0.386791	0.391379	0.494542	0.537478	0.631614	0.791172	0.912045	0.946293
	0.727451	0.70507	0.75169	0.777142	0.814308	0.859105	0.844485	0.94809	1	0.918042	0.830483	0.80168	0.827265	0.819648	0.742455	0.707105	0.701928	0.712345	0.766672	0.792794	0.766971	0.660519	0.61601	0.663501	0.688803	0.744474	0.79552	0.783768	0.773507	0.790085	0.813491	0.839672	0.85546	0.838154	0.799449	0.809873	0.85569	0.855485	0.811465	0.744025	0.677408	0.67799	0.689032	0.613646	0.532974	0.571327	0.648669	0.631318	0.65068
	0.641014	0.615836	0.647852	0.69636	0.744552	0.788667	0.858463	0.959427	1	0.979354	0.961856	0.968952	0.966049	0.939866	0.857796	0.810016	0.796793	0.703614	0.602042	0.551404	0.50389	0.519177	0.59159	0.61109	0.589136	0.571856	0.54791	0.5214	0.475805	0.436071	0.421034	0.413339	0.44154	0.4441	0.43197	0.432167	0.39845	0.420854	0.498954	0.526959	0.54301	0.547051	0.539477	0.544525	0.561576	0.556669	0.557486	0.61227	0.661158
	0.528721	0.514706	0.536556	0.57351	0.597596	0.641206	0.729833	0.881174	1	0.993177	0.924397	0.861201	0.868524	0.905716	0.921907	0.905615	0.877454	0.868499	0.86886	0.91013	0.904753	0.816331	0.740168	0.700182	0.692839	0.709136	0.760288	0.789361	0.806109	0.838599	0.816715	0.755174	0.686572	0.620666	0.578304	0.522646	0.437489	0.396799	0.384312	0.397222	0.420736	0.431688	0.417744	0.426718	0.530393	0.637457	0.660878	0.625401	0.588097
	0.821034	0.783409	0.785333	0.826514	0.865588	0.892316	0.936408	0.982909	1	0.920468	0.80201	0.679222	0.561495	0.517378	0.505626	0.476154	0.449085	0.404205	0.362228	0.359109	0.359748	0.34842	0.296688	0.230569	0.208534	0.234328	0.257402	0.244761	0.276709	0.322083	0.30033	0.279662	0.289933	0.339542	0.388826	0.472284	0.561609	0.587341	0.600788	0.624736	0.634244	0.639553	0.672739	0.699059	0.730541	0.794584	0.871622	0.882584	0.86668
	0.511191	0.643861	0.74388	0.748292	0.847273	0.944048	0.95784	0.997944	1	0.904031	0.793593	0.675517	0.63427	0.690221	0.66561	0.640609	0.676226	0.678828	0.620511	0.539078	0.516502	0.496395	0.431586	0.385329	0.373604	0.383964	0.376666	0.340417	0.314273	0.333624	0.408166	0.487461	0.486204	0.486166	0.527204	0.569958	0.589262	0.631422	0.746702	0.835344	0.817807	0.720704	0.614239	0.559497	0.561119	0.554472	0.530021	0.54035	0.561998
	0.759468	0.750875	0.730562	0.79884	0.832522	0.849913	0.86371	0.920334	1	0.988445	0.944108	0.854256	0.7703	0.703353	0.685843	0.691707	0.61429	0.556018	0.5981	0.634954	0.64599	0.635606	0.551761	0.447341	0.450584	0.501213	0.488736	0.466673	0.508821	0.617833	0.71805	0.721218	0.685005	0.700758	0.716459	0.721291	0.702101	0.740957	0.843669	0.876057	0.875348	0.8532	0.879704	0.951936	0.961392	0.92853	0.868625	0.830992	0.79362
	0.267068	0.306007	0.384702	0.459488	0.59824	0.76717	0.879345	0.956984	1	0.952365	0.79512	0.694713	0.627931	0.56987	0.554632	0.512896	0.479064	0.529356	0.642755	0.722164	0.729411	0.590641	0.442457	0.574954	0.851012	0.882978	0.658441	0.450089	0.354895	0.343958	0.359583	0.346154	0.321355	0.302623	0.246595	0.232994	0.313362	0.402751	0.409907	0.32498	0.268025	0.259595	0.252773	0.224067	0.163134	0.151635	0.186941	0.236802	0.269365
	0.831539	0.797747	0.751708	0.761689	0.838539	0.922273	0.956136	0.951857	1	0.944569	0.807476	0.750474	0.75049	0.79168	0.814402	0.817126	0.780485	0.796608	0.830721	0.717991	0.622709	0.61985	0.560031	0.485194	0.437242	0.461194	0.524703	0.556456	0.570919	0.543726	0.555056	0.598418	0.626831	0.577203	0.516353	0.480031	0.434815	0.401512	0.376782	0.38966	0.417554	0.422832	0.467892	0.564667	0.694821	0.853286	0.931517	0.918452	0.8933
	0.916275	0.93246	0.925373	0.913071	0.948018	0.985938	0.989322	0.980502	1	0.927429	0.824086	0.83011	0.868009	0.848513	0.776291	0.746187	0.70285	0.683823	0.737918	0.82554	0.905692	0.879627	0.732396	0.628231	0.634924	0.684366	0.663464	0.573443	0.589158	0.64374	0.700986	0.728107	0.667409	0.610944	0.563484	0.53385	0.552121	0.614538	0.67107	0.657786	0.643348	0.67982	0.699324	0.761865	0.837695	0.83895	0.844652	0.899341	0.948561
	0.600708	0.628174	0.659755	0.710963	0.778446	0.86413	0.898189	0.889108	0.942367	1	0.970694	0.952962	0.922871	0.890254	0.888588	0.91265	0.927898	0.860402	0.815473	0.856251	0.861084	0.810611	0.719161	0.606833	0.508133	0.399366	0.314862	0.249143	0.193955	0.183232	0.14424	0.0974181	0.0868597	0.0868694	0.121063	0.143462	0.1429	0.168213	0.227143	0.315386	0.3407	0.325849	0.345002	0.383507	0.422394	0.413409	0.475781	0.535186	0.504402
	0.97396	0.890475	0.834397	0.866588	0.916742	0.972719	0.959164	0.931103	0.927941	1	0.991247	0.834278	0.766592	0.799188	0.752755	0.680618	0.708191	0.711974	0.692232	0.7337	0.737281	0.695938	0.682879	0.794767	0.898389	0.923697	0.845648	0.723467	0.626112	0.550215	0.574976	0.554411	0.574354	0.657626	0.662485	0.66215	0.624463	0.623328	0.67332	0.615895	0.601598	0.682433	0.75812	0.808397	0.805825	0.853079	0.892638	0.877172	0.92877
	0.713809	0.689565	0.636694	0.686194	0.838429	0.934532	0.922492	0.938722	0.975336	1	0.984859	0.913509	0.817371	0.720148	0.674791	0.604947	0.544787	0.542877	0.554724	0.541353	0.488877	0.492269	0.567928	0.632216	0.680147	0.719441	0.686873	0.613345	0.515801	0.447636	0.393682	0.334388	0.320376	0.290502	0.270214	0.281082	0.345291	0.489535	0.62366	0.73278	0.813931	0.797395	0.802051	0.923113	0.971388	0.880738	0.821927	0.794429	0.75359
	0.558005	0.489214	0.53392	0.606198	0.596033	0.638355	0.706764	0.790991	0.919351	1	0.956592	0.846034	0.847088	0.829609	0.74609	0.664845	0.612047	0.574068	0.527436	0.476855	0.420633	0.327125	0.251922	0.21995	0.222724	0.358932	0.527241	0.562987	0.540693	0.618212	0.770296	0.846852	0.861922	0.796966	0.663253	0.592226	0.557549	0.480826	0.424262	0.437328	0.471668	0.514963	0.530477	0.522894	0.574525	0.624039	0.676858	0.759869	0.756562
	0.73846	0.852928	0.874501	0.860766	0.839163	0.83097	0.813401	0.875151	0.98047	1	0.963316	0.901236	0.796692	0.713348	0.67433	0.699894	0.718093	0.660804	0.555579	0.503093	0.486312	0.431666	0.346746	0.334377	0.345598	0.32292	0.347629	0.349674	0.306106	0.318765	0.37786	0.374914	0.39076	0.381818	0.359345	0.368039	0.35312	0.368985	0.385483	0.350209	0.341273	0.390761	0.429355	0.432906	0.409323	0.376787	0.332384	0.329588	0.407235
	0.795014	0.72111	0.717383	0.823511	0.94428	0.949276	0.939702	0.989647	0.997587	1	0.900605	0.750431	0.684811	0.580969	0.525086	0.472617	0.392938	0.333088	0.31564	0.350487	0.394703	0.424784	0.419951	0.433136	0.469599	0.508776	0.512807	0.477439	0.384761	0.376926	0.447771	0.479199	0.568072	0.67269	0.708676	0.795874	0.870774	0.818393	0.811781	0.830687	0.786592	0.738239	0.755513	0.735603	0.622828	0.562664	0.571644	0.647157	0.75019
	0.702391	0.672235	0.61283	0.599449	0.617691	0.643464	0.727425	0.825056	0.95027	1	0.863847	0.672207	0.481502	0.314054	0.241195	0.208989	0.171107	0.132553	0.15617	0.216812	0.247378	0.271009	0.363575	0.426397	0.362825	0.315757	0.272606	0.213305	0.18321	0.173105	0.161941	0.184151	0.262748	0.349945	0.362134	0.351421	0.426367	0.549153	0.629079	0.61956	0.598657	0.652814	0.684002	0.697139	0.693494	0.613963	0.60428	0.727251	0.756057
	0.760321	0.754557	0.740012	0.750209	0.717171	0.70149	0.73877	0.792376	0.93688	1	0.940099	0.911215	0.855382	0.769497	0.763702	0.763828	0.741252	0.685439	0.6132	0.579345	0.530537	0.471253	0.422178	0.327465	0.307836	0.374448	0.459265	0.569424	0.680489	0.707668	0.680244	0.680833	0.691242	0.63722	0.554261	0.540546	0.633284	0.717581	0.731316	0.786891	0.854038	0.896745	0.82552	0.73202	0.718056	0.731464	0.783024	0.782092	0.720701
	0.728014	0.729018	0.738364	0.759484	0.801196	0.854382	0.840224	0.868395	0.943241	1	0.995847	0.980629	0.965852	0.918491	0.905152	0.920422	0.941287	0.943427	0.92983	0.872735	0.818715	0.755997	0.7103	0.696523	0.615546	0.537273	0.533846	0.564619	0.572275	0.600582	0.602701	0.589735	0.60252	0.623048	0.664693	0.674437	0.627808	0.58968	0.64524	0.670234	0.655009	0.689905	0.699586	0.650482	0.673811	0.682887	0.590071	0.591229	0.649454
	0.766985	0.872215	0.934515	0.930771	0.93062	0.921194	0.901162	0.939095	0.985454	1	0.979532	0.930921	0.939403	0.917212	0.853086	0.856146	0.861765	0.875564	0.880597	0.836489	0.817365	0.783014	0.703833	0.651704	0.640041	0.619273	0.618532	0.611587	0.60749	0.638666	0.662512	0.650282	0.645224	0.675241	0.721314	0.733327	0.711956	0.725431	0.772478	0.762028	0.765184	0.790605	0.736737	0.677399	0.689142	0.701122	0.69427	0.700219	0.69482
	0.70846	0.711186	0.765564	0.807151	0.779715	0.761383	0.845349	0.864047	0.912636	1	0.942167	0.874808	0.952883	0.963515	0.882147	0.852278	0.828796	0.767567	0.733603	0.7401	0.768065	0.809608	0.830049	0.813892	0.781433	0.720792	0.643041	0.576057	0.508363	0.479965	0.473528	0.485896	0.536352	0.579257	0.563826	0.502579	0.47756	0.495263	0.5201	0.499989	0.431842	0.477055	0.566593	0.588683	0.654863	0.775585	0.833079	0.83491	0.808319
	0.71311	0.77322	0.847482	0.895756	0.89994	0.905527	0.9384	0.951392	0.949186	0.976422	1	0.997944	0.994998	0.985427	0.967508	0.918342	0.875855	0.881697	0.857385	0.832795	0.827195	0.809106	0.794183	0.745465	0.663626	0.562595	0.491347	0.460137	0.423216	0.41003	0.419315	0.431252	0.45869	0.472645	0.474754	0.507524	0.553202	0.571493	0.575627	0.592137	0.609174	0.622021	0.648652	0.665314	0.671566	0.694282	0.692283	0.685089	0.691559
	0.918015	0.910814	0.889165	0.849537	0.831658	0.814515	0.811193	0.859453	0.935654	0.997035	1	0.959761	0.937679	0.945044	0.955365	0.947716	0.913355	0.901799	0.892669	0.869927	0.860571	0.818969	0.740385	0.622353	0.477535	0.363715	0.307983	0.293838	0.297298	0.297554	0.339189	0.408523	0.43193	0.444443	0.439981	0.451861	0.47329	0.490873	0.520992	0.548624	0.558834	0.529139	0.549717	0.602391	0.623247	0.660102	0.730723	0.813304	0.86174
	0.704167	0.778139	0.797675	0.792112	0.781605	0.806635	0.799149	0.83419	0.902693	0.940254	1	0.978959	0.920891	0.922419	0.913068	0.914335	0.921858	0.898869	0.847643	0.790966	0.763711	0.73281	0.677489	0.624924	0.58352	0.519826	0.454055	0.401514	0.372841	0.387043	0.394154	0.387775	0.372069	0.344362	0.345797	0.391353	0.425586	0.496788	0.577357	0.625118	0.626342	0.643666	0.704484	0.703436	0.666732	0.657284	0.653486	0.633113	0.647797
	0.622689	0.676414	0.681317	0.64998	0.654393	0.668708	0.605638	0.587033	0.768115	0.969231	1	0.999419	0.972851	0.886719	0.841294	0.880427	0.929922	0.988079	0.958524	0.910475	0.928148	0.911495	0.917253	0.9447	0.959035	0.951723	0.891428	0.787495	0.698616	0.626656	0.530062	0.450448	0.494386	0.514528	0.488748	0.546092	0.584269	0.566113	0.517048	0.5	0.526024	0.544938	0.518334	0.474118	0.449193	0.402057	0.378866	0.404473	0.458483
	0.890276	0.885627	0.90519	0.879482	0.813736	0.827338	0.9068	0.942582	0.919782	0.954113	1	0.958677	0.864406	0.761522	0.68774	0.637707	0.59159	0.550494	0.532683	0.547603	0.563852	0.572911	0.593824	0.528405	0.390877	0.300691	0.295799	0.319474	0.288315	0.310182	0.378607	0.375258	0.415675	0.52887	0.591781	0.633959	0.695968	0.760918	0.835112	0.875591	0.864733	0.886478	0.944252	0.92457	0.896309	0.910246	0.876887	0.858166	0.902707
	0.840106	0.818881	0.762748	0.749689	0.775062	0.814747	0.792447	0.751775	0.791576	0.904076	1	0.9066	0.879296	0.913052	0.820347	0.763422	0.842407	0.882212	0.807171	0.787925	0.787169	0.762518	0.772867	0.790481	0.751331	0.715476	0.665211	0.648814	0.696585	0.635266	0.541796	0.526999	0.556669	0.583812	0.598253	0.627302	0.600477	0.593342	0.672329	0.762531	0.778358	0.719748	0.74079	0.819323	0.801656	0.765258	0.836039	0.908182	0.887678
	0.893535	0.847102	0.919832	0.952244	0.87873	0.87081	0.905138	0.903585	0.9402	0.98842	1	0.963011	0.885878	0.820622	0.745947	0.710831	0.742934	0.721498	0.647806	0.64426	0.735512	0.732663	0.617514	0.501098	0.449439	0.485433	0.464988	0.404024	0.380475	0.347333	0.327357	0.369491	0.39235	0.399688	0.406768	0.407098	0.519315	0.644606	0.712417	0.750677	0.728738	0.705686	0.711296	0.72636	0.742518	0.805273	0.865091	0.910371	0.971551
	0.798298	0.82378	0.820189	0.785378	0.734307	0.772243	0.782373	0.766413	0.828788	0.934754	1	0.968881	0.85606	0.812012	0.794837	0.759299	0.764645	0.736578	0.69911	0.662258	0.65397	0.654461	0.65237	0.630226	0.607255	0.636161	0.636503	0.558057	0.487796	0.490436	0.492741	0.550152	0.636863	0.651938	0.634591	0.622723	0.566013	0.514991	0.518372	0.524838	0.514187	0.485154	0.487159	0.553664	0.631058	0.693819	0.706306	0.676198	0.662668
	0.587316	0.58884	0.607393	0.708453	0.794175	0.793066	0.799582	0.797356	0.826981	0.945283	1	0.996698	0.95551	0.908215	0.845576	0.739693	0.618364	0.51926	0.477084	0.445507	0.428658	0.388846	0.334524	0.316562	0.323994	0.390099	0.550367	0.732625	0.811363	0.81963	0.805716	0.740798	0.664159	0.62656	0.617032	0.58429	0.511122	0.492398	0.537668	0.567902	0.550182	0.478039	0.432811	0.439953	0.440854	0.398127	0.381991	0.438572	0.495182
	0.561707	0.599843	0.702535	0.768746	0.792458	0.794055	0.799402	0.841032	0.888936	0.97864	1	0.911218	0.830219	0.812011	0.792802	0.73719	0.681211	0.610274	0.555104	0.543801	0.565984	0.59179	0.598397	0.544125	0.489045	0.495663	0.471983	0.438496	0.461275	0.427918	0.417839	0.509801	0.552901	0.53102	0.509346	0.516923	0.572265	0.606359	0.608968	0.601693	0.603648	0.612189	0.620891	0.661338	0.722016	0.72137	0.683314	0.672175	0.630313
	0.870173	0.864486	0.869199	0.838071	0.868675	0.92379	0.947757	0.970201	0.971016	0.988322	1	0.950339	0.866201	0.833101	0.839749	0.825916	0.780665	0.755762	0.790603	0.806115	0.782712	0.76942	0.775547	0.770356	0.756391	0.733307	0.732961	0.751107	0.75893	0.740887	0.768476	0.906615	0.930873	0.870729	0.871016	0.911599	0.916773	0.910325	0.906575	0.852745	0.808071	0.800475	0.823891	0.871554	0.913531	0.939822	0.949702	0.94864	0.949743
	0.793414	0.787888	0.805711	0.805997	0.839382	0.89895	0.919212	0.922565	0.89626	0.890208	0.980836	1	0.90671	0.879061	0.87057	0.847256	0.838355	0.783561	0.728659	0.744111	0.785638	0.826461	0.862972	0.887027	0.868739	0.795439	0.698444	0.572104	0.448703	0.316356	0.214072	0.235768	0.324438	0.379478	0.384855	0.41099	0.476511	0.524666	0.579721	0.681241	0.747697	0.782618	0.813948	0.810057	0.828709	0.8544	0.859177	0.819533	0.816633
	0.733537	0.788702	0.785629	0.830942	0.926768	0.924423	0.925876	0.966402	0.922996	0.901702	0.957468	1	0.978361	0.93226	0.895128	0.852624	0.872435	0.873761	0.799242	0.783624	0.840126	0.847733	0.723197	0.612573	0.575171	0.533213	0.521775	0.496077	0.477884	0.521013	0.58727	0.55038	0.518438	0.607283	0.675073	0.72205	0.71585	0.684397	0.70973	0.713832	0.701995	0.704108	0.701572	0.697663	0.683247	0.669466	0.699798	0.700624	0.689795
	0.749833	0.803661	0.862089	0.841552	0.787137	0.830053	0.854755	0.882632	0.984742	0.970233	0.965491	1	0.935517	0.83695	0.790096	0.769	0.784797	0.820564	0.80791	0.777978	0.8264	0.929019	0.965733	0.956475	0.906834	0.873167	0.923184	0.908285	0.828037	0.74543	0.63107	0.573644	0.623085	0.701706	0.756101	0.698316	0.623153	0.583837	0.529983	0.459491	0.45757	0.511734	0.561922	0.584245	0.594169	0.607872	0.583477	0.615055	0.663976
	0.760692	0.778863	0.787222	0.817532	0.832003	0.835122	0.862955	0.962081	0.977683	0.935588	0.982281	1	0.926296	0.915999	0.909142	0.857895	0.868113	0.835213	0.848754	0.88994	0.857276	0.782532	0.722702	0.652561	0.529708	0.433885	0.35647	0.317763	0.390147	0.42939	0.424715	0.479089	0.531258	0.515013	0.47884	0.495958	0.52379	0.532349	0.511028	0.531432	0.567656	0.597758	0.58176	0.543759	0.569379	0.587183	0.608345	0.685984	0.74971
	0.747172	0.789351	0.783928	0.804777	0.84152	0.854975	0.903424	0.87764	0.806289	0.857754	0.968492	1	0.984182	0.953156	0.885599	0.852387	0.788008	0.756298	0.794204	0.789833	0.775103	0.734871	0.68414	0.57638	0.537701	0.544202	0.488547	0.470744	0.437369	0.384815	0.363629	0.434854	0.596738	0.680075	0.671538	0.68387	0.708041	0.736058	0.710747	0.673626	0.701628	0.761901	0.801364	0.829764	0.825471	0.797545	0.778175	0.7427	0.72442
	0.864111	0.875411	0.932486	0.940476	0.889363	0.897026	0.886282	0.877432	0.914793	0.931565	0.955937	1	0.992048	0.976391	0.942214	0.918899	0.871078	0.782094	0.736165	0.707576	0.678812	0.672515	0.613828	0.542312	0.583644	0.618095	0.58416	0.486551	0.393781	0.365635	0.344206	0.306629	0.331338	0.351169	0.371125	0.458799	0.548684	0.520285	0.463066	0.49121	0.485607	0.471483	0.475524	0.464751	0.459737	0.502249	0.597045	0.691719	0.771876
	0.486412	0.518225	0.538288	0.570003	0.605981	0.636948	0.69496	0.778684	0.867812	0.937061	0.980906	1	0.984934	0.931761	0.86367	0.792043	0.706228	0.612643	0.533208	0.473014	0.396689	0.30277	0.229593	0.194236	0.187866	0.194998	0.19132	0.168335	0.154537	0.163544	0.194436	0.225338	0.233381	0.237634	0.249707	0.273432	0.285899	0.28466	0.291706	0.300106	0.311967	0.310862	0.33787	0.404637	0.45496	0.46612	0.456254	0.448322	0.451071
	0.281592	0.2845	0.297285	0.317569	0.36383	0.401539	0.505733	0.695821	0.856856	0.944038	0.977093	1	0.973188	0.899528	0.856949	0.828515	0.781788	0.762493	0.743101	0.702902	0.604061	0.424545	0.306961	0.3286	0.474817	0.658368	0.778007	0.798893	0.763943	0.709906	0.616832	0.546303	0.515989	0.466738	0.411239	0.372252	0.347268	0.375077	0.389178	0.363161	0.352147	0.363898	0.379682	0.378307	0.379896	0.36975	0.374908	0.370619	0.348063
	0.527926	0.620894	0.72146	0.771598	0.783194	0.82604	0.87692	0.878947	0.891003	0.951003	0.995972	1	0.930537	0.8055	0.727253	0.691943	0.665369	0.65735	0.611175	0.548064	0.50389	0.418081	0.284305	0.227093	0.225151	0.195822	0.218498	0.294273	0.395702	0.501948	0.573253	0.609214	0.648824	0.689138	0.676694	0.679661	0.682222	0.635508	0.618275	0.609679	0.613897	0.59757	0.543158	0.4546	0.341293	0.270028	0.291616	0.359521	0.416776
	0.819106	0.782543	0.78102	0.819218	0.856763	0.88559	0.928653	0.985609	0.988069	0.941501	0.963282	1	0.989039	0.894527	0.766575	0.675219	0.572526	0.447473	0.356111	0.30394	0.256983	0.22664	0.215507	0.202751	0.238128	0.317813	0.367136	0.401762	0.432983	0.41328	0.347688	0.340112	0.370483	0.400031	0.400815	0.403741	0.420596	0.366637	0.368363	0.415663	0.454652	0.470014	0.510459	0.556193	0.591825	0.641469	0.659605	0.726807	0.791613
	0.939426	0.93764	0.89319	0.889876	0.921176	0.925846	0.887454	0.848701	0.866794	0.897699	0.964988	1	0.92291	0.84422	0.88749	0.915524	0.912528	0.824168	0.750565	0.716698	0.658585	0.661194	0.651785	0.665585	0.656818	0.620737	0.586598	0.539987	0.532179	0.636739	0.792471	0.847451	0.857749	0.886914	0.886786	0.884927	0.852714	0.730273	0.672664	0.682905	0.679894	0.729642	0.696844	0.619821	0.620759	0.645413	0.677034	0.669126	0.71916
	0.649331	0.709392	0.752183	0.78043	0.831784	0.885518	0.908796	0.924825	0.959775	0.982501	0.995938	1	0.996088	0.974019	0.968337	0.991559	0.950563	0.901033	0.89187	0.88121	0.878142	0.84186	0.786903	0.757916	0.700043	0.670023	0.694234	0.707785	0.711881	0.70111	0.663116	0.618689	0.575823	0.526625	0.519143	0.515323	0.482269	0.453391	0.435098	0.433191	0.440515	0.484233	0.513669	0.518056	0.528439	0.548671	0.58319	0.609354	0.620512
	0.528682	0.555522	0.611723	0.664076	0.721421	0.792647	0.832389	0.851496	0.912114	0.956975	0.976606	1	0.988228	0.933758	0.870757	0.799056	0.705569	0.601431	0.515316	0.468199	0.433569	0.379505	0.361077	0.357663	0.334975	0.325409	0.333924	0.333438	0.307122	0.30255	0.292146	0.252639	0.250559	0.285187	0.316089	0.315111	0.295604	0.301545	0.300174	0.306621	0.332967	0.351256	0.358816	0.347692	0.318201	0.290428	0.321384	0.362549	0.410753
	0.531733	0.508802	0.558484	0.631374	0.697727	0.707258	0.727248	0.825548	0.861602	0.903564	0.980963	1	0.9837	0.927759	0.898208	0.836526	0.770628	0.7299	0.649137	0.54688	0.473166	0.449931	0.427461	0.388122	0.358624	0.372121	0.420945	0.475913	0.50591	0.507128	0.547727	0.589331	0.589902	0.596995	0.581461	0.615407	0.650336	0.692406	0.732764	0.692897	0.649051	0.607818	0.601695	0.592608	0.505567	0.437338	0.446648	0.490048	0.523488
	0.811088	0.849311	0.884085	0.897147	0.854099	0.783764	0.781255	0.827741	0.859585	0.905003	0.970838	1	0.98914	0.927327	0.905338	0.897429	0.86344	0.908238	0.959647	0.979977	0.94704	0.81318	0.677855	0.616407	0.542955	0.432981	0.338352	0.28899	0.332771	0.418849	0.468548	0.507212	0.525065	0.552833	0.594586	0.634862	0.640096	0.653776	0.661828	0.614114	0.647427	0.718355	0.695133	0.564521	0.475316	0.508772	0.574227	0.65365	0.7432
	0.930631	0.882338	0.836288	0.810581	0.805845	0.773367	0.734027	0.767857	0.828848	0.876614	0.954348	1	0.940637	0.858998	0.770349	0.730773	0.728255	0.717321	0.687791	0.662641	0.692328	0.705937	0.70098	0.690266	0.634157	0.590054	0.642572	0.662248	0.6474	0.629538	0.666753	0.745845	0.747827	0.757525	0.738551	0.666919	0.734192	0.852382	0.890936	0.900606	0.872348	0.825109	0.784141	0.847771	0.922123	0.881267	0.873252	0.900186	0.932237
	0.845737	0.817392	0.841458	0.947738	0.967684	0.959911	0.973402	0.960548	0.94024	0.941921	0.982638	1	0.971614	0.955634	0.933208	0.928085	0.874871	0.851015	0.829629	0.810672	0.904928	0.909883	0.842672	0.854631	0.895545	0.947418	0.968779	0.930331	0.879847	0.796504	0.77088	0.797	0.837912	0.865519	0.877145	0.886635	0.917676	0.960272	0.940138	0.887409	0.79646	0.718194	0.696749	0.712692	0.747782	0.793122	0.881471	0.932487	0.876443
	0.733502	0.723843	0.713016	0.718089	0.738856	0.758511	0.777355	0.828952	0.844511	0.841828	0.905842	0.98308	1	0.939306	0.883264	0.901229	0.942951	0.891306	0.842898	0.851375	0.836983	0.77455	0.723255	0.69002	0.637788	0.648593	0.672093	0.632585	0.57587	0.560565	0.570993	0.545323	0.477917	0.428714	0.436735	0.487938	0.502339	0.51255	0.535827	0.537683	0.553963	0.602297	0.679816	0.746353	0.747977	0.707923	0.707468	0.739038	0.789509
	0.949559	0.975641	0.931428	0.928832	0.961032	0.99059	0.986321	0.92715	0.912487	0.929104	0.923528	0.966719	1	0.975285	0.925476	0.899207	0.932729	0.954173	0.91989	0.901144	0.874273	0.872006	0.895863	0.862249	0.799833	0.722324	0.697161	0.670483	0.59854	0.585846	0.5967	0.558571	0.574085	0.653287	0.699191	0.716698	0.714436	0.676546	0.623168	0.63521	0.716641	0.764123	0.776991	0.766121	0.771688	0.846155	0.876714	0.865748	0.866814
	0.716281	0.731098	0.73859	0.78716	0.8743	0.914923	0.939419	0.986195	0.957257	0.984545	0.984342	0.968739	1	0.972863	0.952643	0.913145	0.80744	0.785741	0.785714	0.73462	0.704587	0.649422	0.579102	0.516455	0.487112	0.494657	0.469641	0.367785	0.324129	0.385322	0.443977	0.477107	0.490118	0.503898	0.50646	0.489267	0.473082	0.49056	0.553015	0.611046	0.631617	0.64663	0.716537	0.715756	0.654422	0.682164	0.650943	0.572387	0.584834
	0.585464	0.601173	0.611952	0.609356	0.597521	0.646834	0.634063	0.56531	0.661708	0.783549	0.838104	0.922543	1	0.963874	0.925243	0.876215	0.784667	0.758738	0.81807	0.83667	0.786734	0.725649	0.61316	0.532814	0.507901	0.547278	0.630545	0.729033	0.798536	0.824815	0.808509	0.72907	0.640212	0.633567	0.673501	0.652426	0.661848	0.651728	0.614008	0.582466	0.460928	0.381518	0.413608	0.478204	0.58114	0.637296	0.604463	0.62796	0.587305
	0.854092	0.83899	0.816712	0.819414	0.745461	0.742403	0.835016	0.906818	0.899354	0.90492	0.926539	0.947409	1	0.965419	0.939156	0.952584	0.92707	0.894382	0.870369	0.842939	0.828182	0.787378	0.78425	0.799102	0.791372	0.778365	0.702569	0.607778	0.544229	0.522366	0.48441	0.467085	0.460904	0.476261	0.528801	0.534522	0.554021	0.629777	0.744464	0.853408	0.885632	0.892487	0.961205	0.970164	0.883514	0.763312	0.646421	0.704517	0.79326
	0.823112	0.825879	0.744251	0.683352	0.701815	0.733253	0.837928	0.914053	0.897113	0.864614	0.871104	0.963119	1	0.971572	0.858222	0.744349	0.765811	0.77307	0.680417	0.631544	0.597078	0.658711	0.669623	0.60999	0.624524	0.619026	0.696688	0.720564	0.708961	0.706497	0.760144	0.916363	0.957077	0.906887	0.853381	0.796232	0.793254	0.796536	0.821242	0.847507	0.837043	0.845224	0.874567	0.837445	0.844859	0.964271	0.960742	0.904366	0.881205
	0.385109	0.410927	0.434608	0.44337	0.510666	0.57145	0.54941	0.517069	0.628244	0.836739	0.939696	0.970831	1	0.985676	0.91917	0.857087	0.841389	0.853454	0.858208	0.857222	0.890775	0.917368	0.867163	0.778422	0.689012	0.628372	0.530464	0.482563	0.563108	0.576007	0.541726	0.489798	0.408337	0.369025	0.413919	0.434259	0.375919	0.348343	0.38506	0.42841	0.40051	0.347653	0.353017	0.426137	0.497196	0.545033	0.522911	0.528149	0.540132
	0.467002	0.404035	0.476468	0.495053	0.480064	0.501498	0.569849	0.658555	0.679394	0.802329	0.944085	0.993189	1	0.968368	0.978919	0.938639	0.823027	0.740785	0.658444	0.59957	0.605119	0.6013	0.527171	0.477213	0.444555	0.467506	0.605384	0.703569	0.778366	0.797549	0.757648	0.701239	0.642678	0.66098	0.645424	0.606442	0.604781	0.596663	0.589639	0.560776	0.582335	0.595398	0.579061	0.515105	0.437952	0.465867	0.516395	0.491683	0.471134
	0.558071	0.613712	0.638786	0.642996	0.546145	0.538075	0.628588	0.614511	0.676769	0.859764	0.918373	0.981333	1	0.942091	0.900302	0.760795	0.659381	0.609667	0.613493	0.629864	0.622044	0.661741	0.62312	0.501643	0.443463	0.482392	0.546993	0.625488	0.696561	0.64535	0.569314	0.62276	0.669183	0.602251	0.535891	0.538588	0.51749	0.524236	0.579521	0.572361	0.523769	0.500373	0.491077	0.575012	0.685209	0.605894	0.478405	0.506978	0.530027
	0.756088	0.79543	0.823653	0.861071	0.902137	0.939248	0.912179	0.857592	0.870884	0.879203	0.914018	0.992592	1	0.953786	0.893935	0.851088	0.85987	0.909112	0.921193	0.922687	0.890042	0.840733	0.877999	0.949407	0.964867	0.937774	0.932658	0.848249	0.751902	0.732318	0.689484	0.670875	0.687739	0.727808	0.762136	0.753904	0.763497	0.797748	0.820398	0.882081	0.898816	0.857628	0.82279	0.827741	0.850739	0.814315	0.840154	0.903835	0.879391
	0.755026	0.757711	0.761129	0.750908	0.782963	0.809264	0.807898	0.786223	0.787199	0.848682	0.938079	0.983574	1	0.979577	0.950311	0.961082	0.966938	0.946427	0.954198	0.945242	0.91707	0.907301	0.887778	0.862181	0.825072	0.78162	0.788527	0.785486	0.748434	0.714995	0.672989	0.667258	0.719385	0.773663	0.773227	0.775256	0.811216	0.810992	0.814483	0.83975	0.856824	0.835305	0.818708	0.814715	0.804197	0.816295	0.798448	0.792036	0.817417
	0.833039	0.85691	0.826517	0.887321	0.936648	0.942071	0.975124	0.972883	0.951203	0.921144	0.927363	0.954513	1	0.962041	0.846066	0.768318	0.675691	0.6521	0.70587	0.721968	0.696295	0.660827	0.576522	0.496292	0.49001	0.493944	0.447896	0.470257	0.532432	0.547417	0.585782	0.662717	0.693555	0.657969	0.612828	0.683538	0.719533	0.657894	0.627974	0.6552	0.695733	0.694962	0.698418	0.666547	0.670096	0.69321	0.66507	0.651792	0.670511
	0.952317	0.845674	0.779282	0.787504	0.880904	0.977516	0.989662	0.974935	0.946734	0.880114	0.847669	0.920015	1	0.965746	0.858585	0.739651	0.662657	0.656595	0.713662	0.729383	0.765175	0.779091	0.728246	0.76758	0.781313	0.756576	0.716351	0.715509	0.799809	0.819824	0.814169	0.822145	0.833543	0.846757	0.825889	0.841932	0.844576	0.779305	0.749869	0.803129	0.820154	0.891305	0.991742	0.986078	0.946534	0.934757	0.950194	0.927602	0.922942
	0.713592	0.686192	0.705922	0.696527	0.625471	0.597862	0.573298	0.55525	0.605756	0.744686	0.882227	0.90342	0.953532	1	0.911876	0.834351	0.866721	0.870787	0.810826	0.765374	0.704694	0.665922	0.634689	0.554603	0.496285	0.483668	0.465656	0.449635	0.409335	0.376599	0.375924	0.385643	0.40604	0.447467	0.465898	0.454051	0.488591	0.48898	0.439544	0.430456	0.469977	0.542111	0.616129	0.652301	0.674695	0.705895	0.757779	0.831902	0.85408
	0.938687	0.889504	0.911814	0.937179	0.922467	0.969058	0.999328	0.902897	0.881137	0.872516	0.833763	0.846007	0.975088	1	0.906313	0.939558	0.949544	0.892147	0.866087	0.813433	0.784393	0.767454	0.796149	0.905935	0.876081	0.740968	0.644965	0.542467	0.484523	0.475843	0.445775	0.395667	0.353155	0.37382	0.438653	0.52626	0.561758	0.545735	0.588779	0.596769	0.58372	0.547269	0.544184	0.602663	0.609039	0.593122	0.63732	0.73486	0.899702
	0.651589	0.770294	0.80968	0.806233	0.864477	0.891088	0.930633	0.975546	0.968105	0.94407	0.960066	0.987385	0.991447	1	0.996909	0.915341	0.835775	0.821934	0.789146	0.737555	0.665765	0.568843	0.489216	0.447223	0.41119	0.3679	0.343719	0.279875	0.234878	0.233102	0.222622	0.210137	0.192898	0.208136	0.290178	0.404032	0.441617	0.364024	0.341785	0.378726	0.358645	0.366483	0.418885	0.462332	0.47475	0.463063	0.506419	0.600748	0.637116
	0.727411	0.732808	0.698792	0.70074	0.736264	0.739364	0.68527	0.708797	0.760941	0.806462	0.850165	0.912654	0.987726	1	0.969181	0.942126	0.935653	0.91336	0.889974	0.875521	0.852926	0.798705	0.778348	0.798871	0.7959	0.744943	0.711976	0.704594	0.664214	0.656761	0.700212	0.729936	0.767558	0.819632	0.888701	0.911099	0.893693	0.828965	0.707954	0.6988	0.709475	0.654607	0.623439	0.637305	0.601713	0.553781	0.557874	0.546492	0.563075
	0.847868	0.853594	0.792849	0.7563	0.798958	0.797817	0.778042	0.776107	0.802578	0.830608	0.846968	0.867698	0.968291	1	0.97736	0.901425	0.811965	0.825497	0.805881	0.822048	0.825079	0.803514	0.801803	0.780615	0.807803	0.781113	0.705027	0.650457	0.55525	0.585303	0.677533	0.710282	0.707705	0.697762	0.739828	0.771352	0.774486	0.80945	0.798907	0.709393	0.599394	0.483048	0.429366	0.420168	0.442377	0.468071	0.547238	0.658362	0.740116
	0.607767	0.575741	0.583852	0.563649	0.619099	0.705562	0.696969	0.615634	0.639697	0.672997	0.650383	0.760487	0.920056	1	0.965639	0.935889	0.880689	0.842709	0.922135	0.955239	0.944097	0.964892	0.964722	0.942461	0.902325	0.857623	0.776805	0.72303	0.726574	0.694081	0.646072	0.648896	0.643827	0.652138	0.761894	0.82855	0.837829	0.870868	0.832783	0.746186	0.693445	0.782733	0.923841	0.930261	0.871582	0.873869	0.930717	0.991511	0.921253
	0.72943	0.7305	0.767101	0.768034	0.730551	0.740104	0.829792	0.846614	0.782586	0.758369	0.826677	0.918196	0.976265	1	0.976038	0.897796	0.796747	0.716388	0.700372	0.680155	0.718802	0.75633	0.691393	0.614853	0.542748	0.53838	0.523615	0.470223	0.460277	0.461232	0.448411	0.506102	0.627448	0.723172	0.77136	0.816365	0.824944	0.839158	0.88129	0.924852	0.94471	0.938885	0.931484	0.878541	0.919875	0.877947	0.756358	0.74245	0.72434
	0.690861	0.674666	0.656523	0.613806	0.566673	0.567246	0.602152	0.676437	0.768143	0.845714	0.906097	0.918283	0.976172	1	0.957837	0.921789	0.815262	0.717799	0.673963	0.663396	0.64918	0.544484	0.380853	0.278113	0.3108	0.422201	0.544539	0.623036	0.666503	0.683069	0.693481	0.732876	0.74558	0.747552	0.756513	0.771627	0.81487	0.875584	0.847547	0.742597	0.703035	0.740946	0.779465	0.772242	0.715224	0.674597	0.665151	0.680118	0.700241
	0.896277	0.85849	0.832004	0.831613	0.815343	0.819075	0.825442	0.798015	0.77332	0.791181	0.79948	0.856808	0.964636	1	0.960004	0.868294	0.797603	0.724707	0.614589	0.499119	0.357195	0.286976	0.317512	0.382913	0.44152	0.46776	0.460786	0.427007	0.4289	0.447155	0.462423	0.524792	0.630299	0.702886	0.719271	0.677252	0.575932	0.483595	0.462891	0.498854	0.544845	0.548297	0.517204	0.542939	0.646386	0.68171	0.679896	0.728047	0.79684
	0.713276	0.7074	0.756295	0.880993	0.935429	0.919725	0.906481	0.817136	0.785052	0.818826	0.862811	0.921269	0.944767	1	0.983221	0.829835	0.749723	0.73643	0.691111	0.610801	0.47134	0.381248	0.405405	0.451081	0.496712	0.556705	0.600637	0.639469	0.705428	0.712382	0.671539	0.680849	0.715135	0.717815	0.707499	0.653956	0.557833	0.493217	0.495128	0.529397	0.546292	0.528231	0.511727	0.563459	0.644505	0.639942	0.667224	0.758673	0.799282
	0.841541	0.84211	0.826187	0.84337	0.83945	0.828115	0.830619	0.822024	0.856133	0.887671	0.85267	0.880378	0.969304	1	0.907186	0.86034	0.878536	0.876347	0.856373	0.835117	0.85557	0.835298	0.79427	0.762888	0.736158	0.735557	0.751789	0.741679	0.731021	0.72223	0.716966	0.699889	0.707181	0.731303	0.737243	0.735595	0.7566	0.791402	0.815561	0.856741	0.897526	0.908522	0.923255	0.923088	0.913519	0.953521	0.929062	0.853817	0.805537
	0.86599	0.877586	0.899272	0.922185	0.912711	0.901014	0.929865	0.933465	0.889962	0.848441	0.819246	0.852147	0.927037	1	0.94716	0.826689	0.809285	0.811716	0.788598	0.772566	0.819446	0.826541	0.781667	0.77383	0.712421	0.609469	0.496926	0.384102	0.326328	0.338141	0.38512	0.385415	0.384528	0.451121	0.530732	0.569424	0.587264	0.642487	0.690369	0.709821	0.766232	0.806887	0.798406	0.814158	0.805773	0.744347	0.723801	0.768372	0.8021
	0.860965	0.9211	0.922889	0.913757	0.952439	0.994146	0.935798	0.935904	0.97381	0.93378	0.929287	0.966598	0.981642	1	0.997076	0.957017	0.890282	0.845391	0.826693	0.769622	0.702073	0.685154	0.637176	0.546923	0.480083	0.426781	0.381052	0.350437	0.364199	0.366872	0.391489	0.413782	0.37063	0.425527	0.506554	0.498913	0.521959	0.611601	0.706717	0.752682	0.72795	0.724616	0.745902	0.809306	0.910065	0.940963	0.953141	0.901551	0.807442
	0.724878	0.71633	0.706751	0.722272	0.765304	0.794039	0.83435	0.893656	0.935318	0.916022	0.913596	0.957184	0.972261	0.996055	1	0.940605	0.868377	0.844823	0.847575	0.866028	0.91004	0.873027	0.744214	0.609509	0.476427	0.390384	0.380285	0.425926	0.468177	0.501419	0.535251	0.609663	0.660179	0.632436	0.606844	0.587383	0.603935	0.648714	0.665218	0.703903	0.752543	0.75664	0.727869	0.69708	0.662917	0.640416	0.625935	0.652419	0.718561
	0.676628	0.638169	0.652002	0.63525	0.623254	0.698694	0.740039	0.775194	0.796438	0.719099	0.690938	0.748971	0.78915	0.8803	1	0.938938	0.877364	0.932597	0.929596	0.869878	0.843902	0.826126	0.727222	0.603912	0.54255	0.524276	0.536262	0.565139	0.562037	0.537989	0.509829	0.508109	0.550199	0.639329	0.63058	0.546462	0.528188	0.554919	0.59827	0.597586	0.607322	0.613722	0.616518	0.608834	0.626871	0.659036	0.624111	0.550709	0.563792
	0.924824	0.966922	0.913702	0.826558	0.825796	0.812303	0.81893	0.873293	0.88292	0.850182	0.840087	0.856547	0.939502	0.992518	1	0.988893	0.939558	0.917046	0.898465	0.873909	0.90797	0.902303	0.844119	0.819464	0.745084	0.639703	0.549853	0.487296	0.443758	0.417075	0.424552	0.410535	0.398245	0.396476	0.369618	0.322834	0.294753	0.363427	0.407101	0.415132	0.468549	0.566567	0.681765	0.736843	0.723221	0.677462	0.737905	0.802068	0.822156
	0.869796	0.855827	0.869307	0.84994	0.806883	0.801282	0.844488	0.823295	0.802824	0.887968	0.917617	0.921363	0.930638	0.945399	1	0.966534	0.887104	0.821596	0.738943	0.697914	0.704044	0.67452	0.596039	0.517536	0.436332	0.329266	0.280754	0.281785	0.297768	0.352203	0.424695	0.505732	0.489109	0.504408	0.602196	0.589933	0.592689	0.663998	0.683136	0.715768	0.769057	0.800048	0.838895	0.832786	0.84505	0.860162	0.826146	0.828008	0.870362
	0.754105	0.663205	0.712163	0.825118	0.834381	0.824306	0.850909	0.876033	0.876396	0.912412	0.882534	0.827204	0.842107	0.921572	1	0.975892	0.927129	0.831011	0.796558	0.792716	0.790445	0.801913	0.738291	0.747199	0.745891	0.673403	0.634682	0.542339	0.467585	0.451324	0.495568	0.540044	0.525499	0.514603	0.510333	0.560753	0.578977	0.521497	0.498923	0.532044	0.590407	0.646616	0.672333	0.702061	0.658217	0.587398	0.610361	0.716131	0.837397
	0.892583	0.923109	0.942146	0.923606	0.916656	0.945465	0.925167	0.841519	0.885237	0.914846	0.937549	0.937915	0.857145	0.92683	1	0.973327	0.967912	0.957054	0.916437	0.884474	0.839536	0.808516	0.790192	0.775566	0.775938	0.779664	0.782641	0.749994	0.695546	0.697291	0.706235	0.657757	0.736277	0.792628	0.750523	0.807838	0.808003	0.744176	0.653996	0.650121	0.706838	0.777482	0.789786	0.713503	0.706814	0.702708	0.692823	0.773468	0.859382
	0.689989	0.666283	0.655653	0.668172	0.594378	0.565247	0.538274	0.446887	0.487689	0.653035	0.712456	0.697331	0.780376	0.917338	1	0.9601	0.853625	0.788491	0.792667	0.886615	0.994646	0.964451	0.884026	0.847114	0.764318	0.695845	0.604872	0.537096	0.57904	0.54215	0.45035	0.452424	0.562206	0.71977	0.812308	0.83658	0.796679	0.756491	0.743168	0.6846	0.57773	0.527687	0.533691	0.496277	0.478027	0.465905	0.405859	0.457727	0.59616
	0.731611	0.721644	0.701219	0.71497	0.765158	0.792834	0.778747	0.790466	0.856017	0.906577	0.94608	0.994143	0.999589	0.993796	1	0.957203	0.955188	0.965533	0.950973	0.93911	0.901079	0.871227	0.822716	0.766948	0.705706	0.625046	0.513599	0.413781	0.34515	0.321398	0.308036	0.307904	0.328617	0.333478	0.376824	0.450643	0.53801	0.621205	0.655254	0.702621	0.776708	0.828667	0.873195	0.890001	0.847196	0.793947	0.761702	0.766376	0.775603
	0.771474	0.823602	0.846458	0.831747	0.757483	0.743917	0.689023	0.65179	0.652164	0.630074	0.659262	0.756159	0.869069	0.962208	1	0.965749	0.914154	0.862101	0.797218	0.777099	0.767981	0.731033	0.714717	0.68765	0.569403	0.475384	0.447177	0.494919	0.56459	0.598445	0.619306	0.669731	0.749934	0.844516	0.897363	0.847353	0.829097	0.852379	0.854933	0.844386	0.790998	0.737914	0.695557	0.647895	0.659307	0.684828	0.742831	0.765896	0.702156
	0.788805	0.790273	0.743405	0.723807	0.764591	0.760333	0.753998	0.759858	0.783781	0.861413	0.888602	0.901717	0.946602	0.97472	1	0.953471	0.886527	0.901957	0.953815	0.930497	0.857525	0.79454	0.773843	0.722421	0.637529	0.619566	0.571646	0.536882	0.562574	0.554881	0.530088	0.540201	0.545098	0.5029	0.465185	0.464454	0.481232	0.518958	0.550953	0.60999	0.676823	0.693843	0.728339	0.711962	0.621557	0.589866	0.610915	0.715994	0.801299
	0.829587	0.835595	0.911083	0.977012	0.907756	0.804395	0.78072	0.715176	0.717716	0.748531	0.806198	0.862334	0.874388	0.984005	1	0.969443	0.94675	0.938765	0.923718	0.837224	0.867955	0.903455	0.76227	0.698419	0.740325	0.723164	0.726683	0.720768	0.71555	0.688607	0.616413	0.579533	0.518761	0.495168	0.528004	0.59749	0.663514	0.642215	0.716244	0.753503	0.662137	0.615753	0.640503	0.710736	0.76656	0.785505	0.776183	0.777561	0.823686
	0.628783	0.581093	0.543391	0.520591	0.518221	0.509204	0.492792	0.534272	0.625533	0.725118	0.762774	0.766785	0.84021	0.941724	1	0.975928	0.879002	0.719362	0.59776	0.568944	0.53068	0.541474	0.524888	0.447553	0.344487	0.252695	0.285799	0.329494	0.338378	0.378501	0.432212	0.470677	0.434004	0.436922	0.507814	0.547927	0.548038	0.515226	0.502424	0.508309	0.43826	0.353982	0.324345	0.319698	0.366785	0.40482	0.431204	0.516434	0.650177
	0.730227	0.755499	0.72324	0.707359	0.799205	0.8603	0.889833	0.893322	0.859493	0.856201	0.89789	0.953747	0.95347	0.983555	1	0.991136	0.947157	0.871853	0.865867	0.878431	0.855433	0.794202	0.73267	0.657296	0.618864	0.629816	0.638932	0.685695	0.701614	0.721109	0.737094	0.695499	0.715949	0.726828	0.665241	0.624867	0.617326	0.61813	0.650402	0.680198	0.737221	0.812919	0.79609	0.75584	0.750974	0.749102	0.762994	0.767486	0.75088
	0.736701	0.831258	0.865308	0.860097	0.846079	0.804077	0.88462	0.99107	0.975825	0.917559	0.909884	0.935729	0.961358	0.991087	1	0.96901	0.892687	0.844393	0.841772	0.856226	0.806228	0.725188	0.748528	0.775012	0.734152	0.691623	0.678042	0.736788	0.801734	0.809926	0.8197	0.829644	0.80439	0.801731	0.817123	0.721103	0.646126	0.663587	0.692393	0.693058	0.683937	0.671046	0.664753	0.717173	0.726899	0.69206	0.685952	0.718645	0.721474
	0.539322	0.541533	0.616116	0.698318	0.720128	0.764238	0.847565	0.851397	0.835354	0.922705	0.977013	0.990408	0.962712	0.961477	1	0.964739	0.879681	0.784087	0.683927	0.619239	0.598241	0.542842	0.526415	0.512039	0.442374	0.433663	0.472254	0.56725	0.625577	0.604784	0.595095	0.556247	0.520559	0.484026	0.428199	0.388363	0.375737	0.40139	0.455717	0.475439	0.485222	0.524335	0.486675	0.441479	0.456238	0.47249	0.463458	0.462984	0.516181
	0.908688	0.892585	0.90441	0.949787	0.932084	0.921625	0.911441	0.889812	0.868026	0.902603	0.972462	0.935285	0.890365	0.94046	1	0.979256	0.941452	0.887159	0.882868	0.884071	0.818381	0.801158	0.80597	0.78794	0.712343	0.683212	0.726067	0.755015	0.73316	0.730221	0.720019	0.670088	0.69176	0.802312	0.859927	0.853875	0.860627	0.85589	0.854196	0.906295	0.964554	0.962421	0.943219	0.962598	0.915838	0.850507	0.828806	0.791045	0.801759
	0.600954	0.664802	0.734741	0.784947	0.85186	0.904246	0.893194	0.898769	0.895977	0.882693	0.915903	0.969536	0.953621	0.955776	1	0.96172	0.847546	0.784529	0.791128	0.7997	0.784731	0.721545	0.620572	0.539927	0.407516	0.299733	0.265212	0.203591	0.167474	0.192186	0.182994	0.180767	0.205227	0.172686	0.161279	0.21775	0.243698	0.22894	0.273673	0.375481	0.450261	0.457692	0.442332	0.406731	0.389999	0.400517	0.383949	0.409931	0.477137
	0.718763	0.741403	0.725576	0.735848	0.745111	0.758212	0.772648	0.835173	0.886449	0.901057	0.914516	0.945659	0.967347	0.99287	1	0.96935	0.930666	0.875652	0.830939	0.791046	0.753317	0.729847	0.724058	0.688971	0.633661	0.573339	0.530684	0.509766	0.516909	0.537799	0.565983	0.600863	0.619549	0.599948	0.578861	0.564647	0.546374	0.546481	0.570268	0.60159	0.607814	0.565539	0.54408	0.557257	0.55946	0.587427	0.590428	0.608793	0.647818
	0.436653	0.490257	0.556414	0.569848	0.608903	0.688865	0.750241	0.765832	0.821036	0.890346	0.90669	0.933911	0.970091	0.997774	1	0.928139	0.830009	0.755135	0.704044	0.669893	0.648252	0.656649	0.672843	0.631332	0.54395	0.443995	0.382928	0.406513	0.41251	0.371758	0.327683	0.302133	0.306095	0.350414	0.407194	0.443386	0.422473	0.363279	0.329847	0.294945	0.255776	0.28231	0.333737	0.329691	0.295461	0.283496	0.312218	0.355322	0.389171
	0.753909	0.639193	0.610689	0.606507	0.655667	0.741461	0.771276	0.701113	0.715814	0.749841	0.844633	0.87102	0.831998	0.937813	1	0.954562	0.849084	0.803799	0.814868	0.797914	0.754092	0.73775	0.78314	0.860934	0.863465	0.822195	0.860063	0.912407	0.930484	0.862959	0.886261	0.973445	0.980439	0.927338	0.812683	0.823706	0.834451	0.780914	0.798416	0.795974	0.805359	0.824528	0.797077	0.775692	0.795162	0.774825	0.665295	0.659251	0.776594
	0.753677	0.708351	0.6444	0.636316	0.611531	0.573691	0.648176	0.694957	0.765302	0.87072	0.91525	0.912131	0.906373	0.943829	1	0.9919	0.939437	0.913502	0.945575	0.942786	0.867297	0.692536	0.487761	0.440652	0.472321	0.514724	0.510634	0.488378	0.415984	0.391186	0.405304	0.474518	0.606854	0.597027	0.607458	0.640186	0.624038	0.626438	0.623068	0.63001	0.711795	0.812004	0.876606	0.910705	0.868689	0.833691	0.910244	0.973989	0.912746
	0.829532	0.947823	0.971652	0.950519	0.967813	0.985978	0.956932	0.884173	0.860278	0.876579	0.889575	0.92486	0.955534	0.980767	1	0.957876	0.86829	0.902456	0.975924	0.977912	0.933382	0.922329	0.871719	0.79316	0.82651	0.867034	0.898761	0.877166	0.805567	0.721118	0.6517	0.658758	0.779638	0.907013	0.891398	0.912296	0.992578	0.979493	0.954269	0.966448	0.942418	0.825526	0.79135	0.826248	0.831043	0.770403	0.707608	0.6987	0.682413
	0.703976	0.671283	0.649068	0.621557	0.595937	0.571132	0.567522	0.600803	0.644803	0.704337	0.741413	0.766853	0.822265	0.868477	0.935634	1	0.998068	0.956905	0.936541	0.904564	0.857907	0.826973	0.792678	0.749051	0.630074	0.452157	0.369374	0.386255	0.428425	0.414792	0.354993	0.321427	0.303734	0.290029	0.285685	0.290377	0.286807	0.294104	0.359506	0.430452	0.481986	0.517847	0.509509	0.470613	0.476901	0.52216	0.562805	0.663715	0.739545
	0.648072	0.666165	0.654474	0.657359	0.684701	0.720162	0.720037	0.708632	0.726578	0.755152	0.807744	0.850211	0.895587	0.957419	0.974435	1	0.961403	0.907347	0.958106	0.959306	0.964442	0.98999	0.960337	0.92458	0.833163	0.731141	0.668233	0.649314	0.637905	0.61852	0.571666	0.508435	0.454889	0.395166	0.35803	0.364465	0.387358	0.389694	0.394408	0.41934	0.478469	0.529014	0.522022	0.526048	0.577653	0.647627	0.688239	0.655992	0.653973
	0.554479	0.566973	0.615894	0.609851	0.584798	0.62102	0.682478	0.722067	0.749883	0.778765	0.861674	0.890855	0.913483	0.956175	0.987149	1	0.960693	0.959166	0.990816	0.981499	0.981274	0.904319	0.800908	0.76755	0.724526	0.722707	0.747859	0.714762	0.665947	0.673464	0.654158	0.597119	0.52521	0.501645	0.549829	0.594206	0.605349	0.602678	0.573038	0.526465	0.508994	0.527547	0.541247	0.543437	0.553934	0.541754	0.561423	0.632455	0.636656
	0.794036	0.789301	0.780089	0.750507	0.706382	0.693789	0.679741	0.675795	0.718292	0.76013	0.778222	0.804843	0.881876	0.948726	0.987649	1	0.994531	0.972732	0.895021	0.849868	0.839252	0.817222	0.837395	0.783476	0.645738	0.61978	0.683302	0.734655	0.784404	0.813884	0.82862	0.819065	0.821236	0.863288	0.865015	0.841074	0.848246	0.830551	0.811153	0.849432	0.848045	0.856134	0.897333	0.932011	0.962067	0.929978	0.88996	0.853556	0.802303
	0.563056	0.561189	0.521847	0.488854	0.513558	0.595144	0.656786	0.724638	0.772346	0.815465	0.84283	0.826478	0.8374	0.894897	0.987625	1	0.900878	0.826089	0.799798	0.724244	0.60211	0.586477	0.655116	0.658588	0.637761	0.672811	0.781606	0.820766	0.811608	0.786787	0.706257	0.67192	0.68563	0.748032	0.830424	0.791462	0.760785	0.783288	0.737	0.654376	0.67025	0.744398	0.790174	0.860977	0.889839	0.91697	0.933794	0.861133	0.752332
	0.406275	0.468705	0.504025	0.527234	0.521621	0.50869	0.538332	0.595757	0.610286	0.641682	0.726986	0.81421	0.885372	0.956056	0.997329	1	0.972029	0.905599	0.831552	0.745989	0.672429	0.622067	0.547108	0.436242	0.315825	0.241848	0.21336	0.21386	0.233836	0.246891	0.263851	0.27563	0.298038	0.343969	0.392931	0.37828	0.352648	0.384148	0.388911	0.366964	0.378836	0.400405	0.367406	0.293009	0.224431	0.215744	0.234449	0.24819	0.292641
	0.713569	0.671838	0.679924	0.743961	0.895743	0.944848	0.861613	0.822768	0.804011	0.833707	0.84956	0.872514	0.976871	0.990608	0.951421	1	0.981428	0.899894	0.835885	0.821787	0.829014	0.877556	0.870757	0.790064	0.749091	0.744089	0.769732	0.709019	0.626595	0.624587	0.595949	0.611665	0.711523	0.778963	0.825971	0.903031	0.959998	0.910654	0.846273	0.790051	0.751739	0.785174	0.847405	0.880806	0.8621	0.802717	0.747951	0.746567	0.73763
	0.492302	0.476642	0.442149	0.436803	0.456068	0.489418	0.56803	0.66233	0.727194	0.823214	0.885998	0.892885	0.892853	0.900709	0.923565	0.977749	1	0.961927	0.94144	0.923678	0.887255	0.819697	0.730081	0.622301	0.515827	0.456797	0.436735	0.44707	0.452474	0.403596	0.363578	0.344875	0.370059	0.45508	0.488271	0.479242	0.497436	0.499837	0.460031	0.427464	0.456806	0.47211	0.440302	0.466693	0.484791	0.432009	0.4071	0.473926	0.521793
	0.93996	0.890352	0.92654	0.890835	0.873655	0.94347	0.944571	0.841332	0.80544	0.796254	0.730908	0.78475	0.852078	0.852582	0.926702	0.953097	1	0.956353	0.910447	0.93102	0.871118	0.892868	0.965619	0.939133	0.841939	0.778327	0.720833	0.684658	0.796312	0.818595	0.764114	0.8719	0.884338	0.83139	0.815608	0.812078	0.804274	0.757361	0.741552	0.802035	0.886614	0.871234	0.844727	0.793344	0.758787	0.801533	0.80782	0.826947	0.900938
	0.542499	0.551721	0.558645	0.595999	0.631237	0.57343	0.522819	0.530138	0.610584	0.739024	0.780036	0.757866	0.728083	0.735415	0.755231	0.89907	1	0.892575	0.817562	0.872081	0.913995	0.826779	0.741103	0.663782	0.575485	0.552127	0.563109	0.552677	0.533998	0.51463	0.483317	0.481748	0.516728	0.522417	0.513551	0.522556	0.496999	0.4801	0.469756	0.413124	0.44858	0.492794	0.553687	0.63156	0.610752	0.641612	0.67304	0.639	0.604799
	0.932284	0.994181	0.93891	0.82296	0.690667	0.577587	0.519952	0.549902	0.64001	0.653939	0.678083	0.798882	0.891935	0.958367	0.97162	0.981446	1	0.899492	0.76906	0.68104	0.624795	0.582727	0.550164	0.536427	0.542011	0.551337	0.612181	0.643958	0.705931	0.806642	0.809846	0.807867	0.747084	0.723349	0.827197	0.862928	0.79792	0.722584	0.675881	0.674039	0.60393	0.614379	0.780311	0.847178	0.779973	0.686126	0.644694	0.723677	0.802153
	0.53042	0.541802	0.55749	0.595637	0.642807	0.686804	0.703995	0.687453	0.682151	0.699035	0.732922	0.780684	0.818859	0.854691	0.899449	0.957075	1	0.988652	0.959064	0.941086	0.909561	0.886253	0.868174	0.768996	0.622455	0.505771	0.440159	0.45338	0.516905	0.592508	0.659587	0.703008	0.733101	0.740503	0.740216	0.751161	0.768556	0.76526	0.72749	0.695276	0.692929	0.687457	0.660202	0.632034	0.589187	0.566675	0.559193	0.535432	0.524231
	0.753655	0.756187	0.831709	0.879079	0.901776	0.908492	0.933842	0.92946	0.85982	0.808497	0.834455	0.898437	0.878522	0.850079	0.904667	0.951953	1	0.960418	0.857936	0.841129	0.825207	0.746683	0.774783	0.765871	0.727702	0.716776	0.743801	0.889133	0.929382	0.964817	0.999726	0.93747	0.955746	0.943682	0.836941	0.783064	0.707619	0.733611	0.754318	0.671318	0.702555	0.820052	0.843541	0.804086	0.840794	0.93335	0.983662	0.921577	0.820418
	0.815848	0.808135	0.796575	0.777309	0.813957	0.834583	0.819632	0.812171	0.842954	0.862079	0.900049	0.965274	0.968454	0.983821	0.984633	0.98842	1	0.962605	0.914426	0.878137	0.87998	0.919907	0.950189	0.94238	0.881911	0.819138	0.783536	0.752955	0.742074	0.750883	0.769687	0.762823	0.756142	0.750794	0.758592	0.816598	0.824101	0.790748	0.812759	0.872552	0.879417	0.858401	0.843471	0.839363	0.830377	0.8307	0.848013	0.882184	0.903871
	0.838177	0.760359	0.74364	0.808178	0.842803	0.80243	0.801224	0.830814	0.841141	0.886089	0.871361	0.835582	0.80615	0.762106	0.791859	0.908847	1	0.947116	0.894679	0.877739	0.903994	0.945658	0.972332	0.966467	0.896471	0.767288	0.623979	0.557404	0.537926	0.515637	0.517271	0.561173	0.567158	0.548774	0.537462	0.512857	0.477092	0.470005	0.520002	0.556289	0.638785	0.706429	0.69838	0.686967	0.623982	0.642018	0.750392	0.818589	0.88924
	0.693364	0.696063	0.704292	0.781275	0.782653	0.745233	0.769557	0.76424	0.789264	0.856116	0.904557	0.933963	0.919636	0.902641	0.897792	0.92658	0.976714	1	0.940219	0.845992	0.794398	0.752288	0.686855	0.586145	0.511201	0.491723	0.485044	0.436166	0.378663	0.387177	0.424681	0.479331	0.534383	0.55232	0.570855	0.573552	0.615915	0.701532	0.782862	0.826143	0.822771	0.806433	0.779692	0.740749	0.710664	0.681545	0.608525	0.627403	0.697502
	0.645966	0.610355	0.586508	0.616225	0.589957	0.57992	0.666206	0.68823	0.646478	0.610031	0.650313	0.789704	0.887447	0.977234	0.966236	0.852587	0.938814	1	0.920001	0.858942	0.868606	0.910815	0.895029	0.837241	0.798179	0.78863	0.726594	0.665953	0.738759	0.830731	0.942476	0.927401	0.768532	0.78032	0.888795	0.911615	0.912753	0.87832	0.8169	0.738281	0.648656	0.56168	0.545665	0.586471	0.543485	0.534203	0.630681	0.730692	0.686835
	0.69225	0.750957	0.805504	0.821163	0.857599	0.878061	0.858197	0.864383	0.808985	0.788187	0.815671	0.840048	0.853496	0.898392	0.949991	0.964661	0.964032	1	0.961892	0.84094	0.843239	0.918736	0.884317	0.812315	0.843023	0.817044	0.796713	0.800034	0.755214	0.739329	0.743906	0.733944	0.725147	0.755379	0.791037	0.807383	0.821578	0.770271	0.749167	0.790024	0.832523	0.820978	0.804427	0.842328	0.806437	0.816842	0.824635	0.787679	0.70393
	0.586387	0.493377	0.529094	0.608508	0.590308	0.545049	0.458917	0.345475	0.363888	0.464686	0.581228	0.708226	0.838763	0.851897	0.825253	0.906199	0.960592	1	0.917721	0.830763	0.788675	0.720058	0.644163	0.604452	0.615875	0.572357	0.591982	0.656994	0.721782	0.697447	0.579985	0.612702	0.688656	0.776555	0.827087	0.799101	0.817936	0.794078	0.683251	0.597861	0.556454	0.556111	0.588064	0.432063	0.362511	0.371373	0.29799	0.330569	0.393474
	0.712601	0.741241	0.852688	0.939775	0.944154	0.895784	0.813987	0.648785	0.495853	0.459106	0.489876	0.530434	0.550681	0.52869	0.553621	0.733226	0.929057	1	0.926837	0.770902	0.615187	0.481634	0.331354	0.228877	0.234614	0.337534	0.48421	0.552595	0.572999	0.574324	0.536679	0.520174	0.501482	0.479556	0.518222	0.565258	0.613088	0.610865	0.589594	0.580345	0.522106	0.463453	0.43229	0.440961	0.507073	0.555147	0.571949	0.635994	0.744499
	0.340049	0.336136	0.364857	0.356233	0.345606	0.412614	0.536619	0.479976	0.377538	0.305619	0.242335	0.243916	0.357217	0.551294	0.693925	0.766945	0.897633	1	0.98672	0.908122	0.799444	0.69215	0.61828	0.491229	0.331971	0.320522	0.346465	0.399274	0.458814	0.469221	0.513282	0.597867	0.693001	0.710358	0.684797	0.591921	0.467243	0.472126	0.492625	0.429149	0.473356	0.587717	0.703747	0.726466	0.594877	0.480983	0.463127	0.563423	0.563721
	0.529007	0.550694	0.467608	0.356144	0.357027	0.389184	0.418584	0.487573	0.453664	0.448736	0.501881	0.39143	0.418898	0.567177	0.589418	0.728792	0.940191	1	0.967688	0.88094	0.824922	0.876982	0.992934	0.943553	0.747148	0.617824	0.543513	0.550472	0.511116	0.531602	0.580333	0.642884	0.686677	0.696963	0.75944	0.805686	0.872363	0.953806	0.944793	0.887758	0.900007	0.866797	0.848336	0.866506	0.89099	0.848214	0.78042	0.719147	0.589013
	0.587273	0.487386	0.471597	0.430993	0.50622	0.605473	0.592108	0.635238	0.735434	0.814206	0.853535	0.833456	0.841604	0.845318	0.899417	0.954222	0.941818	1	0.9441	0.816473	0.766167	0.795078	0.772829	0.715778	0.678093	0.691551	0.789875	0.825093	0.828444	0.795979	0.759129	0.826736	0.918806	0.96248	0.863059	0.68408	0.599085	0.603827	0.614081	0.555315	0.57201	0.634098	0.577878	0.514602	0.449325	0.380678	0.436037	0.553704	0.61603
	0.312299	0.27805	0.300006	0.363131	0.384319	0.357865	0.341967	0.378319	0.475311	0.560246	0.549514	0.581399	0.695125	0.754094	0.785223	0.862216	0.954203	1	0.999866	0.969278	0.932868	0.902903	0.879631	0.804652	0.639149	0.527522	0.504341	0.495865	0.490933	0.478342	0.488877	0.509785	0.520986	0.532806	0.537327	0.582391	0.614665	0.614809	0.613941	0.570022	0.545833	0.564402	0.548127	0.511923	0.485095	0.439316	0.408616	0.403029	0.408403
	0.546577	0.555194	0.591983	0.663788	0.706612	0.721442	0.726182	0.742339	0.76272	0.782269	0.815269	0.875477	0.915708	0.914765	0.940601	0.974591	0.992578	1	0.983361	0.959095	0.94183	0.888978	0.784486	0.646092	0.483748	0.343345	0.249175	0.180168	0.169654	0.199842	0.219721	0.244631	0.282421	0.318086	0.371184	0.424427	0.460719	0.501274	0.522887	0.550544	0.56985	0.573116	0.572823	0.562658	0.545638	0.525382	0.513176	0.505907	0.511499
	0.718744	0.719504	0.75211	0.795523	0.80908	0.829435	0.845646	0.857319	0.882042	0.920736	0.94683	0.95825	0.978779	0.963203	0.954166	0.967446	0.988558	1	0.985988	0.982019	0.973957	0.945052	0.906203	0.843555	0.757881	0.691078	0.661036	0.652945	0.628014	0.631012	0.657065	0.66124	0.663145	0.652191	0.641465	0.655265	0.682986	0.665839	0.611634	0.621867	0.651263	0.63739	0.633065	0.632464	0.618129	0.63195	0.662693	0.697731	0.719498
	0.849326	0.875548	0.858192	0.832371	0.80374	0.83428	0.900171	0.881875	0.800333	0.768317	0.803337	0.840296	0.848537	0.86408	0.893472	0.945765	0.988664	0.993614	1	0.976143	0.87206	0.831981	0.841566	0.816436	0.812396	0.804697	0.727265	0.660302	0.649951	0.633926	0.592586	0.495195	0.497263	0.54955	0.529416	0.533432	0.581295	0.642967	0.598082	0.500142	0.477102	0.453718	0.498357	0.578227	0.573157	0.568291	0.612725	0.725272	0.831367
	0.503863	0.534069	0.449252	0.432234	0.41732	0.407637	0.385943	0.382881	0.449432	0.496111	0.565173	0.619539	0.655764	0.712251	0.803882	0.944236	0.999224	0.987419	1	0.907561	0.834842	0.832635	0.810303	0.837423	0.848388	0.818342	0.775605	0.717148	0.656428	0.571625	0.442251	0.36598	0.386651	0.436896	0.506779	0.548526	0.632023	0.703921	0.675303	0.666961	0.671214	0.665617	0.694385	0.655033	0.5436	0.484206	0.48026	0.469605	0.468353
	0.70004	0.690994	0.747623	0.790744	0.772969	0.761511	0.803786	0.869848	0.871911	0.870397	0.90417	0.94104	0.920553	0.8862	0.889415	0.906389	0.910616	0.93597	1	0.971955	0.907584	0.850309	0.781559	0.716969	0.624346	0.601897	0.646365	0.6699	0.728348	0.760453	0.732832	0.785132	0.886932	0.939503	0.889069	0.843572	0.881115	0.889533	0.873892	0.852132	0.85235	0.839699	0.799777	0.779796	0.734729	0.697504	0.76069	0.80235	0.773177
	0.672497	0.697525	0.747872	0.759865	0.719177	0.6716	0.690313	0.697121	0.716267	0.753671	0.797742	0.870379	0.903603	0.901282	0.884493	0.879848	0.885969	0.928212	1	0.948694	0.88284	0.845375	0.753878	0.707109	0.685299	0.694616	0.715611	0.726357	0.733317	0.736201	0.732059	0.728462	0.705043	0.699117	0.712215	0.730249	0.784601	0.739006	0.721778	0.768205	0.725636	0.671375	0.636284	0.624999	0.620953	0.644542	0.670358	0.70719	0.729811
	0.635119	0.645765	0.665966	0.707644	0.731032	0.749636	0.7482	0.722228	0.75866	0.778685	0.776971	0.826552	0.878806	0.929583	0.960961	0.940226	0.924926	0.973668	1	0.973816	0.955418	0.967821	0.932822	0.838736	0.754069	0.706663	0.684446	0.678909	0.696872	0.668865	0.666998	0.674207	0.639867	0.640403	0.646708	0.646572	0.627408	0.594043	0.607868	0.60594	0.591567	0.628451	0.644828	0.656513	0.675999	0.69382	0.691956	0.66359	0.645274
	0.625368	0.715727	0.849465	0.959034	0.983906	0.928587	0.863692	0.892722	0.860095	0.824258	0.858542	0.865157	0.859604	0.821023	0.814834	0.865461	0.907398	0.959958	1	0.922516	0.843774	0.811427	0.708711	0.63062	0.617538	0.610838	0.625974	0.595596	0.542282	0.548718	0.591871	0.573834	0.540414	0.546706	0.573011	0.640645	0.672404	0.677371	0.747679	0.779358	0.781266	0.793696	0.758078	0.734353	0.736695	0.718266	0.673661	0.609402	0.561294
	0.801366	0.754695	0.748636	0.802167	0.787254	0.75443	0.730685	0.676292	0.68977	0.769361	0.862135	0.949316	0.984767	0.949462	0.908172	0.899209	0.875096	0.931799	1	0.950761	0.888162	0.862029	0.798891	0.713856	0.655598	0.613809	0.599435	0.56879	0.567759	0.618523	0.593045	0.58267	0.652991	0.677288	0.704321	0.732475	0.743357	0.812867	0.857528	0.856949	0.844122	0.876552	0.910322	0.889356	0.903591	0.87333	0.870139	0.906984	0.880435
	0.850827	0.887847	0.86863	0.802765	0.805962	0.846788	0.850866	0.839126	0.889492	0.917732	0.874219	0.860832	0.813653	0.813109	0.83433	0.826633	0.782978	0.853579	1	0.935603	0.847964	0.832279	0.843098	0.835064	0.802844	0.836179	0.851831	0.841808	0.863829	0.873393	0.938781	0.987021	0.9451	0.894869	0.898383	0.918263	0.92311	0.899376	0.824275	0.8128	0.827337	0.812654	0.81978	0.851702	0.841442	0.797486	0.733921	0.758673	0.911153
	0.862975	0.857481	0.837959	0.854495	0.877836	0.860397	0.853799	0.87442	0.886085	0.907978	0.931695	0.929867	0.906234	0.888363	0.901266	0.900146	0.913689	0.965524	0.992599	1	0.99785	0.98617	0.95942	0.916209	0.797311	0.623016	0.528233	0.531041	0.586436	0.685621	0.770491	0.791471	0.823899	0.886306	0.910964	0.908409	0.899307	0.904505	0.907582	0.906658	0.89869	0.884514	0.904693	0.917483	0.903361	0.875585	0.863941	0.884468	0.896107
	0.752873	0.751145	0.81726	0.912661	0.916424	0.871244	0.873298	0.867864	0.84798	0.828166	0.813527	0.835649	0.808755	0.797111	0.839779	0.855496	0.86492	0.91024	0.980407	1	0.987714	0.970118	0.937537	0.852227	0.779408	0.761544	0.758199	0.755387	0.742677	0.699046	0.655882	0.600757	0.607588	0.654501	0.612626	0.577363	0.616235	0.653186	0.664127	0.719726	0.743761	0.712937	0.6902	0.667278	0.690759	0.741965	0.736379	0.758821	0.788213
	0.787147	0.739217	0.80098	0.795502	0.746854	0.796431	0.85448	0.847947	0.809609	0.707059	0.670003	0.749592	0.767943	0.75961	0.80629	0.872144	0.985136	0.991932	0.987901	1	0.949541	0.909756	0.865291	0.817796	0.773529	0.776764	0.78873	0.750155	0.70244	0.683163	0.633545	0.591778	0.639564	0.735361	0.783492	0.719027	0.637047	0.649572	0.657481	0.653555	0.669953	0.701919	0.741338	0.78845	0.793101	0.725638	0.723961	0.787047	0.806823
	0.755371	0.761753	0.733307	0.67803	0.623479	0.653533	0.726046	0.686401	0.689471	0.722131	0.806528	0.928073	0.979602	0.94706	0.866272	0.861472	0.896826	0.927588	0.942074	1	0.990292	0.915164	0.8238	0.744604	0.723055	0.708844	0.745535	0.797678	0.835259	0.810441	0.729935	0.660188	0.638266	0.58487	0.585407	0.632871	0.649016	0.683192	0.663093	0.636823	0.683875	0.726345	0.663404	0.67921	0.772825	0.741805	0.726423	0.758031	0.776591
	0.607998	0.630986	0.642911	0.641152	0.67237	0.718021	0.74461	0.774516	0.86376	0.911922	0.890559	0.861975	0.841939	0.83909	0.840949	0.839004	0.859423	0.926188	0.978997	1	0.972684	0.948021	0.964509	0.942731	0.898858	0.869316	0.829046	0.777672	0.79307	0.795051	0.7253	0.626026	0.500336	0.41855	0.378794	0.364637	0.357916	0.345544	0.322485	0.296631	0.312792	0.306678	0.338222	0.428674	0.466141	0.526384	0.592616	0.601964	0.632643
	0.578892	0.585298	0.56745	0.605131	0.634697	0.734543	0.846339	0.886959	0.973324	0.957606	0.815094	0.773635	0.82031	0.793847	0.771466	0.850483	0.95356	0.967814	0.958786	1	0.953922	0.859887	0.793323	0.791295	0.866578	0.816397	0.644731	0.543057	0.526122	0.567154	0.64449	0.710296	0.821536	0.866093	0.827136	0.854814	0.887946	0.956315	0.974713	0.908517	0.869373	0.803872	0.753076	0.751538	0.681415	0.636667	0.635222	0.603528	0.571577
	0.582508	0.638266	0.674824	0.652589	0.573211	0.55059	0.595449	0.662724	0.683466	0.680136	0.634257	0.584158	0.557406	0.577378	0.642166	0.700143	0.721892	0.760229	0.891808	1	0.940321	0.853443	0.828683	0.844672	0.881367	0.825561	0.795067	0.823635	0.830093	0.871952	0.934402	0.898549	0.846573	0.841809	0.821389	0.859524	0.934354	0.958287	0.916495	0.834103	0.76774	0.64983	0.547752	0.516224	0.432731	0.395283	0.455975	0.480544	0.473825
	0.631588	0.581053	0.48518	0.496255	0.647439	0.762839	0.800373	0.80924	0.773937	0.735029	0.727866	0.733653	0.703474	0.600688	0.596382	0.674539	0.750954	0.881983	0.963962	1	0.947786	0.855724	0.839213	0.841044	0.870076	0.906828	0.864683	0.806982	0.769485	0.732567	0.71336	0.770304	0.851777	0.866115	0.847353	0.899633	0.95558	0.923965	0.858198	0.842772	0.868029	0.82963	0.77265	0.716598	0.702262	0.658674	0.619409	0.67066	0.657413
	0.218561	0.223785	0.235642	0.262563	0.23436	0.185404	0.214732	0.237784	0.246935	0.212721	0.225964	0.283903	0.389914	0.514785	0.574818	0.694085	0.846793	0.902941	0.941096	1	0.913264	0.706454	0.515545	0.40034	0.390585	0.414038	0.363676	0.336676	0.355186	0.357763	0.365998	0.354306	0.378939	0.421421	0.462258	0.498241	0.514052	0.573737	0.679808	0.695597	0.676205	0.698828	0.672964	0.671388	0.631595	0.508864	0.396314	0.330218	0.277065
	0.41288	0.366776	0.280632	0.210017	0.224949	0.220332	0.19801	0.183931	0.190273	0.241066	0.26461	0.262198	0.266387	0.267566	0.28529	0.38832	0.614881	0.828595	0.941607	1	0.991203	0.875708	0.682566	0.457235	0.275873	0.237857	0.262913	0.268641	0.257722	0.279746	0.299137	0.295355	0.318063	0.335812	0.379008	0.499403	0.653858	0.741913	0.8273	0.915163	0.932069	0.940759	0.941596	0.888367	0.823586	0.782524	0.73777	0.650592	0.557811
	0.485037	0.513363	0.512766	0.533991	0.612192	0.707402	0.751573	0.708124	0.700347	0.683925	0.673136	0.764731	0.868031	0.893722	0.956287	0.962028	0.906447	0.937868	0.987614	1	0.941566	0.831273	0.730316	0.67091	0.637798	0.621498	0.584627	0.551188	0.505994	0.565903	0.662341	0.612194	0.637238	0.652621	0.585024	0.563	0.567367	0.608638	0.630334	0.659086	0.680653	0.632657	0.61115	0.599053	0.581524	0.586438	0.529246	0.473984	0.478575
	0.673456	0.594779	0.590335	0.689335	0.712864	0.668637	0.546325	0.485301	0.492173	0.453844	0.425011	0.395228	0.487124	0.638863	0.692367	0.690116	0.709721	0.858114	0.995654	1	0.952811	0.948809	0.861315	0.717654	0.728181	0.719907	0.633605	0.575623	0.546488	0.562318	0.52959	0.525708	0.552038	0.602573	0.642691	0.591725	0.522777	0.47887	0.536434	0.591816	0.59371	0.609809	0.679361	0.731195	0.771578	0.823223	0.806282	0.832554	0.814311
	0.694321	0.688847	0.632018	0.616717	0.578468	0.525811	0.544014	0.589863	0.646909	0.704065	0.735823	0.802111	0.86706	0.876695	0.888311	0.88709	0.893767	0.946904	0.988125	1	0.989238	0.918303	0.855282	0.826591	0.708696	0.54136	0.393725	0.301166	0.263579	0.22392	0.159058	0.0997364	0.10212	0.146909	0.19122	0.201601	0.201706	0.224944	0.288047	0.361559	0.393622	0.390359	0.383987	0.411717	0.456219	0.505918	0.537428	0.575569	0.61016
	0.801666	0.815544	0.818131	0.816435	0.787342	0.777999	0.76907	0.754309	0.784299	0.816319	0.84439	0.828928	0.825734	0.862981	0.886109	0.908777	0.914977	0.928645	0.973791	1	0.979694	0.94368	0.939884	0.926217	0.871708	0.813105	0.758166	0.743082	0.742176	0.719933	0.726711	0.735742	0.699044	0.67936	0.705896	0.730495	0.779078	0.829673	0.87589	0.920302	0.940577	0.918625	0.905192	0.889806	0.840744	0.861678	0.865448	0.850436	0.856574
	0.461447	0.485774	0.464995	0.465622	0.486359	0.480931	0.422191	0.439685	0.534433	0.54732	0.530687	0.608654	0.742907	0.825095	0.815827	0.804684	0.867996	0.914343	0.921385	0.946394	1	0.977245	0.914671	0.86293	0.767151	0.595703	0.508552	0.557709	0.583107	0.583038	0.555745	0.504685	0.536248	0.591648	0.627462	0.613095	0.53744	0.544096	0.533668	0.472174	0.433726	0.440846	0.488308	0.492262	0.447402	0.46238	0.511816	0.478459	0.445739
	0.584379	0.563326	0.569624	0.586079	0.588276	0.566785	0.563402	0.565243	0.582227	0.630189	0.665399	0.617008	0.570688	0.606326	0.605749	0.617257	0.665438	0.674883	0.756641	0.909613	1	0.979142	0.936881	0.852676	0.711636	0.637694	0.578323	0.492318	0.489629	0.605204	0.646331	0.602441	0.604447	0.67031	0.690908	0.667491	0.695401	0.713345	0.725303	0.730796	0.756794	0.787662	0.748765	0.715627	0.713042	0.750162	0.739263	0.68605	0.652143
	0.821844	0.812252	0.89308	0.918416	0.843658	0.80666	0.804349	0.760331	0.817985	0.868185	0.849207	0.812668	0.776017	0.791337	0.796347	0.839314	0.885341	0.899141	0.911869	0.969411	1	0.881591	0.757203	0.646888	0.576043	0.587786	0.608065	0.658528	0.74631	0.868678	0.955213	0.927303	0.877839	0.906257	0.924427	0.864164	0.863844	0.864908	0.816397	0.820543	0.883956	0.938957	0.888548	0.865899	0.922877	0.938184	0.896383	0.802313	0.795513
	0.761603	0.680587	0.665684	0.733315	0.800092	0.774416	0.717908	0.723807	0.781882	0.827583	0.831474	0.832943	0.827996	0.824566	0.825427	0.841367	0.890202	0.908892	0.913128	0.936906	1	0.986425	0.905176	0.823366	0.753668	0.702348	0.628095	0.594788	0.605307	0.614063	0.60224	0.569426	0.575965	0.603066	0.593734	0.557111	0.513076	0.537679	0.590789	0.623071	0.674833	0.66387	0.578678	0.577855	0.656809	0.718569	0.760964	0.761758	0.784963
	0.322319	0.312897	0.357518	0.458178	0.609263	0.683736	0.676752	0.675837	0.677842	0.698421	0.744024	0.764151	0.759267	0.737746	0.727075	0.740651	0.836636	0.902352	0.88037	0.929235	1	0.937948	0.833086	0.788575	0.746778	0.696588	0.62244	0.498531	0.459978	0.554455	0.718307	0.794876	0.762274	0.71903	0.687874	0.741672	0.757159	0.730279	0.725113	0.735683	0.752567	0.732276	0.712627	0.736249	0.741807	0.658293	0.534645	0.4392	0.368868
	0.421784	0.453607	0.466321	0.475688	0.508178	0.514348	0.47073	0.421419	0.449873	0.462773	0.451171	0.532329	0.621756	0.725668	0.761125	0.655899	0.654332	0.813243	0.917385	0.975225	1	0.975884	0.999876	0.984896	0.921225	0.760691	0.554369	0.492104	0.496326	0.521004	0.587431	0.600853	0.606978	0.594688	0.585343	0.611673	0.58677	0.532105	0.461379	0.369185	0.32437	0.311144	0.291667	0.265921	0.229214	0.202911	0.208721	0.288828	0.362451
	0.565754	0.570735	0.607219	0.676287	0.649468	0.607593	0.604685	0.551471	0.525253	0.60805	0.669616	0.668503	0.674136	0.568028	0.566945	0.65019	0.686852	0.762081	0.840598	0.934949	1	0.998799	0.928012	0.885915	0.904224	0.925764	0.876867	0.746601	0.660334	0.629711	0.602885	0.549358	0.543703	0.549107	0.530749	0.483533	0.399504	0.459849	0.558107	0.551549	0.557057	0.582791	0.617364	0.59954	0.551959	0.51836	0.541187	0.6111	0.626097
	0.511461	0.448986	0.423835	0.42486	0.434771	0.457916	0.518304	0.597745	0.663267	0.711582	0.738644	0.772958	0.834352	0.880414	0.920564	0.963662	0.986894	0.965214	0.957222	0.984113	1	0.983784	0.895893	0.711169	0.468534	0.298064	0.236632	0.23854	0.273646	0.329998	0.416693	0.490121	0.524872	0.549953	0.567098	0.580405	0.612558	0.647193	0.653956	0.6547	0.672775	0.669108	0.632515	0.595303	0.57484	0.59072	0.593236	0.569075	0.567573
	0.594827	0.585019	0.603368	0.626154	0.626949	0.632371	0.62269	0.613441	0.656446	0.692405	0.719046	0.781903	0.768156	0.70974	0.726366	0.808028	0.880933	0.895811	0.908774	0.976098	1	0.93931	0.937098	0.929804	0.792701	0.66938	0.651972	0.608859	0.538491	0.497754	0.443501	0.45712	0.502778	0.518601	0.570471	0.636809	0.717913	0.79347	0.852572	0.895472	0.865097	0.84526	0.812256	0.732806	0.688384	0.650959	0.576554	0.52554	0.517826
	0.661448	0.642567	0.645064	0.682265	0.740392	0.760996	0.739381	0.790432	0.852241	0.89048	0.889346	0.82963	0.811911	0.830061	0.867933	0.893432	0.929593	0.958722	0.956342	0.99938	1	0.963736	0.958494	0.963627	0.94676	0.902835	0.865353	0.802478	0.736117	0.696616	0.677248	0.638368	0.595732	0.604206	0.604763	0.572572	0.581101	0.582355	0.58208	0.627268	0.672274	0.759601	0.759168	0.647452	0.581515	0.548517	0.576132	0.62753	0.654536
	0.747457	0.727111	0.681228	0.697838	0.736591	0.769438	0.818319	0.820417	0.781652	0.763674	0.777458	0.805071	0.82995	0.826248	0.819998	0.859495	0.930701	0.981641	0.986458	0.976982	1	0.990652	0.913929	0.834444	0.79416	0.798616	0.8354	0.847372	0.834504	0.821975	0.794345	0.796522	0.829882	0.850913	0.837791	0.839509	0.844194	0.817988	0.799373	0.782109	0.7869	0.772731	0.750945	0.764217	0.761976	0.792768	0.842206	0.804217	0.779961
	0.631723	0.587559	0.600799	0.619331	0.608229	0.666144	0.731294	0.783439	0.825616	0.77253	0.71129	0.686915	0.70182	0.79317	0.868572	0.88423	0.875094	0.905344	0.926196	0.95877	1	0.911779	0.863859	0.941585	0.952497	0.913503	0.826126	0.658552	0.569643	0.574815	0.53932	0.512781	0.54195	0.528727	0.563778	0.632456	0.602	0.494344	0.456904	0.473318	0.514415	0.572106	0.558154	0.516292	0.526309	0.568487	0.611538	0.659359	0.652937
	0.649211	0.577007	0.534355	0.480753	0.492707	0.514852	0.484273	0.507435	0.649319	0.749682	0.755022	0.81308	0.846917	0.825091	0.819808	0.832289	0.863781	0.857504	0.882133	0.970268	1	0.892116	0.712126	0.621358	0.563877	0.534927	0.558919	0.546931	0.494492	0.485174	0.476443	0.426486	0.419086	0.478072	0.446732	0.439519	0.544493	0.605895	0.592828	0.597408	0.636566	0.643864	0.619655	0.546679	0.516318	0.546569	0.567944	0.566607	0.611563
	0.438104	0.449486	0.522913	0.563515	0.565761	0.586981	0.618482	0.661801	0.704735	0.692382	0.68257	0.693781	0.742728	0.813728	0.845773	0.899653	0.897838	0.871634	0.934599	0.99498	1	0.983305	0.928041	0.860687	0.842528	0.811402	0.718756	0.621325	0.514712	0.459047	0.452706	0.470214	0.451094	0.409381	0.378468	0.39451	0.432624	0.405918	0.390924	0.395235	0.388332	0.380261	0.37699	0.358238	0.349398	0.400516	0.447265	0.440619	0.455189
	0.840816	0.889414	0.922819	0.918113	0.93689	0.937832	0.934854	0.914392	0.929053	0.93592	0.893133	0.880833	0.894277	0.921057	0.940738	0.941932	0.898166	0.854744	0.867217	0.938431	1	0.979342	0.899888	0.868442	0.844482	0.871415	0.928133	0.925321	0.918366	0.87865	0.910546	0.904177	0.857732	0.83699	0.80041	0.84496	0.857621	0.879621	0.945919	0.878739	0.810485	0.861533	0.853013	0.889279	0.966511	0.951692	0.886595	0.87362	0.861373
	0.792528	0.716177	0.687735	0.587971	0.480454	0.428235	0.40551	0.498652	0.587725	0.577893	0.564855	0.560027	0.530845	0.545034	0.566759	0.536275	0.621792	0.721696	0.691048	0.688321	0.852719	1	0.971458	0.93085	0.91722	0.859591	0.730151	0.687256	0.714098	0.651917	0.630817	0.703964	0.754352	0.749206	0.730073	0.709558	0.702743	0.658369	0.643697	0.688721	0.718415	0.700219	0.724181	0.799376	0.812699	0.874624	0.943384	0.967565	0.98002
	0.784342	0.782804	0.768367	0.75394	0.747448	0.73076	0.710161	0.707092	0.73555	0.782536	0.808888	0.834122	0.853449	0.852949	0.85553	0.857151	0.85069	0.884191	0.930183	0.939421	0.960214	1	0.989985	0.894779	0.767946	0.691496	0.643279	0.627795	0.652945	0.715651	0.789764	0.817003	0.80452	0.783386	0.768747	0.759062	0.797827	0.821967	0.797162	0.795845	0.756016	0.712698	0.729395	0.728779	0.699859	0.66383	0.667176	0.708953	0.742205
	0.90206	0.876394	0.894036	0.972732	0.99422	0.930659	0.946198	0.915811	0.856976	0.901068	0.950695	0.930702	0.935279	0.906201	0.850072	0.856995	0.932989	0.961304	0.9142	0.929783	0.977057	1	0.968918	0.828483	0.677883	0.605977	0.586766	0.636563	0.727463	0.736027	0.63888	0.604761	0.754353	0.846946	0.800056	0.752886	0.709656	0.69817	0.732192	0.7415	0.77647	0.818139	0.84057	0.874847	0.833068	0.867412	0.962237	0.933864	0.924357
	0.787085	0.829761	0.855178	0.888362	0.829609	0.781443	0.761089	0.704748	0.678805	0.659391	0.64079	0.651276	0.694365	0.746594	0.808837	0.882807	0.912195	0.873738	0.866088	0.878867	0.9563	1	0.972076	0.934786	0.774972	0.608275	0.515901	0.527923	0.535612	0.453191	0.374908	0.342806	0.323312	0.298973	0.288893	0.26548	0.268992	0.326842	0.368615	0.385696	0.365347	0.363984	0.408537	0.494109	0.576951	0.619487	0.64184	0.687676	0.750695
	0.677122	0.657703	0.651759	0.675066	0.702406	0.715095	0.677043	0.666968	0.641698	0.706669	0.755588	0.73667	0.741299	0.706085	0.738157	0.825146	0.901097	0.930362	0.934353	0.935012	0.978048	1	0.969271	0.956796	0.892765	0.862373	0.81911	0.714174	0.685582	0.691135	0.766946	0.807857	0.745311	0.736229	0.695384	0.628013	0.673481	0.801663	0.82564	0.786302	0.724576	0.647884	0.600459	0.596157	0.622851	0.602249	0.582474	0.568374	0.580778
	0.733606	0.649129	0.567135	0.496017	0.41442	0.419697	0.442005	0.53763	0.58529	0.587633	0.743172	0.85177	0.835625	0.762673	0.765105	0.792337	0.83129	0.940062	0.9958	0.978842	0.975947	1	0.954734	0.881234	0.884049	0.840069	0.728876	0.6679	0.669772	0.629249	0.562559	0.495577	0.450771	0.434831	0.402767	0.384416	0.404579	0.479309	0.61229	0.73259	0.845399	0.917233	0.900762	0.849389	0.793942	0.787568	0.859742	0.898331	0.823592
	0.741748	0.675316	0.614127	0.566729	0.603949	0.682189	0.739412	0.813472	0.813419	0.737475	0.661142	0.623953	0.675827	0.686613	0.716188	0.783416	0.820908	0.872173	0.896351	0.897626	0.952048	1	0.977613	0.868873	0.746069	0.687545	0.691821	0.693298	0.644054	0.628923	0.582677	0.527663	0.474402	0.431751	0.413801	0.407673	0.48041	0.522874	0.602824	0.701401	0.687437	0.670688	0.682712	0.710037	0.732512	0.730703	0.761995	0.790858	0.812864
	0.445023	0.300139	0.266169	0.257058	0.283755	0.354906	0.369289	0.375332	0.384595	0.421797	0.482663	0.50808	0.528385	0.598003	0.652928	0.649025	0.706456	0.799312	0.852994	0.933714	0.986678	1	0.994573	0.975946	0.976164	0.953081	0.874453	0.845646	0.812955	0.706745	0.642531	0.661311	0.683294	0.651065	0.630531	0.723817	0.858752	0.861106	0.827898	0.837763	0.821128	0.835588	0.842882	0.794962	0.737386	0.684627	0.716769	0.686549	0.636726
	0.0209911	0.0236039	0.0333962	0.0367969	0.0408684	0.0381306	0.0426841	0.0642595	0.103766	0.14376	0.17954	0.238596	0.311971	0.39956	0.52186	0.637487	0.713466	0.789446	0.855968	0.902963	0.963847	1	0.995321	0.913131	0.722983	0.526525	0.365746	0.235294	0.160583	0.124932	0.0925542	0.0675281	0.0493537	0.0444722	0.0412494	0.0240033	0.0228825	0.0293959	0.0280143	0.0290148	0.0285705	0.0324144	0.0375829	0.0146448	0.0027364	0.00868994	0.0164694	0.0192498	0.0140499
	0.418554	0.463388	0.475165	0.553379	0.64192	0.668405	0.671568	0.628449	0.561615	0.555213	0.556497	0.567931	0.577939	0.5761	0.614804	0.655398	0.671653	0.726185	0.839112	0.939974	0.975166	1	0.984881	0.879373	0.747314	0.599194	0.458557	0.34654	0.28435	0.326357	0.389437	0.397129	0.414922	0.40587	0.405067	0.436724	0.402598	0.38919	0.368574	0.344775	0.372291	0.39182	0.388523	0.362068	0.346148	0.326523	0.363576	0.423822	0.406049
	0.932869	0.94118	0.934109	0.947197	0.930589	0.960063	0.963416	0.931662	0.944561	0.910205	0.909476	0.932463	0.949954	0.913943	0.855984	0.840125	0.86401	0.922836	0.942601	0.920091	0.952103	1	0.981803	0.930723	0.898112	0.890152	0.87408	0.852707	0.804462	0.819777	0.898228	0.928179	0.92031	0.866588	0.850746	0.922418	0.956638	0.951067	0.928837	0.930153	0.930522	0.947935	0.948149	0.895731	0.856367	0.876414	0.936119	0.918721	0.875911
	0.463041	0.466718	0.497773	0.529367	0.519836	0.517121	0.532339	0.540075	0.54065	0.548592	0.572906	0.58365	0.609394	0.643518	0.679988	0.723537	0.761134	0.79733	0.853596	0.903343	0.959639	1	0.95606	0.886498	0.805606	0.700975	0.622114	0.57076	0.53966	0.534034	0.530389	0.516387	0.501149	0.492294	0.498244	0.512444	0.502272	0.494928	0.494082	0.498348	0.509363	0.488229	0.475747	0.498299	0.479872	0.469646	0.478288	0.48659	0.489937
	0.772309	0.782315	0.720371	0.702067	0.766181	0.841562	0.804858	0.747254	0.74276	0.71454	0.66572	0.664928	0.690681	0.689958	0.706066	0.717428	0.692278	0.728189	0.817123	0.890929	0.980485	1	0.884698	0.808273	0.811747	0.81361	0.762277	0.735819	0.753552	0.694845	0.701789	0.787883	0.87894	0.899308	0.85616	0.837818	0.811324	0.846626	0.899404	0.900893	0.888569	0.873286	0.844909	0.776887	0.716843	0.659258	0.612124	0.602011	0.647254
	0.567384	0.580244	0.648878	0.66824	0.633286	0.619062	0.679279	0.700376	0.691967	0.68673	0.687816	0.699785	0.73333	0.799314	0.853086	0.912634	0.930035	0.932544	0.967126	0.98789	0.994083	1	0.939754	0.882726	0.821961	0.705322	0.622995	0.595674	0.65018	0.699073	0.687832	0.669913	0.635816	0.651107	0.694211	0.686153	0.680832	0.707057	0.697188	0.678294	0.661503	0.650784	0.666297	0.625973	0.591636	0.616398	0.636543	0.618641	0.582778
	0.854275	0.831589	0.808391	0.766485	0.723863	0.723365	0.732642	0.756964	0.744848	0.665735	0.661021	0.73142	0.775725	0.793537	0.838962	0.836945	0.803158	0.811401	0.866813	0.906844	0.949527	1	0.926035	0.805711	0.758619	0.722388	0.661765	0.622957	0.570589	0.501563	0.461649	0.446143	0.441162	0.408425	0.374287	0.362417	0.401392	0.476394	0.555028	0.654029	0.713897	0.741095	0.808019	0.890437	0.985795	0.983659	0.899497	0.910255	0.914499
	0.467455	0.454778	0.447303	0.431545	0.420951	0.427498	0.449153	0.479696	0.517967	0.546898	0.577308	0.607113	0.634013	0.690245	0.751695	0.783731	0.809977	0.839024	0.866703	0.88514	0.902393	0.953695	1	0.957482	0.806233	0.641409	0.515622	0.408273	0.331253	0.283798	0.236979	0.220281	0.244072	0.273278	0.292834	0.31393	0.375037	0.460455	0.499692	0.512407	0.547567	0.560083	0.532926	0.494657	0.46784	0.478075	0.500781	0.522085	0.519517
	0.805626	0.772452	0.744588	0.73355	0.787842	0.825993	0.847184	0.887039	0.907695	0.878271	0.823243	0.837031	0.883794	0.918844	0.957491	0.959722	0.967716	0.995629	0.982208	0.94104	0.945151	0.97004	1	0.998048	0.914731	0.798257	0.702852	0.628832	0.566203	0.524627	0.484468	0.435265	0.421139	0.431218	0.414942	0.391152	0.407042	0.450122	0.512107	0.584333	0.650687	0.717982	0.784079	0.811194	0.784952	0.780416	0.748132	0.707206	0.752194
	0.560561	0.565968	0.623451	0.689418	0.694836	0.713808	0.793848	0.837723	0.862008	0.875672	0.875266	0.888758	0.914336	0.897277	0.886804	0.918419	0.920381	0.879192	0.836693	0.819571	0.892295	0.977635	1	0.96403	0.87986	0.766065	0.672951	0.644498	0.653047	0.663821	0.664382	0.643603	0.638847	0.619342	0.585034	0.572737	0.577032	0.676517	0.789101	0.776747	0.711153	0.674816	0.636531	0.565517	0.503697	0.497434	0.514348	0.499843	0.498899
	0.877341	0.846286	0.760035	0.76098	0.758678	0.780081	0.807515	0.814722	0.82262	0.784409	0.829447	0.897314	0.899175	0.926689	0.948355	0.902504	0.89205	0.845315	0.812897	0.866308	0.939718	0.983401	1	0.982713	0.943683	0.89539	0.811667	0.758832	0.702702	0.715728	0.776838	0.730546	0.709683	0.770912	0.802926	0.781539	0.764082	0.753449	0.752393	0.751147	0.658696	0.626549	0.744741	0.78392	0.743383	0.754551	0.757538	0.826038	0.88627
	0.679053	0.735466	0.71952	0.657265	0.684431	0.727188	0.683712	0.652621	0.713904	0.735888	0.715788	0.796219	0.814966	0.778844	0.831158	0.847006	0.819629	0.81589	0.872045	0.932246	0.886401	0.94062	1	0.958212	0.815614	0.580151	0.535127	0.667668	0.729498	0.666913	0.622337	0.654504	0.676594	0.63964	0.564624	0.602102	0.682727	0.619091	0.509705	0.57652	0.696055	0.677304	0.582526	0.518832	0.534698	0.54875	0.63237	0.680096	0.61655
	0.377455	0.37456	0.397739	0.409905	0.428846	0.463344	0.436672	0.368231	0.325324	0.312551	0.298602	0.302365	0.364471	0.440453	0.500704	0.585852	0.652515	0.675458	0.684532	0.689634	0.742046	0.875	1	0.922523	0.713534	0.570256	0.465901	0.350009	0.25847	0.206983	0.169702	0.161447	0.199616	0.237258	0.234234	0.230034	0.234324	0.228805	0.24821	0.34178	0.431442	0.435939	0.426365	0.492425	0.611661	0.635472	0.586509	0.517162	0.44627
	0.55992	0.649436	0.785233	0.875623	0.870368	0.892687	0.841356	0.843926	0.923604	0.923499	0.886699	0.836464	0.796158	0.775669	0.748512	0.674772	0.589448	0.531531	0.584301	0.697568	0.797171	0.924155	1	0.983388	0.925278	0.84056	0.750418	0.672266	0.559331	0.417107	0.381647	0.449689	0.539091	0.675911	0.755512	0.739541	0.741503	0.786294	0.825929	0.877357	0.824888	0.722808	0.665153	0.58896	0.510067	0.413896	0.377037	0.370838	0.373188
	0.529008	0.505994	0.450603	0.406831	0.471069	0.593408	0.64161	0.585749	0.520592	0.520052	0.53083	0.523936	0.58021	0.670507	0.674669	0.765082	0.936752	0.999733	0.965954	0.885231	0.827842	0.888248	1	0.930315	0.736575	0.604692	0.550867	0.514063	0.510111	0.525214	0.541752	0.546997	0.554374	0.584313	0.586857	0.568511	0.637518	0.721413	0.760122	0.738575	0.668361	0.614967	0.60881	0.670224	0.691932	0.641505	0.598987	0.571238	0.510496
	0.964105	0.943837	0.919541	0.876099	0.867426	0.89481	0.869784	0.808884	0.786351	0.740764	0.698903	0.700465	0.702807	0.712056	0.738869	0.785865	0.826647	0.843097	0.84032	0.853971	0.889797	0.94056	1	0.992701	0.924431	0.863437	0.829637	0.837579	0.909626	0.933536	0.912935	0.920618	0.905471	0.908525	0.900695	0.855819	0.794872	0.754088	0.764965	0.757292	0.730857	0.768633	0.798177	0.794737	0.825691	0.830575	0.852994	0.91715	0.968264
	0.695008	0.636482	0.642744	0.685525	0.771851	0.848601	0.833324	0.799586	0.823156	0.879657	0.905047	0.875262	0.854526	0.808218	0.734076	0.70729	0.689593	0.679168	0.672386	0.774004	0.891126	0.959968	1	0.924767	0.827682	0.761234	0.757949	0.824002	0.882182	0.848906	0.800794	0.806196	0.787934	0.798368	0.806069	0.784329	0.796396	0.775643	0.764823	0.810046	0.814957	0.845269	0.855531	0.78752	0.758786	0.747758	0.753695	0.768045	0.78049
	0.751733	0.73408	0.764202	0.857539	0.924553	0.913693	0.895269	0.919845	0.940689	0.914584	0.861114	0.879903	0.90269	0.938921	0.973509	0.922361	0.879239	0.929196	0.980457	0.976361	0.978952	0.994647	1	0.932597	0.882215	0.851892	0.849442	0.878265	0.874889	0.905073	0.910206	0.858648	0.804841	0.824972	0.814772	0.781571	0.79431	0.760293	0.740333	0.773821	0.752043	0.713888	0.74552	0.764059	0.789784	0.838388	0.853252	0.857125	0.855977
	0.610217	0.649097	0.60768	0.583054	0.544581	0.515193	0.470698	0.355063	0.372833	0.427107	0.390374	0.413933	0.432142	0.43433	0.431053	0.474223	0.589089	0.676545	0.694843	0.711341	0.844405	0.979373	1	0.925601	0.852399	0.800946	0.760252	0.817982	0.853558	0.782449	0.686518	0.643527	0.648472	0.662192	0.674055	0.704071	0.649673	0.563581	0.538178	0.510224	0.506107	0.544338	0.545141	0.510178	0.471986	0.449749	0.43991	0.444003	0.503425
	0.633722	0.599049	0.570123	0.58285	0.587173	0.607662	0.677625	0.755237	0.790869	0.811006	0.850195	0.860337	0.902359	0.922087	0.902053	0.909252	0.918615	0.927721	0.89945	0.866498	0.921521	0.998698	1	0.953128	0.809628	0.577019	0.386774	0.248888	0.213926	0.241613	0.280874	0.333693	0.350197	0.347931	0.38006	0.466741	0.516302	0.523702	0.539685	0.522776	0.490862	0.476434	0.485418	0.500104	0.503006	0.504612	0.534676	0.608776	0.651436
	0.737145	0.716632	0.694529	0.67831	0.714054	0.773305	0.79884	0.824811	0.863733	0.889839	0.889239	0.939833	0.979594	0.992918	0.96601	0.902276	0.912434	0.919941	0.908275	0.937148	0.978224	0.997893	1	0.985546	0.899358	0.772819	0.673508	0.603424	0.556897	0.563245	0.604036	0.598298	0.610761	0.663813	0.664237	0.657807	0.697889	0.717765	0.733806	0.711749	0.671684	0.67489	0.676056	0.667139	0.651708	0.654538	0.649059	0.63544	0.690965
	0.459609	0.460148	0.480375	0.450721	0.42434	0.405587	0.388454	0.45617	0.538545	0.523376	0.510683	0.529215	0.557083	0.550098	0.56355	0.636401	0.691047	0.746669	0.855539	0.852093	0.817367	0.900367	1	0.975565	0.863626	0.773514	0.68559	0.611378	0.552035	0.501848	0.432568	0.443419	0.533535	0.574637	0.552389	0.553574	0.53386	0.507994	0.545052	0.569613	0.563357	0.528424	0.53092	0.498642	0.448293	0.456485	0.456419	0.455117	0.490515
	0.391942	0.386976	0.380265	0.369985	0.388783	0.40092	0.405117	0.424319	0.458121	0.485758	0.506393	0.531397	0.560643	0.602218	0.674207	0.742064	0.781911	0.813777	0.879141	0.934098	0.955519	0.987287	1	0.936592	0.789514	0.638202	0.515701	0.449972	0.427482	0.419263	0.40965	0.400499	0.408198	0.415203	0.409897	0.396414	0.405543	0.38233	0.372522	0.379715	0.365889	0.388214	0.404096	0.395823	0.376711	0.377313	0.41312	0.419409	0.40587
	0.815996	0.832224	0.870457	0.865477	0.868139	0.841038	0.788251	0.765835	0.771723	0.863644	0.865698	0.788649	0.800868	0.717707	0.717555	0.892887	0.954482	0.945735	0.974652	0.997687	0.964049	0.98321	1	0.93128	0.863758	0.796767	0.791355	0.810062	0.757084	0.753424	0.774826	0.777219	0.779836	0.825865	0.813659	0.776888	0.818378	0.811965	0.767364	0.800643	0.881188	0.906167	0.88722	0.8262	0.849484	0.861842	0.880875	0.874815	0.814873
	0.540638	0.504551	0.589183	0.622352	0.618651	0.608528	0.649694	0.747528	0.741205	0.727257	0.779045	0.85271	0.913714	0.907109	0.90117	0.971586	0.984229	0.881244	0.850426	0.862854	0.84164	0.90885	1	0.975194	0.856852	0.740849	0.693357	0.65077	0.624406	0.6169	0.599314	0.655451	0.77322	0.80101	0.757512	0.739038	0.727348	0.722077	0.73086	0.729668	0.70958	0.703758	0.699081	0.63997	0.606012	0.698131	0.680857	0.561805	0.553244
	0.73765	0.756711	0.758471	0.82464	0.864145	0.867361	0.853856	0.848432	0.865209	0.861116	0.886439	0.932849	0.975676	0.94354	0.85821	0.832413	0.836031	0.836248	0.838739	0.816023	0.777813	0.824718	0.921275	1	0.993787	0.891394	0.826099	0.811925	0.822255	0.859572	0.898553	0.907637	0.945884	0.938263	0.857705	0.80962	0.767004	0.701174	0.653144	0.640033	0.617443	0.583683	0.536819	0.494258	0.471717	0.482632	0.51448	0.574909	0.644236
	0.63962	0.641973	0.612532	0.539889	0.469881	0.497117	0.475256	0.467336	0.51832	0.549341	0.582316	0.612871	0.644084	0.678454	0.653603	0.607714	0.605938	0.606392	0.657064	0.790621	0.89275	0.935115	0.972329	1	0.934789	0.771326	0.695225	0.686059	0.647789	0.566618	0.456458	0.419144	0.450777	0.487742	0.516686	0.546734	0.591034	0.638989	0.665095	0.673934	0.705277	0.697659	0.659889	0.679596	0.695904	0.696561	0.683128	0.638001	0.598785
	0.790652	0.612877	0.612833	0.713488	0.731483	0.753504	0.805697	0.812228	0.787471	0.700057	0.589251	0.541747	0.537328	0.508335	0.536624	0.66159	0.718417	0.654839	0.620912	0.66846	0.777611	0.858476	0.924264	1	0.932087	0.800733	0.769387	0.871563	0.90978	0.822746	0.775681	0.731396	0.692276	0.727563	0.799602	0.778191	0.697704	0.714183	0.740359	0.763626	0.846881	0.875044	0.899582	0.931131	0.922499	0.845859	0.779893	0.809508	0.879377
	0.704441	0.652115	0.550524	0.571192	0.63152	0.646128	0.690721	0.774972	0.727541	0.671401	0.739582	0.833979	0.866879	0.797932	0.76595	0.803914	0.880075	0.918523	0.876824	0.884208	0.964883	0.971831	0.950352	1	0.993947	0.845648	0.693007	0.595805	0.526945	0.54314	0.607207	0.623344	0.594896	0.570083	0.558286	0.561556	0.604645	0.624416	0.566772	0.537454	0.593986	0.671468	0.774363	0.767799	0.752059	0.801605	0.704589	0.60331	0.643797
	0.619529	0.655328	0.682136	0.711191	0.703434	0.674522	0.675923	0.668404	0.631927	0.564992	0.538972	0.574001	0.614851	0.642408	0.645074	0.651424	0.64628	0.613695	0.599539	0.683042	0.737849	0.792369	0.934061	1	0.972606	0.921462	0.907243	0.854262	0.807534	0.858061	0.879997	0.854332	0.854789	0.820154	0.785727	0.770353	0.729879	0.723384	0.740892	0.757086	0.716763	0.705161	0.748938	0.693327	0.632689	0.659065	0.688272	0.707879	0.692207
	0.768469	0.730367	0.736798	0.644567	0.601735	0.565761	0.512927	0.446651	0.453236	0.494083	0.454382	0.46625	0.583664	0.676712	0.713331	0.817835	0.884645	0.877325	0.830585	0.851185	0.949903	0.976422	0.987562	1	0.98475	0.950517	0.895652	0.797932	0.752528	0.760881	0.738415	0.749534	0.765967	0.786744	0.823943	0.856337	0.838356	0.807005	0.836231	0.909396	0.922991	0.873587	0.899537	0.947512	0.928797	0.925076	0.906902	0.89217	0.906253
	0.592791	0.478771	0.448328	0.527586	0.576661	0.633647	0.704288	0.718588	0.736443	0.790185	0.813586	0.822236	0.836998	0.762352	0.686396	0.671006	0.637839	0.607625	0.644644	0.701173	0.780864	0.889276	0.94276	1	0.999275	0.935506	0.872625	0.794612	0.707506	0.645894	0.657556	0.646075	0.64343	0.662441	0.650742	0.652879	0.655518	0.709655	0.722397	0.630318	0.584469	0.58239	0.571324	0.596605	0.597572	0.565771	0.589609	0.590897	0.613056
	0.572402	0.621799	0.690737	0.778375	0.837247	0.859439	0.850931	0.821063	0.812534	0.782007	0.696233	0.685432	0.724784	0.769838	0.837803	0.898447	0.945855	0.994103	0.99138	0.922411	0.933627	0.962249	0.979668	1	0.963755	0.918445	0.916103	0.913824	0.921361	0.952885	0.942924	0.848503	0.811054	0.798018	0.720756	0.692525	0.674414	0.648709	0.616012	0.525584	0.477063	0.521839	0.500947	0.49527	0.595769	0.655293	0.617782	0.562367	0.558599
	0.635441	0.667853	0.754729	0.796428	0.751407	0.64791	0.602209	0.517366	0.490176	0.535063	0.587686	0.628175	0.615318	0.623452	0.702661	0.754207	0.757822	0.763588	0.773741	0.830137	0.909239	0.934311	0.984485	1	0.930906	0.824849	0.72191	0.73043	0.770793	0.785386	0.729259	0.623067	0.591173	0.610396	0.56567	0.551721	0.592996	0.534148	0.467571	0.541559	0.621615	0.604002	0.537667	0.494308	0.530856	0.548888	0.562875	0.573607	0.582667
	0.715874	0.731744	0.705099	0.654476	0.669973	0.723968	0.794886	0.827403	0.831341	0.81622	0.821735	0.841904	0.84613	0.894783	0.925171	0.888618	0.868164	0.854513	0.819279	0.796601	0.718897	0.72621	0.883241	1	0.90374	0.807827	0.806462	0.719762	0.665041	0.636583	0.624543	0.67028	0.67563	0.641692	0.673869	0.788549	0.726941	0.628129	0.693487	0.711922	0.721984	0.703666	0.642216	0.653761	0.672804	0.667695	0.702889	0.721512	0.689648
	0.412703	0.383372	0.386868	0.364451	0.322818	0.285352	0.297956	0.288147	0.253193	0.247317	0.25173	0.26896	0.310233	0.438318	0.53618	0.509228	0.485616	0.506772	0.489695	0.462787	0.583353	0.807746	0.997081	1	0.825028	0.681538	0.672994	0.725373	0.689846	0.647424	0.670378	0.674987	0.66037	0.600459	0.516461	0.466964	0.408594	0.362401	0.336473	0.302899	0.296155	0.377676	0.428586	0.393116	0.384554	0.415307	0.502816	0.561824	0.541129
	0.829213	0.720112	0.591843	0.491078	0.403313	0.404063	0.446418	0.467219	0.447087	0.357032	0.303007	0.257404	0.196416	0.152079	0.112527	0.108611	0.11079	0.12605	0.145828	0.206983	0.28741	0.449277	0.79835	1	0.958003	0.826507	0.703185	0.635206	0.575098	0.517668	0.476453	0.499743	0.537349	0.516826	0.531129	0.508424	0.513253	0.555945	0.555495	0.496802	0.383447	0.443059	0.594989	0.671686	0.72791	0.797379	0.862289	0.907522	0.903835
	0.441501	0.392245	0.380976	0.40611	0.398055	0.431103	0.502449	0.538084	0.569482	0.534613	0.513512	0.566548	0.615227	0.610321	0.582853	0.568482	0.583902	0.610638	0.653878	0.676983	0.642505	0.685041	0.854582	1	0.980863	0.88504	0.848575	0.838225	0.81488	0.791195	0.73195	0.667286	0.641363	0.603387	0.560302	0.537894	0.523906	0.489038	0.454817	0.441638	0.4304	0.414882	0.408189	0.422384	0.440504	0.462993	0.530591	0.579704	0.57521
	0.687576	0.762978	0.810442	0.810817	0.828718	0.859322	0.853164	0.838794	0.798887	0.761374	0.746591	0.709182	0.685817	0.72451	0.74395	0.719545	0.731481	0.750561	0.782137	0.871951	0.933387	0.956229	0.989079	1	0.944403	0.876161	0.83823	0.814772	0.786395	0.79285	0.854221	0.862013	0.869761	0.869444	0.820949	0.806967	0.798537	0.778012	0.793621	0.855053	0.877333	0.84909	0.802244	0.707869	0.682824	0.733425	0.715664	0.658822	0.616935
	0.828853	0.862164	0.834007	0.818761	0.779435	0.75205	0.763494	0.750257	0.737023	0.724454	0.707547	0.673464	0.701885	0.79936	0.845298	0.899085	0.955263	0.912452	0.875852	0.87036	0.883167	0.900644	0.946375	1	0.967482	0.85272	0.741742	0.690963	0.706724	0.739151	0.746045	0.759652	0.793136	0.832826	0.831288	0.774788	0.770316	0.82718	0.876537	0.882461	0.841335	0.750906	0.653185	0.631318	0.592815	0.543495	0.558284	0.609733	0.683272
	0.677558	0.656997	0.628822	0.616974	0.649064	0.703078	0.714656	0.752129	0.796359	0.782795	0.747488	0.715246	0.707766	0.740592	0.785947	0.809112	0.826794	0.860501	0.868051	0.865874	0.867001	0.893951	0.970467	1	0.884711	0.693824	0.576234	0.533181	0.515991	0.489889	0.495766	0.52968	0.495752	0.507369	0.572569	0.588333	0.571136	0.622752	0.725352	0.755851	0.796558	0.814772	0.775284	0.730945	0.708529	0.731214	0.729263	0.713725	0.712246
	0.890274	0.916257	0.903621	0.921569	0.965018	0.926582	0.880173	0.900126	0.931037	0.897945	0.853846	0.903399	0.921185	0.889465	0.888001	0.866274	0.891366	0.92466	0.903162	0.898956	0.893718	0.900077	0.948626	1	0.957828	0.889001	0.874944	0.859887	0.854809	0.84753	0.82362	0.827462	0.843971	0.824839	0.809148	0.791875	0.802438	0.823877	0.812872	0.792196	0.867338	0.926725	0.888025	0.910188	0.916246	0.903787	0.910814	0.867205	0.840996
	0.0242898	0.0502982	0.079218	0.0868587	0.0688903	0.0454756	0.0340924	0.0306959	0.055104	0.0658749	0.0620615	0.0845547	0.0785866	0.0604352	0.0632425	0.0755811	0.128869	0.218787	0.336336	0.467336	0.595635	0.761124	0.956442	1	0.806833	0.543262	0.35867	0.262481	0.193796	0.13361	0.0839917	0.0537268	0.0357586	0.0260842	0.026887	0.0290931	0.0222314	0.0201762	0.0178234	0.00495861	0.0028375	0.00685886	0.0139547	0.017372	0.0328698	0.0551117	0.0541948	0.0440247	0.0322253
	0.767473	0.751123	0.790833	0.805354	0.816804	0.882816	0.884512	0.853499	0.842248	0.84862	0.846431	0.834479	0.830782	0.868209	0.9447	0.946278	0.909274	0.908898	0.950706	0.983923	0.934386	0.931868	0.982392	1	0.95188	0.855884	0.784711	0.724014	0.69815	0.688405	0.720332	0.779109	0.821717	0.863284	0.859075	0.806619	0.773796	0.792679	0.79814	0.79464	0.807387	0.840232	0.87446	0.843211	0.778098	0.795855	0.886073	0.896522	0.822586
	0.206763	0.187	0.200893	0.217844	0.211247	0.213738	0.215797	0.213362	0.229318	0.245229	0.244398	0.256543	0.263628	0.28522	0.31633	0.338683	0.360132	0.391592	0.47685	0.590724	0.727468	0.871398	0.975026	1	0.860374	0.632296	0.429232	0.303187	0.259542	0.233458	0.222462	0.230222	0.238041	0.23212	0.223844	0.220307	0.209393	0.186909	0.175285	0.200561	0.210395	0.201759	0.205885	0.20976	0.196764	0.216974	0.25298	0.241528	0.227711
	0.150082	0.161938	0.181328	0.198473	0.182532	0.183289	0.187154	0.184453	0.188581	0.200965	0.229988	0.246152	0.251387	0.282328	0.345486	0.438909	0.548617	0.603466	0.61596	0.699398	0.794091	0.874577	0.988068	1	0.828056	0.54643	0.305711	0.176593	0.12364	0.107135	0.118258	0.131261	0.135806	0.147881	0.147372	0.141611	0.129195	0.105669	0.1065	0.111647	0.109767	0.111417	0.110068	0.110011	0.107446	0.0966511	0.0899366	0.0925154	0.103885
	0.693966	0.704863	0.690691	0.703368	0.711021	0.690559	0.662911	0.629707	0.612687	0.641631	0.685516	0.665285	0.59466	0.544274	0.515612	0.527097	0.539567	0.567208	0.60642	0.659382	0.719921	0.819061	0.948637	1	0.98957	0.932247	0.84559	0.780066	0.730444	0.714938	0.683759	0.650686	0.649913	0.648124	0.663472	0.660346	0.681515	0.705284	0.655173	0.629293	0.66163	0.738805	0.760227	0.696169	0.67482	0.679439	0.635361	0.572883	0.572255
	0.565099	0.533192	0.517273	0.508047	0.536334	0.541758	0.523509	0.561291	0.637886	0.703411	0.793968	0.84549	0.862719	0.856841	0.802886	0.770235	0.802704	0.865659	0.900039	0.933629	0.980812	0.980287	0.986734	1	0.8923	0.685409	0.482536	0.362535	0.322999	0.333706	0.345928	0.338508	0.332122	0.354321	0.375843	0.373837	0.394353	0.415754	0.400323	0.370229	0.379052	0.431602	0.473754	0.513157	0.566493	0.628274	0.618759	0.585861	0.623983
	0.497605	0.506773	0.541173	0.563814	0.592268	0.608632	0.606755	0.617186	0.545036	0.503028	0.535778	0.496302	0.507163	0.506668	0.458986	0.492302	0.544191	0.57081	0.616156	0.655863	0.703639	0.797703	0.926623	1	0.922329	0.82368	0.77465	0.726574	0.710121	0.71484	0.781449	0.786951	0.747898	0.732875	0.676557	0.6705	0.658021	0.639464	0.61908	0.586989	0.617439	0.665877	0.67289	0.617608	0.555971	0.524695	0.519746	0.528836	0.524305
	0.836471	0.786509	0.911683	0.992415	0.894583	0.813189	0.764206	0.745709	0.758212	0.777833	0.725465	0.652539	0.700824	0.684808	0.67753	0.777828	0.81363	0.828103	0.838984	0.869054	0.900422	0.866752	0.920301	1	0.909679	0.828095	0.829442	0.834373	0.842773	0.805096	0.827194	0.873426	0.873611	0.831207	0.893873	0.94617	0.91545	0.904273	0.855267	0.829233	0.748457	0.686084	0.777528	0.884538	0.888655	0.871128	0.884679	0.904821	0.927919
	0.647713	0.693703	0.735085	0.746801	0.751571	0.829335	0.908395	0.881011	0.822959	0.757059	0.680885	0.665506	0.711649	0.749987	0.773572	0.802262	0.764811	0.693785	0.700563	0.727538	0.734046	0.747598	0.843245	0.956833	1	0.980393	0.875775	0.774563	0.764793	0.701358	0.608909	0.544817	0.476028	0.477307	0.506768	0.508219	0.486964	0.453639	0.423808	0.415657	0.426951	0.447892	0.502758	0.58954	0.583039	0.61444	0.720189	0.733654	0.699171
	0.836094	0.808834	0.754582	0.715351	0.690452	0.714575	0.883051	0.98599	0.894737	0.778414	0.740571	0.742142	0.808629	0.854423	0.831918	0.802901	0.713133	0.621762	0.587209	0.619905	0.695508	0.809565	0.866134	0.891827	1	0.975884	0.843493	0.754362	0.672527	0.618088	0.657087	0.691885	0.693568	0.720106	0.812804	0.869973	0.873465	0.895337	0.950956	0.981075	0.883448	0.82606	0.786886	0.722185	0.728234	0.744066	0.731562	0.757361	0.808549
	0.69335	0.719841	0.687971	0.607913	0.576514	0.527508	0.558702	0.638052	0.714428	0.77773	0.809828	0.904313	0.967885	0.926323	0.925897	0.968008	0.906487	0.813561	0.76345	0.7738	0.789868	0.775819	0.862335	0.956267	1	0.997882	0.926278	0.821732	0.737597	0.764008	0.778747	0.693157	0.639695	0.602153	0.601793	0.719872	0.825049	0.865962	0.79557	0.770197	0.781168	0.747059	0.74565	0.694445	0.693435	0.732656	0.68052	0.653923	0.683298
	0.729413	0.648008	0.528646	0.451827	0.418205	0.454994	0.505958	0.549544	0.577957	0.542087	0.564272	0.652604	0.696435	0.697345	0.684003	0.780058	0.846115	0.825932	0.825131	0.86934	0.918968	0.898166	0.901839	0.965513	1	0.940446	0.833729	0.826347	0.888661	0.914358	0.88452	0.804337	0.764973	0.726908	0.70132	0.656952	0.598119	0.589599	0.535552	0.519237	0.552373	0.575212	0.616816	0.588288	0.557591	0.636589	0.74735	0.743614	0.705804
	0.371241	0.288572	0.255815	0.240598	0.239161	0.265158	0.313857	0.390358	0.465932	0.515119	0.541393	0.581213	0.630748	0.674572	0.80202	0.9414	0.956283	0.913579	0.869819	0.821067	0.832819	0.9003	0.925247	0.960313	1	0.945949	0.839721	0.778902	0.799374	0.843097	0.854486	0.899987	0.948077	0.9203	0.836893	0.736158	0.669061	0.621571	0.614905	0.615485	0.584743	0.549776	0.506125	0.474757	0.474168	0.496587	0.498266	0.444161	0.408944
	0.665374	0.662605	0.743652	0.733578	0.651155	0.574881	0.556942	0.618051	0.711169	0.700565	0.58748	0.5603	0.629935	0.68158	0.674308	0.685257	0.730206	0.748582	0.745208	0.794048	0.881375	0.957535	0.979505	0.98683	1	0.997515	0.978492	0.887388	0.810665	0.667199	0.498531	0.479866	0.475646	0.456521	0.46755	0.469215	0.526902	0.724489	0.908441	0.977747	0.992407	0.914241	0.86067	0.813175	0.740471	0.75022	0.786108	0.82543	0.79166
	0.771745	0.674496	0.671154	0.6469	0.576456	0.542121	0.481194	0.461307	0.465716	0.451846	0.422466	0.424028	0.547636	0.637622	0.625485	0.651234	0.706711	0.796076	0.841054	0.81522	0.840473	0.907706	0.931489	0.977064	1	0.913998	0.82693	0.765007	0.695166	0.699341	0.738923	0.705932	0.683851	0.698179	0.712951	0.729328	0.745585	0.721464	0.731386	0.799895	0.811384	0.731591	0.6467	0.667541	0.784511	0.927359	0.963291	0.928097	0.898051
	0.712061	0.633884	0.542537	0.528493	0.559233	0.5747	0.589112	0.600129	0.585471	0.577475	0.632979	0.684713	0.681656	0.7454	0.765767	0.777004	0.855188	0.856086	0.849011	0.836043	0.871498	0.900759	0.921424	0.981299	1	0.952591	0.833271	0.775357	0.711594	0.63533	0.588222	0.52337	0.527903	0.598786	0.666755	0.71448	0.700117	0.659359	0.685463	0.636533	0.574121	0.610771	0.690005	0.754587	0.647825	0.553925	0.572034	0.572735	0.613294
	0.710078	0.711524	0.730021	0.806099	0.870301	0.868944	0.841259	0.873455	0.897188	0.943789	0.915804	0.755087	0.753955	0.810865	0.779855	0.708304	0.646578	0.655783	0.64371	0.620178	0.659896	0.716057	0.754835	0.889042	1	0.955508	0.849198	0.719491	0.683993	0.736831	0.827048	0.809932	0.69692	0.669611	0.641219	0.627115	0.595861	0.529647	0.492572	0.460951	0.470567	0.47002	0.446643	0.488487	0.557605	0.580348	0.551826	0.555963	0.601754
	0.498367	0.508113	0.462619	0.469978	0.52032	0.600532	0.687742	0.674213	0.584401	0.56775	0.603957	0.597778	0.641364	0.727401	0.740769	0.686215	0.56659	0.435524	0.328625	0.308437	0.360812	0.433691	0.628234	0.901869	1	0.971574	0.930412	0.773978	0.615426	0.55745	0.537857	0.518589	0.527536	0.582147	0.672316	0.656888	0.568735	0.536157	0.558237	0.6573	0.706165	0.711021	0.691892	0.706796	0.791199	0.878316	0.86181	0.742453	0.593014
	0.268768	0.309011	0.314183	0.370279	0.422241	0.471198	0.492341	0.492555	0.454352	0.442648	0.462302	0.451298	0.450217	0.504441	0.579273	0.609139	0.673914	0.650116	0.539166	0.500178	0.57597	0.72315	0.854104	0.936721	1	0.967707	0.933659	0.915362	0.816745	0.751953	0.690179	0.624312	0.588975	0.486664	0.422833	0.488061	0.530559	0.547994	0.535268	0.480281	0.487908	0.456619	0.433077	0.420701	0.373465	0.406146	0.437719	0.37228	0.282974
	0.671477	0.609603	0.576622	0.529638	0.488399	0.44058	0.404879	0.407723	0.411868	0.369879	0.33685	0.444698	0.561791	0.55718	0.55481	0.657521	0.784304	0.818097	0.734328	0.675161	0.698379	0.675414	0.753873	0.919093	1	0.957272	0.916384	0.887321	0.889327	0.872358	0.769901	0.724157	0.710984	0.668126	0.590089	0.544417	0.489499	0.566609	0.727919	0.789869	0.853375	0.859991	0.835102	0.836782	0.819312	0.819661	0.812142	0.800711	0.805129
	0.640621	0.685053	0.647549	0.645299	0.663024	0.622153	0.565613	0.497737	0.499799	0.485462	0.431041	0.433118	0.483835	0.540772	0.579516	0.618767	0.669898	0.721042	0.733584	0.798762	0.879692	0.875622	0.890556	0.979788	1	0.957321	0.910943	0.839862	0.715704	0.710377	0.787719	0.742276	0.667608	0.61084	0.564725	0.511249	0.485988	0.489615	0.50624	0.545563	0.525821	0.4556	0.424488	0.457942	0.490551	0.518224	0.491108	0.526973	0.584154
	0.923805	0.942742	0.972427	0.981514	0.948266	0.895004	0.847992	0.84045	0.866092	0.889427	0.91667	0.904932	0.906737	0.881185	0.835785	0.832483	0.840409	0.869854	0.935482	0.905114	0.864773	0.87064	0.872401	0.956545	1	0.937968	0.852671	0.86915	0.863988	0.812407	0.857789	0.896848	0.836333	0.832136	0.807661	0.793424	0.856613	0.85665	0.866074	0.893471	0.904341	0.917474	0.919825	0.941077	0.945244	0.870864	0.876787	0.908636	0.90041
	0.86742	0.916037	0.986368	0.992514	0.944516	0.912501	0.903306	0.870434	0.819572	0.800192	0.859237	0.916224	0.90671	0.86532	0.87347	0.881631	0.848521	0.845678	0.893331	0.984924	0.964382	0.948256	0.944402	0.945729	1	0.930921	0.886775	0.916455	0.88551	0.885817	0.983282	0.994926	0.965326	0.969812	0.911109	0.873736	0.872462	0.886462	0.916826	0.944937	0.937844	0.921262	0.926156	0.923356	0.901932	0.872235	0.847042	0.812333	0.791088
	0.718724	0.706179	0.725486	0.738493	0.710452	0.643505	0.654269	0.721029	0.765354	0.798891	0.749839	0.689972	0.737535	0.799251	0.837936	0.829297	0.726552	0.696452	0.734019	0.769866	0.794395	0.8799	0.956182	0.999873	1	0.912425	0.882662	0.858944	0.873009	0.876242	0.812479	0.774927	0.747045	0.755036	0.744225	0.709247	0.730728	0.743697	0.767936	0.808933	0.829264	0.811249	0.751739	0.738372	0.775282	0.746084	0.680873	0.691359	0.73807
	0.871566	0.903097	0.963821	0.94661	0.911645	0.839432	0.800364	0.782694	0.801672	0.804752	0.804756	0.837589	0.856441	0.901109	0.924678	0.90575	0.893798	0.947869	0.973661	0.95084	0.925486	0.892711	0.904943	0.96061	1	0.955367	0.908399	0.907563	0.916967	0.944183	0.952737	0.91112	0.919454	0.913373	0.832588	0.83231	0.891146	0.924792	0.909456	0.872781	0.84148	0.850751	0.906561	0.872207	0.813412	0.783749	0.826032	0.851631	0.843008
	0.366792	0.337065	0.336526	0.359249	0.392007	0.41098	0.373084	0.347864	0.389031	0.391151	0.343498	0.340765	0.354441	0.362823	0.397928	0.417178	0.435404	0.507036	0.586562	0.655741	0.723203	0.802935	0.903468	0.989695	1	0.920371	0.79736	0.654782	0.538532	0.457851	0.377212	0.326407	0.308094	0.304849	0.301619	0.30006	0.309111	0.263975	0.273024	0.337767	0.371065	0.37911	0.36475	0.373502	0.355478	0.342687	0.391502	0.425607	0.424506
	0.528037	0.54646	0.553448	0.547286	0.526466	0.512363	0.525836	0.536681	0.557187	0.565992	0.549685	0.537576	0.505377	0.485457	0.520891	0.567284	0.60848	0.642618	0.659923	0.668613	0.661458	0.683995	0.79051	0.894867	0.950952	1	0.990617	0.952984	0.956346	0.942956	0.891379	0.857165	0.826047	0.780499	0.76852	0.742419	0.712729	0.692144	0.676215	0.667064	0.632558	0.606208	0.606186	0.612865	0.600815	0.594136	0.587021	0.560116	0.533748
	0.441265	0.391658	0.387243	0.477751	0.599642	0.690503	0.648106	0.525605	0.534218	0.579741	0.512655	0.477525	0.499758	0.498416	0.519574	0.538231	0.607052	0.693348	0.71967	0.71981	0.766724	0.823795	0.861292	0.915449	0.969504	1	0.960098	0.8613	0.756843	0.726114	0.713819	0.67511	0.656917	0.700411	0.733216	0.689786	0.659991	0.637405	0.604213	0.575635	0.509929	0.439806	0.422191	0.412787	0.402466	0.403111	0.451775	0.456237	0.429893
	0.633191	0.65479	0.720429	0.683769	0.617784	0.616282	0.589063	0.608538	0.578103	0.582367	0.616945	0.656977	0.658879	0.669597	0.73008	0.793497	0.813154	0.800024	0.870107	0.849145	0.768102	0.708502	0.719739	0.837413	0.971018	1	0.942218	0.880097	0.842778	0.86813	0.879073	0.859093	0.864401	0.850224	0.853635	0.796351	0.757474	0.835152	0.779513	0.69422	0.685884	0.621806	0.540242	0.556214	0.620855	0.645495	0.754925	0.76106	0.738179
	0.404368	0.478988	0.562951	0.565605	0.541226	0.589862	0.66271	0.695582	0.693198	0.699483	0.729786	0.832559	0.927121	0.927397	0.916563	0.934125	0.931188	0.882955	0.861348	0.867275	0.764306	0.648349	0.604502	0.683241	0.894659	1	0.962548	0.902204	0.864899	0.831468	0.748417	0.684855	0.673638	0.668318	0.689847	0.747311	0.708635	0.632266	0.595996	0.520014	0.4287	0.377381	0.354928	0.340159	0.343055	0.330244	0.308377	0.341954	0.382802
	0.2105	0.177771	0.170362	0.215967	0.223883	0.175463	0.154156	0.17757	0.211786	0.229445	0.260166	0.283045	0.247134	0.250758	0.298415	0.335264	0.373633	0.379953	0.355874	0.360046	0.424409	0.559018	0.749052	0.89969	0.973977	1	0.937181	0.887874	0.84673	0.80931	0.758818	0.643958	0.539679	0.455061	0.399096	0.372249	0.321738	0.309935	0.328603	0.348479	0.381766	0.397661	0.373334	0.322964	0.270884	0.21009	0.219445	0.211252	0.184462
	0.583452	0.601846	0.618474	0.60642	0.595794	0.630328	0.673862	0.626935	0.523251	0.512174	0.51817	0.475324	0.499604	0.478636	0.43539	0.522262	0.604658	0.551443	0.556084	0.668778	0.747945	0.765663	0.792145	0.866081	0.972424	1	0.902332	0.806364	0.748223	0.725614	0.690965	0.634975	0.587361	0.592195	0.667651	0.710417	0.715983	0.741497	0.723982	0.666717	0.664182	0.688393	0.670608	0.679111	0.714322	0.730627	0.740103	0.698795	0.614871
	0.442476	0.421692	0.455443	0.527925	0.597703	0.628757	0.563999	0.497235	0.493111	0.467751	0.474163	0.531629	0.51587	0.515855	0.523864	0.476816	0.440293	0.445053	0.447349	0.437628	0.43723	0.510674	0.607129	0.736722	0.937484	1	0.969592	0.89637	0.89702	0.95923	0.925651	0.82264	0.691552	0.640047	0.640021	0.591017	0.576328	0.652308	0.721629	0.764923	0.639977	0.549665	0.557324	0.517713	0.509584	0.524208	0.571004	0.571692	0.529827
	0.510055	0.458773	0.502606	0.618733	0.669045	0.635334	0.667793	0.748207	0.767792	0.747766	0.729095	0.731843	0.767606	0.810001	0.80128	0.841021	0.905447	0.917462	0.908781	0.88961	0.921881	0.943373	0.907678	0.892479	0.943016	1	0.968254	0.908159	0.813776	0.681833	0.551179	0.487771	0.563455	0.612065	0.543756	0.534597	0.522764	0.491736	0.509647	0.510433	0.572087	0.612167	0.649068	0.700433	0.730852	0.687101	0.618586	0.617056	0.59652
	0.855336	0.867067	0.949914	0.899705	0.773106	0.739974	0.736336	0.651785	0.548952	0.458492	0.415209	0.447499	0.465474	0.446689	0.405945	0.400864	0.435365	0.480159	0.455375	0.443613	0.508549	0.62887	0.795809	0.901092	0.9698	1	0.956747	0.879001	0.779313	0.674203	0.581006	0.495022	0.478005	0.48395	0.428879	0.430044	0.434247	0.435673	0.506664	0.580754	0.668337	0.74811	0.745598	0.744227	0.832352	0.891173	0.895484	0.891934	0.87451
	0.831577	0.758827	0.745346	0.7481	0.753671	0.722347	0.702505	0.68687	0.663918	0.698808	0.703369	0.642327	0.682149	0.732835	0.708128	0.715084	0.780589	0.798975	0.76236	0.76297	0.820245	0.859025	0.847385	0.852564	0.930531	1	0.988857	0.979035	0.937606	0.825448	0.816718	0.880033	0.877669	0.879266	0.88161	0.902556	0.853203	0.828586	0.870813	0.811281	0.767042	0.725922	0.762435	0.82182	0.870625	0.937072	0.950208	0.966289	0.951679
	0.582795	0.704296	0.799902	0.862138	0.796761	0.702016	0.750699	0.842637	0.917175	0.948048	0.954444	0.945071	0.951229	0.975759	0.948162	0.902686	0.841903	0.741906	0.659845	0.608456	0.604461	0.67013	0.715918	0.779768	0.914366	1	0.996162	0.965899	0.916808	0.853606	0.773105	0.737342	0.755962	0.720293	0.684511	0.719568	0.742199	0.666996	0.595107	0.582457	0.604405	0.62887	0.651371	0.608552	0.504868	0.430804	0.459466	0.516038	0.469846
	0.446374	0.450548	0.380273	0.358511	0.342417	0.366546	0.390111	0.395216	0.406165	0.378781	0.31454	0.30815	0.349543	0.341339	0.343837	0.364846	0.34262	0.319629	0.297643	0.303951	0.440765	0.534429	0.606509	0.771829	0.913435	1	0.980497	0.905654	0.823339	0.765647	0.747583	0.72879	0.668813	0.586269	0.571374	0.590003	0.617837	0.590352	0.530026	0.51845	0.522506	0.510716	0.501641	0.533763	0.520497	0.476224	0.504911	0.517439	0.466618
	0.260436	0.241036	0.243585	0.205365	0.125809	0.0987374	0.114807	0.124866	0.140588	0.0712493	0.00546245	-0.0313196	-0.0794001	-0.0619149	0.00879452	0.0439247	0.0133354	0.00107026	-0.0122815	-0.00470381	0.0418174	0.125423	0.283287	0.563338	0.909827	1	0.855971	0.691143	0.524898	0.485619	0.515482	0.543367	0.53536	0.46	0.410155	0.364982	0.398134	0.494979	0.6177	0.694788	0.609982	0.522611	0.578365	0.751466	0.848297	0.774215	0.631083	0.537636	0.475586
	0.423066	0.527297	0.666094	0.750451	0.814349	0.827334	0.781815	0.739225	0.892936	0.928255	0.784791	0.70869	0.599314	0.497074	0.489937	0.47299	0.422788	0.422465	0.465769	0.497211	0.500174	0.437315	0.413582	0.599055	0.897072	1	0.913892	0.855386	0.8452	0.825011	0.871923	0.973222	0.980556	0.938112	0.908309	0.806762	0.679553	0.693935	0.783315	0.817755	0.77524	0.702453	0.640113	0.570405	0.547866	0.555436	0.588068	0.624993	0.57368
	0.709211	0.693709	0.682287	0.693827	0.725045	0.757649	0.761278	0.747569	0.793816	0.831376	0.77564	0.727692	0.722774	0.705918	0.680881	0.691717	0.691658	0.684922	0.718123	0.745625	0.7711	0.796703	0.808906	0.855797	0.946193	1	0.929131	0.827483	0.784339	0.77689	0.790411	0.794893	0.789341	0.752528	0.702059	0.680375	0.682046	0.714369	0.703858	0.677136	0.678498	0.687165	0.718093	0.745481	0.73334	0.739818	0.771257	0.747374	0.717934
	0.780966	0.797147	0.774682	0.7218	0.741453	0.775043	0.793778	0.787311	0.747813	0.804922	0.807008	0.708956	0.698002	0.765015	0.79165	0.796695	0.805817	0.794765	0.786125	0.809419	0.822132	0.815187	0.823603	0.856759	0.940981	1	0.947054	0.859217	0.807909	0.808268	0.805329	0.739785	0.746003	0.796958	0.784786	0.741217	0.739724	0.754332	0.723234	0.701739	0.707003	0.720777	0.743701	0.764554	0.776365	0.760908	0.750011	0.794291	0.828639
	0.897714	0.893498	0.869963	0.868108	0.889679	0.910204	0.905553	0.868643	0.848814	0.853885	0.887323	0.900245	0.85793	0.826701	0.842482	0.842246	0.851347	0.846812	0.843483	0.875005	0.896088	0.913989	0.925153	0.948509	0.978003	1	0.971735	0.97147	0.972381	0.914483	0.875781	0.851664	0.836117	0.792765	0.74743	0.743549	0.785269	0.83999	0.841213	0.862233	0.900883	0.878114	0.866461	0.862073	0.866911	0.88172	0.864395	0.888152	0.92646
	0.789532	0.82684	0.888001	0.90935	0.891459	0.856441	0.821017	0.813912	0.825263	0.861947	0.8631	0.86415	0.855014	0.822158	0.804925	0.830778	0.863826	0.853786	0.88675	0.94818	0.957593	0.956587	0.979366	0.994511	0.998209	1	0.989371	0.957294	0.899948	0.849817	0.803463	0.764873	0.7538	0.743907	0.74545	0.753175	0.74037	0.750582	0.759765	0.768654	0.802918	0.807417	0.79313	0.80303	0.839463	0.854813	0.845792	0.85422	0.810844
	0.773619	0.719845	0.618411	0.604973	0.615938	0.646663	0.742192	0.795103	0.746594	0.710428	0.733689	0.775617	0.758022	0.705936	0.710063	0.726136	0.678198	0.685088	0.698297	0.703767	0.710224	0.730602	0.791872	0.78339	0.85136	1	0.997954	0.8942	0.768251	0.632154	0.601336	0.638916	0.650901	0.661776	0.694279	0.701709	0.68214	0.71196	0.7415	0.738985	0.711547	0.692728	0.743451	0.783779	0.787965	0.767913	0.743194	0.768128	0.760227
	0.932694	0.877308	0.872401	0.839679	0.792042	0.829968	0.875663	0.919135	0.881672	0.84627	0.856473	0.867335	0.862024	0.799397	0.770893	0.820354	0.815598	0.808539	0.869019	0.911945	0.920268	0.845106	0.825163	0.87	0.944331	1	0.977885	0.953705	0.970591	0.959586	0.908509	0.878148	0.896873	0.947918	0.950298	0.933943	0.874722	0.801414	0.806388	0.833294	0.837464	0.823504	0.82052	0.813176	0.835228	0.899117	0.943312	0.96439	0.942998
	0.913376	0.883745	0.911136	0.854537	0.76477	0.736328	0.762858	0.814221	0.843004	0.852543	0.878884	0.864657	0.832678	0.817072	0.792162	0.815651	0.846565	0.836422	0.850508	0.824264	0.793402	0.807371	0.833427	0.923398	0.997863	1	0.962157	0.917166	0.91705	0.913895	0.933345	0.966128	0.903783	0.816025	0.789018	0.801943	0.859843	0.907546	0.902976	0.898074	0.845963	0.795463	0.800581	0.837328	0.858572	0.818237	0.781417	0.806477	0.854831
	0.693125	0.775108	0.778066	0.759486	0.781056	0.743186	0.74607	0.766246	0.721876	0.690093	0.753146	0.831454	0.814059	0.721067	0.723747	0.772062	0.753	0.751565	0.770001	0.809158	0.862191	0.904478	0.865975	0.818245	0.843387	0.90132	1	0.999312	0.902202	0.819658	0.745176	0.678707	0.633255	0.628443	0.655723	0.670719	0.690795	0.719669	0.715005	0.689966	0.667258	0.651668	0.678964	0.675137	0.640493	0.667444	0.706955	0.699683	0.674027
	0.916717	0.832143	0.739637	0.649667	0.568291	0.625298	0.717688	0.700069	0.697283	0.596906	0.455738	0.364269	0.264389	0.210056	0.191613	0.165372	0.179637	0.241355	0.304626	0.386077	0.46407	0.556981	0.712399	0.779353	0.842735	0.978238	1	0.941769	0.923495	0.856311	0.788533	0.760414	0.669404	0.618907	0.617679	0.577294	0.536634	0.510026	0.475496	0.412459	0.378131	0.348614	0.32868	0.388965	0.416499	0.37146	0.390323	0.5643	0.780254
	0.632798	0.587603	0.559004	0.576878	0.56937	0.516427	0.488528	0.466223	0.42113	0.394558	0.343332	0.294759	0.279131	0.276882	0.314787	0.324607	0.294046	0.292819	0.307753	0.292288	0.290475	0.332223	0.388537	0.504078	0.685127	0.877398	1	0.979358	0.858752	0.727504	0.628174	0.59921	0.607344	0.598882	0.629235	0.716053	0.81075	0.838039	0.793048	0.776777	0.832751	0.883295	0.924805	0.94043	0.956365	0.97799	0.894898	0.806033	0.751547
	0.408259	0.381833	0.427133	0.411439	0.370034	0.339616	0.342573	0.348962	0.322343	0.261845	0.23641	0.256218	0.24204	0.219677	0.259678	0.317783	0.35346	0.371884	0.337354	0.341458	0.379773	0.437336	0.503517	0.567675	0.704192	0.889813	1	0.988932	0.945704	0.889759	0.818575	0.752432	0.656255	0.596994	0.609165	0.642805	0.662702	0.657584	0.647432	0.628885	0.614703	0.641393	0.650166	0.643399	0.680022	0.659211	0.593288	0.569715	0.541599
	0.43748	0.395239	0.33759	0.341001	0.374161	0.404966	0.441284	0.468389	0.469432	0.448932	0.410352	0.373621	0.341464	0.313969	0.29475	0.258527	0.215417	0.221914	0.27671	0.3591	0.444304	0.496923	0.517849	0.548003	0.720856	0.96919	1	0.976245	0.988606	0.882568	0.762706	0.680116	0.629945	0.582255	0.500992	0.421002	0.356836	0.321539	0.33048	0.339485	0.337602	0.309784	0.272476	0.234046	0.207574	0.238968	0.312128	0.383963	0.423558
	0.54028	0.454284	0.403708	0.405509	0.438211	0.443623	0.412397	0.376269	0.328247	0.309841	0.30575	0.310233	0.356412	0.392029	0.385293	0.38979	0.372596	0.370276	0.383131	0.400118	0.435325	0.496049	0.590609	0.637667	0.773238	0.956447	1	0.949505	0.821953	0.701214	0.659727	0.663165	0.635743	0.572725	0.540232	0.526731	0.514725	0.536705	0.549293	0.542897	0.587035	0.663252	0.681907	0.65192	0.660311	0.683751	0.751784	0.771094	0.679126
	0.531983	0.567436	0.501959	0.378862	0.367285	0.410749	0.435219	0.475117	0.477854	0.465297	0.39699	0.323618	0.282787	0.23538	0.213999	0.19236	0.147403	0.161131	0.224379	0.282446	0.313091	0.312631	0.344653	0.484456	0.731823	0.95253	1	0.885067	0.70639	0.597838	0.568716	0.519008	0.457486	0.354369	0.287254	0.32241	0.369043	0.40732	0.398894	0.375321	0.358009	0.336675	0.367442	0.380358	0.322663	0.302473	0.339895	0.435474	0.46408
	0.329505	0.303232	0.351216	0.415324	0.463058	0.528308	0.586919	0.663596	0.696081	0.632656	0.647813	0.737476	0.796178	0.787649	0.752539	0.747844	0.703511	0.689831	0.720517	0.626482	0.557358	0.558668	0.515409	0.566898	0.783775	0.955475	1	0.98555	0.952553	0.896622	0.859572	0.911116	0.91012	0.803922	0.667166	0.543327	0.493219	0.482666	0.432665	0.382585	0.323712	0.283609	0.314815	0.316302	0.312158	0.328093	0.311989	0.302749	0.313273
	0.532634	0.470073	0.436034	0.406688	0.380943	0.351596	0.306514	0.292239	0.276324	0.203255	0.173968	0.185012	0.194934	0.194803	0.193305	0.226286	0.226023	0.251312	0.290022	0.301918	0.342813	0.313533	0.25933	0.396331	0.685149	0.939935	1	0.848967	0.611584	0.465614	0.474383	0.531082	0.565055	0.492325	0.426486	0.397313	0.393119	0.426859	0.395479	0.393711	0.45775	0.475265	0.417339	0.377796	0.410079	0.418613	0.416303	0.466665	0.498403
	0.852558	0.848484	0.772043	0.664232	0.576434	0.559558	0.550137	0.538899	0.519779	0.509764	0.462342	0.389342	0.399735	0.407638	0.372396	0.311574	0.309791	0.347369	0.351796	0.43245	0.497387	0.529686	0.557252	0.655641	0.82586	0.92929	1	0.994236	0.949381	0.891249	0.845322	0.816891	0.761614	0.753228	0.734723	0.688363	0.638616	0.602316	0.632151	0.675019	0.635392	0.583577	0.558422	0.540649	0.625337	0.712192	0.727157	0.734758	0.751851
	0.710964	0.770674	0.800313	0.765083	0.727985	0.666855	0.635454	0.547145	0.519974	0.561794	0.569889	0.657707	0.688144	0.651601	0.682603	0.679985	0.635453	0.663068	0.676529	0.700188	0.745243	0.771049	0.881087	0.897841	0.892446	0.982711	1	0.982555	0.968531	0.957647	0.928051	0.877191	0.812753	0.779472	0.778592	0.759131	0.750934	0.792383	0.835354	0.839571	0.840742	0.817399	0.788673	0.77041	0.841169	0.865691	0.780147	0.753828	0.754583
	0.436354	0.446577	0.491397	0.519128	0.535596	0.581825	0.607095	0.627071	0.641722	0.61644	0.593145	0.596161	0.613242	0.631555	0.61137	0.593378	0.60544	0.659093	0.719548	0.713333	0.698257	0.707123	0.695386	0.690769	0.732753	0.79467	0.918354	1	0.953077	0.879371	0.776882	0.637471	0.593537	0.580933	0.537	0.486972	0.474141	0.50782	0.548734	0.598861	0.60528	0.578697	0.531345	0.47325	0.445934	0.462433	0.460426	0.430169	0.427446
	0.894986	0.974276	0.995178	0.899795	0.84544	0.855652	0.859046	0.901583	0.892613	0.869808	0.854247	0.815231	0.797468	0.773502	0.79214	0.810278	0.831681	0.840918	0.826855	0.798119	0.75407	0.71333	0.692298	0.683098	0.724297	0.83101	0.947409	1	0.977969	0.9748	0.973291	0.961968	0.914754	0.853873	0.797043	0.7391	0.785162	0.789628	0.741813	0.717804	0.699864	0.723027	0.756374	0.805049	0.86188	0.921032	0.950909	0.965371	0.931511
	0.657579	0.593578	0.570188	0.607354	0.636553	0.661652	0.679781	0.659062	0.644384	0.641705	0.699358	0.796614	0.849264	0.911479	0.96828	0.944964	0.827145	0.749902	0.727693	0.715649	0.698804	0.639698	0.606224	0.652481	0.766253	0.892298	0.985258	1	0.904011	0.714153	0.541513	0.4298	0.399605	0.485115	0.539548	0.546397	0.583842	0.664104	0.751319	0.762395	0.734753	0.686866	0.686786	0.702691	0.64526	0.607712	0.625056	0.663243	0.694743
	0.707149	0.686133	0.65452	0.607999	0.612548	0.628491	0.631338	0.61136	0.602625	0.636732	0.656494	0.670372	0.747293	0.912422	0.905304	0.879072	0.882856	0.75957	0.808429	0.902785	0.896774	0.900794	0.849672	0.807672	0.85171	0.92567	0.963991	1	0.980308	0.970346	0.968891	0.858865	0.843293	0.886281	0.835243	0.733811	0.609834	0.489665	0.435361	0.459418	0.472064	0.446689	0.387508	0.413329	0.517993	0.563126	0.601397	0.636724	0.670929
	0.340157	0.338876	0.306199	0.270497	0.314898	0.374607	0.404424	0.39728	0.375069	0.382074	0.400299	0.415014	0.45261	0.481677	0.515416	0.519354	0.46521	0.366407	0.354721	0.472586	0.548623	0.581428	0.569017	0.586935	0.707625	0.858046	0.95438	1	0.980199	0.890002	0.796826	0.667111	0.541961	0.475168	0.39266	0.322079	0.365436	0.499652	0.589556	0.654998	0.68166	0.628725	0.57772	0.538908	0.482951	0.404081	0.373594	0.381539	0.358372
	0.696104	0.608855	0.559833	0.539911	0.53377	0.501408	0.509101	0.51285	0.45827	0.36765	0.285655	0.259258	0.295873	0.370406	0.448404	0.439984	0.396249	0.409351	0.465155	0.508428	0.464503	0.384304	0.338651	0.357954	0.490531	0.729875	0.923703	1	0.969297	0.898728	0.814811	0.710216	0.662679	0.666328	0.662124	0.637954	0.590983	0.53945	0.492154	0.417418	0.428712	0.472114	0.480548	0.491136	0.445633	0.430032	0.463548	0.536414	0.651967
	0.427041	0.417069	0.449768	0.526648	0.559443	0.562995	0.530869	0.48585	0.443979	0.37592	0.286914	0.216509	0.192062	0.191461	0.204346	0.233936	0.229057	0.206693	0.220306	0.299693	0.353137	0.361791	0.407355	0.481484	0.630674	0.843636	0.994067	1	0.905622	0.776445	0.62823	0.528672	0.502716	0.483056	0.453571	0.437027	0.453169	0.540789	0.642828	0.628694	0.596776	0.622292	0.646454	0.647172	0.646788	0.609551	0.505778	0.435513	0.412412
	0.736335	0.585179	0.519801	0.441821	0.355396	0.324123	0.352159	0.443269	0.533427	0.602398	0.619338	0.58955	0.593267	0.63445	0.642008	0.672093	0.722257	0.640417	0.515339	0.50893	0.477357	0.383004	0.377183	0.450762	0.62387	0.739769	0.865669	1	0.952487	0.78167	0.62635	0.592603	0.676827	0.792082	0.810231	0.827858	0.927253	0.920241	0.900456	0.926043	0.85932	0.837357	0.875955	0.931506	0.950962	0.860862	0.827261	0.89186	0.907099
	0.420281	0.351429	0.342769	0.380436	0.373926	0.334164	0.288594	0.246539	0.213272	0.19169	0.163984	0.187769	0.196156	0.181511	0.209959	0.227303	0.237141	0.270521	0.305992	0.33218	0.340787	0.339542	0.367486	0.378381	0.447984	0.654357	0.890825	1	0.973473	0.969637	0.951412	0.889411	0.867515	0.836115	0.754869	0.663243	0.619791	0.554514	0.485913	0.488137	0.519868	0.567496	0.64614	0.696852	0.683315	0.668328	0.659973	0.653768	0.619094
	0.237418	0.20662	0.172784	0.146136	0.118199	0.0865292	0.0777134	0.0846149	0.0676151	0.0625394	0.0864329	0.104634	0.094943	0.0876084	0.0997031	0.0889967	0.0757976	0.116567	0.164246	0.24281	0.358245	0.408744	0.424786	0.467993	0.626165	0.858138	0.98936	1	0.928946	0.808941	0.769059	0.73747	0.670139	0.648745	0.624335	0.552917	0.452571	0.438339	0.468413	0.46249	0.438611	0.411579	0.399999	0.378793	0.363442	0.357129	0.394594	0.396057	0.3193
	0.909166	0.820677	0.828322	0.879537	0.838327	0.81877	0.717648	0.668299	0.728434	0.761036	0.742526	0.659448	0.5855	0.54654	0.483025	0.475189	0.51751	0.485366	0.422128	0.371141	0.275185	0.211289	0.170122	0.203682	0.443944	0.749894	0.93174	1	0.968066	0.877153	0.88811	0.878287	0.754923	0.710853	0.689639	0.676217	0.827193	0.868127	0.83679	0.852401	0.783835	0.786209	0.778782	0.669436	0.669631	0.704573	0.713597	0.752732	0.843583
	0.454251	0.442321	0.443661	0.456437	0.466262	0.494672	0.531893	0.55043	0.555936	0.565814	0.533399	0.505766	0.489256	0.447185	0.439533	0.477746	0.495376	0.516061	0.573173	0.616172	0.651042	0.704247	0.768053	0.81681	0.868614	0.913936	0.94998	1	0.97957	0.883363	0.783161	0.678069	0.583911	0.544465	0.521103	0.478981	0.436624	0.384757	0.336461	0.343904	0.407132	0.456841	0.455581	0.463587	0.509456	0.527911	0.533589	0.546206	0.506741
	0.716531	0.697637	0.617248	0.593885	0.53081	0.513022	0.529678	0.542125	0.537714	0.650469	0.763016	0.764985	0.805935	0.903787	0.990074	0.947699	0.870846	0.867358	0.878808	0.881439	0.869797	0.817808	0.801691	0.817581	0.842612	0.907795	0.975687	1	0.969132	0.973258	0.963891	0.885792	0.858597	0.824479	0.786613	0.738382	0.598343	0.537699	0.491528	0.478338	0.526629	0.580256	0.676428	0.752183	0.760919	0.758948	0.665203	0.534012	0.555522
	0.497852	0.477762	0.463773	0.448229	0.437275	0.407524	0.405841	0.40781	0.375816	0.388394	0.430087	0.414045	0.397786	0.427348	0.453013	0.451957	0.457009	0.478653	0.459733	0.43656	0.42828	0.404918	0.394837	0.469129	0.662841	0.873107	0.989384	1	0.921846	0.812677	0.697312	0.590112	0.54871	0.523614	0.482882	0.449356	0.432623	0.43246	0.421562	0.402143	0.376168	0.376809	0.410993	0.445554	0.441189	0.389759	0.368972	0.395222	0.460019
	0.750832	0.740211	0.739729	0.704902	0.72326	0.734031	0.729943	0.753552	0.776784	0.798329	0.74076	0.756777	0.819093	0.784847	0.786277	0.811887	0.818434	0.85185	0.895489	0.923219	0.928824	0.919891	0.866809	0.860836	0.898856	0.9105	0.981088	1	0.957277	0.906853	0.81662	0.784718	0.770976	0.771083	0.784255	0.800367	0.810774	0.777256	0.743437	0.696571	0.700487	0.74589	0.733473	0.74581	0.744986	0.723969	0.754128	0.746637	0.759075
	0.766444	0.771029	0.773824	0.737898	0.682431	0.706467	0.713521	0.71485	0.740648	0.787146	0.847213	0.873181	0.842316	0.750304	0.699746	0.758691	0.799364	0.798854	0.79189	0.766501	0.737891	0.721505	0.735398	0.759905	0.837813	0.936671	0.982332	1	0.980877	0.96759	0.969724	0.929594	0.874816	0.813685	0.781729	0.794154	0.798508	0.790156	0.740137	0.722296	0.719366	0.669731	0.676082	0.727479	0.750204	0.729022	0.720161	0.727205	0.731071
	0.710916	0.71888	0.715677	0.761252	0.786191	0.739409	0.668518	0.628184	0.643642	0.717685	0.770406	0.789973	0.761718	0.69686	0.662555	0.655838	0.688015	0.738373	0.749954	0.704126	0.681974	0.674185	0.670374	0.687388	0.738634	0.845521	0.96451	1	0.955614	0.911557	0.854051	0.85211	0.868878	0.832823	0.838426	0.81327	0.74194	0.749394	0.757954	0.707135	0.666608	0.689467	0.667136	0.599639	0.606708	0.645462	0.647235	0.704801	0.767
	0.855698	0.880058	0.825238	0.785197	0.815188	0.791792	0.820466	0.839512	0.807049	0.761095	0.796933	0.817346	0.753287	0.756278	0.785371	0.779553	0.761401	0.748515	0.778027	0.813169	0.819582	0.788729	0.805464	0.86488	0.895009	0.911989	0.95853	1	0.907595	0.800292	0.797012	0.788338	0.779978	0.790942	0.759536	0.715863	0.741077	0.793776	0.817708	0.809751	0.83657	0.860395	0.821573	0.802285	0.790813	0.798264	0.775344	0.760831	0.807391
	0.954506	0.967616	0.946059	0.906431	0.901135	0.941662	0.91175	0.883641	0.922951	0.936398	0.898538	0.865006	0.849941	0.824411	0.802639	0.850089	0.86002	0.823822	0.80927	0.775964	0.784847	0.75922	0.711111	0.737755	0.790645	0.841537	0.938828	1	0.94359	0.867826	0.898175	0.959586	0.968075	0.920614	0.865965	0.829893	0.822651	0.820554	0.81187	0.881531	0.919468	0.919525	0.894453	0.870507	0.902675	0.886789	0.831705	0.80455	0.855917
	0.45175	0.465779	0.453626	0.437573	0.451652	0.481039	0.525998	0.51691	0.509742	0.533861	0.536405	0.581931	0.6752	0.702778	0.648869	0.672632	0.684616	0.628341	0.668699	0.709053	0.691341	0.638853	0.601413	0.581674	0.656325	0.793423	0.834967	0.889921	1	0.972632	0.840121	0.736756	0.647956	0.643733	0.671241	0.66243	0.652196	0.604643	0.530684	0.503126	0.539127	0.566773	0.548281	0.504284	0.489163	0.505676	0.505825	0.539202	0.535372
	0.333163	0.304182	0.313192	0.328336	0.313879	0.331981	0.323209	0.268127	0.245688	0.287021	0.367065	0.382552	0.376322	0.346225	0.292016	0.296553	0.281581	0.217901	0.239552	0.243823	0.212264	0.265298	0.351682	0.361953	0.385343	0.534102	0.719101	0.911968	1	0.908079	0.740365	0.633534	0.618217	0.651561	0.630242	0.586488	0.532785	0.463083	0.480915	0.534023	0.537364	0.535247	0.584287	0.656464	0.681079	0.58823	0.504507	0.473372	0.42689
	0.413824	0.337249	0.324841	0.329806	0.37573	0.388893	0.332	0.349162	0.384114	0.426008	0.450833	0.401289	0.372823	0.347038	0.316353	0.315955	0.308073	0.27729	0.260278	0.297063	0.289773	0.281485	0.323975	0.3077	0.339139	0.473857	0.664439	0.876664	1	0.946678	0.857919	0.769203	0.622418	0.557537	0.577983	0.598737	0.641899	0.686477	0.63344	0.563157	0.556633	0.560411	0.566943	0.576464	0.577572	0.582829	0.606048	0.614546	0.564191
	0.519143	0.451119	0.461937	0.469662	0.432038	0.415257	0.416105	0.39505	0.373814	0.434175	0.589976	0.66475	0.622805	0.556574	0.54769	0.557613	0.514584	0.488442	0.501	0.490652	0.496391	0.483936	0.438081	0.43942	0.482092	0.584162	0.742395	0.917865	1	0.942364	0.833944	0.740395	0.697564	0.680469	0.653416	0.67878	0.630828	0.553596	0.56993	0.54701	0.51625	0.585893	0.601691	0.506409	0.489897	0.511603	0.558453	0.545135	0.484965
	0.778476	0.742198	0.741217	0.695505	0.667852	0.686011	0.752294	0.737676	0.676463	0.678185	0.666002	0.6559	0.636922	0.668298	0.718874	0.762367	0.789585	0.759904	0.785304	0.840939	0.896832	0.891754	0.879939	0.895333	0.885572	0.930023	0.917452	0.947348	1	0.935083	0.909704	0.864012	0.814967	0.839286	0.803452	0.748701	0.727392	0.755224	0.75072	0.730093	0.738199	0.753843	0.793511	0.741137	0.707937	0.69417	0.738809	0.818677	0.781625
	0.447532	0.378658	0.37832	0.450899	0.568669	0.635177	0.635061	0.590981	0.512923	0.473842	0.476452	0.489704	0.470699	0.442333	0.424445	0.393798	0.34312	0.31521	0.307067	0.281142	0.234571	0.195134	0.226433	0.425803	0.750249	0.958173	0.98589	0.998754	1	0.928754	0.858811	0.829909	0.802218	0.767954	0.748661	0.742617	0.718499	0.674666	0.664104	0.683698	0.696873	0.685877	0.64161	0.572311	0.537759	0.4876	0.408775	0.386055	0.426487
	0.646142	0.651811	0.699237	0.701715	0.678315	0.676655	0.698528	0.726733	0.712833	0.694939	0.665079	0.617608	0.588682	0.565232	0.554502	0.503657	0.451229	0.448493	0.432233	0.389227	0.371638	0.384331	0.402253	0.512758	0.650069	0.711829	0.818388	0.966822	1	0.944682	0.949153	0.985387	0.949479	0.8369	0.720813	0.650257	0.612841	0.600645	0.589662	0.538189	0.51083	0.474351	0.408509	0.390804	0.424653	0.466861	0.47222	0.455864	0.504451
	0.72112	0.68856	0.670468	0.719824	0.718897	0.756218	0.780224	0.671857	0.569942	0.485375	0.458371	0.449523	0.425359	0.421467	0.368579	0.347615	0.384739	0.36753	0.301265	0.264825	0.241597	0.24719	0.360632	0.53484	0.633445	0.705843	0.857658	0.969716	1	0.998626	0.927655	0.872297	0.881259	0.949056	0.994741	0.922369	0.78025	0.696827	0.659071	0.60684	0.565586	0.530313	0.549364	0.622949	0.700521	0.723331	0.715914	0.775929	0.765862
	0.786655	0.73931	0.703334	0.681031	0.615585	0.619758	0.71487	0.761024	0.686415	0.584091	0.580385	0.565487	0.528721	0.488167	0.436327	0.418688	0.458349	0.531493	0.546247	0.552132	0.669966	0.829703	0.93581	0.949033	0.908242	0.958141	0.997145	0.995113	1	0.945815	0.878239	0.878231	0.8014	0.77156	0.746983	0.642147	0.642904	0.643136	0.600778	0.565863	0.661352	0.735118	0.660186	0.657385	0.696622	0.681014	0.708875	0.75461	0.74817
	0.455069	0.44149	0.402317	0.339371	0.392639	0.480727	0.500221	0.525005	0.58391	0.693443	0.817605	0.809433	0.721079	0.720089	0.720457	0.706451	0.726564	0.751739	0.768509	0.755558	0.713666	0.739714	0.870874	0.958565	0.956314	0.956955	0.980145	0.994377	1	0.887367	0.695244	0.626057	0.632562	0.659718	0.710994	0.719109	0.6602	0.665984	0.759679	0.863736	0.871563	0.810581	0.732716	0.648948	0.658424	0.660468	0.59822	0.499336	0.4613
	0.686605	0.653832	0.623384	0.629787	0.662487	0.720384	0.740442	0.727019	0.728071	0.706998	0.646269	0.607865	0.551139	0.454027	0.378856	0.303996	0.223631	0.174027	0.166732	0.182417	0.199446	0.195652	0.195882	0.293903	0.47205	0.639118	0.788648	0.935968	1	0.986183	0.985711	0.946318	0.856172	0.744305	0.608545	0.496295	0.431612	0.393035	0.373746	0.355492	0.339132	0.330171	0.313436	0.288753	0.265942	0.294375	0.345697	0.438289	0.570515
	0.436218	0.449059	0.524697	0.564885	0.556915	0.585866	0.60893	0.544344	0.494083	0.468736	0.473196	0.485365	0.476112	0.427599	0.401341	0.340751	0.268394	0.30423	0.311769	0.274034	0.29034	0.30685	0.28831	0.433868	0.695887	0.823566	0.846585	0.912658	1	0.993364	0.983553	0.986124	0.959684	0.953433	0.928839	0.810453	0.657294	0.583197	0.546492	0.52114	0.523488	0.511361	0.551464	0.632477	0.629627	0.591568	0.621487	0.639512	0.593618
	0.749038	0.783341	0.820036	0.829761	0.839271	0.822199	0.826033	0.876366	0.878844	0.939346	0.993264	0.950836	0.900917	0.900231	0.887111	0.870511	0.896728	0.88544	0.840395	0.825999	0.79631	0.805584	0.839295	0.82154	0.816939	0.855433	0.926627	0.988748	1	0.937536	0.854441	0.805009	0.836918	0.869739	0.897532	0.903211	0.906645	0.87078	0.829964	0.832371	0.838033	0.870289	0.899619	0.919069	0.916339	0.940268	0.878166	0.77172	0.754615
	0.323518	0.333039	0.379197	0.408449	0.384517	0.344919	0.352267	0.363694	0.344961	0.307796	0.310891	0.369889	0.427798	0.46705	0.479955	0.460668	0.475911	0.472836	0.436748	0.487906	0.537317	0.553165	0.572519	0.558039	0.618127	0.764487	0.893457	0.989512	1	0.929577	0.819759	0.678466	0.589803	0.523733	0.45654	0.404678	0.372198	0.331844	0.321171	0.357276	0.331428	0.313665	0.345265	0.319695	0.292908	0.33118	0.351159	0.336449	0.352575
	0.72816	0.716221	0.645574	0.672543	0.712925	0.692086	0.696357	0.644665	0.601896	0.638225	0.68311	0.678317	0.639072	0.60411	0.62933	0.634464	0.652326	0.705096	0.699749	0.698672	0.709129	0.73976	0.787393	0.832084	0.8767	0.886576	0.904508	0.967257	1	0.967757	0.956003	0.940183	0.900231	0.877148	0.858073	0.823302	0.790102	0.805462	0.816329	0.830151	0.879016	0.924863	0.91613	0.838141	0.73971	0.707269	0.739454	0.725919	0.728529
	0.782979	0.705074	0.71578	0.767483	0.74853	0.73698	0.75502	0.772854	0.760865	0.794592	0.84873	0.835706	0.84162	0.85993	0.871667	0.866443	0.832795	0.847481	0.843249	0.841021	0.870902	0.888395	0.874463	0.868328	0.891383	0.921786	0.955613	0.987649	1	0.962324	0.934001	0.940492	0.917252	0.907247	0.93994	0.931231	0.921722	0.888124	0.872772	0.940517	0.930292	0.839625	0.804163	0.798453	0.801446	0.820572	0.795045	0.75668	0.782909
	0.730925	0.731952	0.652394	0.717925	0.844133	0.800246	0.758666	0.75847	0.696113	0.675336	0.7008	0.804362	0.832439	0.701829	0.655946	0.691509	0.740007	0.730649	0.69283	0.63038	0.63768	0.713626	0.748262	0.765998	0.782935	0.818695	0.850926	0.93538	1	0.964743	0.875302	0.774935	0.776278	0.73028	0.697355	0.687629	0.648627	0.686317	0.698876	0.602294	0.570162	0.650039	0.686826	0.710427	0.763249	0.696674	0.662708	0.681311	0.652982
	0.768748	0.68214	0.694939	0.740798	0.670614	0.638718	0.608103	0.614422	0.682035	0.775155	0.828311	0.858991	0.883828	0.841588	0.829877	0.827213	0.786869	0.853272	0.886301	0.837501	0.75847	0.717716	0.768379	0.740565	0.722995	0.828812	0.909615	0.97301	1	0.960085	0.991229	0.891913	0.759749	0.762159	0.723161	0.730587	0.702698	0.644483	0.659881	0.667168	0.605962	0.545867	0.637681	0.719469	0.69028	0.673365	0.746319	0.785682	0.73508
	0.838604	0.761429	0.715022	0.703657	0.628762	0.626148	0.637945	0.700595	0.823185	0.925709	0.970306	0.885985	0.852697	0.886268	0.891162	0.880332	0.798773	0.854682	0.906672	0.76042	0.700269	0.724182	0.741906	0.778125	0.761808	0.772339	0.840406	0.932708	1	0.877776	0.860136	0.931211	0.872045	0.872559	0.832132	0.806545	0.853403	0.815039	0.749851	0.742938	0.831641	0.882321	0.866796	0.812235	0.702749	0.691846	0.758107	0.768419	0.78312
	0.633252	0.604805	0.518143	0.547057	0.603049	0.552381	0.543194	0.619296	0.629972	0.59162	0.615747	0.605025	0.571338	0.577394	0.531554	0.52203	0.582155	0.624188	0.6124	0.613023	0.620437	0.68329	0.802948	0.792323	0.808328	0.922388	0.976206	0.979438	0.981107	1	0.922244	0.724795	0.588763	0.548163	0.515738	0.496995	0.479006	0.512761	0.468817	0.400683	0.474065	0.516353	0.538473	0.547155	0.573171	0.612076	0.613865	0.634836	0.615837
	0.65848	0.595289	0.568952	0.600059	0.681716	0.812969	0.79257	0.721795	0.731642	0.747411	0.738316	0.679586	0.670796	0.670547	0.639147	0.594114	0.539047	0.531886	0.511409	0.475026	0.44229	0.448844	0.472014	0.512505	0.609655	0.787475	0.89736	0.889883	0.959385	1	0.960145	0.898711	0.817972	0.707628	0.740787	0.86043	0.93865	0.898765	0.809358	0.832671	0.813943	0.752643	0.724739	0.719546	0.774691	0.738696	0.684252	0.685991	0.634525
	0.640625	0.646016	0.673918	0.739696	0.713363	0.610848	0.527861	0.559962	0.589214	0.629106	0.611661	0.57833	0.569419	0.584481	0.672728	0.645994	0.564849	0.596187	0.676527	0.821945	0.916964	0.96112	0.984998	0.866923	0.809835	0.807648	0.824508	0.883278	0.954408	1	0.910162	0.770373	0.712825	0.692038	0.654827	0.645486	0.628365	0.546437	0.494233	0.516614	0.526293	0.55081	0.598149	0.623189	0.66628	0.712763	0.724075	0.709331	0.628317
	0.534883	0.535544	0.557112	0.610736	0.657071	0.693962	0.725199	0.715226	0.684356	0.665833	0.648462	0.614283	0.574674	0.556187	0.589193	0.619548	0.614138	0.57665	0.528558	0.523015	0.566631	0.604407	0.606529	0.597895	0.601106	0.650488	0.764851	0.896324	0.987338	1	0.961146	0.956132	0.959473	0.925178	0.855305	0.763275	0.670133	0.610831	0.588249	0.561227	0.538228	0.511618	0.505746	0.531474	0.538617	0.506418	0.469143	0.459589	0.482225
	0.632606	0.570918	0.528318	0.471413	0.429383	0.409903	0.439431	0.4135	0.369834	0.391181	0.373603	0.341386	0.306259	0.273982	0.275517	0.311289	0.394601	0.446136	0.469681	0.494898	0.441033	0.427168	0.470249	0.473923	0.540466	0.690656	0.854868	0.938537	0.960162	1	0.979764	0.968556	0.959341	0.90227	0.835353	0.751086	0.733139	0.708633	0.659136	0.627854	0.569303	0.493404	0.483993	0.507206	0.520615	0.560646	0.613678	0.641246	0.635907
	0.76381	0.818485	0.822876	0.821464	0.836341	0.847229	0.89576	0.863336	0.815963	0.835216	0.865004	0.877359	0.854145	0.822199	0.786934	0.762292	0.786917	0.838597	0.835808	0.8066	0.807987	0.793302	0.71639	0.647502	0.602745	0.697101	0.834935	0.913648	0.973508	1	0.949536	0.883023	0.849898	0.775725	0.732961	0.710638	0.700637	0.644903	0.605937	0.629506	0.660737	0.725845	0.757301	0.732527	0.735654	0.770826	0.770119	0.780081	0.750588
	0.753858	0.746808	0.79501	0.836933	0.812555	0.832941	0.905785	0.962203	0.921078	0.920495	0.96289	0.943445	0.923602	0.848584	0.764133	0.709001	0.632885	0.567975	0.492421	0.423226	0.388702	0.348046	0.349766	0.384543	0.473258	0.600785	0.684133	0.824171	0.968621	1	0.989201	0.932695	0.870525	0.811666	0.681885	0.631565	0.634197	0.615054	0.61925	0.577814	0.543776	0.493783	0.439572	0.428456	0.450532	0.510592	0.556048	0.601567	0.691019
	0.562506	0.478785	0.531683	0.551224	0.529205	0.548265	0.544674	0.51334	0.523532	0.547459	0.613822	0.58333	0.571896	0.646232	0.689344	0.794428	0.781774	0.807958	0.85704	0.847345	0.861146	0.904456	0.933288	0.903113	0.890872	0.837528	0.800243	0.880907	0.982029	1	0.889283	0.85642	0.893682	0.895862	0.937091	0.983538	0.951125	0.864218	0.799797	0.729754	0.681074	0.653499	0.687572	0.666889	0.629964	0.64332	0.605731	0.620274	0.665386
	0.943103	0.906602	0.813977	0.819434	0.890066	0.90157	0.960276	0.955809	0.924938	0.881291	0.823325	0.724278	0.577445	0.488162	0.466906	0.468851	0.472662	0.445995	0.396168	0.398586	0.427401	0.453446	0.539604	0.663846	0.693385	0.615413	0.541	0.603374	0.727727	0.890002	1	0.955657	0.878919	0.793411	0.719821	0.695102	0.698473	0.685592	0.63626	0.558065	0.528876	0.580643	0.67329	0.75479	0.806571	0.85329	0.869322	0.842174	0.870375
	0.423377	0.459112	0.432021	0.370487	0.321222	0.313585	0.318442	0.307586	0.331671	0.378006	0.396735	0.438239	0.420734	0.428367	0.495612	0.548397	0.601442	0.594813	0.550888	0.481418	0.453614	0.50521	0.527618	0.509384	0.515984	0.602314	0.773566	0.882507	0.910078	0.959087	1	0.952362	0.870351	0.811819	0.818845	0.827098	0.81381	0.776932	0.696749	0.658956	0.660486	0.659188	0.614326	0.550603	0.506223	0.510198	0.506057	0.470379	0.468696
	0.547947	0.498949	0.472389	0.449892	0.447053	0.448267	0.400355	0.426836	0.468911	0.390619	0.339225	0.366485	0.353648	0.362525	0.414661	0.481405	0.515275	0.468123	0.401103	0.386519	0.415404	0.446335	0.419396	0.415186	0.527149	0.65876	0.760477	0.810554	0.887495	0.989234	1	0.95453	0.911426	0.826683	0.763002	0.745845	0.626388	0.552749	0.514671	0.444311	0.448711	0.423186	0.45794	0.574927	0.627611	0.62491	0.686714	0.69507	0.628595
	0.531602	0.570172	0.631667	0.681306	0.693609	0.704923	0.762123	0.802855	0.817033	0.87955	0.892648	0.836477	0.78098	0.747554	0.721826	0.676499	0.658845	0.631933	0.639166	0.689701	0.676989	0.65813	0.673831	0.666937	0.657849	0.674481	0.705847	0.738511	0.852989	0.97797	1	0.931336	0.83553	0.781933	0.711659	0.632624	0.581635	0.550045	0.571137	0.617366	0.595099	0.524874	0.504788	0.520834	0.483962	0.450989	0.493963	0.531955	0.533968
	0.839281	0.796637	0.779433	0.869057	0.93194	0.913603	0.844789	0.895206	0.851104	0.707028	0.758026	0.798766	0.810085	0.854301	0.801679	0.655281	0.581877	0.556891	0.530793	0.543654	0.6342	0.628557	0.579166	0.627341	0.736853	0.893641	0.976774	0.95335	0.941228	0.995106	1	0.915928	0.923655	0.978508	0.865477	0.756006	0.67447	0.625313	0.66493	0.656308	0.664299	0.638697	0.537275	0.525959	0.591072	0.645729	0.735512	0.870884	0.865509
	0.498905	0.528125	0.568907	0.57433	0.556954	0.484103	0.471082	0.532817	0.50678	0.43146	0.420031	0.459174	0.447731	0.470618	0.499002	0.492536	0.490142	0.501728	0.545051	0.597742	0.634231	0.609201	0.553645	0.546135	0.55025	0.546431	0.672156	0.855875	0.946838	0.988464	1	0.910223	0.772188	0.684496	0.633986	0.540389	0.457837	0.492	0.544718	0.53207	0.512486	0.465407	0.417192	0.428917	0.426565	0.430426	0.42813	0.430313	0.450133
	0.633483	0.500154	0.465876	0.472338	0.463808	0.470075	0.46751	0.474665	0.473406	0.456077	0.434937	0.476192	0.567422	0.671639	0.786054	0.856222	0.878074	0.872816	0.902084	0.917865	0.895745	0.809297	0.613532	0.479952	0.46583	0.528233	0.612014	0.694859	0.837977	0.962201	1	0.963835	0.883301	0.816035	0.764025	0.738413	0.775002	0.868067	0.898458	0.836204	0.82318	0.831921	0.760745	0.64817	0.571775	0.534427	0.565624	0.620681	0.647426
	0.35747	0.325044	0.335233	0.341393	0.335132	0.367594	0.387185	0.375367	0.359176	0.38089	0.405403	0.46182	0.536248	0.544008	0.511094	0.482368	0.434361	0.426839	0.464393	0.470912	0.439914	0.376496	0.32601	0.338583	0.417338	0.550908	0.767325	0.930545	0.961119	0.991478	1	0.932597	0.916073	0.92756	0.894689	0.809268	0.733809	0.670209	0.60644	0.532425	0.417156	0.357507	0.30865	0.294423	0.340571	0.342183	0.339547	0.370709	0.388143
	0.664579	0.673818	0.658421	0.639578	0.745511	0.810373	0.807476	0.888528	0.977345	0.921462	0.797747	0.725864	0.660949	0.569425	0.520282	0.500745	0.490499	0.454369	0.431599	0.429725	0.399272	0.374274	0.39275	0.443208	0.532616	0.616622	0.647931	0.687732	0.8188	0.966976	1	0.997202	0.968698	0.91809	0.895901	0.799975	0.675904	0.609479	0.567503	0.554876	0.622168	0.708455	0.742575	0.757555	0.835542	0.897185	0.921228	0.891804	0.785468
	0.676948	0.764064	0.782121	0.810391	0.890507	0.86406	0.793204	0.767209	0.780067	0.834733	0.901408	0.947528	0.928076	0.818554	0.798224	0.825363	0.796343	0.821768	0.856571	0.875341	0.90776	0.915558	0.906888	0.906464	0.88393	0.904649	0.914336	0.911619	0.944034	0.999768	1	0.928032	0.87438	0.816662	0.782181	0.73906	0.772932	0.828382	0.800914	0.76769	0.80073	0.81952	0.767277	0.773135	0.769113	0.694907	0.697691	0.762017	0.745399
	0.308437	0.363453	0.407614	0.458686	0.47783	0.473443	0.482285	0.473298	0.55346	0.693306	0.708297	0.673925	0.651094	0.666075	0.671435	0.632485	0.606931	0.611109	0.571121	0.520618	0.516023	0.521358	0.532694	0.529748	0.543991	0.536392	0.550486	0.609808	0.67156	0.785227	0.951187	1	0.892516	0.785276	0.749794	0.767975	0.732768	0.671183	0.655631	0.63157	0.602054	0.566301	0.501612	0.445816	0.424039	0.403065	0.400125	0.382782	0.334316
	0.64118	0.688241	0.734128	0.755101	0.696833	0.60001	0.531642	0.481585	0.460116	0.474257	0.48232	0.484233	0.4965	0.468098	0.433076	0.437897	0.510717	0.54778	0.545859	0.538236	0.534258	0.553738	0.56353	0.608521	0.674802	0.73107	0.752227	0.760169	0.804882	0.86473	0.934969	1	0.975841	0.88887	0.801647	0.710896	0.678405	0.671941	0.650872	0.693327	0.6623	0.61092	0.614205	0.599331	0.638366	0.672538	0.725228	0.758534	0.696898
	0.936751	0.929119	0.951366	0.949413	0.873161	0.872495	0.87489	0.811994	0.768299	0.724823	0.746281	0.740675	0.71518	0.780271	0.787331	0.733945	0.743634	0.785031	0.819587	0.824144	0.734252	0.70482	0.756839	0.755603	0.740808	0.70641	0.653234	0.678497	0.769684	0.822397	0.907435	1	0.979037	0.936667	0.897828	0.872108	0.87239	0.809571	0.808126	0.853417	0.840475	0.85059	0.835989	0.796466	0.760852	0.776652	0.845559	0.843533	0.869061
	0.706696	0.734103	0.751546	0.789247	0.820076	0.845467	0.841595	0.818176	0.799562	0.738938	0.693217	0.658366	0.63439	0.603724	0.540776	0.583049	0.599409	0.544398	0.639046	0.743709	0.761612	0.772832	0.791862	0.784463	0.751133	0.769039	0.856928	0.966978	0.988184	0.94736	0.941169	1	0.94677	0.831629	0.80945	0.790523	0.744588	0.740271	0.755425	0.741798	0.689446	0.588375	0.595623	0.681396	0.59165	0.527762	0.558178	0.53527	0.525983
	0.277987	0.277796	0.284073	0.31399	0.312681	0.301819	0.340678	0.350147	0.285138	0.223299	0.203738	0.195649	0.193862	0.219576	0.271569	0.305965	0.305035	0.31356	0.344452	0.369778	0.351167	0.331531	0.334927	0.325291	0.311295	0.328233	0.399131	0.50813	0.639589	0.797653	0.938437	1	0.960996	0.867615	0.796356	0.74914	0.720366	0.688428	0.640532	0.583575	0.49025	0.420463	0.436731	0.482449	0.453669	0.370002	0.306255	0.272631	0.256857
	0.496226	0.509674	0.51356	0.52245	0.589538	0.657427	0.673376	0.631696	0.517496	0.460713	0.407907	0.353863	0.339573	0.315193	0.366202	0.477816	0.516621	0.520263	0.48196	0.389848	0.355774	0.336968	0.30769	0.390358	0.607775	0.793877	0.817732	0.80636	0.883288	0.930915	0.955828	1	0.979805	0.921761	0.842677	0.776529	0.831559	0.857065	0.811256	0.836376	0.818742	0.72384	0.651902	0.591147	0.478307	0.346408	0.304656	0.336424	0.392936
	0.851729	0.74712	0.72588	0.686701	0.599231	0.56841	0.590331	0.615682	0.616499	0.564299	0.436534	0.341751	0.350807	0.384877	0.384559	0.3402	0.272381	0.27694	0.302259	0.312959	0.315264	0.328821	0.348639	0.404971	0.483011	0.52351	0.596743	0.719761	0.867446	0.956952	0.980554	1	0.956181	0.867611	0.785253	0.744387	0.776407	0.809613	0.854893	0.887968	0.853846	0.84003	0.82464	0.773822	0.773411	0.707707	0.704814	0.78497	0.851427
	0.519749	0.504165	0.50529	0.512939	0.569691	0.60596	0.553446	0.433804	0.330508	0.266151	0.283878	0.30601	0.244162	0.20928	0.282695	0.373664	0.450151	0.581261	0.714324	0.821975	0.802888	0.729007	0.660778	0.606215	0.695684	0.853687	0.905256	0.911119	0.985167	0.976872	0.962562	1	0.967501	0.904891	0.846694	0.760272	0.644036	0.602903	0.609473	0.630767	0.686985	0.738588	0.834834	0.898849	0.864934	0.786336	0.727423	0.737743	0.682463
	0.722481	0.700434	0.618729	0.557905	0.542719	0.540202	0.519127	0.529713	0.540097	0.531144	0.563385	0.549764	0.494507	0.488909	0.461538	0.473129	0.497699	0.514291	0.558169	0.606554	0.67168	0.697974	0.696291	0.684437	0.680362	0.679475	0.698499	0.758759	0.793008	0.851236	0.946458	1	0.986143	0.965036	0.967019	0.955276	0.93992	0.929016	0.959952	0.967061	0.941986	0.89507	0.846357	0.788675	0.677583	0.656275	0.651014	0.624006	0.653749
	0.885341	0.823928	0.761892	0.809018	0.818832	0.820205	0.84789	0.832437	0.796585	0.804723	0.833207	0.825426	0.78297	0.72386	0.715416	0.79012	0.808194	0.775221	0.744934	0.767166	0.788983	0.796088	0.808531	0.765489	0.736387	0.776268	0.809163	0.824226	0.863155	0.876668	0.944933	1	0.92327	0.859787	0.862733	0.910703	0.899681	0.820442	0.766462	0.761075	0.785622	0.763516	0.722997	0.74157	0.813484	0.85105	0.848427	0.836957	0.835217
	0.714526	0.757759	0.74032	0.714323	0.678799	0.715522	0.747154	0.726373	0.681494	0.71782	0.759548	0.73825	0.727931	0.746109	0.764948	0.794556	0.832168	0.868426	0.909574	0.852817	0.795069	0.829231	0.848185	0.825917	0.804208	0.83179	0.88886	0.866898	0.853504	0.88449	0.982143	1	0.861417	0.789019	0.742438	0.705396	0.735413	0.710291	0.648324	0.635867	0.636226	0.596802	0.605403	0.66891	0.707586	0.71161	0.657544	0.65614	0.655706
	0.695545	0.576044	0.554771	0.624924	0.611855	0.637549	0.671968	0.701482	0.752214	0.719429	0.660277	0.686957	0.686162	0.66625	0.647523	0.653952	0.686576	0.648357	0.637176	0.673761	0.651486	0.604108	0.606261	0.59914	0.598331	0.562354	0.599721	0.738968	0.86746	0.906699	0.94807	1	0.93429	0.930811	0.967311	0.930344	0.896817	0.835111	0.766825	0.761961	0.761411	0.676359	0.571053	0.636762	0.745988	0.74041	0.717374	0.741517	0.77266
	0.626005	0.662675	0.660827	0.6599	0.66055	0.608096	0.588383	0.597037	0.60807	0.637726	0.713532	0.76509	0.71414	0.678111	0.706494	0.726808	0.718776	0.742585	0.778678	0.784177	0.809395	0.797682	0.706568	0.655412	0.641045	0.63431	0.723573	0.855684	0.876275	0.896034	0.990206	1	0.980611	0.982916	0.920572	0.877278	0.86064	0.866799	0.859093	0.785643	0.769573	0.762943	0.760905	0.783584	0.791433	0.792446	0.779137	0.7583	0.726399
	0.519495	0.459365	0.408532	0.376827	0.367912	0.371412	0.363814	0.365701	0.37759	0.398485	0.414965	0.389317	0.350757	0.320493	0.2873	0.252492	0.222706	0.19147	0.173286	0.160614	0.133846	0.112974	0.108206	0.145606	0.233323	0.371008	0.492923	0.589586	0.690232	0.783124	0.87847	0.959364	1	0.987934	0.948988	0.931035	0.934655	0.901339	0.805847	0.69296	0.628899	0.573962	0.510443	0.468863	0.463111	0.478735	0.490387	0.500084	0.519237
	0.142253	0.171982	0.225437	0.257496	0.263427	0.289033	0.314688	0.32489	0.346203	0.379918	0.417693	0.434031	0.462851	0.536475	0.584383	0.58792	0.562649	0.5676	0.595041	0.619707	0.623644	0.573544	0.468577	0.388977	0.455642	0.596122	0.698754	0.767165	0.831483	0.909704	0.968543	0.99405	1	0.964598	0.902206	0.87418	0.8464	0.783922	0.690326	0.580794	0.496994	0.412911	0.326302	0.259299	0.19196	0.150481	0.153711	0.150454	0.146157
	0.212182	0.228709	0.280882	0.292722	0.289247	0.292764	0.343266	0.395636	0.358339	0.303706	0.264459	0.252432	0.24654	0.270669	0.290336	0.283511	0.297777	0.29685	0.303653	0.359051	0.368055	0.323579	0.285578	0.253043	0.27135	0.35891	0.421493	0.477514	0.616294	0.768718	0.875108	0.965027	1	0.952393	0.858279	0.788919	0.739935	0.665652	0.624776	0.639198	0.619142	0.536553	0.47823	0.462744	0.446232	0.409549	0.392063	0.353588	0.288319
	0.699648	0.677358	0.675979	0.766458	0.796177	0.726735	0.658133	0.667886	0.605745	0.482473	0.468232	0.422696	0.443099	0.492138	0.3869	0.30324	0.331894	0.33691	0.371513	0.432694	0.444466	0.557068	0.624443	0.567816	0.602397	0.685749	0.65933	0.641426	0.668571	0.789054	0.875214	0.927103	1	0.904572	0.821745	0.756169	0.676329	0.686178	0.708884	0.706841	0.742949	0.765689	0.694294	0.696672	0.732446	0.747948	0.741525	0.707241	0.707038
	0.505652	0.551013	0.55304	0.559581	0.580583	0.567308	0.570542	0.579287	0.570585	0.602193	0.601363	0.551436	0.57833	0.624749	0.650018	0.631389	0.603144	0.577914	0.543964	0.561936	0.581451	0.567424	0.559964	0.580463	0.697627	0.85515	0.863583	0.765482	0.742076	0.819139	0.883745	0.960525	1	0.967979	0.945943	0.928572	0.907517	0.905516	0.877164	0.811567	0.732184	0.677315	0.630226	0.558288	0.541535	0.507403	0.456743	0.482705	0.496397
	0.565619	0.497449	0.447471	0.465835	0.498346	0.510474	0.547339	0.557358	0.538575	0.563626	0.624165	0.645962	0.700166	0.7681	0.821556	0.869315	0.887464	0.859077	0.811478	0.784634	0.776659	0.779418	0.736777	0.632078	0.491151	0.399359	0.403001	0.4917	0.637991	0.804141	0.927084	0.988927	1	0.961035	0.875875	0.747999	0.688466	0.713541	0.73493	0.730911	0.733173	0.734071	0.69833	0.65754	0.625322	0.609381	0.596681	0.581713	0.597197
	0.734623	0.737343	0.719712	0.68601	0.623657	0.598623	0.600322	0.601751	0.622482	0.661117	0.697801	0.71635	0.74672	0.740757	0.720156	0.749793	0.740916	0.71189	0.626509	0.5832	0.630764	0.652685	0.629542	0.55658	0.505731	0.526346	0.597972	0.739344	0.907528	0.945496	0.941478	0.986805	1	0.989982	0.937596	0.845854	0.815815	0.81448	0.765462	0.689523	0.657709	0.685848	0.742694	0.762006	0.776357	0.790409	0.751955	0.720934	0.710992
	0.692643	0.680495	0.659731	0.656213	0.705065	0.742506	0.7408	0.737933	0.765973	0.791143	0.790135	0.808134	0.812052	0.778102	0.797442	0.85485	0.854858	0.84288	0.836898	0.841702	0.848346	0.874856	0.939004	0.926825	0.872696	0.834022	0.867346	0.93158	0.954331	0.947378	0.921889	0.967771	1	0.968549	0.923847	0.873058	0.815283	0.796519	0.780996	0.738804	0.77917	0.840956	0.81596	0.787949	0.819063	0.820577	0.753124	0.707439	0.690785
	0.425357	0.43236	0.452128	0.489767	0.524065	0.54454	0.535795	0.582148	0.674741	0.718525	0.710545	0.724273	0.780627	0.820341	0.836503	0.834097	0.782767	0.754061	0.757164	0.755697	0.76895	0.794595	0.844568	0.871434	0.810822	0.700939	0.608773	0.564187	0.61885	0.73773	0.79369	0.836384	0.948902	1	0.963663	0.934069	0.895166	0.840001	0.787064	0.72218	0.64396	0.577249	0.547095	0.516713	0.469061	0.42951	0.417702	0.414815	0.402642
	0.800868	0.748646	0.665038	0.611782	0.580195	0.563708	0.521665	0.510999	0.555365	0.513723	0.48091	0.521584	0.597949	0.576322	0.563458	0.642991	0.694452	0.735195	0.788973	0.779867	0.74205	0.714779	0.628861	0.589829	0.621403	0.65688	0.740888	0.824788	0.861949	0.946918	0.997376	0.942744	0.951721	1	0.920121	0.88956	0.888081	0.820073	0.805014	0.780917	0.791241	0.854228	0.853334	0.796981	0.737114	0.700076	0.729042	0.802429	0.849443
	0.262746	0.299226	0.304644	0.341523	0.409322	0.453909	0.509602	0.541206	0.487751	0.399036	0.315235	0.286435	0.266107	0.276939	0.333495	0.377074	0.402446	0.42492	0.47233	0.579827	0.653594	0.700309	0.828233	0.927551	0.937679	0.857193	0.787203	0.744184	0.717523	0.801355	0.884191	0.880344	0.937007	1	0.928639	0.892663	0.94135	0.942254	0.928886	0.937527	0.965278	0.889126	0.772199	0.74058	0.686856	0.655663	0.666645	0.646046	0.480679
	0.658841	0.711232	0.78152	0.790095	0.674938	0.605403	0.583538	0.573631	0.608425	0.647319	0.681244	0.614626	0.534838	0.429515	0.440417	0.49559	0.499489	0.534654	0.516787	0.514829	0.473801	0.504154	0.52613	0.542507	0.565126	0.493074	0.353569	0.283458	0.316691	0.345316	0.462723	0.6322	0.831489	1	0.993058	0.933781	0.994046	0.992261	0.935211	0.988651	0.9313	0.855139	0.851078	0.81433	0.774477	0.764594	0.836663	0.824447	0.709316
	0.851382	0.714234	0.572844	0.551183	0.586684	0.579235	0.550933	0.543389	0.538493	0.523461	0.551146	0.60217	0.611218	0.61972	0.552494	0.525853	0.576636	0.607964	0.62824	0.633159	0.688587	0.74756	0.78781	0.71372	0.622979	0.669526	0.785609	0.865004	0.911855	0.901956	0.826841	0.841978	0.93344	1	0.925974	0.855264	0.810303	0.830174	0.846281	0.809678	0.905836	0.98504	0.908178	0.839476	0.864906	0.840262	0.769012	0.792435	0.847982
	0.577514	0.521473	0.604886	0.703443	0.718076	0.744054	0.782486	0.723086	0.618395	0.481174	0.350261	0.377977	0.497925	0.526099	0.53474	0.62317	0.663904	0.623051	0.511631	0.460756	0.434633	0.363624	0.373019	0.413559	0.469814	0.555212	0.650998	0.625762	0.545072	0.608733	0.765332	0.886113	0.94522	1	0.973678	0.934827	0.918394	0.80385	0.812322	0.903851	0.891827	0.790801	0.777637	0.795204	0.744209	0.778654	0.815152	0.78209	0.730002
	0.632306	0.601133	0.564666	0.588593	0.562704	0.513674	0.468529	0.423181	0.464035	0.483925	0.475	0.473015	0.426477	0.395941	0.380252	0.359791	0.394931	0.400703	0.37705	0.395342	0.429964	0.453576	0.452687	0.44643	0.430454	0.397213	0.371822	0.394929	0.483432	0.599706	0.685014	0.827699	0.992517	1	0.931089	0.842932	0.794928	0.788852	0.796912	0.755313	0.64189	0.548213	0.549398	0.656999	0.757461	0.743932	0.683915	0.721907	0.725795
	0.649173	0.686557	0.721914	0.759002	0.779182	0.773566	0.763878	0.726693	0.662117	0.571886	0.485425	0.456146	0.403811	0.355083	0.328577	0.281535	0.230849	0.222418	0.235498	0.243058	0.262462	0.252157	0.277576	0.403248	0.519678	0.604375	0.694132	0.770143	0.836161	0.92131	0.977691	0.969835	0.967904	1	0.980314	0.93614	0.935154	0.941002	0.90834	0.85724	0.82093	0.746374	0.721016	0.734978	0.726282	0.742527	0.770081	0.755194	0.691259
	0.612214	0.599798	0.606107	0.576588	0.628757	0.718543	0.725485	0.673884	0.63246	0.53137	0.45248	0.400405	0.33095	0.338018	0.392712	0.408225	0.39056	0.356958	0.362417	0.403406	0.466064	0.533299	0.556687	0.555637	0.524399	0.496378	0.523369	0.532579	0.565006	0.68443	0.785778	0.836129	0.926895	1	0.915975	0.837855	0.793099	0.696955	0.705813	0.708092	0.677048	0.619123	0.562801	0.535047	0.509529	0.500493	0.481768	0.543397	0.629673
	0.916128	0.913095	0.901992	0.917477	0.933491	0.918982	0.906352	0.896167	0.845093	0.812693	0.783075	0.801988	0.789182	0.741007	0.771408	0.828232	0.895703	0.938803	0.91974	0.831373	0.815767	0.846801	0.827703	0.790619	0.776988	0.849137	0.927048	0.971124	0.956209	0.96298	0.948219	0.89484	0.947743	1	0.942595	0.889036	0.850247	0.823669	0.853641	0.865395	0.840247	0.853888	0.902486	0.888052	0.81511	0.776167	0.832944	0.866493	0.867775
	0.654412	0.681908	0.707138	0.678258	0.604392	0.635265	0.749781	0.732307	0.73468	0.823085	0.805503	0.775974	0.704994	0.6697	0.749376	0.643118	0.544619	0.660142	0.822893	0.847114	0.754497	0.764311	0.935199	0.97507	0.921875	0.895579	0.83725	0.808215	0.926334	0.999586	0.887493	0.832005	0.940057	1	0.863869	0.743332	0.710671	0.685682	0.706674	0.689643	0.719775	0.784906	0.75458	0.789475	0.832882	0.847415	0.78985	0.707983	0.720553
	0.827992	0.813136	0.817186	0.80129	0.79482	0.8679	0.879198	0.792955	0.726457	0.705511	0.709471	0.776946	0.794788	0.71594	0.690634	0.684013	0.722544	0.877944	0.938896	0.906784	0.837422	0.767812	0.762241	0.742423	0.761047	0.822293	0.76976	0.719811	0.752144	0.831161	0.935686	0.973148	0.982605	1	0.956018	0.901845	0.90129	0.890725	0.907846	0.909864	0.893541	0.863821	0.851398	0.898812	0.905258	0.862199	0.793496	0.768131	0.806577
	0.85248	0.924427	0.946394	0.919604	0.871139	0.841463	0.812651	0.819239	0.838515	0.854239	0.930572	0.882926	0.777884	0.741222	0.727319	0.759976	0.798192	0.849897	0.863798	0.891558	0.966681	0.992763	0.973805	0.875099	0.81486	0.804576	0.781098	0.787262	0.807376	0.806729	0.850109	0.912134	0.968529	1	0.967265	0.917931	0.904555	0.888913	0.878292	0.903073	0.855825	0.80707	0.835566	0.843598	0.801588	0.788763	0.84842	0.920115	0.935938
	0.956136	0.898724	0.80822	0.786984	0.779926	0.81013	0.757638	0.712461	0.738568	0.771045	0.838787	0.841637	0.835534	0.938919	0.965727	0.925173	0.915856	0.907499	0.893166	0.878855	0.870318	0.882121	0.884015	0.835559	0.842826	0.911113	0.900383	0.873417	0.882104	0.852571	0.863847	0.867952	0.929819	1	0.910006	0.878417	0.904177	0.849274	0.778607	0.755269	0.817279	0.867981	0.844235	0.852425	0.88594	0.934505	0.948751	0.902543	0.913821
	0.362705	0.387839	0.435146	0.430634	0.436713	0.464115	0.502427	0.572825	0.640472	0.67592	0.717979	0.778334	0.816597	0.793241	0.758262	0.712387	0.690547	0.65801	0.622945	0.628207	0.647902	0.645844	0.552895	0.441065	0.326963	0.264204	0.26956	0.328923	0.42628	0.524982	0.640911	0.754672	0.894604	0.96767	1	0.962364	0.841709	0.795337	0.728834	0.669225	0.619745	0.564074	0.551293	0.520975	0.487138	0.520566	0.552436	0.491542	0.435912
	0.76558	0.816821	0.765726	0.706421	0.692737	0.67288	0.670713	0.64437	0.624386	0.61643	0.572012	0.527155	0.624869	0.724271	0.66918	0.602185	0.500179	0.467099	0.535863	0.588176	0.583393	0.604744	0.709002	0.769608	0.787229	0.834383	0.898661	0.94604	0.937453	0.861529	0.779483	0.737127	0.81102	0.964013	1	0.857963	0.766001	0.805935	0.818398	0.910968	0.93147	0.851085	0.831983	0.7981	0.785646	0.755571	0.685057	0.728403	0.787126
	0.421034	0.437442	0.43059	0.392999	0.364817	0.332103	0.289669	0.281104	0.316832	0.317722	0.310436	0.315448	0.323785	0.355144	0.417707	0.444673	0.446938	0.442218	0.436871	0.412118	0.387147	0.392515	0.378033	0.352561	0.323159	0.3381	0.389256	0.429664	0.454923	0.50138	0.578852	0.68764	0.815441	0.932603	1	0.997559	0.970569	0.883341	0.792579	0.769177	0.780726	0.801867	0.829749	0.824131	0.796766	0.779051	0.736338	0.664161	0.57249
	0.535088	0.517686	0.53888	0.489383	0.470654	0.534692	0.565549	0.525037	0.533448	0.591593	0.521275	0.465911	0.472479	0.394692	0.331664	0.336212	0.32909	0.313291	0.267618	0.237528	0.221248	0.21549	0.236941	0.305011	0.358413	0.392632	0.456899	0.514098	0.639567	0.728577	0.804385	0.860336	0.856459	0.965569	1	0.900926	0.848323	0.793866	0.686543	0.572933	0.50202	0.438275	0.392358	0.372062	0.389138	0.456479	0.53053	0.50664	0.494915
	0.539253	0.574991	0.615538	0.602084	0.587556	0.650463	0.679728	0.633874	0.583259	0.664035	0.7074	0.624305	0.582218	0.54332	0.489012	0.473286	0.43112	0.432942	0.398143	0.335518	0.297067	0.306301	0.345431	0.305679	0.321705	0.372703	0.35992	0.395791	0.530168	0.591848	0.647449	0.815021	0.915791	0.966784	1	0.994418	0.959658	0.926194	0.983577	0.977981	0.963119	0.857745	0.708855	0.673834	0.658965	0.639561	0.589546	0.632398	0.648411
	0.558969	0.473283	0.51545	0.617264	0.690558	0.763792	0.806175	0.751537	0.7484	0.765693	0.689317	0.594869	0.60205	0.625904	0.589573	0.56273	0.542657	0.532275	0.609531	0.628524	0.536937	0.539597	0.552759	0.581031	0.631891	0.653889	0.675695	0.670927	0.613714	0.591289	0.654541	0.830994	0.930832	0.958344	1	0.955417	0.938749	0.913573	0.896226	0.923168	0.852869	0.82519	0.878425	0.89937	0.787992	0.684093	0.726007	0.747809	0.705175
	0.785405	0.757444	0.664845	0.607336	0.491577	0.433637	0.473462	0.534973	0.572777	0.524212	0.46431	0.519191	0.562468	0.577774	0.606631	0.590847	0.599722	0.604287	0.598458	0.638446	0.604146	0.554258	0.548341	0.467682	0.376376	0.351503	0.34569	0.343552	0.417621	0.568821	0.61811	0.641651	0.728959	0.890481	1	0.992086	0.991133	0.92495	0.770179	0.669363	0.596716	0.454429	0.365312	0.384497	0.43654	0.438681	0.457367	0.507894	0.587656
	0.618106	0.631131	0.688106	0.623162	0.557735	0.590516	0.692875	0.748422	0.766759	0.835123	0.78104	0.781111	0.818351	0.758629	0.764846	0.825601	0.80347	0.750218	0.711913	0.696997	0.728036	0.736413	0.763534	0.850656	0.866832	0.818872	0.770484	0.689678	0.628817	0.598149	0.636615	0.75967	0.842724	0.94089	1	0.976637	0.977029	0.950803	0.968826	0.991069	0.952546	0.877637	0.831348	0.829891	0.793523	0.820752	0.847515	0.835177	0.818177
	0.79171	0.737558	0.62662	0.554394	0.527754	0.525829	0.541706	0.475515	0.39949	0.44641	0.479457	0.474217	0.508114	0.523522	0.488468	0.448829	0.44628	0.45016	0.451166	0.485022	0.47343	0.477335	0.52391	0.502014	0.399248	0.382629	0.458337	0.499374	0.485198	0.466847	0.488928	0.597277	0.80887	0.970927	1	0.935242	0.858175	0.844966	0.837547	0.756989	0.657774	0.654978	0.724743	0.736128	0.764452	0.753922	0.689077	0.699243	0.732163
	0.546597	0.624085	0.699096	0.672215	0.609762	0.504697	0.51481	0.683676	0.773019	0.794522	0.822912	0.848862	0.752417	0.748577	0.812943	0.748648	0.703514	0.712236	0.665615	0.622626	0.629876	0.605592	0.646268	0.702753	0.634126	0.536529	0.55806	0.584034	0.6067	0.654764	0.656785	0.743437	0.840743	0.939399	1	0.945309	0.862209	0.893308	0.94961	0.885013	0.836004	0.784335	0.759896	0.818678	0.809944	0.715357	0.729957	0.672308	0.576975
	0.615515	0.686172	0.730738	0.721854	0.768835	0.864339	0.971732	0.993659	0.932525	0.902909	0.952862	0.920515	0.710802	0.562292	0.514094	0.513574	0.479659	0.442413	0.436515	0.447893	0.496092	0.546249	0.615447	0.611068	0.602492	0.675525	0.730078	0.748962	0.78511	0.824922	0.835873	0.830524	0.812001	0.875378	1	0.973319	0.879776	0.849686	0.87242	0.932698	0.970397	0.963072	0.965211	0.941854	0.841154	0.810201	0.84774	0.704695	0.587319
	0.82951	0.770489	0.747541	0.724982	0.697513	0.663798	0.656993	0.721073	0.746428	0.664339	0.616885	0.538869	0.446482	0.475477	0.53804	0.55137	0.564673	0.609774	0.64102	0.648916	0.67457	0.758632	0.755309	0.60316	0.549912	0.568704	0.56605	0.594641	0.615334	0.646352	0.651073	0.698856	0.814553	0.94875	1	0.967478	0.955042	0.893899	0.81917	0.807544	0.746697	0.665418	0.700253	0.734585	0.677606	0.557054	0.497491	0.635851	0.836289
	0.968145	0.929238	0.879081	0.853837	0.856362	0.791815	0.757811	0.801044	0.824745	0.809364	0.777761	0.747552	0.726862	0.798486	0.820681	0.796657	0.819931	0.834072	0.870635	0.893957	0.88414	0.84509	0.802854	0.813952	0.889576	0.940303	0.913525	0.927666	0.976641	0.968726	0.954177	0.956573	0.947801	0.975608	1	0.958803	0.90718	0.895179	0.952272	0.981041	0.940963	0.861168	0.789397	0.814237	0.860612	0.866444	0.866638	0.861153	0.892318
	0.615391	0.602873	0.535016	0.50095	0.551599	0.661145	0.74652	0.738787	0.717902	0.791251	0.826046	0.781706	0.776148	0.816677	0.80085	0.753512	0.68433	0.576629	0.484238	0.451913	0.492633	0.491089	0.439109	0.354991	0.319593	0.388083	0.591242	0.793043	0.809501	0.780535	0.747203	0.723057	0.789003	0.932925	1	0.953266	0.845983	0.763342	0.748458	0.722766	0.74679	0.750738	0.751965	0.79177	0.792825	0.791796	0.772328	0.778523	0.767803
	0.364504	0.394676	0.461457	0.38257	0.40794	0.477779	0.42425	0.392655	0.399531	0.450018	0.470118	0.558997	0.723474	0.800374	0.932594	0.9738	0.894103	0.829323	0.826235	0.851739	0.836163	0.835575	0.821721	0.767795	0.707285	0.666201	0.619359	0.548745	0.550374	0.656022	0.773036	0.782556	0.758166	0.821679	0.926379	1	0.951299	0.923567	0.983731	0.966091	0.819641	0.71629	0.718594	0.627794	0.4673	0.410602	0.464913	0.511229	0.495408
	0.871134	0.867852	0.846462	0.834829	0.830316	0.753572	0.688813	0.697216	0.639008	0.603449	0.675608	0.747009	0.83617	0.905008	0.910907	0.896666	0.866159	0.794662	0.769474	0.858802	0.93072	0.948087	0.970268	0.918317	0.852987	0.86932	0.897922	0.897818	0.907631	0.938092	0.95972	0.962433	0.944982	0.936178	0.942563	1	0.995726	0.957192	0.942232	0.900498	0.86626	0.838894	0.777105	0.731445	0.791587	0.81866	0.750425	0.763724	0.833542
	0.788153	0.762063	0.7037	0.633068	0.592457	0.526927	0.435629	0.392289	0.401612	0.442536	0.51577	0.610721	0.667478	0.623192	0.555803	0.564969	0.611658	0.635361	0.617368	0.632023	0.738058	0.748744	0.711768	0.709641	0.710486	0.648618	0.523004	0.431345	0.361737	0.422571	0.543249	0.652014	0.815612	0.919866	0.974693	1	0.967738	0.919992	0.841501	0.792281	0.736788	0.675389	0.670339	0.670788	0.705788	0.736354	0.692999	0.678459	0.7385
	0.573754	0.508944	0.452577	0.453002	0.468162	0.516506	0.55654	0.640644	0.682632	0.62326	0.602507	0.545537	0.497441	0.515686	0.513726	0.47261	0.428554	0.442504	0.430292	0.409799	0.463179	0.475326	0.414411	0.400233	0.359822	0.287061	0.268837	0.219395	0.188095	0.226086	0.312384	0.429857	0.546928	0.738455	0.954126	1	0.935857	0.875279	0.831566	0.760846	0.739004	0.748121	0.707732	0.596846	0.507828	0.484902	0.461544	0.448338	0.467004
	0.677372	0.740322	0.765817	0.731943	0.700826	0.72958	0.775253	0.727837	0.702972	0.74933	0.772965	0.743117	0.633802	0.618672	0.698456	0.670653	0.647003	0.727683	0.758079	0.713567	0.642529	0.575616	0.627531	0.77741	0.829072	0.80153	0.787756	0.706631	0.657451	0.660668	0.693723	0.712614	0.753522	0.894328	0.98785	1	0.927991	0.75864	0.604906	0.528933	0.484013	0.417154	0.371681	0.406759	0.470374	0.464662	0.459439	0.530858	0.617727
	0.871141	0.818482	0.756166	0.73633	0.624769	0.547039	0.583532	0.621427	0.77028	0.899877	0.855804	0.746422	0.78124	0.800945	0.724621	0.659586	0.536141	0.413251	0.397959	0.434674	0.458783	0.484536	0.479366	0.471763	0.461435	0.481799	0.502371	0.465979	0.455331	0.487311	0.568935	0.653266	0.741247	0.909484	0.977358	1	0.945923	0.887806	0.82076	0.727245	0.688574	0.578654	0.5245	0.459296	0.438355	0.594111	0.702683	0.688386	0.787943
	0.383231	0.36534	0.337466	0.325161	0.334245	0.336118	0.370885	0.399187	0.396027	0.36921	0.36832	0.363334	0.327753	0.286971	0.251762	0.25774	0.280816	0.324242	0.352624	0.344703	0.337906	0.436554	0.606671	0.603957	0.52462	0.479946	0.451715	0.452798	0.424722	0.439583	0.531201	0.609069	0.723174	0.828544	0.929774	1	0.941274	0.88882	0.884492	0.865039	0.802761	0.782385	0.776814	0.7244	0.646207	0.545073	0.466423	0.407254	0.369021
	0.251775	0.263097	0.275344	0.253154	0.248872	0.251711	0.261931	0.295464	0.325811	0.328741	0.295435	0.317164	0.353229	0.362361	0.385447	0.379734	0.360282	0.339747	0.324535	0.340709	0.358742	0.359832	0.416313	0.528936	0.62544	0.69856	0.786854	0.863447	0.877534	0.891553	0.911497	0.90482	0.91607	0.936204	0.966296	1	0.999189	0.950819	0.893466	0.877266	0.873328	0.834371	0.762563	0.708843	0.661559	0.563579	0.463264	0.387784	0.332123
	0.653515	0.64498	0.657658	0.610446	0.564918	0.59163	0.59249	0.608485	0.61209	0.595469	0.644481	0.673479	0.685435	0.712819	0.753419	0.817525	0.876661	0.830193	0.756966	0.732015	0.711777	0.700565	0.717254	0.776628	0.808839	0.784225	0.807097	0.836455	0.841193	0.90571	0.915735	0.940959	0.944455	0.894615	0.951259	1	0.950422	0.903813	0.876807	0.86053	0.85367	0.812116	0.733618	0.74625	0.792989	0.783764	0.756936	0.744114	0.737023
	0.633042	0.678027	0.709612	0.836859	0.832337	0.730464	0.719195	0.771118	0.8027	0.801944	0.823065	0.829169	0.893586	0.924548	0.92892	0.982947	0.90941	0.833898	0.826236	0.886414	0.85834	0.801236	0.854896	0.811946	0.777561	0.715145	0.748952	0.852715	0.814971	0.845826	0.903547	0.870242	0.844879	0.843837	0.949509	1	0.896211	0.8579	0.855938	0.827334	0.854361	0.832101	0.826752	0.812422	0.756132	0.666847	0.543798	0.643207	0.704403
	0.516182	0.468574	0.433999	0.401742	0.343991	0.315901	0.340702	0.338066	0.355005	0.375602	0.372917	0.346233	0.308135	0.336826	0.391253	0.388565	0.336332	0.292001	0.259862	0.221463	0.202045	0.237424	0.270535	0.279093	0.326627	0.40503	0.424631	0.410265	0.462571	0.494204	0.473244	0.542276	0.618654	0.691469	0.836711	0.966609	1	0.944565	0.881127	0.847317	0.780519	0.663759	0.568851	0.507618	0.441447	0.403221	0.42816	0.467575	0.506138
	0.611253	0.562204	0.544622	0.565225	0.585942	0.592678	0.582794	0.56126	0.548004	0.530554	0.52958	0.518317	0.564674	0.596467	0.556561	0.531293	0.542794	0.551026	0.559565	0.626913	0.726258	0.835639	0.908727	0.913568	0.926725	0.95561	0.927735	0.861123	0.786638	0.747538	0.786198	0.801515	0.787368	0.849872	0.914935	0.969721	1	0.986925	0.965611	0.909666	0.887693	0.944091	0.923712	0.876732	0.860001	0.808146	0.7443	0.665091	0.656807
	0.446859	0.467678	0.462917	0.407597	0.408287	0.435527	0.327141	0.27904	0.346499	0.36265	0.378254	0.393476	0.479766	0.519123	0.462466	0.415893	0.422752	0.56043	0.671163	0.659048	0.68181	0.736268	0.742621	0.750352	0.696421	0.659957	0.679214	0.682602	0.72976	0.764994	0.758651	0.787804	0.867706	0.889945	0.871853	0.948205	1	0.925519	0.816254	0.758554	0.700346	0.605204	0.542066	0.42114	0.281037	0.228788	0.21981	0.24833	0.352188
	0.514588	0.476532	0.438988	0.495595	0.532947	0.369913	0.336496	0.416014	0.420746	0.489528	0.557894	0.524232	0.472161	0.394815	0.373189	0.431139	0.483982	0.51316	0.527209	0.510354	0.548596	0.654881	0.636564	0.590572	0.626081	0.596103	0.535678	0.52502	0.600013	0.706601	0.715692	0.672474	0.72307	0.85742	0.871126	0.909567	1	0.989302	0.871395	0.802447	0.780724	0.646002	0.562713	0.653355	0.79687	0.857739	0.770086	0.642708	0.598295
	0.703363	0.683961	0.698733	0.705163	0.651238	0.602856	0.677317	0.738429	0.766334	0.741083	0.727013	0.755034	0.728566	0.720329	0.715804	0.783808	0.888871	0.845002	0.763616	0.720061	0.650102	0.61668	0.659665	0.644301	0.541287	0.514744	0.524551	0.441785	0.394269	0.442331	0.493095	0.597591	0.710068	0.816606	0.895663	0.905816	1	0.999741	0.962241	0.982558	0.964743	0.97754	0.963023	0.866118	0.817545	0.897611	0.909696	0.83344	0.768404
	0.762273	0.728057	0.678286	0.751539	0.915609	0.919312	0.931066	0.973672	0.931654	0.842496	0.844938	0.860647	0.875573	0.913691	0.872849	0.776975	0.694683	0.660686	0.628593	0.608292	0.634054	0.640519	0.644617	0.641076	0.600701	0.540069	0.452373	0.412429	0.420058	0.442139	0.535797	0.64428	0.724445	0.816013	0.868867	0.950328	1	0.931487	0.884338	0.862567	0.828864	0.781178	0.717791	0.700767	0.690152	0.640965	0.627006	0.677394	0.738427
	0.929342	0.936151	0.91245	0.871904	0.818965	0.73083	0.698002	0.790304	0.836007	0.817518	0.782217	0.700464	0.739694	0.797245	0.77238	0.785696	0.761712	0.774444	0.784541	0.711738	0.704572	0.709808	0.748923	0.809245	0.856663	0.905362	0.893088	0.742526	0.691772	0.738505	0.698472	0.707202	0.837836	0.944824	0.916747	0.918788	1	0.953339	0.88881	0.925483	0.910146	0.849489	0.869653	0.966666	0.990336	0.890872	0.854951	0.940633	0.947122
	0.839187	0.800121	0.799343	0.815084	0.833787	0.816698	0.77602	0.791072	0.754682	0.652081	0.655318	0.715505	0.698429	0.607717	0.545867	0.551646	0.57042	0.572962	0.543048	0.545685	0.567805	0.578582	0.533338	0.496284	0.498979	0.488375	0.471008	0.46238	0.50853	0.493567	0.453112	0.492972	0.559187	0.680314	0.86481	0.987452	1	0.979561	0.966607	0.942509	0.901619	0.865675	0.829455	0.820984	0.825545	0.848289	0.847147	0.79319	0.81809
	0.475709	0.436779	0.420995	0.396812	0.386847	0.397708	0.38352	0.328485	0.298657	0.321742	0.375265	0.368885	0.337446	0.367659	0.393722	0.384782	0.439245	0.468299	0.435112	0.468918	0.494523	0.523272	0.52921	0.464417	0.426427	0.426428	0.447816	0.543161	0.623434	0.608525	0.646389	0.717899	0.805105	0.906264	0.951809	0.984038	1	0.935561	0.881412	0.863891	0.821872	0.769289	0.700899	0.659268	0.610569	0.55337	0.545758	0.567379	0.536819
	0.745491	0.780152	0.819386	0.827351	0.787768	0.738151	0.759536	0.788165	0.834377	0.884293	0.912389	0.866537	0.864484	0.87024	0.819074	0.784908	0.69927	0.659029	0.630969	0.587395	0.556512	0.495012	0.421047	0.401401	0.402831	0.382986	0.426913	0.435713	0.433558	0.537834	0.645074	0.657735	0.652435	0.754079	0.848978	0.943649	1	0.954191	0.92079	0.903127	0.86607	0.828967	0.76962	0.716891	0.722915	0.793837	0.854957	0.85821	0.821467
	0.740153	0.797501	0.881682	0.950917	0.906133	0.835211	0.839909	0.822318	0.800505	0.785984	0.819025	0.87554	0.849929	0.770863	0.776861	0.8197	0.801698	0.761165	0.757479	0.785975	0.813847	0.87053	0.841853	0.809552	0.803195	0.755514	0.713958	0.69793	0.686274	0.725512	0.816941	0.864728	0.925906	0.959009	0.929882	0.978295	1	0.912852	0.929685	0.940355	0.86484	0.842326	0.79591	0.758262	0.782966	0.807406	0.823894	0.795081	0.758398
	0.561376	0.603693	0.619929	0.584865	0.569313	0.605154	0.653475	0.624162	0.575548	0.52812	0.494965	0.493828	0.449428	0.415161	0.44116	0.463672	0.448647	0.403945	0.412562	0.426259	0.428968	0.466642	0.49568	0.553928	0.591888	0.649395	0.697249	0.663301	0.629422	0.551312	0.511413	0.588044	0.664763	0.745257	0.805355	0.841608	0.947016	1	0.946695	0.914709	0.897718	0.875961	0.804704	0.68512	0.617285	0.548964	0.487204	0.47676	0.484545
	0.726038	0.675854	0.569437	0.571095	0.594736	0.588474	0.565426	0.534255	0.544	0.547502	0.523908	0.499325	0.48944	0.501627	0.534291	0.554277	0.554257	0.569253	0.557377	0.525942	0.478386	0.392501	0.323193	0.30015	0.322376	0.311351	0.310399	0.426796	0.53946	0.575125	0.589921	0.656365	0.745291	0.774413	0.8003	0.869912	0.933574	1	0.982703	0.831266	0.705375	0.66736	0.665085	0.69533	0.748675	0.801914	0.830045	0.802275	0.752474
	0.886848	0.956227	0.953525	0.915978	0.938562	0.972567	0.938062	0.874368	0.922665	0.936001	0.85991	0.802957	0.709692	0.650817	0.619262	0.642686	0.629783	0.593058	0.639602	0.659382	0.602919	0.548575	0.523338	0.4603	0.396119	0.37465	0.367326	0.418981	0.474582	0.541898	0.63514	0.672323	0.720259	0.815011	0.860724	0.886968	0.975337	1	0.945887	0.93304	0.971626	0.968066	0.896404	0.806889	0.770529	0.796599	0.834919	0.864064	0.851126
	0.633806	0.600668	0.61755	0.635456	0.582282	0.559673	0.567873	0.56454	0.524759	0.513703	0.515277	0.53408	0.559157	0.543702	0.543313	0.610215	0.625812	0.631383	0.699602	0.748302	0.811239	0.847129	0.865844	0.885557	0.883288	0.904328	0.941264	0.923137	0.901988	0.943082	0.963553	0.874948	0.782274	0.789983	0.821789	0.848734	0.905071	1	0.964367	0.863299	0.870697	0.852105	0.776381	0.721626	0.700123	0.662903	0.614483	0.638992	0.649205
	0.720859	0.70803	0.648941	0.54907	0.505512	0.494927	0.456056	0.443869	0.456984	0.445529	0.424256	0.444024	0.453986	0.465029	0.514712	0.557375	0.581414	0.582209	0.501559	0.415325	0.448404	0.504861	0.508624	0.528488	0.557874	0.565449	0.531999	0.510405	0.539074	0.514575	0.536314	0.675378	0.830649	0.8618	0.851862	0.910887	0.955288	1	0.992284	0.947267	0.94823	0.945496	0.917209	0.932877	0.939732	0.886636	0.796571	0.742359	0.742429
	0.801647	0.80291	0.793146	0.783361	0.794796	0.878397	0.949498	0.938852	0.939194	0.931014	0.847045	0.863242	0.843849	0.810984	0.819041	0.78723	0.85519	0.786088	0.606263	0.546474	0.587381	0.66853	0.693448	0.603784	0.576149	0.650285	0.669141	0.594943	0.550102	0.590142	0.676387	0.790987	0.8685	0.863365	0.873907	0.957498	0.995484	1	0.98778	0.96019	0.940129	0.879206	0.848404	0.863245	0.874984	0.857761	0.780214	0.780755	0.796214
	0.954854	0.994071	0.997038	0.973002	0.911341	0.833194	0.746526	0.696176	0.76059	0.843717	0.89659	0.901356	0.818575	0.794567	0.808906	0.738283	0.681085	0.692613	0.71171	0.771449	0.825721	0.799116	0.843792	0.82685	0.72598	0.641962	0.549104	0.49467	0.473779	0.521167	0.640666	0.675636	0.705941	0.833558	0.921474	0.927052	0.976263	1	0.896528	0.851121	0.917009	0.979475	0.956393	0.870045	0.841735	0.834782	0.835704	0.818653	0.813091
	0.578564	0.590013	0.542099	0.510698	0.506694	0.483015	0.444991	0.407296	0.408033	0.444071	0.462102	0.452542	0.431911	0.46164	0.458329	0.401497	0.406215	0.442478	0.445551	0.445693	0.481867	0.507239	0.470258	0.358109	0.251761	0.186426	0.141791	0.158243	0.203688	0.265988	0.389917	0.479902	0.590836	0.753752	0.838172	0.909271	0.988042	1	0.918007	0.835289	0.836171	0.845321	0.80834	0.72735	0.656821	0.649678	0.635439	0.607958	0.590801
	0.79364	0.711777	0.734425	0.794331	0.813273	0.801871	0.777746	0.773023	0.759101	0.746022	0.740795	0.676754	0.56214	0.509674	0.499241	0.544729	0.631189	0.64918	0.64154	0.647716	0.648386	0.653029	0.57147	0.485283	0.455977	0.443002	0.430737	0.388775	0.343179	0.324287	0.342899	0.449614	0.62821	0.772774	0.866956	0.884168	0.939422	1	0.96324	0.878942	0.835541	0.81258	0.810632	0.796233	0.710817	0.655304	0.685045	0.754593	0.792681
	0.610998	0.694615	0.697203	0.625129	0.569996	0.606467	0.655733	0.647606	0.638549	0.727609	0.740974	0.762422	0.779743	0.690505	0.653369	0.698407	0.798682	0.829645	0.738401	0.606925	0.623324	0.710509	0.728155	0.759629	0.749329	0.746955	0.716214	0.640657	0.660695	0.742234	0.726561	0.728716	0.784367	0.810178	0.845482	0.862424	0.938885	1	0.923589	0.839574	0.831205	0.771125	0.744501	0.696445	0.571846	0.571823	0.585149	0.544918	0.485993
	0.614905	0.606666	0.607981	0.642598	0.62733	0.611646	0.666247	0.688926	0.707919	0.691119	0.694543	0.702068	0.721007	0.704865	0.650389	0.677088	0.767329	0.754615	0.739375	0.727829	0.677199	0.673036	0.624301	0.644206	0.676921	0.640195	0.594967	0.572318	0.570514	0.559346	0.536886	0.595568	0.708543	0.794242	0.834163	0.84208	0.921211	1	0.998315	0.979478	0.901853	0.854626	0.88282	0.833869	0.784971	0.717448	0.68703	0.688492	0.648033
	0.906984	0.924623	0.905767	0.827094	0.721371	0.662734	0.66214	0.665601	0.706053	0.696486	0.721512	0.797736	0.775699	0.734949	0.719416	0.657958	0.616963	0.617113	0.621445	0.620972	0.555983	0.563135	0.667117	0.614008	0.527289	0.511314	0.492936	0.543379	0.570822	0.554694	0.553288	0.625337	0.751506	0.844732	0.872671	0.889869	0.961776	1	0.939232	0.898076	0.934725	0.914172	0.795666	0.761961	0.846744	0.923168	0.954899	0.972481	0.957711
	0.677711	0.669831	0.637905	0.679914	0.712757	0.738752	0.766444	0.725915	0.681595	0.63367	0.589605	0.588142	0.64139	0.679164	0.71708	0.734618	0.74779	0.766194	0.788929	0.825898	0.831268	0.781883	0.691991	0.638194	0.656789	0.724878	0.740704	0.712396	0.696373	0.677718	0.661377	0.659204	0.6822	0.715345	0.743674	0.805775	0.928171	1	0.969129	0.956239	0.945055	0.888862	0.829678	0.804895	0.827309	0.849428	0.872494	0.87956	0.813457
	0.790021	0.728274	0.727914	0.74333	0.746115	0.738118	0.730178	0.700321	0.648047	0.581617	0.488533	0.430465	0.389921	0.333848	0.307549	0.287342	0.271698	0.26313	0.28546	0.309278	0.26676	0.206823	0.159172	0.100585	0.0920376	0.149087	0.259452	0.377869	0.431735	0.506707	0.633824	0.722567	0.77508	0.851113	0.889394	0.906287	0.971572	1	0.992721	0.989782	0.973844	0.956322	0.923674	0.88833	0.868808	0.861816	0.911355	0.956686	0.927862
	0.7711	0.79864	0.78686	0.719594	0.731076	0.766579	0.771458	0.839895	0.903316	0.912126	0.889301	0.81385	0.779951	0.796738	0.842248	0.862643	0.844406	0.838453	0.824457	0.830296	0.80612	0.796349	0.819815	0.815931	0.828359	0.807277	0.773478	0.786251	0.834618	0.873636	0.859186	0.881281	0.902773	0.935857	0.941868	0.917471	0.962877	1	0.935927	0.90409	0.945189	0.942157	0.912753	0.865499	0.822141	0.815795	0.814575	0.799066	0.781014
	0.841456	0.846862	0.885095	0.909754	0.942125	0.925782	0.944991	0.997054	0.974632	0.983777	0.981033	0.895086	0.844923	0.897807	0.942846	0.893504	0.904509	0.916507	0.928218	0.98182	0.981404	0.90543	0.804343	0.737163	0.69037	0.671586	0.683282	0.760729	0.844627	0.852072	0.879744	0.901327	0.905264	0.92821	0.892401	0.891801	0.971753	1	0.961842	0.949948	0.941514	0.874091	0.856039	0.872097	0.892801	0.918616	0.884221	0.890713	0.851104
	0.871774	0.874864	0.836585	0.830168	0.861455	0.855215	0.81268	0.770799	0.764237	0.764243	0.737611	0.710179	0.709416	0.717847	0.721487	0.725223	0.73961	0.719601	0.716983	0.768893	0.822905	0.833748	0.839641	0.81546	0.764483	0.761943	0.791589	0.82182	0.803607	0.785075	0.769528	0.818249	0.890027	0.905533	0.924999	0.934217	0.967806	1	0.997808	0.955194	0.907275	0.917185	0.948035	0.891742	0.802441	0.783986	0.78825	0.796299	0.809071
	0.617001	0.677193	0.675095	0.652514	0.658626	0.634604	0.618812	0.661873	0.752436	0.830461	0.891004	0.897688	0.857516	0.806035	0.66847	0.533949	0.517644	0.55921	0.628886	0.660196	0.692712	0.694675	0.62593	0.672849	0.737786	0.81875	0.886832	0.905373	0.947492	0.966538	0.939034	0.916903	0.921174	0.849557	0.86468	0.893393	0.924441	1	0.958409	0.84779	0.77236	0.749647	0.793517	0.839969	0.804909	0.835347	0.83804	0.742302	0.676391
	0.964297	0.989235	0.92604	0.891626	0.855126	0.849374	0.871187	0.874377	0.888603	0.904041	0.883289	0.866369	0.812642	0.704551	0.620255	0.721944	0.871029	0.856335	0.843674	0.88503	0.875079	0.856608	0.864598	0.773078	0.739458	0.746504	0.68376	0.732587	0.856625	0.960602	0.989535	0.92725	0.930525	0.923539	0.914179	0.95149	0.936759	0.979779	1	0.99322	0.928012	0.864048	0.907057	0.870091	0.857543	0.93346	0.937606	0.936161	0.946474
	0.793364	0.726971	0.732791	0.761933	0.711714	0.677927	0.693244	0.723344	0.742413	0.714567	0.730418	0.753228	0.716704	0.695354	0.716878	0.746052	0.746328	0.786308	0.826194	0.821198	0.807599	0.777328	0.732324	0.716689	0.675509	0.657491	0.681484	0.700515	0.735801	0.792372	0.811984	0.744806	0.695171	0.682887	0.665473	0.757563	0.894944	0.952494	1	0.991505	0.939334	0.910258	0.87722	0.858871	0.855324	0.813207	0.772568	0.762595	0.761444
	0.793053	0.801114	0.822201	0.786735	0.761476	0.726811	0.736013	0.782746	0.785708	0.741134	0.725017	0.751032	0.722736	0.71171	0.728803	0.708133	0.699122	0.736584	0.729162	0.715709	0.735148	0.725886	0.688624	0.658745	0.61805	0.580468	0.572901	0.562085	0.535953	0.524123	0.608256	0.641418	0.639082	0.631979	0.63926	0.696154	0.766285	0.909161	1	0.973795	0.922145	0.961332	0.978321	0.906573	0.840241	0.866915	0.91681	0.951767	0.943776
	0.633502	0.696653	0.665321	0.677415	0.783707	0.724422	0.644204	0.666599	0.670598	0.683831	0.705996	0.749096	0.753177	0.713399	0.713008	0.699741	0.752228	0.813228	0.788477	0.73264	0.623308	0.565925	0.597689	0.608276	0.640186	0.705877	0.740503	0.75656	0.79386	0.792395	0.763801	0.737866	0.69227	0.713097	0.77023	0.814822	0.8564	0.952394	1	0.916726	0.895996	0.875633	0.831401	0.833295	0.783928	0.707234	0.705007	0.70567	0.626926
	0.878553	0.897266	0.877733	0.816133	0.769666	0.818875	0.911382	0.936763	0.885388	0.850505	0.811482	0.815616	0.785309	0.698856	0.642006	0.609973	0.660193	0.722492	0.681257	0.618043	0.587702	0.597467	0.654338	0.734478	0.722072	0.610535	0.547675	0.538551	0.519862	0.461468	0.436522	0.444187	0.497112	0.580244	0.62467	0.637246	0.734963	0.925758	1	0.945282	0.904504	0.855545	0.831123	0.846686	0.847683	0.82071	0.804376	0.821676	0.806522
	0.748718	0.747647	0.667697	0.644298	0.650408	0.636456	0.638436	0.563453	0.489372	0.543624	0.629789	0.599258	0.510448	0.512171	0.545449	0.536551	0.506031	0.487367	0.510331	0.544195	0.549783	0.521054	0.478718	0.546393	0.570321	0.537934	0.549681	0.505338	0.480705	0.487918	0.543782	0.677105	0.781458	0.833953	0.93954	0.952982	0.939489	0.9946	1	0.935825	0.8458	0.739192	0.690765	0.706846	0.670586	0.714983	0.780489	0.756283	0.732598
	0.525776	0.47658	0.455307	0.449222	0.433946	0.415028	0.407657	0.392501	0.360703	0.360359	0.389868	0.468646	0.578395	0.660833	0.711102	0.710555	0.668629	0.627753	0.622838	0.626638	0.587253	0.471529	0.357344	0.314027	0.331498	0.355159	0.368146	0.397833	0.43084	0.491952	0.557113	0.651984	0.757919	0.803287	0.821845	0.859537	0.914736	0.958347	1	0.987344	0.939636	0.908002	0.882399	0.84723	0.801375	0.73155	0.652557	0.604496	0.57446
	0.837415	0.804779	0.724954	0.640755	0.57489	0.525389	0.530187	0.540842	0.533272	0.544057	0.553301	0.565185	0.600608	0.607754	0.547742	0.493375	0.503921	0.547806	0.572118	0.532912	0.454783	0.445342	0.467372	0.479139	0.574961	0.690549	0.702599	0.619838	0.604578	0.664381	0.676921	0.719244	0.827632	0.885234	0.850786	0.855528	0.919306	0.971088	1	0.967804	0.869074	0.755788	0.673284	0.654625	0.665495	0.647865	0.654822	0.69352	0.743956
	0.379535	0.302323	0.306653	0.313496	0.281143	0.271971	0.288511	0.272119	0.283596	0.381158	0.51499	0.619533	0.670496	0.684318	0.696958	0.763506	0.766687	0.716357	0.65886	0.588443	0.546554	0.481233	0.430912	0.444766	0.430934	0.397287	0.409655	0.437792	0.516156	0.592491	0.638565	0.68545	0.757398	0.845398	0.874296	0.88476	0.896234	0.95828	1	0.921565	0.865137	0.843071	0.795639	0.759254	0.69628	0.595676	0.51396	0.460709	0.452029
	0.498192	0.497743	0.523203	0.510981	0.491219	0.56581	0.664974	0.723462	0.808428	0.797152	0.692137	0.67848	0.773127	0.842489	0.837559	0.840675	0.830674	0.750159	0.673897	0.689615	0.702481	0.608448	0.468273	0.393605	0.449814	0.553575	0.576328	0.592562	0.623975	0.587313	0.583299	0.630577	0.66031	0.668319	0.733197	0.871474	0.939102	0.981363	1	0.945336	0.888703	0.834353	0.750203	0.668594	0.610008	0.517484	0.429807	0.414404	0.456833
	0.87915	0.812358	0.78314	0.811935	0.783633	0.718312	0.63156	0.572655	0.571377	0.493901	0.41115	0.42282	0.432652	0.453271	0.500037	0.53699	0.600867	0.740908	0.841246	0.827354	0.739748	0.571686	0.412389	0.319778	0.277353	0.289222	0.313025	0.338335	0.346448	0.319993	0.351377	0.393085	0.427637	0.491138	0.528588	0.575486	0.771932	0.977809	1	0.978384	0.937709	0.886363	0.886665	0.918496	0.947001	0.955901	0.955905	0.876173	0.808218
	0.544928	0.55949	0.548659	0.551894	0.566198	0.538587	0.5037	0.477012	0.485884	0.544354	0.581925	0.578497	0.578068	0.594761	0.587358	0.571737	0.536443	0.460625	0.407816	0.376944	0.353075	0.314799	0.248012	0.206557	0.213427	0.229826	0.293972	0.370782	0.40512	0.419289	0.474283	0.544609	0.586061	0.668919	0.78934	0.878505	0.913138	0.949103	1	0.996647	0.944416	0.870168	0.756217	0.639563	0.564909	0.518898	0.508139	0.544828	0.55312
	0.699038	0.682541	0.695158	0.667686	0.643762	0.681523	0.680508	0.6422	0.583494	0.540708	0.52957	0.485046	0.463257	0.487052	0.503658	0.536619	0.582852	0.598829	0.594091	0.625431	0.606203	0.506537	0.433862	0.386725	0.370735	0.38429	0.401458	0.44004	0.508824	0.59108	0.695664	0.781221	0.861921	0.948543	0.982168	0.9288	0.887315	0.943175	1	0.974945	0.885395	0.802218	0.817979	0.831714	0.733508	0.696236	0.721265	0.717655	0.718416
	0.398072	0.344606	0.318945	0.328349	0.35309	0.346377	0.330771	0.334429	0.359099	0.426275	0.421083	0.399581	0.423586	0.4825	0.549306	0.592381	0.630315	0.654367	0.702492	0.656701	0.536255	0.478569	0.500271	0.585638	0.716331	0.744186	0.632657	0.530597	0.480345	0.479413	0.504521	0.488711	0.470162	0.524643	0.680874	0.830846	0.920126	0.987312	1	0.95756	0.856095	0.816307	0.860732	0.840387	0.816286	0.782849	0.713087	0.622126	0.527864
	0.333345	0.27402	0.156267	0.0923287	0.142771	0.17446	0.219146	0.275899	0.373492	0.49114	0.565217	0.636127	0.641151	0.665142	0.731664	0.709306	0.652347	0.60924	0.528398	0.411328	0.306662	0.237471	0.220251	0.311235	0.483413	0.652532	0.827865	0.933037	0.888335	0.790086	0.764341	0.805637	0.888176	0.898097	0.805068	0.78122	0.811043	0.90822	1	0.975738	0.915101	0.86035	0.839471	0.798066	0.658967	0.565264	0.581516	0.574685	0.532246
	0.456721	0.449193	0.433404	0.427031	0.425531	0.40124	0.434332	0.507734	0.583038	0.582833	0.560017	0.595693	0.642832	0.676284	0.677861	0.671171	0.690692	0.636481	0.543167	0.489028	0.450309	0.405439	0.331512	0.285094	0.258349	0.223163	0.200822	0.183689	0.198852	0.267756	0.308398	0.386714	0.504089	0.56381	0.651875	0.774759	0.885774	0.970853	1	0.962486	0.931498	0.939078	0.917593	0.859378	0.78117	0.616057	0.477962	0.474412	0.47852
	0.813292	0.816661	0.849225	0.888216	0.896211	0.878192	0.844232	0.804697	0.759054	0.762676	0.797111	0.809446	0.827277	0.844203	0.81742	0.835248	0.864578	0.865241	0.903035	0.906604	0.877981	0.893029	0.927591	0.923569	0.900457	0.886247	0.885821	0.858498	0.815605	0.84468	0.871106	0.845991	0.856054	0.894266	0.910105	0.920616	0.94688	0.984978	1	0.989771	0.998314	0.954252	0.887153	0.819071	0.746386	0.753609	0.763666	0.767567	0.782751
	0.960213	0.905852	0.817271	0.820452	0.854676	0.804139	0.796605	0.788461	0.761584	0.802514	0.913375	0.995104	0.917661	0.852359	0.840515	0.872096	0.911817	0.833407	0.77914	0.832555	0.886997	0.919857	0.955841	0.947632	0.950878	0.943977	0.864802	0.804881	0.778494	0.779465	0.857568	0.780266	0.681113	0.687868	0.634008	0.672276	0.789262	0.922605	1	0.974943	0.934376	0.932778	0.924581	0.879194	0.913496	0.946472	0.928716	0.945766	0.971293
	0.773971	0.717577	0.686823	0.665109	0.61729	0.576354	0.567269	0.55681	0.52094	0.506522	0.474467	0.437401	0.420896	0.391239	0.374522	0.375078	0.400784	0.402097	0.3588	0.331709	0.307698	0.286862	0.276308	0.266967	0.238148	0.240187	0.320229	0.425352	0.538536	0.690596	0.81133	0.88995	0.951727	0.955073	0.898539	0.842323	0.864301	0.924235	0.955111	1	0.990034	0.932704	0.922695	0.874364	0.83039	0.831535	0.840552	0.836932	0.820251
	0.812705	0.864577	0.924637	0.868753	0.841182	0.815285	0.71822	0.677087	0.714141	0.803467	0.853896	0.835201	0.836936	0.790598	0.724504	0.727724	0.731483	0.72233	0.767044	0.849161	0.916551	0.925436	0.869833	0.841411	0.78268	0.658695	0.585163	0.554211	0.566107	0.644967	0.715357	0.705702	0.747736	0.790529	0.812797	0.83931	0.808428	0.82063	0.91508	1	0.980833	0.925667	0.903249	0.905662	0.839911	0.799847	0.88467	0.898402	0.807181
	0.907333	0.950739	0.920938	0.859452	0.842799	0.818308	0.818755	0.809353	0.780551	0.711616	0.587642	0.608356	0.731759	0.782375	0.759897	0.748447	0.755292	0.738333	0.744185	0.717643	0.70813	0.753719	0.760967	0.724672	0.686122	0.67188	0.696933	0.728949	0.719039	0.718775	0.731551	0.731333	0.747692	0.773874	0.73874	0.700484	0.729214	0.831362	0.971412	1	0.961126	0.926516	0.915482	0.952699	0.962079	0.953937	0.976487	0.94897	0.912865
	0.894012	0.869719	0.855121	0.815483	0.822455	0.757106	0.772309	0.82874	0.765388	0.782045	0.837412	0.775084	0.667999	0.695168	0.809172	0.875108	0.893163	0.890464	0.834091	0.800686	0.837429	0.812876	0.785477	0.817795	0.836516	0.88444	0.951295	0.907401	0.816551	0.835229	0.940631	0.965883	0.876891	0.829311	0.91234	0.942212	0.906799	0.921263	0.988034	1	0.958481	0.931305	0.919208	0.953901	0.944138	0.902187	0.864389	0.84547	0.838796
	0.781882	0.847328	0.8613	0.819701	0.757569	0.757917	0.772566	0.768357	0.794214	0.780775	0.718945	0.721925	0.777389	0.734775	0.682092	0.675399	0.667524	0.689041	0.722815	0.708133	0.717439	0.739632	0.766319	0.827788	0.813033	0.800107	0.86337	0.881212	0.845365	0.854861	0.87148	0.831543	0.84723	0.887833	0.92923	0.981564	0.949432	0.917425	0.990626	1	0.94405	0.901284	0.849616	0.838199	0.854115	0.839928	0.833785	0.871253	0.855011
	0.81864	0.846618	0.842147	0.788462	0.770819	0.778167	0.797071	0.796326	0.75106	0.685512	0.693819	0.766018	0.780219	0.716697	0.612195	0.624635	0.601451	0.569391	0.548367	0.522449	0.641417	0.734153	0.747939	0.776961	0.755811	0.754528	0.823416	0.753959	0.644553	0.670015	0.693885	0.685932	0.644412	0.608217	0.71635	0.75941	0.868514	0.949215	0.948317	1	0.986624	0.956539	0.874853	0.842904	0.811722	0.736713	0.717902	0.795781	0.790645
	0.544672	0.518713	0.442117	0.446357	0.505736	0.53507	0.537279	0.546378	0.547996	0.56534	0.592659	0.560652	0.492948	0.459379	0.420195	0.422642	0.476113	0.532626	0.588288	0.614872	0.603971	0.598697	0.55993	0.460478	0.392296	0.428606	0.447366	0.447172	0.533922	0.582147	0.577918	0.562938	0.578663	0.599068	0.674728	0.789076	0.886994	0.91226	0.925887	1	0.970112	0.89091	0.811292	0.735132	0.709584	0.679565	0.665688	0.629224	0.542217
	0.702897	0.679664	0.627529	0.581286	0.511204	0.53916	0.589893	0.517424	0.51001	0.555821	0.610446	0.726239	0.74132	0.67664	0.70665	0.759276	0.733279	0.669751	0.676655	0.764987	0.803767	0.800773	0.818765	0.859569	0.905982	0.903655	0.860025	0.791098	0.830663	0.930259	0.920368	0.885303	0.869629	0.774719	0.732444	0.778221	0.833538	0.861123	0.964295	1	0.922484	0.926302	0.900938	0.825254	0.772468	0.748358	0.696292	0.739313	0.779274
	0.954758	0.939449	0.854865	0.785409	0.76471	0.712478	0.715487	0.737847	0.669325	0.657234	0.690031	0.706765	0.691976	0.66763	0.639596	0.59771	0.649341	0.730081	0.708668	0.759116	0.81535	0.762228	0.792963	0.826605	0.798444	0.824326	0.82375	0.73301	0.743363	0.834713	0.794768	0.725967	0.743021	0.761563	0.817004	0.903505	0.960844	0.960041	0.974767	1	0.97126	0.942289	0.940145	0.924311	0.893888	0.902511	0.869195	0.831361	0.880709
	0.64436	0.62322	0.755671	0.798447	0.714377	0.726892	0.708236	0.702607	0.828298	0.822219	0.793791	0.84721	0.887822	0.870907	0.883219	0.903613	0.818832	0.719413	0.681262	0.717538	0.691835	0.643201	0.730773	0.776906	0.74326	0.74847	0.784814	0.787891	0.789719	0.783307	0.791456	0.811816	0.774573	0.799742	0.889979	0.960134	0.921542	0.795782	0.869915	1	0.958958	0.888604	0.795259	0.698252	0.636547	0.596017	0.574838	0.625973	0.690366
	0.61384	0.60293	0.54484	0.545786	0.486422	0.436846	0.442389	0.46107	0.460165	0.439434	0.435501	0.448135	0.495013	0.54661	0.571859	0.601407	0.701774	0.726865	0.708667	0.690449	0.747639	0.793592	0.742521	0.78255	0.770414	0.658326	0.537293	0.527182	0.568448	0.569121	0.531469	0.541694	0.604779	0.672495	0.763267	0.850676	0.856555	0.899122	0.983856	1	0.927977	0.858502	0.857057	0.859893	0.84392	0.804225	0.822765	0.746441	0.636109
	0.828368	0.809296	0.897231	0.871327	0.861543	0.796827	0.753612	0.810923	0.790832	0.776404	0.744409	0.725104	0.77592	0.785047	0.773481	0.72569	0.677091	0.655582	0.647192	0.656408	0.671549	0.664988	0.604604	0.587645	0.677663	0.776345	0.804133	0.792215	0.767091	0.783844	0.831786	0.866739	0.943139	0.978232	0.940848	0.9815	0.947048	0.8733	0.979228	1	0.885352	0.858249	0.872615	0.862942	0.835707	0.883096	0.923421	0.841042	0.861683
	0.873322	0.842204	0.785798	0.682614	0.48456	0.311562	0.210636	0.213215	0.335815	0.403332	0.394828	0.368858	0.294459	0.211017	0.156339	0.183403	0.312585	0.444295	0.479805	0.611519	0.794588	0.846823	0.983965	0.997165	0.879697	0.875593	0.802086	0.738303	0.623173	0.43908	0.273426	0.175701	0.172797	0.172859	0.174451	0.221087	0.464936	0.769389	0.918521	1	0.973171	0.780573	0.566953	0.452979	0.492332	0.599251	0.722138	0.838686	0.845662
	0.402495	0.369756	0.403546	0.470401	0.435274	0.385265	0.412236	0.555678	0.675183	0.703989	0.679134	0.585263	0.520924	0.502697	0.516792	0.517906	0.464135	0.393997	0.359438	0.343286	0.328021	0.370542	0.426177	0.471115	0.464037	0.410558	0.408748	0.418408	0.475928	0.531253	0.505396	0.496164	0.495359	0.494308	0.531402	0.575059	0.66694	0.795851	0.927156	1	0.976333	0.934295	0.849349	0.735922	0.609901	0.484904	0.389694	0.37833	0.394299
	0.745092	0.753749	0.739826	0.670155	0.672823	0.706381	0.668436	0.640704	0.643416	0.602436	0.554964	0.561397	0.55638	0.596782	0.642565	0.632952	0.603039	0.603932	0.598626	0.612839	0.629355	0.616513	0.70886	0.793448	0.781428	0.792522	0.804339	0.779351	0.72887	0.689217	0.74598	0.725913	0.678656	0.712822	0.709056	0.71888	0.765311	0.861878	0.981944	1	0.927877	0.896668	0.958211	0.996435	0.967605	0.950215	0.837165	0.780945	0.759131
	0.840746	0.779214	0.782138	0.832151	0.849092	0.879883	0.924575	0.880707	0.821848	0.858327	0.912295	0.890164	0.801479	0.795279	0.860007	0.878414	0.868758	0.825946	0.786307	0.78695	0.803972	0.793857	0.7863	0.771698	0.750078	0.737738	0.73198	0.706547	0.654151	0.664018	0.699225	0.703767	0.685958	0.743207	0.813147	0.845227	0.854624	0.873021	0.982122	1	0.958685	0.954567	0.944703	0.90551	0.876201	0.887612	0.906037	0.915104	0.898983
	0.947895	0.854762	0.824495	0.791735	0.786042	0.831599	0.81055	0.838484	0.849304	0.781957	0.703179	0.671047	0.664792	0.673912	0.678957	0.67314	0.749905	0.829986	0.846293	0.832608	0.800694	0.787914	0.800757	0.793701	0.811386	0.878611	0.937698	0.913079	0.851434	0.88897	0.940666	0.936284	0.901779	0.925302	0.958778	0.985625	0.980375	0.917361	0.953254	1	0.97985	0.971322	0.991401	0.964091	0.901461	0.954769	0.987967	0.933318	0.934134
	0.91653	0.915123	0.921352	0.94986	0.96292	0.959408	0.965331	0.943105	0.908539	0.90533	0.930667	0.92224	0.899924	0.857829	0.846299	0.864887	0.821857	0.783297	0.76652	0.735474	0.70025	0.703955	0.74113	0.767973	0.766352	0.740163	0.732953	0.728007	0.723689	0.722536	0.710788	0.711643	0.738713	0.790988	0.832644	0.907685	0.949809	0.947383	0.990754	1	0.967162	0.928362	0.952148	0.989498	0.980805	0.940961	0.901513	0.905871	0.909775
	0.834294	0.81206	0.846339	0.855342	0.838686	0.826346	0.80626	0.785467	0.761736	0.784788	0.828966	0.868475	0.870241	0.814751	0.770568	0.746462	0.769089	0.808721	0.828088	0.849175	0.851832	0.837784	0.834179	0.828728	0.830899	0.829077	0.805063	0.783923	0.800332	0.857604	0.906846	0.905607	0.873118	0.911534	0.970142	0.940377	0.948966	0.967727	0.967552	1	0.999412	0.979885	0.976288	0.94621	0.915877	0.931667	0.911953	0.870252	0.85828
	0.712971	0.73016	0.773242	0.85666	0.880151	0.861176	0.791041	0.745391	0.708837	0.624371	0.599773	0.643481	0.660291	0.686381	0.673566	0.612228	0.603081	0.658049	0.736505	0.776717	0.78298	0.739282	0.650417	0.528305	0.419619	0.375087	0.335858	0.344566	0.440697	0.54658	0.600537	0.65089	0.70137	0.736201	0.79978	0.864625	0.89732	0.910463	0.946732	1	0.968149	0.892629	0.868834	0.855278	0.784443	0.717662	0.72623	0.757212	0.748238
	0.756806	0.820017	0.855161	0.898475	0.98909	0.97219	0.930018	0.862495	0.753706	0.719838	0.768152	0.831183	0.877929	0.873561	0.83196	0.817255	0.776997	0.630754	0.56212	0.661901	0.734956	0.728912	0.717182	0.711519	0.681886	0.652433	0.539697	0.477765	0.502152	0.503262	0.563723	0.655421	0.74343	0.813638	0.846422	0.833799	0.819079	0.849256	0.929666	1	0.967628	0.924783	0.921674	0.943933	0.949011	0.874686	0.800714	0.765703	0.705052
	0.90326	0.85398	0.796447	0.73707	0.688534	0.645572	0.615296	0.657162	0.691567	0.668302	0.678714	0.703567	0.782984	0.822851	0.73783	0.696588	0.679539	0.638565	0.596458	0.627592	0.679452	0.642732	0.611775	0.621441	0.647379	0.644299	0.604451	0.587641	0.657072	0.714919	0.716689	0.704538	0.72869	0.74543	0.773949	0.794273	0.796176	0.826431	0.900938	1	0.969174	0.877766	0.810528	0.754474	0.726406	0.753925	0.78967	0.818321	0.884646
	0.733986	0.749458	0.766954	0.796711	0.797437	0.78497	0.784442	0.789313	0.779823	0.75973	0.750644	0.74152	0.720102	0.692892	0.651329	0.628477	0.628417	0.607542	0.584132	0.569421	0.554851	0.542383	0.54364	0.54991	0.524296	0.478846	0.426922	0.378416	0.360334	0.380864	0.436786	0.533094	0.67954	0.79218	0.825913	0.861825	0.903455	0.929775	0.942208	0.977502	1	0.980593	0.976986	0.977085	0.967859	0.925204	0.852175	0.78546	0.738349
	0.603478	0.564377	0.53644	0.462951	0.429082	0.424352	0.433497	0.465809	0.465263	0.465761	0.459455	0.434045	0.451346	0.463012	0.418202	0.414657	0.428792	0.407864	0.441953	0.514097	0.517567	0.485491	0.468025	0.441995	0.397135	0.363949	0.362352	0.402969	0.459124	0.503037	0.580219	0.599282	0.597114	0.672149	0.704655	0.71656	0.769416	0.835387	0.896072	0.984345	1	0.934191	0.877847	0.849119	0.811433	0.769255	0.747049	0.702464	0.670467
	0.789347	0.817397	0.798249	0.749689	0.762696	0.795735	0.802671	0.851373	0.852757	0.837816	0.845651	0.872228	0.887014	0.815106	0.739217	0.771126	0.889479	0.918174	0.910319	0.921281	0.912481	0.847548	0.734226	0.668342	0.619486	0.516993	0.444267	0.456069	0.473881	0.493248	0.513544	0.565271	0.590239	0.590692	0.607943	0.65137	0.758917	0.873597	0.942413	0.995279	1	0.95639	0.95903	0.959342	0.944879	0.886759	0.799643	0.777542	0.771324
	0.466971	0.437327	0.405633	0.34465	0.302181	0.273175	0.323977	0.455175	0.554302	0.607921	0.664285	0.784237	0.898092	0.897053	0.925142	0.970997	0.920234	0.854043	0.800097	0.727268	0.660284	0.594586	0.541514	0.45768	0.435877	0.477666	0.479871	0.531031	0.625246	0.712623	0.704076	0.676521	0.669385	0.638758	0.687984	0.795755	0.845887	0.869376	0.917559	0.962817	1	0.995465	0.929616	0.865541	0.766923	0.719179	0.728707	0.636989	0.534876
	0.809378	0.862599	0.822732	0.78131	0.767245	0.729794	0.696345	0.728447	0.714783	0.719085	0.773796	0.764924	0.762077	0.771099	0.722573	0.691161	0.720789	0.768169	0.762495	0.716271	0.726359	0.759847	0.754842	0.735671	0.658264	0.61136	0.628747	0.633748	0.635263	0.627649	0.635566	0.59698	0.636002	0.730658	0.704999	0.657815	0.652907	0.730291	0.812189	0.893042	1	0.992608	0.956019	0.952732	0.920269	0.926997	0.986845	0.975868	0.862931
	0.698125	0.699211	0.733299	0.751185	0.75162	0.761514	0.800451	0.789206	0.773735	0.771409	0.783228	0.833016	0.804127	0.780738	0.831459	0.829541	0.831346	0.811936	0.791186	0.78078	0.776608	0.776266	0.702262	0.608757	0.525165	0.437064	0.368176	0.321258	0.344555	0.423633	0.528806	0.61612	0.722702	0.81607	0.894114	0.928104	0.897632	0.921491	0.953722	0.970247	1	0.973902	0.875203	0.820307	0.817382	0.828428	0.755069	0.712409	0.740253
	0.71143	0.696963	0.609846	0.619967	0.691157	0.742511	0.739341	0.655376	0.633943	0.666689	0.732106	0.750198	0.711976	0.66975	0.651716	0.719904	0.756231	0.715356	0.721968	0.733867	0.717224	0.776458	0.78142	0.771375	0.835149	0.885983	0.91113	0.915383	0.8729	0.812709	0.724049	0.630383	0.65071	0.750741	0.802901	0.812838	0.878632	0.969154	0.96631	0.982239	1	0.918355	0.836436	0.755415	0.684738	0.647367	0.629894	0.661549	0.729893
	0.812628	0.837065	0.894405	0.923569	0.887694	0.740782	0.691753	0.657275	0.60017	0.515173	0.515186	0.617727	0.678526	0.686915	0.664657	0.717428	0.790744	0.737049	0.605191	0.568984	0.621393	0.660177	0.691747	0.696103	0.662813	0.608911	0.552661	0.504988	0.461592	0.446611	0.397485	0.433979	0.514922	0.507009	0.513683	0.606916	0.722215	0.812023	0.872416	0.928251	1	0.975349	0.954173	0.948201	0.866738	0.835753	0.834028	0.878196	0.88703
	0.561661	0.486871	0.444612	0.408964	0.378461	0.384719	0.420955	0.427541	0.396565	0.354693	0.322361	0.290331	0.248904	0.219914	0.229027	0.241489	0.231561	0.227785	0.252865	0.289864	0.335426	0.36214	0.34687	0.29251	0.219997	0.206425	0.253196	0.293118	0.309076	0.29079	0.303316	0.394739	0.512287	0.630146	0.724489	0.780522	0.789874	0.81685	0.885526	0.950841	1	0.957169	0.847142	0.775058	0.734809	0.710898	0.69531	0.682052	0.65399
	0.610086	0.577739	0.55367	0.519263	0.515496	0.610946	0.635667	0.576393	0.541493	0.488089	0.4307	0.4215	0.421625	0.398116	0.410317	0.449983	0.446793	0.41422	0.382664	0.380978	0.397869	0.475971	0.675838	0.772781	0.754757	0.769578	0.770033	0.706083	0.603502	0.56837	0.582722	0.61653	0.688222	0.740847	0.729611	0.686596	0.695252	0.719003	0.782862	0.919615	1	0.906516	0.787439	0.790375	0.808606	0.810978	0.799659	0.769449	0.717397
	0.595967	0.51077	0.468945	0.410403	0.411769	0.502824	0.610318	0.594627	0.483176	0.322616	0.201608	0.0852904	0.0827618	0.254473	0.320149	0.389608	0.489439	0.452079	0.42069	0.471974	0.530583	0.614111	0.709763	0.832692	0.923378	0.898444	0.852378	0.829083	0.856857	0.877992	0.749121	0.59866	0.577675	0.583414	0.543002	0.610136	0.730687	0.768638	0.866034	0.984651	1	0.934752	0.876638	0.820971	0.717577	0.585509	0.573748	0.636497	0.648443
	0.693522	0.589163	0.595578	0.594355	0.542751	0.571432	0.633554	0.628659	0.542061	0.529735	0.552429	0.489063	0.429726	0.454498	0.494441	0.491342	0.504337	0.54094	0.522847	0.514889	0.506193	0.512851	0.537167	0.575286	0.591721	0.556392	0.584413	0.577573	0.636037	0.860501	0.910117	0.844834	0.902684	0.941993	0.927862	0.957202	0.995239	0.972279	0.933902	0.978014	1	0.934683	0.894263	0.870008	0.833316	0.815556	0.81356	0.777017	0.760164
	0.812027	0.748661	0.689678	0.670665	0.674386	0.720997	0.734629	0.690656	0.714289	0.755226	0.756735	0.798532	0.757581	0.73833	0.779141	0.758667	0.8232	0.86035	0.822596	0.800336	0.776232	0.751537	0.754906	0.727197	0.64986	0.629637	0.596928	0.582466	0.517869	0.46131	0.506746	0.549955	0.603368	0.636379	0.610404	0.610052	0.685802	0.772899	0.891236	0.965978	1	0.915801	0.819826	0.822506	0.84234	0.844794	0.812334	0.781233	0.738813
	0.437092	0.406515	0.379394	0.365217	0.314789	0.322762	0.357249	0.318365	0.282066	0.267646	0.249714	0.230479	0.257681	0.303643	0.30754	0.307863	0.281299	0.227847	0.18664	0.179737	0.183384	0.174158	0.187301	0.20112	0.207858	0.186079	0.220373	0.273657	0.336184	0.398492	0.423166	0.471495	0.564749	0.643036	0.654337	0.687579	0.743716	0.810273	0.908166	0.982905	1	0.937752	0.837432	0.751965	0.707915	0.662764	0.583613	0.55481	0.561088
	0.513687	0.454278	0.391697	0.351855	0.373159	0.458336	0.513464	0.551601	0.600132	0.650235	0.671118	0.696855	0.731675	0.753194	0.772058	0.736687	0.62327	0.548683	0.493158	0.408882	0.374646	0.3891	0.452063	0.513412	0.519671	0.554262	0.576472	0.56426	0.604789	0.658901	0.705378	0.738743	0.702313	0.689239	0.749757	0.82645	0.905799	0.923424	0.941049	0.988969	1	0.956497	0.847415	0.738692	0.663283	0.620432	0.608207	0.605499	0.607383
	0.889587	0.887201	0.88919	0.868911	0.80818	0.781522	0.7655	0.715529	0.656288	0.598528	0.531594	0.498974	0.518677	0.525084	0.519296	0.52584	0.516642	0.508221	0.534558	0.540225	0.539835	0.59054	0.620162	0.653144	0.680425	0.649756	0.640486	0.681255	0.725404	0.706349	0.679141	0.663147	0.666375	0.717665	0.786245	0.824127	0.83251	0.843467	0.889675	0.956297	1	0.973245	0.864388	0.790254	0.739373	0.71461	0.708154	0.699928	0.747795
	0.708095	0.631328	0.619062	0.571198	0.586097	0.631159	0.645666	0.666919	0.721933	0.7051	0.719687	0.737032	0.675623	0.70826	0.713969	0.678611	0.656285	0.63661	0.693305	0.670243	0.634616	0.618707	0.613072	0.616861	0.546282	0.552237	0.580548	0.598545	0.613933	0.58598	0.630778	0.652768	0.631387	0.645453	0.705546	0.797889	0.832616	0.812134	0.850056	0.983411	1	0.879842	0.824575	0.793471	0.733843	0.731671	0.737619	0.690155	0.73923
	0.678223	0.745969	0.776732	0.752577	0.83743	0.956727	0.98767	0.93477	0.902972	0.853873	0.855024	0.932662	0.964456	0.917262	0.831964	0.806284	0.831587	0.842554	0.871575	0.814255	0.758822	0.845783	0.908166	0.859592	0.828093	0.822968	0.770271	0.700438	0.657858	0.677753	0.729315	0.742613	0.795254	0.879611	0.938789	0.906868	0.859643	0.851829	0.83791	0.933337	1	0.998445	0.950549	0.91449	0.850446	0.791557	0.750042	0.753491	0.784928
	0.821117	0.811918	0.806818	0.80237	0.806117	0.818641	0.826937	0.820531	0.820159	0.852356	0.865705	0.838903	0.800249	0.761662	0.743939	0.758913	0.762596	0.765703	0.789018	0.789835	0.786248	0.768465	0.75221	0.73511	0.652766	0.572711	0.598223	0.672674	0.689908	0.70832	0.78756	0.83322	0.792312	0.739701	0.698108	0.68373	0.669916	0.688366	0.797995	0.905548	0.961443	1	0.995536	0.977751	0.967289	0.957928	0.965038	0.96471	0.930843
	0.683935	0.698387	0.677065	0.661809	0.689312	0.687223	0.669608	0.65613	0.676129	0.734733	0.754874	0.723672	0.710037	0.733137	0.701531	0.647186	0.653665	0.733174	0.75793	0.693774	0.678776	0.684961	0.660196	0.647119	0.590022	0.542255	0.561075	0.480234	0.394578	0.426986	0.475643	0.484201	0.474943	0.506912	0.525056	0.552076	0.628946	0.704139	0.801651	0.899487	0.996398	1	0.850356	0.777703	0.820181	0.849228	0.828279	0.788802	0.766871
	0.836983	0.787284	0.717668	0.67288	0.618511	0.508961	0.466777	0.453487	0.454036	0.477157	0.510394	0.527034	0.509421	0.49558	0.493015	0.570294	0.630837	0.654257	0.683742	0.692977	0.646234	0.661886	0.701718	0.652415	0.554336	0.524857	0.664577	0.815389	0.856515	0.836666	0.839631	0.803645	0.792126	0.893256	0.954671	0.913436	0.914535	0.913571	0.896873	0.939087	0.994169	1	0.972264	0.970583	0.98711	0.909151	0.833294	0.910219	0.9379
	0.789437	0.836514	0.841703	0.815091	0.828081	0.812219	0.787516	0.804839	0.769233	0.767708	0.763155	0.715646	0.760536	0.76456	0.766715	0.853423	0.821659	0.754104	0.793252	0.771412	0.69047	0.735161	0.862177	0.895477	0.791296	0.663694	0.579941	0.614413	0.641092	0.620024	0.641109	0.662649	0.711137	0.776934	0.846737	0.810007	0.804157	0.908616	0.927486	0.878925	0.925428	1	0.944287	0.943475	0.949154	0.87319	0.885473	0.895007	0.846365
	0.732574	0.763333	0.721767	0.732072	0.707521	0.588677	0.567579	0.570065	0.639312	0.728098	0.780306	0.827039	0.795619	0.744153	0.696276	0.651498	0.631809	0.604705	0.589424	0.53016	0.470969	0.446367	0.41677	0.447947	0.561398	0.683274	0.712028	0.650395	0.552126	0.484479	0.535632	0.615099	0.624752	0.599674	0.644818	0.735621	0.816489	0.927687	0.989385	0.975031	0.993984	1	0.914421	0.854267	0.864479	0.827795	0.755186	0.758828	0.736936
	0.702331	0.685783	0.664965	0.680105	0.670342	0.655863	0.667245	0.610756	0.529836	0.479888	0.44201	0.429243	0.404286	0.384405	0.36483	0.32011	0.305406	0.311975	0.301683	0.275736	0.260786	0.245781	0.234914	0.234623	0.219631	0.181645	0.160579	0.152377	0.145549	0.194405	0.244545	0.30201	0.425027	0.53897	0.6293	0.715833	0.77418	0.799478	0.808771	0.879383	0.971922	1	0.952033	0.863018	0.817547	0.810057	0.802165	0.80005	0.770074
	0.657937	0.564041	0.497048	0.449791	0.478287	0.6207	0.716678	0.700363	0.751608	0.79771	0.723256	0.63052	0.546549	0.504379	0.572635	0.68949	0.720238	0.712247	0.699741	0.695394	0.723847	0.805368	0.905906	0.937793	0.856771	0.728297	0.62694	0.528534	0.455185	0.418034	0.377008	0.406179	0.524788	0.642913	0.663599	0.637351	0.656625	0.687178	0.741398	0.804685	0.909511	1	0.961403	0.928214	0.926887	0.886152	0.843995	0.791674	0.735631
	0.834783	0.880642	0.845884	0.879089	0.970226	0.903267	0.809201	0.79615	0.890806	0.953782	0.934412	0.898203	0.870363	0.88031	0.867644	0.871414	0.83495	0.777397	0.760022	0.751504	0.789952	0.854455	0.849858	0.791259	0.717683	0.66757	0.633027	0.625123	0.612127	0.560644	0.544322	0.581332	0.626779	0.695907	0.789688	0.830192	0.838199	0.8647	0.88366	0.911057	0.976979	1	0.940524	0.940081	0.945312	0.919437	0.925785	0.90596	0.861591
	0.85226	0.820299	0.754409	0.702674	0.751312	0.779076	0.773524	0.758567	0.745355	0.727539	0.67661	0.687492	0.675022	0.643531	0.684674	0.746173	0.76521	0.724753	0.759696	0.799236	0.729876	0.701105	0.648249	0.615683	0.632702	0.652195	0.672313	0.635118	0.596099	0.560061	0.54399	0.630986	0.72268	0.774071	0.830638	0.89235	0.924811	0.919609	0.961752	0.89349	0.853995	1	0.97599	0.876241	0.883896	0.897834	0.923965	0.913488	0.847096
	0.58847	0.541953	0.501002	0.490311	0.504243	0.494188	0.47526	0.45525	0.409614	0.35464	0.311167	0.283486	0.27462	0.2754	0.268156	0.246493	0.206727	0.171505	0.144486	0.122232	0.138913	0.175167	0.192857	0.205409	0.209274	0.224404	0.271926	0.321663	0.381529	0.451194	0.501804	0.531134	0.553931	0.592998	0.650294	0.709089	0.75098	0.795755	0.849729	0.908927	0.968459	1	0.973793	0.904719	0.834343	0.751006	0.684944	0.656105	0.6385
	0.695575	0.672229	0.668455	0.67687	0.663253	0.6013	0.633068	0.653789	0.592037	0.53485	0.485799	0.467441	0.430175	0.401684	0.423236	0.531395	0.606393	0.615255	0.648899	0.636634	0.619733	0.573295	0.444113	0.31365	0.294973	0.392771	0.485991	0.574433	0.595998	0.542243	0.510017	0.494084	0.482827	0.48261	0.464807	0.460373	0.483316	0.576862	0.720137	0.836565	0.965873	1	0.993412	0.997954	0.95384	0.882883	0.80329	0.735211	0.699618
	0.745994	0.779934	0.797599	0.700692	0.636521	0.647508	0.659612	0.66816	0.698824	0.693494	0.699478	0.71001	0.634798	0.589731	0.577618	0.546623	0.528032	0.533545	0.512549	0.494703	0.502016	0.51208	0.48982	0.49244	0.550863	0.568392	0.55883	0.562445	0.622795	0.705087	0.769665	0.804664	0.767139	0.753256	0.771533	0.729638	0.726836	0.772027	0.817539	0.888772	0.94789	1	0.965749	0.890527	0.839084	0.779653	0.742803	0.75259	0.779928
	0.809642	0.801234	0.814326	0.801373	0.709909	0.672919	0.712317	0.725315	0.734395	0.688012	0.593546	0.580631	0.617039	0.612458	0.612865	0.614883	0.676941	0.706511	0.671585	0.686572	0.660669	0.631411	0.598361	0.572901	0.571068	0.555374	0.575054	0.571334	0.538073	0.536795	0.539966	0.53941	0.494011	0.501501	0.562114	0.604629	0.703577	0.789234	0.87761	0.917986	0.936305	1	0.97389	0.859885	0.776437	0.825067	0.876703	0.84061	0.819849
	0.70018	0.709243	0.718345	0.730173	0.704928	0.646257	0.605874	0.624707	0.725737	0.834964	0.907699	0.960798	0.949103	0.909487	0.911625	0.894465	0.80869	0.768371	0.804082	0.853019	0.861744	0.798824	0.750729	0.722715	0.697641	0.717665	0.735744	0.728094	0.698689	0.65836	0.669198	0.723939	0.812079	0.862215	0.865466	0.869154	0.872686	0.925588	0.972928	0.954016	0.952489	1	0.984127	0.879802	0.849355	0.828735	0.827235	0.843403	0.774317
	0.55661	0.499055	0.472866	0.479774	0.550712	0.600876	0.653248	0.717614	0.690468	0.66544	0.695762	0.676286	0.587091	0.462425	0.362973	0.30607	0.225404	0.188671	0.186316	0.143597	0.114962	0.11285	0.133521	0.18942	0.238862	0.26295	0.298551	0.353159	0.396312	0.534091	0.730026	0.834489	0.834279	0.790129	0.764187	0.754742	0.819672	0.914562	0.966976	0.957862	0.962597	1	0.963113	0.927297	0.927359	0.872748	0.735364	0.625997	0.619572
	0.729649	0.65947	0.62156	0.581454	0.484687	0.419357	0.444151	0.438282	0.463124	0.542908	0.487706	0.482483	0.554291	0.524134	0.513689	0.520023	0.558825	0.645742	0.693476	0.737647	0.741718	0.745261	0.679266	0.565933	0.502594	0.440822	0.451619	0.496737	0.51278	0.508912	0.508135	0.550153	0.631943	0.676584	0.692531	0.750281	0.811365	0.824151	0.849653	0.898976	0.945691	1	0.980386	0.989067	0.996619	0.981209	0.952093	0.90683	0.902498
	0.734166	0.676216	0.681248	0.686946	0.677825	0.695714	0.690747	0.676751	0.694535	0.648704	0.635245	0.712036	0.75682	0.73525	0.729977	0.726892	0.68875	0.675544	0.691982	0.706239	0.717088	0.775346	0.830512	0.852003	0.86178	0.8697	0.879287	0.824257	0.743964	0.73033	0.74782	0.76104	0.755185	0.78601	0.858383	0.902856	0.938051	0.976705	0.973014	0.959519	0.986076	1	0.978763	0.939625	0.894381	0.854531	0.808197	0.805528	0.826652
	0.893325	0.918284	0.885701	0.830426	0.799214	0.802974	0.82314	0.849512	0.848104	0.82025	0.789282	0.76384	0.722984	0.677911	0.636508	0.595977	0.607825	0.57134	0.51678	0.486641	0.451507	0.423328	0.373014	0.340454	0.347227	0.353132	0.356916	0.382098	0.410313	0.420279	0.442931	0.497912	0.560224	0.650532	0.755498	0.838873	0.912698	0.95058	0.950364	0.961893	0.978829	1	0.997242	0.913834	0.837954	0.818166	0.797235	0.8083	0.850803
	0.817282	0.763412	0.731207	0.768094	0.806252	0.807039	0.806817	0.812786	0.782163	0.752695	0.771757	0.78512	0.763259	0.731641	0.744777	0.765462	0.833674	0.87346	0.823468	0.807514	0.801096	0.798477	0.79874	0.79782	0.802758	0.819561	0.817967	0.844294	0.86713	0.850625	0.820448	0.843188	0.905495	0.91694	0.917477	0.927136	0.913052	0.93057	0.951088	0.91537	0.947498	1	0.949974	0.85158	0.816649	0.812015	0.808581	0.790817	0.787954
	0.781732	0.744479	0.741722	0.77384	0.801063	0.78395	0.702095	0.618161	0.534329	0.482491	0.477608	0.503649	0.528075	0.506838	0.529192	0.602032	0.661371	0.743145	0.868212	0.872138	0.783961	0.719472	0.619287	0.455775	0.372111	0.516204	0.748124	0.905791	0.972211	0.970338	0.949358	0.836523	0.702923	0.729421	0.801571	0.77513	0.738227	0.775679	0.827016	0.830977	0.849021	0.950129	1	0.919982	0.830565	0.784152	0.754365	0.807101	0.862335
	0.895208	0.892184	0.913779	0.883157	0.876814	0.864975	0.832346	0.815209	0.830282	0.8194	0.842323	0.894687	0.847235	0.788487	0.777161	0.79	0.775976	0.816865	0.918317	0.925981	0.937122	0.929742	0.813872	0.689377	0.654952	0.633284	0.574305	0.592863	0.624989	0.619785	0.633487	0.702668	0.761803	0.783728	0.836539	0.937851	0.997208	0.941382	0.934408	0.949103	0.940534	0.982377	1	0.985808	0.950787	0.934096	0.936463	0.944842	0.975275
	0.557449	0.520444	0.471023	0.451636	0.466453	0.511657	0.547566	0.525264	0.507688	0.50836	0.528646	0.498393	0.427212	0.434821	0.484225	0.449104	0.407568	0.394051	0.377312	0.404116	0.433257	0.40253	0.378956	0.400373	0.413982	0.394616	0.360242	0.388161	0.428493	0.440239	0.45823	0.479965	0.537028	0.55884	0.582423	0.669057	0.747971	0.817448	0.869816	0.923693	0.936243	0.954373	1	0.988081	0.955829	0.850928	0.724744	0.685668	0.63646
	0.927505	0.930617	0.87252	0.79428	0.790368	0.833193	0.851263	0.770399	0.749237	0.799398	0.751955	0.677254	0.678527	0.682595	0.646946	0.617788	0.589898	0.584547	0.612489	0.619341	0.619216	0.596578	0.582613	0.634426	0.706234	0.744209	0.658008	0.569492	0.604449	0.676977	0.70209	0.683147	0.666861	0.697117	0.802072	0.900211	0.883887	0.825421	0.832922	0.795934	0.818456	0.937344	1	0.964911	0.914557	0.940397	0.91437	0.917125	0.937321
	0.889252	0.852142	0.82809	0.849299	0.933407	0.983668	0.929374	0.830533	0.776509	0.830373	0.831588	0.766693	0.812142	0.851506	0.77348	0.727331	0.762088	0.755864	0.707145	0.657367	0.626854	0.629226	0.584497	0.56684	0.561624	0.505107	0.480128	0.469353	0.527011	0.548019	0.570202	0.638186	0.622066	0.625996	0.685063	0.698064	0.754604	0.822954	0.825589	0.810619	0.770815	0.882833	1	0.922461	0.860433	0.849512	0.823269	0.806391	0.859931
	0.87998	0.818381	0.819425	0.815287	0.774721	0.705763	0.657372	0.591002	0.562283	0.609053	0.594678	0.603554	0.596492	0.583845	0.598976	0.577286	0.61357	0.624056	0.623051	0.594265	0.552358	0.540981	0.463468	0.438515	0.448497	0.370204	0.301706	0.302708	0.32017	0.38744	0.520238	0.594667	0.614703	0.652903	0.726056	0.792005	0.837098	0.852983	0.852924	0.915459	0.926153	0.932758	1	0.995594	0.927903	0.926749	0.962105	0.95406	0.972762
	0.846367	0.815115	0.722377	0.600573	0.590084	0.674519	0.678106	0.681342	0.70441	0.715398	0.690496	0.602878	0.555444	0.546157	0.540416	0.60641	0.70698	0.718738	0.670357	0.62404	0.644841	0.718312	0.739938	0.681143	0.533185	0.421091	0.436608	0.471798	0.482737	0.47686	0.477179	0.499837	0.510844	0.535861	0.558869	0.568277	0.592447	0.602647	0.660007	0.791204	0.87411	0.943553	1	0.989169	0.951204	0.90932	0.876591	0.881983	0.891203
	0.372364	0.414208	0.465432	0.462922	0.426937	0.451049	0.511331	0.533768	0.502872	0.502745	0.527799	0.541161	0.552093	0.536645	0.552003	0.622225	0.674077	0.678404	0.717625	0.767094	0.781816	0.78895	0.790231	0.74338	0.656969	0.572288	0.526287	0.526538	0.555276	0.627632	0.702052	0.714783	0.734004	0.84304	0.876887	0.8004	0.795743	0.927428	0.982437	0.944729	0.961477	0.998079	1	0.914236	0.744697	0.597804	0.534922	0.427686	0.345165
	0.614857	0.532932	0.499958	0.484556	0.458594	0.463523	0.485772	0.472059	0.415195	0.377206	0.39536	0.46192	0.488478	0.456012	0.496167	0.524328	0.458291	0.452923	0.470667	0.463927	0.497375	0.507903	0.479177	0.397902	0.362208	0.431306	0.476637	0.517245	0.532864	0.533491	0.540115	0.562909	0.609272	0.648343	0.69229	0.721498	0.741455	0.764688	0.808811	0.843785	0.877269	0.952244	1	0.993399	0.931254	0.845583	0.770536	0.696131	0.668125
	0.73682	0.785791	0.830873	0.828508	0.806364	0.777047	0.74878	0.68606	0.624455	0.565585	0.47024	0.453683	0.485071	0.52956	0.57052	0.641386	0.700079	0.704891	0.704559	0.694855	0.692795	0.722215	0.742116	0.718492	0.689367	0.71652	0.769689	0.76559	0.670313	0.587774	0.553431	0.583061	0.721968	0.787993	0.758215	0.751582	0.710484	0.70242	0.746265	0.827892	0.923565	0.9845	1	0.999434	0.962133	0.885627	0.887013	0.888191	0.785293
	0.574186	0.509867	0.454607	0.431831	0.410176	0.329787	0.292777	0.336049	0.326039	0.230319	0.200733	0.293251	0.449894	0.578236	0.645323	0.587601	0.431442	0.28947	0.218845	0.220153	0.188925	0.126023	0.126403	0.225978	0.300136	0.325272	0.37255	0.404889	0.36767	0.287837	0.302999	0.392698	0.506553	0.618749	0.723332	0.859878	0.906969	0.855749	0.820196	0.827338	0.848229	0.91253	1	0.959551	0.822767	0.738334	0.705733	0.670225	0.650253
	0.692397	0.655596	0.520267	0.418985	0.35496	0.371325	0.353793	0.282631	0.230388	0.223177	0.250844	0.261273	0.267519	0.29601	0.297682	0.233114	0.203723	0.230816	0.266674	0.31613	0.410527	0.431591	0.360253	0.338967	0.405517	0.509546	0.591901	0.610183	0.62861	0.646766	0.633409	0.679947	0.7605	0.807598	0.824666	0.852618	0.92593	0.901438	0.828009	0.858994	0.85977	0.885256	1	0.978137	0.859622	0.801195	0.838757	0.873414	0.774405
	0.762561	0.847699	0.964677	0.967674	0.956776	0.976494	0.991876	0.966617	0.877931	0.871508	0.946449	0.957199	0.857781	0.748802	0.682214	0.642405	0.614031	0.604095	0.607004	0.535273	0.432269	0.394163	0.375401	0.377576	0.516625	0.738947	0.866082	0.935835	0.985579	0.958984	0.916743	0.909994	0.890864	0.84753	0.806526	0.754752	0.731023	0.751863	0.776021	0.841581	0.888212	0.955579	1	0.888819	0.816563	0.850413	0.875198	0.901283	0.868275
	0.630095	0.587284	0.636369	0.63369	0.659543	0.676721	0.58437	0.564343	0.649433	0.729746	0.772932	0.783806	0.827544	0.87891	0.877125	0.803672	0.724976	0.693104	0.74381	0.825709	0.861693	0.884557	0.848702	0.784334	0.730507	0.731724	0.7488	0.678249	0.636939	0.653714	0.635074	0.614543	0.615456	0.641366	0.649796	0.62173	0.678123	0.745104	0.768197	0.807094	0.895944	0.984711	1	0.920268	0.797845	0.784945	0.820598	0.820806	0.812274
	0.784009	0.778081	0.786202	0.760863	0.688192	0.637201	0.650524	0.688129	0.709622	0.708552	0.763643	0.804561	0.753114	0.722008	0.749058	0.791978	0.780025	0.728519	0.734906	0.730486	0.745318	0.767278	0.749094	0.696486	0.672156	0.674945	0.601027	0.563733	0.608384	0.642411	0.548789	0.5172	0.550509	0.588665	0.724978	0.826092	0.80977	0.715066	0.66754	0.736809	0.863459	0.995369	1	0.875091	0.843764	0.887694	0.895762	0.891709	0.828892
	0.932115	0.909741	0.906689	0.955692	0.951802	0.936624	0.941313	0.903273	0.901694	0.934545	0.936103	0.914598	0.90615	0.90004	0.844412	0.777302	0.731688	0.711287	0.714405	0.692546	0.667541	0.648495	0.605008	0.541739	0.475277	0.410603	0.346676	0.326768	0.353831	0.42054	0.497577	0.541006	0.583776	0.641247	0.675931	0.672244	0.654795	0.675056	0.749133	0.854426	0.944097	0.969855	0.983663	1	0.969898	0.937439	0.933294	0.933108	0.938673
	0.937908	0.885415	0.824657	0.801426	0.744808	0.681634	0.680589	0.696724	0.70172	0.70087	0.708808	0.734989	0.732575	0.706173	0.674766	0.656864	0.648126	0.631779	0.612821	0.585985	0.572186	0.532539	0.508636	0.508398	0.480651	0.446579	0.410529	0.460388	0.556403	0.607937	0.588634	0.55011	0.606295	0.677918	0.676984	0.637898	0.657547	0.706458	0.76754	0.82378	0.849359	0.90819	0.97252	1	0.987668	0.968393	0.965986	0.95051	0.924466
	0.636768	0.611883	0.549223	0.526977	0.499095	0.460818	0.509033	0.546252	0.529614	0.522991	0.557385	0.58242	0.570997	0.599572	0.618519	0.558986	0.489551	0.439407	0.427729	0.440765	0.486106	0.45563	0.373911	0.343693	0.328801	0.328175	0.326475	0.366029	0.412694	0.431665	0.429513	0.394128	0.413812	0.505931	0.546036	0.582084	0.645047	0.705072	0.750249	0.784817	0.89225	0.962522	0.980468	1	0.983061	0.930946	0.875602	0.765613	0.677631
	0.878402	0.889661	0.905485	0.900656	0.810733	0.750688	0.781771	0.776879	0.769041	0.725339	0.681957	0.719816	0.69132	0.645049	0.62199	0.647131	0.675176	0.675056	0.694551	0.711885	0.754553	0.766584	0.749586	0.706347	0.616532	0.575292	0.595125	0.630989	0.694048	0.728361	0.71022	0.743554	0.780421	0.798034	0.865607	0.906028	0.848	0.76906	0.759653	0.799337	0.833152	0.865639	0.933965	1	0.987022	0.953104	0.963291	0.976264	0.932238
	0.916488	0.930454	0.883548	0.845978	0.854044	0.837898	0.845442	0.839267	0.779562	0.694784	0.589005	0.54552	0.565703	0.548058	0.55476	0.587613	0.656663	0.730387	0.756394	0.7039	0.646826	0.629895	0.540843	0.495665	0.463612	0.408148	0.392401	0.362164	0.37526	0.379211	0.426956	0.551709	0.643146	0.724838	0.73304	0.760403	0.836432	0.834278	0.78663	0.772312	0.806645	0.856171	0.963843	1	0.964286	0.97669	0.957225	0.91133	0.892797
	0.613438	0.636529	0.664772	0.680108	0.750067	0.860383	0.859746	0.816965	0.834783	0.820571	0.744504	0.643018	0.546397	0.571585	0.570205	0.51154	0.524009	0.55665	0.566669	0.586484	0.586205	0.613852	0.651146	0.639665	0.642297	0.608264	0.551319	0.499144	0.429652	0.400503	0.34252	0.310984	0.355114	0.414544	0.453306	0.4799	0.500048	0.497405	0.538332	0.580362	0.562387	0.622067	0.813785	1	0.979021	0.836106	0.787313	0.757424	0.711358
	0.888165	0.902652	0.912295	0.859922	0.836023	0.845499	0.841908	0.880925	0.894129	0.844253	0.761618	0.70525	0.727259	0.722592	0.687672	0.681868	0.650748	0.652085	0.701954	0.70349	0.675027	0.640074	0.547837	0.461854	0.424208	0.363096	0.282682	0.234253	0.208782	0.217194	0.280269	0.301258	0.329387	0.424967	0.459241	0.51402	0.621089	0.721643	0.785014	0.859128	0.925292	0.945596	0.984008	1	0.984606	0.948617	0.884737	0.855384	0.895208
	0.818428	0.770187	0.748252	0.726711	0.670398	0.70808	0.757663	0.757746	0.761313	0.730234	0.683852	0.614053	0.570103	0.579362	0.605829	0.59252	0.561414	0.550961	0.528177	0.537483	0.553342	0.549802	0.545646	0.499844	0.40755	0.367485	0.409797	0.465387	0.488744	0.509836	0.606661	0.740705	0.830434	0.891157	0.882571	0.860864	0.866582	0.865023	0.891353	0.916092	0.95105	0.970274	0.978351	1	0.983741	0.96447	0.975039	0.970406	0.921113
	0.843011	0.754736	0.733092	0.718512	0.720719	0.77721	0.798953	0.757003	0.71552	0.634815	0.562521	0.584755	0.620221	0.623229	0.636346	0.674635	0.725861	0.695901	0.581699	0.567856	0.580255	0.541169	0.523081	0.468046	0.406396	0.4118	0.42375	0.38274	0.39039	0.423686	0.460491	0.5098	0.536466	0.558241	0.577393	0.6157	0.655764	0.69855	0.792643	0.837972	0.844088	0.887063	0.923662	1	0.998493	0.93688	0.941577	0.928036	0.911689
	0.746292	0.680073	0.703961	0.742081	0.801833	0.79273	0.799668	0.860044	0.926803	0.971635	0.873283	0.810683	0.799721	0.775832	0.759439	0.720714	0.726664	0.798699	0.811216	0.787189	0.780933	0.76719	0.792415	0.779155	0.757734	0.751776	0.703305	0.735575	0.847384	0.861857	0.892742	0.96648	0.960686	0.939752	0.941967	0.901232	0.818497	0.804935	0.812778	0.791909	0.780275	0.884329	0.992295	1	0.976959	0.950068	0.965699	0.902187	0.816734
	0.837285	0.808373	0.716035	0.613401	0.558918	0.538259	0.478787	0.470115	0.432942	0.401528	0.415244	0.409779	0.37018	0.373389	0.405862	0.375666	0.38935	0.428262	0.422454	0.428137	0.400446	0.351979	0.354936	0.333391	0.268856	0.227407	0.216143	0.215906	0.201092	0.210251	0.245696	0.30892	0.374098	0.451594	0.551022	0.557464	0.554229	0.618928	0.712393	0.835571	0.932519	0.950049	0.990517	1	0.974401	0.961	0.909442	0.859146	0.818776
	0.781677	0.663998	0.582797	0.662162	0.75717	0.685691	0.563257	0.530761	0.552362	0.537831	0.481129	0.452862	0.470624	0.48818	0.440784	0.411162	0.421483	0.377057	0.348803	0.338182	0.321685	0.278995	0.234428	0.256046	0.262136	0.319157	0.396021	0.392708	0.487981	0.573813	0.534181	0.589208	0.742042	0.834156	0.807775	0.775779	0.725395	0.682257	0.742716	0.854308	0.927313	0.955516	0.985983	1	0.924828	0.795637	0.615363	0.550743	0.711578
	0.909191	0.973366	0.971742	0.965962	0.959046	0.880482	0.891545	0.956003	0.918506	0.839368	0.788497	0.823875	0.924031	0.912804	0.865936	0.856774	0.825795	0.797153	0.839529	0.840741	0.742819	0.703654	0.704242	0.659373	0.597222	0.570403	0.528369	0.486258	0.436755	0.421123	0.458681	0.556263	0.670454	0.666523	0.660567	0.698433	0.740959	0.806859	0.828093	0.796534	0.789452	0.850304	0.934287	1	0.978313	0.937566	0.952962	0.984018	0.965258
	0.529746	0.53887	0.52698	0.503075	0.491847	0.492469	0.500307	0.539915	0.545369	0.52683	0.522621	0.530668	0.502567	0.452154	0.556207	0.682773	0.656979	0.566118	0.512984	0.518454	0.509125	0.573127	0.646401	0.649519	0.717844	0.750681	0.679892	0.711159	0.762397	0.711217	0.68557	0.687517	0.759768	0.762915	0.702358	0.650458	0.666509	0.771361	0.748441	0.743167	0.820574	0.883133	0.962993	1	0.924707	0.829722	0.76665	0.730641	0.680791
	0.919319	0.817908	0.781374	0.773566	0.750399	0.74236	0.705141	0.65	0.609464	0.633729	0.654558	0.592502	0.518251	0.474133	0.455848	0.474546	0.510293	0.481487	0.448744	0.446768	0.455726	0.498173	0.527494	0.553196	0.549955	0.461349	0.380637	0.362284	0.367986	0.434168	0.533394	0.613237	0.632548	0.595577	0.586452	0.589758	0.607089	0.670204	0.713659	0.75503	0.868727	0.952963	0.971778	1	0.999382	0.910741	0.80654	0.807945	0.8903
	0.804605	0.809952	0.841409	0.847217	0.837596	0.814165	0.836762	0.824928	0.813494	0.811511	0.774986	0.760065	0.758864	0.803236	0.79552	0.795534	0.839521	0.856925	0.817278	0.776187	0.778264	0.748605	0.730269	0.749102	0.795315	0.80254	0.787807	0.798583	0.79276	0.80355	0.830438	0.837824	0.859625	0.893509	0.877484	0.849154	0.791769	0.779315	0.832744	0.854643	0.895142	0.9211	0.969892	1	0.920933	0.868888	0.823541	0.809874	0.836017
	0.773336	0.806691	0.841269	0.798871	0.771869	0.782771	0.767376	0.781245	0.767088	0.717019	0.709223	0.714477	0.689963	0.640464	0.61181	0.610918	0.622037	0.651769	0.67492	0.671284	0.656494	0.645837	0.655486	0.665857	0.666119	0.69894	0.746193	0.765969	0.74916	0.734132	0.771751	0.767537	0.716541	0.762574	0.859551	0.901241	0.912291	0.898337	0.90265	0.916223	0.912917	0.941381	0.987223	1	0.949904	0.864562	0.819218	0.78818	0.797332
	0.650476	0.653556	0.659266	0.636121	0.624331	0.678885	0.738737	0.7594	0.718989	0.666503	0.671067	0.705862	0.734282	0.703627	0.642925	0.634755	0.62438	0.579292	0.569581	0.535336	0.478401	0.438902	0.380494	0.336965	0.323398	0.335631	0.403459	0.451563	0.431036	0.410885	0.451002	0.512078	0.595958	0.740577	0.852653	0.801016	0.775839	0.845966	0.893645	0.93956	0.924585	0.883038	0.90447	0.971018	1	0.963694	0.877073	0.773717	0.721576
	0.890564	0.870952	0.85423	0.835503	0.847267	0.843637	0.832176	0.820839	0.832579	0.823147	0.773441	0.725077	0.674721	0.670685	0.67719	0.692571	0.684362	0.629494	0.572359	0.525114	0.473571	0.437333	0.460842	0.465774	0.445683	0.460055	0.481629	0.514044	0.583055	0.654234	0.708741	0.751402	0.814163	0.863011	0.848797	0.819909	0.797508	0.762089	0.804719	0.857874	0.828722	0.839409	0.890038	0.956391	1	0.984012	0.950665	0.909399	0.879723
	0.732962	0.681378	0.632035	0.564504	0.493871	0.398583	0.348433	0.366737	0.440601	0.482918	0.443868	0.420588	0.409136	0.381264	0.375045	0.373703	0.331836	0.395829	0.542728	0.544573	0.50975	0.496992	0.462793	0.453292	0.414117	0.396915	0.409447	0.409693	0.456595	0.539196	0.504806	0.402654	0.425412	0.5128	0.624659	0.689	0.71763	0.767621	0.86596	0.923724	0.878458	0.919856	0.946892	0.962182	1	0.978318	0.91419	0.877105	0.860919
	0.756349	0.703613	0.689587	0.720176	0.735747	0.707123	0.699487	0.667434	0.643349	0.610954	0.56613	0.538682	0.500097	0.505219	0.503768	0.458798	0.436796	0.437295	0.459726	0.500773	0.547747	0.613396	0.645267	0.652649	0.688311	0.668459	0.602877	0.520763	0.477621	0.552539	0.639374	0.653493	0.689397	0.774617	0.823389	0.855808	0.858458	0.790421	0.797418	0.87615	0.88567	0.903853	0.958583	0.986842	1	0.995516	0.975119	0.9328	0.879801
	0.85831	0.851146	0.834244	0.856029	0.891828	0.916109	0.898712	0.855271	0.834361	0.830214	0.839057	0.831207	0.781741	0.741574	0.695543	0.705046	0.737332	0.731773	0.724202	0.673341	0.632355	0.641854	0.61659	0.516684	0.420011	0.352342	0.30223	0.307234	0.309249	0.320375	0.401655	0.449507	0.425129	0.393987	0.396251	0.406985	0.416742	0.491725	0.622151	0.732446	0.798688	0.858962	0.922492	0.982185	1	0.980921	0.995591	0.965341	0.910871
	0.772688	0.829125	0.821379	0.806473	0.844068	0.910347	0.974857	0.951054	0.884114	0.865095	0.822253	0.803566	0.826973	0.847551	0.810621	0.779697	0.817631	0.896167	0.903464	0.874218	0.931194	0.903766	0.824857	0.764255	0.799229	0.919024	0.960893	0.936869	0.906251	0.861725	0.774891	0.738428	0.694135	0.672204	0.685956	0.707815	0.742661	0.793619	0.769316	0.666942	0.708218	0.788854	0.819178	0.949583	1	0.928498	0.993579	0.966655	0.859237
	0.899621	0.889583	0.877435	0.844959	0.840732	0.855712	0.854705	0.841729	0.837105	0.823407	0.750528	0.694287	0.720696	0.705893	0.638949	0.65113	0.614877	0.521248	0.542927	0.624534	0.664704	0.683086	0.664476	0.564503	0.512847	0.583096	0.660067	0.674163	0.674862	0.69497	0.693	0.664399	0.596624	0.510601	0.529501	0.576589	0.561144	0.514956	0.50985	0.563342	0.60896	0.691391	0.731771	0.869147	1	0.986987	0.976636	0.900291	0.861134
	0.867759	0.797947	0.702415	0.640963	0.547175	0.457203	0.478732	0.518376	0.546872	0.59964	0.642635	0.694952	0.754896	0.78349	0.793879	0.845756	0.88605	0.873132	0.823508	0.78694	0.756413	0.684262	0.620201	0.589267	0.540994	0.468321	0.42383	0.431815	0.500517	0.518231	0.534292	0.677657	0.756282	0.748046	0.774578	0.847326	0.868524	0.879948	0.914554	0.905974	0.826567	0.834279	0.914397	0.963814	1	0.980008	0.959244	0.92689	0.915641
	0.857863	0.876354	0.875309	0.811606	0.763412	0.756652	0.703742	0.609083	0.589907	0.603634	0.579318	0.543339	0.498865	0.467301	0.445951	0.438198	0.466506	0.483778	0.42529	0.354493	0.398573	0.500031	0.524918	0.521302	0.48383	0.478781	0.500657	0.503179	0.541836	0.572581	0.581391	0.562292	0.544351	0.536732	0.567736	0.65188	0.737628	0.806342	0.9021	0.948056	0.943906	0.978318	0.935201	0.928406	1	0.982804	0.929635	0.916218	0.928895
	0.999601	0.930755	0.845419	0.832126	0.830717	0.857856	0.908157	0.889675	0.854502	0.855516	0.834058	0.824596	0.78308	0.715709	0.718762	0.724632	0.730519	0.725377	0.712175	0.717564	0.724094	0.680738	0.593813	0.535765	0.497482	0.425469	0.352783	0.322436	0.266138	0.272585	0.308367	0.34392	0.480106	0.64181	0.73656	0.845985	0.927026	0.888524	0.892432	0.955556	0.943695	0.894062	0.914623	0.990985	1	0.983088	0.984566	0.958808	0.965812
	0.730884	0.66741	0.614145	0.568097	0.598429	0.584518	0.561165	0.593487	0.617543	0.598259	0.619962	0.64979	0.650239	0.612179	0.547424	0.495657	0.47891	0.461311	0.426321	0.389807	0.409568	0.390302	0.351748	0.362269	0.364438	0.353644	0.335401	0.34469	0.324079	0.317516	0.332365	0.383638	0.513001	0.652054	0.689722	0.692561	0.723286	0.78022	0.883206	0.960446	0.987648	0.966832	0.939442	0.969062	1	0.988615	0.976793	0.960376	0.912074
	0.939394	0.861866	0.830909	0.749662	0.658829	0.61619	0.581615	0.615858	0.659075	0.664262	0.681415	0.647514	0.667093	0.692923	0.613928	0.573022	0.569694	0.535573	0.56043	0.616566	0.563421	0.563696	0.60464	0.528695	0.529094	0.600643	0.631393	0.599465	0.520103	0.461452	0.489216	0.581473	0.594163	0.595049	0.656159	0.655299	0.639655	0.635833	0.595961	0.658675	0.759612	0.775995	0.823858	0.922152	1	0.968193	0.920048	0.955914	0.970869
	0.646015	0.597069	0.565032	0.513286	0.44699	0.508702	0.633678	0.633355	0.513469	0.422094	0.419889	0.507041	0.539417	0.520392	0.413872	0.433878	0.57164	0.537369	0.415459	0.313747	0.400221	0.444725	0.477029	0.549305	0.593188	0.569292	0.44813	0.371519	0.290388	0.3997	0.701469	0.748901	0.611482	0.560938	0.625965	0.75925	0.834649	0.860825	0.943661	0.915472	0.863049	0.860298	0.845297	0.932935	1	0.912073	0.776063	0.722206	0.707467
	0.498666	0.515278	0.52841	0.488537	0.49992	0.531954	0.5883	0.658288	0.653171	0.607543	0.614502	0.628536	0.633005	0.702798	0.740319	0.67939	0.614575	0.580177	0.580112	0.593693	0.623086	0.697759	0.745892	0.713384	0.691188	0.733522	0.788698	0.78133	0.742442	0.748145	0.765725	0.729683	0.633591	0.589963	0.634345	0.697158	0.806177	0.912047	0.969437	0.974628	0.929074	0.924052	0.905278	0.928399	1	0.991266	0.94422	0.833789	0.693101
	0.920667	0.818697	0.68067	0.592429	0.493617	0.393787	0.332091	0.337928	0.346538	0.294929	0.291391	0.280013	0.257043	0.266867	0.271149	0.276117	0.288684	0.280484	0.27298	0.29472	0.303952	0.303275	0.328966	0.35051	0.369006	0.494135	0.613387	0.622901	0.604746	0.607606	0.605179	0.539282	0.476533	0.442703	0.440762	0.447088	0.436402	0.479715	0.541617	0.578355	0.614956	0.682924	0.795011	0.936651	1	0.981281	0.949849	0.931449	0.96356
	0.795254	0.90499	0.974451	0.969585	0.9556	0.978648	0.94951	0.843227	0.72812	0.694952	0.650371	0.606106	0.578978	0.54104	0.527973	0.480616	0.398792	0.320311	0.283857	0.270613	0.255804	0.263526	0.262143	0.24776	0.267377	0.289631	0.281586	0.304234	0.329225	0.348141	0.38589	0.447216	0.549697	0.646663	0.686638	0.713117	0.729867	0.738197	0.771785	0.763696	0.764718	0.783304	0.764351	0.860243	1	0.965243	0.894305	0.826386	0.741614
	0.977608	0.853753	0.739253	0.726651	0.753373	0.739603	0.697701	0.628236	0.530274	0.479884	0.487751	0.518641	0.481067	0.466332	0.55523	0.662243	0.675318	0.603136	0.577703	0.566528	0.537483	0.508708	0.436746	0.387692	0.422022	0.590302	0.694408	0.700175	0.770903	0.844837	0.869293	0.822154	0.754049	0.684332	0.620752	0.578879	0.591709	0.652554	0.716048	0.70522	0.706649	0.707585	0.743557	0.913841	1	0.957241	0.919202	0.932087	0.978736
	0.68813	0.57836	0.549227	0.45635	0.367283	0.407946	0.459645	0.461036	0.411121	0.349124	0.274958	0.224939	0.222123	0.212543	0.258694	0.290628	0.296362	0.366305	0.385987	0.367714	0.473661	0.66798	0.758467	0.741338	0.648744	0.586074	0.574427	0.531918	0.541195	0.510747	0.458097	0.440718	0.493426	0.535553	0.452487	0.379335	0.442451	0.52114	0.599084	0.750764	0.762358	0.747662	0.839939	0.941566	1	0.980083	0.902633	0.786214	0.745528
	0.423495	0.395609	0.366704	0.309402	0.278313	0.248042	0.221932	0.182039	0.14941	0.144606	0.148058	0.176949	0.201753	0.256742	0.330401	0.356247	0.361197	0.358303	0.389296	0.365546	0.308173	0.30331	0.328822	0.52457	0.740833	0.769601	0.72757	0.693655	0.744619	0.904992	0.983757	0.945946	0.87484	0.840198	0.839393	0.771142	0.747815	0.781115	0.734816	0.694776	0.702598	0.719363	0.844489	0.982904	1	0.927209	0.835924	0.683881	0.525225
	0.807375	0.802855	0.797856	0.747049	0.693322	0.700651	0.68635	0.635992	0.630225	0.652689	0.588757	0.495871	0.404281	0.368586	0.369932	0.305823	0.290856	0.332357	0.357569	0.403886	0.477679	0.529976	0.512619	0.499556	0.557505	0.573865	0.529401	0.449692	0.386474	0.413175	0.449205	0.465582	0.509372	0.590556	0.630178	0.588004	0.572045	0.58679	0.606709	0.601274	0.563642	0.601664	0.809648	0.982458	1	0.994854	0.981897	0.951491	0.871064
	0.699371	0.871458	0.906585	0.806012	0.724695	0.617031	0.472556	0.39771	0.414231	0.482805	0.546499	0.579583	0.585077	0.570843	0.535963	0.485874	0.464541	0.395202	0.278159	0.196613	0.202743	0.231467	0.230746	0.226587	0.223852	0.268584	0.360944	0.439002	0.460214	0.402339	0.3236	0.310878	0.332217	0.384364	0.428343	0.43278	0.470452	0.501606	0.477827	0.432183	0.484256	0.624425	0.717922	0.892954	1	0.86285	0.709724	0.631616	0.613414
	0.77578	0.786665	0.832699	0.852001	0.887395	0.856453	0.740461	0.674731	0.641007	0.572042	0.51593	0.491327	0.444966	0.43769	0.465665	0.492271	0.511735	0.513874	0.542159	0.560955	0.547795	0.601588	0.756995	0.818797	0.810643	0.790049	0.70573	0.693057	0.68079	0.597735	0.636415	0.700643	0.741788	0.803888	0.837295	0.916934	0.981122	0.917595	0.883065	0.910867	0.875361	0.860692	0.833922	0.888128	1	0.976893	0.868314	0.727328	0.698288
	0.537499	0.480605	0.448505	0.454096	0.503054	0.546096	0.569829	0.597214	0.64338	0.691838	0.722492	0.772657	0.824648	0.813336	0.791162	0.763994	0.714101	0.662644	0.631008	0.605028	0.546839	0.453911	0.373117	0.355665	0.323712	0.309546	0.386672	0.49244	0.586192	0.652905	0.736677	0.793686	0.83603	0.891004	0.909824	0.868564	0.799385	0.809473	0.850155	0.890227	0.932547	0.957546	0.96289	0.990568	1	0.921463	0.832411	0.780376	0.724689
	0.899504	0.876114	0.865304	0.830687	0.852377	0.879551	0.887533	0.843658	0.793772	0.83115	0.852719	0.827406	0.849475	0.839273	0.878984	0.888963	0.826422	0.78806	0.759048	0.792227	0.828029	0.826632	0.827371	0.80056	0.760492	0.703537	0.65381	0.654269	0.702651	0.764556	0.743794	0.691927	0.753678	0.819361	0.831981	0.880802	0.944957	0.943098	0.938628	0.935601	0.884097	0.889296	0.927737	0.963783	1	0.958346	0.889144	0.908622	0.930356
	0.718277	0.71076	0.673134	0.642391	0.629849	0.689438	0.790878	0.815708	0.800471	0.813779	0.808557	0.807004	0.870188	0.883136	0.855684	0.831769	0.761729	0.707331	0.703693	0.707054	0.669166	0.689888	0.758198	0.763253	0.780603	0.86014	0.944829	0.981686	0.95629	0.920284	0.888915	0.849586	0.786706	0.681621	0.644236	0.632716	0.675193	0.808315	0.857575	0.860968	0.892574	0.933019	0.951771	0.98621	1	0.928997	0.900883	0.912511	0.846848
	0.826377	0.835922	0.820484	0.854102	0.844098	0.837409	0.854608	0.897205	0.867083	0.877993	0.859718	0.859412	0.955545	0.91734	0.800769	0.756658	0.730687	0.69151	0.706393	0.713862	0.709381	0.693382	0.68347	0.66173	0.689282	0.737961	0.701171	0.699048	0.740321	0.6736	0.610325	0.654966	0.742315	0.811636	0.820774	0.808473	0.847759	0.925911	0.940712	0.918523	0.851097	0.869563	0.950283	0.974015	1	0.905017	0.80621	0.904524	0.925129
	0.625047	0.574994	0.597663	0.614763	0.58696	0.535207	0.489177	0.477496	0.480666	0.462418	0.457133	0.430257	0.400432	0.4304	0.413023	0.359195	0.365148	0.410753	0.43436	0.41608	0.455506	0.526407	0.555134	0.509753	0.446331	0.435351	0.462763	0.50799	0.584711	0.637453	0.606896	0.531205	0.465719	0.448725	0.4551	0.476843	0.570231	0.675601	0.733968	0.800529	0.885303	0.950426	0.956009	0.965705	0.987597	1	0.957484	0.845048	0.752532
	0.902132	0.929774	0.925533	0.889419	0.908733	0.942502	0.847756	0.81175	0.746143	0.654698	0.686578	0.707393	0.670361	0.741895	0.843537	0.87264	0.92688	0.93816	0.958096	0.946523	0.928187	0.948227	0.927866	0.913839	0.896989	0.84122	0.760851	0.72936	0.732531	0.710195	0.631171	0.520233	0.479107	0.52208	0.57639	0.612693	0.603884	0.645223	0.73342	0.746754	0.757264	0.793234	0.909194	0.982802	0.994833	1	0.961079	0.970486	0.962085
	0.542376	0.603406	0.651635	0.629291	0.583301	0.540611	0.614683	0.698947	0.69925	0.729071	0.780439	0.723667	0.616021	0.592632	0.66427	0.623861	0.619731	0.740298	0.765421	0.753449	0.682616	0.681793	0.740244	0.726368	0.708789	0.670424	0.57368	0.557404	0.577696	0.542099	0.521773	0.468555	0.518039	0.683223	0.826456	0.880372	0.892754	0.904335	0.954579	0.995823	0.940442	0.901455	0.890953	0.924276	0.959363	1	0.963574	0.818221	0.691644
	0.812963	0.780964	0.722195	0.672627	0.738855	0.723228	0.710817	0.838193	0.8736	0.861567	0.878475	0.851015	0.868988	0.840233	0.789909	0.831618	0.850975	0.768726	0.712973	0.731548	0.782985	0.779962	0.742766	0.674496	0.661696	0.700229	0.649675	0.639568	0.642594	0.624401	0.635873	0.602708	0.592841	0.609766	0.691442	0.875184	0.901768	0.919483	0.957532	0.901403	0.868874	0.869871	0.862308	0.894619	0.977365	1	0.952595	0.959707	0.964214
	0.871595	0.822492	0.795282	0.732129	0.602852	0.497669	0.451125	0.451901	0.45168	0.465641	0.528469	0.566197	0.570398	0.600839	0.614097	0.57307	0.506669	0.47556	0.470049	0.441433	0.404579	0.38021	0.37177	0.297737	0.245364	0.242764	0.25787	0.243332	0.193375	0.151211	0.108199	0.180472	0.318512	0.35992	0.388987	0.543284	0.651508	0.659926	0.715926	0.816677	0.883747	0.939863	0.988809	0.979672	0.99839	1	0.995201	0.977347	0.938789
	0.886542	0.911882	0.906734	0.858408	0.850986	0.842367	0.82948	0.832001	0.775837	0.715115	0.756706	0.81369	0.830108	0.900412	0.907558	0.851133	0.846381	0.886183	0.893392	0.845319	0.841328	0.831477	0.764486	0.739539	0.787505	0.766176	0.698106	0.641694	0.563845	0.48261	0.392766	0.395517	0.424911	0.388951	0.434715	0.502732	0.537044	0.580699	0.618189	0.680287	0.727217	0.766103	0.800336	0.821198	0.922201	1	0.978976	0.971738	0.951007
	0.826894	0.785302	0.713447	0.625233	0.633658	0.714907	0.721663	0.698987	0.690527	0.774926	0.839561	0.815796	0.818079	0.801794	0.833931	0.829752	0.772277	0.776849	0.780214	0.794536	0.80657	0.764371	0.780392	0.798355	0.788987	0.736559	0.647783	0.668089	0.695844	0.685091	0.692393	0.709171	0.664511	0.619597	0.697451	0.827976	0.877079	0.816295	0.842315	0.832755	0.794637	0.869779	0.918302	0.944243	0.976865	1	0.89852	0.815254	0.847516
	0.973522	0.926918	0.842122	0.753499	0.709928	0.716537	0.713639	0.705449	0.733434	0.751263	0.745746	0.74846	0.735911	0.744819	0.795806	0.84173	0.874055	0.870017	0.851452	0.830231	0.809585	0.817218	0.757278	0.696182	0.670384	0.600356	0.582237	0.542954	0.431701	0.309049	0.193875	0.178083	0.211521	0.217396	0.283546	0.409254	0.545559	0.661139	0.730145	0.788949	0.812422	0.859904	0.933034	0.952161	0.980886	1	0.999175	0.997194	0.955647
	0.77296	0.697716	0.710808	0.650496	0.574283	0.53818	0.486267	0.476638	0.50419	0.593342	0.646724	0.63665	0.677995	0.660334	0.650312	0.672558	0.663115	0.642002	0.568187	0.482486	0.448502	0.482161	0.547172	0.514661	0.41797	0.418011	0.476419	0.547899	0.612564	0.625946	0.620658	0.64257	0.665329	0.645673	0.636338	0.634331	0.644023	0.671422	0.763178	0.857538	0.863224	0.763508	0.716692	0.84231	0.970912	1	0.941816	0.907884	0.909835
	0.624152	0.597224	0.448056	0.392235	0.406543	0.398784	0.416558	0.471435	0.478848	0.396542	0.357797	0.411361	0.4349	0.39468	0.430782	0.507307	0.47767	0.47152	0.547805	0.605867	0.71794	0.806524	0.864173	0.906754	0.810876	0.731178	0.695184	0.665577	0.637245	0.679284	0.783096	0.803629	0.780819	0.747474	0.700446	0.612925	0.551678	0.609355	0.628545	0.644887	0.715426	0.797828	0.922149	0.98107	0.990967	1	0.926809	0.849716	0.743655
	0.617808	0.723837	0.739158	0.678303	0.679746	0.731994	0.723149	0.63306	0.61889	0.657186	0.736862	0.72314	0.659791	0.65126	0.666937	0.692185	0.669535	0.63115	0.611429	0.584911	0.560503	0.57595	0.545354	0.529374	0.533739	0.545779	0.541538	0.489989	0.461259	0.446968	0.482593	0.562949	0.617459	0.616085	0.675957	0.802379	0.828835	0.821766	0.82293	0.783528	0.768855	0.841312	0.929719	0.938156	0.938279	1	0.972711	0.895133	0.792845
	0.649502	0.579695	0.612451	0.682456	0.699187	0.694826	0.675356	0.622463	0.555657	0.479299	0.4289	0.445705	0.579788	0.72103	0.815259	0.913259	0.960945	0.936545	0.889756	0.875881	0.847303	0.806129	0.786183	0.723136	0.590604	0.462359	0.378099	0.340146	0.30246	0.263931	0.231209	0.203216	0.183961	0.160894	0.141381	0.18361	0.306678	0.406008	0.482359	0.59273	0.620426	0.625284	0.709385	0.811879	0.945704	1	0.935201	0.828002	0.7623
	0.855011	0.890968	0.867233	0.821633	0.772505	0.770233	0.849003	0.937253	0.957444	0.915008	0.844475	0.753945	0.643157	0.537897	0.464814	0.42377	0.383615	0.346238	0.363372	0.390978	0.394883	0.410395	0.418819	0.446916	0.497376	0.514715	0.534323	0.557769	0.572804	0.538456	0.485176	0.491509	0.550081	0.667186	0.789859	0.873693	0.946527	0.993831	0.981056	0.92403	0.858445	0.796805	0.749477	0.809903	0.939834	1	0.9689	0.894671	0.849011
	0.657891	0.570308	0.493745	0.472578	0.500986	0.543793	0.572417	0.587284	0.577006	0.550035	0.524773	0.509934	0.514214	0.533556	0.540301	0.515884	0.503648	0.503246	0.506635	0.537452	0.593348	0.614301	0.554734	0.493503	0.491875	0.47887	0.463162	0.478354	0.503139	0.542681	0.568544	0.559074	0.538721	0.545935	0.555544	0.565697	0.616156	0.665087	0.681485	0.685107	0.720557	0.778964	0.805917	0.875793	0.972868	1	0.969354	0.904055	0.81983
	0.582901	0.539742	0.539193	0.581952	0.564672	0.567331	0.564228	0.487479	0.46117	0.418421	0.349722	0.352721	0.338663	0.395864	0.488196	0.478181	0.475679	0.499452	0.501085	0.542289	0.539187	0.468508	0.46144	0.550053	0.756004	0.909139	0.923799	0.931426	0.885459	0.783866	0.720943	0.736351	0.777138	0.751322	0.725737	0.732207	0.76463	0.735076	0.638571	0.5928	0.576755	0.535656	0.594969	0.773338	0.941805	1	0.986763	0.928984	0.791686
	0.654208	0.52007	0.479987	0.518497	0.546948	0.544411	0.545445	0.566342	0.547382	0.533562	0.565051	0.600608	0.708376	0.834763	0.852258	0.806922	0.737207	0.646105	0.565373	0.530319	0.531859	0.499383	0.428451	0.362877	0.330416	0.329783	0.344209	0.352613	0.327296	0.319435	0.317931	0.344031	0.38691	0.461037	0.555859	0.575392	0.60683	0.667824	0.692446	0.671764	0.665779	0.607165	0.595006	0.786032	0.997207	1	0.867132	0.822301	0.792871
	0.689023	0.622715	0.535011	0.454061	0.397281	0.404884	0.390583	0.283324	0.232687	0.185879	0.131886	0.132312	0.159544	0.146075	0.181907	0.230265	0.245898	0.255881	0.296536	0.452254	0.52405	0.492656	0.49103	0.516578	0.579841	0.680731	0.75354	0.740215	0.72466	0.790917	0.849429	0.84159	0.801751	0.707455	0.63953	0.692649	0.680604	0.627922	0.616792	0.556747	0.513916	0.536115	0.633435	0.752657	0.90135	1	0.928342	0.916027	0.885983
	0.872309	0.876983	0.872578	0.829084	0.818217	0.83423	0.862252	0.893883	0.917749	0.903343	0.839569	0.80357	0.879778	0.888551	0.821718	0.849229	0.89368	0.872627	0.891034	0.904909	0.896939	0.897366	0.879875	0.829069	0.72617	0.679735	0.66031	0.636048	0.654658	0.659496	0.639615	0.670678	0.726389	0.744577	0.753081	0.774892	0.838563	0.863806	0.829396	0.904137	0.97937	0.960472	0.960687	0.92762	0.924092	1	0.97397	0.912658	0.923227
	0.598965	0.592729	0.68304	0.79147	0.8065	0.747634	0.667623	0.665482	0.681742	0.731616	0.822882	0.770556	0.698852	0.692609	0.681912	0.579599	0.467833	0.419218	0.376626	0.321036	0.276026	0.271084	0.304838	0.355524	0.39525	0.46471	0.501424	0.59303	0.649075	0.5992	0.525563	0.486487	0.504565	0.519421	0.546681	0.59401	0.624867	0.632704	0.723263	0.837276	0.906142	0.900054	0.943231	0.988365	0.970585	1	0.88784	0.763076	0.761597
	0.879399	0.84883	0.822423	0.790067	0.771612	0.782199	0.799498	0.815628	0.821559	0.788588	0.742974	0.760618	0.779412	0.772189	0.76736	0.769372	0.8075	0.85988	0.893518	0.909915	0.912047	0.919683	0.952287	0.88487	0.756109	0.602303	0.422069	0.37661	0.536199	0.664568	0.618334	0.601808	0.669176	0.766504	0.847811	0.863138	0.862209	0.861497	0.843728	0.819803	0.820993	0.839272	0.846119	0.898277	0.955212	0.988016	1	0.960805	0.914171
	0.927852	0.848217	0.760128	0.741458	0.713531	0.615197	0.576098	0.620199	0.623499	0.637903	0.678108	0.704805	0.752648	0.747623	0.769477	0.766681	0.70874	0.717296	0.699211	0.687113	0.70616	0.680701	0.638044	0.595139	0.541619	0.505416	0.46091	0.431708	0.479205	0.547882	0.598789	0.628794	0.64701	0.692454	0.75373	0.780605	0.794745	0.800571	0.776251	0.751579	0.767091	0.837898	0.871919	0.864257	0.921256	0.99309	1	0.966531	0.953779
	0.832086	0.844738	0.884821	0.857935	0.796674	0.729976	0.714548	0.75055	0.765006	0.726381	0.694647	0.699514	0.716126	0.71772	0.649422	0.558758	0.487014	0.377727	0.309187	0.277905	0.297369	0.380207	0.430224	0.459671	0.544092	0.655729	0.657101	0.59877	0.499763	0.378063	0.304945	0.324671	0.390004	0.485681	0.672277	0.761006	0.79531	0.833607	0.781676	0.745279	0.746886	0.809612	0.855615	0.853113	0.893438	0.954775	1	0.989729	0.91292
	0.855846	0.876089	0.910485	0.813707	0.695086	0.624031	0.615333	0.586114	0.549645	0.543077	0.52564	0.506225	0.573595	0.691451	0.703248	0.716377	0.722972	0.703654	0.681255	0.720396	0.811575	0.849062	0.842052	0.790004	0.692018	0.559209	0.474354	0.457079	0.376057	0.29569	0.233992	0.201739	0.2141	0.237423	0.356382	0.501144	0.579983	0.635572	0.687946	0.776158	0.862015	0.856235	0.886394	0.920801	0.922158	0.95199	1	0.99644	0.947085
	0.692004	0.735777	0.809494	0.894148	0.886284	0.803571	0.776846	0.752163	0.74764	0.790328	0.7469	0.685589	0.711111	0.729249	0.720598	0.763366	0.750837	0.729043	0.755844	0.764692	0.734365	0.738277	0.776634	0.832237	0.835601	0.664948	0.478165	0.388763	0.364125	0.428361	0.510875	0.586732	0.658868	0.732192	0.788165	0.795369	0.69321	0.721455	0.896963	0.872873	0.779048	0.809603	0.889222	0.878295	0.862721	0.973796	1	0.892964	0.754311
	0.809832	0.67133	0.600637	0.64356	0.601701	0.518154	0.448647	0.440539	0.468897	0.441934	0.469971	0.533942	0.495047	0.410866	0.448939	0.608048	0.813318	0.939186	0.870731	0.77838	0.780089	0.794045	0.757453	0.623416	0.557169	0.630202	0.72518	0.736358	0.689211	0.689013	0.734515	0.7407	0.742689	0.826039	0.871598	0.854433	0.907559	0.972357	0.969357	0.929556	0.901842	0.960268	0.938888	0.914231	0.979963	0.997336	1	0.958235	0.905034
	0.878922	0.913576	0.939598	0.882541	0.784554	0.757965	0.774709	0.743087	0.675871	0.698761	0.695207	0.618227	0.581654	0.585895	0.59671	0.616494	0.63354	0.635879	0.618373	0.584465	0.619832	0.633469	0.577197	0.56913	0.554948	0.578301	0.580663	0.510857	0.509215	0.543422	0.599351	0.650807	0.730633	0.808628	0.802356	0.81169	0.827332	0.804789	0.738824	0.775999	0.852515	0.851006	0.843274	0.834836	0.89933	0.995337	1	0.937178	0.850343
	0.864247	0.777085	0.719226	0.681533	0.65567	0.638064	0.642977	0.662327	0.65643	0.627583	0.603188	0.581978	0.580819	0.604758	0.637047	0.651248	0.629269	0.609072	0.602956	0.61403	0.611034	0.548587	0.414073	0.291064	0.265103	0.289128	0.32386	0.363597	0.393613	0.404578	0.423281	0.481795	0.558113	0.618588	0.678378	0.7493	0.809357	0.857183	0.895442	0.911861	0.937512	0.945749	0.914787	0.888421	0.932423	0.990549	1	0.996286	0.97921
	0.978547	0.954658	0.878458	0.764902	0.64209	0.521209	0.467141	0.453946	0.436182	0.440249	0.432035	0.485911	0.520302	0.508109	0.524704	0.531485	0.492532	0.422224	0.365094	0.356916	0.352176	0.3315	0.336543	0.403745	0.47103	0.461613	0.433907	0.383562	0.35057	0.347759	0.357554	0.39359	0.416122	0.44662	0.526724	0.615439	0.708412	0.78372	0.819954	0.831073	0.811758	0.793997	0.805506	0.846487	0.888375	0.951069	1	0.999482	0.976512
	0.661195	0.71091	0.65929	0.623095	0.664547	0.704922	0.677864	0.634376	0.589942	0.557028	0.547	0.517311	0.46673	0.407184	0.33611	0.292656	0.270787	0.268771	0.335252	0.385101	0.440982	0.572008	0.647669	0.618467	0.571912	0.496653	0.406335	0.329902	0.285639	0.296732	0.291731	0.263598	0.28553	0.308733	0.309456	0.327647	0.349278	0.383538	0.44751	0.513989	0.594962	0.619251	0.621253	0.643132	0.739045	0.92394	1	0.950741	0.813427
	0.71424	0.640635	0.569481	0.556729	0.564644	0.546301	0.535961	0.596071	0.594022	0.48774	0.405877	0.420993	0.471306	0.45799	0.395053	0.427435	0.518935	0.573533	0.60042	0.626979	0.633342	0.624158	0.635817	0.606615	0.534986	0.423975	0.360265	0.335102	0.275032	0.246903	0.257266	0.262483	0.258179	0.230595	0.204444	0.241509	0.30938	0.408591	0.496397	0.567296	0.640535	0.682483	0.755928	0.876803	0.945567	0.971813	1	0.961406	0.877474
	0.88361	0.781094	0.658691	0.535816	0.44538	0.408751	0.410926	0.394327	0.336341	0.301843	0.297346	0.31041	0.326198	0.337249	0.335148	0.310738	0.296921	0.26662	0.251068	0.251701	0.228874	0.200742	0.167543	0.142294	0.121476	0.115862	0.139795	0.162002	0.151021	0.13756	0.151089	0.176184	0.201586	0.215731	0.216416	0.220527	0.25046	0.307752	0.378459	0.436495	0.485109	0.555619	0.634088	0.735204	0.872701	0.970719	1	0.976922	0.948438
	0.711871	0.509342	0.371244	0.336029	0.302175	0.287672	0.311292	0.333268	0.300779	0.248887	0.2527	0.260086	0.254602	0.245519	0.222715	0.194079	0.182824	0.195765	0.22155	0.256671	0.345073	0.497034	0.610265	0.587935	0.544881	0.521056	0.444967	0.306086	0.192739	0.143061	0.0864461	0.0653557	0.0828459	0.12063	0.182594	0.211712	0.265375	0.371939	0.438504	0.503234	0.59453	0.638147	0.633205	0.681274	0.837739	0.97943	1	0.946433	0.897748
	0.763147	0.698426	0.712457	0.739136	0.647131	0.621395	0.696223	0.725422	0.716011	0.658975	0.566565	0.578455	0.682734	0.753187	0.733151	0.701866	0.693454	0.626771	0.587367	0.586671	0.63168	0.714354	0.666943	0.603791	0.672172	0.709254	0.745889	0.751111	0.692575	0.706949	0.79235	0.798584	0.657554	0.572406	0.513504	0.477014	0.514949	0.543386	0.631289	0.691961	0.716943	0.692778	0.671917	0.73656	0.828329	0.961715	1	0.99108	0.935938
	0.78008	0.739554	0.690986	0.666046	0.69202	0.714848	0.678906	0.607409	0.550207	0.537757	0.526895	0.546336	0.631253	0.709684	0.699991	0.63272	0.572506	0.528509	0.490901	0.511548	0.597405	0.620445	0.59705	0.591374	0.597251	0.65768	0.769101	0.795659	0.68451	0.594916	0.590021	0.619635	0.667092	0.723431	0.775672	0.806669	0.814656	0.812751	0.816421	0.816505	0.815454	0.860679	0.898519	0.893617	0.923631	0.977968	1	0.965277	0.899747
	0.614736	0.616269	0.741197	0.856583	0.86021	0.848247	0.846298	0.788025	0.658603	0.485225	0.347052	0.26847	0.250207	0.288167	0.324657	0.33118	0.293135	0.270941	0.286994	0.298522	0.299671	0.280506	0.251524	0.312016	0.497401	0.600555	0.549903	0.459413	0.349667	0.282495	0.304102	0.343547	0.399268	0.465139	0.529109	0.576871	0.560539	0.535437	0.47816	0.434032	0.468738	0.502565	0.551786	0.682764	0.86613	0.979677	1	0.935293	0.82296
	0.59088	0.462077	0.363836	0.322242	0.286334	0.23008	0.159535	0.137044	0.114131	0.101335	0.0936593	0.046566	-0.0140187	-0.0283431	0.0249018	0.0268917	-0.0156665	-0.003641	0.0203728	0.0888276	0.15663	0.19008	0.232542	0.273858	0.291724	0.342515	0.390482	0.316024	0.227117	0.226329	0.336082	0.440541	0.524459	0.628036	0.759721	0.872549	0.854639	0.821124	0.79387	0.714176	0.639661	0.625908	0.682221	0.763379	0.876638	0.985694	1	0.943137	0.823553
	0.728327	0.728035	0.748098	0.717401	0.697297	0.706253	0.663739	0.663947	0.683693	0.68568	0.68981	0.640169	0.624492	0.643413	0.632761	0.607352	0.591152	0.645621	0.698598	0.717496	0.750193	0.75521	0.739443	0.689849	0.605869	0.569312	0.538453	0.507019	0.536734	0.573345	0.615618	0.704778	0.7841	0.822667	0.834325	0.843892	0.868912	0.927043	0.986124	0.982681	0.947813	0.935991	0.872582	0.891988	0.96648	0.958335	1	0.996856	0.900801
	0.780742	0.688752	0.6325	0.656265	0.708862	0.795606	0.81025	0.799357	0.820937	0.798972	0.753168	0.739305	0.751043	0.744695	0.699296	0.670754	0.636984	0.615065	0.624773	0.629869	0.651409	0.675761	0.66914	0.6418	0.653673	0.718497	0.804116	0.839956	0.851531	0.881591	0.879947	0.837642	0.787558	0.794949	0.882657	0.915645	0.852805	0.820898	0.79935	0.830534	0.823657	0.771929	0.827226	0.856593	0.88406	0.975487	1	0.950986	0.910734
	0.809388	0.749722	0.783311	0.799801	0.724309	0.716612	0.735448	0.755339	0.819516	0.7873	0.672733	0.706581	0.772016	0.857959	0.911626	0.799383	0.683138	0.664675	0.651827	0.588876	0.511378	0.490509	0.548346	0.619578	0.710214	0.715932	0.732822	0.839392	0.858184	0.861012	0.864067	0.842588	0.786509	0.854278	0.926322	0.845877	0.836089	0.860324	0.808987	0.816803	0.899902	0.89418	0.873713	0.844027	0.80859	0.906973	1	0.923015	0.865817
	0.825905	0.788202	0.783405	0.814478	0.819288	0.790827	0.778237	0.81066	0.831728	0.851164	0.833237	0.817304	0.818806	0.820404	0.816305	0.753118	0.724516	0.745093	0.773926	0.788799	0.805146	0.82911	0.835048	0.847303	0.789545	0.710375	0.764587	0.795213	0.759561	0.818037	0.919957	0.920764	0.866008	0.824276	0.802066	0.815062	0.918547	0.974392	0.900607	0.896144	0.928513	0.927244	0.915557	0.888612	0.874708	0.94033	1	0.997376	0.945406
	0.9254	0.905169	0.852617	0.812687	0.819855	0.844019	0.853384	0.797506	0.721556	0.706868	0.684741	0.640762	0.631404	0.617309	0.616643	0.624713	0.602856	0.587738	0.567076	0.554081	0.538355	0.526885	0.570089	0.598481	0.593947	0.591175	0.599123	0.611254	0.595589	0.592471	0.583563	0.573887	0.578181	0.553184	0.54003	0.534747	0.525491	0.538206	0.571664	0.64877	0.745154	0.799252	0.829409	0.868977	0.915365	0.952761	0.988181	1	0.975502
	0.934763	0.930759	0.877031	0.898412	0.943029	0.906346	0.871196	0.823728	0.796781	0.792891	0.752814	0.740885	0.80173	0.862629	0.856616	0.832468	0.860444	0.864223	0.849047	0.853845	0.843457	0.874405	0.860308	0.724158	0.549992	0.391506	0.287774	0.2794	0.286222	0.315438	0.382554	0.411804	0.42242	0.43621	0.496951	0.514946	0.484636	0.529692	0.570974	0.626446	0.703055	0.749844	0.789339	0.825758	0.851853	0.893075	0.942691	1	0.969773
	0.796652	0.804938	0.832913	0.886646	0.872817	0.796778	0.738604	0.730888	0.729265	0.72802	0.705551	0.671946	0.69139	0.774426	0.794101	0.788164	0.816159	0.815807	0.843229	0.86746	0.867093	0.832465	0.823017	0.784336	0.75573	0.755526	0.742886	0.732386	0.7095	0.721213	0.74147	0.745897	0.773881	0.839796	0.850972	0.872616	0.913673	0.929113	0.89625	0.823341	0.853215	0.907672	0.910851	0.858252	0.8189	0.832351	0.906036	1	0.924272
	0.943009	0.965085	0.95693	0.958548	0.974064	0.966527	0.948238	0.919819	0.900817	0.919767	0.95461	0.899401	0.84438	0.910334	0.920497	0.876158	0.84045	0.818304	0.913703	0.938564	0.860671	0.831029	0.787946	0.778941	0.772377	0.715783	0.693537	0.65348	0.594606	0.567695	0.573984	0.552304	0.533886	0.523469	0.473816	0.503013	0.558372	0.564632	0.586972	0.695901	0.799263	0.819187	0.837906	0.83058	0.847279	0.932757	0.992628	1	0.992696
	0.822943	0.806392	0.818352	0.725376	0.649775	0.614121	0.635497	0.712976	0.760383	0.866701	0.920497	0.832547	0.821506	0.860442	0.84756	0.847326	0.855055	0.855387	0.846498	0.827132	0.800139	0.796821	0.881977	0.901052	0.812538	0.725053	0.705375	0.688439	0.635111	0.665197	0.650299	0.643591	0.649532	0.625506	0.608743	0.620313	0.715901	0.800607	0.767381	0.75555	0.775733	0.757994	0.731917	0.703045	0.698404	0.757995	0.959668	1	0.921873
	0.868071	0.928194	0.927023	0.850657	0.812038	0.812649	0.83375	0.833644	0.840282	0.848551	0.834188	0.801011	0.725311	0.621027	0.570552	0.584079	0.605716	0.596656	0.577475	0.605376	0.630347	0.631935	0.608838	0.568433	0.53579	0.478274	0.471864	0.519529	0.545658	0.553189	0.615438	0.687082	0.752789	0.784943	0.760033	0.762372	0.725302	0.643769	0.610793	0.650296	0.689245	0.739549	0.843277	0.914719	0.923876	0.943366	0.984504	1	0.981356
	0.838022	0.836474	0.72967	0.663374	0.668219	0.617214	0.616223	0.597291	0.591935	0.577322	0.532279	0.594155	0.705851	0.702054	0.584184	0.536434	0.552677	0.589991	0.624757	0.653027	0.725321	0.744044	0.743184	0.688499	0.575492	0.517766	0.470044	0.456748	0.497031	0.522026	0.501695	0.444918	0.405432	0.436825	0.479681	0.58568	0.719888	0.788936	0.817812	0.838205	0.829996	0.840333	0.872755	0.916409	0.976439	0.928423	0.924214	1	0.927471
	0.789102	0.704829	0.652193	0.642671	0.625034	0.556199	0.481755	0.44742	0.403542	0.342684	0.280154	0.240059	0.226377	0.22842	0.278216	0.371028	0.449268	0.479	0.468071	0.458068	0.431011	0.371961	0.369907	0.385239	0.396511	0.41571	0.429372	0.411463	0.387111	0.379928	0.358025	0.332786	0.310468	0.33981	0.405235	0.455518	0.45753	0.442691	0.478977	0.523238	0.521925	0.520086	0.568187	0.6709	0.782604	0.87083	0.960745	1	0.954866
	0.911131	0.842085	0.860052	0.879879	0.857924	0.908865	0.962067	0.936563	0.882938	0.84146	0.777904	0.736918	0.730192	0.760379	0.78929	0.788904	0.764726	0.730502	0.69117	0.640327	0.633409	0.680865	0.746078	0.824324	0.857173	0.861105	0.847637	0.778785	0.711006	0.660889	0.656136	0.650521	0.610087	0.591346	0.60689	0.648058	0.751586	0.815368	0.831606	0.915265	0.976303	0.944985	0.858832	0.849081	0.866277	0.85608	0.935013	1	0.988714
	0.917017	0.855743	0.77874	0.793876	0.843325	0.832945	0.78889	0.682952	0.56509	0.490806	0.44506	0.403837	0.418294	0.425252	0.388513	0.409801	0.468799	0.492729	0.491519	0.441721	0.436599	0.418869	0.399871	0.473164	0.5634	0.724778	0.809485	0.753994	0.734291	0.735565	0.69732	0.710274	0.79692	0.860987	0.835302	0.703224	0.574459	0.537507	0.552714	0.541939	0.546388	0.620573	0.680822	0.786124	0.918184	0.954019	0.985512	1	0.954306
	0.774209	0.663478	0.606238	0.560051	0.490791	0.429235	0.341605	0.26576	0.228032	0.155984	0.0940178	0.0810939	0.0868598	0.134835	0.192729	0.21959	0.256265	0.265236	0.246954	0.221321	0.176941	0.181911	0.205181	0.206716	0.233938	0.260385	0.270738	0.302549	0.336296	0.330113	0.303295	0.261142	0.252352	0.251237	0.230884	0.230126	0.269835	0.319657	0.35995	0.425525	0.514636	0.612826	0.712516	0.808297	0.859194	0.919792	0.970815	1	0.999224
	0.783249	0.672387	0.676446	0.712085	0.692928	0.619996	0.616938	0.635915	0.598567	0.546264	0.497576	0.480216	0.500725	0.497669	0.438585	0.378218	0.379842	0.354683	0.351361	0.404692	0.382096	0.376139	0.424725	0.446166	0.488669	0.542536	0.579254	0.688962	0.71087	0.631302	0.647768	0.704928	0.706712	0.648492	0.607943	0.658499	0.660479	0.583781	0.539527	0.541963	0.572699	0.579215	0.585671	0.64279	0.772265	0.90439	0.985368	1	0.946607
	0.727428	0.700967	0.642752	0.497766	0.411346	0.456492	0.480353	0.487149	0.568379	0.596963	0.587441	0.53694	0.455644	0.372094	0.338038	0.408685	0.492194	0.524099	0.515218	0.579197	0.638106	0.641283	0.704756	0.709543	0.651699	0.681663	0.741372	0.716861	0.619584	0.617676	0.623293	0.520678	0.440564	0.374453	0.38876	0.446439	0.419313	0.442078	0.520725	0.587507	0.593358	0.579449	0.658535	0.766787	0.843726	0.89413	0.967882	1	0.923886
	0.942384	0.866081	0.81011	0.786998	0.824269	0.87175	0.950668	0.926368	0.807335	0.701579	0.594659	0.501158	0.47148	0.55025	0.637544	0.664728	0.74342	0.809372	0.845284	0.886525	0.893524	0.904051	0.879796	0.78617	0.761656	0.730701	0.627663	0.576816	0.529103	0.425865	0.45693	0.592606	0.603081	0.57291	0.52831	0.471472	0.523749	0.682696	0.784554	0.841967	0.850774	0.810419	0.791356	0.837257	0.958695	0.989354	0.996437	1	0.987639
	0.937715	0.850129	0.773966	0.752744	0.761961	0.76173	0.736225	0.669906	0.582177	0.477855	0.376515	0.292781	0.221856	0.186121	0.150915	0.108735	0.0746952	0.0420217	0.0142361	0.00146229	0.0016994	0.0423735	0.103142	0.212676	0.312839	0.301316	0.270566	0.314607	0.3862	0.461568	0.565178	0.637947	0.681655	0.69418	0.636261	0.590827	0.610832	0.598461	0.555133	0.525451	0.52631	0.55627	0.56109	0.580553	0.716835	0.870107	0.943576	1	0.995351
	0.686363	0.61296	0.562638	0.552996	0.535155	0.515365	0.531503	0.489213	0.424407	0.309552	0.268556	0.293524	0.262215	0.265068	0.311317	0.276796	0.188717	0.167834	0.186369	0.2123	0.249409	0.30389	0.435592	0.541016	0.496398	0.442341	0.510826	0.593285	0.525217	0.436172	0.46335	0.512673	0.547701	0.496248	0.510382	0.577241	0.565102	0.58132	0.508863	0.408842	0.407778	0.430809	0.500023	0.649682	0.712557	0.774603	0.878854	1	0.970515
	0.928879	0.902486	0.811906	0.720907	0.700457	0.647605	0.598346	0.576436	0.565696	0.54816	0.458689	0.395556	0.404837	0.476015	0.569295	0.581929	0.599144	0.645705	0.72545	0.836296	0.844003	0.834167	0.868166	0.860327	0.815371	0.776145	0.805288	0.818237	0.737307	0.678293	0.63117	0.615244	0.650071	0.671762	0.737475	0.766398	0.724393	0.680697	0.71521	0.762115	0.74929	0.69682	0.645603	0.74312	0.876241	0.909201	0.953619	1	0.9808
	0.926104	0.913539	0.874329	0.812093	0.763946	0.776517	0.774292	0.724847	0.717467	0.684677	0.692568	0.723256	0.704811	0.676997	0.730968	0.838025	0.855482	0.84808	0.85758	0.847979	0.870381	0.869626	0.836977	0.819423	0.796859	0.768994	0.76759	0.775351	0.773049	0.738338	0.720129	0.761247	0.81367	0.882644	0.898353	0.876935	0.846218	0.825895	0.837941	0.870813	0.877203	0.838127	0.830244	0.874145	0.920183	0.944047	0.963662	1	0.997762
	0.790866	0.782731	0.751833	0.753845	0.680056	0.562743	0.478574	0.479486	0.520109	0.506337	0.524659	0.529862	0.524745	0.601552	0.652044	0.712954	0.861495	0.944569	0.967399	0.947819	0.863346	0.862445	0.9191	0.884834	0.784035	0.654472	0.571322	0.532173	0.530639	0.574415	0.634564	0.707805	0.774556	0.759303	0.671862	0.651503	0.666781	0.60286	0.532326	0.473174	0.50089	0.640427	0.653697	0.710279	0.853305	0.86369	0.911838	1	0.977773
	0.973524	0.934358	0.861171	0.810745	0.818353	0.844412	0.864578	0.888659	0.911205	0.910222	0.8515	0.78359	0.742261	0.665173	0.608565	0.560426	0.491798	0.431891	0.398456	0.411247	0.406691	0.434246	0.539619	0.588744	0.617614	0.635156	0.598087	0.592675	0.638949	0.71441	0.773174	0.81228	0.830145	0.805278	0.761033	0.746144	0.74542	0.760186	0.790687	0.806852	0.822573	0.848019	0.892991	0.935056	0.949525	0.970777	0.9899	0.998672	1
	0.945519	0.904201	0.910392	0.879481	0.926933	0.978495	0.918404	0.861312	0.877793	0.860054	0.853164	0.86515	0.867064	0.901015	0.868702	0.78697	0.75046	0.772513	0.783688	0.768693	0.716833	0.668528	0.641231	0.567636	0.464256	0.369706	0.344456	0.384304	0.425572	0.472341	0.447817	0.395572	0.416992	0.473267	0.50468	0.531701	0.545455	0.614483	0.715008	0.756826	0.819419	0.851014	0.848544	0.857039	0.847453	0.85675	0.893158	0.950217	1
	0.878664	0.81046	0.792959	0.801391	0.848503	0.825548	0.746064	0.730222	0.718441	0.679907	0.692497	0.729298	0.772103	0.699783	0.632198	0.630102	0.5974	0.553799	0.501672	0.501039	0.510554	0.512043	0.514031	0.456871	0.418477	0.414928	0.452821	0.507574	0.529326	0.570833	0.604566	0.641998	0.664444	0.630892	0.683507	0.721945	0.671983	0.664524	0.604292	0.520541	0.562947	0.648814	0.681283	0.715369	0.708794	0.75901	0.860816	0.943539	1
	0.911843	0.916274	0.877069	0.81639	0.805943	0.76389	0.75245	0.736689	0.783389	0.779573	0.703291	0.73989	0.770437	0.75962	0.770364	0.745043	0.69388	0.696983	0.733631	0.7298	0.737748	0.743435	0.689981	0.686791	0.750352	0.815333	0.839079	0.826349	0.904129	0.932035	0.845716	0.814206	0.81815	0.873149	0.942493	0.914533	0.876767	0.880712	0.900953	0.905224	0.88093	0.881667	0.845008	0.816812	0.893025	0.936905	0.936376	0.989553	1
	0.892633	0.822828	0.7339	0.701763	0.65255	0.582331	0.512703	0.454435	0.418291	0.374995	0.380357	0.390771	0.374016	0.344138	0.305386	0.263353	0.241482	0.242319	0.246827	0.255344	0.260199	0.254945	0.235045	0.228608	0.220648	0.218938	0.237405	0.323733	0.399161	0.385969	0.366926	0.372788	0.393583	0.397042	0.361386	0.35874	0.397704	0.481187	0.570605	0.61605	0.661691	0.717906	0.754868	0.754873	0.773288	0.856176	0.941231	0.997637	1
	0.962703	0.971314	0.930696	0.906234	0.831961	0.754719	0.708744	0.684442	0.666475	0.626144	0.63143	0.624423	0.55762	0.509224	0.543797	0.587205	0.525126	0.486978	0.477079	0.466892	0.459116	0.447796	0.485667	0.450997	0.418122	0.479492	0.547755	0.550453	0.546373	0.534337	0.547861	0.598544	0.634054	0.617937	0.561564	0.559286	0.580271	0.636808	0.71317	0.72376	0.746454	0.795006	0.827457	0.868547	0.86212	0.879402	0.941585	0.990662	1
	0.942693	0.951227	0.960306	0.893044	0.857227	0.843266	0.744468	0.696947	0.688288	0.608333	0.530108	0.498468	0.464902	0.4251	0.414626	0.405982	0.401892	0.377991	0.365371	0.437889	0.476996	0.499179	0.541239	0.525975	0.469296	0.396831	0.328852	0.314874	0.361941	0.398607	0.38806	0.385352	0.453238	0.511339	0.541692	0.534903	0.493325	0.533197	0.60573	0.669819	0.724929	0.764855	0.776051	0.771413	0.818848	0.847754	0.918638	0.997543	1
	0.92918	0.895467	0.848219	0.803834	0.806858	0.785373	0.753569	0.769622	0.790753	0.77794	0.831407	0.910307	0.963457	0.956734	0.862361	0.816117	0.876518	0.902672	0.848846	0.859452	0.892666	0.87461	0.816284	0.801677	0.791173	0.658562	0.463579	0.330552	0.322881	0.368205	0.406717	0.456978	0.46539	0.453201	0.460016	0.499294	0.584029	0.637224	0.68481	0.795212	0.876201	0.862893	0.896833	0.92545	0.935995	0.973898	0.944862	0.971787	1
	0.94162	0.917779	0.928057	0.919856	0.926039	0.917602	0.93376	0.912494	0.840106	0.857647	0.806026	0.70434	0.685389	0.691997	0.661184	0.593791	0.59938	0.580623	0.554915	0.568398	0.54025	0.529476	0.487101	0.418804	0.378904	0.35173	0.307484	0.269108	0.248208	0.306284	0.440317	0.533296	0.621159	0.682605	0.740721	0.867669	0.914798	0.809175	0.754561	0.784966	0.791187	0.847335	0.921313	0.857589	0.734496	0.82282	0.957136	0.992201	1
	0.948852	0.829574	0.735593	0.8031	0.797687	0.769438	0.772732	0.82635	0.891835	0.886386	0.804658	0.702727	0.630758	0.662251	0.774351	0.833475	0.775574	0.641724	0.621532	0.614755	0.653559	0.737021	0.71535	0.688111	0.677579	0.605076	0.494323	0.407388	0.337262	0.337636	0.4456	0.554253	0.637885	0.690424	0.764793	0.771204	0.774026	0.823263	0.769617	0.741717	0.716055	0.721305	0.824446	0.867018	0.814464	0.784147	0.792833	0.914993	1
	0.926818	0.868247	0.873911	0.914426	0.883991	0.886316	0.902035	0.821812	0.766542	0.764887	0.772483	0.774573	0.7562	0.767881	0.754311	0.694462	0.693323	0.741594	0.744568	0.700985	0.704283	0.716528	0.691352	0.661701	0.5645	0.493595	0.47713	0.447906	0.382403	0.341932	0.387396	0.432613	0.443394	0.394067	0.374324	0.455654	0.551578	0.592796	0.708361	0.861825	0.869535	0.867536	0.8715	0.879815	0.893067	0.892242	0.933333	0.972822	1
	0.915825	0.818239	0.73761	0.683301	0.644477	0.600086	0.584762	0.563566	0.49962	0.419535	0.336077	0.281587	0.281195	0.311597	0.348503	0.360095	0.341884	0.333606	0.328557	0.320328	0.313429	0.305362	0.298617	0.289745	0.314104	0.387987	0.436416	0.455664	0.504732	0.518623	0.502795	0.522265	0.575693	0.618621	0.645765	0.681697	0.705117	0.707659	0.731977	0.783737	0.858594	0.912343	0.941678	0.953518	0.949119	0.971446	0.969717	0.97401	1
	0.896638	0.777692	0.669774	0.640837	0.649536	0.649688	0.680215	0.729493	0.710045	0.634823	0.557145	0.521675	0.516797	0.499728	0.505786	0.546706	0.547773	0.492134	0.535053	0.642554	0.654733	0.592842	0.517547	0.432619	0.446577	0.55045	0.61289	0.648346	0.66878	0.669584	0.629799	0.611899	0.642159	0.66167	0.708822	0.710134	0.697287	0.753679	0.801687	0.85579	0.910308	0.924704	0.921918	0.914987	0.873941	0.843515	0.842248	0.906704	1
	0.75861	0.63947	0.531148	0.460044	0.455842	0.451913	0.442591	0.424424	0.381987	0.341189	0.314516	0.302833	0.301652	0.341429	0.403009	0.408913	0.396469	0.403594	0.424019	0.494316	0.507123	0.507611	0.537714	0.520945	0.471031	0.466808	0.521388	0.53096	0.488884	0.451586	0.446183	0.444426	0.411866	0.355404	0.312584	0.295051	0.281921	0.301813	0.350791	0.394945	0.495132	0.556267	0.531717	0.582489	0.742177	0.826612	0.849897	0.95787	1
	0.93209	0.912406	0.937829	0.950809	0.946659	0.894656	0.865281	0.863065	0.859506	0.810621	0.758988	0.725305	0.706821	0.717893	0.744901	0.713284	0.65694	0.655173	0.618142	0.58651	0.666267	0.826612	0.949003	0.882602	0.731439	0.624545	0.558612	0.53554	0.532875	0.557635	0.629472	0.758986	0.895144	0.953286	0.916724	0.895813	0.917163	0.950478	0.95314	0.909701	0.8522	0.85132	0.936785	0.954788	0.897826	0.92548	0.982829	0.980412	1
	0.898261	0.80468	0.821803	0.82313	0.817781	0.859509	0.846467	0.875678	0.861876	0.768182	0.645479	0.577267	0.576942	0.603531	0.589435	0.497607	0.395848	0.333585	0.358553	0.409622	0.453035	0.456655	0.372742	0.328114	0.366205	0.350533	0.328869	0.347692	0.352988	0.386191	0.480305	0.489052	0.472114	0.490789	0.541527	0.586828	0.559804	0.587364	0.618911	0.618902	0.705158	0.716179	0.695827	0.725309	0.760936	0.847184	0.906902	0.951521	1
	0.95	0.800858	0.664211	0.556829	0.570744	0.53767	0.43588	0.359007	0.324097	0.354346	0.333963	0.299207	0.346158	0.36143	0.379702	0.43955	0.423056	0.421443	0.417019	0.447586	0.515574	0.444265	0.393199	0.385364	0.363075	0.410757	0.439375	0.482956	0.574397	0.617147	0.628136	0.643985	0.662699	0.670593	0.657854	0.698467	0.801256	0.809995	0.719845	0.692333	0.726604	0.724291	0.712446	0.721752	0.786678	0.847823	0.923203	0.99108	1
	0.876179	0.806417	0.781227	0.708842	0.646343	0.647931	0.667506	0.677642	0.695829	0.661691	0.677836	0.753451	0.82364	0.846204	0.828851	0.821655	0.80082	0.782511	0.773192	0.741385	0.703017	0.679744	0.714072	0.744415	0.763445	0.812746	0.791936	0.77622	0.797925	0.805396	0.824687	0.804052	0.7301	0.721652	0.733621	0.728464	0.76005	0.739311	0.758151	0.800406	0.774769	0.764729	0.78786	0.851015	0.864218	0.862146	0.905002	0.970729	1
	0.994255	0.959683	0.937584	0.931087	0.922795	0.900648	0.879061	0.842638	0.821433	0.806507	0.758935	0.683649	0.632602	0.62632	0.623034	0.62461	0.632462	0.626242	0.64397	0.677462	0.704241	0.726487	0.698145	0.652902	0.587194	0.475785	0.405123	0.384076	0.377093	0.390947	0.405782	0.419536	0.453235	0.482654	0.474055	0.474905	0.496945	0.50259	0.513341	0.559225	0.608631	0.663147	0.724711	0.771465	0.819434	0.858133	0.893423	0.92737	0.970723
	0.98484	0.906329	0.88901	0.888629	0.885067	0.828713	0.769599	0.796938	0.815181	0.855546	0.883688	0.884573	0.853393	0.800432	0.721089	0.625652	0.581667	0.543672	0.498795	0.46295	0.410745	0.376981	0.355205	0.36676	0.431654	0.46881	0.483756	0.510258	0.526126	0.478361	0.428786	0.395067	0.385411	0.407721	0.425554	0.454045	0.48411	0.522873	0.604611	0.684098	0.697552	0.710535	0.715469	0.702108	0.713784	0.734364	0.787315	0.890227	0.98352
	0.94451	0.953277	0.944416	0.887629	0.879071	0.837832	0.793253	0.709662	0.644155	0.632499	0.603948	0.558464	0.500938	0.449751	0.458369	0.476144	0.526856	0.578265	0.603465	0.632827	0.67341	0.655087	0.584175	0.530276	0.499466	0.496198	0.507111	0.591997	0.646561	0.622319	0.635261	0.637356	0.704859	0.838118	0.886647	0.835135	0.799143	0.833835	0.800456	0.826058	0.886833	0.865315	0.897896	0.907649	0.910263	0.913662	0.865452	0.89136	0.984765
	0.959536	0.921585	0.812163	0.845521	0.839145	0.74412	0.752713	0.782816	0.772682	0.738669	0.732889	0.770373	0.773205	0.730363	0.779153	0.76381	0.71886	0.760601	0.788338	0.860739	0.846251	0.773958	0.729182	0.720199	0.732281	0.679654	0.696831	0.643723	0.583212	0.561684	0.513072	0.602853	0.713392	0.772261	0.781715	0.782796	0.797518	0.850112	0.917809	0.918875	0.926552	0.906042	0.914555	0.820931	0.726389	0.790632	0.827351	0.903763	0.99026
	0.969831	0.923347	0.917769	0.923279	0.928786	0.944259	0.991722	0.967064	0.874942	0.90092	0.951077	0.922307	0.890016	0.847756	0.813325	0.797285	0.787857	0.752739	0.71865	0.715268	0.745617	0.784897	0.825926	0.839041	0.798692	0.712088	0.629223	0.60809	0.633579	0.652151	0.644771	0.576744	0.496612	0.449653	0.415111	0.44325	0.477327	0.499913	0.513829	0.513486	0.528179	0.583288	0.686034	0.769855	0.772595	0.800284	0.881213	0.921782	0.971114
	0.971904	0.935003	0.8708	0.790127	0.696009	0.657872	0.662471	0.664941	0.635008	0.61411	0.552291	0.507347	0.542268	0.599163	0.676638	0.71468	0.747858	0.714633	0.680992	0.684763	0.605337	0.571248	0.592314	0.609022	0.637602	0.638603	0.622236	0.55696	0.469973	0.401609	0.306671	0.271003	0.340774	0.472278	0.551283	0.580215	0.662161	0.73282	0.779046	0.813096	0.839149	0.820129	0.77731	0.753497	0.796259	0.815466	0.733463	0.799932	0.959755
	0.949696	0.955672	0.974626	0.99208	0.995566	0.896851	0.869341	0.958484	0.888499	0.786523	0.717051	0.653536	0.660976	0.689439	0.700742	0.670411	0.677491	0.660077	0.600222	0.585798	0.523896	0.508126	0.568779	0.549156	0.528865	0.496786	0.443885	0.424083	0.428449	0.457916	0.533534	0.602033	0.600988	0.600259	0.621702	0.615647	0.676784	0.752623	0.761663	0.809748	0.849947	0.827031	0.78775	0.824182	0.836994	0.774288	0.837953	0.909152	0.959217
	0.990218	0.921138	0.884108	0.867897	0.84341	0.811496	0.789064	0.754509	0.700518	0.650004	0.610696	0.594661	0.593247	0.607088	0.638038	0.670645	0.684071	0.681579	0.684128	0.663553	0.61873	0.569293	0.523978	0.55301	0.647987	0.688984	0.675556	0.656665	0.653906	0.643461	0.629078	0.632794	0.622411	0.600889	0.563573	0.559867	0.614406	0.672554	0.730007	0.791252	0.82435	0.822543	0.782341	0.760705	0.777143	0.802359	0.8641	0.928067	0.977034
	0.932543	0.868259	0.859349	0.864407	0.855464	0.859894	0.885164	0.900531	0.908157	0.901613	0.909453	0.923343	0.89647	0.840473	0.735607	0.641222	0.613373	0.644926	0.741919	0.837815	0.915864	0.980707	0.995238	0.946384	0.790446	0.602501	0.490215	0.450677	0.444448	0.408981	0.354636	0.315499	0.277336	0.257469	0.250461	0.243524	0.249826	0.230499	0.213413	0.215599	0.229104	0.250379	0.26904	0.3214	0.464427	0.646013	0.777825	0.890882	0.991708
	0.984378	0.908953	0.868433	0.881474	0.948097	0.974447	0.941605	0.895724	0.888186	0.883385	0.828273	0.785637	0.72807	0.618651	0.525217	0.510066	0.500541	0.491414	0.522372	0.551468	0.593377	0.651351	0.685701	0.634345	0.532475	0.4358	0.351	0.344731	0.41958	0.499174	0.54186	0.574499	0.596616	0.602349	0.587211	0.575016	0.595289	0.607096	0.659428	0.742108	0.802163	0.867144	0.919679	0.950714	0.934853	0.88519	0.860958	0.902662	0.977493
	0.981835	0.895368	0.854589	0.8147	0.747811	0.683531	0.704892	0.694423	0.60741	0.521144	0.479129	0.479913	0.453251	0.384309	0.367794	0.409168	0.430627	0.465008	0.530791	0.614019	0.643267	0.60593	0.606989	0.625071	0.592724	0.60942	0.63095	0.657171	0.781634	0.87224	0.915554	0.931342	0.922231	0.924017	0.906995	0.898834	0.884632	0.797576	0.713381	0.63941	0.56707	0.528773	0.583557	0.741051	0.842387	0.943292	0.989075	0.948591	0.97695
	0.911887	0.872111	0.873148	0.869976	0.790631	0.678393	0.608291	0.52937	0.537538	0.515018	0.447103	0.510529	0.59626	0.611367	0.608359	0.57889	0.535828	0.547911	0.621899	0.691504	0.727217	0.737414	0.80856	0.89907	0.962937	0.977001	0.955703	0.924853	0.86125	0.817602	0.793036	0.76632	0.683158	0.668238	0.650594	0.531146	0.499727	0.532969	0.639316	0.760832	0.70814	0.636708	0.624104	0.624368	0.605842	0.617243	0.690249	0.742927	0.906862
	0.978566	0.893149	0.879519	0.841651	0.745677	0.6602	0.494182	0.323392	0.244669	0.255854	0.342977	0.433984	0.550258	0.589452	0.606274	0.689621	0.709327	0.61781	0.484368	0.43335	0.389738	0.337655	0.289566	0.212473	0.297489	0.537868	0.664287	0.692202	0.757689	0.842113	0.904244	0.949245	0.950404	0.831178	0.776319	0.796523	0.816153	0.825763	0.824411	0.806442	0.769643	0.74966	0.739332	0.769123	0.834644	0.896313	0.889233	0.886565	0.963857
	0.971053	0.892233	0.845083	0.79871	0.739217	0.700046	0.647976	0.579799	0.509147	0.454227	0.434009	0.405485	0.346668	0.319184	0.317413	0.293637	0.272227	0.269738	0.255564	0.238147	0.222367	0.207538	0.212411	0.210096	0.209262	0.222022	0.218501	0.208798	0.194341	0.196677	0.226408	0.231602	0.242022	0.254573	0.257268	0.271351	0.274647	0.273535	0.274966	0.271848	0.269412	0.257853	0.272898	0.336728	0.413417	0.583989	0.789024	0.905295	0.979865
	0.969221	0.937879	0.920776	0.901441	0.828131	0.826717	0.888602	0.915875	0.924458	0.84621	0.786095	0.834013	0.860567	0.849474	0.798985	0.722372	0.730485	0.743641	0.709236	0.732577	0.762378	0.702795	0.643506	0.652808	0.715196	0.789803	0.782734	0.758755	0.728317	0.679289	0.649699	0.689314	0.715776	0.675971	0.718449	0.775178	0.796179	0.793526	0.767359	0.768722	0.803156	0.848972	0.909593	0.960778	0.938953	0.842053	0.772706	0.842812	0.96799
	0.914244	0.849276	0.848106	0.85083	0.843687	0.856269	0.909772	0.905746	0.802851	0.732163	0.686361	0.737996	0.765857	0.724908	0.694368	0.662124	0.709248	0.68821	0.643077	0.656138	0.615705	0.572413	0.544756	0.463953	0.435355	0.44478	0.433157	0.443955	0.492766	0.562423	0.615324	0.628642	0.640737	0.627954	0.591453	0.640536	0.733462	0.792352	0.814624	0.837533	0.85859	0.869378	0.867328	0.806385	0.770374	0.794369	0.820927	0.881785	0.981915
[truncated: 1 more columns]

## Sheet: panel b
		Left					Right
		Peak location Odd laps	Peak location Even laps
		174.6	37.8				1.97368
		81	174.6				2.63158
		19.8	156.6				3.28947
		23.4	174.6				0
		5.4	34.2				1.31579
		124.2	142.2				1.31579
		23.4	95.4				1.97368
		12.6	174.6				2.63158
		9	174.6				1.97368
		120.6	52.2				2.63158
		153	66.6				1.97368
		117	23.4				1.31579
		45	117				1.97368
		171	138.6				0.657895
		9	73.8				1.31579
		174.6	9				2.63158
		102.6	48.6				2.63158
		41.4	73.8				1.31579
		109.8	45				3.28947
		145.8	34.2				1.31579
		124.2	160.2				1.31579
		167.4	9				1.97368
		109.8	77.4				2.63158
		174.6	16.2				2.63158
		16.2	163.8				1.97368
		70.2	59.4				2.63158
		174.6	52.2				3.28947
		145.8	135				1.97368
		5.4	171				2.63158
		142.2	167.4				5.26316
		12.6	174.6				0.657895
		167.4	34.2				0.657895
		160.2	37.8				0.657895
		142.2	145.8				2.63158
		135	66.6				1.97368
		81	9				3.28947
		124.2	99				1.97368
		81	88.2				2.63158
		149.4	142.2				1.31579
		37.8	37.8				3.94737
		174.6	19.8				1.97368
		174.6	16.2				1.31579
		163.8	77.4				0.657895
		73.8	27				0
		73.8	142.2				2.63158
		174.6	9				1.31579
		156.6	66.6				1.31579
		55.8	142.2				0.657895
		5.4	174.6				3.94737
		102.6	109.8				1.97368
		131.4	37.8
		174.6	45
		109.8	34.2
		91.8	77.4
		55.8	55.8
		160.2	63
		174.6	12.6
		167.4	5.4
		27	52.2
		178.2	70.2
		171	142.2
		77.4	84.6
		27	16.2
		77.4	63
		178.2	127.8
		52.2	45
		77.4	52.2
		5.4	77.4
		5.4	5.4
		160.2	70.2
		117	167.4
		156.6	5.4
		27	84.6
		48.6	171
		160.2	30.6
		88.2	52.2
		142.2	70.2
		135	23.4
		160.2	167.4
		153	91.8
		37.8	163.8
		178.2	45
		27	99
		117	81
		160.2	102.6
		145.8	9
		142.2	5.4
		102.6	37.8
		16.2	167.4
		59.4	1.8
		171	73.8
		174.6	23.4
		149.4	9
		30.6	9
		160.2	37.8
		30.6	160.2
		174.6	153
		16.2	81
		178.2	27
		95.4	77.4
		63	142.2
		145.8	174.6
		81	16.2
		70.2	124.2
		12.6	27
		99	55.8
		23.4	81
		84.6	41.4
		16.2	171
		167.4	30.6
		23.4	174.6
		120.6	23.4
		167.4	12.6
		45	91.8
		48.6	1.8
		178.2	23.4
		171	19.8
		52.2	171
		160.2	23.4
		120.6	113.4
		16.2	19.8
		23.4	174.6
		174.6	41.4
		34.2	19.8
		48.6	77.4
		48.6	27
		138.6	95.4
		174.6	174.6
		66.6	41.4
		63	45
		91.8	84.6
		1.8	149.4
		45	37.8
		142.2	178.2
		138.6	12.6
		5.4	12.6
		156.6	41.4
		37.8	30.6
		77.4	178.2
		9	174.6
		1.8	9
		171	5.4
		73.8	109.8
		156.6	23.4
		45	99
		19.8	16.2
		19.8	113.4
		145.8	167.4
		178.2	19.8
		160.2	27
		81	88.2
		178.2	27
		30.6	66.6
		131.4	45
		9	149.4
		63	84.6
		156.6	113.4
		102.6	37.8
		142.2	131.4
		145.8	145.8
		138.6	174.6
		178.2	5.4
		131.4	109.8
		145.8	73.8
		73.8	77.4
		160.2	9
		138.6	113.4
		160.2	16.2
		12.6	174.6
		167.4	5.4
		37.8	30.6
		156.6	145.8
		5.4	95.4
		63	9
		149.4	113.4
		171	73.8
		41.4	142.2
		160.2	178.2
		153	19.8
		120.6	131.4
		34.2	12.6
		73.8	102.6
		142.2	70.2
		163.8	45
		113.4	84.6
		102.6	99
		174.6	37.8
		63	163.8
		174.6	9
		109.8	63
		171	9
		5.4	59.4
		145.8	156.6
		145.8	131.4
		160.2	48.6
		160.2	113.4
		127.8	127.8
		23.4	178.2
		178.2	27
		149.4	23.4
		5.4	174.6
		171	59.4
		77.4	52.2
		63	156.6
		9	174.6
		131.4	117
		99	52.2
		153	66.6
		124.2	131.4
		37.8	16.2
		30.6	52.2
		138.6	124.2
		171	45
		52.2	174.6
		52.2	12.6
		70.2	81
		16.2	37.8
		145.8	84.6
		88.2	163.8
		34.2	153
		91.8	45
		91.8	5.4
		127.8	120.6
		138.6	27
		1.8	163.8
		84.6	91.8
		66.6	9
		142.2	135
		135	109.8
		95.4	91.8
		117	156.6
		106.2	63
		113.4	124.2
		142.2	5.4
		52.2	77.4
		23.4	174.6
		5.4	167.4
		174.6	120.6
		163.8	127.8
		127.8	178.2
		138.6	84.6
		167.4	156.6
		84.6	70.2
		23.4	156.6
		174.6	5.4
		127.8	138.6
		102.6	171
		88.2	95.4
		48.6	163.8
		27	41.4
		153	5.4
		174.6	30.6
		5.4	19.8
		5.4	160.2
		66.6	88.2
		59.4	23.4
		131.4	120.6
		5.4	174.6
		160.2	145.8
		16.2	160.2
		19.8	45
		84.6	77.4
		27	9
		27	138.6
		131.4	163.8
		77.4	171
		167.4	9
		124.2	113.4
		131.4	37.8
		106.2	138.6
		48.6	160.2
		106.2	145.8
		131.4	138.6
		142.2	135
		52.2	59.4
		142.2	124.2
		167.4	16.2
		9	16.2
		156.6	48.6
		127.8	109.8
		30.6	174.6
		59.4	52.2
		9	174.6
		127.8	124.2
		124.2	120.6
		171	12.6
		178.2	84.6
		102.6	102.6
		63	153
		149.4	48.6
		59.4	113.4
		160.2	120.6
		70.2	30.6
		167.4	63
		27	63
		153	27
		135	127.8
		59.4	59.4
		41.4	81
		142.2	30.6
		12.6	153
		131.4	12.6
		160.2	48.6
		153	163.8
		16.2	135
		99	48.6
		171	48.6
		174.6	124.2
		160.2	23.4
		81	77.4
		12.6	174.6
		88.2	178.2
		45	55.8
		1.8	27
		138.6	149.4
		27	41.4
		45	55.8
		138.6	5.4
		81	156.6
		12.6	171
		19.8	174.6
		142.2	138.6
		113.4	163.8
		156.6	12.6
		37.8	138.6
		34.2	16.2
		63	167.4
		9	1.8
		1.8	174.6
		9	127.8
		5.4	19.8
		135	41.4
		135	63
		117	142.2
		66.6	63
		153	55.8
		73.8	120.6
		131.4	127.8
		9	174.6
		131.4	138.6
		138.6	37.8
		84.6	45
		131.4	117
		145.8	171
		9	174.6
		81	59.4
		145.8	95.4
		124.2	135
		120.6	145.8
		81	163.8
		174.6	149.4
		81	9
		16.2	178.2
		12.6	178.2
		149.4	149.4
		106.2	102.6
		27	23.4
		178.2	1.8
		23.4	84.6
		109.8	23.4
		5.4	163.8
		99	106.2
		102.6	9
		109.8	160.2
		167.4	163.8
		12.6	59.4
		12.6	174.6
		160.2	81
		135	52.2
		12.6	174.6
		81	84.6
		124.2	91.8
		145.8	160.2
		99	163.8
		16.2	27
		153	12.6
		117	30.6
		171	99
		30.6	59.4
		109.8	95.4
		138.6	178.2
		91.8	167.4
		167.4	1.8
		99	81
		120.6	55.8
		66.6	59.4
		5.4	149.4
		106.2	142.2
		131.4	171
		145.8	160.2
		88.2	171
		77.4	142.2
		23.4	34.2
		34.2	91.8
		163.8	23.4
		73.8	109.8
		106.2	23.4
		163.8	174.6
		174.6	9
		70.2	106.2
		153	174.6
		124.2	34.2
		131.4	23.4
		77.4	145.8
		109.8	102.6
		1.8	174.6
		91.8	1.8
		73.8	174.6
		156.6	23.4
		30.6	30.6
		77.4	30.6
		27	19.8
		145.8	95.4
		1.8	160.2
		41.4	156.6
		117	120.6
		160.2	163.8
		120.6	12.6
		174.6	23.4
		5.4	81
		37.8	12.6
		145.8	131.4
		12.6	160.2
		59.4	138.6
		70.2	102.6
		12.6	167.4
		81	135
		135	27
		48.6	138.6
		81	167.4
		34.2	127.8
		171	34.2
		30.6	48.6
		99	27
		70.2	124.2
		84.6	84.6
		174.6	99
		142.2	48.6
		48.6	48.6
		174.6	106.2
		45	30.6
		174.6	163.8
		120.6	145.8
		171	5.4
		174.6	167.4
		27	1.8
		88.2	106.2
		45	37.8
		117	160.2
		171	102.6
		106.2	174.6
		109.8	174.6
		109.8	138.6
		23.4	66.6
		102.6	138.6
		106.2	113.4
		99	135
		153	156.6
		138.6	156.6
		113.4	135
		178.2	163.8
		99	149.4
		5.4	178.2
		16.2	23.4
		120.6	102.6
		167.4	102.6
		73.8	163.8
		142.2	135
		34.2	45
		81	142.2
		34.2	34.2
		9	120.6
		135	142.2
		156.6	19.8
		127.8	124.2
		106.2	120.6
		117	149.4
		145.8	138.6
		23.4	120.6
		37.8	113.4
		174.6	84.6
		95.4	102.6
		81	145.8
		106.2	113.4
		37.8	160.2
		23.4	153
		106.2	99
		174.6	167.4
		9	88.2
		95.4	88.2
		171	167.4
		120.6	120.6
		149.4	70.2
		131.4	91.8
		23.4	19.8
		178.2	174.6
		102.6	91.8
		88.2	34.2
		52.2	171
		135	167.4
		102.6	113.4
		171	156.6
		9	171
		9	12.6
		153	138.6
		73.8	66.6
		99	99
		27	30.6
		16.2	27
		160.2	135
		45	109.8
		16.2	59.4
		109.8	91.8
		171	102.6
		9	12.6
		16.2	5.4
		95.4	48.6
		120.6	149.4
		127.8	163.8
		174.6	109.8
		27	131.4
		156.6	23.4
		5.4	27
		5.4	174.6
		109.8	34.2
		34.2	48.6
		5.4	9
		34.2	30.6
		174.6	27
		163.8	135
		1.8	171
		27	59.4
		12.6	1.8
		135	124.2
		23.4	30.6
		70.2	66.6
		70.2	66.6
		23.4	5.4
		55.8	70.2
		145.8	135
		12.6	55.8
		102.6	99
		145.8	55.8
		91.8	91.8
		63	63
		145.8	131.4
		127.8	127.8
		163.8	167.4
		160.2	138.6
		156.6	1.8
		160.2	160.2
		174.6	163.8
		1.8	19.8
		1.8	19.8
		5.4	91.8
		178.2	1.8
		1.8	171
		109.8	99
		138.6	9
		34.2	45
		120.6	52.2
		1.8	16.2
		160.2	16.2
		156.6	48.6
		77.4	48.6
		174.6	12.6
		124.2	120.6
		174.6	171
		45	81
		153	167.4
		171	55.8
		16.2	37.8
		174.6	45
		63	63
		95.4	99
		91.8	95.4
		91.8	160.2
		88.2	120.6
		9	1.8
		55.8	55.8
		156.6	19.8
		55.8	37.8
		95.4	27
		145.8	120.6
		156.6	5.4
		59.4	59.4
		59.4	120.6
		23.4	117
		34.2	99
		59.4	163.8
		95.4	95.4
		84.6	52.2
		109.8	37.8
		178.2	149.4
		117	77.4
		1.8	163.8
		81	106.2
		142.2	113.4
		84.6	23.4
		88.2	70.2
		106.2	113.4
		37.8	63
		142.2	117
		30.6	167.4
		135	30.6
		138.6	138.6
		142.2	142.2
		27	30.6
		124.2	99
		174.6	1.8
		109.8	171
		120.6	27
		41.4	41.4
		163.8	160.2
		16.2	153
		138.6	1.8
		12.6	81
		45	153
		12.6	77.4
		138.6	59.4
		106.2	102.6
		37.8	27
		127.8	138.6
		41.4	77.4
		124.2	66.6
		117	12.6
		149.4	124.2
		135	138.6
		73.8	113.4
		102.6	120.6
		102.6	41.4
		113.4	91.8
		23.4	142.2
		63	84.6
		37.8	77.4
		106.2	12.6
		30.6	27
		66.6	59.4
		48.6	131.4
		131.4	145.8
		55.8	117
		135	142.2
		138.6	117
		120.6	117
		52.2	145.8
		30.6	63
		45	142.2
		171	131.4
		84.6	117
		23.4	88.2
		23.4	81
		120.6	145.8
		77.4	59.4
		153	178.2
		84.6	91.8
		77.4	81
		145.8	124.2
		84.6	95.4
		156.6	95.4
		77.4	77.4
		160.2	37.8
		174.6	5.4
		106.2	102.6
		88.2	41.4
		113.4	171
		109.8	131.4
		23.4	37.8
		91.8	91.8
		109.8	149.4
		34.2	27
		174.6	41.4
		120.6	156.6
		106.2	27
		34.2	30.6
		63	84.6
		88.2	95.4
		23.4	16.2
		48.6	66.6
		117	45
		142.2	41.4
		167.4	73.8
		135	63
		127.8	73.8
		73.8	163.8
		81	63
		70.2	156.6
		102.6	41.4
		66.6	66.6
		84.6	106.2
		167.4	5.4
		45	102.6
		30.6	5.4
		106.2	88.2
		106.2	30.6
		153	138.6
		88.2	63
		120.6	127.8
		113.4	142.2
		174.6	171
		131.4	16.2
		106.2	66.6
		138.6	145.8
		160.2	63
		45	41.4
		41.4	41.4
		102.6	127.8
		55.8	5.4
		1.8	19.8
		70.2	59.4
		99	149.4
		109.8	45
		138.6	1.8
		66.6	149.4
		12.6	88.2
		145.8	138.6
		5.4	41.4
		102.6	174.6
		45	23.4
		12.6	27
		55.8	55.8
		113.4	41.4
		59.4	37.8
		27	73.8
		124.2	19.8
		131.4	66.6
		73.8	102.6
		37.8	160.2
		145.8	1.8
		167.4	81
		171	55.8
		55.8	37.8
		95.4	153
		145.8	34.2
		19.8	135
		16.2	30.6
		59.4	138.6
		30.6	70.2
		73.8	138.6
		174.6	109.8
		41.4	59.4
		145.8	163.8
		163.8	145.8
		142.2	160.2
		55.8	59.4
		23.4	138.6
		37.8	19.8
		153	163.8
		99	106.2
		48.6	73.8
		156.6	12.6
		163.8	5.4
		19.8	171
		127.8	45
		55.8	16.2
		163.8	23.4
		88.2	88.2
		34.2	174.6
		73.8	27
		131.4	142.2
		153	37.8
		77.4	37.8
		149.4	81
		138.6	124.2
		23.4	1.8
		113.4	59.4
		12.6	174.6
		91.8	73.8
		174.6	45
		174.6	5.4
		174.6	9
		106.2	106.2
		27	174.6
		99	70.2
		102.6	12.6
		84.6	37.8
		19.8	23.4
		113.4	149.4
		167.4	167.4
		153	23.4
		174.6	149.4
		73.8	16.2
		16.2	113.4
		30.6	27
		149.4	113.4
		66.6	66.6
		84.6	12.6
		113.4	113.4
		160.2	160.2
		59.4	55.8
		145.8	30.6
		135	88.2
		163.8	77.4

## Sheet: panel c
		-0.330207
		-0.765037
		0.247182
		-0.757852
		0.836317
		0.304371
		-0.897384
		-0.0779955
		0.0721096
		-0.035048
		-0.0135737
		-0.0278543
		-0.000965914
		-0.100568
		0.239358
		-0.74741
		-0.445867
		-0.0661548
		0.0465942
		-0.693305
		-0.404225
		-0.185215
		0.616684
		0.224759
		0.763361
		0.523709
		-0.0264416
		0.362001
		0.05944
		0.4396
		0.304715
		0.146332
		0.341079
		0.865584
		-0.75285
		0.114806
		0.335683
		0.514503
		0.747077
		0.488907
		-0.719163
		-0.768237
		-0.71351
		0.455478
		-0.0688676
		-0.387329
		-0.257195
		-0.0405818
		0.104294
		0.690798
		-0.0718587
		-0.652526
		-0.4989
		0.463143
		0.676528
		0.387377
		-0.214798
		-0.449536
		0.264719
		0.653463
		0.329617
		0.369167
		0.573289
		0.842036
		0.127309
		0.518865
		-0.146323
		-0.113941
		0.0962796
		-0.321328
		0.148071
		0.0251664
		-0.254184
		-0.189099
		0.399278
		-0.0941559
		0.167236
		-0.345238
		0.579625
		0.365356
		-0.0353687
		0.343597
		0.190139
		-0.0687721
		-0.180837
		-0.152753
		0.250992
		0.237472
		-0.304005
		0.122114
		-0.247796
		0.435811
		-0.662623
		-0.175796
		-0.394931
		0.201672
		0.139415
		0.52787
		-0.161752
		0.0120571
		-0.468701
		0.129752
		0.253345
		-0.480867
		0.324374
		0.286697
		0.248792
		-0.0862613
		-0.60243
		-0.186053
		-0.781494
		-0.386887
		0.43701
		-0.17617
		0.2852
		0.106195
		0.360287
		-0.577917
		-0.71245
		0.578154
		0.397367
		-0.732568
		0.455106
		0.449097
		-0.162371
		0.743837
		0.220661
		0.560731
		0.653045
		0.314783
		0.000940468
		-0.280515
		0.643096
		-0.0715974
		0.247936
		0.555955
		0.0201039
		0.872183
		-0.236372
		0.85581
		0.803807
		-0.617524
		-0.206418
		-0.0792117
		-0.0864519
		0.742235
		-0.685844
		0.327848
		0.487395
		0.0471364
		0.26783
		0.836825
		-0.0924184
		-0.635549
		-0.258498
		0.466346
		-0.0498294
		0.127009
		0.226962
		0.74149
		0.598491
		0.835095
		0.272873
		0.0682677
		0.625746
		-0.467393
		-0.298658
		0.477682
		0.552779
		0.63575
		0.620394
		0.304315
		0.372624
		0.498444
		-0.347223
		0.184963
		-0.239052
		0.0582482
		0.199697
		0.333908
		0.841379
		-0.0733307
		-0.355889
		0.0162873
		0.24825
		0.626502
		-0.162812
		0.381495
		-0.229822
		-0.45725
		-0.710312
		-0.0679833
		0.7728
		0.666795
		0.401395
		-0.319599
		0.505269
		-0.467259
		-0.344287
		-0.476738
		0.600337
		-0.0706423
		-0.0305361
		-0.0858581
		0.157821
		0.131218
		-0.269808
		-0.610413
		0.540693
		0.0267503
		0.645333
		-0.0731717
		0.203799
		9.81299e-05
		0.380794
		0.192128
		0.355876
		0.0133907
		-0.575886
		-0.172019
		0.0363665
		-0.408267
		0.160248
		0.123778
		0.759012
		0.178737
		0.114672
		0.495193
		0.164896
		0.42644
		0.190428
		-0.133474
		0.440235
		0.0495507
		0.248555
		-0.164722
		0.531701
		0.29731
		-0.344951
		0.571694
		0.140089
		0.638893
		0.798507
		-0.20839
		-0.0776798
		0.660316
		-0.189852
		-0.0417606
		-0.377048
		0.512821
		-0.375708
		-0.35704
		0.228741
		-0.119203
		0.44861
		-0.241323
		0.187636
		-0.737149
		0.572095
		0.44513
		0.349213
		0.12652
		0.543677
		0.59809
		-0.384772
		-0.075746
		0.208634
		0.276961
		0.519907
		-0.056347
		0.366564
		0.0172594
		0.34663
		0.579029
		0.320703
		-0.470252
		0.227102
		0.651824
		0.353419
		-0.273073
		-0.273211
		0.86277
		0.357754
		0.420879
		0.114551
		-0.298725
		-0.0152487
		0.149504
		0.416374
		-0.0936189
		-0.453892
		0.0465757
		-0.0140794
		-0.271063
		0.0124563
		0.263799
		0.693079
		0.38273
		0.17938
		0.368791
		-0.130608
		0.128078
		0.598884
		0.160479
		0.35925
		0.0139513
		-0.437714
		-0.184233
		0.339501
		0.275369
		0.669291
		0.473983
		0.41846
		0.517709
		0.236956
		0.0318739
		0.725672
		0.128156
		0.0426311
		0.455744
		0.496129
		0.690478
		0.350573
		0.200917
		0.349816
		0.655296
		-0.535735
		0.564329
		0.391596
		0.0473559
		-0.0549358
		0.0994141
		-0.144793
		0.104394
		0.646025
		-0.252602
		-0.182635
		0.736677
		0.574891
		0.544063
		-0.174881
		0.38648
		0.703163
		-0.221888
		0.136764
		0.217498
		-0.00269576
		0.00595392
		0.291024
		0.759847
		0.821755
		-0.396963
		0.747999
		0.585828
		0.879718
		0.673565
		0.796321
		0.584931
		0.0730045
		0.132999
		0.0162241
		0.182773
		0.546816
		0.470947
		0.592732
		0.184476
		0.387926
		-0.714821
		0.323306
		-0.656733
		0.568522
		0.19176
		0.297427
		0.372248
		0.617997
		-0.0675418
		-0.353401
		0.222021
		0.757765
		0.842038
		-0.355996
		-0.350654
		0.316946
		-0.368924
		-0.0419661
		0.757968
		-0.412437
		0.0271578
		0.190893
		0.507677
		0.683195
		0.414971
		0.0740112
		0.0950452
		-0.0740084
		0.197876
		-0.291286
		0.754984
		0.453797
		0.16581
		0.673049
		0.533832
		0.694807
		-0.265619
		0.403151
		0.212254
		0.571878
		0.238129
		-0.205085
		0.297631
		-0.47587
		0.745144
		0.508485
		0.140683
		0.274275
		0.716098
		0.660255
		0.468224
		0.101469
		0.514436
		0.0217165
		0.164649
		0.598405
		-0.322653
		0.168815
		0.455377
		0.120995
		0.261795
		-0.165107
		0.121191
		-0.0422696
		-0.228971
		0.299152
		0.261438
		0.0998154
		0.392766
		0.401448
		0.274765
		0.357813
		-0.195788
		0.502344
		0.254197
		0.509172
		0.691551
		0.844047
		0.208137
		0.237382
		0.263674
		-0.0919581
		0.317761
		0.0767823
		0.585262
		0.474244
		0.139483
		0.292677
		0.854344
		0.308399
		0.538039
		0.338415
		0.440985
		0.409618
		0.358871
		0.705032
		0.411808
		-0.0386717
		0.249192
		0.273235
		0.720539
		-0.156665
		0.52736
		0.747796
		-0.0640036
		0.676401
		0.297312
		0.417303
		0.734063
		0.434565
		0.336298
		0.37809
		-0.0829039
		0.0836049
		0.425262
		0.259752
		0.402604
		0.734767
		0.387663
		-0.00514409
		0.761521
		0.0195374
		0.58609
		0.472364
		0.627689
		0.292021
		0.281771
		0.910419
		0.722158
		0.381986
		0.652003
		0.183408
		0.544654
		0.830048
		0.263938
		0.860261
		0.841989
		0.486861
		0.736339
		0.794498
		0.470419
		0.930358
		0.396227
		0.440494
		0.260263
		0.703103
		0.767055
		0.510648
		0.704795
		0.479344
		0.627878
		0.523287
		0.631515
		0.370368
		-0.189069
		0.847718
		0.659557
		0.627685
		0.393059
		0.948231
		0.860509
		0.125103
		0.652541
		-0.0402556
		0.432312
		0.961754
		0.429746
		0.664637
		0.944158
		0.454025
		0.385549
		-0.0131693
		0.651041
		0.336855
		0.884245
		-0.181897
		0.706779
		0.627933
		0.311764
		0.825316
		0.948904
		0.882959
		0.302188
		0.473577
		0.0158231
		0.657914
		0.890392
		0.521549
		0.693147
		0.925013
		0.668264
		0.434785
		0.726542
		0.590596
		0.723518
		-0.133731
		0.478154
		0.575679
		0.770506
		0.602201
		0.409307
		-0.247571
		0.0200948
		0.163665
		0.135177
		0.256499
		0.58295
		0.82583
		0.882235
		0.949901
		0.527946
		0.573684
		0.490225
		-0.286857
		0.632957
		-0.116562
		-0.0166603
		0.100613
		0.778572
		-0.389963
		-0.0954518
		0.691841
		0.0471941
		0.887322
		0.206264
		-0.0863401
		-0.176416
		-0.52543
		0.110581
		-0.223203
		-0.238206
		0.0739107
		0.304173
		0.669815
		0.118756
		0.21061
		0.465221
		-0.238421
		0.63
		0.435499
		0.0415035
		0.555517
		0.953499
		-0.0483011
		0.0984497
		0.557585
		0.838203
		-0.219541
		0.532469
		0.113276
		0.0164616
		0.31286
		0.378931
		0.373276
		-0.0311927
		0.266434
		-0.266575
		-0.207921
		0.123466
		0.513384
		0.212348
		0.0371803
		0.333659
		0.571527
		0.0232129
		-0.266491
		0.730347
		0.411029
		0.0616017
		0.615422
		-0.0170828
		0.000337817
		0.318959
		-0.0678291
		0.536955
		0.167682
		0.343793
		-0.363936
		0.0772939
		0.159376
		-0.2288
		0.0684556
		-0.194189
		0.000410105
		0.262812
		0.573355
		0.442739
		0.605238
		0.622882
		0.00749719
		-0.0357135
		-0.0302913
		0.665338
		0.0781708
		0.0940873
		0.583404
		0.152532
		0.298788
		-0.0181533
		0.774451
		0.312336
		-0.0501119
		0.658756
		0.0557799
		0.0843324
		0.498912
		0.666923
		0.876706
		0.356798
		0.337834
		0.294183
		-0.695616
		0.48706
		0.159604
		-0.630265
		0.0360887
		-0.195899
		0.375115
		0.356092
		-0.0299384
		0.32809
		0.356615
		0.427943
		-0.151907
		0.658396
		0.400464
		-0.312532
		0.920828
		0.796955
		0.468285
		-0.0739273
		0.38443
		-0.00619465
		0.0604923
		0.465351
		0.138328
		0.304004
		0.462426
		0.229655
		0.12842
		-0.0118918
		0.75905
		-0.0675414
		0.146493
		0.707438
		0.182606
		0.143697
		0.620689
		-0.0865481
		-0.207003
		0.657387
		0.189722
		0.511196
		-0.021482
		-0.13129
		0.357211
		-0.0270291
		-0.443263
		0.255009
		0.185727
		0.302974
		-0.0255621
		-0.511593
		0.565523
		-0.0353021
		-0.16618
		-0.623791
		0.438768
		-0.183016
		-0.0933684
		-0.30134
		-0.191533
		0.404179
		0.098699
		0.721847
		0.195226
		0.650576
		0.284032
		0.521928
		-0.130603
		0.795005
		0.589581
		0.0025183
		0.484176
		0.641026
		-0.131571
		-0.00018772
		-0.627676
		0.524777
		0.231752
		-0.467203
		0.0838932
		0.122391
		0.601837
		-0.208137
		0.728672
		0.431847
		-0.160889
		-0.217142
		0.280019
		-0.420194
		-0.0298291
		-0.0591669
		0.232856
		0.102862
		-0.0521513
		-0.413229
		-0.0247839
		0.753825
		-0.0401927
		0.712506
		-0.281016
		0.17959
		-0.341753
		-0.195979
		0.709594
		-0.161172
		0.287681
		0.059204
		0.49474
		0.207602
		-0.207014
		-0.0605884
		-0.307066
		-0.298274

## Sheet: panel d
	odd laps
	1	0.980832	0.972339	0.990439	0.945336	0.865004	0.790619	0.586427	0.370058	0.297935	0.286781	0.282702	0.280584	0.229548	0.170367	0.19542	0.210822	0.226029	0.206964	0.202984	0.238119	0.266616	0.304786	0.304276	0.245124	0.201654	0.171414	0.148694	0.179875	0.196378	0.217231	0.220243	0.206554	0.280554	0.340017	0.326975	0.315844	0.346313	0.298183	0.284283	0.37461	0.428899	0.428829	0.47296	0.497926	0.489162	0.555551	0.610735	0.712815
	0.979234	1	0.932813	0.855291	0.778075	0.708731	0.667765	0.601178	0.438575	0.357275	0.281838	0.191026	0.15542	0.155479	0.187831	0.229617	0.22088	0.159901	0.146575	0.118875	0.114326	0.151135	0.1484	0.210078	0.260808	0.310004	0.401693	0.404757	0.418427	0.478294	0.50825	0.506234	0.531988	0.586559	0.563388	0.545352	0.537594	0.494911	0.466646	0.418463	0.390185	0.400375	0.423097	0.481646	0.540461	0.651213	0.772744	0.835498	0.892798
	0.717502	0.898246	1	0.984568	0.865714	0.780347	0.740734	0.650072	0.504483	0.377627	0.280833	0.192232	0.138632	0.0978888	0.0745425	0.0778006	0.0738498	0.0799783	0.0919458	0.0941708	0.114754	0.15979	0.227944	0.247389	0.219152	0.222292	0.256228	0.284512	0.280096	0.252634	0.265872	0.320938	0.341129	0.325149	0.363879	0.370727	0.297323	0.268572	0.270487	0.266941	0.258539	0.251125	0.278694	0.333138	0.460747	0.600307	0.66699	0.651377	0.577148
	0.765056	0.863254	1	0.987458	0.937621	0.953704	0.90498	0.758379	0.620766	0.521993	0.437475	0.357893	0.322225	0.305939	0.246701	0.184422	0.157682	0.15466	0.184439	0.222165	0.282488	0.390551	0.402507	0.300602	0.178221	0.0580003	0.0115387	0.0385143	0.0811969	0.120538	0.163232	0.203641	0.211305	0.285073	0.414947	0.50379	0.560684	0.573744	0.557591	0.539009	0.524974	0.465949	0.3883	0.361036	0.364818	0.409173	0.476761	0.54822	0.622107
	0.969133	0.9354	0.988979	1	0.860607	0.761928	0.711218	0.564176	0.467056	0.413376	0.316701	0.219022	0.19068	0.206153	0.190287	0.206939	0.27319	0.330289	0.327623	0.271556	0.240096	0.256811	0.236268	0.220974	0.199773	0.194086	0.236815	0.219984	0.190612	0.194805	0.218401	0.188108	0.158251	0.217337	0.293731	0.290482	0.285505	0.313156	0.342381	0.383041	0.395932	0.376083	0.340576	0.339829	0.385133	0.502638	0.589827	0.611454	0.796749
	0.863234	0.940023	0.956793	1	0.99223	0.880198	0.772724	0.724799	0.628872	0.508354	0.414875	0.352646	0.257228	0.142945	0.132582	0.166452	0.215131	0.271295	0.290879	0.313272	0.310207	0.29559	0.334322	0.344004	0.319657	0.29527	0.296472	0.311515	0.316106	0.28333	0.19937	0.139947	0.110162	0.122122	0.208395	0.297831	0.291381	0.263712	0.315277	0.356693	0.348076	0.35058	0.392403	0.486817	0.583934	0.640702	0.692238	0.668173	0.524687
	0.737527	0.844225	0.876945	1	0.963675	0.756341	0.485496	0.348366	0.391107	0.421533	0.292358	0.201678	0.257461	0.292558	0.365001	0.464913	0.539162	0.567307	0.545496	0.582853	0.81403	0.849305	0.590852	0.413246	0.297719	0.229386	0.250692	0.415039	0.512149	0.437781	0.371053	0.352834	0.296517	0.292406	0.393982	0.399724	0.367567	0.370059	0.357485	0.372131	0.410136	0.465423	0.418838	0.395926	0.409585	0.371349	0.36302	0.3471	0.38597
	0.792473	0.878002	0.897076	0.931936	1	0.941629	0.876054	0.859943	0.833964	0.788141	0.715814	0.634076	0.542928	0.437029	0.283071	0.194247	0.163202	0.118789	0.0951087	0.118992	0.149789	0.139333	0.146038	0.180803	0.1998	0.210962	0.235363	0.288778	0.312438	0.303091	0.333409	0.401038	0.456914	0.440891	0.426123	0.428661	0.389414	0.314112	0.270313	0.281975	0.293601	0.312897	0.316956	0.362284	0.405482	0.389776	0.413744	0.436045	0.502476
	0.19105	0.294459	0.385609	0.495227	0.672929	0.944186	1	0.914837	0.84793	0.779796	0.789138	0.728995	0.748921	0.794054	0.747494	0.764888	0.706845	0.587563	0.452995	0.355647	0.378212	0.322528	0.15358	0.0798309	0.062162	0.093977	0.16457	0.182524	0.153036	0.122782	0.151483	0.177781	0.154614	0.161096	0.221468	0.243277	0.232925	0.239722	0.227843	0.167906	0.0920653	0.020975	0.0415279	0.124092	0.164854	0.209793	0.231479	0.206613	0.128921
	0.525507	0.658571	0.840169	0.951867	0.957699	0.973618	1	0.960145	0.847923	0.707607	0.544798	0.441038	0.446851	0.420745	0.352125	0.342487	0.304205	0.265455	0.270904	0.246763	0.251789	0.293528	0.290789	0.310314	0.263524	0.148341	0.0688096	0.0384331	0.0730318	0.0809471	0.0829857	0.12707	0.125598	0.0839024	0.113248	0.183482	0.206163	0.227241	0.218868	0.186638	0.190461	0.191563	0.20712	0.23216	0.267241	0.316515	0.328421	0.335881	0.352235
	0.645201	0.805251	0.823677	0.835459	0.91608	0.995225	1	0.900219	0.77528	0.660762	0.56801	0.465815	0.387729	0.310973	0.233395	0.186105	0.168632	0.228724	0.218267	0.147198	0.137716	0.141177	0.126201	0.111967	0.133304	0.130771	0.122745	0.145972	0.183159	0.237587	0.254127	0.228081	0.19539	0.175075	0.184257	0.179217	0.184591	0.225851	0.205763	0.156776	0.156756	0.161019	0.239869	0.455384	0.615465	0.658211	0.620988	0.559657	0.506787
	0.641367	0.66009	0.698968	0.753981	0.831904	0.890818	0.959403	1	0.938631	0.833143	0.722329	0.638285	0.6159	0.57576	0.493918	0.423751	0.393652	0.385543	0.382525	0.376148	0.374665	0.330452	0.281005	0.26969	0.242386	0.222373	0.235285	0.265811	0.284133	0.296447	0.314947	0.364724	0.412484	0.403181	0.379779	0.338476	0.225817	0.11678	0.080494	0.069223	0.05162	0.0614952	0.114825	0.160245	0.183662	0.201016	0.238673	0.304881	0.406538
	0.482695	0.562476	0.619405	0.50992	0.450336	0.476949	0.515625	0.669777	0.878268	1	0.974359	0.868449	0.752345	0.686437	0.570792	0.49554	0.540589	0.572889	0.522944	0.54412	0.606523	0.580455	0.504434	0.44864	0.349449	0.269236	0.313758	0.287697	0.241195	0.378462	0.553872	0.556846	0.480112	0.357289	0.255686	0.242288	0.239955	0.312754	0.366561	0.248268	0.185825	0.267955	0.246627	0.188828	0.187164	0.173432	0.166813	0.215794	0.298565
	0.22522	0.284103	0.31925	0.288338	0.262711	0.269006	0.320946	0.3849	0.456976	0.521954	0.589348	0.70754	0.817381	0.862695	0.923795	1	0.965814	0.906515	0.903968	0.917756	0.915186	0.845122	0.691004	0.525376	0.450666	0.420498	0.37838	0.382776	0.419912	0.430787	0.397518	0.320061	0.258545	0.21489	0.214998	0.251919	0.266728	0.284612	0.324072	0.334766	0.294757	0.302412	0.282811	0.221742	0.202371	0.198134	0.187921	0.183912	0.170988
	0.227462	0.172226	0.172951	0.183403	0.193491	0.230112	0.325446	0.453139	0.550584	0.617762	0.710896	0.823123	0.878876	0.910777	0.940268	0.971896	1	0.908193	0.79484	0.772252	0.724811	0.61989	0.548339	0.431637	0.207612	0.0196786	-0.0653946	-0.0830149	-0.0638239	-0.0359393	-0.0268221	-0.0225552	-0.00906709	0.0133889	0.0408563	0.0613221	0.117461	0.19673	0.248071	0.279079	0.30685	0.363614	0.394306	0.397321	0.402756	0.442514	0.498009	0.465902	0.382447
	0.321136	0.236119	0.292143	0.390086	0.382989	0.331396	0.377376	0.393888	0.418865	0.540767	0.695391	0.789474	0.85468	0.823549	0.709902	0.695515	0.842169	1	0.959883	0.899482	0.940898	0.960706	0.954611	0.973308	0.824232	0.544325	0.29644	0.200637	0.214017	0.238025	0.233366	0.158971	0.136359	0.0756717	0.0619671	0.116179	0.114799	0.113774	0.146619	0.119037	0.14424	0.214781	0.326006	0.46004	0.529245	0.644883	0.699572	0.688072	0.649606
	0.749648	0.59134	0.438482	0.364466	0.217808	0.0780516	0.0225843	0.0581168	0.19457	0.198856	0.0507351	0.020767	0.0446896	-0.0227245	-0.0636282	-0.0302121	0.229533	0.550047	0.601307	0.62967	0.831403	1	0.971644	0.734786	0.655475	0.791881	0.711587	0.582474	0.480976	0.367439	0.23834	0.12942	0.121108	0.147817	0.162661	0.193417	0.407961	0.721839	0.820978	0.78134	0.659055	0.452149	0.366079	0.478533	0.586544	0.671653	0.797308	0.736583	0.631747
	0.404733	0.409711	0.415681	0.481789	0.521784	0.507614	0.497572	0.529122	0.508341	0.508067	0.628161	0.745255	0.811041	0.758381	0.624779	0.624528	0.683895	0.750117	0.882449	0.955103	0.965638	1	0.99595	0.847363	0.591951	0.342303	0.172824	0.110161	0.153607	0.212765	0.176401	0.161156	0.184469	0.183967	0.204332	0.21761	0.25046	0.288141	0.279136	0.281994	0.27218	0.265047	0.273635	0.254805	0.249713	0.281843	0.33066	0.366234	0.32887
	0.337237	0.388409	0.431431	0.362407	0.252251	0.180309	0.143054	0.053163	-0.0438477	-0.0831835	-0.0602277	0.0347747	0.173638	0.375578	0.504942	0.475007	0.46988	0.497597	0.46793	0.457334	0.566275	0.800707	1	0.981983	0.806331	0.672321	0.768522	0.89794	0.85728	0.792118	0.787641	0.774838	0.726195	0.610241	0.451324	0.35868	0.237846	0.142085	0.139602	0.151789	0.273895	0.463712	0.523449	0.467574	0.412593	0.406657	0.441212	0.490813	0.44515
	0.158235	0.143059	0.10644	0.07611	0.0554269	0.0727928	0.075966	0.0616239	0.0595809	0.062475	0.0659596	0.0908414	0.103373	0.1166	0.131513	0.177083	0.290327	0.403941	0.535987	0.636843	0.721426	0.811558	0.908687	1	0.835838	0.483177	0.341488	0.399123	0.404175	0.409741	0.434023	0.408757	0.344488	0.256935	0.196765	0.151858	0.116361	0.103482	0.082797	0.0627689	0.0638888	0.113814	0.231259	0.337197	0.375335	0.414592	0.434927	0.381258	0.281455
	0.212903	0.206178	0.26698	0.286143	0.223286	0.18148	0.247912	0.322267	0.324011	0.212162	0.109683	0.0503738	0.0410633	0.0310674	0.014237	0.0578119	0.0683918	0.0813357	0.1243	0.164612	0.220475	0.281486	0.357447	0.571295	0.879535	1	0.931664	0.7809	0.522603	0.43407	0.52859	0.608944	0.640714	0.572944	0.499364	0.40483	0.395958	0.417002	0.392637	0.418821	0.407564	0.434957	0.573529	0.787316	0.918089	0.871179	0.708387	0.567959	0.460403
	0.27221	0.270173	0.237923	0.22398	0.221215	0.2084	0.122687	0.122902	0.145574	0.118019	0.152879	0.131179	0.165375	0.255521	0.323381	0.41948	0.426785	0.444166	0.522245	0.558671	0.667933	0.773172	0.822247	0.895092	0.974396	1	0.969812	0.935049	0.827343	0.623998	0.475592	0.349392	0.201241	0.146679	0.122404	0.212477	0.309294	0.310816	0.290393	0.276643	0.337576	0.342385	0.263452	0.278058	0.306609	0.287418	0.283227	0.264489	0.258725
	0.239879	0.321257	0.381929	0.343515	0.278936	0.207226	0.25339	0.294226	0.283889	0.357322	0.346922	0.314557	0.306052	0.261884	0.315852	0.375022	0.353785	0.304681	0.239421	0.269088	0.380454	0.522466	0.702197	0.779117	0.798597	0.93228	1	0.871399	0.692843	0.609345	0.557762	0.525092	0.522201	0.486633	0.432959	0.390816	0.368208	0.382679	0.373625	0.305181	0.192507	0.168369	0.173587	0.134147	0.165885	0.180643	0.174662	0.187657	0.216392
	0.451962	0.45194	0.510801	0.48395	0.418266	0.413494	0.404766	0.270482	0.112594	0.084515	0.0772805	0.0931544	0.135249	0.115614	0.113063	0.195563	0.283973	0.324316	0.271525	0.207525	0.202568	0.258475	0.405873	0.56377	0.767496	0.985883	1	0.922096	0.852395	0.766993	0.683984	0.615679	0.575614	0.519204	0.392052	0.342543	0.345221	0.314078	0.330133	0.339317	0.346021	0.393258	0.419027	0.500057	0.573557	0.522144	0.468965	0.459655	0.453453
	0.116863	0.102428	0.133742	0.15185	0.151869	0.15961	0.273868	0.465315	0.608201	0.664836	0.658162	0.658858	0.695634	0.730438	0.753128	0.764425	0.726537	0.708734	0.769009	0.801225	0.687215	0.512325	0.424185	0.475333	0.665146	0.87033	0.996166	1	0.900301	0.742053	0.557069	0.403424	0.288369	0.193987	0.124754	0.0906064	0.100157	0.192822	0.309556	0.384154	0.417423	0.39288	0.379371	0.389935	0.390921	0.375905	0.360264	0.323173	0.270753
	0.361484	0.359022	0.347728	0.268048	0.237954	0.216195	0.261667	0.265418	0.162703	0.119467	0.196192	0.220104	0.18732	0.219211	0.266959	0.212506	0.136426	0.199348	0.275324	0.379211	0.552485	0.644386	0.765664	0.82496	0.765671	0.818795	0.905093	0.951633	1	0.910165	0.800349	0.705319	0.621745	0.699689	0.823981	0.806228	0.667758	0.639728	0.656722	0.618265	0.587923	0.520571	0.453093	0.413387	0.37194	0.409017	0.479786	0.501552	0.464544
	0.173131	0.169465	0.189852	0.205872	0.20299	0.177052	0.203158	0.22026	0.188924	0.225917	0.268498	0.293489	0.339418	0.387606	0.447277	0.465951	0.384828	0.409799	0.533728	0.561665	0.520646	0.413878	0.265702	0.191996	0.279	0.394347	0.557227	0.797998	0.933615	1	0.978732	0.846622	0.873549	0.990417	0.959213	0.8104	0.66727	0.570523	0.488515	0.405633	0.296064	0.191029	0.0937161	0.084938	0.151203	0.180527	0.185498	0.192119	0.168843
	0.26088	0.239703	0.21962	0.279326	0.308852	0.287239	0.31828	0.31975	0.239511	0.17962	0.157798	0.118387	0.0764867	0.104778	0.224464	0.283589	0.258685	0.247763	0.283879	0.325862	0.318964	0.334991	0.355251	0.337743	0.322148	0.337442	0.436864	0.615338	0.815729	0.956005	1	0.950026	0.803052	0.63293	0.497767	0.400914	0.335665	0.289034	0.256651	0.213347	0.165799	0.122729	0.138666	0.198851	0.181305	0.129267	0.0958764	0.0911336	0.12112
	0.632211	0.642605	0.646988	0.547424	0.38197	0.310329	0.288697	0.213319	0.204579	0.323689	0.272011	0.261273	0.296825	0.345491	0.454265	0.433484	0.410778	0.334362	0.318119	0.312859	0.267113	0.318392	0.376348	0.327486	0.436633	0.69776	0.79073	0.74826	0.658715	0.669623	0.739586	0.793285	0.855438	0.885549	1	0.983594	0.582322	0.319484	0.274607	0.232565	0.266155	0.314449	0.351939	0.343344	0.337524	0.347025	0.260637	0.141932	0.270161
	0.434463	0.411455	0.396207	0.464166	0.613696	0.684121	0.668208	0.660682	0.546144	0.374302	0.271	0.229525	0.235127	0.21972	0.183518	0.162341	0.136845	0.135484	0.168205	0.180739	0.194933	0.221545	0.236981	0.262513	0.274738	0.252102	0.266551	0.296393	0.322069	0.364159	0.37895	0.366214	0.355438	0.413859	0.498447	0.559414	0.608223	0.644028	0.750482	0.895844	0.992867	1	0.90499	0.812605	0.738842	0.634572	0.560452	0.52342	0.483184
	0.690585	0.558776	0.479945	0.463975	0.42379	0.36075	0.38538	0.385456	0.328858	0.353392	0.330979	0.270383	0.255516	0.236939	0.199905	0.175746	0.198924	0.201395	0.174135	0.156147	0.181825	0.185986	0.211757	0.29159	0.23355	0.0699983	0.0685221	0.116543	0.093247	0.222128	0.388811	0.386264	0.40876	0.527356	0.526657	0.522307	0.639526	0.793209	0.892814	0.987314	0.992582	1	0.959772	0.834221	0.81575	0.800489	0.769236	0.762395	0.734872
	0.99695	0.944712	0.887847	0.784172	0.636839	0.489573	0.342863	0.290573	0.282655	0.168278	0.0902568	0.066415	0.0370862	0.0623977	0.0974021	0.119447	0.191617	0.257632	0.253709	0.209917	0.210042	0.28405	0.317086	0.253496	0.20457	0.21795	0.270676	0.33092	0.472115	0.649419	0.647839	0.469892	0.322843	0.241458	0.180384	0.145893	0.243605	0.39769	0.526374	0.730356	0.901952	0.980672	1	0.991056	0.861593	0.722377	0.793246	0.935549	0.833684
	0.818078	0.607626	0.480252	0.438203	0.419394	0.380972	0.3416	0.364039	0.382398	0.360634	0.401687	0.44584	0.648749	0.859327	0.902061	0.782145	0.582775	0.56341	0.573592	0.562558	0.58822	0.538234	0.464703	0.447037	0.405396	0.350336	0.394308	0.404745	0.261936	0.246063	0.302455	0.320581	0.367994	0.379255	0.358133	0.430033	0.530576	0.529207	0.507211	0.5114	0.678525	0.70598	0.618171	0.77927	1	0.92237	0.770076	0.869971	0.896312
	0.637613	0.563287	0.449051	0.430047	0.405193	0.26187	0.154851	0.166098	0.113258	0.118386	0.17447	0.167708	0.112407	0.0638986	0.132027	0.147591	0.0606008	0.0614409	0.100932	0.108706	0.137691	0.1743	0.225315	0.28728	0.304111	0.326067	0.357628	0.293108	0.251941	0.29634	0.370797	0.397758	0.400272	0.371591	0.396169	0.471425	0.404295	0.369151	0.471494	0.567097	0.62753	0.667939	0.735799	0.764847	0.878721	1	0.945697	0.915224	0.835548
	0.693396	0.578613	0.416947	0.261088	0.208456	0.207851	0.233536	0.31798	0.334309	0.310055	0.223391	0.162183	0.138978	0.121211	0.124213	0.138393	0.171754	0.152596	0.15764	0.261536	0.338656	0.294952	0.177825	0.0864343	0.0780109	0.0718739	0.0498443	0.028555	0.0648558	0.13937	0.1912	0.258024	0.359028	0.486764	0.483886	0.574182	0.804908	0.890714	0.898426	0.890914	0.874474	0.921286	0.905795	0.842934	0.945874	1	0.90179	0.75455	0.675682
	0.706381	0.541756	0.417733	0.280234	0.173995	0.14307	0.136687	0.131781	0.103416	0.0755289	0.0820418	0.100229	0.125463	0.145684	0.14093	0.111165	0.124664	0.136249	0.109088	0.0953029	0.0837689	0.101258	0.129702	0.153885	0.144782	0.125382	0.176712	0.21396	0.188549	0.181052	0.203903	0.225594	0.244585	0.253965	0.240397	0.215477	0.203926	0.209432	0.240384	0.272385	0.295581	0.408887	0.582535	0.704411	0.78475	0.894448	0.996717	1	0.978741
	0.893696	0.899189	0.905191	0.767637	0.624066	0.591728	0.53875	0.435866	0.355514	0.312787	0.283992	0.274319	0.245376	0.220872	0.223935	0.183018	0.139136	0.134735	0.138419	0.122475	0.0994643	0.0657467	0.0363194	0.0234006	0.00938553	0.00980708	0.0292495	0.0696549	0.0626372	0.0635538	0.0863911	0.114671	0.18267	0.173362	0.139017	0.160745	0.189292	0.281579	0.313089	0.283162	0.270239	0.249442	0.303534	0.397791	0.506065	0.659475	0.846515	0.955378	1
	0.838619	0.535813	0.394332	0.360111	0.302071	0.28982	0.400902	0.55714	0.546489	0.509726	0.525508	0.437492	0.329556	0.263101	0.218667	0.167428	0.0966298	0.074916	0.0503918	0.0800778	0.20847	0.31967	0.434975	0.47297	0.534919	0.57334	0.438405	0.24916	0.109094	0.120205	0.100348	0.0428518	0.056341	0.105408	0.192465	0.245594	0.299318	0.330018	0.281899	0.261826	0.308345	0.39491	0.477837	0.609488	0.774884	0.872687	0.904102	0.913463	1
	0.84456	0.876086	0.880964	0.840607	0.703149	0.540535	0.510854	0.487779	0.45655	0.461719	0.563336	0.576834	0.469597	0.407766	0.44353	0.361909	0.189862	0.0903021	0.0883323	0.15273	0.142694	0.23774	0.320387	0.398062	0.538626	0.539252	0.45282	0.309827	0.210404	0.286128	0.438409	0.37203	0.174377	0.10687	0.10016	0.121682	0.159714	0.199683	0.224253	0.206654	0.174622	0.238557	0.267628	0.286203	0.569214	0.785136	0.748849	0.818519	1
	0.870112	0.62798	0.498272	0.463126	0.485371	0.50505	0.528714	0.505706	0.373126	0.254929	0.156598	0.0713231	0.119468	0.217422	0.291498	0.357817	0.367585	0.371121	0.384194	0.4463	0.507341	0.556499	0.577134	0.553326	0.498384	0.437212	0.456149	0.40918	0.326801	0.360399	0.408645	0.398344	0.4088	0.384781	0.366894	0.392971	0.366395	0.325613	0.395933	0.495442	0.532489	0.494615	0.398526	0.442789	0.558552	0.489784	0.493238	0.751277	0.983371
[truncated: 51 more columns]

## Sheet: panel e
	Left				Right
	Odd laps	Even laps
	153	174.6			0
	174.6	1.8			4.54545
	84.6	91.8			4.54545
	171	5.4			0
	163.8	167.4			0
	27	23.4			0
	12.6	1.8			4.54545
	174.6	167.4			4.54545
	23.4	117			0
	77.4	142.2			4.54545
	174.6	12.6			0
	81	84.6			0
	23.4	37.8			0
	23.4	19.8			0
	63	84.6			0
	178.2	174.6			0
	160.2	163.8			4.54545
	95.4	95.4			0
	12.6	174.6			0
	9	171			0
	109.8	160.2			0
	91.8	160.2			4.54545
	149.4	149.4			4.54545
	99	106.2			4.54545
	124.2	99			0
	55.8	37.8			0
	163.8	160.2			9.09091
	9	1.8			4.54545
	77.4	77.4			4.54545
	59.4	59.4			4.54545
	106.2	113.4			0
	16.2	27			0
	149.4	142.2			0
	12.6	77.4			0
	91.8	77.4			0
	95.4	88.2			0
	1.8	19.8			0
	102.6	99			0
	5.4	9			0
	34.2	34.2			0
					0
					9.09091
					0
					0
					4.54545
					9.09091
					0
					0
					9.09091
					4.54545

## Sheet: panel f
	0.673049
	0.953499
	0.605238
	0.691551
	0.948904
	0.796321
	0.961754
	0.844047
	-0.0954518
	0.414971
	0.770506
	0.568522
	0.774451
	0.910419
	0.876706
	0.722158
	0.660255
	0.887322
	0.387926
	0.860261
	0.470947
	0.949901
	0.879718
	0.182773
	0.555517
	0.632957
	0.838203
	0.573684
	0.665338
	0.778572
	0.402604
	0.930358
	0.747077
	0.31286
	0.463143
	0.58609
	0.890392
	0.884245
	0.948231
	0.747796

## Sheet: panel i
	100 points per laps
	chain 856		chain 926		chain 496		chain 348
	0		0		0		0
	0		0		0		0
	0		0		0		0
	0		0		0		0
	0		0		0		0
	0		0		0		0
	0		0		0		0
	0		0		0		0
	0		0		0		0
	0		0		0		0
	0		0		0		0
	0		0		0		0
	0		0		0		0
	0		0		0		0
	0		0		0		0
	0		0		0		0
	0		0		0		0
	0		0		0		0
	0		0		0		0
	0		0		0		0
	0		0		0		0
	0		0		0		0
	0		0		0		0
	0		0		0		0
	0		0		0		0
	0		0		0		0
	0		0		0		0
	0		0		0		0
	0		0		0		0
	0		0		0		0
	0		0		0		0
	0		0		0		0
	0		0		0		0
	0		0		0		0
	0		0		0		0
	0		0		0		0
	0		0		0		0
	0		0		0		0
	0		0		0		0
	0		0		1		0
	0		0		1		0
	0		0		1		0
	0		0		1		0
	0		0		1		0
	0		0		1		0
	0		0		1		0
	0		0		1		0
	0		0		1		0
	0		0		1		0
	0		0		1		0
	0		0		1		0
	0		0		1		0
	0		0		1		0
	0		0		0		0
	0		0		0		0
	0		0		0		0
	0		0		0		0
	0		0		0		0
	0		0		0		0
	0		0		0		0
	0		0		0		0
	0		0		0		0
	0		0		0		0
	0		0		0		0
	0		0		0		0
	0		0		0		0
	0		0		0		0
	0		0		0		0
	0		0		0		0
	0		0		0		0
	0		0		0		0
	0		0		0		0
	0		0		0		0
	0		0		0		0
	0		0		0		0
	0		0		0		0
	0		0		0		0
	1		0		0		0
	0		0		0		0
	0		0		0		0
	0		0		0		0
	0		0		0		0
	0		0		0		0
	0		0		0		0
	0		0		0		0
	0		0		0		0
	0		0		0		0
	0		0		0		0
	0		0		0		0
	0		0		0		0
	0		0		0		0
	0		0		0		0
	0		0		0		0
	0		0		0		0
	0		0		0		0
	0		0		0		0
	0		0		0		0
	0		0		0		0
	0		0		0		0
	0		0		0		0
	0		0		0		0
	0		0		0		0
	0		0		0		0
	0		0		0		0
	0		0		0		0
	0		0		0		0
	0		0		0		0
	0		0		0		0
	0		0		0		0
	0		0		0		0
	0		0		0		0
	0		0		0		0
	0		0		0		0
	0		0		0		0
	0		0		0		0
	0		0		0		0
	0		0		0		0
	0		0		0		0
	0		0		0		0
	0		0		0		0
	0		0		0		0
	0		0		1		0
	0		1		1		0
	0		1		1		0
	0		1		1		0
	0		1		1		0
	0		1		1		0
	0		1		1		0
	0		1		0		0
	0		1		0		0
	0		1		0		0
	0		0		0		0
	0		0		0		0
	0		0		0		0
	0		0		0		0
	0		0		0		1
	0		0		0		1
	0		0		0		1
	0		0		0		1
	0		0		0		1
	0		0		0		1
	0		0		0		0
	0		0		0		0
	0		0		0		0
	0		0		0		0
	0		0		0		0
	0		0		0		0
	0		0		0		0
	0		0		0		0
	0		0		0		0
	0		0		0		0
	0		0		0		0
	0		0		0		0
	0		0		0		0
	0		0		0		0
	0		0		0		0
	0		0		0		0
	0		0		0		0
	0		0		0		0
	0		0		0		0
	0		0		0		0
	0		0		0		0
	0		0		0		0
	0		0		0		0
	0		0		0		0
	0		0		0		0
	0		0		0		0
	0		0		0		0
	0		0		0		0
	0		0		0		0
	0		0		0		0
	0		0		0		0
	0		0		0		0
	0		0		0		0
	0		0		0		0
	0		0		0		0
	0		0		0		0
	0		0		0		0
	1		0		0		0
	1		0		0		0
	1		0		0		0
	1		0		0		0
	1		0		0		0
	1		0		0		0
	0		0		0		0
	0		0		0		0
	0		0		0		0
	0		0		0		0
	0		0		0		0
	0		0		0		0
	0		0		0		0
	0		0		0		0
	0		0		0		0
	0		0		0		0
	0		0		0		0
	0		0		0		0
	0		0		1		0
	0		0		1		0
	0		0		1		0
	0		0		0		0
	0		0		0		0
	0		0		0		0
	0		0		0		0
	0		0		0		0
	0		0		0		0
	0		0		0		0
	0		0		0		0
	0		0		0		0
	0		0		0		0
	0		0		0		0
	0		0		0		0
	0		0		0		0
	0		0		0		0
	0		0		0		0
	0		0		0		0
	0		0		0		0
	0		0		0		0
	0		0		0		0
	0		0		0		0
	0		0		0		0
	0		0		0		0
	0		0		0		0
	0		0		0		0
	0		0		0		0
	0		0		0		0
	0		0		0		0
	0		0		0		0
	0		1		0		0
	0		1		0		0
	0		1		0		0
	0		1		0		0
	0		1		0		0
	0		1		0		0
	0		1		0		0
	0		1		0		0
	0		1		0		0
	0		1		0		0
	0		1		0		0
	0		1		0		0
	0		1		0		0
	0		1		0		0
	0		1		0		0
	0		1		0		0
	0		1		0		0
	0		1		0		0
	0		1		0		0
	0		1		0		0
	0		0		0		0
	0		0		0		0
	0		0		0		0
	0		0		0		0
	0		0		0		0
	0		0		0		0
	0		0		0		0
	0		0		0		0
	0		0		0		0
	0		0		0		0
	0		0		0		0
	0		0		0		0
	0		0		0		0
	0		0		0		0
	0		0		0		0
	0		0		0		0
	0		0		0		0
	0		0		0		0
	0		0		0		0
	0		0		0		0
	0		0		0		0
	0		0		0		0
	0		0		0		0
	0		0		0		1
	0		0		0		1
	0		0		0		1
	0		0		0		1
	0		0		0		1
	0		0		0		1
	0		0		0		0
	0		0		0		0
	0		0		0		0
	0		0		0		0
	0		0		0		0
	0		0		0		0
	0		0		0		0
	0		0		0		0
	0		0		0		0
	0		0		0		0
	0		0		0		0
	0		0		0		0
	0		0		0		0
	0		0		0		0
	0		0		0		0
	0		0		0		0
	0		0		0		0
	0		0		0		0
	0		0		0		0
	1		0		0		0
	1		0		0		0
	1		0		0		0
	1		0		0		0
	1		0		0		0
	1		0		0		0
	1		0		1		0
	1		0		1		0
	1		0		1		0
	1		0		1		0
	1		0		1		0
	1		1		1		0
	1		1		1		0
	1		1		1		0
	1		1		1		0
	1		1		1		0
	1		1		1		0
	1		1		1		0
	0		1		1		0
	0		1		1		0
	0		1		1		0
	0		1		1		0
	0		0		1		0
	0		0		1		0
	0		0		1		0
	0		0		1		0
	0		0		1		0
	0		0		1		0
	0		0		1		0
	0		0		1		0
	0		0		1		0
	0		0		1		0
	0		0		1		0
	0		0		1		0
	0		0		1		0
	0		0		1		0
	0		0		1		0
	0		0		1		0
	0		0		1		0
	0		0		1		0
	0		0		1		0
	0		0		1		0
	0		0		1		0
	0		0		1		0
	0		0		1		0
	0		0		1		0
	0		0		1		0
	0		0		1		0
	0		0		1		0
	0		0		1		0
	0		0		1		0
	0		0		0		0
	0		0		0		0
	0		0		0		0
	0		0		0		0
	0		0		0		0
	0		0		0		0
	0		0		0		0
	0		0		0		0
	0		0		0		0
	0		0		0		0
	0		0		0		0
	0		0		0		0
	0		0		0		0
	0		0		0		0
	0		0		0		0
	0		0		0		0
	0		0		0		0
	0		0		0		0
	0		0		0		0
	0		0		0		0
	0		0		0		0
	0		0		1		0
	0		0		1		0
	0		0		1		0
	1		0		1		0
	1		0		1		0
	1		0		1		0
	1		0		1		0
	1		0		1		0
	1		0		1		0
	1		0		1		0
	1		0		1		0
	1		0		1		0
	1		0		0		0
	1		0		0		0
	1		0		0		0
	1		0		0		0
	1		0		0		0
	1		0		0		0
	1		0		0		0
	1		0		0		0
	1		0		0		0
	1		0		0		0
	1		0		0		0
	1		0		0		0
	1		0		0		0
	1		0		0		0
	1		0		0		0
	1		0		0		0
	1		0		0		0
	1		0		0		0
	1		0		0		0
	1		0		0		0
	1		0		0		0
	1		0		0		0
	1		0		0		0
	1		0		0		0
	1		0		0		0
	1		0		0		0
	1		0		0		0
	1		0		0		0
	1		0		0		0
	1		0		0		0
	1		0		0		0
	1		0		0		0
	1		0		0		0
	1		0		0		0
	1		0		0		0
	1		0		0		0
	1		0		0		0
	0		0		0		0
	0		0		0		0
	0		0		0		0
	0		0		0		0
	0		0		0		0
	0		0		0		0
	0		0		0		0
	0		0		0		0
	0		0		0		0
	0		0		0		0
	0		0		0		0
	0		0		0		0
	0		0		0		0
	0		0		0		0
	0		0		0		0
	0		0		0		0
	0		0		0		0
	0		0		0		0
	0		0		0		0
	0		0		0		0
	0		0		0		0
	0		0		0		0
	0		0		0		0
	0		0		0		0
	0		0		0		0
	0		0		0		0
	0		0		0		0
	0		0		0		0
	0		0		0		0
	0		0		0		0
	0		0		0		0
	0		0		1		0
	0		0		1		0
	0		0		0		0
	0		0		0		0
	0		0		0		0
	0		0		0		0
	0		0		0		0
	0		0		0		0
	0		0		0		0
	0		0		0		0
	0		0		0		0
	0		0		0		0
	0		0		0		0
	0		0		0		0
	0		0		0		0
	0		0		0		0
	0		0		0		0
	1		0		0		0
	1		0		0		0
	1		0		0		0
	1		0		0		0
	1		0		0		0
	1		0		0		0
	1		0		0		0
	1		0		0		0
	1		0		0		0
	1		0		0		0
	1		0		0		0
	1		0		0		0
	1		0		0		0
	1		0		0		0
	0		0		0		0
	0		0		0		0
	0		0		0		0
	0		0		0		0
	0		0		0		0
	0		0		0		0
	0		0		0		0
	0		0		0		0
	0		0		0		0
	0		1		0		0
	0		1		0		0
	0		1		0		0
	0		1		0		0
	0		1		0		0
	0		1		0		0
	0		1		0		0
	0		1		0		0
	0		1		0		0
	0		1		0		0
	0		1		0		0
	0		1		0		0
	0		1		0		0
	0		1		0		0
	0		1		0		0
	0		1		0		0
	0		1		0		0
	0		1		0		0
	0		1		0		0
	0		1		0		0
	0		1		0		0
	0		1		0		0
	0		1		0		0
	0		1		0		0
	0		1		0		0
	0		1		0		0
	0		1		0		0
	0		1		0		0
	0		1		0		0
	0		1		0		0
	0		0		0		0
	0		0		0		0
	0		0		0		0
	0		0		0		0
	0		0		0		0
	0		0		0		0
	0		0		0		0
	0		0		0		0
	0		0		0		0
	0		0		0		0
	0		0		0		0
	0		0		0		0
	0		0		0		0
	0		0		0		0
	0		0		0		0
	0		0		0		0
	0		0		0		0
	0		0		0		0
	0		0		0		0
	0		0		0		0
	0		0		0		0
	0		0		0		0
	0		0		0		0
	0		0		0		0
	0		0		0		0
	0		0		0		0
	0		0		0		0
	0		0		0		0
	0		0		0		0
	0		0		0		0
	0		0		0		0
	0		0		0		0
	0		0		0		0
	0		0		0		0
	0		0		0		0
	0		0		0		0
	0		0		0		0
	0		0		0		0
	0		0		0		0
	0		0		0		0
	0		0		0		0
	0		0		0		0
	0		0		0		0
	0		0		0		0
	0		0		0		0
	0		0		0		0
	0		0		0		0
	0		0		0		0
	0		0		0		0
	0		0		0		0
	0		0		0		0
	0		0		0		0
	0		0		0		0
	0		0		0		0
	0		0		0		0
	0		0		0		0
	0		0		0		0
	0		0		0		0
	0		0		0		0
	0		0		0		0
	0		0		0		0
	0		0		0		0
	0		0		0		0
	0		0		0		0
	0		0		0		0
	0		0		0		0
	0		0		1		0
	1		0		1		0
	1		0		1		0
	1		0		0		0
	1		0		0		0
	1		0		0		0
	1		0		0		0
	1		0		0		0
	1		0		0		0
	1		0		0		0
	1		0		0		0
	1		0		0		0
	1		0		0		0
	1		0		0		0
	1		0		0		0
	1		0		0		0
	0		0		0		0
	0		1		0		0
	0		1		0		0
	0		1		0		0
	0		1		0		0
	0		1		0		0
	0		1		0		0
	0		1		0		0
	0		1		0		0
	0		1		0		0
	0		1		0		0
	0		1		0		0
	0		1		0		0
	0		1		0		0
	0		1		0		0
	0		1		0		0
	0		1		0		0
	0		1		0		0
	0		1		0		0
	0		1		0		0
	0		1		0		0
	0		1		0		0
	0		1		0		0
	0		1		0		0
	0		0		0		0
	0		0		0		0
	0		0		0		0
	0		0		0		0
	0		0		0		0
	0		0		0		0
	0		0		0		0
	0		0		0		0
	0		0		0		0
	0		0		0		0
	0		0		0		0
	0		0		0		0
	0		0		0		0
	0		0		0		0
	0		0		0		0
	0		0		0		0
	0		0		0		0
	0		0		0		0
	0		0		0		0
	0		0		0		0
	0		0		0		0
	0		0		0		0
	0		0		0		0
	0		0		0		0
	0		0		0		0
	0		0		0		0
	0		0		0		0
	0		0		0		0
	0		0		0		0
	0		0		0		0
	0		0		0		0
	0		0		0		0
	0		0		0		0
	0		0		0		0
	0		0		0		0
	0		0		0		0
	0		0		0		0
	0		0		0		0
	0		0		0		0
	0		0		0		0
	0		0		0		0
	0		0		0		0
	0		0		0		0
	0		0		0		0
	0		0		0		0
	0		0		0		0
	0		0		0		0
	0		0		0		0
	0		0		0		0
	0		0		0		0
	0		1		0		0
	0		1		0		0
	0		1		0		0
	0		1		0		0
	0		1		0		0
	0		1		0		0
	0		1		0		0
	0		1		0		0
	0		1		0		0
	0		1		0		0
	0		1		0		0
	0		1		0		0
	0		1		0		0
	0		1		0		0
	0		1		0		0
	0		1		0		0
	0		1		0		0
	0		1		0		0
	0		1		0		0
	0		1		0		0
	0		1		0		0
	0		1		0		0
	0		1		0		0
	0		1		0		0
	0		1		0		0
	0		1		0		0
	0		1		0		0
	0		1		0		0
	0		1		0		0
	0		1		0		0
	0		1		0		0
	0		1		0		0
	0		1		0		0
	0		1		0		0
	0		1		0		0
	0		1		0		0
	0		1		0		0
	0		1		0		0
	0		1		0		0
	0		1		0		0
	0		1		0		0
	0		0		0		0
	0		0		0		0
	0		0		0		0
	0		0		0		0
	0		0		0		0
	0		0		0		0
	0		0		0		0
	0		0		0		0
	0		0		0		0
	0		0		0		0
	0		0		0		0
	0		0		0		0
	0		0		0		0
	0		0		0		0
	0		0		0		0
	0		0		0		0
	0		0		0		0
	0		0		0		0
	0		0		0		0
	0		0		0		0
	0		0		0		0
	0		0		0		0
	0		0		0		0
	0		0		0		0
	0		0		0		0
	0		0		0		0
	0		0		0		0
	0		0		0		0
	0		0		0		0
	0		0		0		0
	0		0		0		0
	0		0		0		0
	0		0		0		0
	0		0		0		0
	0		0		0		0
	0		0		0		0
	0		0		0		0
	0		0		0		0
	0		0		0		0
	0		0		0		0
	0		0		0		0
	0		0		0		0
	0		0		0		0
	0		0		0		0
	0		0		0		0
	0		0		0		0
	0		0		0		0
	0		0		0		0
	0		0		0		0
	0		0		0		0
	0		0		0		0
	0		0		0		0
	0		0		0		0
	0		0		0		0
	0		0		0		0
	0		0		0		0
	0		0		0		0
	0		0		0		0
	0		0		0		0
	0		0		0		0
	0		0		0		0
	0		0		0		0
	0		0		0		0
	0		0		0		0
	0		0		0		0
	0		0		0		0
	0		0		0		0
	0		0		0		0
	0		0		0		0
	0		0		0		0
	0		0		0		0
	0		0		0		0
	0		0		0		0
	0		0		0		0
	0		0		0		0
	0		0		0		0
	0		0		0		0
	0		0		0		0
	0		0		0		0
	0		0		0		0
	0		0		0		0
	0		0		0		0
	0		0		0		0
	0		0		0		0
	0		0		0		0
	0		0		0		0
	0		0		0		0
	0		0		0		0
	0		0		0		0
	0		0		0		0
	0		0		0		0
	0		0		0		0
	0		0		0		0
	0		0		0		0
	0		0		0		0
	0		0		0		0
	0		0		0		0
	0		0		0		0
	0		0		0		0
	0		0		0		0
	0		0		0		0
	0		0		0		0
	0		0		0		0
	0		0		0		0
	0		0		0		0
	0		0		0		0
	0		0		0		0
	0		0		0		0
	0		0		0		0
	0		0		0		0
	0		0		0		0
	0		0		0		0
	0		0		0		0
	0		0		0		0
	0		0		0		0
	0		0		0		0
	0		0		0		0
	0		0		0		0
	0		0		0		0
	0		0		0		0
	0		0		0		0
	0		0		0		0
	0		0		0		0
	0		0		0		0
	0		0		0		0
	0		0		0		0
	0		0		0		0
	0		0		0		0
	0		0		0		0
	0		0		0		0
	0		0		0		0
	0		0		0		0
	0		0		0		0
	0		0		0		0
	0		0		0		0
	0		0		0		0
	0		0		0		0
	0		0		0		0
	0		0		0		0
	0		0		0		0
	0		0		0		0
	0		0		0		0
	0		0		0		0
	0		0		0		0
	0		0		0		0
	0		0		0		0
	0		0		0		0
	0		0		0		0
	0		0		0		0
	0		0		0		0
	0		0		0		0
	0		0		0		0
	0		0		0		0
	0		0		0		0
	0		0		0		0
	0		0		0		0
	0		0		0		0
	0		0		0		0
	0		0		0		0
	0		0		0		0
	0		0		0		0
	0		0		0		0
	0		0		0		0
	0		0		0		0
	0		0		0		0
	0		0		0		0
	0		0		0		0
	0		0		0		0
	0		0		0		0
	0		0		0		0
	0		0		0		0
	0		0		0		0
	0		0		0		0
	0		0		0		0
	0		0		0		0
	0		0		0		0
	0		0		0		0
	0		0		0		0
	0		0		0		0
	0		0		0		0
	0		0		0		0
	0		0		0		0
	0		0		0		0
	0		0		0		0
	0		0		0		0
	0		0		1		0
	0		0		1		0
	0		0		1		0
	0		0		1		0
	0		0		1		0
	0		0		1		0
	0		0		1		0
	0		0		1		0
	0		0		0		0
	0		0		0		0
	0		0		0		0
	0		0		0		0
	0		0		0		0
	0		0		0		0
	0		0		0		0
	0		0		0		0
	0		0		0		0
	0		0		0		0
	0		0		0		0
	0		0		0		0
	0		0		0		0
	0		0		0		0
	0		0		0		0
	0		0		0		0
	0		0		0		0
	0		0		0		0
	0		0		0		0
	0		0		0		0
	0		0		0		0
	0		0		0		0
	0		0		0		0
	0		0		0		0
	0		0		0		0
	0		0		0		0
	0		0		0		0
	0		0		0		0
	0		0		0		0
	0		0		0		0
	0		0		0		0
	0		0		0		0
	0		0		0		0
	0		0		0		0
	0		1		0		0
	0		1		0		0
	0		0		0		0
	0		0		0		0
	0		0		0		0
	0		0		0		0
	0		0		0		0
	0		0		0		0
	0		0		0		0
	0		0		0		0
	0		0		0		0
	0		0		0		0
	0		0		0		0
	0		0		0		0
	0		0		0		0
	0		0		0		0
	0		0		0		0
	0		0		0		0
	0		0		0		0
	0		0		0		0
	0		0		0		0
	0		0		0		0
	0		0		0		0
	0		0		0		0
	0		0		0		0
	0		0		0		1
	0		0		0		1
	0		0		0		1
	0		0		0		1
	0		0		0		1
	0		0		0		1
	0		0		0		1
	0		0		0		0
	0		0		0		0
	0		0		0		0
	0		0		0		0
	0		0		0		0
	0		0		0		0
	0		0		0		0
	0		0		0		0
	0		0		0		0
	0		0		0		0
	0		0		0		0
	0		0		0		0
	0		0		0		0
	0		0		0		0
	0		0		0		0
	0		0		0		0
	0		0		0		0
	0		0		0		0
	0		0		0		0
	0		0		0		0
	0		0		0		0
	0		0		0		0
	0		0		0		0
	0		0		0		0
	0		0		0		0
	0		0		0		0
	0		0		0		0
	0		1		0		0
	0		1		0		0
	0		1		0		0
	0		1		0		0
	0		1		0		0
	0		1		0		0
	0		1		0		0
	0		1		0		0
	0		0		0		0
	0		0		0		0
	0		0		0		0
	0		0		0		0
	0		0		0		0
	0		0		0		0
	0		0		0		0
	0		0		0		0
	0		0		0		0
	0		0		0		0
	0		0		0		0
	0		0		0		0
	0		0		0		0
	0		0		0		0
	0		0		0		0
	0		0		0		0
	0		0		0		0
	0		0		0		0
	0		0		0		0
	0		1		0		0
	0		1		0		0
	0		1		0		0
	0		1		0		0
	0		1		0		0
	0		1		0		0
	0		1		0		0
	0		1		0		0
	1		1		0		0
	1		1		0		0
	1		1		0		0
	1		1		0		0
	1		1		0		0
	1		1		0		0
	1		0		0		0
	1		0		0		0
	0		0		0		0
	0		0		0		0
	0		0		0		0
	0		0		0		0
	0		0		0		0
	0		0		0		0
	0		0		0		0
	0		0		0		0
	0		0		0		0
	0		0		0		0
	0		0		0		0
	0		0		0		0
	0		0		0		0
	0		0		0		0
	0		0		0		0
	0		0		0		0
	0		0		0		0
	0		0		0		0
	0		0		0		0
	0		0		0		0
	0		0		0		0
	0		0		0		0
	0		0		0		0
	0		0		0		0
	0		0		0		0
	0		0		0		0
	0		0		0		0
	0		0		0		0
	0		0		0		0
	0		0		0		0
	0		0		0		0
	0		0		0		0
	0		0		0		0
	0		1		0		0
	0		1		0		0
	0		1		0		0
	0		0		0		0
	0		0		0		0
	0		0		0		0
	0		0		0		0
	0		0		0		0
	0		0		0		0
	0		0		0		0
	0		0		0		0
	0		0		0		0
	0		0		0		0
	0		0		0		0
	0		0		0		0
	0		0		0		0
	0		0		0		0
	0		0		0		0
	0		0		0		0
	0		0		0		0
	0		0		0		0
	0		0		0		0
	0		0		0		0
	0		0		0		0
	0		0		0		0
	0		0		0		0
	0		0		0		0
	0		0		0		0
	0		0		0		0
	0		0		0		0
	0		0		0		0
	0		0		0		0
	0		0		0		0
	0		0		0		0
	0		0		0		0
	0		0		0		0
	0		0		0		0
	0		0		0		0
	0		0		0		0
	0		0		0		0
	0		0		0		0
	0		0		0		0
	0		0		0		0
	0		0		0		0
	0		0		0		0
	0		0		0		0
	0		1		0		0
	0		1		0		0
	0		1		0		0
	0		1		0		0
	0		1		0		0
	0		1		0		0
	0		1		0		0
	0		1		0		0
	0		1		0		0
	0		1		0		0
	0		1		0		0
	0		1		0		0
	0		0		0		0
	0		0		0		0
	0		0		0		0
	0		0		0		0
	0		0		0		0
	0		0		0		0
	0		0		0		0
	0		0		0		0
	0		0		0		0
	0		0		0		0
	0		0		0		0
	0		0		0		0
	0		0		0		0
	0		0		0		0
	0		0		0		0
	0		0		0		0
	0		0		0		0
	0		0		0		0
	0		0		0		0
	0		0		0		0
	0		0		0		0
	0		0		0		0
	0		0		0		0
	0		0		0		0
	0		0		0		0
	0		0		0		0
	0		0		0		0
	0		0		0		0
	0		0		0		0
	0		0		0		0
	0		0		0		0
	0		0		0		0
	0		0		0		0
	0		0		0		0
	0		0		0		0
	0		0		0		0
	0		0		0		0
	0		0		0		0
	0		0		0		0
	0		0		0		0
	0		0		0		0
	0		0		0		0
	0		0		0		0
	0		0		0		0
	0		0		0		0
	0		0		0		0
	0		0		0		0
	0		0		0		0
	0		0		0		0
	0		0		0		0
	0		0		0		0
	0		0		0		0
	0		0		0		0
	0		0		0		0
	0		0		0		0
	0		0		0		0
	0		0		0		0
	0		0		0		0
	0		0		0		0
	0		0		0		0
	0		0		0		0
	0		0		0		0
	0		0		0		0
	0		0		0		0
	0		0		0		0
	0		0		0		0
	0		0		0		0
	0		0		0		0
	0		0		0		0
	0		0		0		0
	0		0		0		0
	0		0		0		0
	0		0		0		0
	0		0		0		0
	0		0		0		0
	0		0		0		0
	0		0		0		0
	0		0		0		0
	0		0		0		0
	0		0		0		0
	0		0		0		0
	0		0		0		0
	0		0		0		0
	0		0		0		0
	0		0		0		0
	0		0		0		0
	0		0		0		0
	0		0		0		0
	0		0		0		0
	0		0		0		0
	0		0		0		0
	0		0		0		0
	0		0		0		0
	0		0		0		0
	0		0		0		0
	0		0		0		0
	0		0		0		0
	0		0		0		0
	0		0		0		0
	0		0		0		0
	0		0		0		0
	0		0		0		0
	0		0		0		0
	0		0		0		0
	0		0		0		0
	0		0		0		0
	0		0		0		0
	0		0		0		0
	0		0		0		0
	0		0		0		0
	0		0		0		0
	0		0		0		0
	0		0		0		0
	0		0		0		0
	0		0		0		0
	0		0		0		0
	0		0		0		0
	0		0		0		0
	0		0		0		0
	0		0		0		0
	0		0		0		0
	0		0		0		0
	0		0		0		0
	0		0		0		0
	0		0		0		0
	0		0		0		0
	0		0		0		0
	0		0		0		0
	0		0		0		0
	0		0		0		0
	0		0		0		0
	0		0		0		0
	0		0		0		0
	0		0		0		0
	0		0		0		0
	0		0		0		0
	0		0		0		0
	0		0		0		0
	0		0		0		0
	0		0		0		0
	0		0		0		0
	0		0		0		0
	0		0		0		0
	0		0		0		0
	0		0		0		0
	0		0		0		0
	0		0		0		0
	0		0		0		0
	0		0		0		0
	0		0		0		0
	0		0		0		0
	0		0		0		0
	0		0		0		0
	0		0		0		0
	0		0		0		0
	0		0		0		0
	0		0		0		0
	0		0		0		0
	0		0		0		0
	0		0		0		0
	0		0		0		0
	0		0		0		0
	0		0		0		0
	0		0		0		0
	0		0		0		0
	0		0		0		0
	0		0		0		0
	0		0		0		0
	0		0		0		0
	0		0		0		0
	0		0		0		0
	0		0		0		0
	0		0		0		0
	0		0		0		0
	0		0		0		0
	0		0		0		0
	0		0		0		0
	0		0		0		0
	0		0		0		0
	0		0		0		0
	0		0		0		0
	0		0		0		0
	0		0		0		0
	0		0		0		0
	0		0		0		0
	0		0		0		0
	0		0		0		0
	0		0		0		0
	0		0		0		0
	0		0		0		0
	0		0		0		0
	0		0		0		0
	0		0		0		0
	0		0		0		0
	0		0		0		0
	0		0		0		0
	0		0		0		0
	0		0		0		0
	0		0		0		0
	0		0		0		0
	0		0		0		0
	0		0		0		0
	0		0		0		0
	0		0		0		0
	0		0		0		0
	0		0		0		0
	0		0		0		0
	0		0		0		0
	0		0		0		0
	0		0		0		0
	0		0		0		0
	0		0		0		0
	0		0		0		0
	0		0		0		0
	0		0		0		0
	0		0		0		0
	0		0		0		0
	0		0		0		0
	0		0		0		0
	0		0		0		0
	0		0		0		0
	0		0		0		0
	0		0		0		0
	0		0		0		0
	0		0		0		0
	0		0		0		0
	0		0		0		0
	0		0		0		0
	0		0		0		0
	0		0		0		0
	0		0		0		0
	0		0		0		0
	0		0		0		0
	0		0		0		0
	0		0		0		0
	0		0		0		0
	0		0		0		0
	0		0		0		0
	0		0		0		0
	0		0		0		0
	0		0		0		0
	0		0		0		0
	0		0		0		0
	0		0		0		0
	0		0		0		0
	0		0		0		0
	0		0		0		0
	0		0		0		0
	0		0		0		0
	0		0		0		1
	0		0		0		1
	0		0		0		1
	0		0		0		1
	0		0		0		1
	0		0		0		1
	0		0		0		1
	0		0		0		1
	0		0		0		1
	0		0		0		1
	0		0		0		1
	0		0		0		0
	0		0		0		0
	0		0		0		0
	0		0		0		0
	0		0		0		0
	0		0		0		0
	0		0		0		0
	0		0		0		0
	0		0		0		0
	0		0		0		0
	0		0		0		0
	0		0		0		0
	0		0		1		0
	0		0		1		0
	0		0		1		0
	0		0		1		0
	0		0		1		0
	0		0		1		0
	0		0		1		0
	0		0		1		0
	0		0		1		0
	0		0		1		0
	0		0		1		0
	0		0		1		0
	0		0		1		0
	0		0		1		0
	0		0		1		0
	0		0		1		0
	0		0		1		0
	0		0		1		0
	0		0		1		0
	0		0		1		0
	0		0		0		0
	0		0		0		0
	0		0		0		0
	0		0		0		0
	0		0		0		0
	0		0		0		0
	0		0		0		0
	0		0		0		0
	0		0		0		0
	0		0		1		0
	0		0		1		0
	0		0		1		0
	0		0		1		0
	0		0		1		0
	0		0		1		0
	0		0		1		0
	0		0		1		0
	0		0		1		0
	0		0		1		0
	0		0		1		0
	0		0		1		0
	0		0		1		0
	0		0		1		0
	0		0		1		0
	0		0		1		0
	0		0		1		0
	0		0		1		0
	0		0		1		0
	0		0		1		0
	0		0		1		0
	0		0		1		0
	0		0		1		0
	0		0		1		0
	0		0		1		0
	0		1		1		0
	0		1		1		0
	0		1		1		0
	0		1		1		0
	0		1		1		0
	0		1		1		0
	0		1		1		0
	0		1		1		0
	0		1		1		0
	0		1		1		0
	0		1		1		0
	0		1		1		0
	1		1		1		0
[truncated: 3,527 more rows]

## Sheet: panel j
				top 20 cells with most events
[truncated: 40,879 more rows]
[truncated: 2 more columns]

[truncated: 6 more sheets: panel k, panel l, panel m, panel n, panel o, panel p]
