# Supplementary material for: Entorhinal cortex directs learning-related changes in CA1 representations
Source: Nature. 2022 Nov 2;611(7936):554–62. doi: 10.1038/s41586-022-05378-6 (PMC9668747; doi:10.1038/s41586-022-05378-6)
Supplement: Supplementary file 16 — Source Data Extended Data Fig. 8 [file 41586_2022_5378_MOESM16_ESM.xlsx]

## Sheet: panel b
	chains
laps	1	1	1	1	1	1	1	1	1	1	1	1	1	1	0.999023	1	1	1	1	1	1	0.997745	1	1	1	1	1	1	1	1	1	0.980254	1	1	1	1	1	1	1	1	1	1	1	1	1	1	1	1	1
	0.988255	0.968304	0.993157	0.963845	0.969784	0.963124	0.961964	0.993206	0.977419	1	0.999349	0.991658	0.98801	0.988266	0.992188	0.988664	0.95092	0.998264	0.971429	0.971631	0.96165	0.959414	0.983478	0.982307	0.865979	1	0.999399	0.998698	0.961326	0.986721	0.984264	0.911142	0.991416	0.952738	0.945129	0.976251	0.988696	1	0.91832	0.989045	0.987311	0.941053	0.974888	0.980538	0.965229	0.994958	0.973991	0.935948	1
	0.941275	0.912837	0.973607	0.895062	0.910791	0.909978	0.894882	0.974676	0.939785	0.998438	0.994792	0.963504	0.971223	0.942634	0.97168	0.948178	0.880368	0.985243	0.916109	0.937183	0.901592	0.872604	0.950433	0.945609	0.689433	1	0.995192	0.988281	0.917127	0.94382	0.956727	0.844852	0.991416	0.885971	0.864365	0.946565	0.956522	0.999349	0.822637	0.956182	0.961934	0.869474	0.942601	0.941613	0.91114	0.985994	0.93722	0.845752	1
	0.85906	0.857369	0.946237	0.808642	0.838849	0.86551	0.820885	0.95244	0.895699	0.989062	0.980469	0.911366	0.948042	0.842242	0.9375	0.873684	0.823108	0.942708	0.852888	0.914894	0.855282	0.754228	0.905586	0.899083	0.560567	1	0.982572	0.950521	0.892265	0.877426	0.92919	0.833568	0.998927	0.828207	0.795931	0.92112	0.90087	0.994792	0.766628	0.899844	0.928097	0.825263	0.911211	0.888786	0.862202	0.962465	0.899552	0.763399	1
	0.766219	0.815637	0.941675	0.686655	0.757794	0.838756	0.731213	0.926498	0.85233	0.957292	0.930556	0.837678	0.875033	0.650152	0.894531	0.746019	0.791411	0.813657	0.811753	0.888889	0.84274	0.628335	0.830842	0.835299	0.452749	0.999349	0.944712	0.807292	0.888889	0.789922	0.910569	0.848143	0.967811	0.787697	0.768598	0.845349	0.784348	0.972656	0.748347	0.802295	0.882578	0.809825	0.834679	0.805066	0.821206	0.8676	0.846039	0.663181	0.998958
	0.765101	0.787639	0.97263	0.597002	0.686331	0.831887	0.650069	0.89685	0.849462	0.945312	0.85612	0.80292	0.768185	0.522816	0.875977	0.652632	0.785276	0.673611	0.829787	0.850051	0.816208	0.579481	0.756098	0.758847	0.328608	0.992188	0.888221	0.63151	0.904236	0.720123	0.906373	0.811001	0.883047	0.783946	0.781134	0.713316	0.657391	0.953125	0.746791	0.71518	0.855589	0.808421	0.748879	0.732159	0.772054	0.761345	0.803587	0.54902	0.986719
	0.812081	0.752773	0.985337	0.57231	0.61295	0.82321	0.60166	0.883261	0.862366	0.967188	0.791667	0.800834	0.693845	0.501956	0.874023	0.62996	0.786299	0.594618	0.854711	0.828774	0.75615	0.577227	0.712038	0.684797	0.229381	0.97168	0.829327	0.548177	0.921731	0.68335	0.906373	0.763047	0.793991	0.788447	0.787916	0.631891	0.594783	0.951823	0.746791	0.693271	0.849547	0.808421	0.735426	0.692308	0.708306	0.723249	0.778475	0.456209	0.947656
	0.845638	0.697306	0.970675	0.566138	0.532374	0.791757	0.57538	0.888203	0.854839	0.989062	0.726562	0.800834	0.63789	0.490222	0.865234	0.62915	0.792434	0.526042	0.854711	0.821682	0.694645	0.577227	0.683714	0.610747	0.148196	0.9375	0.765625	0.501302	0.929098	0.6619	0.906373	0.732017	0.694206	0.772693	0.789149	0.618321	0.566087	0.932292	0.746791	0.726135	0.83565	0.808421	0.765919	0.653383	0.632325	0.70084	0.746188	0.383007	0.870313
	0.857383	0.619651	0.930596	0.571429	0.471942	0.723427	0.570539	0.904262	0.817204	0.996875	0.666667	0.800834	0.597922	0.464146	0.831055	0.645344	0.806748	0.477431	0.829179	0.813577	0.654848	0.579481	0.678993	0.550459	0.0850515	0.902344	0.719952	0.463542	0.916206	0.653728	0.905586	0.715092	0.604077	0.735934	0.788533	0.671756	0.563478	0.863281	0.746791	0.802817	0.792749	0.809474	0.800897	0.620019	0.559562	0.672829	0.714798	0.347712	0.766406
	0.860738	0.530903	0.874878	0.589947	0.431655	0.623644	0.560858	0.912909	0.765591	0.9875	0.607422	0.800834	0.563549	0.42764	0.755859	0.674494	0.821063	0.460069	0.8	0.791287	0.628799	0.595265	0.693942	0.5	0.0373711	0.875	0.702524	0.416667	0.890424	0.646578	0.900079	0.703808	0.536481	0.698425	0.784834	0.740458	0.575652	0.75	0.746791	0.887324	0.712387	0.817895	0.793722	0.599629	0.500966	0.634174	0.695964	0.346405	0.6625
	0.872483	0.458003	0.813294	0.620811	0.4	0.516269	0.531812	0.903644	0.729032	0.954687	0.547526	0.800834	0.534772	0.409387	0.65332	0.707692	0.821063	0.477431	0.783587	0.755826	0.60275	0.642616	0.716758	0.453473	0.0103093	0.84668	0.705529	0.371094	0.871087	0.631256	0.884343	0.713681	0.490343	0.672918	0.776202	0.776081	0.593913	0.636719	0.746791	0.943662	0.61571	0.847368	0.730045	0.586654	0.462975	0.59888	0.687892	0.372549	0.580469
	0.90604	0.419176	0.751711	0.651675	0.378417	0.418655	0.507607	0.882026	0.727957	0.898438	0.501953	0.799791	0.518785	0.42764	0.564453	0.735223	0.805726	0.525174	0.778723	0.714286	0.581766	0.721533	0.737215	0.421363	0.00128866	0.804688	0.713341	0.34375	0.864641	0.609806	0.861526	0.763047	0.465665	0.651163	0.766338	0.776081	0.612174	0.56901	0.744457	0.954617	0.539577	0.905263	0.63139	0.566265	0.441082	0.587115	0.674439	0.416993	0.529688
	0.96868	0.406762	0.677094	0.672546	0.369305	0.313087	0.542185	0.837142	0.775627	0.8	0.499566	0.78554	0.528111	0.475445	0.511068	0.736302	0.769598	0.608218	0.774873	0.663965	0.579354	0.826757	0.752688	0.435998	0.00687285	0.728516	0.708734	0.335069	0.846532	0.576779	0.84343	0.853785	0.453505	0.611653	0.748048	0.754877	0.63942	0.576823	0.693893	0.914971	0.505942	0.980351	0.505232	0.519617	0.418974	0.610644	0.603886	0.442702	0.501562
	0.985459	0.406234	0.645813	0.676661	0.369305	0.29718	0.586906	0.795553	0.804301	0.734375	0.525174	0.770942	0.549427	0.493698	0.501302	0.71363	0.73756	0.644676	0.765957	0.638973	0.580318	0.876362	0.76213	0.462647	0.0257732	0.695964	0.700321	0.340278	0.825046	0.550221	0.840283	0.887635	0.44206	0.591648	0.725031	0.726604	0.654493	0.614583	0.613769	0.868023	0.50433	0.980351	0.470553	0.502935	0.405666	0.621102	0.544694	0.406972	0.493229
	0.963087	0.412837	0.625611	0.677249	0.379856	0.389371	0.646611	0.715874	0.824731	0.645312	0.582031	0.746611	0.590727	0.500652	0.500977	0.673684	0.684049	0.665799	0.737994	0.612969	0.570912	0.937993	0.789142	0.492136	0.0824742	0.695312	0.683293	0.371094	0.793738	0.492339	0.845004	0.891396	0.419528	0.582146	0.684957	0.651399	0.666957	0.684245	0.450408	0.746479	0.497885	0.905263	0.498655	0.528267	0.389569	0.613445	0.480717	0.290196	0.495313
	0.917785	0.435024	0.617791	0.677249	0.410072	0.524946	0.647994	0.66399	0.825806	0.610937	0.613281	0.710115	0.607514	0.500652	0.509766	0.673684	0.662577	0.666667	0.708207	0.613982	0.560781	0.977452	0.814319	0.482962	0.127577	0.723633	0.656851	0.416667	0.791897	0.429009	0.861526	0.861777	0.414163	0.591148	0.685573	0.592027	0.667826	0.71224	0.385064	0.624413	0.480967	0.848421	0.541704	0.587581	0.388925	0.606162	0.486996	0.226144	0.522656
	0.847315	0.479398	0.597263	0.678131	0.460432	0.651844	0.620332	0.625077	0.826882	0.589063	0.617839	0.629823	0.61231	0.500652	0.544922	0.672875	0.655419	0.665799	0.669909	0.635258	0.55644	1	0.813533	0.456094	0.154639	0.75	0.611178	0.46224	0.798343	0.357508	0.884343	0.811001	0.420601	0.5979	0.710851	0.556404	0.666957	0.720703	0.385064	0.538341	0.469486	0.826316	0.565919	0.645968	0.394076	0.614006	0.516592	0.216993	0.560156
	0.761745	0.534865	0.56305	0.684303	0.510791	0.736443	0.596127	0.598518	0.834409	0.554688	0.582031	0.52659	0.606715	0.500652	0.626953	0.643725	0.654397	0.66059	0.623708	0.669706	0.555716	1	0.763965	0.418742	0.166237	0.776367	0.560096	0.489583	0.791897	0.307457	0.900865	0.751763	0.443133	0.593398	0.740444	0.543681	0.66087	0.721354	0.416569	0.524257	0.469486	0.84	0.573094	0.691381	0.39472	0.629132	0.548879	0.253595	0.582031
	0.681208	0.578447	0.528837	0.702822	0.541007	0.76898	0.606501	0.584311	0.856989	0.501562	0.517578	0.447341	0.584333	0.500652	0.75	0.592713	0.654397	0.648438	0.584195	0.703141	0.555716	0.977452	0.671125	0.378113	0.185567	0.804688	0.522236	0.498698	0.766114	0.299285	0.911094	0.692525	0.480687	0.593398	0.757707	0.536048	0.643478	0.716146	0.448075	0.544601	0.482175	0.874737	0.573991	0.735867	0.39472	0.635854	0.574888	0.30719	0.575781
	0.60906	0.595087	0.508309	0.733686	0.551079	0.763557	0.645228	0.578752	0.892473	0.45625	0.454427	0.410845	0.539568	0.500652	0.87207	0.548988	0.654397	0.636285	0.566565	0.710233	0.554993	0.935738	0.572777	0.341415	0.239691	0.818359	0.501202	0.5	0.741252	0.319714	0.922895	0.633286	0.517167	0.624906	0.762639	0.518236	0.618261	0.693359	0.480747	0.530516	0.506344	0.904211	0.573991	0.776645	0.413393	0.62409	0.605381	0.360784	0.55
	0.536913	0.584786	0.500489	0.763668	0.552518	0.755965	0.682573	0.566399	0.915054	0.445312	0.408203	0.40146	0.482814	0.500652	0.947266	0.531984	0.655419	0.636285	0.561702	0.66768	0.549928	0.880496	0.511408	0.317824	0.329897	0.804688	0.487981	0.498698	0.740331	0.332993	0.934697	0.582511	0.532189	0.683421	0.766954	0.48855	0.6	0.647786	0.522754	0.453834	0.531722	0.903158	0.573991	0.78962	0.457824	0.593277	0.652018	0.406536	0.524219
	0.501119	0.570523	0.496579	0.767784	0.552518	0.76645	0.690641	0.54931	0.898925	0.45	0.389757	0.400417	0.458833	0.500652	0.948568	0.538192	0.660532	0.64294	0.550355	0.622763	0.541245	0.843292	0.505639	0.317606	0.372852	0.791016	0.484375	0.493056	0.750767	0.32414	0.936271	0.569817	0.522175	0.707177	0.771476	0.473848	0.597681	0.621094	0.542201	0.399583	0.533736	0.882105	0.573991	0.777263	0.481648	0.573669	0.681016	0.413943	0.523438
	0.464765	0.557845	0.493646	0.776014	0.552518	0.772234	0.701936	0.535516	0.892473	0.454688	0.371094	0.399374	0.432454	0.500652	0.959961	0.540891	0.663599	0.648438	0.543465	0.582573	0.534732	0.80947	0.494099	0.313893	0.420103	0.777344	0.479567	0.489583	0.759669	0.319714	0.939418	0.552891	0.517167	0.735184	0.775586	0.458015	0.593913	0.59375	0.563594	0.345853	0.540181	0.866316	0.573991	0.769231	0.507405	0.554062	0.709417	0.427451	0.517969
	0.394295	0.529319	0.480938	0.763668	0.552518	0.802603	0.706777	0.497221	0.823656	0.442187	0.333333	0.392075	0.393285	0.499348	0.919922	0.557085	0.692229	0.66059	0.500912	0.491388	0.509407	0.722661	0.491739	0.326999	0.475515	0.756836	0.483173	0.46224	0.771639	0.299285	0.938631	0.544429	0.480687	0.76069	0.780518	0.434266	0.589565	0.556641	0.588098	0.258216	0.523263	0.808421	0.573991	0.738647	0.533806	0.522129	0.7713	0.418301	0.539844
	0.323826	0.507132	0.474096	0.733686	0.552518	0.824295	0.702628	0.47622	0.741935	0.3875	0.296875	0.37122	0.358913	0.490222	0.837891	0.551417	0.749489	0.664931	0.449848	0.427558	0.484081	0.642616	0.473643	0.349934	0.501289	0.744141	0.5	0.416667	0.759669	0.307457	0.933124	0.554302	0.444206	0.767442	0.775586	0.411366	0.587826	0.546224	0.596266	0.212833	0.49426	0.748421	0.573094	0.719184	0.529942	0.502521	0.838565	0.410458	0.576563
	0.263423	0.485737	0.494624	0.702822	0.552518	0.831887	0.688105	0.48425	0.674194	0.310937	0.269531	0.342023	0.330136	0.462842	0.722656	0.511741	0.821063	0.659722	0.412158	0.399189	0.468162	0.596392	0.43037	0.376802	0.521907	0.729492	0.516226	0.373698	0.740331	0.357508	0.91188	0.592384	0.429185	0.766692	0.767571	0.386768	0.606087	0.541667	0.597433	0.189358	0.473112	0.696842	0.566816	0.712697	0.512556	0.484594	0.889686	0.439216	0.599219
	0.228188	0.462758	0.542522	0.683421	0.553957	0.832972	0.6639	0.510192	0.621505	0.246875	0.255208	0.328467	0.31255	0.41721	0.599609	0.460729	0.877301	0.641493	0.394529	0.397163	0.458032	0.588501	0.375295	0.399738	0.541237	0.71582	0.516226	0.364583	0.741252	0.427988	0.873328	0.661495	0.444206	0.756939	0.768187	0.374894	0.643478	0.516927	0.597433	0.15493	0.465257	0.651579	0.547982	0.710843	0.499678	0.452661	0.884305	0.503268	0.59375
	0.216443	0.451664	0.59042	0.671076	0.564029	0.834056	0.639696	0.534898	0.580645	0.2125	0.250651	0.351408	0.301359	0.371578	0.508789	0.42834	0.898773	0.610243	0.390274	0.410334	0.442113	0.609921	0.331235	0.408912	0.551546	0.71582	0.499399	0.407552	0.765193	0.485189	0.840283	0.730607	0.480687	0.730683	0.779901	0.387617	0.672174	0.471354	0.597433	0.100156	0.463444	0.608421	0.516592	0.703429	0.494527	0.397759	0.820628	0.575163	0.577344
	0.218121	0.462758	0.616813	0.652557	0.594245	0.840564	0.625864	0.549104	0.550538	0.203125	0.25	0.409802	0.284572	0.345502	0.467773	0.422672	0.884458	0.573785	0.393921	0.423506	0.416787	0.648253	0.309205	0.400393	0.569588	0.729492	0.478966	0.479167	0.782689	0.51379	0.835563	0.761636	0.520386	0.693923	0.792232	0.417303	0.672174	0.421875	0.597433	0.0453834	0.459215	0.58	0.485202	0.677479	0.488731	0.327171	0.747085	0.630065	0.572656
	0.241611	0.485737	0.623656	0.627866	0.644604	0.855748	0.625864	0.557752	0.519355	0.2125	0.250651	0.489051	0.26299	0.345502	0.453125	0.438057	0.842536	0.537326	0.406687	0.417427	0.391462	0.67982	0.302911	0.382045	0.622423	0.743164	0.466346	0.515625	0.755985	0.521961	0.856019	0.761636	0.556867	0.668417	0.7873	0.452078	0.647826	0.380859	0.597433	0.0140845	0.445921	0.594737	0.466368	0.625579	0.470702	0.264426	0.704933	0.658824	0.577344
	0.312081	0.507132	0.617791	0.61552	0.696403	0.870933	0.639696	0.570723	0.473118	0.245312	0.255859	0.5683	0.256595	0.371578	0.438477	0.464777	0.785276	0.501736	0.427356	0.389058	0.37699	0.67982	0.302124	0.368283	0.695876	0.748047	0.462139	0.479167	0.672192	0.522983	0.876475	0.77292	0.601931	0.668417	0.753391	0.487701	0.613043	0.352865	0.597433	0.0140845	0.420544	0.669474	0.46009	0.560704	0.433999	0.228571	0.697758	0.669281	0.571875
	0.427852	0.529319	0.596285	0.627866	0.736691	0.870933	0.6639	0.586782	0.412903	0.3	0.274089	0.619395	0.278977	0.418514	0.431641	0.481781	0.728016	0.476562	0.443769	0.359676	0.37699	0.648253	0.302911	0.363041	0.739691	0.741211	0.460938	0.40625	0.55709	0.522983	0.870968	0.813822	0.654506	0.689422	0.701603	0.518236	0.581739	0.338542	0.597433	0.0453834	0.386707	0.785263	0.46009	0.508804	0.384417	0.216807	0.713901	0.679739	0.549219
	0.543624	0.571051	0.532421	0.659612	0.810552	0.848156	0.693868	0.566605	0.331183	0.36875	0.329861	0.590893	0.318145	0.500652	0.478516	0.432928	0.675528	0.490162	0.426342	0.341776	0.404727	0.599775	0.31786	0.34076	0.713058	0.684245	0.449519	0.340278	0.425414	0.522983	0.80514	0.866008	0.678112	0.736184	0.649404	0.538309	0.565797	0.334201	0.603656	0.126239	0.341188	0.918597	0.478326	0.480074	0.315518	0.215126	0.743199	0.731155	0.515625
	0.533557	0.603011	0.475073	0.667548	0.909353	0.82538	0.701936	0.496603	0.275269	0.398438	0.373698	0.497393	0.323741	0.58279	0.554688	0.334413	0.654397	0.529514	0.390881	0.317123	0.442113	0.578354	0.351692	0.298165	0.670103	0.59082	0.423077	0.295573	0.361878	0.524004	0.734068	0.849083	0.648069	0.784696	0.627004	0.542833	0.58087	0.339193	0.630105	0.187793	0.314804	0.946316	0.531839	0.47544	0.266581	0.214566	0.739013	0.798693	0.502344
	0.478188	0.613312	0.475073	0.637566	0.959712	0.801518	0.688105	0.453984	0.245161	0.4	0.369141	0.438999	0.318945	0.628422	0.595703	0.272065	0.647239	0.542535	0.394529	0.288754	0.456585	0.577227	0.373721	0.271298	0.661082	0.536133	0.402043	0.25	0.353591	0.532176	0.712038	0.771509	0.625537	0.820705	0.61344	0.543681	0.605217	0.357422	0.662777	0.198748	0.314804	0.889474	0.608072	0.481001	0.253703	0.210644	0.713901	0.826144	0.5125
	0.442953	0.625198	0.508309	0.569665	0.969784	0.764642	0.6639	0.445337	0.206452	0.4	0.351562	0.409802	0.330935	0.645372	0.617188	0.233198	0.632924	0.534722	0.428571	0.275583	0.456585	0.577227	0.373721	0.258847	0.659794	0.509766	0.389423	0.204427	0.347145	0.560776	0.705743	0.672779	0.610515	0.858215	0.591245	0.549618	0.617391	0.39388	0.679113	0.200313	0.326888	0.816842	0.713901	0.493976	0.25821	0.198319	0.695964	0.835294	0.545313
	0.432886	0.636292	0.55523	0.479718	0.94964	0.734273	0.639696	0.45769	0.168817	0.4	0.337891	0.40146	0.358913	0.619296	0.625	0.220243	0.618609	0.511285	0.466261	0.289767	0.442113	0.577227	0.351692	0.268021	0.659794	0.508789	0.385216	0.177083	0.335175	0.618999	0.704957	0.593794	0.58691	0.883721	0.564735	0.568278	0.604348	0.439453	0.662777	0.200313	0.348036	0.758947	0.826906	0.506951	0.28461	0.17479	0.689686	0.835294	0.6
	0.442953	0.636292	0.588465	0.417989	0.919424	0.735358	0.625173	0.468808	0.146237	0.4	0.328776	0.400417	0.392486	0.556714	0.632812	0.231579	0.618609	0.474826	0.482675	0.324215	0.417511	0.577227	0.324941	0.309305	0.659794	0.529297	0.384615	0.167969	0.328729	0.696629	0.704957	0.554302	0.548283	0.883721	0.534525	0.603902	0.573913	0.47526	0.630105	0.200313	0.369184	0.735789	0.90852	0.506951	0.330328	0.143417	0.688789	0.824837	0.655469
	0.478188	0.625991	0.589443	0.431217	0.879137	0.772234	0.620332	0.468808	0.13871	0.4	0.314453	0.40146	0.426059	0.491525	0.654297	0.259919	0.632924	0.426215	0.479635	0.359676	0.397974	0.577227	0.308419	0.3827	0.659794	0.570312	0.384615	0.167969	0.348066	0.768131	0.704957	0.543018	0.504292	0.857464	0.495068	0.651399	0.538261	0.488932	0.605601	0.200313	0.381873	0.749474	0.932735	0.493976	0.379266	0.112045	0.689686	0.788235	0.69375
	0.536913	0.620444	0.562072	0.516755	0.818705	0.824295	0.618949	0.456455	0.137634	0.4	0.291016	0.408759	0.459632	0.45502	0.694336	0.293927	0.647239	0.378472	0.47538	0.381966	0.403039	0.577227	0.302911	0.465269	0.659794	0.625	0.384615	0.177083	0.393186	0.811032	0.70417	0.541608	0.465665	0.815454	0.446363	0.698049	0.501739	0.480469	0.589265	0.200313	0.386103	0.778947	0.903139	0.481001	0.415325	0.0885154	0.695964	0.71634	0.719531
	0.595638	0.631537	0.529814	0.626102	0.746763	0.861171	0.614108	0.436072	0.137634	0.398438	0.264323	0.430657	0.488409	0.436767	0.742188	0.327126	0.653374	0.353299	0.479635	0.39615	0.438495	0.577227	0.301338	0.529489	0.659794	0.679688	0.384615	0.205729	0.438306	0.819203	0.698662	0.541608	0.437768	0.768942	0.395191	0.727735	0.469565	0.457682	0.563594	0.200313	0.386707	0.8	0.842152	0.47544	0.433355	0.0761905	0.714798	0.633987	0.7375
	0.630872	0.652932	0.516129	0.71164	0.686331	0.861171	0.599585	0.423101	0.137634	0.3875	0.241536	0.467153	0.505196	0.409387	0.776367	0.356275	0.654397	0.360243	0.483283	0.417427	0.487699	0.576099	0.296617	0.565531	0.659794	0.720703	0.384615	0.260417	0.463168	0.806946	0.681353	0.541608	0.428112	0.724681	0.347719	0.728584	0.445217	0.430339	0.522754	0.200313	0.386103	0.807368	0.778475	0.473587	0.434643	0.0728291	0.746188	0.588235	0.732031
	0.642617	0.662441	0.529814	0.753086	0.644604	0.824295	0.57538	0.436072	0.137634	0.35625	0.227865	0.50365	0.510791	0.380704	0.78418	0.374899	0.654397	0.388889	0.470517	0.445795	0.522431	0.568207	0.285602	0.576016	0.658505	0.743164	0.384615	0.334635	0.470534	0.799796	0.648308	0.538787	0.443133	0.68117	0.311961	0.704835	0.42087	0.402995	0.480747	0.200313	0.381873	0.809474	0.733632	0.467099	0.425628	0.0761905	0.777578	0.597386	0.692969
	0.644295	0.640254	0.56305	0.744268	0.602878	0.77115	0.551176	0.474985	0.137634	0.314063	0.227214	0.525547	0.511591	0.382008	0.77832	0.386235	0.654397	0.419271	0.440729	0.45998	0.523155	0.54566	0.274587	0.562254	0.649485	0.756836	0.384615	0.416667	0.471455	0.815117	0.604249	0.519041	0.472103	0.622656	0.294698	0.677693	0.389565	0.375651	0.446908	0.200313	0.36858	0.815789	0.702242	0.447637	0.416613	0.0879552	0.796413	0.63268	0.638281
	0.642617	0.584786	0.597263	0.688713	0.543885	0.725597	0.535961	0.517603	0.136559	0.303125	0.236328	0.531804	0.511591	0.418514	0.78418	0.408907	0.653374	0.4375	0.410942	0.445795	0.493488	0.514092	0.274587	0.526212	0.622423	0.777344	0.384615	0.498698	0.471455	0.848825	0.560189	0.461213	0.487124	0.534134	0.290382	0.671756	0.35913	0.352214	0.407235	0.200313	0.343202	0.830526	0.664574	0.415199	0.411462	0.107563	0.802691	0.658824	0.589844
	0.630872	0.514263	0.617791	0.61552	0.482014	0.694143	0.526279	0.542928	0.129032	0.357812	0.245443	0.524505	0.511591	0.462842	0.805664	0.450202	0.646217	0.443576	0.393921	0.417427	0.458032	0.498309	0.285602	0.480341	0.57732	0.804688	0.384615	0.572917	0.474217	0.877426	0.528718	0.372355	0.472103	0.433608	0.289149	0.701442	0.34087	0.339844	0.350058	0.198748	0.309366	0.844211	0.626009	0.382762	0.401803	0.128291	0.803587	0.669281	0.551562
	0.595638	0.458796	0.624633	0.566138	0.453237	0.663774	0.511065	0.546634	0.106452	0.45625	0.249349	0.494265	0.511591	0.490222	0.818359	0.493927	0.624744	0.445312	0.384802	0.397163	0.438495	0.512965	0.296617	0.442988	0.532216	0.818359	0.384615	0.627604	0.493554	0.878447	0.522423	0.303244	0.44206	0.365341	0.289149	0.75827	0.334783	0.344401	0.302217	0.187793	0.275529	0.837895	0.61435	0.364226	0.374759	0.147899	0.803587	0.679739	0.522656
	0.536913	0.440571	0.625611	0.553792	0.471942	0.624729	0.48686	0.530574	0.0688172	0.542188	0.25	0.428571	0.511591	0.499348	0.803711	0.521457	0.588957	0.451389	0.371429	0.390071	0.43343	0.53664	0.300551	0.420052	0.506443	0.804688	0.384014	0.65625	0.550645	0.855976	0.549174	0.291961	0.420601	0.350338	0.289149	0.805768	0.333913	0.370443	0.310385	0.15493	0.250151	0.807368	0.639462	0.364226	0.329684	0.17535	0.802691	0.70719	0.505469
	0.478188	0.452456	0.625611	0.558201	0.513669	0.587852	0.462656	0.495368	0.0311828	0.585938	0.25	0.333681	0.511591	0.500652	0.768555	0.523077	0.55317	0.469618	0.350152	0.389058	0.432706	0.535513	0.29583	0.401048	0.506443	0.777344	0.379808	0.666667	0.640884	0.835546	0.597954	0.311707	0.415236	0.369842	0.284834	0.805768	0.333913	0.410807	0.38273	0.100156	0.237462	0.769474	0.685202	0.382762	0.28461	0.215126	0.796413	0.751634	0.494531
	0.442953	0.467512	0.626588	0.555556	0.552518	0.572668	0.448133	0.447807	0.00967742	0.596875	0.25	0.23879	0.51239	0.500652	0.72168	0.502024	0.531697	0.5	0.328875	0.389058	0.437048	0.502818	0.279308	0.378113	0.530928	0.758789	0.367188	0.677083	0.718232	0.829418	0.637293	0.308886	0.429185	0.39985	0.274969	0.75827	0.333913	0.438151	0.471412	0.0453834	0.237462	0.733684	0.73991	0.415199	0.257566	0.254342	0.778475	0.788235	0.477344
	0.432886	0.473059	0.633431	0.531746	0.592806	0.587852	0.443292	0.399629	0.0107527	0.5875	0.25	0.173097	0.517986	0.500652	0.660156	0.48583	0.523517	0.530382	0.316717	0.389058	0.448625	0.456595	0.252557	0.359764	0.56701	0.757812	0.346154	0.704427	0.743094	0.829418	0.648308	0.270804	0.473176	0.431358	0.258323	0.700594	0.333043	0.429036	0.519253	0.0125196	0.249547	0.688421	0.808072	0.447637	0.248551	0.277871	0.752466	0.788235	0.45
	0.432886	0.473059	0.633431	0.531746	0.592806	0.587852	0.443292	0.399629	0.0107527	0.5875	0.25	0.173097	0.517986	0.500652	0.660156	0.48583	0.523517	0.530382	0.316717	0.389058	0.448625	0.456595	0.252557	0.359764	0.56701	0.757812	0.346154	0.704427	0.743094	0.829418	0.648308	0.270804	0.473176	0.431358	0.258323	0.700594	0.333043	0.429036	0.519253	0.0125196	0.249547	0.688421	0.808072	0.447637	0.248551	0.277871	0.752466	0.788235	0.45
	0.441275	0.478605	0.653959	0.482363	0.644604	0.624729	0.4426	0.355775	0.0408602	0.554688	0.25	0.142857	0.534772	0.500652	0.59082	0.509312	0.515337	0.547743	0.316717	0.389058	0.463821	0.408117	0.230527	0.359764	0.585052	0.770508	0.326322	0.75	0.722836	0.835546	0.648308	0.232722	0.540773	0.458365	0.232429	0.66497	0.326957	0.392578	0.512252	0.00156495	0.270695	0.630526	0.87713	0.467099	0.247907	0.285714	0.732735	0.751634	0.422656
	0.463087	0.490491	0.688172	0.421517	0.694964	0.66269	0.4426	0.311303	0.109677	0.496875	0.25	0.134515	0.563549	0.500652	0.536133	0.578138	0.492843	0.548611	0.328875	0.389058	0.483357	0.354002	0.228954	0.377457	0.56701	0.78418	0.322115	0.795573	0.680479	0.858018	0.659323	0.232722	0.594421	0.474119	0.201603	0.653096	0.308696	0.358073	0.480747	0	0.293051	0.583158	0.902242	0.47266	0.251771	0.286835	0.719283	0.70719	0.40625
	0.463087	0.490491	0.688172	0.421517	0.694964	0.66269	0.4426	0.311303	0.109677	0.496875	0.25	0.134515	0.563549	0.500652	0.536133	0.578138	0.492843	0.548611	0.328875	0.389058	0.483357	0.354002	0.228954	0.377457	0.56701	0.78418	0.322115	0.795573	0.680479	0.858018	0.659323	0.232722	0.594421	0.474119	0.201603	0.653096	0.308696	0.358073	0.480747	0	0.293051	0.583158	0.902242	0.47266	0.251771	0.286835	0.719283	0.70719	0.40625
	0.474832	0.500792	0.721408	0.379189	0.72518	0.683297	0.4426	0.258802	0.215054	0.420312	0.25	0.133472	0.597122	0.500652	0.509766	0.667206	0.449898	0.537326	0.349544	0.389058	0.508683	0.297632	0.239182	0.395806	0.530928	0.78418	0.342548	0.822917	0.622468	0.893769	0.670338	0.273625	0.610515	0.47937	0.176326	0.650551	0.278261	0.344401	0.45741	0	0.314199	0.563158	0.858296	0.467099	0.260786	0.286275	0.687892	0.679739	0.400781
	0.439597	0.5	0.734115	0.379189	0.736691	0.675705	0.4426	0.198271	0.335484	0.321875	0.249349	0.133472	0.630695	0.500652	0.508789	0.746559	0.393661	0.524306	0.366565	0.388045	0.528944	0.258174	0.22738	0.400393	0.505155	0.770508	0.379207	0.832031	0.55709	0.928498	0.653029	0.331453	0.616953	0.48012	0.162762	0.644614	0.247826	0.352865	0.449242	0.00156495	0.343202	0.555789	0.774888	0.447637	0.2698	0.282353	0.624215	0.670588	0.4
	0.35906	0.484945	0.713587	0.421517	0.746763	0.631236	0.441909	0.141445	0.44086	0.203125	0.244792	0.133472	0.664269	0.500652	0.52832	0.798381	0.343558	0.517361	0.366565	0.380952	0.528944	0.251409	0.173092	0.395806	0.497423	0.756836	0.404447	0.833333	0.505525	0.95097	0.603462	0.392102	0.648069	0.48012	0.158446	0.626802	0.229565	0.375	0.448075	0.0125196	0.381873	0.547368	0.690583	0.415199	0.2698	0.270588	0.548879	0.667974	0.4
	0.35906	0.484945	0.713587	0.421517	0.746763	0.631236	0.441909	0.141445	0.44086	0.203125	0.244792	0.133472	0.664269	0.500652	0.52832	0.798381	0.343558	0.517361	0.366565	0.380952	0.528944	0.251409	0.173092	0.395806	0.497423	0.756836	0.404447	0.833333	0.505525	0.95097	0.603462	0.392102	0.648069	0.48012	0.158446	0.626802	0.229565	0.375	0.448075	0.0125196	0.381873	0.547368	0.690583	0.415199	0.2698	0.270588	0.548879	0.667974	0.4
	0.288591	0.46355	0.659824	0.482363	0.768345	0.555315	0.437068	0.102532	0.510753	0.103125	0.23112	0.133472	0.693046	0.500652	0.5625	0.821053	0.322086	0.505208	0.350152	0.359676	0.507959	0.273957	0.101495	0.396461	0.505155	0.75	0.394832	0.833333	0.479742	0.959142	0.549961	0.461213	0.685622	0.48012	0.159063	0.596268	0.223478	0.397786	0.448075	0.0469484	0.41148	0.555789	0.613453	0.382762	0.261429	0.25098	0.492377	0.658824	0.4
	0.278523	0.457211	0.591398	0.531746	0.798561	0.480477	0.422545	0.0846201	0.548387	0.0703125	0.208333	0.133472	0.709832	0.500652	0.59668	0.821862	0.335378	0.469618	0.333131	0.325228	0.477569	0.313416	0.0597954	0.405636	0.530928	0.742188	0.352764	0.833333	0.471455	0.965271	0.521636	0.543018	0.683476	0.48012	0.167694	0.561493	0.222609	0.411458	0.448075	0.111111	0.41571	0.6	0.543498	0.363299	0.256922	0.231933	0.46009	0.631373	0.4
	0.323826	0.479398	0.535679	0.556437	0.828777	0.442516	0.39834	0.0796788	0.572043	0.103125	0.185547	0.13243	0.714628	0.501956	0.617188	0.805668	0.364008	0.419271	0.328267	0.296859	0.442113	0.358512	0.0708104	0.41481	0.56701	0.720703	0.294471	0.832031	0.464088	0.980592	0.521636	0.630465	0.630901	0.48012	0.193588	0.531807	0.222609	0.416016	0.448075	0.187793	0.403625	0.667368	0.492377	0.356812	0.266581	0.223529	0.434978	0.585621	0.4
	0.323826	0.479398	0.535679	0.556437	0.828777	0.442516	0.39834	0.0796788	0.572043	0.103125	0.185547	0.13243	0.714628	0.501956	0.617188	0.805668	0.364008	0.419271	0.328267	0.296859	0.442113	0.358512	0.0708104	0.41481	0.56701	0.720703	0.294471	0.832031	0.464088	0.980592	0.521636	0.630465	0.630901	0.48012	0.193588	0.531807	0.222609	0.416016	0.448075	0.187793	0.403625	0.667368	0.492377	0.356812	0.266581	0.223529	0.434978	0.585621	0.4
	0.380872	0.512678	0.501466	0.563492	0.858993	0.450108	0.374136	0.0796788	0.588172	0.15625	0.172526	0.12513	0.709832	0.511082	0.624023	0.777328	0.384458	0.383681	0.328267	0.296859	0.396527	0.391206	0.124312	0.418742	0.585052	0.679688	0.23137	0.824219	0.444751	0.994893	0.531078	0.70945	0.556867	0.48012	0.236745	0.513995	0.223478	0.416667	0.448075	0.242567	0.396979	0.731579	0.467265	0.355885	0.288474	0.227451	0.408969	0.539869	0.4
	0.416107	0.528526	0.473118	0.564374	0.889209	0.4859	0.359613	0.0840025	0.588172	0.2	0.172526	0.103233	0.693046	0.537158	0.625	0.748988	0.392638	0.371528	0.314894	0.325228	0.345152	0.391206	0.194335	0.419397	0.56701	0.625	0.171875	0.80599	0.412523	0.993871	0.531078	0.761636	0.48927	0.48012	0.279901	0.51145	0.229565	0.417318	0.448075	0.255086	0.409668	0.77579	0.46009	0.355885	0.311011	0.235294	0.396413	0.512418	0.402344
	0.427852	0.522979	0.437928	0.563492	0.910791	0.522777	0.354772	0.0969734	0.573118	0.24375	0.186198	0.0677789	0.664269	0.573664	0.625	0.731984	0.400818	0.364583	0.285106	0.359676	0.304631	0.359639	0.24941	0.419397	0.530928	0.571289	0.125	0.78776	0.380295	0.979571	0.520063	0.781382	0.434549	0.48012	0.305179	0.512299	0.246957	0.421875	0.448075	0.245696	0.4429	0.791579	0.459193	0.355885	0.324533	0.239776	0.408969	0.503268	0.417969
	0.42953	0.512678	0.403715	0.557319	0.919424	0.537961	0.35408	0.118592	0.558065	0.3	0.213542	0.0406674	0.630695	0.591917	0.625977	0.725506	0.42229	0.351562	0.255319	0.380952	0.28437	0.321308	0.267506	0.419397	0.505155	0.538086	0.0955529	0.78776	0.360958	0.958121	0.509835	0.792666	0.380901	0.47862	0.310111	0.494487	0.271304	0.434896	0.448075	0.256651	0.485801	0.777895	0.460987	0.354958	0.329041	0.248179	0.433184	0.501961	0.461719
	0.427852	0.507924	0.383187	0.538801	0.920863	0.522777	0.353389	0.14021	0.551613	0.35625	0.25	0.0552659	0.597122	0.573664	0.631836	0.719028	0.458078	0.33941	0.238906	0.388045	0.278582	0.297632	0.256491	0.418742	0.496134	0.543945	0.0817308	0.80599	0.354512	0.92952	0.510622	0.822285	0.314378	0.468117	0.302713	0.458015	0.283478	0.453125	0.448075	0.303599	0.523263	0.749474	0.473543	0.348471	0.329041	0.27563	0.444843	0.503268	0.527344
	0.416107	0.506339	0.376344	0.507937	0.920863	0.4859	0.348548	0.153799	0.550538	0.4	0.286458	0.129301	0.563549	0.537158	0.645508	0.702024	0.493865	0.334201	0.234043	0.390071	0.277135	0.290868	0.248623	0.416121	0.496134	0.591797	0.077524	0.824219	0.354512	0.891726	0.526357	0.858956	0.245708	0.437359	0.294081	0.429177	0.271304	0.462891	0.448075	0.367762	0.54864	0.734737	0.512108	0.329008	0.323889	0.323249	0.432287	0.512418	0.582031
	0.380872	0.500792	0.375367	0.477072	0.919424	0.447939	0.334025	0.162446	0.549462	0.44375	0.313802	0.244004	0.534772	0.509778	0.65918	0.672875	0.515337	0.333333	0.233435	0.399189	0.272069	0.297632	0.270653	0.416121	0.503866	0.65918	0.0769231	0.832031	0.360958	0.842697	0.553895	0.858956	0.208154	0.390848	0.294081	0.422392	0.246957	0.457682	0.448075	0.435055	0.561934	0.748421	0.581166	0.296571	0.30586	0.373669	0.401794	0.539869	0.603906
	0.350112	0.491284	0.375367	0.469136	0.913189	0.438178	0.321346	0.170476	0.544803	0.471875	0.319878	0.295447	0.527578	0.500652	0.657552	0.65695	0.518746	0.333333	0.233435	0.419453	0.263386	0.31041	0.300551	0.428135	0.513746	0.685547	0.0773237	0.832465	0.372007	0.813075	0.566483	0.818994	0.215308	0.378095	0.298397	0.421261	0.23942	0.453125	0.448853	0.473657	0.561128	0.758597	0.621226	0.281742	0.286328	0.389542	0.386846	0.563834	0.603125
	0.295302	0.470153	0.375367	0.456202	0.892086	0.421547	0.298294	0.191476	0.529032	0.517708	0.329861	0.377477	0.515854	0.475445	0.651042	0.630499	0.528289	0.333912	0.23384	0.472138	0.243608	0.335964	0.360871	0.462647	0.531787	0.735677	0.0801282	0.833333	0.397176	0.756554	0.583792	0.738129	0.230329	0.368092	0.303329	0.409386	0.227826	0.443576	0.454298	0.548774	0.557905	0.767018	0.690583	0.260735	0.247263	0.415686	0.362332	0.606536	0.602604
	0.257271	0.447966	0.375367	0.452087	0.852758	0.411424	0.279391	0.227301	0.500358	0.538542	0.332899	0.413625	0.511591	0.439809	0.635417	0.620243	0.543967	0.337963	0.236272	0.547112	0.219489	0.357009	0.420666	0.517256	0.551546	0.783203	0.0885417	0.833333	0.42787	0.706844	0.580645	0.664786	0.253219	0.388097	0.300452	0.377156	0.227826	0.429253	0.471412	0.612415	0.550252	0.753684	0.733632	0.260735	0.208199	0.426891	0.349178	0.635294	0.600521
	0.257271	0.441099	0.375367	0.451499	0.804796	0.394794	0.268787	0.282067	0.469534	0.526042	0.332899	0.419882	0.506795	0.401565	0.620443	0.633198	0.571234	0.350694	0.242351	0.61871	0.199711	0.357009	0.455809	0.572739	0.580756	0.841797	0.102163	0.833333	0.453039	0.66871	0.554944	0.661965	0.263948	0.415604	0.286067	0.330223	0.24	0.407552	0.503306	0.644757	0.544209	0.728421	0.742003	0.281742	0.181584	0.429879	0.34559	0.629194	0.6
	0.295302	0.45906	0.376018	0.452087	0.764508	0.365148	0.262333	0.35454	0.455914	0.504167	0.329427	0.430309	0.491873	0.378966	0.61849	0.660729	0.600545	0.374421	0.249645	0.665316	0.189098	0.335964	0.458432	0.612495	0.628866	0.907552	0.113381	0.833333	0.466544	0.633299	0.518752	0.743771	0.258226	0.425106	0.266338	0.290642	0.263768	0.387153	0.542201	0.642671	0.54139	0.715789	0.725859	0.312017	0.17214	0.430626	0.349776	0.580392	0.599479
	0.35123	0.491812	0.38058	0.456202	0.73765	0.329718	0.25219	0.432366	0.469534	0.505208	0.31684	0.460897	0.46203	0.375489	0.638672	0.680702	0.613497	0.403356	0.250456	0.684904	0.185721	0.31041	0.443745	0.63827	0.68299	0.960286	0.113381	0.833333	0.470227	0.585632	0.488854	0.862247	0.246066	0.411103	0.252363	0.274244	0.292754	0.383681	0.573318	0.623891	0.537764	0.729123	0.701345	0.337349	0.178579	0.433987	0.367115	0.501961	0.595833
	0.42953	0.528526	0.403715	0.477072	0.706475	0.295011	0.226833	0.525015	0.519355	0.55625	0.273438	0.518248	0.403677	0.36897	0.702148	0.666397	0.586912	0.4375	0.228571	0.684904	0.185239	0.289741	0.436664	0.675623	0.721649	0.991211	0.09375	0.832031	0.463168	0.487232	0.464988	0.990127	0.245708	0.368342	0.255857	0.277354	0.326957	0.417318	0.586931	0.602504	0.519033	0.776842	0.663677	0.354958	0.211204	0.454902	0.427803	0.383007	0.577344
	0.47651	0.522979	0.437928	0.507055	0.684892	0.31128	0.217151	0.547251	0.541936	0.5875	0.233073	0.531804	0.380496	0.323338	0.743164	0.62834	0.54499	0.444444	0.198784	0.670719	0.185239	0.288613	0.464201	0.708388	0.694588	0.978516	0.0817308	0.821615	0.437385	0.431052	0.446892	0.991537	0.283262	0.337584	0.281134	0.264631	0.333043	0.453125	0.564761	0.600939	0.485196	0.791579	0.63139	0.356812	0.247263	0.494118	0.490583	0.347712	0.55
	0.535235	0.512678	0.472141	0.531746	0.67482	0.356833	0.226141	0.552193	0.548387	0.598437	0.215495	0.533889	0.364508	0.259452	0.776367	0.59919	0.502045	0.451389	0.17386	0.66464	0.185239	0.289741	0.486231	0.735256	0.671392	0.958008	0.078125	0.783854	0.38582	0.409602	0.418568	0.981664	0.335837	0.316579	0.31566	0.240882	0.333913	0.479818	0.532089	0.599374	0.4429	0.776842	0.601794	0.363299	0.283323	0.541176	0.541704	0.346405	0.522656
	0.583893	0.507924	0.491691	0.531746	0.664748	0.425163	0.240664	0.548487	0.541936	0.6	0.238932	0.533889	0.335731	0.205997	0.8125	0.587045	0.4591	0.46875	0.160486	0.687943	0.185239	0.299887	0.480724	0.749672	0.671392	0.9375	0.0817308	0.701823	0.321363	0.42288	0.38631	0.992948	0.380901	0.324831	0.350185	0.223919	0.333913	0.489583	0.515753	0.588419	0.409063	0.74	0.596413	0.382762	0.311011	0.572549	0.573094	0.372549	0.50625
	0.595638	0.506339	0.491691	0.507937	0.635971	0.507592	0.240664	0.536751	0.519355	0.6	0.298177	0.533889	0.301359	0.177314	0.84668	0.574899	0.423313	0.493924	0.156231	0.75076	0.185239	0.338219	0.464201	0.75426	0.697165	0.916992	0.094351	0.583333	0.270718	0.45761	0.353265	1	0.410944	0.381845	0.375462	0.219678	0.333913	0.48112	0.533256	0.555556	0.392145	0.696842	0.633184	0.415199	0.329684	0.580392	0.599103	0.418301	0.500781
	0.583893	0.500792	0.472141	0.484127	0.605755	0.583514	0.22545	0.524398	0.48172	0.6	0.375	0.532847	0.285372	0.168188	0.867188	0.540891	0.408998	0.513021	0.155623	0.841945	0.185239	0.417136	0.465775	0.75557	0.739691	0.896484	0.115385	0.464844	0.253223	0.493361	0.324941	0.959097	0.434549	0.491373	0.38471	0.229856	0.333913	0.463542	0.574096	0.500782	0.387311	0.661053	0.707623	0.448563	0.347714	0.577031	0.63139	0.464052	0.500781
	0.58557	0.484152	0.437928	0.484127	0.617266	0.623644	0.211618	0.533045	0.445161	0.6	0.453125	0.525547	0.290967	0.166884	0.874023	0.489069	0.423313	0.525174	0.155623	0.926038	0.185239	0.512965	0.488592	0.760157	0.766753	0.881836	0.137019	0.382812	0.278085	0.515832	0.308419	0.858956	0.459227	0.622656	0.376079	0.259542	0.333913	0.454427	0.621937	0.444444	0.386707	0.646316	0.78296	0.474513	0.370895	0.573669	0.66278	0.491503	0.507031
	0.60906	0.457211	0.403715	0.508818	0.686331	0.623644	0.206777	0.576282	0.430108	0.601562	0.522786	0.504692	0.301359	0.166884	0.874023	0.444534	0.458078	0.549479	0.155015	0.9615	0.185962	0.585118	0.520063	0.773919	0.739691	0.875977	0.153846	0.345052	0.348987	0.530133	0.302911	0.722144	0.48927	0.72168	0.355117	0.301103	0.333043	0.462891	0.669778	0.400626	0.386707	0.667368	0.820628	0.500463	0.393432	0.569188	0.680717	0.501961	0.528906
	0.63255	0.435024	0.383187	0.538801	0.77554	0.617137	0.201936	0.63496	0.445161	0.6125	0.582682	0.475495	0.306155	0.16558	0.868164	0.422672	0.492843	0.592882	0.15076	0.935157	0.192475	0.631342	0.553895	0.796855	0.659794	0.875	0.170673	0.334635	0.452118	0.551583	0.301338	0.583921	0.533262	0.75919	0.334155	0.333333	0.326957	0.476562	0.703617	0.356807	0.387311	0.718947	0.820628	0.533828	0.407598	0.557423	0.681614	0.512418	0.572656
	0.642617	0.434231	0.377322	0.556437	0.82446	0.633406	0.190871	0.668931	0.48172	0.645312	0.640625	0.460897	0.306954	0.156454	0.854492	0.421862	0.50818	0.636285	0.138602	0.879433	0.217077	0.682074	0.588513	0.819135	0.579897	0.875	0.192909	0.333333	0.555249	0.580184	0.29583	0.475317	0.585837	0.748687	0.325524	0.357082	0.308696	0.475911	0.703617	0.300469	0.391541	0.769474	0.808969	0.566265	0.416613	0.537815	0.671749	0.539869	0.628125
	0.644295	0.452456	0.384164	0.555556	0.804317	0.66269	0.176349	0.651637	0.519355	0.7	0.708984	0.474453	0.307754	0.130378	0.838867	0.438057	0.501023	0.665799	0.122188	0.844985	0.267728	0.746336	0.627065	0.828309	0.552835	0.874023	0.218149	0.333333	0.632597	0.594484	0.280881	0.416079	0.616953	0.714929	0.334155	0.406276	0.278261	0.457682	0.670945	0.247261	0.403625	0.790526	0.798206	0.585728	0.430779	0.518207	0.672646	0.585621	0.677344
	0.653244	0.485473	0.446399	0.5097	0.696403	0.672451	0.149378	0.561664	0.546953	0.767708	0.836806	0.492874	0.327205	0.116471	0.808594	0.479892	0.488753	0.707755	0.130902	0.865924	0.350699	0.825254	0.699712	0.810834	0.613402	0.859375	0.25641	0.333333	0.688152	0.561117	0.270653	0.442877	0.587983	0.656164	0.365804	0.564886	0.249855	0.426215	0.614547	0.239958	0.420141	0.757895	0.784454	0.592524	0.461043	0.505322	0.766517	0.643137	0.732292
	0.691275	0.529319	0.56305	0.446208	0.594245	0.656182	0.141079	0.489191	0.575269	0.784375	0.929036	0.466111	0.381295	0.254237	0.735352	0.510931	0.493865	0.759549	0.177508	0.899696	0.412446	0.856821	0.747443	0.792923	0.713918	0.825195	0.295072	0.334635	0.712707	0.510725	0.314713	0.543018	0.525751	0.626407	0.395808	0.734521	0.28087	0.399089	0.564761	0.300469	0.403021	0.704211	0.804484	0.594069	0.475853	0.506443	0.910314	0.667974	0.777344
	0.738255	0.569731	0.652004	0.42769	0.552518	0.656182	0.19018	0.47622	0.636559	0.742188	0.92513	0.430657	0.43725	0.491525	0.652344	0.510931	0.486708	0.796007	0.212766	0.906788	0.469609	0.843292	0.726987	0.802097	0.786082	0.78418	0.320913	0.342448	0.725599	0.497446	0.381589	0.631876	0.474249	0.651913	0.421702	0.805768	0.36	0.380859	0.522754	0.352113	0.365559	0.682105	0.860987	0.599629	0.471346	0.518207	0.965919	0.669281	0.79375
	0.761745	0.602219	0.714565	0.435626	0.513669	0.671367	0.292531	0.474367	0.734409	0.654688	0.911458	0.408759	0.482814	0.718383	0.578125	0.495547	0.458078	0.832465	0.242553	0.907801	0.562229	0.842165	0.689221	0.821756	0.832474	0.730469	0.351562	0.360677	0.732044	0.526047	0.447679	0.720733	0.422747	0.699175	0.471023	0.849873	0.458261	0.376302	0.481914	0.364632	0.336556	0.674737	0.917489	0.612604	0.47199	0.537815	0.966816	0.669281	0.799219
	0.738255	0.623613	0.748778	0.459436	0.471942	0.687636	0.422545	0.474985	0.831183	0.546875	0.927083	0.402503	0.510791	0.837027	0.53125	0.473684	0.429448	0.863715	0.285714	0.907801	0.667873	0.875986	0.678993	0.844037	0.842784	0.681641	0.394832	0.380208	0.714549	0.604699	0.509048	0.801128	0.400215	0.741185	0.543157	0.891433	0.548696	0.39974	0.45741	0.320814	0.332931	0.673684	0.941704	0.625579	0.482292	0.556863	0.943498	0.669281	0.8
	0.692953	0.637084	0.771261	0.501764	0.451799	0.70282	0.543568	0.478691	0.892473	0.470313	0.957682	0.407716	0.534772	0.856584	0.516602	0.468826	0.423313	0.882812	0.350152	0.907801	0.754703	0.928974	0.712038	0.876147	0.842784	0.661133	0.459135	0.390625	0.6814	0.711951	0.577498	0.860367	0.438841	0.767442	0.617139	0.93469	0.621739	0.446615	0.450408	0.247261	0.353474	0.673684	0.936323	0.627433	0.500966	0.565266	0.924664	0.670588	0.8
	0.669463	0.645008	0.792766	0.564374	0.473381	0.734273	0.63278	0.48672	0.916129	0.460938	0.965495	0.423358	0.569944	0.843546	0.539062	0.502024	0.437628	0.894097	0.415198	0.907801	0.811143	0.967306	0.760031	0.922674	0.863402	0.668945	0.547476	0.410156	0.67035	0.811032	0.660897	0.891396	0.535408	0.788447	0.668927	0.964377	0.671304	0.505208	0.458576	0.203443	0.386707	0.673684	0.924664	0.627433	0.537669	0.561905	0.912108	0.679739	0.8
	0.681208	0.666403	0.813294	0.626102	0.52518	0.795011	0.692254	0.493515	0.925806	0.514063	0.938151	0.445255	0.620304	0.835724	0.606445	0.565182	0.460123	0.907986	0.463222	0.907801	0.847323	0.96956	0.786782	0.968545	0.907216	0.6875	0.65024	0.473958	0.703499	0.876405	0.756098	0.899859	0.646996	0.810203	0.692355	0.975403	0.686087	0.573568	0.492415	0.226917	0.421148	0.673684	0.920179	0.655236	0.606568	0.559104	0.892377	0.70719	0.8
	0.704698	0.727417	0.833822	0.664021	0.594245	0.870933	0.741355	0.498456	0.946237	0.6	0.894531	0.467153	0.681855	0.83442	0.71582	0.625911	0.49591	0.926215	0.51003	0.907801	0.873372	0.944758	0.782061	0.995413	0.95232	0.708008	0.751202	0.584635	0.766114	0.907048	0.853659	0.892807	0.729614	0.822206	0.707152	0.977099	0.676522	0.647786	0.565928	0.305164	0.45136	0.675789	0.925561	0.726599	0.705731	0.57535	0.86278	0.752941	0.800781
	0.728188	0.888273	0.869013	0.702822	0.78705	0.962039	0.829876	0.593576	0.969893	0.764063	0.86263	0.518248	0.794564	0.843546	0.93457	0.672065	0.640082	0.962674	0.677812	0.914894	0.879161	0.914318	0.75059	0.992136	0.988402	0.756836	0.912861	0.783854	0.868324	0.937692	0.987411	0.863188	0.785408	0.832708	0.807645	0.977099	0.763478	0.766927	0.778296	0.533646	0.532326	0.742105	0.969507	0.907322	0.904057	0.685154	0.86278	0.816993	0.822656
	0.761745	0.916006	0.874878	0.732804	0.867626	0.970716	0.84509	0.684373	0.939785	0.820312	0.888672	0.548488	0.828138	0.861799	0.983398	0.673684	0.703476	0.980903	0.771429	0.929078	0.86903	0.907554	0.760818	0.97903	0.989691	0.790039	0.963942	0.821615	0.871087	0.958121	0.995279	0.881523	0.806867	0.868717	0.883477	0.977099	0.881739	0.817057	0.851809	0.652582	0.6	0.828421	0.988341	0.953661	0.959433	0.754622	0.917489	0.807843	0.849219
	0.798658	0.917591	0.875855	0.757496	0.906475	0.9718	0.84509	0.74614	0.911828	0.853125	0.915365	0.569343	0.845723	0.880052	0.998047	0.673684	0.731084	0.993056	0.829787	0.943262	0.865412	0.897407	0.777341	0.969856	0.989691	0.818359	0.989183	0.832031	0.857274	0.972421	0.984264	0.912553	0.831545	0.905476	0.934649	0.977099	0.971304	0.854818	0.884481	0.729264	0.654381	0.902105	0.993722	0.966636	0.98197	0.801681	0.966816	0.79085	0.871094
	0.812081	0.916006	0.875855	0.765432	0.915108	0.9718	0.843707	0.763434	0.903226	0.8625	0.924479	0.5756	0.85052	0.886571	1	0.673684	0.736196	0.996528	0.846201	0.948328	0.865412	0.892897	0.783635	0.967235	0.989691	0.828125	0.995192	0.833333	0.850829	0.976507	0.978757	0.925247	0.841202	0.91823	0.949445	0.977099	0.998261	0.867188	0.891482	0.751174	0.671903	0.926316	0.993722	0.967563	0.986478	0.815686	0.98296	0.784314	0.878125
[truncated: 1,951 more columns]

## Sheet: panel c
	oddlaps
		chains
		1	1	0.944444	1	1	1	1	1	1	1	1	1	1	1	1	1	0.96875	1	1	0.972222	1	1	1	1	1	1	1	1	1	1	1	1	1	1	1	1	1	1	1	0.966667	1	1	1	1	1	1	1	1
	laps	0.896552	0.954545	0.833333	1	0.96875	1	0.972222	0.982759	1	1	0.961538	1	0.914286	1	0.961538	1	0.875	1	1	0.888889	1	1	0.9	0.882353	1	1	0.95	1	1	0.95	0.928571	0.973684	1	1	1	1	1	0.896552	1	0.9	1	0.9	1	0.913043	0.944444	0.966667	1	0.944444
		0.758621	0.886364	0.722222	1	0.9375	0.944444	0.916667	0.913793	1	1	0.884615	0.972222	0.8	1	0.923077	1	0.78125	1	1	0.722222	1	1	0.775	0.764706	0.975	1	0.9	1	1	0.9	0.857143	0.947368	0.972222	0.9375	1	1	1	0.758621	0.976191	0.833333	1	0.8	1	0.782609	0.888889	0.9	1	0.833333
		0.586207	0.840909	0.666667	1	0.9375	0.833333	0.861111	0.810345	1	1	0.807692	0.916667	0.714286	1	0.884615	1	0.75	1	1	0.527778	1	1	0.675	0.676471	0.925	0.916667	0.9	1	0.966667	0.9	0.785714	0.921053	0.916667	0.8125	1	1	1	0.655172	0.928571	0.8	1	0.725	1	0.652174	0.888889	0.833333	1	0.722222
		0.344828	0.818182	0.666667	0.981481	0.916667	0.703704	0.851852	0.712644	0.916667	1	0.717949	0.851852	0.685714	1	0.794872	0.888889	0.75	1	1	0.314815	0.981481	0.833333	0.616667	0.588235	0.85	0.666667	0.9	1	0.844444	0.866667	0.571429	0.77193	0.851852	0.75	1	0.888889	1	0.666667	0.873016	0.8	0.916667	0.65	0.888889	0.521739	0.814815	0.777778	0.916667	0.666667
		0.206897	0.840909	0.666667	0.916667	0.84375	0.666667	0.916667	0.706897	0.791667	1	0.692308	0.833333	0.685714	1	0.769231	0.722222	0.75	1	1	0.194444	0.916667	0.5	0.6	0.529412	0.775	0.5	0.85	1	0.7	0.75	0.5	0.578947	0.833333	0.75	1	0.666667	1	0.793103	0.833333	0.8	0.791667	0.6	0.722222	0.391304	0.555556	0.7	0.75	0.722222
		0.206897	0.886364	0.666667	0.833333	0.75	0.666667	0.972222	0.741379	0.791667	0.958333	0.653846	0.805556	0.685714	1	0.730769	0.666667	0.78125	1	1	0.166667	0.805556	0.25	0.575	0.5	0.75	0.5	0.75	0.944444	0.666667	0.65	0.642857	0.5	0.833333	0.75	0.972222	0.541667	1	0.862069	0.809524	0.8	0.75	0.6	0.722222	0.304348	0.388889	0.633333	0.625	0.833333
		0.206897	0.931818	0.666667	0.75	0.65625	0.611111	1	0.758621	0.875	0.875	0.576923	0.75	0.685714	1	0.615385	0.666667	0.84375	1	0.958333	0.166667	0.694444	0.0833333	0.525	0.441176	0.725	0.416667	0.65	0.833333	0.7	0.6	0.785714	0.5	0.861111	0.75	0.916667	0.5	1	0.827586	0.809524	0.8	0.75	0.6	0.833333	0.304348	0.333333	0.666667	0.541667	0.888889
		0.206897	0.977273	0.666667	0.694444	0.59375	0.5	1	0.741379	0.958333	0.791667	0.5	0.694444	0.685714	0.944444	0.5	0.666667	0.875	1	0.875	0.166667	0.666667	0	0.475	0.382353	0.65	0.25	0.65	0.722222	0.766667	0.6	0.785714	0.552632	0.888889	0.75	0.861111	0.5	1	0.724138	0.833333	0.766667	0.75	0.6	0.944444	0.391304	0.333333	0.733333	0.541667	0.833333
		0.206897	1	0.722222	0.638889	0.5625	0.444444	1	0.724138	1	0.75	0.461538	0.694444	0.657143	0.833333	0.5	0.666667	0.84375	1	0.791667	0.194444	0.694444	0	0.45	0.352941	0.55	0.0833333	0.75	0.666667	0.8	0.6	0.642857	0.578947	0.888889	0.75	0.833333	0.5	1	0.655172	0.809524	0.7	0.75	0.6	1	0.478261	0.333333	0.766667	0.625	0.722222
		0.206897	0.954545	0.777778	0.583333	0.5625	0.5	1	0.724138	1	0.75	0.461538	0.75	0.6	0.722222	0.576923	0.666667	0.78125	1	0.75	0.25	0.722222	0	0.45	0.323529	0.45	0	0.8	0.666667	0.8	0.6	0.5	0.552632	0.888889	0.75	0.805556	0.5	1	0.62069	0.714286	0.633333	0.75	0.6	1	0.521739	0.277778	0.733333	0.708333	0.666667
		0.206897	0.818182	0.777778	0.555556	0.59375	0.611111	1	0.724138	1	0.75	0.461538	0.777778	0.542857	0.666667	0.653846	0.666667	0.71875	0.916667	0.75	0.277778	0.722222	0	0.45	0.264706	0.4	0	0.75	0.611111	0.833333	0.6	0.357143	0.5	0.888889	0.75	0.75	0.5	1	0.62069	0.595238	0.6	0.75	0.6	1	0.521739	0.166667	0.666667	0.75	0.666667
		0.229885	0.621212	0.703704	0.555556	0.6875	0.666667	0.888889	0.724138	0.916667	0.805556	0.461538	0.722222	0.514286	0.666667	0.666667	0.666667	0.5625	0.722222	0.75	0.222222	0.777778	0.166667	0.45	0.176471	0.4	0	0.633333	0.444444	0.866667	0.6	0.142857	0.473684	0.814815	0.75	0.685185	0.5	0.916667	0.62069	0.476191	0.6	0.75	0.6	1	0.521739	0.148148	0.511111	0.666667	0.666667
		0.229885	0.560606	0.666667	0.537037	0.729167	0.666667	0.777778	0.712644	0.833333	0.833333	0.461538	0.685185	0.514286	0.666667	0.615385	0.666667	0.458333	0.722222	0.694444	0.185185	0.814815	0.333333	0.45	0.117647	0.383333	0	0.6	0.37037	0.866667	0.6	0.047619	0.473684	0.740741	0.75	0.666667	0.5	0.833333	0.62069	0.460317	0.6	0.75	0.6	1	0.521739	0.222222	0.4	0.555556	0.62963
		0.172414	0.522727	0.666667	0.5	0.75	0.666667	0.611111	0.672414	0.75	0.75	0.461538	0.666667	0.514286	0.666667	0.5	0.666667	0.375	0.916667	0.5	0.166667	0.805556	0.5	0.45	0.0294118	0.325	0	0.65	0.333333	0.9	0.6	0	0.473684	0.666667	0.75	0.694444	0.5	0.75	0.62069	0.5	0.633333	0.75	0.6	1	0.521739	0.333333	0.4	0.416667	0.5
		0.0689655	0.477273	0.666667	0.5	0.75	0.666667	0.472222	0.655172	0.75	0.666667	0.461538	0.666667	0.514286	0.666667	0.461538	0.611111	0.375	1	0.333333	0.166667	0.75	0.5	0.45	0	0.3	0	0.75	0.277778	0.933333	0.6	0	0.473684	0.666667	0.75	0.75	0.5	0.75	0.586207	0.571429	0.7	0.75	0.6	1	0.521739	0.333333	0.5	0.416667	0.388889
		0	0.431818	0.666667	0.5	0.71875	0.666667	0.305556	0.655172	0.75	0.666667	0.461538	0.666667	0.514286	0.666667	0.461538	0.555556	0.375	1	0.25	0.166667	0.694444	0.5	0.45	0	0.3	0	0.85	0.166667	0.9	0.6	0	0.473684	0.638889	0.75	0.75	0.5	0.75	0.517241	0.595238	0.766667	0.75	0.6	0.944444	0.521739	0.333333	0.566667	0.458333	0.333333
		0	0.386364	0.666667	0.527778	0.65625	0.666667	0.194444	0.655172	0.708333	0.666667	0.461538	0.666667	0.514286	0.666667	0.461538	0.555556	0.40625	1	0.25	0.166667	0.666667	0.5	0.45	0	0.3	0	0.9	0.0555556	0.833333	0.6	0	0.473684	0.583333	0.75	0.638889	0.5	0.75	0.448276	0.547619	0.8	0.75	0.625	0.833333	0.521739	0.333333	0.6	0.5	0.333333
		0	0.363636	0.666667	0.583333	0.59375	0.666667	0.166667	0.637931	0.583333	0.625	0.5	0.694444	0.514286	0.666667	0.461538	0.666667	0.46875	1	0.25	0.194444	0.638889	0.5	0.5	0	0.3	0	0.9	0	0.8	0.6	0	0.473684	0.5	0.75	0.472222	0.458333	0.75	0.413793	0.452381	0.8	0.75	0.675	0.666667	0.521739	0.333333	0.6	0.5	0.333333
		0	0.363636	0.666667	0.638889	0.53125	0.666667	0.166667	0.637931	0.416667	0.541667	0.576923	0.75	0.514286	0.666667	0.461538	0.777778	0.53125	1	0.25	0.25	0.611111	0.5	0.6	0	0.3	0	0.85	0	0.8	0.6	0	0.473684	0.388889	0.6875	0.361111	0.375	0.75	0.448276	0.357143	0.8	0.75	0.725	0.5	0.521739	0.333333	0.6	0.5	0.333333
		0	0.386364	0.666667	0.666667	0.46875	0.666667	0.166667	0.655172	0.291667	0.5	0.653846	0.805556	0.514286	0.611111	0.461538	0.833333	0.5625	1	0.291667	0.305556	0.611111	0.5	0.7	0	0.275	0	0.75	0	0.8	0.6	0.0714286	0.473684	0.277778	0.5625	0.333333	0.291667	0.75	0.517241	0.309524	0.8	0.75	0.75	0.333333	0.521739	0.333333	0.6	0.5	0.333333
		0	0.393939	0.666667	0.648148	0.4375	0.666667	0.166667	0.643678	0.277778	0.5	0.641026	0.796296	0.514286	0.518519	0.461538	0.851852	0.5625	1	0.333333	0.314815	0.62963	0.5	0.716667	0	0.25	0	0.666667	0	0.8	0.566667	0.190476	0.473684	0.240741	0.5	0.333333	0.277778	0.722222	0.551724	0.301587	0.8	0.75	0.75	0.259259	0.521739	0.37037	0.6	0.5	0.333333
		0	0.409091	0.666667	0.638889	0.40625	0.666667	0.166667	0.637931	0.25	0.5	0.653846	0.805556	0.514286	0.444444	0.461538	0.888889	0.5625	1	0.375	0.333333	0.638889	0.5	0.75	0	0.225	0	0.6	0	0.8	0.55	0.285714	0.473684	0.194444	0.4375	0.333333	0.25	0.708333	0.586207	0.285714	0.8	0.75	0.75	0.166667	0.521739	0.388889	0.6	0.5	0.333333
		0	0.431818	0.666667	0.583333	0.375	0.666667	0.166667	0.568965	0.25	0.458333	0.538462	0.75	0.514286	0.222222	0.461538	0.944444	0.5625	1	0.458333	0.333333	0.666667	0.5	0.75	0	0.175	0	0.45	0	0.766667	0.45	0.571429	0.473684	0.166667	0.375	0.333333	0.25	0.625	0.62069	0.285714	0.8	0.75	0.725	0.0555556	0.521739	0.555556	0.6	0.458333	0.333333
		0	0.477273	0.666667	0.527778	0.375	0.722222	0.166667	0.482759	0.25	0.375	0.384615	0.694444	0.542857	0.0555556	0.461538	1	0.5625	1	0.5	0.333333	0.666667	0.5	0.725	0.0294118	0.15	0	0.35	0	0.666667	0.35	0.785714	0.447368	0.166667	0.375	0.333333	0.25	0.541667	0.62069	0.285714	0.8	0.75	0.675	0	0.565217	0.777778	0.566667	0.375	0.333333
		0	0.522727	0.666667	0.5	0.375	0.833333	0.194444	0.431035	0.25	0.291667	0.269231	0.638889	0.6	0	0.461538	1	0.59375	1	0.5	0.333333	0.666667	0.5	0.675	0.0882353	0.15	0	0.3	0	0.5	0.3	0.785714	0.394737	0.166667	0.375	0.333333	0.25	0.5	0.62069	0.285714	0.766667	0.708333	0.625	0	0.652174	0.944444	0.5	0.291667	0.333333
		0.0344828	0.545455	0.666667	0.527778	0.40625	0.944444	0.25	0.413793	0.208333	0.25	0.230769	0.583333	0.657143	0	0.461538	1	0.6875	1	0.541667	0.333333	0.666667	0.5	0.625	0.147059	0.15	0	0.3	0	0.366667	0.3	0.642857	0.342105	0.166667	0.375	0.333333	0.25	0.5	0.655172	0.285714	0.7	0.625	0.6	0	0.73913	1	0.433333	0.25	0.333333
		0.103448	0.522727	0.666667	0.583333	0.46875	1	0.305556	0.413793	0.125	0.25	0.230769	0.527778	0.685714	0.0555556	0.461538	1	0.84375	0.916667	0.625	0.333333	0.666667	0.416667	0.55	0.176471	0.125	0	0.3	0	0.333333	0.3	0.428571	0.315789	0.166667	0.375	0.333333	0.25	0.5	0.724138	0.285714	0.633333	0.541667	0.575	0	0.782609	1	0.4	0.25	0.333333
		0.172414	0.477273	0.666667	0.638889	0.5	0.944444	0.333333	0.413793	0.0416667	0.25	0.230769	0.5	0.685714	0.166667	0.461538	0.944444	0.96875	0.833333	0.708333	0.305556	0.666667	0.25	0.45	0.176471	0.075	0	0.3	0	0.366667	0.3	0.214286	0.315789	0.166667	0.375	0.333333	0.25	0.5	0.793103	0.285714	0.6	0.541667	0.525	0	0.695652	1	0.4	0.25	0.333333
		0.241379	0.431818	0.611111	0.666667	0.4375	0.777778	0.333333	0.413793	0	0.25	0.230769	0.5	0.685714	0.277778	0.5	0.833333	1	0.833333	0.75	0.25	0.666667	0.0833333	0.35	0.205882	0.05	0	0.3	0	0.4	0.3	0.0714286	0.315789	0.166667	0.375	0.333333	0.25	0.5	0.827586	0.261905	0.566667	0.625	0.475	0	0.521739	0.944444	0.4	0.25	0.333333
		0.344828	0.431818	0.5	0.666667	0.3125	0.611111	0.305556	0.413793	0	0.25	0.230769	0.472222	0.657143	0.388889	0.5	0.722222	0.96875	0.916667	0.75	0.194444	0.666667	0	0.3	0.264706	0.075	0	0.3	0	0.4	0.3	0.0714286	0.315789	0.138889	0.375	0.333333	0.25	0.458333	0.827586	0.214286	0.533333	0.708333	0.45	0	0.347826	0.833333	0.4	0.25	0.333333
		0.482759	0.477273	0.388889	0.638889	0.21875	0.611111	0.25	0.413793	0	0.25	0.192308	0.416667	0.6	0.5	0.423077	0.666667	0.9375	0.916667	0.75	0.166667	0.666667	0	0.325	0.323529	0.125	0	0.3	0	0.4	0.3	0.214286	0.315789	0.111111	0.375	0.305556	0.25	0.375	0.827586	0.166667	0.533333	0.75	0.45	0	0.26087	0.722222	0.4	0.25	0.333333
		0.597701	0.530303	0.222222	0.555556	0.25	0.851852	0.185185	0.37931	0	0.25	0.0769231	0.388889	0.533333	0.555556	0.282051	0.555556	0.916667	0.666667	0.777778	0.222222	0.666667	0.0555556	0.4	0.411765	0.15	0	0.3	0	0.466667	0.4	0.380952	0.315789	0.148148	0.375	0.222222	0.25	0.277778	0.758621	0.142857	0.644444	0.75	0.4	0	0.376812	0.666667	0.4	0.25	0.333333
		0.62069	0.545455	0.0555556	0.5	0.34375	1	0.166667	0.344828	0	0.25	0	0.388889	0.514286	0.555556	0.230769	0.388889	0.8125	0.5	0.875	0.305556	0.666667	0.25	0.45	0.5	0.175	0	0.3	0	0.566667	0.45	0.428571	0.315789	0.25	0.375	0.166667	0.25	0.25	0.689655	0.142857	0.766667	0.791667	0.325	0	0.608696	0.666667	0.433333	0.25	0.333333
		0.62069	0.545455	0.0555556	0.472222	0.375	1	0.166667	0.37931	0	0.25	0	0.361111	0.514286	0.611111	0.230769	0.333333	0.71875	0.5	0.958333	0.333333	0.666667	0.416667	0.45	0.529412	0.225	0	0.3	0	0.566667	0.3	0.428571	0.315789	0.305556	0.375	0.166667	0.208333	0.25	0.724138	0.166667	0.8	0.833333	0.3	0	0.73913	0.666667	0.5	0.25	0.277778
		0.62069	0.545455	0.166667	0.444444	0.375	0.944444	0.166667	0.465517	0	0.25	0	0.333333	0.485714	0.666667	0.230769	0.333333	0.6875	0.5	1	0.333333	0.638889	0.5	0.45	0.529412	0.275	0	0.3	0	0.5	0.1	0.428571	0.315789	0.333333	0.375	0.194444	0.166667	0.25	0.793103	0.238095	0.766667	0.833333	0.3	0	0.782609	0.666667	0.566667	0.25	0.222222
		0.655172	0.5	0.333333	0.388889	0.34375	0.833333	0.166667	0.534483	0	0.25	0	0.333333	0.428571	0.666667	0.230769	0.333333	0.71875	0.5	1	0.333333	0.583333	0.5	0.45	0.529412	0.3	0	0.3	0	0.4	0	0.357143	0.342105	0.333333	0.375	0.25	0.125	0.25	0.827586	0.333333	0.766667	0.791667	0.3	0	0.826087	0.666667	0.566667	0.25	0.222222
		0.724138	0.409091	0.5	0.333333	0.28125	0.722222	0.166667	0.551724	0	0.25	0	0.305556	0.371429	0.666667	0.230769	0.333333	0.71875	0.416667	1	0.333333	0.527778	0.5	0.45	0.5	0.3	0	0.3	0	0.3	0	0.214286	0.394737	0.333333	0.375	0.277778	0.0833333	0.291667	0.827586	0.404762	0.766667	0.75	0.3	0.0555556	0.913043	0.666667	0.5	0.25	0.277778
		0.793103	0.318182	0.555556	0.277778	0.21875	0.666667	0.166667	0.534483	0	0.25	0	0.25	0.342857	0.611111	0.230769	0.333333	0.65625	0.25	1	0.333333	0.5	0.5	0.45	0.441176	0.3	0.0833333	0.3	0	0.233333	0	0.0714286	0.447368	0.333333	0.4375	0.25	0.0416667	0.375	0.827586	0.428571	0.766667	0.75	0.3	0.166667	0.913043	0.666667	0.433333	0.208333	0.333333
		0.827586	0.25	0.5	0.222222	0.1875	0.666667	0.166667	0.517241	0	0.25	0	0.194444	0.342857	0.444444	0.230769	0.333333	0.59375	0.0833333	1	0.361111	0.5	0.5	0.45	0.382353	0.3	0.25	0.3	0	0.2	0.05	0	0.473684	0.333333	0.5625	0.194444	0	0.458333	0.827586	0.428571	0.766667	0.708333	0.325	0.333333	0.782609	0.666667	0.4	0.125	0.333333
		0.793103	0.204545	0.388889	0.194444	0.1875	0.666667	0.166667	0.517241	0	0.25	0	0.166667	0.342857	0.222222	0.269231	0.388889	0.5625	0	1	0.388889	0.5	0.5	0.45	0.352941	0.275	0.416667	0.3	0	0.2	0.2	0	0.473684	0.361111	0.6875	0.166667	0	0.5	0.827586	0.452381	0.733333	0.625	0.375	0.444444	0.608696	0.722222	0.4	0.0416667	0.333333
		0.724138	0.136364	0.333333	0.166667	0.1875	0.666667	0.166667	0.517241	0	0.25	0	0.138889	0.342857	0.0555556	0.346154	0.5	0.53125	0	1	0.388889	0.5	0.5	0.45	0.382353	0.225	0.5	0.3	0	0.233333	0.4	0	0.447368	0.416667	0.75	0.166667	0	0.458333	0.827586	0.5	0.7	0.5	0.425	0.444444	0.521739	0.777778	0.4	0	0.333333
		0.655172	0.0909091	0.333333	0.194444	0.1875	0.666667	0.166667	0.517241	0	0.25	0	0.0833333	0.371429	0	0.423077	0.611111	0.46875	0	1	0.333333	0.5	0.5	0.45	0.441176	0.175	0.583333	0.3	0	0.3	0.55	0	0.421053	0.472222	0.75	0.166667	0	0.375	0.827586	0.547619	0.633333	0.416667	0.45	0.388889	0.478261	0.777778	0.4	0	0.333333
		0.62069	0.0909091	0.333333	0.25	0.1875	0.666667	0.166667	0.517241	0	0.25	0	0.0277778	0.428571	0	0.461538	0.666667	0.40625	0	1	0.25	0.5	0.5	0.45	0.5	0.15	0.666667	0.3	0	0.366667	0.6	0	0.421053	0.5	0.75	0.166667	0	0.291667	0.827586	0.547619	0.6	0.416667	0.45	0.333333	0.391304	0.722222	0.4	0	0.333333
		0.62069	0.113636	0.333333	0.305556	0.15625	0.666667	0.194444	0.517241	0	0.25	0	0	0.485714	0	0.5	0.666667	0.375	0	1	0.194444	0.5	0.5	0.4	0.529412	0.15	0.666667	0.3	0	0.366667	0.6	0	0.447368	0.472222	0.75	0.166667	0	0.25	0.793103	0.5	0.6	0.458333	0.475	0.277778	0.304348	0.666667	0.4	0	0.333333
		0.62069	0.113636	0.333333	0.333333	0.09375	0.666667	0.25	0.517241	0	0.25	0	0	0.514286	0	0.538462	0.666667	0.375	0	0.958333	0.166667	0.5	0.5	0.3	0.558824	0.125	0.583333	0.3	0	0.3	0.6	0	0.526316	0.416667	0.75	0.166667	0	0.25	0.724138	0.452381	0.6	0.458333	0.525	0.166667	0.26087	0.611111	0.4	0	0.333333
		0.62069	0.0681818	0.333333	0.333333	0.03125	0.666667	0.305556	0.517241	0	0.25	0	0	0.485714	0	0.538462	0.666667	0.375	0	0.875	0.166667	0.5	0.5	0.225	0.588235	0.075	0.5	0.3	0	0.233333	0.6	0	0.631579	0.361111	0.6875	0.166667	0	0.25	0.655172	0.428571	0.6	0.375	0.55	0.0555556	0.26087	0.5	0.4	0	0.333333
		0.62069	0.0227273	0.333333	0.333333	0	0.666667	0.333333	0.5	0	0.25	0	0	0.428571	0.0555556	0.461538	0.666667	0.375	0	0.791667	0.166667	0.5	0.5	0.225	0.588235	0.025	0.5	0.3	0	0.2	0.6	0	0.736842	0.333333	0.5625	0.166667	0	0.291667	0.62069	0.428571	0.6	0.291667	0.525	0	0.26087	0.388889	0.4	0	0.333333
		0.62069	0	0.333333	0.333333	0	0.666667	0.333333	0.465517	0	0.25	0	0	0.371429	0.166667	0.346154	0.666667	0.375	0	0.75	0.166667	0.5	0.5	0.275	0.558824	0	0.416667	0.3	0	0.2	0.6	0	0.736842	0.333333	0.4375	0.166667	0.0416667	0.375	0.62069	0.428571	0.6	0.25	0.475	0	0.26087	0.333333	0.4	0	0.333333
		0.62069	0	0.388889	0.333333	0	0.666667	0.333333	0.431035	0	0.25	0	0	0.342857	0.277778	0.269231	0.611111	0.375	0	0.708333	0.166667	0.527778	0.5	0.3	0.558824	0	0.333333	0.3	0	0.2	0.55	0	0.631579	0.333333	0.375	0.166667	0.125	0.458333	0.62069	0.404762	0.6	0.25	0.45	0	0.26087	0.333333	0.4	0	0.333333
		0.62069	0	0.5	0.388889	0	0.611111	0.333333	0.413793	0	0.25	0	0	0.342857	0.333333	0.230769	0.5	0.375	0	0.583333	0.194444	0.583333	0.5	0.3	0.647059	0	0.333333	0.3	0	0.2	0.45	0	0.526316	0.333333	0.375	0.194444	0.208333	0.5	0.586207	0.357143	0.6	0.25	0.45	0	0.26087	0.333333	0.4	0	0.388889
		0.62069	0	0.5	0.388889	0	0.611111	0.333333	0.413793	0	0.25	0	0	0.342857	0.333333	0.230769	0.5	0.375	0	0.583333	0.194444	0.583333	0.5	0.3	0.647059	0	0.333333	0.3	0	0.2	0.45	0	0.526316	0.333333	0.375	0.194444	0.208333	0.5	0.586207	0.357143	0.6	0.25	0.45	0	0.26087	0.333333	0.4	0	0.388889
		0.62069	0	0.666667	0.472222	0	0.5	0.333333	0.413793	0	0.25	0.0384615	0	0.342857	0.333333	0.230769	0.388889	0.375	0	0.416667	0.25	0.638889	0.5	0.3	0.764706	0	0.416667	0.35	0.0555556	0.2	0.35	0.0714286	0.473684	0.333333	0.375	0.25	0.25	0.541667	0.551724	0.309524	0.6	0.25	0.475	0	0.26087	0.333333	0.366667	0	0.555556
		0.62069	0	0.833333	0.5	0	0.388889	0.333333	0.431035	0	0.25	0.115385	0	0.314286	0.333333	0.230769	0.333333	0.375	0	0.291667	0.333333	0.611111	0.5	0.3	0.882353	0	0.583333	0.5	0.222222	0.2	0.3	0.214286	0.473684	0.333333	0.375	0.305556	0.25	0.583333	0.551724	0.285714	0.566667	0.25	0.525	0	0.304348	0.333333	0.3	0	0.777778
		0.62069	0	0.833333	0.5	0	0.388889	0.333333	0.431035	0	0.25	0.115385	0	0.314286	0.333333	0.230769	0.333333	0.375	0	0.291667	0.333333	0.611111	0.5	0.3	0.882353	0	0.583333	0.5	0.222222	0.2	0.3	0.214286	0.473684	0.333333	0.375	0.305556	0.25	0.583333	0.551724	0.285714	0.566667	0.25	0.525	0	0.304348	0.333333	0.3	0	0.777778
		0.62069	0	0.888889	0.444444	0.03125	0.333333	0.333333	0.465517	0	0.291667	0.192308	0.0277778	0.257143	0.333333	0.230769	0.333333	0.40625	0	0.25	0.416667	0.5	0.5	0.3	0.941176	0	0.75	0.7	0.444444	0.2	0.3	0.357143	0.473684	0.333333	0.375	0.333333	0.25	0.583333	0.586207	0.285714	0.533333	0.25	0.575	0	0.434783	0.333333	0.233333	0	0.944444
		0.62069	0	0.833333	0.361111	0.09375	0.388889	0.333333	0.5	0	0.375	0.269231	0.0833333	0.2	0.333333	0.230769	0.333333	0.46875	0	0.291667	0.527778	0.388889	0.5	0.325	0.941176	0	0.916667	0.85	0.611111	0.2	0.25	0.357143	0.473684	0.333333	0.375	0.333333	0.208333	0.541667	0.62069	0.285714	0.533333	0.25	0.6	0.0555556	0.608696	0.333333	0.2	0	1
		0.62069	0	0.666667	0.333333	0.15625	0.5	0.333333	0.5	0	0.458333	0.346154	0.138889	0.171429	0.333333	0.230769	0.388889	0.53125	0	0.375	0.694444	0.333333	0.5	0.375	0.911765	0	1	0.9	0.666667	0.2	0.2	0.214286	0.447368	0.361111	0.375	0.333333	0.125	0.583333	0.586207	0.285714	0.566667	0.291667	0.575	0.166667	0.695652	0.333333	0.2	0	1
		0.62069	0	0.666667	0.333333	0.15625	0.5	0.333333	0.5	0	0.458333	0.346154	0.138889	0.171429	0.333333	0.230769	0.388889	0.53125	0	0.375	0.694444	0.333333	0.5	0.375	0.911765	0	1	0.9	0.666667	0.2	0.2	0.214286	0.447368	0.361111	0.375	0.333333	0.125	0.583333	0.586207	0.285714	0.566667	0.291667	0.575	0.166667	0.695652	0.333333	0.2	0	1
		0.586207	0	0.5	0.333333	0.1875	0.611111	0.388889	0.465517	0.0833333	0.541667	0.423077	0.166667	0.171429	0.333333	0.230769	0.444444	0.5625	0	0.458333	0.861111	0.333333	0.5	0.425	0.852941	0	1	0.85	0.666667	0.233333	0.2	0.0714286	0.394737	0.388889	0.375	0.333333	0.0416667	0.708333	0.517241	0.261905	0.6	0.375	0.5	0.277778	0.652174	0.333333	0.2	0	1
		0.517241	0	0.388889	0.305556	0.15625	0.666667	0.5	0.431035	0.208333	0.625	0.461538	0.166667	0.171429	0.333333	0.192308	0.444444	0.5625	0.0833333	0.5	0.972222	0.361111	0.5	0.45	0.794118	0	1	0.75	0.722222	0.3	0.3	0	0.342105	0.388889	0.375	0.333333	0	0.791667	0.448276	0.214286	0.566667	0.458333	0.4	0.333333	0.565217	0.333333	0.233333	0	1
		0.448276	0	0.333333	0.25	0.09375	0.666667	0.611111	0.431035	0.25	0.708333	0.5	0.166667	0.171429	0.333333	0.115385	0.388889	0.5625	0.166667	0.5	1	0.416667	0.5	0.45	0.705882	0	1	0.65	0.833333	0.366667	0.45	0	0.315789	0.388889	0.375	0.305556	0	0.791667	0.413793	0.166667	0.5	0.5	0.325	0.388889	0.478261	0.388889	0.3	0	1
		0.448276	0	0.333333	0.25	0.09375	0.666667	0.611111	0.431035	0.25	0.708333	0.5	0.166667	0.171429	0.333333	0.115385	0.388889	0.5625	0.166667	0.5	1	0.416667	0.5	0.45	0.705882	0	1	0.65	0.833333	0.366667	0.45	0	0.315789	0.388889	0.375	0.305556	0	0.791667	0.413793	0.166667	0.5	0.5	0.325	0.388889	0.478261	0.388889	0.3	0	1
		0.413793	0	0.333333	0.194444	0.03125	0.666667	0.694444	0.448276	0.166667	0.75	0.576923	0.166667	0.171429	0.333333	0.0384615	0.333333	0.5625	0.166667	0.5	0.972222	0.444444	0.5	0.45	0.617647	0	1	0.6	0.944444	0.4	0.55	0	0.315789	0.388889	0.375	0.25	0	0.75	0.413793	0.142857	0.433333	0.5	0.325	0.5	0.391304	0.5	0.366667	0	1
		0.448276	0	0.333333	0.166667	0.03125	0.666667	0.75	0.431035	0.0416667	0.75	0.653846	0.166667	0.171429	0.333333	0	0.388889	0.59375	0.166667	0.5	0.916667	0.416667	0.5	0.45	0.558824	0	1	0.6	1	0.4	0.65	0	0.315789	0.388889	0.375	0.194444	0	0.75	0.413793	0.142857	0.4	0.458333	0.375	0.611111	0.304348	0.611111	0.4	0	0.944444
		0.517241	0	0.333333	0.166667	0.09375	0.666667	0.805556	0.37931	0	0.75	0.692308	0.194444	0.171429	0.333333	0	0.5	0.65625	0.25	0.5	0.833333	0.361111	0.5	0.45	0.529412	0	0.916667	0.6	1	0.433333	0.75	0	0.315789	0.361111	0.375	0.166667	0	0.75	0.413793	0.142857	0.4	0.416667	0.425	0.666667	0.26087	0.666667	0.4	0	0.833333
		0.586207	0	0.333333	0.138889	0.15625	0.611111	0.833333	0.327586	0	0.75	0.692308	0.25	0.2	0.333333	0	0.611111	0.71875	0.416667	0.5	0.75	0.305556	0.5	0.45	0.529412	0	0.75	0.6	1	0.5	0.85	0	0.289474	0.333333	0.375	0.166667	0	0.75	0.413793	0.142857	0.4	0.375	0.45	0.666667	0.26087	0.666667	0.4	0	0.722222
		0.62069	0	0.333333	0.0833333	0.1875	0.5	0.833333	0.310345	0	0.75	0.692308	0.305556	0.257143	0.333333	0	0.666667	0.75	0.5	0.5	0.694444	0.25	0.5	0.45	0.5	0	0.583333	0.6	1	0.566667	0.9	0	0.236842	0.305556	0.375	0.166667	0.0416667	0.75	0.413793	0.142857	0.4	0.333333	0.45	0.722222	0.26087	0.666667	0.366667	0.0416667	0.666667
		0.62069	0	0.333333	0.0277778	0.1875	0.388889	0.833333	0.310345	0	0.75	0.692308	0.333333	0.314286	0.333333	0	0.666667	0.75	0.5	0.5	0.694444	0.166667	0.5	0.425	0.441176	0	0.5	0.6	1	0.6	0.9	0	0.184211	0.25	0.375	0.166667	0.125	0.708333	0.413793	0.142857	0.4	0.291667	0.45	0.833333	0.26087	0.666667	0.3	0.125	0.666667
		0.62069	0	0.333333	0	0.1875	0.333333	0.805556	0.310345	0	0.75	0.692308	0.333333	0.342857	0.333333	0	0.666667	0.75	0.5	0.5	0.75	0.0833333	0.5	0.375	0.382353	0	0.5	0.6	1	0.6	0.85	0	0.157895	0.194444	0.3125	0.166667	0.208333	0.625	0.448276	0.142857	0.4	0.25	0.45	0.944444	0.26087	0.666667	0.266667	0.208333	0.666667
		0.62069	0	0.333333	0	0.166667	0.333333	0.777778	0.310345	0	0.75	0.692308	0.388889	0.342857	0.333333	0	0.666667	0.75	0.5	0.5	0.777778	0.0555556	0.5	0.35	0.392157	0	0.5	0.6	0.962963	0.6	0.8	0	0.157895	0.203704	0.25	0.166667	0.222222	0.555556	0.482759	0.142857	0.4	0.25	0.45	0.962963	0.26087	0.666667	0.333333	0.222222	0.666667
		0.62069	0	0.333333	0	0.125	0.37037	0.722222	0.310345	0	0.75	0.666667	0.5	0.361905	0.333333	0	0.666667	0.75	0.5	0.5	0.814815	0.037037	0.5	0.316667	0.411765	0	0.5	0.6	0.888889	0.6	0.7	0.047619	0.157895	0.203704	0.125	0.166667	0.25	0.444444	0.528736	0.126984	0.422222	0.25	0.433333	1	0.26087	0.666667	0.466667	0.25	0.666667
		0.62069	0	0.333333	0	0.0625	0.444444	0.685185	0.310345	0.0277778	0.75	0.615385	0.666667	0.419048	0.333333	0	0.666667	0.729167	0.5	0.5	0.833333	0.0555556	0.5	0.3	0.470588	0	0.5	0.6	0.777778	0.6	0.633333	0.142857	0.157895	0.222222	0.0416667	0.166667	0.25	0.333333	0.528736	0.0952381	0.466667	0.25	0.4	1	0.289855	0.62963	0.6	0.25	0.666667
		0.597701	0.0151515	0.333333	0	0.0208333	0.555556	0.666667	0.310345	0.0833333	0.75	0.538462	0.759259	0.514286	0.333333	0	0.666667	0.6875	0.5	0.5	0.833333	0.111111	0.555556	0.283333	0.529412	0	0.5	0.6	0.703704	0.6	0.6	0.285714	0.157895	0.203704	0.0416667	0.166667	0.25	0.277778	0.482759	0.047619	0.533333	0.25	0.35	1	0.347826	0.555556	0.622222	0.25	0.666667
		0.551724	0.0454545	0.333333	0	0	0.62963	0.685185	0.298851	0.166667	0.75	0.512821	0.777778	0.609524	0.333333	0	0.62963	0.625	0.5	0.5	0.814815	0.166667	0.666667	0.25	0.568627	0	0.5	0.566667	0.666667	0.6	0.6	0.380952	0.175439	0.185185	0.125	0.148148	0.25	0.25	0.436782	0.015873	0.577778	0.25	0.316667	0.962963	0.434783	0.481482	0.533333	0.25	0.666667
		0.482759	0.0909091	0.333333	0.0185185	0	0.666667	0.722222	0.275862	0.222222	0.75	0.538462	0.722222	0.647619	0.37037	0	0.555556	0.583333	0.444444	0.527778	0.777778	0.222222	0.833333	0.2	0.588235	0	0.5	0.5	0.666667	0.6	0.6	0.47619	0.210526	0.166667	0.25	0.111111	0.25	0.25	0.436782	0	0.6	0.25	0.316667	0.888889	0.492754	0.481482	0.444444	0.25	0.703704
		0.448276	0.159091	0.333333	0.0833333	0	0.666667	0.805556	0.206897	0.25	0.75	0.653846	0.694444	0.6	0.5	0	0.333333	0.5625	0.25	0.625	0.694444	0.305556	1	0.15	0.558824	0	0.5	0.35	0.666667	0.6	0.6	0.642857	0.263158	0.166667	0.375	0.0277778	0.25	0.25	0.517241	0	0.6	0.25	0.375	0.722222	0.521739	0.611111	0.4	0.25	0.722222
		0.517241	0.181818	0.333333	0.138889	0	0.666667	0.833333	0.155172	0.25	0.75	0.692308	0.75	0.542857	0.611111	0	0.222222	0.5625	0.0833333	0.708333	0.666667	0.333333	1	0.15	0.529412	0	0.583333	0.3	0.666667	0.6	0.6	0.785714	0.236842	0.166667	0.375	0	0.25	0.25	0.586207	0	0.6	0.25	0.4	0.666667	0.521739	0.666667	0.4	0.25	0.611111
		0.586207	0.181818	0.388889	0.166667	0	0.666667	0.805556	0.12069	0.25	0.75	0.692308	0.805556	0.485714	0.666667	0	0.222222	0.625	0	0.75	0.666667	0.361111	1	0.15	0.529412	0	0.75	0.3	0.666667	0.6	0.6	0.857143	0.184211	0.166667	0.375	0.0277778	0.25	0.25	0.62069	0	0.6	0.25	0.375	0.666667	0.521739	0.666667	0.4	0.25	0.444444
		0.62069	0.159091	0.5	0.166667	0	0.666667	0.75	0.103448	0.25	0.75	0.692308	0.833333	0.428571	0.666667	0	0.277778	0.75	0	0.75	0.611111	0.416667	1	0.175	0.529412	0	0.833333	0.3	0.611111	0.633333	0.6	0.714286	0.157895	0.166667	0.375	0.0833333	0.25	0.25	0.655172	0	0.633333	0.25	0.325	0.666667	0.521739	0.666667	0.4	0.25	0.333333
		0.62069	0.136364	0.666667	0.166667	0	0.611111	0.694444	0.103448	0.25	0.75	0.653846	0.805556	0.371429	0.666667	0	0.333333	0.875	0	0.75	0.5	0.472222	1	0.25	0.529412	0.025	0.75	0.3	0.5	0.7	0.6	0.428571	0.157895	0.166667	0.375	0.138889	0.25	0.25	0.655172	0	0.666667	0.25	0.3	0.666667	0.521739	0.666667	0.4	0.25	0.388889
		0.655172	0.113636	0.833333	0.194444	0	0.5	0.666667	0.103448	0.25	0.75	0.576923	0.75	0.342857	0.666667	0.0384615	0.333333	0.9375	0	0.75	0.388889	0.5	1	0.4	0.529412	0.075	0.583333	0.3	0.388889	0.766667	0.6	0.142857	0.157895	0.166667	0.4375	0.166667	0.25	0.25	0.62069	0	0.666667	0.25	0.3	0.666667	0.521739	0.666667	0.4	0.25	0.5
		0.724138	0.0681818	0.944444	0.25	0	0.444444	0.666667	0.103448	0.25	0.75	0.5	0.666667	0.342857	0.666667	0.0769231	0.333333	0.875	0	0.708333	0.305556	0.5	1	0.575	0.529412	0.125	0.5	0.35	0.333333	0.733333	0.6	0	0.210526	0.194444	0.5625	0.166667	0.291667	0.25	0.586207	0	0.633333	0.25	0.3	0.666667	0.521739	0.666667	0.4	0.25	0.611111
		0.793103	0.0227273	0.944444	0.305556	0	0.5	0.666667	0.103448	0.25	0.75	0.461538	0.583333	0.342857	0.666667	0.0769231	0.333333	0.75	0	0.625	0.277778	0.5	1	0.7	0.529412	0.2	0.5	0.45	0.388889	0.6	0.65	0	0.289474	0.277778	0.6875	0.166667	0.375	0.25	0.62069	0	0.6	0.25	0.3	0.666667	0.521739	0.666667	0.4	0.25	0.666667
		0.827586	0	0.833333	0.361111	0	0.555556	0.666667	0.103448	0.291667	0.75	0.5	0.527778	0.342857	0.666667	0.0384615	0.333333	0.65625	0	0.5	0.277778	0.527778	1	0.75	0.529412	0.3	0.583333	0.55	0.5	0.466667	0.75	0	0.342105	0.388889	0.75	0.166667	0.458333	0.25	0.758621	0	0.666667	0.25	0.325	0.666667	0.521739	0.666667	0.4	0.25	0.666667
		0.827586	0	0.722222	0.388889	0	0.5	0.666667	0.0862069	0.375	0.75	0.576923	0.5	0.342857	0.666667	0	0.333333	0.6875	0	0.375	0.305556	0.583333	1	0.725	0.5	0.4	0.666667	0.6	0.666667	0.4	0.85	0	0.342105	0.472222	0.75	0.166667	0.5	0.25	0.896552	0	0.8	0.25	0.375	0.666667	0.478261	0.722222	0.4	0.25	0.666667
		0.793103	0.0227273	0.666667	0.361111	0	0.444444	0.666667	0.0517241	0.458333	0.75	0.653846	0.472222	0.342857	0.666667	0	0.333333	0.8125	0.0833333	0.291667	0.333333	0.694444	0.916667	0.675	0.441176	0.45	0.666667	0.6	0.833333	0.4	0.9	0.0714286	0.368421	0.5	0.75	0.166667	0.5	0.25	1	0	0.933333	0.25	0.425	0.666667	0.391304	0.777778	0.4	0.25	0.666667
		0.689655	0.0909091	0.666667	0.240741	0.0208333	0.518519	0.666667	0.0229885	0.5	0.75	0.692308	0.388889	0.342857	0.666667	0	0.333333	0.895833	0.333333	0.25	0.333333	0.888889	0.666667	0.616667	0.392157	0.45	0.5	0.6	0.962963	0.4	0.9	0.285714	0.491228	0.425926	0.75	0.166667	0.5	0.25	0.942529	0	1	0.25	0.4	0.666667	0.376812	0.777778	0.444444	0.166667	0.666667
		0.586207	0.136364	0.666667	0.166667	0.09375	0.5	0.666667	0.0517241	0.5	0.75	0.692308	0.333333	0.342857	0.666667	0	0.333333	0.875	0.5	0.25	0.333333	0.972222	0.5	0.6	0.441176	0.45	0.25	0.6	1	0.433333	0.9	0.428571	0.578947	0.277778	0.75	0.166667	0.5	0.25	0.758621	0	1	0.25	0.325	0.666667	0.521739	0.833333	0.466667	0.0416667	0.666667
		0.517241	0.136364	0.666667	0.166667	0.15625	0.388889	0.666667	0.0862069	0.5	0.708333	0.730769	0.333333	0.314286	0.666667	0	0.333333	0.84375	0.5	0.25	0.333333	0.916667	0.5	0.625	0.470588	0.45	0.0833333	0.55	1	0.466667	0.9	0.428571	0.578947	0.194444	0.75	0.166667	0.5	0.25	0.655172	0	1	0.25	0.325	0.666667	0.652174	0.944444	0.433333	0	0.666667
		0.448276	0.136364	0.722222	0.166667	0.15625	0.333333	0.666667	0.103448	0.5	0.625	0.769231	0.333333	0.257143	0.666667	0	0.333333	0.78125	0.583333	0.208333	0.333333	0.888889	0.583333	0.675	0.441176	0.475	0	0.45	1	0.466667	0.9	0.428571	0.552632	0.166667	0.6875	0.166667	0.5	0.291667	0.62069	0.0238095	0.966667	0.291667	0.375	0.666667	0.73913	1	0.4	0	0.666667
		0.413793	0.159091	0.833333	0.194444	0.09375	0.333333	0.666667	0.155172	0.5	0.541667	0.807692	0.333333	0.2	0.611111	0	0.333333	0.6875	0.75	0.125	0.333333	0.916667	0.75	0.725	0.382353	0.525	0	0.35	1	0.433333	0.9	0.428571	0.5	0.166667	0.5625	0.166667	0.5	0.375	0.62069	0.0714286	0.9	0.375	0.425	0.666667	0.782609	1	0.4	0	0.666667
		0.413793	0.204545	0.944444	0.25	0.0625	0.388889	0.666667	0.258621	0.5	0.5	0.846154	0.305556	0.2	0.5	0.0384615	0.333333	0.59375	0.916667	0.0416667	0.333333	0.972222	0.916667	0.75	0.352941	0.6	0	0.3	0.944444	0.4	0.9	0.357143	0.473684	0.166667	0.4375	0.166667	0.5	0.458333	0.62069	0.142857	0.833333	0.458333	0.45	0.666667	0.782609	0.944444	0.4	0	0.666667
		0.413793	0.25	1	0.305556	0.09375	0.5	0.638889	0.362069	0.5	0.5	0.846154	0.25	0.228571	0.444444	0.115385	0.388889	0.59375	1	0	0.305556	1	1	0.75	0.352941	0.625	0	0.3	0.833333	0.4	0.9	0.214286	0.473684	0.166667	0.375	0.166667	0.5	0.5	0.655172	0.238095	0.8	0.5	0.45	0.666667	0.782609	0.833333	0.4	0	0.666667
		0.413793	0.272727	1	0.333333	0.1875	0.611111	0.583333	0.413793	0.5	0.5	0.807692	0.194444	0.228571	0.5	0.192308	0.5	0.65625	1	0	0.25	1	1	0.75	0.352941	0.55	0	0.3	0.722222	0.4	0.85	0.0714286	0.473684	0.166667	0.4375	0.166667	0.541667	0.5	0.724138	0.309524	0.8	0.5	0.45	0.666667	0.782609	0.722222	0.4	0	0.666667
		0.413793	0.272727	1	0.333333	0.28125	0.722222	0.527778	0.413793	0.541667	0.5	0.769231	0.194444	0.228571	0.611111	0.230769	0.611111	0.6875	1	0	0.194444	1	1	0.725	0.323529	0.425	0	0.3	0.666667	0.4	0.8	0	0.473684	0.166667	0.5625	0.166667	0.625	0.541667	0.793103	0.357143	0.8	0.541667	0.475	0.666667	0.73913	0.666667	0.4	0	0.666667
		0.413793	0.272727	0.833333	0.333333	0.375	0.944444	0.5	0.413793	0.708333	0.5	0.846154	0.388889	0.314286	0.666667	0.230769	0.666667	0.625	0.916667	0	0.166667	1	1	0.55	0.205882	0.3	0.25	0.3	0.666667	0.4	0.85	0	0.473684	0.194444	0.75	0.166667	0.75	0.583333	0.827586	0.404762	0.8	0.833333	0.65	0.611111	0.565217	0.666667	0.4	0	0.833333
		0.37931	0.272727	0.722222	0.333333	0.34375	1	0.5	0.431035	0.75	0.458333	0.807692	0.472222	0.342857	0.666667	0.230769	0.666667	0.65625	0.833333	0	0.166667	1	1	0.475	0.147059	0.3	0.416667	0.3	0.666667	0.4	0.9	0.0714286	0.473684	0.25	0.75	0.194444	0.75	0.541667	0.827586	0.404762	0.8	0.958333	0.725	0.5	0.521739	0.666667	0.4	0	0.944444
		0.344828	0.272727	0.666667	0.333333	0.3125	1	0.5	0.448276	0.75	0.416667	0.730769	0.5	0.342857	0.666667	0.230769	0.666667	0.71875	0.75	0	0.166667	1	1	0.45	0.117647	0.3	0.5	0.3	0.666667	0.4	0.9	0.142857	0.473684	0.305556	0.75	0.222222	0.75	0.5	0.827586	0.380952	0.8	1	0.75	0.388889	0.521739	0.666667	0.4	0	1
		0.344828	0.272727	0.666667	0.333333	0.3125	1	0.5	0.448276	0.75	0.416667	0.692308	0.5	0.342857	0.666667	0.230769	0.666667	0.75	0.666667	0	0.166667	1	1	0.45	0.117647	0.3	0.5	0.3	0.666667	0.4	0.9	0.142857	0.473684	0.333333	0.75	0.222222	0.75	0.5	0.827586	0.380952	0.8	1	0.75	0.333333	0.521739	0.666667	0.4	0	1
[truncated: 1,953 more columns]

## Sheet: panel d
	odd laps		even laps
	75.6		14.4
	10.8		3.6
	9		9
	66.6		144
	7.2		0
	88.2		140.4
	41.4		12.6
	14.4		3.6
	7.2		174.6
	160.2		28.8
	32.4		14.4
	127.8		12.6
	126		18
	19.8		10.8
	18		18
	111.6		12.6
	19.8		16.2
	3.6		167.4
	23.4		99
	27		14.4
	16.2		16.2
	27		27
	21.6		90
	19.8		5.4
	127.8		14.4
	19.8		14.4
	19.8		21.6
	46.8		59.4
	124.2		19.8
	18		18
	10.8		19.8
	18		25.2
	18		54
	113.4		12.6
	19.8		21.6
	21.6		135
	50.4		27
	23.4		21.6
	21.6		21.6
	23.4		23.4
	18		27
	25.2		25.2
	171		10.8
	18		19.8
	117		72
	25.2		84.6
	36		25.2
	27		27
	27		27
	25.2		21.6
	36		72
	14.4		25.2
	70.2		147.6
	34.2		27
	28.8		19.8
	21.6		23.4
	127.8		23.4
	16.2		30.6
	79.2		156.6
	14.4		55.8
	21.6		28.8
	23.4		167.4
	27		28.8
	138.6		45
	25.2		102.6
	27		10.8
	28.8		25.2
	34.2		41.4
	28.8		27
	178.2		0
	3.6		54
	176.4		79.2
	63		86.4
	163.8		25.2
	95.4		113.4
	28.8		30.6
	36		28.8
	28.8		160.2
	19.8		32.4
	37.8		169.2
	34.2		86.4
	63		28.8
	165.6		52.2
	39.6		36
	23.4		27
	34.2		36
	41.4		115.2
	140.4		36
	34.2		36
	28.8		0
	36		0
	48.6		68.4
	39.6		45
	136.8		99
	167.4		52.2
	39.6		129.6
	72		43.2
	106.2		30.6
	90		37.8
	41.4		25.2
	45		156.6
	36		36
	28.8		91.8
	111.6		5.4
	30.6		172.8
	41.4		39.6
	113.4		135
	50.4		36
	0		34.2
	100.8		109.8
	45		75.6
	93.6		27
	77.4		45
	41.4		37.8
	37.8		36
	68.4		48.6
	124.2		54
	41.4		61.2
	81		36
	43.2		52.2
	45		46.8
	43.2		36
	45		72
	34.2		59.4
	14.4		45
	14.4		50.4
	52.2		46.8
	59.4		37.8
	66.6		34.2
	32.4		95.4
	144		43.2
	32.4		48.6
	43.2		54
	45		73.8
	50.4		61.2
	54		63
	45		18
	48.6		45
	108		37.8
	50.4		70.2
	52.2		66.6
	50.4		109.8
	72		39.6
	61.2		48.6
	41.4		46.8
	61.2		52.2
	129.6		48.6
	66.6		12.6
	52.2		7.2
	52.2		77.4
	144		55.8
	90		50.4
	0		41.4
	0		75.6
	68.4		91.8
	79.2		64.8
	10.8		95.4
	99		140.4
	64.8		59.4
	169.2		27
	154.8		169.2
	72		48.6
	27		57.6
	50.4		55.8
	57.6		41.4
	72		57.6
	79.2		48.6
	55.8		160.2
	55.8		99
	59.4		162
	55.8		48.6
	52.2		1.8
	10.8		43.2
	72		57.6
	9		48.6
	61.2		55.8
	57.6		54
	50.4		57.6
	59.4		45
	50.4		91.8
	61.2		59.4
	59.4		90
	63		63
	0		174.6
	57.6		64.8
	59.4		75.6
	61.2		54
	59.4		54
	151.2		59.4
	100.8		63
	50.4		72
	129.6		162
	59.4		120.6
	68.4		57.6
	64.8		57.6
	46.8		61.2
	61.2		16.2
	75.6		57.6
	79.2		118.8
	158.4		151.2
	63		113.4
	54		61.2
	21.6		118.8
	81		68.4
	59.4		68.4
	77.4		118.8
	68.4		66.6
	0		57.6
	68.4		106.2
	127.8		64.8
	70.2		172.8
	66.6		75.6
	68.4		68.4
	68.4		57.6
	59.4		68.4
	63		95.4
	81		57.6
	106.2		70.2
	61.2		70.2
	66.6		88.2
	72		59.4
	72		16.2
	64.8		0
	63		61.2
	68.4		72
	43.2		68.4
	63		66.6
	79.2		73.8
	153		61.2
	135		72
	61.2		72
	72		97.2
	0		151.2
	73.8		72
	73.8		70.2
	68.4		73.8
	0		176.4
	37.8		72
	153		70.2
	21.6		68.4
	129.6		75.6
	77.4		73.8
	75.6		75.6
	99		75.6
	82.8		77.4
	73.8		90
	73.8		111.6
	79.2		70.2
	63		0
	68.4		73.8
	108		21.6
	79.2		135
	77.4		0
	88.2		108
	90		77.4
	77.4		68.4
	153		81
	81		0
	88.2		88.2
	100.8		0
	75.6		91.8
	79.2		90
	0		81
	21.6		81
	75.6		91.8
	172.8		77.4
	81		93.6
	81		79.2
	90		73.8
	82.8		84.6
	113.4		81
	79.2		88.2
	84.6		84.6
	90		82.8
	95.4		82.8
	86.4		86.4
	82.8		81
	88.2		90
	84.6		82.8
	79.2		84.6
	82.8		86.4
	82.8		88.2
	82.8		81
	86.4		88.2
	84.6		86.4
	84.6		82.8
	81		88.2
	88.2		86.4
	86.4		88.2
	86.4		88.2
	86.4		88.2
	84.6		104.4
	97.2		84.6
	84.6		86.4
	91.8		91.8
	91.8		88.2
	84.6		88.2
	86.4		88.2
	90		88.2
	90		88.2
	91.8		88.2
	93.6		93.6
	84.6		102.6
	90		91.8
	90		90
	91.8		82.8
	91.8		91.8
	90		91.8
	95.4		90
	95.4		95.4
	95.4		90
	91.8		95.4
	93.6		90
	93.6		90
	95.4		91.8
	93.6		88.2
	95.4		100.8
	109.8		93.6
	88.2		91.8
	93.6		93.6
	95.4		93.6
	95.4		97.2
	95.4		95.4
	99		99
	95.4		84.6
	93.6		97.2
	90		93.6
	95.4		97.2
	82.8		28.8
	95.4		95.4
	99		138.6
	99		23.4
	99		147.6
	118.8		99
	10.8		95.4
	167.4		0
	93.6		115.2
	99		156.6
	97.2		93.6
	9		109.8
	100.8		97.2
	109.8		102.6
	86.4		28.8
	91.8		0
	118.8		86.4
	102.6		106.2
	16.2		99
	25.2		93.6
	99		88.2
	124.2		104.4
	106.2		3.6
	106.2		113.4
	104.4		115.2
	106.2		100.8
	64.8		106.2
	106.2		106.2
	19.8		97.2
	111.6		108
	102.6		9
	100.8		106.2
	111.6		167.4
	117		95.4
	30.6		104.4
	115.2		64.8
	108		104.4
	108		122.4
	91.8		97.2
	108		100.8
	99		97.2
	113.4		104.4
	104.4		100.8
	156.6		93.6
	106.2		106.2
	109.8		99
	109.8		111.6
	91.8		109.8
	111.6		19.8
	102.6		104.4
	91.8		117
	113.4		18
	113.4		172.8
	9		129.6
	109.8		106.2
	3.6		106.2
	7.2		113.4
	115.2		135
	108		111.6
	108		113.4
	127.8		113.4
	0		115.2
	46.8		16.2
	1.8		174.6
	109.8		149.4
	113.4		36
	55.8		41.4
	127.8		126
	109.8		5.4
	117		34.2
	163.8		0
	115.2		108
	113.4		61.2
	63		117
	115.2		117
	115.2		147.6
	117		109.8
	115.2		122.4
	57.6		16.2
	118.8		122.4
	106.2		156.6
	111.6		127.8
	117		109.8
	0		117
	117		109.8
	124.2		120.6
	118.8		120.6
	167.4		14.4
	111.6		117
	79.2		23.4
	120.6		124.2
	120.6		109.8
	46.8		46.8
	82.8		172.8
	50.4		97.2
	129.6		117
	120.6		120.6
	136.8		135
	124.2		52.2
	81		127.8
	64.8		93.6
	9		124.2
	136.8		90
	127.8		158.4
	144		91.8
	117		131.4
	167.4		122.4
	162		5.4
	127.8		153
	16.2		72
	151.2		0
	129.6		124.2
	118.8		153
	28.8		129.6
	176.4		16.2
	122.4		126
	156.6		129.6
	124.2		3.6
	61.2		43.2
	37.8		127.8
	131.4		127.8
	10.8		18
	32.4		34.2
	97.2		122.4
	120.6		120.6
	7.2		133.2
	162		88.2
	135		34.2
	135		0
	124.2		0
	84.6		142.2
	0		165.6
	21.6		133.2
	126		122.4
	91.8		140.4
	43.2		27
	126		140.4
	142.2		129.6
	133.2		118.8
	131.4		63
	127.8		0
	39.6		136.8
	167.4		14.4
	129.6		124.2
	104.4		5.4
	147.6		129.6
	91.8		136.8
	25.2		54
	131.4		133.2
	160.2		81
	136.8		135
	97.2		144
	127.8		84.6
	158.4		5.4
	55.8		19.8
	7.2		133.2
	151.2		7.2
	136.8		140.4
	136.8		135
	138.6		140.4
	136.8		138.6
	25.2		127.8
	140.4		138.6
	135		138.6
	176.4		106.2
	136.8		144
	41.4		135
	14.4		95.4
	9		14.4
	0		149.4
	144		0
	32.4		147.6
	37.8		9
	144		138.6
	144		144
	142.2		70.2
	140.4		144
	138.6		142.2
	138.6		131.4
	142.2		5.4
	0		147.6
	145.8		21.6
	46.8		142.2
	147.6		52.2
	5.4		147.6
	81		136.8
	147.6		37.8
	0		169.2
	135		140.4
	145.8		147.6
	30.6		145.8
	149.4		147.6
	147.6		140.4
	160.2		144
	0		163.8
	172.8		12.6
	133.2		156.6
	36		154.8
	5.4		178.2
	151.2		147.6
	149.4		153
	147.6		151.2
	149.4		156.6
	149.4		140.4
	142.2		10.8
	142.2		172.8
	0		91.8
	144		169.2
	154.8		0
	140.4		14.4
	149.4		145.8
	154.8		147.6
	140.4		153
	153		0
	100.8		142.2
	172.8		154.8
	147.6		160.2
	1.8		154.8
	122.4		0
	154.8		45
	0		144
	165.6		162
	156.6		153
	127.8		154.8
	151.2		149.4
	154.8		0
	149.4		99
	154.8		32.4
	153		72
	118.8		171
	0		142.2
	73.8		3.6
	154.8		3.6
	176.4		151.2
	0		158.4
	95.4		176.4
	158.4		160.2
	5.4		160.2
	158.4		32.4
	156.6		163.8
	19.8		165.6
	160.2		0
	165.6		0
	162		0
	158.4		129.6
	160.2		36
	162		111.6
	162		151.2
	19.8		3.6
	176.4		0
	167.4		0
	1.8		172.8
	0		156.6
	167.4		0
	93.6		115.2
	165.6		158.4
	169.2		135
	0		167.4
	165.6		0
	113.4		169.2
	63		163.8
	0		178.2
	176.4		7.2
	163.8		34.2
	10.8		0
	156.6		156.6
	172.8		133.2
	115.2		12.6
	169.2		10.8
	115.2		156.6
	178.2		7.2
	162		0
	115.2		37.8
	43.2		174.6
	14.4		124.2
	167.4		0
	46.8		163.8
	41.4		167.4
	171		165.6
	0		158.4
	127.8		75.6
	9		30.6
	41.4		0
	0		172.8
	0		172.8
	172.8		19.8
	169.2		55.8
	174.6		0
	0		178.2
	39.6		172.8
	172.8		0
	174.6		9
	172.8		0
	97.2		176.4
	0		163.8
	0		126
	160.2		0
	167.4		34.2
	169.2		0
	63		0
	14.4		172.8
	174.6		0
	0		174.6
	153		178.2
	174.6		0
	90		178.2
	171		169.2
	0		178.2
	178.2		9
	176.4		28.8
	178.2		0
	0		178.2
	117		133.2
	0		172.8
	178.2		7.2
	41.4		135
	0		176.4
	0		178.2
	178.2		178.2
	0		176.4
	174.6		0
	174.6		7.2
	3.6		0
	0		0
	19.8		39.6
	178.2		12.6
	0		176.4
	3.6		0
	0		176.4
	172.8		0
	174.6		3.6
	100.8		75.6
	5.4		174.6
	174.6		9
	3.6		3.6
	0		27
	18		0
	7.2		9
	5.4		0
	72		0
	117		3.6
	10.8		7.2
	7.2		3.6
	10.8		3.6
	45		122.4
	9		9
	174.6		27
	176.4		7.2
	0		19.8
	0		176.4
	59.4		0
	5.4		0
	174.6		0
	135		19.8
	115.2		88.2
	16.2		0
	178.2		9
	12.6		1.8
	16.2		10.8
	30.6		43.2
	14.4		124.2
	21.6		9
	36		95.4
	45		21.6
	36		14.4
	12.6		14.4
	55.8		63
	10.8		12.6
	0		10.8
	12.6		162
	63		3.6
	154.8		162
	118.8		97.2
	0		169.2
	43.2		169.2
	156.6		50.4
	18		28.8
	32.4		54
	9		75.6
	16.2		115.2
	43.2		138.6
	16.2		84.6
	0		81
	0		73.8
	118.8		140.4
	82.8		0
	99		84.6
	120.6		109.8
	48.6		90
	178.2		23.4
	144		126
	0		178.2
	43.2		66.6
	48.6		61.2
	5.4		176.4
	55.8		88.2
	86.4		93.6
	84.6		106.2
	36		46.8
	156.6		9
	162		91.8
	0		178.2
	145.8		68.4
	41.4		84.6
	0		117
	36		57.6
	106.2		151.2
	0		174.6
	106.2		54
	77.4		124.2
	140.4		9
	82.8		99
	124.2		64.8
	0		55.8
	0		163.8
	48.6		120.6
	136.8		5.4
	167.4		23.4
	174.6		36
	10.8		19.8
	12.6		171
	138.6		0
	25.2		145.8
	115.2		104.4
	99		90
	72		153
	156.6		36
	12.6		75.6
	109.8		3.6
	136.8		75.6
	39.6		57.6
	99		39.6
	142.2		0
	151.2		64.8
	162		106.2
	77.4		100.8
	176.4		82.8
	0		147.6
	140.4		84.6
	165.6		138.6
	77.4		109.8
	118.8		37.8
	91.8		57.6
	158.4		158.4
	0		79.2
	118.8		0
	73.8		10.8
	0		176.4
	48.6		108
	174.6		0
	77.4		7.2
	131.4		14.4
	45		5.4
	0		64.8
	174.6		151.2
	104.4		41.4
	63		61.2
	109.8		77.4
	10.8		48.6
	55.8		37.8
	124.2		48.6
	9		93.6
	167.4		23.4
	90		88.2
	169.2		0
	21.6		0
	0		172.8
	129.6		0
	172.8		30.6
	3.6		167.4
	171		7.2
	136.8		73.8
	10.8		111.6
	84.6		136.8
	43.2		115.2
	153		154.8
	97.2		147.6
	28.8		73.8
	30.6		90
	25.2		113.4
	46.8		39.6
	61.2		99
	0		104.4
	131.4		158.4
	0		160.2
	142.2		37.8
	171		165.6
	39.6		63
	39.6		79.2
	79.2		156.6
	178.2		176.4
	147.6		138.6
	124.2		86.4
	100.8		147.6
	9		30.6
	68.4		90
	3.6		167.4
	172.8		66.6
	25.2		0
	14.4		86.4
	55.8		82.8
	37.8		32.4
	136.8		75.6
	27		64.8
	36		82.8
	140.4		57.6
	86.4		0
	145.8		124.2
	91.8		59.4
	39.6		95.4
	0		167.4
	68.4		99
	0		133.2
	176.4		97.2
	7.2		55.8
	43.2		115.2
	0		167.4
	0		158.4
	171		5.4
	7.2		100.8
	5.4		0
	32.4		118.8
	149.4		59.4
	163.8		0
	0		59.4
	10.8		106.2
	108		5.4
	131.4		174.6
	0		18
	117		28.8
	167.4		23.4
	75.6		14.4
	7.2		75.6
	50.4		93.6
	19.8		75.6
	140.4		77.4
	176.4		0
	43.2		136.8
	176.4		0
	93.6		88.2
	0		127.8
	149.4		0
	12.6		41.4
	28.8		172.8
	0		19.8
	133.2		117
	16.2		10.8
	115.2		79.2
	122.4		7.2
	30.6		154.8
	90		84.6
	0		43.2
	28.8		84.6
	135		142.2
	21.6		0
	109.8		106.2
	73.8		68.4
	14.4		127.8
	34.2		165.6
	176.4		34.2
	176.4		3.6
	158.4		10.8
	178.2		0
	75.6		140.4
	111.6		147.6
	12.6		12.6
	138.6		124.2
	5.4		127.8
	145.8		106.2
	12.6		126
	41.4		41.4
	5.4		91.8
	59.4		66.6
	72		23.4
	82.8		50.4
	138.6		104.4
	12.6		36
	64.8		136.8
	70.2		91.8
	5.4		93.6
	90		77.4
	9		0
	72		28.8
	82.8		106.2
	0		16.2
	14.4		178.2
	14.4		162
	158.4		7.2
	86.4		5.4
	97.2		36
	136.8		50.4
	0		178.2
	93.6		163.8
	0		163.8
	140.4		45
	162		46.8
	144		46.8
	120.6		61.2
	72		41.4
	14.4		117
	174.6		54
	70.2		63
	52.2		160.2
	118.8		0
	0		52.2
	169.2		167.4
	30.6		129.6
	0		167.4
	0		169.2
	30.6		57.6
	0		3.6
	46.8		37.8
	176.4		9
	120.6		138.6
	25.2		14.4
	27		37.8
	0		174.6
	108		27
	12.6		19.8
	102.6		153
	95.4		160.2
	176.4		113.4
	25.2		126
	55.8		72
	14.4		176.4
	100.8		86.4
	21.6		120.6
	7.2		66.6
	171		0
	162		169.2
	25.2		43.2
	57.6		124.2
	21.6		63
	153		0
	102.6		156.6
	48.6		72
	18		133.2
	73.8		70.2
	156.6		12.6
	122.4		63
	45		126
	68.4		66.6
	104.4		61.2
	99		133.2
	52.2		0
	50.4		30.6
	178.2		77.4
	115.2		124.2
	140.4		0
	140.4		81
	90		50.4
	9		18
	113.4		59.4
	84.6		12.6
	36		136.8
	90		28.8
	14.4		64.8
	147.6		0
	59.4		138.6
	73.8		153
	0		30.6
	21.6		46.8
	3.6		133.2
	127.8		28.8
	0		156.6
	39.6		145.8
	72		1.8
	113.4		153
	79.2		14.4
	7.2		14.4
	9		165.6
	72		34.2

## Sheet: panel e
		nonuniform						uniform
		plot		raw				raw
		0.0345		0				61.2
		0.014		0				18
		0.0215		0				21.6
		0.019		0				19.8
		0.021		0				23.4
		0.0185		0				21.6
		0.035		0				12.6
		0.0085		0				19.8
		0.029		0				21.6
		0.0075		0				18
		0.02		0				12.6
		0.0205		0				14.4
		0.0305		0				18
		0.02		0				18
		0.008		0				23.4
		0.0145		0				10.8
		0.02		0				23.4
		0.0295		0				117
		0.011		0				28.8
		0.0205		0				99
		0.0325		0				27
		0.008		0				36
		0.027		0				39.6
		0.0135		0				19.8
		0.027		0				23.4
		0.0365		0				21.6
		0.011		0				36
		0.0345		0				36
		0.0055		0				23.4
		0.02		0				25.2
		0.026		0				23.4
		0.0135		0				32.4
		0.0265		0				23.4
		0.011		0				25.2
		0.016		0				37.8
		0.028		0				54
		0.016		0				41.4
		0.009		0				27
		0.0175		0				27
		0.021		0				21.6
		0.0345		0				90
		0.0175		0				25.2
		0.0075		0				59.4
		0.0235		0				23.4
		0.019		0				27
		0.026		0				64.8
		0.015		0				28.8
		0.0085		0				27
		0.0135		0				30.6
		0.032		0				21.6
				0				25.2
				0				28.8
				0				135
				0				30.6
				0				25.2
				0				30.6
				0				28.8
				0				27
				0				27
				0				25.2
				0				25.2
				0				32.4
				0				27
				0				30.6
				0				34.2
				1.8				73.8
				1.8				57.6
				1.8				32.4
				1.8				32.4
				3.6				63
				3.6				151.2
				3.6				43.2
				3.6				34.2
				3.6				64.8
				3.6				27
				3.6				32.4
				3.6				36
				3.6				43.2
				3.6				36
				3.6				36
				3.6				37.8
				3.6				30.6
				3.6				73.8
				5.4				34.2
				5.4				77.4
				5.4				39.6
				5.4				39.6
				5.4				43.2
				5.4				43.2
				5.4				34.2
				5.4				37.8
				5.4				45
				5.4				37.8
				5.4				41.4
				5.4				37.8
				5.4				48.6
				5.4				39.6
				7.2				32.4
				7.2				122.4
				7.2				32.4
				7.2				39.6
				7.2				41.4
				7.2				43.2
				7.2				37.8
				7.2				63
				7.2				43.2
				7.2				39.6
				7.2				28.8
				7.2				68.4
				7.2				45
				7.2				81
				7.2				43.2
				7.2				54
				7.2				34.2
				7.2				37.8
				7.2				43.2
				7.2				45
				9				48.6
				9				36
				9				50.4
				9				59.4
				9				46.8
				9				46.8
				9				57.6
				9				106.2
				9				46.8
				9				43.2
				9				41.4
				9				72
				9				45
				9				43.2
				9				59.4
				9				45
				9				52.2
				9				46.8
				9				39.6
				9				52.2
				9				54
				9				52.2
				9				50.4
				10.8				75.6
				10.8				54
				10.8				52.2
				10.8				64.8
				10.8				160.2
				10.8				55.8
				10.8				45
				10.8				81
				10.8				54
				10.8				55.8
				10.8				48.6
				10.8				77.4
				10.8				64.8
				10.8				50.4
				10.8				55.8
				10.8				54
				10.8				66.6
				10.8				61.2
				10.8				55.8
				12.6				66.6
				12.6				72
				12.6				55.8
				12.6				54
				12.6				55.8
				12.6				59.4
				12.6				61.2
				12.6				54
				12.6				61.2
				12.6				57.6
				12.6				124.2
				12.6				142.2
				12.6				50.4
				12.6				102.6
				12.6				50.4
				12.6				158.4
				12.6				55.8
				12.6				61.2
				12.6				63
				14.4				61.2
				14.4				73.8
				14.4				70.2
				14.4				64.8
				14.4				61.2
				14.4				95.4
				14.4				64.8
				14.4				59.4
				14.4				25.2
				14.4				75.6
				14.4				61.2
				14.4				59.4
				14.4				63
				14.4				59.4
				14.4				66.6
				14.4				63
				14.4				129.6
				14.4				63
				14.4				66.6
				14.4				64.8
				14.4				0
				14.4				64.8
				14.4				57.6
				16.2				57.6
				16.2				154.8
				16.2				66.6
				16.2				70.2
				16.2				68.4
				16.2				64.8
				16.2				64.8
				16.2				68.4
				16.2				82.8
				16.2				68.4
				16.2				73.8
				16.2				72
				16.2				70.2
				16.2				90
				16.2				72
				16.2				72
				16.2				27
				16.2				73.8
				16.2				72
				18				79.2
				18				73.8
				18				77.4
				18				72
				18				63
				18				90
				18				75.6
				18				82.8
				18				77.4
				18				81
				18				102.6
				18				75.6
				18				75.6
				19.8				70.2
				19.8				82.8
				19.8				68.4
				19.8				77.4
				19.8				79.2
				19.8				79.2
				19.8				77.4
				19.8				72
				19.8				77.4
				19.8				64.8
				19.8				93.6
				19.8				79.2
				19.8				59.4
				19.8				81
				19.8				84.6
				19.8				99
				19.8				79.2
				19.8				77.4
				19.8				79.2
				19.8				79.2
				19.8				70.2
				19.8				82.8
				19.8				81
				19.8				82.8
				21.6				77.4
				21.6				81
				21.6				9
				21.6				82.8
				21.6				108
				21.6				81
				21.6				88.2
				21.6				81
				21.6				97.2
				21.6				109.8
				21.6				86.4
				21.6				84.6
				21.6				77.4
				21.6				90
				21.6				88.2
				21.6				82.8
				21.6				88.2
				21.6				88.2
				21.6				82.8
				21.6				84.6
				21.6				88.2
				23.4				88.2
				23.4				91.8
				23.4				86.4
				23.4				90
				23.4				5.4
				23.4				104.4
				23.4				86.4
				23.4				88.2
				23.4				86.4
				23.4				84.6
				23.4				90
				23.4				88.2
				23.4				10.8
				23.4				86.4
				23.4				91.8
				23.4				93.6
				23.4				100.8
				23.4				88.2
				23.4				86.4
				23.4				91.8
				23.4				95.4
				25.2				88.2
				25.2				91.8
				25.2				100.8
				25.2				97.2
				25.2				84.6
				25.2				102.6
				25.2				97.2
				25.2				91.8
				25.2				95.4
				25.2				88.2
				25.2				95.4
				25.2				104.4
				25.2				97.2
				25.2				99
				25.2				149.4
				25.2				95.4
				25.2				99
				25.2				95.4
				25.2				88.2
				25.2				97.2
				25.2				99
				25.2				95.4
				25.2				99
				25.2				100.8
				25.2				102.6
				25.2				124.2
				25.2				99
				25.2				99
				27				109.8
				27				100.8
				27				102.6
				27				104.4
				27				104.4
				27				99
				27				100.8
				27				95.4
				27				102.6
				27				122.4
				27				100.8
				27				90
				27				99
				27				104.4
				27				102.6
				27				100.8
				27				160.2
				28.8				108
				28.8				104.4
				28.8				102.6
				28.8				102.6
				28.8				106.2
				28.8				97.2
				28.8				117
				28.8				27
				28.8				106.2
				28.8				102.6
				28.8				131.4
				28.8				102.6
				28.8				108
				28.8				109.8
				28.8				102.6
				28.8				106.2
				28.8				108
				28.8				109.8
				28.8				133.2
				28.8				113.4
				28.8				118.8
				28.8				104.4
				28.8				106.2
				28.8				109.8
				28.8				97.2
				28.8				115.2
				28.8				113.4
				30.6				106.2
				30.6				142.2
				30.6				72
				30.6				113.4
				30.6				12.6
				30.6				111.6
				30.6				135
				30.6				124.2
				30.6				113.4
				30.6				156.6
				30.6				5.4
				30.6				122.4
				30.6				111.6
				30.6				115.2
				30.6				115.2
				30.6				126
				30.6				109.8
				30.6				124.2
				30.6				113.4
				30.6				115.2
				32.4				117
				32.4				118.8
				32.4				109.8
				32.4				118.8
				32.4				126
				32.4				144
				32.4				118.8
				32.4				118.8
				32.4				27
				32.4				113.4
				32.4				118.8
				34.2				117
				34.2				178.2
				34.2				120.6
				34.2				122.4
				34.2				108
				34.2				117
				34.2				131.4
				34.2				156.6
				34.2				142.2
				34.2				118.8
				34.2				120.6
				34.2				124.2
				34.2				115.2
				34.2				124.2
				34.2				117
				36				124.2
				36				113.4
				36				122.4
				36				118.8
				36				129.6
				36				129.6
				36				131.4
				36				118.8
				36				140.4
				36				126
				36				124.2
				36				117
				36				142.2
				36				122.4
				36				122.4
				36				156.6
				37.8				126
				37.8				127.8
				37.8				118.8
				37.8				135
				37.8				129.6
				37.8				129.6
				37.8				127.8
				37.8				138.6
				37.8				129.6
				37.8				133.2
				37.8				117
				37.8				162
				37.8				127.8
				37.8				25.2
				37.8				129.6
				37.8				133.2
				37.8				131.4
				37.8				133.2
				37.8				133.2
				37.8				131.4
				37.8				126
				37.8				127.8
				37.8				133.2
				37.8				124.2
				39.6				131.4
				39.6				133.2
				39.6				131.4
				39.6				133.2
				39.6				131.4
				39.6				131.4
				39.6				135
				39.6				131.4
				39.6				131.4
				39.6				18
				39.6				131.4
				39.6				136.8
				39.6				36
				39.6				129.6
				39.6				138.6
				39.6				135
				39.6				135
				39.6				126
				39.6				133.2
				39.6				133.2
				39.6				135
				41.4				138.6
				41.4				138.6
				41.4				169.2
				41.4				149.4
				41.4				135
				41.4				16.2
				41.4				147.6
				41.4				140.4
				41.4				169.2
				41.4				138.6
				41.4				153
				41.4				140.4
				41.4				142.2
				41.4				140.4
				41.4				153
				41.4				145.8
				41.4				140.4
				41.4				169.2
				41.4				147.6
				41.4				138.6
				43.2				138.6
				43.2				144
				43.2				145.8
				43.2				145.8
				43.2				142.2
				43.2				145.8
				43.2				147.6
				43.2				145.8
				43.2				147.6
				43.2				28.8
				43.2				178.2
				43.2				144
				43.2				0
				43.2				149.4
				43.2				149.4
				43.2				10.8
				43.2				153
				43.2				153
				43.2				151.2
				45				145.8
				45				147.6
				45				147.6
				45				149.4
				45				57.6
				45				149.4
				45				156.6
				45				144
				45				5.4
				45				151.2
				45				149.4
				45				149.4
				45				153
				45				142.2
				45				147.6
				45				0
				45				70.2
				45				154.8
				45				169.2
				45				153
				45				145.8
				46.8				154.8
				46.8				145.8
				46.8				156.6
				46.8				0
				46.8				147.6
				46.8				154.8
				46.8				145.8
				46.8				154.8
				46.8				156.6
				46.8				0
				46.8				169.2
				46.8				154.8
				46.8				156.6
				46.8				160.2
				46.8				156.6
				46.8				160.2
				46.8				158.4
				46.8				160.2
				46.8				158.4
				46.8				156.6
				46.8				178.2
				48.6				162
				48.6				163.8
				48.6				57.6
				48.6				174.6
				48.6				160.2
				48.6				151.2
				48.6				174.6
				48.6				160.2
				48.6				162
				48.6				160.2
				48.6				165.6
				48.6				25.2
				48.6				162
				48.6				9
				48.6				176.4
				48.6				162
				48.6				162
				50.4				165.6
				50.4				162
				50.4				158.4
				50.4				162
				50.4				163.8
				50.4				163.8
				50.4				163.8
				50.4				158.4
				50.4				171
				50.4				172.8
				50.4				165.6
				50.4				156.6
				50.4				171
				50.4				7.2
				50.4				169.2
				50.4				162
				50.4				86.4
				50.4				0
				50.4				163.8
				50.4				171
				50.4				165.6
				50.4				117
				50.4				0
				52.2				0
				52.2				124.2
				52.2				3.6
				52.2				172.8
				52.2				167.4
				52.2				178.2
				52.2				172.8
				52.2				169.2
				52.2				165.6
				52.2				82.8
				52.2				171
				52.2				172.8
				52.2				171
				52.2				178.2
				52.2				172.8
				52.2				171
				54				165.6
				54				7.2
				54				174.6
				54				169.2
				54				0
				54				9
				54				178.2
				54				0
				54				178.2
				54				176.4
				54				3.6
				54				167.4
				55.8				178.2
				55.8				174.6
				55.8				174.6
				55.8				172.8
				55.8				3.6
				55.8				16.2
				55.8				0
				55.8				0
				55.8				178.2
				55.8				75.6
				55.8				18
				55.8				21.6
				55.8				10.8
				55.8				0
				55.8				0
				55.8				102.6
				55.8				174.6
				57.6				82.8
				57.6				7.2
				57.6				178.2
				57.6				9
				57.6				0
				57.6				0
				57.6				0
				57.6				0
				57.6				5.4
				57.6				178.2
				57.6				109.8
				57.6				0
				57.6				25.2
				57.6				46.8
				57.6				16.2
				57.6				5.4
				57.6				7.2
				57.6				178.2
				57.6				21.6
				57.6				5.4
				57.6				142.2
				59.4				28.8
				59.4				5.4
				59.4				7.2
				59.4				16.2
				59.4				12.6
				59.4				9
				59.4				25.2
				59.4				0
				59.4				14.4
				59.4				19.8
				59.4				7.2
				59.4				106.2
				59.4				5.4
				59.4				10.8
				59.4				10.8
				59.4				52.2
				59.4				10.8
				59.4				12.6
				59.4				7.2
				61.2				9
				61.2				10.8
				61.2				41.4
				61.2				14.4
				61.2				10.8
				61.2				12.6
				61.2				10.8
				61.2				50.4
				61.2				124.2
				61.2				32.4
				61.2				30.6
				61.2				7.2
				61.2				14.4
				61.2				59.4
				63				19.8
				63				0
				63				95.4
				63				34.2
				63				37.8
				63				140.4
				63				0
				63				0
				63				149.4
				63				72
				63				135
				63				88.2
				63				19.8
				63				172.8
				63				55.8
				63				12.6
				63				30.6
				63				104.4
				63				154.8
				63				99
				63				118.8
				64.8				21.6
				64.8				163.8
				64.8				127.8
				64.8				14.4
				64.8				135
				64.8				64.8
				64.8				90
				64.8				39.6
				64.8				82.8
				64.8				30.6
				64.8				151.2
				64.8				115.2
				64.8				14.4
				64.8				46.8
				64.8				127.8
				64.8				149.4
				64.8				104.4
				64.8				36
				64.8				102.6
				64.8				63
				64.8				79.2
				64.8				106.2
				64.8				0
				64.8				48.6
				66.6				19.8
				66.6				126
				66.6				106.2
				66.6				18
				66.6				115.2
				66.6				7.2
				66.6				136.8
				66.6				140.4
				66.6				133.2
				66.6				12.6
				66.6				178.2
				66.6				145.8
				66.6				176.4
				66.6				48.6
				66.6				54
				66.6				54
				66.6				171
				66.6				0
				66.6				45
				66.6				5.4
				66.6				86.4
				66.6				84.6
				68.4				100.8
				68.4				25.2
				68.4				82.8
				68.4				133.2
				68.4				86.4
				68.4				64.8
				68.4				41.4
				68.4				120.6
				68.4				27
				68.4				178.2
				68.4				21.6
				68.4				88.2
				68.4				3.6
				68.4				160.2
				68.4				63
				68.4				100.8
				68.4				102.6
				68.4				61.2
				70.2				122.4
				70.2				3.6
				70.2				12.6
				70.2				52.2
				70.2				0
				70.2				136.8
				70.2				7.2
				70.2				72
				70.2				84.6
				70.2				45
				70.2				115.2
				70.2				64.8
				70.2				27
				70.2				127.8
				70.2				165.6
				70.2				95.4
				70.2				9
				70.2				14.4
				70.2				95.4
				70.2				160.2
				70.2				176.4
				70.2				50.4
				70.2				21.6
				72				19.8
				72				45
				72				127.8
				72				57.6
				72				156.6
				72				63
				72				113.4
				72				118.8
				72				79.2
				72				151.2
				72				133.2
				72				108
				72				151.2
				72				9
				72				37.8
				72				68.4
				72				48.6
				72				81
				72				100.8
				72				21.6
				72				59.4
				72				21.6
				72				138.6
				72				90
				73.8				10.8
				73.8				115.2
				73.8				0
				73.8				158.4
				73.8				57.6
				73.8				131.4
				73.8				145.8
				73.8				162
				73.8				16.2
				73.8				136.8
				73.8				12.6
				73.8				61.2
				73.8				28.8
				73.8				162
				73.8				50.4
				73.8				106.2
				73.8				54
				73.8				84.6
				73.8				39.6
				75.6				59.4
				75.6				113.4
				75.6				162
				75.6				153
				75.6				88.2
				75.6				79.2
				75.6				99
				75.6				70.2
				75.6				45
				75.6				28.8
				75.6				178.2
				75.6				68.4
				75.6				145.8
				75.6				55.8
				75.6				171
				75.6				117
				75.6				154.8
				75.6				0
				75.6				64.8
				75.6				109.8
				75.6				140.4
				75.6				84.6
				77.4				91.8
				77.4				45
				77.4				163.8
				77.4				9
				77.4				59.4
				77.4				19.8
				77.4				81
				77.4				70.2
				77.4				32.4
				77.4				178.2
				77.4				50.4
				77.4				37.8
				77.4				109.8
				77.4				109.8
				77.4				160.2
				77.4				90
				79.2				133.2
				79.2				48.6
				79.2				0
				79.2				88.2
				79.2				135
				79.2				136.8
				79.2				156.6
				79.2				133.2
				79.2				108
				79.2				66.6
				79.2				88.2
				79.2				109.8
				79.2				95.4
				79.2				124.2
				79.2				36
				79.2				131.4
				79.2				102.6
				79.2				54
				79.2				52.2
				81				140.4
				81				172.8
				81				0
				81				34.2
				81				111.6
				81				165.6
				81				0
				81				5.4
				81				142.2
				81				129.6
				81				3.6
				81				156.6
				81				36
				81				39.6
				81				136.8
				81				167.4
				81				115.2
				81				136.8
				81				72
				81				135
				81				21.6
				82.8				104.4
				82.8				64.8
				82.8				109.8
				82.8				115.2
				82.8				147.6
				82.8				149.4
				82.8				160.2
				82.8				50.4
				82.8				36
				82.8				19.8
				82.8				77.4
				82.8				109.8
				82.8				126
				82.8				127.8
				84.6				57.6
				84.6				108
				84.6				68.4
				84.6				12.6
				84.6				16.2
				84.6				28.8
				84.6				73.8
				84.6				169.2
				84.6				79.2
				84.6				82.8
				84.6				172.8
				84.6				91.8
				84.6				12.6
				84.6				61.2
				84.6				176.4
				84.6				19.8
				84.6				0
				84.6				21.6
				84.6				0
				84.6				129.6
				84.6				93.6
				84.6				88.2
				84.6				122.4
				84.6				72
				84.6				63
				84.6				118.8
				84.6				46.8
				86.4				145.8
				86.4				37.8
				86.4				176.4
				86.4				171
				86.4				21.6
				86.4				154.8
				86.4				153
				86.4				120.6
				86.4				158.4
				86.4				0
				86.4				133.2
				86.4				142.2
				86.4				14.4
				86.4				70.2
				86.4				109.8
				86.4				64.8
				86.4				84.6
				86.4				41.4
				86.4				73.8
				86.4				18
				86.4				52.2
				86.4				64.8
				86.4				0
				86.4				160.2
				86.4				37.8
				86.4				153
				86.4				158.4
				86.4				93.6
				88.2				46.8
				88.2				178.2
				88.2				25.2
				88.2				84.6
				88.2				95.4
				88.2				95.4
				88.2				91.8
				88.2				90
				88.2				93.6
				88.2				95.4
				88.2				93.6
				88.2				106.2
				88.2				102.6
				88.2				95.4
				88.2				93.6
				88.2				91.8
				88.2				95.4
				88.2				95.4
				88.2				95.4
				88.2				97.2
				88.2				91.8
				88.2				90
				88.2				99
				88.2				120.6
				88.2				117
				88.2				91.8
				90				99
				90				95.4
				90				88.2
				90				99
				90				97.2
				90				91.8
				90				100.8
				90				144
				90				95.4
				90				104.4
				90				100.8
				90				106.2
				90				133.2
				90				102.6
				90				99
				90				118.8
				90				108
				90				120.6
				90				113.4
				90				100.8
				90				104.4
				90				106.2
				90				104.4
				91.8				106.2
				91.8				144
				91.8				102.6
				91.8				102.6
				91.8				106.2
				91.8				102.6
				91.8				117
				91.8				106.2
				91.8				95.4
				91.8				99
				91.8				102.6
				91.8				108
				91.8				133.2
				91.8				108
				91.8				104.4
				91.8				97.2
				91.8				102.6
				91.8				93.6
				91.8				108
				91.8				108
				91.8				117
				91.8				104.4
				91.8				102.6
				91.8				109.8
				91.8				109.8
				93.6				108
				93.6				109.8
				93.6				106.2
				93.6				102.6
				93.6				113.4
				93.6				102.6
				93.6				117
				93.6				113.4
				93.6				113.4
				93.6				109.8
				93.6				113.4
				93.6				129.6
				93.6				120.6
				93.6				111.6
				93.6				115.2
				93.6				111.6
				93.6				113.4
				93.6				115.2
				93.6				113.4
				93.6				145.8
				93.6				140.4
				93.6				113.4
				93.6				115.2
				93.6				54
				93.6				109.8
				95.4				113.4
				95.4				122.4
				95.4				113.4
				95.4				118.8
				95.4				122.4
				95.4				118.8
				95.4				111.6
				95.4				95.4
				95.4				111.6
				95.4				118.8
				95.4				126
				95.4				122.4
				95.4				109.8
				95.4				117
				95.4				34.2
				95.4				113.4
				95.4				117
				95.4				120.6
				95.4				118.8
				95.4				169.2
				95.4				122.4
				95.4				115.2
				97.2				124.2
				97.2				91.8
				97.2				156.6
				97.2				129.6
				97.2				126
				97.2				124.2
				97.2				115.2
				97.2				115.2
				97.2				122.4
				97.2				133.2
				97.2				124.2
				97.2				126
				97.2				142.2
				97.2				122.4
				97.2				0
				97.2				120.6
				97.2				126
				97.2				122.4
				97.2				16.2
				97.2				124.2
				97.2				126
				97.2				126
				97.2				131.4
				97.2				122.4
				97.2				142.2
				97.2				129.6
				97.2				126
				97.2				127.8
				99				140.4
				99				127.8
				99				131.4
				99				133.2
				99				126
				99				36
				99				127.8
				99				129.6
				99				160.2
				99				149.4
				99				138.6
				99				129.6
				99				133.2
				99				133.2
				99				127.8
				99				131.4
				99				133.2
				99				136.8
				99				140.4
				99				135
				99				133.2
				99				135
				99				153
				99				0
				99				129.6
				100.8				91.8
				100.8				142.2
				100.8				135
				100.8				133.2
				100.8				50.4
				100.8				136.8
				100.8				145.8
				100.8				28.8
				100.8				144
				100.8				154.8
				100.8				135
				100.8				138.6
				100.8				135
				100.8				147.6
				100.8				136.8
				100.8				144
				102.6				135
				102.6				142.2
				102.6				138.6
				102.6				19.8
				102.6				90
				102.6				5.4
				102.6				142.2
				102.6				142.2
				102.6				140.4
				102.6				140.4
				102.6				140.4
				104.4				144
				104.4				140.4
				104.4				0
				104.4				18
				104.4				158.4
				104.4				138.6
				104.4				153
				104.4				149.4
				104.4				140.4
				104.4				144
				104.4				142.2
				104.4				142.2
				104.4				149.4
				104.4				145.8
				104.4				144
				104.4				176.4
				104.4				160.2
				104.4				145.8
				104.4				145.8
				104.4				167.4
				104.4				93.6
				106.2				145.8
				106.2				140.4
				106.2				145.8
				106.2				140.4
				106.2				149.4
				106.2				36
				106.2				151.2
				106.2				147.6
				106.2				144
				106.2				21.6
				106.2				32.4
				106.2				147.6
				106.2				149.4
				106.2				149.4
				106.2				147.6
				106.2				151.2
				106.2				16.2
				106.2				153
				106.2				162
				108				153
				108				163.8
				108				153
				108				172.8
				108				153
				108				149.4
				108				9
				108				153
				108				147.6
				108				154.8
				108				153
				108				160.2
				108				153
				108				156.6
				108				154.8
				108				158.4
				108				153
				108				145.8
				109.8				153
				109.8				158.4
				109.8				147.6
				109.8				156.6
				109.8				176.4
				109.8				162
				109.8				16.2
				109.8				156.6
				109.8				158.4
				109.8				156.6
				109.8				160.2
				109.8				154.8
				109.8				169.2
				109.8				151.2
				109.8				169.2
				111.6				158.4
				111.6				158.4
				111.6				160.2
				111.6				163.8
				111.6				165.6
				111.6				163.8
				111.6				59.4
				111.6				165.6
				111.6				154.8
				111.6				165.6
				111.6				162
				111.6				165.6
				111.6				154.8
				111.6				171
				111.6				0
				111.6				162
				111.6				165.6
				111.6				163.8
				111.6				167.4
				113.4				167.4
				113.4				106.2
				113.4				169.2
				113.4				178.2
				113.4				165.6
				113.4				167.4
				113.4				171
				113.4				162
				113.4				0
				113.4				167.4
				113.4				151.2
				113.4				167.4
				113.4				167.4
				113.4				167.4
				113.4				178.2
				113.4				169.2
				113.4				0
				113.4				0
				113.4				165.6
				113.4				167.4
				113.4				178.2
				113.4				171
				113.4				102.6
				113.4				160.2
				113.4				172.8
				113.4				171
				113.4				171
				115.2				54
				115.2				172.8
				115.2				174.6
				115.2				171
				115.2				0
				115.2				0
				115.2				176.4
				115.2				9
				115.2				0
				115.2				176.4
				115.2				162
				115.2				174.6
				115.2				0
				115.2				0
				117				171
				117				178.2
				117				169.2
				117				172.8
				117				178.2
				117				176.4
				117				25.2
				117				178.2
				117				172.8
				117				178.2
				117				12.6
				117				178.2
				117				104.4
				117				0
				117				176.4
				117				0
				117				178.2
				117				3.6
				118.8				0
				118.8				178.2
				118.8				0
				118.8				0
				118.8				178.2
				118.8				178.2
				118.8				9
				118.8				176.4
				118.8				0
				118.8				3.6
				118.8				3.6
				118.8				0
				118.8				1.8
				118.8				0
				118.8				14.4
				118.8				3.6
				118.8				3.6
				118.8				12.6
				118.8				109.8
				118.8				5.4
				118.8				52.2
				120.6				7.2
				120.6				5.4
				120.6				21.6
				120.6				0
				120.6				0
				120.6				0
				120.6				5.4
				120.6				0
				120.6				9
				120.6				19.8
				120.6				10.8
				120.6				9
				120.6				3.6
				120.6				28.8
				120.6				7.2
				120.6				9
				120.6				10.8
				120.6				10.8
				120.6				9
				120.6				14.4
				120.6				19.8
				120.6				9
				122.4				19.8
				122.4				14.4
				122.4				10.8
				122.4				21.6
				122.4				28.8
				122.4				36
				122.4				14.4
				122.4				25.2
				122.4				82.8
				122.4				10.8
				122.4				19.8
				122.4				16.2
				122.4				18
				122.4				16.2
				122.4				16.2
				122.4				10.8
				122.4				12.6
				124.2				18
				124.2				18
				124.2				14.4
				124.2				5.4
				124.2				18
				124.2				46.8
				124.2				37.8
				124.2				37.8
				124.2				10.8
				124.2				14.4
				124.2				25.2
				124.2				18
				124.2				16.2
				124.2				18
				124.2				32.4
				126				131.4
				126				23.4
				126				19.8
				126				55.8
				126				21.6
				126				16.2
				126				19.8
				126				25.2
				126				21.6
				126				55.8
				126				19.8
				126				25.2
				126				163.8
				126				27
				126				23.4
				126				23.4
				126				23.4
				127.8				18
				127.8				28.8
				127.8				28.8
				127.8				19.8
				127.8				28.8
				127.8				28.8
				127.8				142.2
				127.8				27
				127.8				50.4
				127.8				30.6
				127.8				21.6
				127.8				23.4
				127.8				28.8
				127.8				25.2
				127.8				30.6
				127.8				23.4
				127.8				27
				127.8				28.8
				127.8				30.6
				127.8				19.8
				129.6				43.2
				129.6				95.4
				129.6				28.8
				129.6				34.2
				129.6				30.6
				129.6				28.8
				129.6				30.6
				129.6				36
				129.6				28.8
				129.6				28.8
				129.6				25.2
				129.6				64.8
				129.6				41.4
				129.6				39.6
				129.6				50.4
				129.6				32.4
				129.6				39.6
				129.6				32.4
				129.6				70.2
				131.4				36
				131.4				133.2
				131.4				25.2
				131.4				68.4
				131.4				41.4
				131.4				34.2
				131.4				34.2
				131.4				36
				131.4				25.2
				131.4				37.8
				131.4				36
				131.4				7.2
				133.2				36
				133.2				27
				133.2				39.6
				133.2				84.6
				133.2				36
				133.2				36
				133.2				36
				133.2				37.8
				133.2				57.6
				133.2				36
				133.2				145.8
				133.2				39.6
				133.2				43.2
				133.2				43.2
				133.2				41.4
				133.2				61.2
				133.2				48.6
				133.2				57.6
				133.2				41.4
				133.2				91.8
				135				39.6
				135				43.2
				135				45
				135				48.6
				135				41.4
				135				39.6
				135				41.4
				135				81
				135				48.6
				135				50.4
				135				43.2
				135				84.6
				135				45
				135				45
				135				48.6
				135				68.4
				135				48.6
				135				46.8
				136.8				45
				136.8				50.4
				136.8				52.2
				136.8				50.4
				136.8				48.6
				136.8				48.6
				136.8				43.2
				136.8				43.2
				136.8				52.2
				136.8				77.4
				136.8				52.2
				136.8				52.2
				136.8				48.6
				136.8				50.4
				136.8				43.2
				136.8				61.2
				136.8				68.4
				136.8				54
				138.6				77.4
				138.6				57.6
				138.6				109.8
				138.6				52.2
				138.6				46.8
				138.6				68.4
				138.6				55.8
				138.6				54
				138.6				54
				138.6				55.8
				138.6				124.2
				138.6				100.8
				138.6				57.6
				138.6				75.6
				138.6				46.8
				138.6				72
				138.6				57.6
				140.4				52.2
				140.4				54
				140.4				84.6
				140.4				57.6
				140.4				55.8
				140.4				54
				140.4				59.4
				140.4				55.8
				140.4				63
				140.4				61.2
				140.4				55.8
				140.4				63
				140.4				144
				140.4				54
				140.4				113.4
				140.4				91.8
				140.4				61.2
				140.4				64.8
				140.4				61.2
				140.4				126
				140.4				66.6
				142.2				61.2
				142.2				55.8
				142.2				63
				142.2				115.2
				142.2				140.4
				142.2				64.8
				142.2				61.2
				142.2				63
				142.2				64.8
				142.2				64.8
				142.2				70.2
				142.2				70.2
				142.2				72
				142.2				66.6
				142.2				63
				142.2				63
				142.2				64.8
				142.2				73.8
				142.2				61.2
				142.2				59.4
				142.2				66.6
				144				73.8
				144				64.8
				144				68.4
				144				64.8
				144				70.2
				144				66.6
				144				55.8
				144				72
				144				70.2
				144				176.4
				144				70.2
				144				66.6
				144				70.2
				144				68.4
				144				68.4
				144				70.2
				144				70.2
				144				73.8
				144				72
				144				68.4
				144				72
				144				145.8
				144				61.2
				145.8				95.4
				145.8				82.8
				145.8				75.6
				145.8				72
				145.8				0
				145.8				88.2
				145.8				68.4
				145.8				86.4
				145.8				73.8
				145.8				97.2
				145.8				77.4
				145.8				72
				145.8				86.4
				145.8				113.4
				145.8				77.4
				145.8				77.4
				145.8				30.6
				145.8				84.6
				145.8				77.4
				145.8				77.4
				147.6				75.6
				147.6				77.4
				147.6				79.2
				147.6				77.4
				147.6				75.6
				147.6				68.4
				147.6				90
				147.6				81
				147.6				95.4
				147.6				81
				147.6				10.8
				147.6				82.8
				147.6				86.4
				147.6				81
				147.6				82.8
				147.6				77.4
				147.6				106.2
				147.6				82.8
				147.6				82.8
				147.6				91.8
				147.6				86.4
				147.6				77.4
				147.6				82.8
				147.6				82.8
				147.6				133.2
				147.6				86.4
				149.4				73.8
				149.4				79.2
				149.4				111.6
				149.4				88.2
				149.4				115.2
				149.4				79.2
				149.4				84.6
				149.4				86.4
				149.4				90
				149.4				90
				149.4				81
				149.4				95.4
				149.4				86.4
				149.4				86.4
				149.4				86.4
				149.4				86.4
				149.4				90
				149.4				149.4
				151.2				117
				151.2				95.4
				151.2				90
				151.2				88.2
				151.2				95.4
				151.2				99
				151.2				90
				151.2				118.8
				151.2				104.4
				151.2				59.4
				151.2				149.4
				151.2				154.8
				151.2				149.4
				151.2				167.4
				151.2				91.8
				151.2				0
				151.2				46.8
				153				32.4
				153				66.6
				153				39.6
				153				106.2
				153				144
				153				59.4
				153				14.4
				153				135
				153				23.4
				153				167.4
				153				131.4
				153				73.8
				153				158.4
				153				84.6
				153				138.6
				154.8				108
				154.8				81
				154.8				133.2
				154.8				151.2
				154.8				169.2
				154.8				5.4
				154.8				167.4
				154.8				59.4
				154.8				84.6
				154.8				131.4
				154.8				10.8
				154.8				19.8
				154.8				10.8
				154.8				12.6
				154.8				162
				154.8				16.2
				154.8				100.8
				154.8				61.2
				154.8				117
				154.8				178.2
				154.8				86.4
				156.6				160.2
				156.6				37.8
				156.6				133.2
				156.6				50.4
				156.6				5.4
				156.6				154.8
				156.6				63
				156.6				27
				156.6				90
				156.6				154.8
				156.6				19.8
				156.6				39.6
				156.6				52.2
				156.6				43.2
				156.6				144
				156.6				36
				156.6				90
				156.6				97.2
				156.6				178.2
				156.6				39.6
				156.6				43.2
				156.6				34.2
				156.6				108
				156.6				95.4
				156.6				93.6
				156.6				77.4
				158.4				90
				158.4				91.8
				158.4				59.4
				158.4				145.8
				158.4				21.6
				158.4				171
				158.4				19.8
				158.4				72
				158.4				82.8
				158.4				19.8
				158.4				36
				158.4				97.2
				158.4				7.2
				158.4				154.8
				158.4				176.4
				158.4				97.2
				158.4				72
				158.4				25.2
				158.4				135
				158.4				18
				160.2				178.2
				160.2				28.8
				160.2				133.2
				160.2				84.6
				160.2				154.8
				160.2				28.8
				160.2				156.6
				160.2				68.4
				160.2				77.4
				160.2				149.4
				160.2				151.2
				160.2				154.8
				160.2				12.6
				160.2				18
				160.2				154.8
				160.2				36
				160.2				117
				160.2				39.6
				162				171
				162				99
				162				172.8
				162				25.2
				162				5.4
				162				156.6
				162				82.8
				162				34.2
				162				30.6
				162				127.8
				162				126
				162				127.8
				162				75.6
				162				147.6
				162				104.4
				162				54
				162				63
				163.8				147.6
				163.8				43.2
				163.8				34.2
				163.8				120.6
				163.8				45
				163.8				75.6
				163.8				167.4
				163.8				25.2
				163.8				39.6
				163.8				122.4
				163.8				7.2
				163.8				12.6
				163.8				75.6
				163.8				0
				163.8				90
				163.8				84.6
				163.8				39.6
				163.8				43.2
				163.8				28.8
				163.8				46.8
				163.8				147.6
				163.8				142.2
				165.6				36
				165.6				25.2
				165.6				25.2
				165.6				32.4
				165.6				66.6
				165.6				120.6
				165.6				158.4
				165.6				52.2
				165.6				167.4
				165.6				59.4
				165.6				59.4
				165.6				82.8
				165.6				37.8
				167.4				66.6
				167.4				32.4
				167.4				102.6
				167.4				36
				167.4				88.2
				167.4				135
				167.4				7.2
				167.4				25.2
				167.4				0
				167.4				59.4
				167.4				169.2
				167.4				81
				167.4				66.6
				167.4				90
				167.4				156.6
				167.4				138.6
				167.4				113.4
				169.2				59.4
				169.2				43.2
				169.2				102.6
				169.2				5.4
				169.2				81
				169.2				102.6
				169.2				37.8
				169.2				19.8
				169.2				144
				169.2				79.2
				169.2				18
				169.2				84.6
				169.2				156.6
				171				7.2
				171				95.4
				171				117
				171				129.6
				171				178.2
				171				160.2
				171				18
				171				5.4
				171				153
				171				82.8
				171				30.6
				171				55.8
				171				162
				171				142.2
				171				36
				171				99
				171				0
				172.8				18
				172.8				21.6
				172.8				0
				172.8				81
				172.8				95.4
				172.8				12.6
				172.8				99
				172.8				133.2
				172.8				0
				172.8				158.4
				172.8				149.4
				172.8				50.4
				172.8				133.2
				172.8				115.2
				172.8				10.8
				172.8				59.4
				172.8				10.8
				174.6				145.8
				174.6				10.8
				174.6				124.2
				174.6				172.8
				174.6				12.6
				174.6				109.8
				174.6				88.2
				174.6				133.2
				174.6				135
				174.6				72
				176.4				138.6
				176.4				118.8
				176.4				108
				176.4				153
				176.4				43.2
				176.4				154.8
				176.4				64.8
				176.4				113.4
				178.2				95.4
				178.2				129.6
				178.2				30.6
				178.2				10.8
				178.2				57.6
				178.2				37.8
				178.2				109.8
				178.2				32.4
				178.2				104.4
				178.2				133.2
				178.2				37.8
				178.2				86.4
				178.2				160.2
				178.2				95.4
				178.2				59.4
				178.2				93.6
				178.2				30.6
				178.2				109.8
				178.2				171
				178.2				178.2
				178.2				30.6
				178.2				28.8
				178.2				61.2
				178.2				178.2
				178.2				10.8
				178.2				57.6
				178.2				149.4
				178.2				154.8
				178.2				21.6
				178.2				167.4
				178.2				165.6
				178.2				0
				178.2				32.4
				178.2				46.8
				178.2				149.4
				178.2				93.6
				178.2				149.4
				178.2				46.8
				178.2				124.2
				178.2				59.4
				178.2				104.4
				178.2				73.8
				178.2				72
				178.2				167.4
				178.2				21.6
				178.2				145.8
				178.2				0
				178.2				66.6
				178.2				30.6
				178.2				176.4
				178.2				135
				178.2				149.4
				178.2				63
				178.2				162
[truncated: 2 more rows]

## Sheet: panel f
	nonuniform			uniform
		9		12.6
		18		16.2
		19.8		18
		16.2		23.4
		27		23.4
		19.8		23.4
		18		23.4
		19.8		52.2
		23.4		27
		21.6		23.4
		23.4		18
		25.2		27
		18		21.6
		27		30.6
		27		28.8
		25.2		21.6
		21.6		25.2
		27		28.8
		28.8		32.4
		28.8		28.8
		28.8		39.6
		39.6		32.4
		23.4		25.2
		34.2		37.8
		34.2		36
		39.6		37.8
		36		37.8
		41.4		28.8
		41.4		36
		37.8		39.6
		45		39.6
		48.6		27
		41.4		39.6
		64.8		43.2
		50.4		43.2
		57.6		43.2
		61.2		46.8
		63		46.8
		59.4		43.2
		68.4		46.8
		68.4		39.6
		63		41.4
		68.4		43.2
		63		39.6
		73.8		82.8
		73.8		63
		68.4		55.8
		77.4		59.4
		75.6		72
		82.8		54
		68.4		54
		88.2		57.6
		81		57.6
		82.8		52.2
		84.6		63
		86.4		64.8
		82.8		59.4
		88.2		63
		84.6		64.8
		79.2		68.4
		82.8		64.8
		82.8		68.4
		86.4		70.2
		84.6		73.8
		84.6		63
		88.2		75.6
		86.4		75.6
		86.4		75.6
		86.4		86.4
		84.6		81
		91.8		79.2
		91.8		82.8
		84.6		84.6
		86.4		75.6
		90		106.2
		90		82.8
		91.8		81
		93.6		82.8
		90		91.8
		90		86.4
		91.8		88.2
		90		90
		95.4		90
		91.8		91.8
		93.6		88.2
		93.6		91.8
		95.4		95.4
		93.6		84.6
		95.4		97.2
		88.2		88.2
		93.6		93.6
		95.4		97.2
		95.4		95.4
		95.4		95.4
		99		95.4
		93.6		100.8
		90		99
		95.4		102.6
		95.4		100.8
		97.2		93.6
		100.8		124.2
		102.6		99
		106.2		104.4
		111.6		106.2
		108		100.8
		99		104.4
		104.4		100.8
		106.2		106.2
		109.8		106.2
		102.6		104.4
		109.8		111.6
		108		109.8
		127.8		113.4
		115.2		113.4
		118.8		122.4
		124.2		118.8
		118.8		118.8
		120.6		117
		46.8		122.4
		120.6		120.6
		136.8		129.6
		129.6		129.6
		122.4		131.4
		131.4		133.2
		32.4		131.4
		120.6		135
		126		129.6
		129.6		131.4
		131.4		135
		136.8		133.2
		136.8		136.8
		136.8		138.6
		138.6		138.6
		136.8		144
		140.4		147.6
		135		153
		144		140.4
		140.4		153
		138.6		153
		145.8		154.8
		149.4		156.6
		151.2		154.8
		149.4		156.6
		147.6		156.6
		149.4		160.2
		165.6		162
		156.6		156.6
		151.2		169.2
		158.4		165.6
		156.6		172.8
		171		172.8
		178.2		0
		3.6		0
		0		7.2
		3.6		7.2
		3.6		10.8
		7.2		7.2
		10.8		9
		7.2		9
		9		14.4
		16.2		16.2
		12.6		18
		10.8		70.2
		158.4		84.6
		63		106.2
		90		75.6
		153		7.2
		178.2		79.2
		37.8		18
		93.6		158.4
		16.2		100.8
		109.8		43.2
		73.8		10.8
		12.6		100.8
		41.4		0
		169.2		0
		0		48.6
		73.8		68.4
		68.4		82.8
		12.6
		16.2
		16.2
		21.6
		21.6
		25.2
		23.4
		23.4
		27
		25.2
		27
		23.4
		28.8
		28.8
		39.6
		30.6
		41.4
		30.6
		37.8
		32.4
		36
		45
		39.6
		45
		45
		28.8
		45
		41.4
		50.4
		46.8
		45
		45
		50.4
		45
		48.6
		54
		55.8
		48.6
		50.4
		55.8
		106.2
		57.6
		57.6
		59.4
		57.6
		55.8
		54
		52.2
		57.6
		55.8
		84.6
		63
		70.2
		61.2
		66.6
		66.6
		72
		75.6
		72
		75.6
		72
		79.2
		77.4
		88.2
		77.4
		77.4
		73.8
		75.6
		79.2
		79.2
		86.4
		79.2
		86.4
		84.6
		84.6
		86.4
		84.6
		90
		84.6
		86.4
		88.2
		88.2
		90
		91.8
		93.6
		93.6
		91.8
		91.8
		93.6
		93.6
		95.4
		91.8
		86.4
		93.6
		93.6
		97.2
		90
		95.4
		97.2
		95.4
		97.2
		97.2
		99
		95.4
		97.2
		97.2
		97.2
		99
		99
		97.2
		95.4
		97.2
		104.4
		109.8
		106.2
		106.2
		104.4
		117
		118.8
		120.6
		115.2
		118.8
		136.8
		120.6
		124.2
		136.8
		127.8
		124.2
		133.2
		133.2
		131.4
		140.4
		142.2
		138.6
		142.2
		147.6
		151.2
		9
		140.4
		145.8
		156.6
		149.4
		144
		154.8
		149.4
		144
		154.8
		154.8
		160.2
		153
		158.4
		156.6
		162
		156.6
		169.2
		0
		171
		171
		178.2
		97.2
		176.4
		52.2
		10.8
		93.6
		3.6
		0
		9
		9
		5.4
		10.8
		16.2
		9
		129.6
		135
		41.4
		41.4
		68.4
		126
		63
		34.2
		27
		7.2
		82.8
		43.2
		5.4
		52.2
		145.8

## Sheet: panel g
	nonuniform				uniform
		0.826395			-0.324463
		0.0540926			0.287279
		0.838736			0.390419
		0.749507			0.661132
		0.373283			-0.440021
		-0.0975323			0.677139
		-0.245058			0.766301
		0.647851			-0.624429
		-0.0805151			0.409809
		-0.401014			0.421274
		-0.474265			0.0480895
		0.0796496			-0.585216
		0.117536			0.447769
		0.508771			-0.0927491
		-0.89545			0.936736
		-0.0245192			0.892105
		0.38018			0.559599
		-0.106284			0.527833
		-0.0865123			0.242966
		0.200656			-0.195974
		0.55953			0.209801
		0.446732			0.179531
		0.596314			0.457693
		0.239336			0.300863
		0.59005			0.832579
		0.611846			-0.651355
		0.120594			-0.438434
		0.500164			0.0646485
		0.219988			0.266053
		0.341832			0.665555
		-0.529067			-0.0869816
		0.140689			0.548667
		-0.638592			0.0628326
		0.433238			0.745711
		-0.42874			0.620823
		0.895236			0.776439
		0.551395			0.618418
		0.731216			-0.509307
		0.471666			0.587012
		-0.330989			0.645025
		-0.141694			-0.0564227
		0.866466			0.719341
		0.262924			-0.649085
		-0.307772			0.350893
		0.781356			0.414136
		-0.191167			-0.36886
		0.0497108			0.818212
		0.745706			-0.377541
		-0.360599			0.109093
		0.148118			-0.520347
		-0.252505			-0.0962657
		0.693635			0.578213
		-0.227992			-0.272799
		-0.301851			0.513115
		0.780918			-0.306917
		0.465236			0.0851339
		-0.474671			0.520977
		0.495757			0.745776
		0.336573			0.727811
		0.0107827			-0.10765
		-0.42608			0.177808
		-0.903885			0.21848
		0.401457			-0.557699
		-0.101871			-0.132942
		-0.0791183			0.232257
		0.0385985			0.161595
		0.519668			0.406968
		0.546586			0.722433
		0.534817			0.572928
		-0.388291			-0.781409
		-0.00278807			0.111764
		0.0318736			0.437765
		0.176632			0.557496
		0.305414			-0.011246
		-0.55905			0.772223
		0.159922			0.410536
		-0.137247			0.418877
		0.0774759			0.310265
		-0.645696			0.659761
		0.145078			-0.290574
		-0.580597			0.868141
		-0.317878			0.288977
		0.427539			0.196827
		-0.0824353			-0.236453
		-0.302697			0.47696
		-0.364661			0.58978
		-0.469012			-0.125826
		-0.223364			-0.345032
		0.129688			-0.41951
		0.511154			0.372851
		0.710011			0.381919
		-0.202595			0.161773
		0.254258			0.619769
		0.286988			0.714208
		-0.720488			-0.310439
		0.267072			-0.30136
		0.134874			0.843987
		-0.529526			-0.0982733
		-0.399902			-0.0368029
		-0.21041			0.607712
		0.427066			-0.102416
		0.210419			0.607442
		-0.281707			0.852779
		-0.2332			-0.0319334
		0.342678			-0.183125
		0.0773826			0.342053
		-0.688999			0.806103
		0.880371			-0.733815
		-0.804096			0.352599
		0.367977			0.446804
		0.346777			-0.748805
		0.692828			0.465465
		0.0519148			0.0269668
		0.329988			0.330083
		0.323091			0.725079
		-0.573661			0.382104
		0.0501966			0.919486
		-0.741076			0.707092
		-0.151699			-0.194222
		0.150618			-0.134197
		0.58825			-0.17041
		-0.0732778			0.773804
		-0.111501			-0.560907
		-0.268008			0.522781
		0.563802			0.430112
		0.299755			0.946344
		-0.0755145			0.64423
		0.342942			0.708914
		-0.113297			0.408658
		0.682713			0.530758
		0.584573			0.194304
		0.865042			0.486596
		0.72691			0.406144
		0.605849			0.549735
		0.0936777			0.665795
		0.752666			0.608499
		0.702928			0.673698
		0.754376			0.403525
		0.192094			0.732016
		0.178189			-0.255627
		0.0232421			0.511737
		-0.159821			0.362478
		0.0334858			0.346832
		-0.670109			0.19283
		0.414985			0.353106
		0.801527			0.414314
		0.456552			-0.51172
		-0.415863			0.723426
		-0.0221216			-0.427578
		0.666966			0.406538
		-0.452071			-0.342271
		0.752393			0.193777
		-0.373977			0.25419
		0.877132			-0.0391788
		0.406899			0.479392
		0.519307			0.280811
		-0.0314329			0.854314
		-0.258963			0.625884
		-0.32735			-0.299361
		-0.314269			0.562106
		0.254856			0.691234
		-0.114027			0.0796842
		0.377221			-0.00600403
		0.608471			0.592945
		0.801273			0.670845
		-0.707972			0.576932
		-0.0298919			-0.546461
		-0.226349			0.0181611
		0.584131			0.668207
		-0.244433			-0.119449
		0.19749			0.178119
		0.921763			0.666354
		0.127647			-0.802045
		0.723247			0.240976
		0.716573			0.712845
		0.494378			-0.317929
		-0.583312			0.166707
		0.00319229			0.731525
		0.151325			0.31471
		0.802948			0.0798582
		0.243775			0.522513
		-0.183503			-0.547724
		0.584243			0.177034
		0.671025			-0.384942
		0.0612688			0.322721
		0.601288			0.0246372
		0.128699			0.252369
		-0.461461			0.48811
		0.094913			-0.406612
		-0.566318			0.180587
		-0.223852			0.438904
		-0.523477			-0.452853
		-0.0604236			0.31645
		0.515637			-0.444336
		-0.0741169			0.768374
		0.333071			-0.310762
		-0.13881			0.729269
		-0.427708			0.233773
		-0.839825			-0.239376
		0.13649			-0.493088
		-0.0512297			0.404942
		-0.573586			0.0850489
		0.000978097			-0.181142
		0.262206			0.410592
		0.831285			0.481024
		-0.0618113			0.589884
		0.440098			0.463514
		0.126926			0.650509
		0.0469155			-0.39318
		0.0298842			-0.0365609
		-0.273471			0.838117
		0.427349			0.178895
		-0.439103			-0.0340829
		-0.247517			0.411016
		0.759351			-0.307481
		-0.844902			0.795384
		0.103615			0.250214
		-0.443078			0.554238
		0.304553			0.301984
		-0.195225			0.660658
		-0.422258			0.0796365
		0.0156436			-0.422253
		-0.207754			0.749323
		-0.501019			-0.338611
		0.769162			0.678956
		-0.0937596			-0.534647
		-0.80413			0.781271
		-0.242549			0.0625341
		0.536876			0.634448
		0.460347			-0.741626
		-0.227996			0.645544
		-0.761104			-0.0471476
		-0.440832			0.829666
		-0.038111			-0.405329
		0.686787			-0.148203
		-0.495277			-0.0367648
		-0.568103			0.738057
		0.0104359			0.165303
		-0.138879			0.00077461
		-0.616799			0.421256
		0.147359			0.66514
		0.15046			0.776666
		-0.214809			0.132546
		-0.112659			0.955254
		0.792636			0.212888
		0.145922			-0.428221
		-0.0545463			0.776261
		0.82169			0.285199
		-0.171641			0.320443
		-0.147433			-0.168426
		-0.238594			0.0436476
		-0.289398			-0.374477
		-0.307985			0.418921
		0.0296492			0.584793
		0.338255			0.878191
		-0.847202			-0.0630929
		0.343797			-0.217271
		0.278376			-0.228656
		-0.664177			-0.0867363
		0.697065			-0.831361
		0.204796			0.0425221
		0.286765			0.78982
		0.426523			0.133433
		0.0519806			0.428767
		-0.417291			-0.26831
		0.425323			0.377527
		-0.183158			0.889422
		0.756241			0.374326
		0.264955			0.17733
		-0.501534			-0.263566
		-0.306129			0.497801
		-0.829068			0.854328
		-0.518587			0.804568
		-0.166937			0.171004
		0.555734			0.408563
		-0.0922963			0.832193
		0.229956			-0.0427426
		0.405931			-0.845688
		0.690623			0.0686695
		-0.867629			-0.260985
		0.0565152			0.554559
		-0.551782			0.845346
		0.453547			-0.352409
		0.720298			0.332807
		0.65498			-0.525203
		-0.407842			0.658194
		0.6629			0.711705
		0.068116			0.646395
		-0.557629			0.649029
		0.593656			0.669926
		0.592747			0.507422
		0.409182			0.186252
		-0.224914			0.331329
		-0.105006			-0.141264
		0.33675			0.611428
		-0.381967			0.486995
		0.0807132			0.590073
		-0.263922			-0.365976
		0.590612			0.714744
		0.216769			0.811536
		-0.400204			0.801325
		0.293979			0.589436
		-0.0766074			0.839486
		0.494167			0.236173
		0.34901			0.875004
		0.851984			0.595834
		-0.26915			0.706624
		0.145774			-0.47909
		0.405632			-0.721169
		-0.206661			0.209714
		0.591597			-0.332239
		-0.0892778			-0.0800325
		0.0929641			0.830884
		0.500118			0.536497
		-0.0611093			-0.744604
		0.841083			0.277704
		0.496783			0.187063
		0.0539321			0.817622
		-0.423309			0.044561
		0.357459			0.547534
		0.142202			0.414401
		-0.226846			-0.437961
		0.726723			0.318051
		-0.0494804			0.733645
		-0.490352			0.76229
		-0.636218			0.135384
		-0.90027			-0.393597
		0.82121			0.133106
		0.439079			0.0553913
		-0.676937			0.718656
		0.908478			0.755048
		-0.727839			0.634101
		0.669383			-0.373273
		0.401248			0.587199
		0.330727			0.777711
		0.0404801			0.26091
		0.244885			0.923068
		-0.308415			0.772492
		-0.307039			-0.593451
		0.736985			-0.738645
		-0.808319			0.131139
		0.00862389			0.049842
		0.178952			0.515529
		-0.0117913			-0.394339
		0.0220567			0.934807
		0.505804			0.675067
		0.191009			0.0195212
		-0.417619			-0.38126
		-0.0515756			0.839356
		0.0543926			-0.197601
		0.787436			-0.0798573
		0.700556			0.426121
		0.474198			0.00518532
		0.705478			0.329342
		0.290753			0.478425
		0.42169			0.268872
		-0.425636			-0.0450025
		-0.345356			0.560877
		-0.250044			-0.432527
		-0.0973902			0.351831
		0.29574			-0.0529213
		-0.583704			0.923179
		-0.378333			0.0897755
		0.475866			-0.0882084
		0.81673			0.382869
		0.252333			0.122525
		0.739593			0.683708
		0.396842			0.548271
		0.571486			0.260837
		-0.130938			-0.136688
		0.123244			0.484957
		0.796799			-0.202964
		0.664414			0.470942
		0.0439893			-0.761776
		0.0492724			-0.520695
		0.286535			-0.256775
		-0.194705			0.835833
		-0.185423			-0.386944
		0.309811			0.403847
		0.0514386			0.221555
		0.341597			0.196622
		0.628479			-0.14087
		0.426544			0.661176
		-0.399418			0.069994
		0.585417			0.452769
		-0.104952			0.732294
		0.0758219			0.550258
		0.560417			0.572428
		0.174359			0.377241
		0.451038			-0.0897161
		-0.242482			-0.0076385
		0.0199194			0.233602
		0.155163			0.0323085
		0.588586			-0.298545
		0.327572			-0.60683
		-0.417033			0.909334
		0.616372			0.422907
		0.0100656			0.849997
		0.82837			0.558776
		0.544476			0.467131
		0.501514			-0.553166
		-0.85626			0.702833
		0.627175			0.550609
		0.160878			-0.334041
		0.503309			-0.65659
		0.590938			-0.415181
		-0.0769909			-0.176037
		0.71736			-0.0145902
		0.742833			-0.306955
		-0.455389			-0.0499672
		-0.304186			0.571392
		0.417818			0.641047
		-0.300129			-0.121487
		-0.638551			0.798818
		0.0723087			-0.441727
		0.742125			-0.278386
		0.773145			0.685614
		-0.453468			0.0756713
		-0.141166			-0.629826
		0.269357			0.276362
		-0.490794			-0.0698046
		0.248968			0.943844
		0.0268501			0.656148
		0.29971			-0.17661
		0.144355			0.69704
		-0.42697			-0.15504
		0.136247			0.250315
		0.210101			0.0499897
		0.720213			0.489141
		0.137626			-0.90823
		0.697071			0.701766
		-0.463021			0.210381
		-0.674811			0.913237
		0.451504			0.875788
		0.219027			0.331815
		0.492629			0.825186
		-0.285034			0.722602
		0.578228			0.541094
		0.407169			0.556749
		0.603236			0.850193
		0.221312			0.581214
		0.328238			0.799709
		0.734376			-0.265775
		0.581544			0.444129
		0.197083			0.704193
		0.804542			-0.565121
		0.358155			0.0981402
		-0.157267			0.00931781
		0.164196			0.599409
		-0.207098			0.870325
		0.854469			-0.597942
		-0.624118			-0.713881
		-0.491803			-0.00479397
		0.408162			0.462859
		-0.219573			-0.465955
		-0.286609			-0.321042
		0.163337			0.277881
		-0.064552			0.587298
		-0.377493			-0.0313557
		0.606089			0.267236
		0.136135			0.475588
		0.593357			0.0916274
		-0.632609			0.486086
		0.178846			0.72644
		0.533467			0.42464
		0.198145			0.943306
		0.611897			-0.209478
		0.649045			0.775681
		0.214916			-0.311132
		0.117378			-0.779937
		-0.0317453			0.508859
		-0.0614375			-0.103077
		0.978282			0.595388
		0.854903			0.0133226
		0.689818			-0.598253
		-0.717415			0.736992
		0.110935			-0.907204
		-0.658269			-0.218752
		0.112486			0.529019
		0.965352			0.0674258
		0.507241			-0.031819
		0.487372			0.949458
		-0.523061			0.385502
		-0.335909			0.344481
		-0.529416			0.450019
		0.6508			-0.104284
		-0.447018			0.605824
		0.743396			0.27506
		-0.0993464			-0.279484
		0.804798			0.428728
		0.528368			-0.390636
		0.400379			0.429809
		0.942185			0.776983
		-0.244013			0.699647
		-0.542529			-0.0992009
		0.222692			0.138312
		0.32401			0.239208
		0.859785			-0.416185
		0.683914			0.549635
		0.837705			-0.036913
		0.811383			-0.126707
		0.839038			0.134435
		0.755888			0.898908
		0.774085			0.738445
		0.83957			0.391258
		-0.784432			0.196072
		-0.499625			-0.290906
		0.388808			0.54421
		0.386466			0.430928
		0.620954			0.852432
		0.939512			0.638019
		-0.218197			-0.389737
		0.453473			0.695005
		0.814166			-0.254645
		0.611607			0.127009
		0.343395			0.529337
		0.822823			0.85594
		0.851918			0.685506
		0.890521			0.466797
		0.575986			0.322157
		-0.38843			0.290841
		0.873815			-0.567258
		-0.69696			0.124402
		0.24704			0.478408
		-0.241099			-0.0631031
		0.730363			0.169656
		0.81436			0.719255
		0.688638			0.0794113
		0.65946			0.49487
		0.92396			0.72452
		0.166618			0.799963
		0.454517			0.572712
		0.854618			0.62326
		0.268989			-0.355731
		0.539089			0.718827
		-0.56656			0.77828
		-0.534353			-0.333243
		0.937405			-0.46297
		0.205256			0.590009
		0.791434			-0.56337
		0.954345			0.444173
		0.971499			0.136053
		0.966274			-0.349049
		-0.025935			0.454949
		-0.324227			0.249625
		0.46786			-0.197223
		-0.172708			0.751364
		0.203584			-0.586136
		0.659481			0.487369
		0.897461			-0.17244
		0.45126			0.956781
		0.810995			0.233729
		0.714693			-0.0948801
		-0.449359			0.431858
		0.526645			0.744963
		0.513683			0.676839
		0.531345			0.699164
		0.788123			0.163208
		0.933092			0.890413
		0.884449			0.515017
		0.923429			0.515531
		0.944663			-0.159973
		0.930391			0.867164
		0.566814			0.150254
		0.517959			-0.0812741
		0.136623			-0.0511835
		-0.331681			0.832389
		0.45493			0.330067
		-0.442858			0.553087
		0.93456			0.408008
		-0.0482349			-0.303722
		-0.232152			0.76358
		0.56381			-0.610337
		0.678882			0.496931
		-0.1908			0.735293
		0.764573			0.725699
		-0.768041			0.261516
		0.946982			0.0493883
		0.77734			-0.2902
		0.212096			0.6206
		0.753982			-0.399508
		-0.52181			0.924163
		0.137008			0.562568
		-0.307432			0.351007
		-0.697179			0.0847699
		0.384624			-0.0189871
		0.340853			-0.0557221
		0.0880394			0.678339
		-0.475542			0.359086
		0.935094			0.516352
		0.61392			-0.777566
		0.121382			-0.103372
		-0.798448			-0.668563
		-0.690905			-0.198782
		-0.722421			0.281826
		0.163848			0.289479
		0.901704			0.910735
		-0.152025			-0.568342
		0.596248			0.600939
		0.133288			0.482678
		0.320811			0.496382
		0.0538442			0.890517
		-0.645737			-0.654123
		0.117233			0.0967115
		0.523901			0.757635
		-0.797995			0.656995
		-0.0931557			0.142002
		-0.733976			-0.173773
		-0.365555			-0.254227
		0.174604			-0.671325
		0.557524			0.582953
		-0.5732			-0.421897
		-0.479905			0.343648
		-0.352693			0.753452
		-0.271145			0.534234
		0.846775			-0.176658
		0.384359			0.611978
		-0.514189			0.114821
		0.021721			0.47909
		-0.398434			0.777375
		0.515432			0.240048
		0.825499			0.231551
		-0.513998			0.547588
		-0.145211			0.737679
		0.288765			0.368049
		-0.198668			0.339542
		0.684393			-0.215187
		0.250149			-0.347539
		0.703894			-0.47666
		0.23374			0.379811
		-0.681866			0.0187339
		0.574381			0.481043
		0.246925			0.397122
		0.485936			0.425408
		-0.16994			0.484809
		0.44317			0.301081
		-0.119013			-0.278506
		-0.44234			0.902939
		-0.515399			0.0849296
		-0.166758			-0.554964
		-0.118063			-0.0935482
		-0.340524			0.619717
		0.217509			-0.132375
		0.447998			0.130723
		0.528348			0.346895
		0.836927			0.60311
		0.334184			0.473375
		-0.224857			0.669199
		-0.536872			0.719956
		0.511625			-0.120538
		-0.556409			0.569095
		0.220928			0.650097
		-0.719846			-0.0665397
		0.110779			0.566655
		0.039081			-0.267341
		-0.456662			0.461927
		-0.323922			0.631776
		-0.376396			-0.167011
		-0.559284			0.566271
		0.28073			0.709057
		0.812892			0.738032
		-0.339871			-0.186758
		0.240215			0.102905
		0.183651			0.706053
		0.368809			0.0244442
		-0.125479			0.756199
		-0.306798			0.442097
		0.811912			0.826062
		0.238412			0.681107
		0.19858			0.488615
		-0.281686			0.779913
		0.0320925			0.885121
		0.774983			-0.582013
		0.473318			-0.491058
		0.135963			-0.373777
		0.736434			0.823208
		0.441064			0.183593
		-0.630499			0.0204261
		0.232219			0.595751
		0.260405			0.570279
		-0.0285207			0.264878
		0.35847			0.0376392
		0.318011			0.591906
		0.519311			0.558199
		-0.0462			0.755812
		0.0626319			0.384736
		0.603022			0.815591
		0.773765			0.837293
		0.437832			-0.0395388
		-0.553222			0.544071
		-0.205295			-0.306364
		-0.523257			-0.191486
		0.783151			-0.7241
		0.291931			-0.478169
		0.356463			0.276365
		-0.136934			0.514998
		-0.552207			0.300512
		-0.465463			0.0688243
		0.628178			0.73948
		-0.376357			-0.204984
		0.742953			-0.22773
		-0.379579			0.52071
		0.566093			-0.552116
		0.874252			-0.0793779
		0.174789			0.566439
		-0.0199391			-0.705101
		-0.638897			0.632395
		0.183114			0.779952
		0.758893			0.207897
		-0.689282			0.618479
		0.349253			0.139715
		0.151202			-0.704387
		-0.834967			0.152643
		-0.32264			0.225477
		0.536041			0.251085
		-0.716518			0.482937
		0.272031			0.505378
		-0.119253			0.777357
		0.783481			-0.649616
		-0.522557			-0.369231
		-0.418088			-0.385075
		-0.495653			0.521631
		-0.397751			-0.0751794
		0.332356			-0.018314
		-0.552847			-0.315305
		0.39716			0.334857
		0.405121			-0.100945
		-0.558775			0.284673
		0.0822866			-0.262792
		0.0521506			0.241357
		0.593184			-0.811608
		-0.666337			-0.136796
		0.547049			-0.463365
		-0.0554707			-0.714935
		-0.70723			-0.293338
		-0.753833			0.0244331
		-0.454503			-0.14537
		0.0176648			0.615815
		0.0734003			-0.519197
		-0.177362			0.857567
		-0.131871			-0.491083
		-0.802841			-0.0557926
		0.0800856			0.205345
		0.671125			0.393568
		0.491701			-0.166371
		0.790572			-0.93878
		-0.75356			0.16854
		0.193233			0.712882
		0.643042			-0.309269
		-0.578912			0.542351
		0.357962			-0.329249
		0.671726			-0.555577
		0.0376999			-0.395712
		0.492297			-0.415904
		-0.0971942			0.498873
		0.686822			0.540845
		0.496126			-0.230475
		0.827258			0.650773
		0.296387			0.641774
		0.34077			0.725008
		-0.175426			0.132606
		-0.16338			0.40553
		0.157821			-0.413985
		0.348624			-0.273873
		-0.692125			-0.0623362
		-0.468586			0.402981
		0.571431			0.0247312
		-0.00324648			-0.180057
		-0.512322			-0.159473
		-0.756503			0.260882
		0.368973			-0.891659
		0.882131			-0.528181
		0.373689			-0.392164
		-0.0660849			-0.800556
		0.404226			-0.291405
		-0.214554			0.336038
		0.204612			0.599974
		-0.11821			-0.624422
		-0.272162			0.787268
		0.495003			0.695227
		0.192772			0.674705
		-0.00054967			-0.324978
		0.71828			-0.328627
		0.0566543			-0.589079
		0.387605			-0.745592
		0.386593			0.19044
		0.189047			-0.356657
		-0.705914			-0.395727
		0.694449			-0.460564
		0.00863713			0.626911
		0.128734			-0.241101
		-0.261449			-0.291743
		0.617668			-0.102331
		-0.491846			0.276532
		-0.838349			-0.177081
		0.575443			0.182428
		-0.0188642			-0.816235
		0.734828			-0.654382
		0.784227			-0.400126
		0.625705			0.443177
		-0.106922			0.505405
		-0.225931			-0.209264
		0.11477			-0.394582
		0.134895			0.185838
		0.511611			-0.507211
		0.0630177			0.789355
		-0.17275			0.386882
		0.120708			0.574766
		-0.146244			0.654407
		0.0415242			-0.192666
		0.706461			0.118892
		-0.915205			0.0637401
		-0.350351			-0.603622
		-0.389337			-0.695209
		0.152039			-0.124409
		-0.33523			-0.13815
		-0.00874079			-0.672768
		0.461926			-0.0751701
		0.338606			-0.498369
		0.537183			-0.298798
		-0.840179			0.650136
		-0.689705			-0.330543
		0.419795			-0.860112
		0.136411			-0.0922976
		0.445733			-0.202974
		0.835191			0.102384
		0.0213489			0.117199
		0.776711			0.589705
		0.0860374			-0.201459
		0.253582			-0.231654
		-0.432297			0.588873
		0.786184			-0.755795
		0.0546654			-0.496951
		0.594921			-0.384754
		-0.71651			0.0275953
		-0.568008			-0.450744
		0.132868			0.248684
		-0.609175			-0.165798
		0.408118			-0.178203
		-0.151732			0.528144
		0.26505			0.348204
		0.224934			-0.217332
		0.72282			-0.633815
		0.566481			-0.266844
		-0.81471			0.523812
		-0.391253			0.795231
		0.417526			0.098355
		-0.499242			-0.619775
		0.0199234			0.229102
		0.653116			0.0671631
		0.16762			0.520647
		-0.588203			-0.00122195
		-0.588747			0.137969
		0.924646			0.0376966
		-0.438478			-0.581632
		0.223528			0.172084
		-0.164442			-0.293732
		-0.176746			-0.872051
		0.0663903			0.0395171
		-0.277025			-0.819192
		0.094141			-0.745174
		0.637362			0.0317688
		-0.0770861			0.158274
		0.0761034			-0.512576
		0.520094			0.221068
		-0.240372			0.341033
		-0.772868			-0.352441
		0.710031			0.452042
		0.160548			-0.691538
		-0.345386			-0.0802859
		0.481596			-0.405433
		0.141841			-0.0224146
		-0.577298			0.54596
		0.190389			-0.205742
		-0.00101114			-0.146888
		0.463305			-0.274889
		0.80906			-0.811722
		-0.196206			0.0880246
		-0.629847			-0.498933
		0.323938			-0.395529
		0.846916			0.44195
		0.413529			0.165897
		0.351576			-0.23002
		0.493929			-0.21088
		0.151044			0.525303
		0.404869			0.281844
		-0.0881187			0.444348
		-0.051402			-0.50332
		0.413986			0.309755
		0.362461			0.683794
		-0.245007			-0.538218
		0.157878			0.0862996
		-0.194256			0.172807
		0.735871			-0.337723
		-0.765953			-0.0969112
		0.64135			-0.734132
		-0.0458586			-0.231798
		0.251836			-0.442079
		0.406046			-0.676732
		-0.576739			0.0314716
		0.654121			-0.590429
		0.819085			0.106972
		0.185635			0.01233
		-0.524389			0.302053
		-0.241902			0.383794
		-0.551151			-0.258276
		-0.214655			-0.681301
		-0.773767			-0.209189
		0.781288			0.254896
		-0.0184563			-0.457849
		-0.0667361			-0.910864
		0.349094			-0.818528
		-0.371779			0.392004
		0.142642			-0.191236
		-0.755381			0.688441
		-0.12652			-0.140897
		-0.448094			-0.207281
		-0.38918			-0.540142
		0.448963			0.498405
		-0.161845			0.4062
		0.106592			-0.385384
		0.426173			-0.233136
		0.332651			-0.558099
		-0.560655			0.168179
		-0.112564			0.116837
		0.659207			-0.594856
		0.0111512			0.614645
		-0.36134			-0.622293
		0.538424			-0.560106
		-0.584891			0.0889091
		0.564715			-0.322755
		0.616334			-0.546323
		0.56149			-0.372426
		-0.269806			0.708672
		-0.652085			0.0769117
		-0.491271			-0.267242
		0.338588			-0.195428
		0.613942			-0.458326
		-0.170393			-0.806117
		0.508562			0.205815
		0.366227			-0.664115
		0.662281			-0.379613
		0.0129743			-0.603333
		0.302426			0.229178
		0.598362			0.261436
		0.403927			-0.622938
		0.848732			-0.529064
		-0.230396			0.657077
		-0.0527447			0.353681
		0.206167			-0.182038
		0.670396			-0.28537
		-0.360791			-0.0024347
		0.340844			-0.608663
		0.0315713			-0.515978
		0.483644			-0.2669
		0.633164			-0.0779361
		-0.336645			-0.376597
		0.19674			0.193407
		0.337926			0.718431
		-0.00797384			-0.529419
		-0.53304			-0.507818
		-0.232681			-0.223636
		0.645196			-0.323335
		-0.598519			-0.213393
		0.324254			0.604918
		0.67008			0.0252508
		-0.306471			0.643093
		-0.576791			0.592153
		-0.752046			0.369174
		0.789824			-0.490029
		0.480368			-0.4122
		0.412893			0.0490135
		0.0154578			0.206754
		0.858982			-0.51819
		0.164747			-0.774655
		0.0302831			-0.768785
		-0.690161			0.529475
		0.403921			0.136587
		0.564097			0.0553589
		0.438543			0.324721
		-0.226181			-0.679519
		0.00103544			-0.415679
		0.495226			0.137031
		-0.0762036			0.17285
		0.382105			-0.815065
		0.520767			-0.681834
		-0.12319			-0.245645
		0.202354			0.382669
		0.534164			-0.64008
		0.51092			0.128265
		-0.552589			-0.387603
		-0.369404			-0.0543422
		0.72199			0.201298
		0.324202			0.35314
		-0.0487273			0.328374
		-0.364908			-0.547426
		0.189184			0.383396
		0.19703			-0.423873
		-0.158295			-0.19907
		-0.292156			0.543205

## Sheet: panel h
		nonuniform					uniform
	pl	selectivity	corr			pl	selectivity	corr
	0	2.01264	0.826395			0	1.83135	-0.582013
	0	1.63265	0.0540926			0	2.23199	-0.120538
	0	2.23764	0.838736			0	1.73783	0.638019
	0	1.71679	0.749507			0	1.94829	0.619717
	0	1.79036	0.373283			0	1.95128	-0.387603
	0	1.71708	-0.0975323			0	1.95391	-0.0557926
	0	1.65366	-0.245058			0	2.13708	0.62326
	0	2.07563	0.647851			0	1.72836	0.683794
	0	1.46434	-0.0805151			0	2.2246	0.482678
	0	1.46633	-0.401014			0	1.48341	-0.198782
	0	1.68248	-0.474265			0	1.62602	-0.239376
	0	2.09552	0.0796496			0	1.72662	0.193407
	0	2.54003	0.117536			0	2.19651	0.425408
	0	2.51414	0.508771			0	2.08579	0.719956
	0	1.32392	-0.89545			0	1.49243	-0.529419
	0	1.98902	-0.0245192			0	1.96837	-0.705101
	0	1.65843	0.38018			0	1.75423	-0.0935482
	0	1.62313	-0.106284			0.1	2.26132	0.484809
	0	2.27861	-0.0865123			0.1	2.30905	0.461927
	0	1.80763	0.200656			0.1	1.98509	0.547588
	0	1.85573	0.55953			0.1	2.38583	-0.352441
	0	2.22712	0.446732			0.1	1.46357	-0.496951
	0	1.93332	0.596314			0.1	2.18651	0.650097
	0	1.87441	0.239336			0.1	1.50168	0.132606
	0	1.82711	0.59005			0.1	2.15772	0.600939
	0	2.01034	0.611846			0.1	2.25428	0.777375
	0	1.65179	0.120594			0.1	2.40844	0.392004
	0	2.009	0.500164			0.1	1.66252	0.566439
	0	2.08497	0.219988			0.1	1.90697	0.569095
	0	1.76335	0.341832			0.1	1.55491	0.136587
	0	1.50863	-0.529067			0.1	1.56806	-0.204984
	0	1.44352	0.140689			0.1	1.69985	-0.395727
	1.8	1.38886	-0.638592			0.1	1.41586	0.136053
	1.8	1.50719	0.433238			0.1	1.89433	-0.586136
	3.6	1.54642	-0.42874			0.1	2.04678	0.254896
	3.6	3.13889	0.895236			0.2	1.71497	0.890517
	3.6	1.63767	0.551395			0.2	1.97937	-0.624422
	3.6	2.22555	0.731216			0.2	1.69141	0.481043
	3.6	1.542	0.471666			0.2	1.68323	-0.207281
	3.6	2.00779	-0.330989			0.2	1.77068	0.339542
	3.6	1.57533	-0.141694			0.2	1.53749	-0.745592
	5.4	1.80958	0.866466			0.3	1.74246	0.169656
	5.4	1.98615	0.262924			0.3	1.67311	-0.0665397
	5.4	1.52431	-0.307772			0.3	1.46775	-0.413985
	5.4	2.43392	0.781356			0.3	1.52562	0.706053
	5.4	1.30657	-0.191167			0.3	1.45244	-0.14087
	5.4	2.40012	0.0497108			0.3	2.20372	0.709057
	5.4	2.18944	0.745706			0.3	1.90064	0.442097
	7.2	1.59361	-0.360599			0.3	2.21937	-0.191236
	7.2	2.16432	0.148118			0.3	2.59126	0.0204261
	7.2	1.79651	-0.252505			0.3	1.60375	-0.352409
	7.2	3.36261	0.693635			0.4	1.83834	0.626911
	7.2	2.25951	-0.227992			0.4	2.81483	0.738032
	7.2	1.45335	-0.301851			0.4	1.80451	0.611978
	7.2	2.43628	0.780918			0.4	1.88491	0.60311
	7.2	2.27332	0.465236			0.4	1.89212	-0.309269
	7.2	1.54366	-0.474671			0.4	1.3841	0.516352
	7.2	2.012	0.495757			0.4	1.83035	0.558199
	9	1.89578	0.336573			0.4	1.81059	0.823208
	9	2.17536	0.0107827			0.4	3.25602	0.826062
	9	1.79021	-0.42608			0.4	2.46981	0.514998
	9	1.31202	-0.903885			0.5	1.28154	-0.298798
	9	2.30457	0.401457			0.5	1.53476	-0.831361
	9	2.02973	-0.101871			0.5	1.85316	0.755812
	9	1.66398	-0.0791183			0.5	1.76759	0.240048
	9	1.62873	0.0385985			0.5	1.82832	0.443177
	9	2.87618	0.519668			0.5	1.48003	-0.610337
	10.8	1.60873	0.546586			0.5	1.61385	-0.146888
	10.8	1.66656	0.534817			0.5	1.92012	0.669199
	10.8	1.60723	-0.388291			0.5	2.53826	0.779913
	10.8	1.78684	-0.00278807			0.6	1.7529	-0.254645
	10.8	1.55634	0.0318736			0.6	2.05656	0.595751
	10.8	1.78523	0.176632			0.6	1.51961	-0.306364
	10.8	2.24385	0.305414			0.6	1.68479	0.892105
	10.8	1.63876	-0.55905			0.6	1.72697	0.0376392
	10.8	1.68955	0.159922			0.6	1.6035	-0.0395388
	10.8	1.63309	-0.137247			0.6	1.47879	0.507422
	10.8	1.62438	0.0774759			0.6	2.67029	0.384736
	10.8	1.61645	-0.645696			0.6	1.69848	0.588873
	12.6	1.87298	0.145078			0.6	2.17201	0.570279
	12.6	1.66949	-0.580597			0.6	1.63587	-0.554964
	12.6	1.44928	-0.317878			0.7	2.30147	0.0480895
	12.6	1.68648	0.427539			0.7	2.49702	0.766301
	12.6	1.66215	-0.0824353			0.7	1.88272	0.348204
	12.6	1.71524	-0.302697			0.7	1.87546	0.19044
	12.6	1.73816	-0.364661			0.7	2.10035	0.544071
	12.6	1.57573	-0.469012			0.7	2.35046	0.488615
	14.4	1.64388	-0.223364			0.7	1.67222	-0.515978
	14.4	1.50987	0.129688			0.7	1.74811	0.225477
	14.4	2.29979	0.511154			0.7	1.95976	0.591906
	14.4	2.07296	0.710011			0.7	1.74992	-0.395712
	14.4	1.59645	-0.202595			0.7	1.49492	-0.256775
	14.4	1.5592	0.254258			0.7	1.95321	0.261436
	14.4	1.97466	0.286988			0.8	1.75049	0.837293
	14.4	1.55315	-0.720488			0.8	1.51177	-0.136796
	14.4	1.43595	0.267072			0.8	1.62162	-0.679519
	14.4	1.59795	0.134874			0.8	1.60734	0.505405
	14.4	1.74471	-0.529526			0.8	1.59492	-0.585216
	14.4	1.64761	-0.399902			0.8	1.52469	-0.491058
	16.2	1.79949	-0.21041			0.8	1.8947	0.300512
	16.2	2.01532	0.427066			0.8	1.77991	-0.0751794
	16.2	1.97241	0.210419			0.9	1.7396	0.397122
	16.2	1.81896	-0.281707			0.9	1.96741	0.681107
	16.2	1.66036	-0.2332			0.9	1.41549	0.344481
	16.2	2.13652	0.342678			0.9	1.70523	-0.178203
	16.2	1.87273	0.0773826			0.9	1.37276	-0.622938
	16.2	1.46209	-0.688999			0.9	1.46009	0.566271
	16.2	2.5833	0.880371			1	1.43318	0.382669
	16.2	1.20473	-0.804096			1	1.72849	0.902939
	18	1.70455	0.367977			1	2.02058	0.16854
	18	1.61892	0.346777			1	1.46098	-0.209478
	18	2.04523	0.692828			1	2.1461	-0.0927491
	18	1.38889	0.0519148			1	2.2754	0.447769
	18	2.07325	0.329988			1	1.95768	0.421274
	18	1.58703	0.323091			1	1.90946	0.287279
	18	1.69219	-0.573661			1.1	1.70368	-0.811722
	18	1.46719	0.0501966			1.1	1.92033	-0.195428
	18	1.3427	-0.741076			1.1	1.75411	0.661132
	18	2.44866	-0.151699			1.1	1.4333	0.139715
	19.8	1.86237	0.150618			1.1	2.16496	0.73948
	19.8	2.15521	0.58825			1.1	2.19396	0.386882
	19.8	1.33535	-0.0732778			1.1	1.45903	-0.373777
	19.8	1.73972	-0.111501			1.1	1.90029	0.393568
	19.8	2.13591	-0.268008			1.1	2.40198	0.300863
	19.8	2.69	0.563802			1.1	1.47381	-0.624429
	19.8	1.75376	0.299755			1.1	1.39161	-0.376597
	19.8	1.6541	-0.0755145			1.2	2.05413	0.645025
	19.8	1.91337	0.342942			1.2	1.59462	0.677139
	19.8	2.03277	-0.113297			1.2	1.78708	0.336038
	21.6	2.16459	0.682713			1.2	1.68382	0.390419
	21.6	1.52201	0.584573			1.2	1.37989	-0.520347
	21.6	2.83935	0.865042			1.2	1.77747	0.206754
	21.6	1.69609	0.72691			1.2	1.58778	0.102384
	21.6	1.61424	0.605849			1.2	1.68248	0.0849296
	21.6	2.56534	0.0936777			1.2	1.51663	0.102905
	21.6	2.00611	0.752666			1.2	1.58478	0.589705
	21.6	1.54077	0.702928			1.2	1.52592	-0.369231
	21.6	1.6176	0.754376			1.2	1.82768	0.614645
	21.6	2.11501	0.192094			1.2	1.96069	0.789355
	21.6	1.96092	0.178189			1.2	1.67419	0.718431
	21.6	1.95495	0.0232421			1.2	2.09865	0.409809
	21.6	1.60819	-0.159821			1.2	1.64235	-0.651355
	21.6	2.09715	0.0334858			1.3	2.84483	0.559599
	23.4	1.65322	-0.670109			1.3	2.12865	0.936736
	23.4	1.63843	0.414985			1.3	1.71235	-0.0869816
	23.4	2.19291	0.801527			1.3	1.61351	0.350893
	23.4	2.14339	0.456552			1.3	1.7527	0.266053
	23.4	1.83204	-0.415863			1.3	1.57686	-0.440021
	23.4	1.82267	-0.0221216			1.3	1.60945	0.0628326
	23.4	2.2236	0.666966			1.3	2.64917	0.832579
	23.4	1.64472	-0.452071			1.4	1.85979	0.0247312
	25.2	2.31914	0.752393			1.4	2.07233	0.885121
	25.2	1.39087	-0.373977			1.4	1.62461	0.252369
	25.2	1.85133	0.877132			1.4	1.58547	-0.10765
	25.2	1.97191	0.406899			1.4	2.28431	0.745711
	25.2	1.93539	0.519307			1.4	1.69535	-0.19907
	25.2	1.55285	-0.0314329			1.4	1.5898	-0.306917
	25.2	1.54238	-0.258963			1.4	1.73776	0.0981402
	25.2	1.78507	-0.32735			1.4	1.96114	0.631776
	25.2	1.48402	-0.314269			1.4	1.80165	0.719341
	25.2	2.51165	0.254856			1.4	1.53143	-0.0962657
	25.2	1.8469	-0.114027			1.4	1.77409	0.177808
	25.2	1.74291	0.377221			1.4	2.35181	0.665555
	25.2	1.97548	0.608471			1.4	1.36135	-0.303722
	25.2	2.02009	0.801273			1.5	1.99514	0.467131
	25.2	1.85403	-0.707972			1.5	2.01827	0.745776
	27	1.84204	-0.0298919			1.5	2.06048	0.554238
	27	1.84195	-0.226349			1.5	1.99076	-0.377541
	27	2.00719	0.584131			1.5	2.48953	0.414136
	27	1.81718	-0.244433			1.5	1.78046	-0.557699
	27	2.39629	0.19749			1.5	1.86323	0.209801
	27	2.3843	0.921763			1.5	2.13124	0.727811
	27	1.71338	0.127647			1.5	1.388	0.426121
	27	2.19904	0.723247			1.5	1.63311	0.587012
	28.8	2.7404	0.716573			1.5	1.88315	0.182428
	28.8	2.19845	0.494378			1.5	1.70622	0.772223
	28.8	1.54899	-0.583312			1.5	1.85171	-0.509307
	28.8	1.89852	0.00319229			1.5	1.32516	-0.800556
	28.8	1.41171	0.151325			1.6	1.62666	0.54421
	28.8	1.82216	0.802948			1.6	1.67927	0.818212
	28.8	1.61785	0.243775			1.6	2.04589	0.756199
	28.8	1.65934	-0.183503			1.6	1.61347	0.242966
	28.8	2.47367	0.584243			1.6	1.83275	-0.633815
	28.8	1.88871	0.671025			1.6	1.62531	-0.529064
	28.8	2.14708	0.0612688			1.6	1.66208	0.0395171
	28.8	2.00325	0.601288			1.6	1.62446	-0.733815
	28.8	1.66377	0.128699			1.6	1.96743	0.578213
	28.8	1.25364	-0.461461			1.6	2.12639	0.520977
	30.6	1.61721	0.094913			1.7	1.83181	0.109093
	30.6	1.68033	-0.566318			1.7	1.91613	-0.262792
	30.6	1.82952	-0.223852			1.7	1.78299	0.251085
	30.6	1.33283	-0.523477			1.7	1.43627	0.276365
	30.6	1.50306	-0.0604236			1.7	2.2546	0.288977
	30.6	2.02773	0.515637			1.7	1.92308	0.513115
	30.6	1.5545	-0.0741169			1.7	1.71981	-0.132942
	30.6	2.90456	0.333071			1.7	2.14647	0.0851339
	30.6	1.58424	-0.13881			1.8	2.05402	-0.478169
	30.6	1.56751	-0.427708			1.8	1.77384	0.21848
	32.4	1.39428	-0.839825			1.8	2.20152	-0.0982733
	32.4	1.86873	0.13649			1.8	2.47719	0.607712
	32.4	1.66711	-0.0512297			1.8	2.15026	0.548667
	32.4	1.39926	-0.573586			1.8	2.77136	0.410536
	32.4	1.5269	0.000978097			1.8	2.04914	0.572928
	32.4	2.00461	0.262206			1.8	2.33199	0.722433
	34.2	2.01687	0.831285			1.8	1.70226	-0.395529
	34.2	1.49099	-0.0618113			1.9	2.19729	0.372851
	34.2	1.69791	0.440098			1.9	1.81042	0.330083
	34.2	1.57871	0.126926			1.9	2.46948	0.52071
	34.2	1.80221	0.0469155			1.9	1.46424	-0.236453
	34.2	2.01026	0.0298842			1.9	2.35997	0.557496
	34.2	1.39389	-0.273471			1.9	1.59123	-0.457849
	34.2	1.74064	0.427349			1.9	2.22901	0.232257
	36	1.3454	-0.439103			2	1.42853	-0.14537
	36	1.61298	-0.247517			2	1.68529	0.0646485
	36	1.75347	0.759351			2	3.00293	0.418877
	36	1.40947	-0.844902			2	1.81941	0.179531
	36	1.64828	0.103615			2	1.47509	-0.779937
	36	1.33171	-0.443078			2	2.21156	-0.438434
	36	1.82958	0.304553			2	2.3366	0.659761
	36	1.63199	-0.195225			2	2.09469	-0.267242
	36	1.48542	-0.422258			2	1.84695	0.498405
	36	1.60421	0.0156436			2	1.95612	-0.290574
	36	1.66207	-0.207754			2	1.95664	0.106972
	37.8	1.75731	-0.501019			2	1.99358	-0.194222
	37.8	1.67042	0.769162			2.1	1.53774	-0.23002
	37.8	2.13639	-0.0937596			2.1	2.1753	-0.0319334
	37.8	1.43647	-0.80413			2.1	1.87383	0.201298
	37.8	1.60902	-0.242549			2.1	1.47218	-0.310439
	37.8	1.88534	0.536876			2.1	1.82373	0.650136
	37.8	2.35574	0.460347			2.1	1.66783	0.620823
	37.8	1.70796	-0.227996			2.1	2.55421	0.868141
	37.8	1.41221	-0.761104			2.1	1.37677	-0.552116
	37.8	1.4619	-0.440832			2.1	2.38612	0.381919
	37.8	1.66573	-0.038111			2.1	2.26009	-0.490029
	37.8	1.40304	0.686787			2.1	2.20993	0.619769
	39.6	1.74526	-0.495277			2.1	1.70753	0.725079
	39.6	1.75101	-0.568103			2.2	2.2886	-0.125826
	39.6	1.60989	0.0104359			2.2	1.83095	0.229102
	39.6	1.38894	-0.138879			2.2	2.099	0.608499
	39.6	1.45278	-0.616799			2.2	1.59738	-0.102416
	39.6	2.09015	0.147359			2.2	1.93196	0.457693
	39.6	1.71376	0.15046			2.2	2.55568	0.58978
	39.6	1.60941	-0.214809			2.2	1.98535	0.4062
	39.6	1.62453	-0.112659			2.2	1.69199	-0.100945
	39.6	2.10078	0.792636			2.2	2.1992	0.806103
	41.4	1.54143	0.145922			2.2	4.61351	0.843987
	41.4	1.52369	-0.0545463			2.3	1.34591	-0.528181
	41.4	2.11797	0.82169			2.3	2.16729	0.607442
	41.4	2.28148	-0.171641			2.3	2.2867	0.815591
	41.4	1.30074	-0.147433			2.3	1.86361	0.714208
	41.4	1.49327	-0.238594			2.3	2.1085	0.618418
	41.4	1.91962	-0.289398			2.3	1.74193	-0.681834
	41.4	1.88517	-0.307985			2.3	2.67931	0.708914
	41.4	1.91954	0.0296492			2.4	1.92544	0.64423
	41.4	1.75068	0.338255			2.4	2.26559	0.342053
	43.2	1.31992	-0.847202			2.4	1.92063	0.194304
	43.2	1.6282	0.343797			2.4	1.6945	0.437765
	43.2	1.96098	0.278376			2.4	1.77932	-0.41951
	43.2	1.54735	-0.664177			2.4	1.66344	-0.345032
	43.2	2.48383	0.697065			2.4	1.92578	0.382104
	43.2	1.82802	0.204796			2.4	1.80753	0.310265
	43.2	2.1742	0.286765			2.4	2.53948	0.852779
	43.2	2.40734	0.426523			2.4	2.28964	0.465465
	43.2	1.73446	0.0519806			2.5	1.56863	0.54596
	43.2	1.83157	-0.417291			2.5	1.33001	-0.51172
	45	1.8434	0.425323			2.5	2.74781	0.919486
	45	2.00586	-0.183158			2.5	2.08694	0.406144
	45	2.02201	0.756241			2.5	1.87111	-0.102331
	45	2.02777	0.264955			2.5	1.87574	0.161773
	45	1.98692	-0.501534			2.5	1.66314	0.40553
	45	1.27309	-0.306129			2.5	1.70097	0.574766
	45	1.81569	-0.829068			2.5	1.50754	-0.872051
	45	1.57829	-0.518587			2.5	2.28656	0.446804
	45	1.82693	-0.166937			2.5	2.1979	0.530758
	45	2.57232	0.555734			2.6	2.76537	0.946344
	45	1.4979	-0.0922963			2.6	2.37888	0.773804
	45	1.95446	0.229956			2.6	1.53955	0.383396
	46.8	1.8474	0.405931			2.6	1.37001	-0.167011
	46.8	2.83604	0.690623			2.6	1.70146	-0.463365
	46.8	1.51884	-0.867629			2.6	1.6256	0.665795
	46.8	1.52012	0.0565152			2.6	1.67957	0.592153
	46.8	1.90255	-0.551782			2.6	1.5265	-0.560907
	46.8	1.80138	0.453547			2.7	1.72748	-0.230475
	46.8	2.34019	0.720298			2.7	1.62757	-0.342271
	46.8	2.12547	0.65498			2.7	1.66298	-0.860112
	46.8	2.01939	-0.407842			2.7	2.03323	0.707092
	46.8	2.02918	0.6629			2.7	1.84236	0.309755
	46.8	1.89112	0.068116			2.7	1.78977	0.205345
	46.8	1.54495	-0.557629			2.7	2.06265	-0.30136
	46.8	1.59097	0.593656			2.8	1.70169	0.165897
	48.6	2.14337	0.592747			2.8	2.17998	0.240976
	48.6	1.65994	0.409182			2.8	1.73192	-0.191486
	48.6	1.80273	-0.224914			2.8	1.57915	-0.507211
	48.6	2.30376	-0.105006			2.8	1.64209	-0.134197
	48.6	2.21805	0.33675			2.8	2.42692	0.666354
	48.6	1.80389	-0.381967			2.8	1.55163	0.0769117
	48.6	1.6431	0.0807132			2.8	1.81287	-0.0391788
	48.6	1.41623	-0.263922			2.8	1.84763	-0.255627
	48.6	2.25533	0.590612			2.8	1.97828	0.523812
	48.6	1.71834	0.216769			2.9	1.57077	-0.64008
	48.6	1.6005	-0.400204			2.9	1.66101	-0.356657
	50.4	1.84001	0.293979			2.9	2.23667	0.732016
	50.4	1.83984	-0.0766074			2.9	1.40756	-0.258276
	50.4	2.10197	0.494167			2.9	1.69337	0.264878
	50.4	2.49549	0.34901			2.9	2.05049	0.346832
	50.4	2.75793	0.851984			2.9	2.22706	0.673698
	50.4	2.17317	-0.26915			2.9	1.89377	0.549735
	50.4	1.95021	0.145774			3	1.76246	0.362478
	50.4	1.68142	0.405632			3	1.91739	0.641774
	50.4	1.67727	-0.206661			3	1.9894	0.650773
	52.2	2.19656	0.591597			3	1.77562	-0.00600403
	52.2	1.53194	-0.0892778			3	1.73766	-0.546461
	52.2	1.85405	0.0929641			3	2.2025	0.776439
	52.2	2.34375	0.500118			3	1.52541	0.280811
	52.2	2.07907	-0.0611093			3	1.75574	0.403525
	52.2	2.06703	0.841083			3	1.95277	-0.427578
	52.2	1.72339	0.496783			3	2.09762	0.0269668
	52.2	2.11916	0.0539321			3	1.66645	0.098355
	54	1.49847	-0.423309			3	2.22772	0.383794
	54	1.7831	0.357459			3.1	1.85893	0.414314
	54	1.71678	0.142202			3.1	1.62592	0.158274
	54	1.66569	-0.226846			3.1	1.75788	-0.299361
	55.8	2.4727	0.726723			3.1	1.47156	0.152643
	55.8	1.89688	-0.0494804			3.1	1.9357	-0.317929
	55.8	1.5938	-0.490352			3.1	1.73344	0.592945
	55.8	1.45564	-0.636218			3.1	1.90785	0.0796842
	55.8	1.65526	-0.90027			3.1	1.87924	0.479392
	55.8	2.34501	0.82121			3.1	2.04364	0.406538
	55.8	1.69125	0.439079			3.2	1.82813	-0.379613
	55.8	1.3514	-0.676937			3.2	1.82833	-0.192666
	55.8	1.63802	0.908478			3.2	1.69917	0.0850489
	55.8	1.35535	-0.727839			3.2	1.84219	0.404942
	57.6	2.11656	0.669383			3.2	1.85706	0.668207
	57.6	2.20985	0.401248			3.2	1.7229	-0.159973
	57.6	2.21983	0.330727			3.2	1.71849	-0.567258
	57.6	1.64634	0.0404801			3.2	1.76436	0.406968
	57.6	2.15498	0.244885			3.2	1.43489	0.0275953
	57.6	1.48189	-0.308415			3.2	1.93835	0.522781
	57.6	1.75567	-0.307039			3.3	1.4617	0.117199
	57.6	2.08845	0.736985			3.3	1.47717	-0.649085
	57.6	1.75992	-0.808319			3.3	1.82673	0.0671631
	57.6	1.99115	0.00862389			3.3	1.50573	0.0246372
	57.6	1.85915	0.178952			3.3	2.06282	-0.452853
	57.6	2.1247	-0.0117913			3.3	2.31127	0.180587
	57.6	2.15708	0.0220567			3.3	2.96344	-0.274889
	59.4	1.37268	0.505804			3.3	2.50777	0.486596
	59.4	2.17697	0.191009			3.3	1.4089	-0.428221
	59.4	1.51127	-0.417619			3.3	1.83855	0.0688243
	59.4	1.85054	-0.0515756			3.3	2.19232	0.670845
	59.4	1.87995	0.0543926			3.3	1.43328	-0.17041
	59.4	1.81184	0.787436			3.4	2.37786	-0.328627
	59.4	2.43838	0.700556			3.4	1.72201	0.166707
	59.4	1.45943	0.474198			3.4	1.80086	-0.2669
	59.4	2.70487	0.705478			3.4	1.81234	0.31471
	59.4	1.55442	0.290753			3.4	2.45474	0.576932
	61.2	1.93047	0.42169			3.4	1.58342	-0.406612
	61.2	1.78557	-0.425636			3.4	2.21363	0.0181611
	61.2	1.53398	-0.345356			3.4	1.98444	0.177034
	61.2	2.14591	-0.250044			3.4	2.78457	0.625884
	61.2	2.63646	-0.0973902			3.4	1.36945	-0.324463
	61.2	1.55317	0.29574			3.4	1.45256	-0.217332
	61.2	1.6506	-0.583704			3.5	1.55922	0.0637401
	63	1.62104	-0.378333			3.5	1.72414	0.695227
	63	2.67517	0.475866			3.5	1.62123	-0.519197
	63	1.89728	0.81673			3.5	1.86438	-0.310762
	63	1.94473	0.252333			3.5	2.12714	0.678956
	63	2.06957	0.739593			3.5	2.23038	-0.444336
	63	2.31557	0.396842			3.5	1.45455	-0.781409
	63	1.7733	0.571486			3.5	1.86234	0.438904
	63	1.40016	-0.130938			3.5	1.9577	0.731525
	64.8	1.54312	0.123244			3.5	1.63536	0.0252508
	64.8	1.76297	0.796799			3.5	1.42119	-0.183125
	64.8	2.28052	0.664414			3.6	2.88175	0.322721
	64.8	2.3499	0.0439893			3.6	1.63043	-0.177081
	64.8	1.38991	0.0492724			3.6	1.52468	-0.493088
	64.8	1.95709	0.286535			3.6	2.36128	0.233773
	64.8	1.64857	-0.194705			3.6	1.46847	-0.36886
	64.8	1.83819	-0.185423			3.6	1.53508	-0.891659
	64.8	2.6809	0.309811			3.6	2.03977	0.463514
	64.8	1.71978	0.0514386			3.6	1.85415	-0.315305
	64.8	1.7259	0.341597			3.6	1.61193	-0.547724
	64.8	2.15259	0.628479			3.6	1.67193	0.132546
	64.8	2.08745	0.426544			3.6	2.35243	0.25419
	64.8	1.68173	-0.399418			3.6	1.58942	-0.011246
	66.6	1.92353	0.585417			3.6	1.61897	0.19283
	66.6	1.64872	-0.104952			3.6	1.67946	0.17285
	66.6	1.74524	0.0758219			3.6	2.18124	0.650509
	66.6	2.38918	0.560417			3.6	1.55196	0.128265
	66.6	1.67348	0.174359			3.6	1.82046	0.452042
	66.6	1.74411	0.451038			3.6	1.84565	-0.560106
	66.6	1.3986	-0.242482			3.7	1.53048	-0.231798
	66.6	2.23214	0.0199194			3.7	1.6728	0.729269
	66.6	2.05435	0.155163			3.7	2.02506	0.31645
	68.4	2.09324	0.588586			3.7	2.1819	0.410592
	68.4	1.80199	0.327572			3.7	1.75801	0.562106
	68.4	2.00566	-0.417033			3.7	1.66257	0.854314
	68.4	1.92601	0.616372			3.8	1.79428	-0.39318
	68.4	1.54135	0.0100656			3.8	1.82186	-0.0367648
	68.4	2.22002	0.82837			3.8	1.92568	0.352599
	68.4	2.14694	0.544476			3.8	2.03869	0.838117
	68.4	2.93347	0.501514			3.8	2.95582	0.589884
	68.4	1.47585	-0.85626			3.8	1.67344	-0.330543
	68.4	1.84637	0.627175			3.8	1.7015	0.229178
	70.2	1.68637	0.160878			3.8	1.2796	-0.745174
	70.2	1.86128	0.503309			3.9	1.806	0.584793
	70.2	1.77124	0.590938			3.9	1.48346	-0.293732
	70.2	2.01255	-0.0769909			3.9	1.69804	0.481024
	70.2	2.15731	0.71736			3.9	2.06159	0.522513
	70.2	2.44813	0.742833			3.9	1.95462	-0.405329
	70.2	1.63291	-0.455389			3.9	1.69566	-0.415679
	70.2	1.5326	-0.304186			3.9	1.83767	-0.355731
	70.2	1.7125	0.417818			3.9	2.08066	0.411016
	70.2	1.56559	-0.300129			3.9	1.44094	-0.498933
	70.2	1.46203	-0.638551			4	2.44313	0.604918
	70.2	1.73189	0.0723087			4	2.06745	0.660658
	72	2.85704	0.742125			4	2.01502	-0.0340829
	72	1.90629	0.773145			4	2.10072	0.795384
	72	1.44707	-0.453468			4	1.71697	-0.241101
	72	1.69464	-0.141166			4	2.50096	0.66514
	72	1.8156	0.269357			4	1.49286	-0.761776
	72	1.93425	-0.490794			4	1.69172	-0.338611
	72	2.64968	0.248968			4	2.25881	0.779952
	72	1.73534	0.0268501			4	2.14362	0.691234
	72	1.72517	0.29971			4	2.29257	0.408658
	72	2.01891	0.144355			4	1.56238	0.116837
	72	1.62866	-0.42697			4	1.73301	0.250214
	72	2.46682	0.136247			4.1	1.90926	0.657077
	73.8	1.96837	0.210101			4.1	1.43163	-0.245645
	73.8	2.16962	0.720213			4.1	1.75692	0.301984
	73.8	1.5711	0.137626			4.1	1.47871	-0.422253
	73.8	1.82499	0.697071			4.1	1.65048	0.0798582
	73.8	1.58673	-0.463021			4.1	1.48467	0.196827
	73.8	1.40185	-0.674811			4.1	1.79858	0.178895
	73.8	2.09413	0.451504			4.1	1.39474	0.161595
	73.8	2.41868	0.219027			4.2	2.17798	0.829666
	73.8	1.71272	0.492629			4.2	1.6173	-0.278506
	73.8	1.82431	-0.285034			4.2	1.92832	-0.0471476
	75.6	1.9368	0.578228			4.2	1.98864	0.48811
	75.6	2.07997	0.407169			4.2	1.62701	0.511737
	75.6	2.28915	0.603236			4.2	1.80979	0.781271
	75.6	1.54563	0.221312			4.3	2.01884	0.0436476
	75.6	2.11525	0.328238			4.3	2.03628	0.776666
	75.6	2.78759	0.734376			4.3	2.28777	0.738057
	75.6	1.79583	0.581544			4.3	1.85906	0.749323
	75.6	2.30068	0.197083			4.3	2.2976	0.634448
	75.6	1.97169	0.804542			4.3	1.75572	0.47696
	75.6	1.69545	0.358155			4.3	1.75614	0.193777
	75.6	1.54692	-0.157267			4.3	2.45757	0.421256
	77.4	2.24909	0.164196			4.3	1.51686	-0.458326
	77.4	1.77691	-0.207098			4.3	1.8709	-0.263566
	77.4	3.0023	0.854469			4.3	1.832	-0.228656
	77.4	1.75743	-0.624118			4.4	2.30281	0.418921
	77.4	1.69018	-0.491803			4.4	2.07058	-0.374477
	77.4	2.39373	0.408162			4.4	1.76107	-0.168426
	77.4	1.6058	-0.219573			4.4	1.92984	0.00077461
	77.4	1.93454	-0.286609			4.4	1.6566	0.212888
	77.4	1.89208	0.163337			4.4	1.5921	-0.124409
	79.2	2.79648	-0.064552			4.4	2.09355	0.857567
	79.2	1.81487	-0.377493			4.4	1.70698	0.165303
	79.2	2.31705	0.606089			4.4	1.72517	-0.182038
	79.2	1.59133	0.136135			4.4	2.14295	0.0796365
	79.2	1.90683	0.593357			4.4	2.25659	-0.581632
	79.2	1.30621	-0.632609			4.5	2.2313	0.776261
	79.2	1.40558	0.178846			4.5	1.20696	-0.748805
	81	1.542	0.533467			4.5	1.75388	-0.0922976
	81	1.61797	0.198145			4.5	2.31758	0.723426
	81	2.41691	0.611897			4.5	1.70771	-0.741626
	81	2.06916	0.649045			4.5	1.73544	0.0880246
	81	1.42235	0.214916			4.5	1.65036	-0.26831
	81	1.72981	0.117378			4.5	1.78925	0.133433
	81	1.39966	-0.0317453			4.5	1.55506	-0.0867363
	82.8	1.92185	-0.0614375			4.5	2.26529	-0.0630929
	82.8	2.79152	0.978282			4.6	2.34455	0.878191
	82.8	2.58459	0.854903			4.6	2.25758	0.0625341
	82.8	1.85599	0.689818			4.6	1.64602	-0.0365609
	82.8	1.47449	-0.717415			4.6	1.62624	-0.148203
	82.8	2.42746	0.110935			4.6	1.50337	-0.180057
	82.8	1.52894	-0.658269			4.6	1.65958	0.284673
	84.6	1.78012	0.112486			4.6	1.57652	0.346895
	84.6	2.62594	0.965352			4.6	1.76872	-0.254227
	84.6	2.03796	0.507241			4.6	1.55899	-0.28537
	84.6	1.80433	0.487372			4.6	2.23868	0.832193
	84.6	1.49739	-0.523061			4.6	2.34812	0.804568
	84.6	1.58077	-0.335909			4.6	1.97188	0.0425221
	84.6	1.50687	-0.529416			4.6	1.65207	-0.217271
	84.6	1.84224	0.6508			4.7	1.99312	0.285199
	84.6	1.46703	-0.447018			4.7	2.43495	-0.0427426
	84.6	2.74131	0.743396			4.7	2.15927	-0.0623362
	86.4	2.01156	-0.0993464			4.7	1.36992	-0.405433
	86.4	2.24893	0.804798			4.7	1.7735	-0.619775
	86.4	2.23446	0.528368			4.7	1.49328	-0.291743
	86.4	2.05441	0.400379			4.7	1.76441	0.543205
	86.4	2.63154	0.942185			4.7	2.01331	0.236173
	86.4	1.7626	-0.244013			4.7	1.47069	-0.815065
	86.4	2.18199	-0.542529			4.7	1.85272	0.646395
	86.4	1.69492	0.222692			4.7	2.09806	0.17733
	86.4	1.92419	0.32401			4.8	1.56836	-0.273873
	86.4	1.89203	0.859785			4.8	1.56295	0.590073
	86.4	3.2421	0.683914			4.8	1.84347	0.260882
	86.4	2.94209	0.837705			4.8	1.35288	-0.668563
	86.4	2.68608	0.811383			4.8	2.22815	0.186252
	88.2	2.56559	0.839038			4.8	2.35264	0.711705
	88.2	2.84498	0.755888			4.8	2.12358	0.374326
	88.2	2.66623	0.774085			4.8	1.6079	-0.525203
	88.2	2.38586	0.83957			4.8	1.5412	0.554559
	88.2	1.5012	-0.784432			4.9	1.43666	-0.538218
	88.2	2.00472	-0.499625			4.9	1.7264	0.0376966
	88.2	1.90476	0.388808			4.9	1.74525	0.599974
	88.2	1.72569	0.386466			4.9	1.51575	0.618479
	88.2	2.46172	0.620954			4.9	2.18252	0.817622
	88.2	2.86021	0.939512			4.9	1.31923	-0.721169
	88.2	1.73482	-0.218197			4.9	1.45134	0.428767
	90	2.13726	0.453473			4.9	2.26627	0.811536
	90	2.79788	0.814166			4.9	2.29672	0.486995
	90	2.83086	0.611607			4.9	2.45288	0.669926
	90	1.56403	0.343395			4.9	2.33211	0.658194
	90	2.33451	0.822823			4.9	1.72097	0.0686695
	90	2.44455	0.851918			4.9	2.16922	-0.845688
	90	3.31341	0.890521			4.9	1.65432	-0.442079
	90	2.28689	0.575986			4.9	1.99222	0.408563
	90	1.62822	-0.38843			4.9	1.47976	0.171004
	90	2.72097	0.873815			4.9	1.39201	-0.323335
	90	1.57348	-0.69696			4.9	2.0489	0.854328
	90	2.16505	0.24704			5	1.66275	-0.534647
	90	2.18556	-0.241099			5	1.42083	0.444348
	91.8	2.61568	0.730363			5	1.76045	-0.307481
	91.8	2.0473	0.81436			5	1.75781	-0.231654
	91.8	2.52612	0.688638			5	1.83084	0.334857
	91.8	2.49976	0.65946			5	1.54803	-0.593451
	91.8	2.42436	0.92396			5	1.81436	-0.0564227
	91.8	1.55335	0.166618			5	2.38292	0.649029
	91.8	2.11469	0.454517			5	1.96922	0.845346
	91.8	2.32184	0.854618			5	1.75189	0.497801
	91.8	1.80362	0.268989			5.1	1.46793	-0.608663
	91.8	2.64803	0.539089			5.1	2.07412	-0.0224146
	93.6	1.3026	-0.56656			5.1	2.60039	0.706624
	93.6	1.58391	-0.534353			5.1	1.80481	0.801325
	93.6	2.22148	0.937405			5.1	1.63969	-0.365976
	93.6	1.72983	0.205256			5.1	2.46244	0.331329
	93.6	2.27634	0.791434			5.1	1.68662	-0.260985
	93.6	3.03815	0.954345			5.2	1.77687	-0.547426
	93.6	3.03858	0.971499			5.2	1.42412	-0.223636
	93.6	3.00461	0.966274			5.2	2.51012	0.955254
	93.6	1.9221	-0.025935			5.2	1.48496	-0.141264
	93.6	2.38681	-0.324227			5.3	1.76012	-0.384942
	93.6	1.73567	0.46786			5.3	2.13185	0.714744
	93.6	1.80923	-0.172708			5.3	1.55301	-0.209264
	93.6	1.89772	0.203584			5.3	1.88224	-0.22773
	95.4	1.99731	0.659481			5.3	1.96754	0.777711
	95.4	2.60611	0.897461			5.3	1.94676	0.414401
	95.4	2.37189	0.45126			5.3	2.02444	0.187063
	95.4	2.80254	0.810995			5.3	1.53846	-0.744604
	95.4	2.41894	0.714693			5.3	2.37565	0.209714
	95.4	1.78093	-0.449359			5.3	1.80968	-0.400126
	95.4	1.59048	0.526645			5.3	1.67686	-0.47909
	95.4	2.03197	0.513683			5.3	1.56596	0.0314716
	97.2	2.82575	0.531345			5.4	1.65876	0.260837
	97.2	2.4739	0.788123			5.4	1.40996	-0.197601
	97.2	2.4725	0.933092			5.4	2.46726	0.044561
	97.2	2.34023	0.884449			5.4	1.58511	-0.0800325
	97.2	3.6141	0.923429			5.4	2.16391	0.595834
	97.2	2.44584	0.944663			5.4	2.72225	0.839486
	97.2	2.44908	0.930391			5.4	1.95509	0.377527
	97.2	1.78519	0.566814			5.5	2.7027	0.830884
	97.2	2.63258	0.517959			5.5	1.61138	0.172084
	97.2	1.89038	0.136623			5.5	1.32154	-0.738645
	97.2	1.95294	-0.331681			5.5	1.75511	-0.373273
	97.2	3.03915	0.45493			5.5	1.38283	-0.393597
	97.2	1.66351	-0.442858			5.5	2.42133	0.135384
	97.2	2.66122	0.93456			5.5	1.5169	-0.195974
	97.2	1.45431	-0.0482349			5.5	1.64973	-0.437961
	97.2	1.81774	-0.232152			5.5	2.25745	0.547534
	97.2	1.97232	0.56381			5.5	2.0336	0.277704
	97.2	1.47403	0.678882			5.5	2.03624	0.777357
	97.2	1.65501	-0.1908			5.5	1.71507	0.320443
	99	2.04338	0.764573			5.6	2.03853	-0.202974
	99	1.57397	-0.768041			5.6	1.96538	0.674705
	99	3.36746	0.946982			5.6	1.75037	0.402981
	99	2.57072	0.77734			5.6	2.26501	0.515529
	99	1.99057	0.212096			5.6	2.43402	0.772492
	99	2.22415	0.753982			5.6	2.18783	0.587199
	99	1.57002	-0.52181			5.6	1.9387	0.0553913
	99	1.61815	0.137008			5.6	1.81538	0.318051
	99	1.58981	-0.307432			5.6	2.89265	0.589436
	99	1.56042	-0.697179			5.6	1.74421	0.611428
	99	2.21815	0.384624			5.7	2.72418	0.302053
	99	1.9462	0.340853			5.7	2.10412	-0.324978
	99	1.83549	0.0880394			5.7	1.29995	-0.132375
	99	1.53874	-0.475542			5.7	1.61965	-0.432527
	99	2.8568	0.935094			5.7	2.04854	0.268872
	99	1.67802	0.61392			5.7	1.77369	0.329342
	99	1.74719	0.121382			5.7	2.11629	-0.38126
	99	1.6751	-0.798448			5.7	1.8086	0.0195212
	100.8	1.43991	-0.690905			5.7	1.3646	-0.802045
	100.8	1.28617	-0.722421			5.7	1.60105	0.049842
	100.8	1.7341	0.163848			5.7	1.58388	0.26091
	100.8	2.07269	0.901704			5.7	2.57147	0.718656
	100.8	2.25047	-0.152025			5.7	1.8961	0.615815
	100.8	2.34392	0.596248			5.7	2.66667	0.733645
	100.8	1.74716	0.133288			5.7	2.21754	0.875004
	100.8	1.57291	0.320811			5.7	2.21748	0.645544
	100.8	1.59702	0.0538442			5.8	1.29103	-0.622293
	102.6	1.60108	-0.645737			5.8	2.30844	0.0244331
	102.6	1.55593	0.117233			5.8	1.44598	0.122525
	102.6	1.58533	0.523901			5.8	1.7344	0.482937
	102.6	1.70191	-0.797995			5.8	1.894	0.675067
	102.6	1.75461	-0.0931557			5.8	2.18746	0.131139
	102.6	1.4295	-0.733976			5.8	1.68092	0.634101
	104.4	2.2678	-0.365555			5.8	1.91131	0.755048
	104.4	2.2039	0.174604			5.8	1.66326	-0.332239
	104.4	1.99678	0.557524			5.8	1.54677	0.332807
	104.4	1.50048	-0.5732			5.9	1.49629	0.430112
	104.4	1.54269	-0.479905			5.9	1.58879	0.795231
	104.4	1.25519	-0.352693			5.9	1.47436	-0.93878
	104.4	1.63551	-0.271145			5.9	1.67944	-0.202964
	106.2	2.55696	0.846775			5.9	1.41787	-0.491083
	106.2	1.99863	0.384359			5.9	1.80675	0.683708
	106.2	1.80854	-0.514189			5.9	2.51627	0.351831
	106.2	1.86507	0.021721			5.9	1.91695	0.00518532
	106.2	2.01356	-0.398434			5.9	1.90804	0.839356
	106.2	2.5252	0.515432			5.9	1.58057	0.183593
	106.2	1.85044	0.825499			6	1.80215	-0.603333
	106.2	1.73378	-0.513998			6	1.47116	-0.734132
	106.2	1.81849	-0.145211			6	1.55406	-0.0751701
	108	2.06236	0.288765			6	1.7802	-0.176037
	108	1.92931	-0.198668			6	1.50097	-0.0529213
	108	2.20942	0.684393			6	2.14758	-0.0450025
	108	1.57751	0.250149			6	2.00663	0.934807
	108	2.27206	0.703894			6	1.89132	0.78982
	108	1.5335	0.23374			6.1	1.52405	-0.806117
	108	1.42224	-0.681866			6.1	1.53372	-0.676732
	108	2.1547	0.574381			6.1	1.58684	-0.21088
	108	1.79574	0.246925			6.1	1.44837	0.525303
	108	1.54037	0.485936			6.1	1.45009	-0.691538
	108	1.75837	-0.16994			6.1	1.7707	-0.298545
	108	2.14531	0.44317			6.1	1.99005	0.572428
	108	1.61471	-0.119013			6.1	2.27649	0.548271
	109.8	1.78822	-0.44234			6.1	2.19842	0.923179
	109.8	1.76527	-0.515399			6.1	2.27664	0.560877
	109.8	1.67553	-0.166758			6.1	2.28213	0.137031
	111.6	1.5012	-0.118063			6.1	1.98107	0.0889091
	111.6	1.84645	-0.340524			6.1	1.55291	0.133106
	111.6	1.63268	0.217509			6.1	1.61326	-0.267341
	111.6	1.97206	0.447998			6.1	1.86223	0.889422
	111.6	2.19025	0.528348			6.2	1.48358	-0.910864
	111.6	2.74849	0.836927			6.2	2.50256	0.069994
	111.6	1.87397	0.334184			6.2	1.9064	0.835833
	111.6	1.63143	-0.224857			6.3	1.65333	0.520647
	111.6	1.88961	-0.536872			6.3	1.559	-0.629826
	111.6	2.27934	0.511625			6.3	1.56614	-0.603622
	111.6	1.46829	-0.556409			6.3	1.42507	-0.553166
	111.6	1.97357	0.220928			6.3	1.72565	-0.0897161
	111.6	1.41395	-0.719846			6.3	1.78366	0.221555
	113.4	2.05495	0.110779			6.3	1.54977	-0.520695
	113.4	1.81583	0.039081			6.3	2.09051	0.484957
	113.4	1.63496	-0.456662			6.3	1.9205	-0.0882084
	113.4	1.91592	-0.323922			6.4	1.40025	-0.811608
	113.4	1.60774	-0.376396			6.4	1.53336	-0.558099
	113.4	1.74173	-0.559284			6.4	1.48704	-0.755795
	113.4	2.27624	0.28073			6.4	1.52721	-0.441727
	113.4	1.82959	0.812892			6.4	2.4858	0.276532
	113.4	1.69269	-0.339871			6.4	2.33207	-0.0076385
	113.4	1.42722	0.240215			6.4	2.19527	0.732294
	113.4	2.43816	0.183651			6.4	1.70446	0.452769
	115.2	1.7566	0.368809			6.4	2.57781	0.712882
	115.2	2.00491	-0.125479			6.4	1.4333	-0.322755
	115.2	1.97591	-0.306798			6.4	1.60869	-0.136688
	115.2	2.24279	0.811912			6.5	1.77611	0.444129
	115.2	1.59465	0.238412			6.5	1.47124	0.221068
	115.2	2.31575	0.19858			6.5	1.92416	0.489141
	115.2	1.41871	-0.281686			6.5	2.9757	0.685614
	117	1.48127	0.0320925			6.5	2.04142	-0.0145902
	117	2.40862	0.774983			6.5	2.30961	0.550609
	117	1.89951	0.473318			6.5	1.82556	0.233602
	117	1.69717	0.135963			6.5	1.47378	-0.0798573
	117	2.28866	0.736434			6.5	1.45499	0.527833
	117	1.78207	0.441064			6.5	1.38715	-0.568342
	117	1.87996	-0.630499			6.6	1.49023	0.643093
	117	2.1355	0.232219			6.6	1.63158	0.825186
	118.8	1.82931	0.260405			6.6	2.18181	0.69704
	118.8	1.89771	-0.0285207			6.6	2.29251	-0.0698046
	118.8	1.69617	0.35847			6.6	1.87885	0.641047
	118.8	1.89689	0.318011			6.6	1.66303	-0.695209
	118.8	2.08933	0.519311			6.6	2.11345	0.702833
	118.8	1.76625	-0.0462			6.6	2.06344	0.558776
	118.8	1.71205	0.0626319			6.6	1.89905	0.849997
	118.8	2.22002	0.603022			6.6	1.75842	-0.60683
	118.8	1.88102	0.773765			6.6	1.51668	0.0323085
	118.8	1.82094	0.437832			6.6	1.95149	0.382869
	118.8	1.54145	-0.553222			6.6	1.66118	-0.649616
	118.8	1.56983	-0.205295			6.7	1.48	-0.768785
	118.8	1.65125	-0.523257			6.7	1.87764	-0.121487
	120.6	2.34233	0.783151			6.7	1.79838	-0.65659
	120.6	1.97738	0.291931			6.7	1.72454	-0.392164
	120.6	1.71293	0.356463			6.8	1.86894	-0.213393
	120.6	1.77789	-0.136934			6.8	2.57043	0.210381
	120.6	1.64588	-0.552207			6.8	1.88159	0.701766
	120.6	1.4257	-0.465463			6.8	1.63081	0.276362
	120.6	2.26649	0.628178			6.8	1.76699	-0.415181
	120.6	1.57545	-0.376357			6.8	1.78849	-0.0368029
	120.6	1.99477	0.742953			6.8	1.7182	-0.589079
	120.6	1.49004	-0.379579			6.8	2.35514	0.661176
	120.6	1.55224	0.566093			6.8	2.13066	0.923068
	122.4	2.22068	0.874252			6.9	1.31264	-0.590429
	122.4	2.32444	0.174789			6.9	2.37604	0.0499897
	122.4	1.82066	-0.0199391			6.9	2.32194	0.0756713
	122.4	1.90099	-0.638897			6.9	2.35616	-0.278386
	122.4	1.76771	0.183114			6.9	1.96681	0.798818
	122.4	2.07578	0.758893			6.9	1.93966	0.377241
	122.4	1.77345	-0.689282			6.9	1.7431	0.403847
	124.2	1.7596	0.349253			6.9	1.17528	-0.7241
	124.2	3.49099	0.151202			6.9	1.65994	-0.119449
	124.2	1.41351	-0.834967			6.9	1.57654	0.76229
	124.2	1.40763	-0.32264			6.9	1.96925	0.277881
	124.2	2.88231	0.536041			6.9	1.48379	0.496382
	124.2	1.42407	-0.716518			7	1.72808	-0.598253
	126	1.62842	0.272031			7	2.04807	0.462859
	126	1.52819	-0.119253			7	1.86612	0.875788
	126	1.89748	0.783481			7	1.87497	0.250315
	126	1.67607	-0.522557			7	2.78566	0.909334
	126	1.55473	-0.418088			7	2.2793	0.550258
	126	1.94109	-0.495653			7	1.7565	-0.166371
	126	1.70659	-0.397751			7	2.49853	0.205815
	126	2.06325	0.332356			7.1	1.53503	-0.664115
	126	1.62727	-0.552847			7.1	1.71255	-0.465955
	127.8	2.36588	0.39716			7.1	1.68895	-0.565121
	127.8	1.42488	0.405121			7.1	1.86528	0.850193
	127.8	1.53865	-0.558775			7.1	2.53962	0.331815
	127.8	1.98351	0.0822866			7.1	1.61702	0.654407
	127.8	2.39929	0.0521506			7.1	1.49538	-0.816235
	127.8	1.77063	0.593184			7.1	1.73641	-0.714935
	127.8	1.70508	-0.666337			7.1	1.86814	0.521631
	127.8	2.3153	0.547049			7.2	1.58704	-0.507818
	127.8	1.78908	-0.0554707			7.2	1.82918	0.508859
	127.8	1.81837	-0.70723			7.2	1.5915	0.00931781
	129.6	1.40036	-0.753833			7.2	1.98721	0.799709
	129.6	1.4952	-0.454503			7.2	2.03012	0.556749
	129.6	1.79526	0.0176648			7.2	2.225	0.541094
	129.6	1.84685	0.0734003			7.2	2.08609	0.656148
	129.6	1.92025	-0.177362			7.2	2.06334	0.943844
	129.6	1.43655	-0.131871			7.2	1.61442	-0.140897
	129.6	1.4878	-0.802841			7.2	1.93353	0.768374
	129.6	1.71824	0.0800856			7.3	2.01907	0.775681
	131.4	1.9178	0.671125			7.3	3.1919	0.943306
	131.4	1.81705	0.491701			7.3	2.05038	0.42464
	131.4	2.09852	0.790572			7.3	2.14625	0.486086
	131.4	1.51499	-0.75356			7.3	2.45444	0.0916274
	133.2	1.83144	0.193233			7.3	2.22955	0.267236
	133.2	1.97735	0.643042			7.3	1.85301	0.587298
	133.2	1.56834	-0.578912			7.3	1.94067	-0.00479397
	133.2	1.82009	0.357962			7.3	1.94109	0.01233
	133.2	1.8823	0.671726			7.3	2.34377	0.870325
	133.2	1.71359	0.0376999			7.3	1.65102	-0.17661
	133.2	2.63148	0.492297			7.3	1.74312	-0.450744
	133.2	1.76706	-0.0971942			7.3	1.47838	-0.306955
	133.2	1.60853	0.686822			7.3	1.81396	0.478425
	135	1.82815	0.496126			7.4	1.70785	0.0553589
	135	1.81614	0.827258			7.4	1.38043	-0.907204
	135	1.78473	0.296387			7.4	2.42428	0.736992
	135	1.78387	0.34077			7.4	2.73813	0.475588
	135	1.71144	-0.175426			7.4	1.35073	-0.0313557
	135	1.63187	-0.16338			7.4	1.70215	-0.321042
	135	1.84981	0.157821			7.4	1.52215	-0.713881
	135	1.98402	0.348624			7.4	1.81641	-0.597942
	135	1.45399	-0.692125			7.4	1.5625	0.599409
	136.8	1.60966	-0.468586			7.4	1.72139	-0.0969112
	136.8	2.49647	0.571431			7.4	1.38573	-0.50332
	136.8	1.54817	-0.00324648			7.4	1.81406	-0.265775
	136.8	1.38096	-0.512322			7.4	1.67568	-0.672768
	136.8	1.85164	-0.756503			7.4	1.51876	-0.159473
	136.8	1.54643	0.368973			7.4	1.53846	-0.555577
	136.8	2.68112	0.882131			7.4	1.60847	0.0897755
	136.8	2.68677	0.373689			7.5	1.75335	0.385502
	138.6	1.62122	-0.0660849			7.5	1.76217	-0.018314
	138.6	2.43902	0.404226			7.5	1.77941	0.0133226
	138.6	1.9056	-0.214554			7.5	1.66549	0.595388
	138.6	1.83888	0.204612			7.5	2.42852	0.72644
	138.6	1.57751	-0.11821			7.5	1.47425	-0.594856
	138.6	1.87745	-0.272162			7.5	2.22647	0.0862996
	138.6	2.11804	0.495003			7.5	2.44735	0.722602
	138.6	2.16632	0.192772			7.5	1.71057	-0.272799
	138.6	1.67487	-0.00054967			7.5	1.7348	-0.218752
	138.6	2.56311	0.71828			7.5	1.83605	-0.386944
	140.4	1.55301	0.0566543			7.5	1.94931	0.207897
	140.4	3.17356	0.387605			7.6	1.71043	-0.311132
	140.4	2.15484	0.386593			7.6	2.49923	0.168179
	140.4	1.54469	0.189047			7.6	2.41932	-0.385384
	140.4	1.3667	-0.705914			7.6	1.59123	0.172807
	140.4	1.61798	0.694449			7.6	1.93768	0.528144
	140.4	1.96988	0.00863713			7.6	1.95501	-0.460564
	140.4	2.43267	0.128734			7.6	1.98358	0.542351
	140.4	2.17821	-0.261449			7.7	1.95312	0.549635
	140.4	2.58233	0.617668			7.7	1.68893	-0.416185
	140.4	1.44823	-0.491846			7.7	2.16029	0.27506
	140.4	1.47493	-0.838349			7.7	1.56403	0.0674258
	142.2	2.33056	0.575443			7.7	1.84464	0.529019
	142.2	1.50711	-0.0188642			7.7	1.67137	-0.103077
	142.2	2.54718	0.734828			7.7	1.64022	0.581214
	142.2	1.91095	0.784227			7.7	1.56066	-0.201459
	142.2	2.6269	0.625705			7.8	2.1118	-0.0992009
	142.2	2.1037	-0.106922			7.8	1.90817	0.429809
	142.2	2.0467	-0.225931			7.8	2.03896	0.428728
	142.2	1.61664	0.11477			7.8	1.89811	-0.104284
	142.2	1.48451	0.134895			7.8	1.92424	-0.681301
	144	1.95763	0.511611			7.8	1.65094	-0.0802859
	144	1.96937	0.0630177			7.8	1.64041	-0.15504
	144	1.47714	-0.17275			7.8	1.59559	-0.329249
	144	1.60097	0.120708			7.8	1.52656	-0.0793779
	144	1.65347	-0.146244			7.9	1.66325	0.898908
	144	1.88019	0.0415242			7.9	1.67451	-0.390636
	144	1.81008	0.706461			7.9	1.72241	0.324721
	144	1.22254	-0.915205			7.9	2.03108	0.688441
	144	1.73215	-0.350351			7.9	1.50229	-0.90823
	144	1.52584	-0.389337			7.9	1.77795	0.571392
	144	2.75768	0.152039			7.9	1.95971	0.470942
	144	1.42616	-0.33523			7.9	1.56381	0.178119
	144	1.81111	-0.00874079			7.9	1.44363	0.0244442
	144	1.76466	0.461926			7.9	3.16397	0.799963
	144	2.5971	0.338606			8	1.85016	0.852432
	144	2.47968	0.537183			8	1.63623	-0.036913
	145.8	1.43453	-0.840179			8	1.71808	0.422907
	145.8	1.62941	-0.689705			8	2.79637	-0.0631031
	145.8	1.63047	0.419795			8.1	2.02304	0.196072
	145.8	1.49239	0.136411			8.1	1.96707	0.738445
	145.8	2.03358	0.445733			8.1	2.3973	0.134435
	145.8	2.89647	0.835191			8.1	2.05416	-0.126707
	145.8	2.48924	0.0213489			8.1	2.41213	0.699647
	145.8	1.71192	0.776711			8.1	1.88859	0.369174
	145.8	1.66606	0.0860374			8.1	1.7794	0.0317688
	145.8	1.74147	0.253582			8.1	2.14739	0.248684
	147.6	1.61444	-0.432297			8.1	1.89762	0.498873
	147.6	1.74798	0.786184			8.1	1.99816	0.249625
	147.6	2.53615	0.0546654			8.1	1.6446	-0.56337
	147.6	1.66775	0.594921			8.1	2.14746	-0.46297
	147.6	1.83029	-0.71651			8.1	2.30652	0.685506
	147.6	1.43667	-0.568008			8.2	2.30409	-0.290906
	147.6	2.21144	0.132868			8.2	2.75569	0.391258
	147.6	1.57463	-0.609175			8.2	1.86334	0.239208
	147.6	1.61364	0.408118			8.2	2.19042	0.450019
	147.6	1.64102	-0.151732			8.2	1.78351	-0.546323
	147.6	1.51189	0.26505			8.2	1.70191	-0.349049
	147.6	1.73465	0.224934			8.2	1.70323	0.572712
	149.4	2.13196	0.72282			8.2	2.27413	0.322157
	149.4	1.87854	0.566481			8.2	2.32649	0.466797
	149.4	1.27631	-0.81471			8.3	1.43729	-0.389737
	149.4	1.39367	-0.391253			8.3	1.65114	-0.372426
	149.4	1.69244	0.417526			8.3	1.71436	-0.293338
	149.4	1.68974	-0.499242			8.3	3.09906	0.632395
	149.4	1.73872	0.0199234			8.3	1.85964	0.536497
	149.4	1.7848	0.653116			8.3	2.06714	0.49487
	151.2	2.28255	0.16762			8.3	1.95623	0.0794113
	151.2	1.8411	-0.588203			8.3	1.8587	0.124402
	151.2	1.51071	-0.588747			8.3	2.34681	0.290841
	151.2	2.29422	0.924646			8.3	2.44188	0.949458
	151.2	1.32897	-0.438478			8.3	2.24537	0.695005
	151.2	2.28323	0.223528			8.4	1.52321	-0.498369
	151.2	2.36253	-0.164442			8.4	1.66888	-0.13815
	151.2	1.49849	-0.176746			8.4	1.59014	0.241357
	153	1.33995	0.0663903			8.4	1.38788	0.111764
	153	1.54649	-0.277025			8.4	1.80036	-0.0812741
	153	1.49446	0.094141			8.4	2.34456	0.719255
	153	1.57898	0.637362			8.4	2.48709	0.85594
	153	1.68236	-0.0770861			8.5	1.65732	0.35314
	153	1.60539	0.0761034			8.5	2.41385	0.776983
	153	1.48019	0.520094			8.5	1.83069	-0.279484
	153	1.68591	-0.240372			8.5	1.29794	-0.774655
	153	1.5994	-0.772868			8.5	1.67877	0.137969
	154.8	2.50419	0.710031			8.5	2.06652	-0.333243
	154.8	2.04746	0.160548			8.5	2.63413	0.72452
	154.8	1.68737	-0.345386			8.5	2.58814	0.529337
	154.8	1.99114	0.481596			8.5	1.76066	0.127009
	154.8	1.8952	0.141841			8.6	1.71695	-0.51819
	154.8	1.57899	-0.577298			8.6	1.98016	0.341033
	156.6	1.96623	0.190389			8.6	1.53402	-0.181142
	156.6	1.65983	-0.00101114			8.6	1.88188	0.505378
	156.6	1.80301	0.463305			8.6	2.01245	-0.17244
	156.6	2.22378	0.80906			8.6	2.2238	-0.197223
	156.6	1.26479	-0.196206			8.6	1.80464	0.454949
	156.6	1.38525	-0.629847			8.6	2.61808	0.590009
	156.6	1.92429	0.323938			8.6	2.9573	0.718827
	156.6	2.0125	0.846916			8.7	1.4158	-0.540142
	156.6	1.90957	0.413529			8.7	2.05817	-0.337723
	156.6	1.73021	0.351576			8.7	2.21365	0.913237
	156.6	1.57332	0.493929			8.7	1.89703	-0.0499672
	156.6	1.77056	0.151044			8.7	1.76047	0.118892
	156.6	1.70959	0.404869			8.7	1.68964	0.196622
	156.6	1.60871	-0.0881187			8.7	2.46238	0.678339
	158.4	1.82012	-0.051402			8.7	2.06029	0.163208
	158.4	1.87381	0.413986			8.7	1.53029	-0.0948801
	158.4	1.95134	0.362461			8.7	1.97887	0.956781
	158.4	2.2294	-0.245007			8.7	2.34666	0.751364
	158.4	1.69369	0.157878			8.7	2.21022	0.444173
	158.4	1.70229	-0.194256			8.7	1.83871	0.478408
	158.4	2.26424	0.735871			8.8	2.12862	0.328374
	158.4	1.51037	-0.765953			8.8	1.83104	0.529475
	158.4	2.0789	0.64135			8.8	1.72957	-0.384754
	158.4	2.20324	-0.0458586			8.8	1.6309	0.712845
	160.2	2.16381	0.251836			8.8	1.87719	0.351007
	160.2	2.28522	0.406046			8.8	2.28253	-0.2902
	160.2	1.79007	-0.576739			8.8	2.23496	0.699164
	160.2	2.00618	0.654121			8.8	1.53777	0.744963
	160.2	2.6815	0.819085			8.9	2.43935	-0.0543422
	160.2	1.57246	0.185635			8.9	1.83665	0.708672
	160.2	1.63209	-0.524389			8.9	2.06398	0.281844
	160.2	1.55156	-0.241902			8.9	1.73715	-0.394582
	160.2	1.64535	-0.551151			8.9	2.75536	0.787268
	162	1.48622	-0.214655			8.9	1.42057	-0.394339
	162	1.47749	-0.773767			8.9	1.46766	0.353106
	162	1.76852	0.781288			8.9	1.53263	0.553087
	162	1.53115	-0.0184563			8.9	2.18222	0.832389
	162	1.73963	-0.0667361			8.9	2.4039	0.150254
	162	1.54247	0.349094			8.9	2.46337	0.676839
	162	1.65347	-0.371779			8.9	1.97386	0.431858
	162	2.36832	0.142642			8.9	1.73517	0.233729
	163.8	1.32128	-0.755381			9	2.12836	0.704193
	163.8	2.08162	-0.12652			9	1.43136	-0.00122195
	163.8	1.51161	-0.448094			9	1.56124	-0.266844
	163.8	1.71315	-0.38918			9	1.57844	-0.165798
	163.8	1.47777	0.448963			9	1.4419	-0.103372
	163.8	2.14424	-0.161845			9	2.1507	0.6206
	163.8	2.42731	0.106592			9	2.36128	0.0493883
	163.8	1.40516	0.426173			9	2.32737	0.725699
	165.6	1.74593	0.332651			9	2.39885	0.735293
	165.6	1.43583	-0.560655			9	2.00511	0.76358
	165.6	1.84202	-0.112564			9	2.50573	0.330067
	165.6	1.81826	0.659207			9	2.26456	0.515017
	165.6	1.80186	0.0111512			9.1	1.52947	-0.205742
	165.6	1.3917	-0.36134			9.1	1.62454	-0.385075
	165.6	1.87052	0.538424			9.1	2.23743	0.281826
	165.6	1.889	-0.584891			9.1	2.07969	0.562568
	167.4	2.1379	0.564715			9.1	2.54908	0.924163
	167.4	1.96892	0.616334			9.1	1.95626	-0.399508
	167.4	2.12873	0.56149			9.1	2.3163	0.515531
	167.4	1.80481	-0.269806			9.2	1.36578	-0.818528
	167.4	1.57227	-0.652085			9.2	1.31844	-0.654382
	167.4	1.39882	-0.491271			9.2	1.52846	-0.176658
	167.4	2.34457	0.338588			9.2	1.6	-0.173773
	169.2	1.89945	0.613942			9.2	2.56348	0.910735
	169.2	2.29751	-0.170393			9.2	1.95882	-0.0557221
	169.2	2.56352	0.508562			9.2	2.69862	0.261516
	169.2	1.95704	0.366227			9.2	1.93186	0.408008
	169.2	1.90161	0.662281			9.3	2.16067	-0.233136
	169.2	1.54158	0.0129743			9.3	1.91266	-0.215187
	169.2	1.49403	0.302426			9.3	2.28459	0.0967115
	171	2.06764	0.598362			9.4	1.71196	0.138312
	171	2.01369	0.403927			9.4	2.27739	0.605824
	171	2.28513	0.848732			9.4	1.81174	-0.031819
	171	1.71648	-0.230396			9.4	1.77415	0.353681
	171	2.06038	-0.0527447			9.4	2.24745	0.47909
	171	1.90128	0.206167			9.4	2.0916	0.142002
	171	2.06519	0.670396			9.4	1.62146	-0.777566
	171	1.95138	-0.360791			9.4	1.87492	0.487369
	171	1.74409	0.340844			9.4	1.72859	0.77828
	171	2.29899	0.0315713			9.5	1.54296	0.0490135
	171	1.92758	0.483644			9.5	1.64738	-0.512576
	171	1.79509	0.633164			9.5	1.80636	0.725008
	172.8	1.61057	-0.336645			9.5	2.41041	0.534234
	172.8	1.85238	0.19674			9.5	1.38967	-0.421897
	172.8	1.65453	0.337926			9.5	1.54219	-0.671325
	172.8	1.71436	-0.00797384			9.5	1.78585	0.289479
	172.8	1.68702	-0.53304			9.5	1.8193	0.359086
	172.8	1.53829	-0.232681			9.5	1.84637	0.0847699
	174.6	2.05657	0.645196			9.6	1.83771	-0.0024347
	174.6	1.85702	-0.598519			9.6	1.56824	-0.209189
	174.6	1.78894	0.324254			9.6	1.42493	-0.704387
	176.4	1.80733	0.67008			9.6	1.72939	0.0187339
	176.4	2.16864	-0.306471			9.6	2.55477	0.753452
	176.4	1.4496	-0.576791			9.6	1.58523	0.582953
	178.2	1.52546	-0.752046			9.6	2.31162	0.656995
	178.2	2.28969	0.789824			9.6	1.3932	-0.654123
	178.2	1.963	0.480368			9.6	1.90411	-0.0189871
	178.2	3.16537	0.412893			9.7	1.79961	0.130723
	178.2	1.69407	0.0154578			9.7	1.87909	0.379811
	178.2	3.57032	0.858982			9.7	1.28994	-0.47666
	178.2	1.86921	0.164747			9.7	1.49936	0.114821
	178.2	1.93706	0.0302831			9.7	1.97865	-0.0511835
	178.2	1.55242	-0.690161			9.7	2.29572	0.867164
	178.2	1.9314	0.403921			9.8	1.82601	-0.4122
	178.2	2.06284	0.564097			9.8	2.00015	-0.0779361
	178.2	1.56506	0.438543			9.8	1.60114	0.185838
	178.2	1.6192	-0.226181			9.8	2.32569	0.540845
	178.2	1.52897	0.00103544			9.8	1.80587	0.368049
	178.2	2.36256	0.495226			9.8	1.7827	0.496931
	178.2	2.33647	-0.0762036			9.9	2.01559	0.430928
	178.2	1.85531	0.382105			9.9	2.19744	0.757635
	178.2	2.2667	0.520767			9.9	2.07142	0.44195
	178.2	2.1748	-0.12319			9.9	1.41753	-0.819192
	178.2	2.38723	0.202354			9.9	1.68334	-0.334041
	178.2	2.57325	0.534164			9.9	1.65127	-0.291405
	178.2	1.70292	0.51092			9.9	1.59104	-0.415904
	178.2	1.79762	-0.552589			9.9	1.91707	-0.186758
	178.2	1.37346	-0.369404			9.9	3.12442	0.566655
	178.2	1.68248	0.72199			9.9	1.8751	0.473375
	178.2	1.74475	0.324202			9.9	1.98037	0.301081
	178.2	2.46427	-0.0487273			9.9	1.54364	-0.347539
	178.2	1.56865	-0.364908			9.9	2.38663	0.737679
	178.2	1.84694	0.189184			9.9	2.26471	0.231551
	178.2	1.46385	0.19703			9.9	1.846	-0.423873
	178.2	1.66688	-0.158295			9.9	2.1493	0.343648
	178.2	1.62393	-0.292156			9.9	2.40876	0.890413

## Sheet: panel j
		run wave		gray summation trace			inhiibtion trace
		0.000377363		0.592209			1.22413
		0.196883		0.661787			1.28644
		0.393402		0.856064			1.46051
		0.589935		1.1446			1.71478
		0.786481		1.50497			2.0148
		0.98304		1.92881			2.33616
		1.17961		2.39871			2.66693
		1.3762		2.85828			3.00052
		1.5728		3.21248			3.32701
		1.76941		3.3711			3.6302
		1.96604		3.3058			3.89241
		2.16268		3.07265			4.10327
		2.35933		2.77808			4.26631
		2.556		2.51382			4.3986
		2.75268		2.31224			4.52351
		2.94937		2.15396			4.66151
		3.14608		2.01448			4.82471
		3.3428		1.90486			5.01599
		3.53953		1.87065			5.22966
		3.73628		1.95253			5.45205
		3.93308		2.14639			5.66432
		4.13		2.39866			5.8493
		4.32705		2.63851			5.99916
		4.52421		2.81725			6.1179
		4.7215		2.92553			6.21692
		4.91892		2.98542			6.30784
		5.11645		3.03421			6.39847
		5.31411		3.11383			6.49318
		5.5119		3.26297			6.59506
		5.70981		3.50362			6.70674
		5.90784		3.82507			6.82986
		6.106		4.18194			6.9642
		6.30428		4.51634			7.10697
		6.50269		4.79093			7.25271
		6.70123		5.00592			7.39496
		6.89989		5.18707			7.52966
		7.09867		5.35848			7.65752
		7.29759		5.52431			7.78263
		7.49663		5.66938			7.90773
		7.69579		5.77123			8.02931
		7.89507		5.8116			8.13563
		8.09442		5.78062			8.20991
		8.29385		5.67356			8.23844
		8.49336		5.48628			8.21918
		8.69293		5.21752			8.16461
		8.89258		4.87854			8.09691
		9.0923		4.49844			8.03934
		9.2921		4.1168			8.00963
		9.49196		3.76937			8.01694
		9.6919		3.47922			8.06141
		9.89192		3.25726			8.13507
		10.092		3.10773			8.22445
		10.2922		3.03386			8.31394
		10.4924		3.04004			8.38835
		10.6927		3.12888			8.43408
		10.893		3.29672			8.44094
		11.0935		3.53512			8.4057
		11.294		3.83838			8.33493
		11.4946		4.2057			8.24288
		11.6952		4.62925			8.14482
		11.8959		5.07744			8.05156
		12.0966		5.49525			7.97025
		12.2972		5.82929			7.90887
		12.4979		6.05741			7.87744
		12.6984		6.19387			7.88361
		12.899		6.26534			7.92759
		13.0995		6.28324			8.00195
		13.2999		6.23923			8.09497
		13.5004		6.12423			8.1932
		13.7008		5.94932			8.28193
		13.9011		5.75005			8.34699
		14.1014		5.57431			8.37939
		14.3017		5.46494			8.38016
		14.5019		5.44539			8.36111
		14.7021		5.51133			8.34059
		14.9023		5.63208			8.33653
		15.1023		5.76453			8.3597
		15.3024		5.87325			8.40923
		15.5024		5.94347			8.47198
		15.7024		5.97967			8.52672
		15.9023		5.9952			8.55219
		16.1022		6.00333			8.53521
		16.3022		6.01462			8.47488
		16.5021		6.03735			8.38057
		16.7021		6.07652			8.26616
		16.9022		6.13215			8.14514
		17.1022		6.20286			8.02998
		17.3023		6.29742			7.93391
		17.5024		6.44403			7.87105
		17.7025		6.68104			7.85296
		17.9026		7.02805			7.88401
		18.1028		7.45916			7.95918
		18.303		7.90364			8.06471
		18.5032		8.27654			8.18081
		18.7034		8.51763			8.28647
		18.9037		8.61482			8.3666
		19.104		8.60308			8.4187
		19.3043		8.54404			8.45374
		19.5047		8.49891			8.48928
		19.7051		8.50586			8.53964
		19.9055		8.56749			8.61011
		20.106		8.64914			8.69704
		20.3064		8.69076			8.79039
		20.5069		8.63273			8.87595
		20.7073		8.44544			8.93817
		20.9078		8.14523			8.96445
		21.1082		7.78809			8.94824
		21.3087		7.44871			8.88944
		21.5091		7.19692			8.79364
		21.7096		7.07881			8.6727
		21.9101		7.10815			8.54475
		22.1105		7.27328			8.43053
		22.311		7.55526			8.34711
		22.5115		7.94041			8.30366
		22.7119		8.41475			8.30157
		22.9124		8.94811			8.33667
		23.1129		9.48777			8.40107
		23.3133		9.97075			8.48495
		23.5138		10.3458			8.57914
		23.7143		10.5912			8.67694
		23.9147		10.7206			8.7732
		24.1152		10.7747			8.86167
		24.3156		10.8012			8.9341
		24.5159		10.8309			8.98271
		24.7162		10.8652			9.00426
		24.9165		10.8773			9.00213
		25.1167		10.8211			8.9847
		25.3169		10.6437			8.9608
		25.517		10.3027			8.93495
		25.717		9.79218			8.90561
		25.917		9.16239			8.86761
		26.117		8.51416			8.81738
		26.3169		7.96357			8.75772
		26.5167		7.59916			8.69846
		26.7165		7.45689			8.65126
		26.9162		7.52009			8.62092
		27.1159		7.73549			8.59962
		27.3155		8.03604			8.57015
		27.5151		8.36716			8.51713
		27.7146		8.71009			8.43812
		27.9141		9.09092			8.34582
		28.1135		9.56573			8.26037
		28.3129		10.1846			8.1979
		28.5123		10.9512			8.16361
		28.7117		11.8028			8.1529
		28.9111		12.628			8.15814
		29.1105		13.3177			8.17559
		29.3099		13.8186			8.20822
		29.5092		14.1471			8.26304
		29.7086		14.3499			8.34468
		29.908		14.4391			8.44831
		30.1074		14.363			8.55683
		30.3068		14.0472			8.64593
		30.5062		13.472			8.69504
		30.7055		12.7157			8.69683
		30.9049		11.9226			8.65859
		31.1044		11.2287			8.59554
		31.3038		10.7082			8.52208
		31.5032		10.3683			8.44729
		31.7026		10.1796			8.37521
		31.902		10.1098			8.30668
		32.1015		10.1462			8.24027
		32.3009		10.3016			8.17331
		32.5004		10.6025			8.10506
		32.6999		11.065			8.04028
		32.8994		11.6705			7.98815
		33.0989		12.3546			7.95444
		33.2984		13.0195			7.93214
		33.498		13.5681			7.89939
		33.6976		13.9478			7.82954
		33.8972		14.1757			7.70792
		34.0968		14.3203			7.54286
		34.2964		14.4454			7.36186
		34.4961		14.5547			7.19631
		34.6957		14.5828			7.06726
		34.8954		14.4449			6.98106
		35.0951		14.1106			6.93297
		35.2948		13.6425			6.91145
		35.4946		13.1667			6.9013
		35.6944		12.7917			6.88813
		35.8941		12.5394			6.86443
		36.0939		12.338			6.83232
		36.2938		12.0791			6.80005
		36.4936		11.6904			6.77583
		36.6934		11.1741			6.76516
		36.8932		10.5971			6.77182
		37.093		10.0586			6.79834
		37.2928		9.66017			6.84374
		37.4926		9.4806			6.90222
		37.6924		9.55131			6.96617
		37.8922		9.84226			7.03171
		38.092		10.2746			7.10114
		38.2917		10.7554			7.17989
		38.4915		11.2095			7.27126
		38.6913		11.5896			7.37401
		38.8911		11.8706			7.48367
		39.0909		12.0474			7.59501
		39.2906		12.1369			7.70336
		39.4904		12.173			7.80553
		39.6901		12.1881			7.90088
		39.8899		12.1957			7.99186
		40.0896		12.1895			8.08236
		40.2892		12.1587			8.17406
		40.4888		12.0993			8.26323
		40.6882		12.0107			8.34043
		40.8874		11.886			8.39372
		41.0866		11.7115			8.41416
		41.2856		11.4831			8.40055
		41.4845		11.225			8.36045
		41.6832		10.9936			8.30617
		41.8819		10.8587			8.2486
		42.0804		10.873			8.19355
		42.2788		11.0459			8.14324
		42.477		11.3376			8.101
		42.675		11.6679			8.07407
		42.8729		11.9344			8.0708
		43.0706		12.0365			8.0932
		43.2682		11.909			8.13099
		43.4656		11.5529			8.16337
		43.6629		11.0391			8.16897
		43.86		10.4755			8.13721
		44.0569		9.9561			8.07279
		44.2537		9.52633			7.99091
		44.4503		9.18479			7.90784
		44.6468		8.91066			7.83433
		44.8431		8.69672			7.77597
		45.0392		8.56792			7.73815
		45.2351		8.57262			7.72984
		45.4309		8.7472			7.76165
		45.6265		9.07551			7.83911
		45.822		9.47575			7.95712
		46.0172		9.83182			8.10017
		46.2124		10.049			8.24795
		46.4073		10.0913			8.38096
		46.6021		9.97694			8.48281
		46.7967		9.74682			8.54149
		46.9911		9.43878			8.55271
		47.1854		9.0815			8.52393
		47.3795		8.69806			8.47346
		47.5734		8.31014			8.42206
		47.7671		7.94234			8.38177
		47.9607		7.62518			8.35013
		48.1542		7.38904			8.31421
		48.3477		7.24861			8.26131
		48.5412		7.18967			8.18883
		48.7347		7.17242			8.10696
		48.9282		7.15345			8.034
		49.1217		7.1143			7.98946
		49.3153		7.07837			7.98855
		49.5088		7.10173			8.03739
		49.7024		7.23815			8.1277
		49.896		7.49734			8.23398
		50.0896		7.82556			8.31858
		50.2833		8.12624			8.34592
		50.477		8.30878			8.29923
		50.6709		8.33235			8.18874
		50.8648		8.21823			8.04507
		51.0587		8.03124			7.90278
		51.2528		7.84965			7.78614
		51.4469		7.73962			7.70563
		51.6411		7.73883			7.66381
		51.8353		7.85088			7.662
		52.0297		8.0547			7.70047
		52.224		8.3276			7.77173
		52.4184		8.66885			7.85531
		52.6128		9.103			7.92224
		52.8073		9.65358			7.9494
		53.0018		10.3035			7.93296
		53.1963		10.9762			7.89021
		53.3908		11.5595			7.84878
		53.5854		11.9566			7.83183
		53.78		12.1275			7.84915
		53.9747		12.0955			7.89727
		54.1693		11.9222			7.96537
		54.364		11.6753			8.04157
		54.5587		11.4054			8.11649
		54.7534		11.1382			8.18386
		54.9482		10.8797			8.23978
		55.1429		10.6264			8.28195
		55.3377		10.3755			8.30896
		55.5325		10.1286			8.31999
		55.7273		9.89277			8.31473
		55.9221		9.68606			8.29327
		56.1168		9.54202			8.25535
		56.3113		9.50009			8.20015
		56.5058		9.57846			8.12858
		56.7001		9.74877			8.04722
		56.8942		9.93908			7.96856
		57.0883		10.0686			7.90455
		57.2822		10.0864			7.85864
		57.476		9.9843			7.82502
		57.6696		9.78064			7.79643
		57.8631		9.5011			7.77176
		58.0564		9.17279			7.7548
		58.2496		8.82721			7.7465
		58.4425		8.49888			7.74089
		58.6352		8.21918			7.72992
		58.8278		8.01465			7.7121
		59.0202		7.90932			7.69577
		59.2123		7.91901			7.69406
		59.4043		8.0345			7.71589
		59.5961		8.21297			7.76007
		59.7877		8.39714			7.8162
		59.9791		8.55007			7.87117
		60.1703		8.66973			7.91596
		60.3613		8.7689			7.94817
		60.5522		8.84708			7.97066
		60.7428		8.88814			7.98973
		60.9333		8.88147			8.01474
		61.1235		8.83493			8.05647
		61.3136		8.76021			8.12182
		61.5035		8.64634			8.20758
		61.6932		8.45132			8.2985
		61.8827		8.12143			8.37312
		62.072		7.62187			8.41408
		62.2611		6.95745			8.4164
		62.4501		6.17751			8.38835
		62.6388		5.36926			8.345
		62.8274		4.64077			8.30019
		63.0157		4.09217			8.26253
		63.2039		3.78411			8.23669
		63.3919		3.722			8.22606
		63.5797		3.86534			8.23271
		63.7674		4.15006			8.25496
		63.955		4.50287			8.28685
		64.1424		4.84332			8.32174
		64.3298		5.08951			8.35669
		64.5171		5.18022			8.39207
		64.7042		5.10138			8.42548
		64.8913		4.89195			8.44677
		65.0783		4.6222			8.44162
		65.2651		4.36459			8.40247
		65.4519		4.17975			8.33666
		65.6386		4.11753			8.26378
		65.8252		4.21614			8.20498
		66.0118		4.48941			8.17352
		66.1983		4.90971			8.17186
		66.3848		5.40264			8.19378
		66.5712		5.86464			8.22787
		66.7575		6.2019			8.262
		66.9438		6.37051			8.28816
		67.13		6.38774			8.30495
		67.3162		6.30239			8.3148
		67.5023		6.14962			8.31824
		67.6884		5.93204			8.31078
		67.8744		5.64049			8.28614
		68.0603		5.28689			8.24248
		68.2462		4.91391			8.18491
		68.432		4.57479			8.12206
		68.6177		4.30371			8.06007
		68.8034		4.10073			7.99926
		68.9891		3.94026			7.93455
		69.1746		3.79705			7.85808
		69.3601		3.67258			7.76268
		69.5456		3.60246			7.64577
		69.731		3.63523			7.51251
		69.9163		3.79523			7.37576
		70.1015		4.05766			7.25203
		70.2867		4.35707			7.15564
		70.4718		4.62262			7.094
		70.6569		4.81226			7.0662
		70.8419		4.92334			7.06531
		71.0268		4.98061			7.08339
		71.2117		5.01937			7.11638
		71.3965		5.07646			7.1656
		71.5811		5.18645			7.23481
		71.7656		5.37151			7.32438
		71.9501		5.62263			7.42666
		72.1344		5.88724			7.52616
		72.3186		6.08482			7.60631
		72.5027		6.15337			7.65967
		72.6867		6.09658			7.69446
		72.8706		5.98938			7.7311
		73.0544		5.92942			7.79054
		73.238		5.97222			7.88342
		73.4215		6.10484			8.00806
		73.6049		6.27368			8.15596
		73.7881		6.4285			8.31749
		73.9712		6.53925			8.48342
		74.1542		6.58607			8.64405
		74.337		6.55383			8.79011
		74.5197		6.44385			8.91538
		74.7023		6.28296			9.01823
		74.8847		6.11363			9.1004
		75.067		5.97595			9.16448
		75.249		5.90039			9.21239
		75.4309		5.91077			9.24478
		75.6127		6.02272			9.26
		75.7942		6.22958			9.25251
		75.9755		6.48369			9.21293
		76.1567		6.69079			9.13206
		76.3377		6.73403			9.0076
		76.5186		6.5267			8.84868
		76.6992		6.06512			8.67344
		76.8796		5.43964			8.50007
		77.0599		4.78769			8.33761
		77.2399		4.22063			8.18459
		77.4197		3.78052			8.03692
		77.5993		3.45424			7.89779
		77.7788		3.21986			7.78015
		77.958		3.07847			7.70002
		78.137		3.05147			7.66737
		78.3158		3.15936			7.68148
		78.4943		3.40294			7.73266
		78.6722		3.7525			7.80813
		78.8495		4.14646			7.89877
		79.0261		4.50686			8.00207
		79.2021		4.76989			8.11776
		79.3773		4.91003			8.23882
		79.5518		4.9381			8.34764
		79.7257		4.88006			8.42419
		79.8989		4.76175			8.46114
		80.0714		4.6117			8.4717
		80.2432		4.46896			8.4819
		80.4141		4.37649			8.51398
		80.5839		4.35822			8.57509
		80.7528		4.39845			8.65874
		80.9206		4.44655			8.75337
		81.0874		4.45179			8.84833
		81.2533		4.40696			8.93453
		81.418		4.36615			9.00396
		81.5818		4.41727			9.05167
		81.7446		4.62581			9.07859
		81.9064		4.99102			9.09133
		82.0671		5.446			9.0982
		82.2268		5.89931			9.10391
		82.3855		6.28591			9.10668
		82.5432		6.59317			9.10012
		82.6999		6.84912			9.07881
		82.8556		7.08875			9.04328
		83.0102		7.32615			9.00015
		83.1638		7.54999			8.95783
		83.3164		7.73988			8.9222
		83.468		7.88776			8.89522
		83.6186		8.00761			8.87559
		83.7681		8.12589			8.85996
		83.9167		8.25744			8.84501
		84.0642		8.38439			8.8301
		84.2107		8.45957			8.81791
		84.3561		8.43971			8.81103
		84.5006		8.325			8.80647
		84.644		8.16901			8.79377
		84.7864		8.0469			8.75996
		84.9278		8.00857			8.69932
		85.0682		8.05612			8.62026
		85.2076		8.15956			8.54288
		85.3461		8.29023			8.48734
		85.4836		8.4389			8.46189
		85.62		8.60397			8.45927
		85.7556		8.7652			8.46249
		85.8901		8.87593			8.45385
		86.0237		8.89055			8.422
		86.1562		8.80566			8.36532
		86.2879		8.67271			8.29236
		86.4185		8.56443			8.219
		86.5482		8.52219			8.16285
		86.677		8.52774			8.13696
		86.8048		8.51637			8.14511
		86.9317		8.41612			8.18139
		87.0577		8.18665			8.23499
		87.1827		7.83964			8.2973
		87.3067		7.43267			8.36448
		87.4299		7.04066			8.43291
		87.5521		6.7211			8.49342
		87.6733		6.49383			8.53301
		87.7935		6.34602			8.54383
		87.9127		6.25441			8.53014
		88.0309		6.20589			8.5056
		88.148		6.20462			8.48328
		88.2642		6.26759			8.4673
		88.3793		6.41452			8.45296
		88.4935		6.65351			8.43358
		88.6066		6.96675			8.4072
		88.7187		7.30972			8.37682
		88.8297		7.63113			8.34432
		88.9397		7.89729			8.30497
		89.0487		8.09628			8.24907
		89.1565		8.22042			8.16947
		89.2632		8.25326			8.06718
		89.3689		8.18227			7.94928
		89.4735		8.02522			7.82256
		89.577		7.83803			7.69102
		89.6795		7.69068			7.5596
		89.7808		7.63324			7.43821
		89.8813		7.68253			7.33968
		89.9813		7.83396			7.27281
		90.0808		8.07674			7.23742
		90.1799		8.39527			7.22701
		90.2786		8.7626			7.23642
		90.3769		9.14196			7.26732
		90.4748		9.50049			7.32573
		90.5722		9.82454			7.41366
		90.6693		10.1236			7.52254
		90.7659		10.4204			7.63486
		90.8622		10.7331			7.73359
		90.9587		11.0604			7.81159
		91.0553		11.3712			7.87334
		91.1522		11.606			7.92826
		91.2493		11.6925			7.98214
		91.3466		11.5756			8.03372
		91.4441		11.2442			8.07688
		91.5418		10.739			8.1045
		91.6398		10.1364			8.11116
		91.7379		9.52002			8.09478
		91.8364		8.95956			8.05804
		91.9355		8.50278			8.00784
		92.0352		8.17599			7.9518
		92.1357		7.9833			7.8937
		92.2368		7.90488			7.83226
		92.3386		7.90205			7.76475
		92.4412		7.93198			7.69215
		92.5444		7.96285			7.62135
		92.6483		7.9782			7.56274
		92.7529		7.96859			7.52483
		92.8583		7.91927			7.5092
		92.9647		7.8047			7.50839
		93.0723		7.59638			7.50854
		93.1812		7.28127			7.49618
		93.2912		6.88003			7.4655
		93.4023		6.452			7.42168
		93.5147		6.0808			7.37867
		93.6283		5.84343			7.3539
		93.7431		5.77457			7.3632
		93.859		5.8445			7.4175
		93.9762		5.96864			7.52024
		94.0944		6.0492			7.66539
		94.2138		6.02347			7.83787
		94.3343		5.88726			8.01771
		94.4558		5.68423			8.18572
		94.5785		5.47737			8.32727
		94.7023		5.32288			8.43377
		94.8271		5.25394			8.50371
		94.9531		5.27409			8.54383
		95.0802		5.36164			8.56775
		95.2083		5.487			8.58983
		95.3376		5.63666			8.61754
		95.4678		5.82819			8.64775
		95.599		6.10133			8.67036
		95.7312		6.48572			8.67686
		95.8643		6.96321			8.66701
		95.9985		7.4512			8.64859
		96.1337		7.82534			8.63089
		96.2699		7.97738			8.61849
		96.4071		7.87805			8.61092
		96.5453		7.60419			8.60688
		96.6843		7.30617			8.60693
		96.8241		7.12993			8.61125
		96.9645		7.14232			8.61557
		97.1057		7.3079			8.61155
		97.2477		7.52486			8.59279
		97.3903		7.68234			8.5609
		97.5337		7.69636			8.52437
		97.6778		7.51843			8.49038
		97.8227		7.14286			8.45713
		97.9683		6.62532			8.41483
		98.1144		6.08658			8.35425
		98.2609		5.67047			8.27412
		98.4078		5.47029			8.18117
		98.5552		5.48076			8.08535
		98.7029		5.6163			7.99684
		98.851		5.77525			7.92574
		98.9995		5.89446			7.8802
		99.1484		5.9605			7.86158
		99.2977		5.98844			7.8615
		99.4474		5.99745			7.86453
		99.5974		5.9996			7.85456
		99.7477		5.99996			7.81993
		99.8983		6.00002			7.75622
		100.049		6.0002			7.66819
		100.2		6.00129			7.57065
		100.352		6.00595			7.48517
		100.504		6.02108			7.43188
		100.656		6.06007			7.41995
		100.808		6.14252			7.44304
		100.96		6.2898			7.48314
		101.113		6.51856			7.52087
		101.266		6.83649			7.54634
		101.419		7.24263			7.56421
		101.572		7.73005			7.59027
		101.726		8.28694			7.64133
		101.879		8.89359			7.72404
		102.033		9.51534			7.82902
		102.186		10.0955			7.93377
		102.34		10.5577			8.01356
		102.494		10.8259			8.05439
		102.648		10.8573			8.06063
		102.803		10.6676			8.05198
		102.957		10.3273			8.05139
		103.112		9.9269			8.07179
		103.267		9.53312			8.10977
		103.422		9.16156			8.14902
		103.577		8.78428			8.17037
		103.732		8.3697			8.16285
		103.888		7.92862			8.13076
		104.044		7.52926			8.09375
		104.199		7.26449			8.0796
		104.356		7.19578			8.11249
		104.512		7.31972			8.20105
		104.669		7.58073			8.33197
		104.826		7.91232			8.47377
		104.983		8.26903			8.59151
		105.14		8.62619			8.66453
		105.298		8.95758			8.69467
		105.456		9.22213			8.69911
		105.614		9.37953			8.69541
		105.773		9.42159			8.69264
		105.931		9.38618			8.69384
		106.09		9.33617			8.70312
		106.25		9.31849			8.72792
		106.409		9.33669			8.77404
		106.569		9.35814			8.8388
		106.729		9.34817			8.90942
		106.889		9.30228			8.96908
		107.05		9.25178			9.00651
		107.211		9.24184			9.02085
		107.372		9.30161			9.01752
		107.533		9.42945			8.9994
		107.695		9.60305			8.96318
		107.857		9.80699			8.90545
		108.019		10.0543			8.83152
		108.182		10.379			8.75584
		108.345		10.7988			8.69195
		108.508		11.2812			8.64174
		108.672		11.7454			8.5946
		108.836		12.1032			8.53625
		109		12.3042			8.45854
		109.164		12.3541			8.36267
		109.329		12.301			8.25621
		109.494		12.2063			8.14895
		109.659		12.1195			8.0506
		109.824		12.0673			7.96964
		109.99		12.0551			7.91166
		110.156		12.0724			7.87758
		110.322		12.0946			7.86365
		110.489		12.0806			7.86361
		110.655		11.9802			7.87164
		110.822		11.7528			7.88483
		110.989		11.3898			7.90437
		111.157		10.925			7.93481
		111.324		10.428			7.98119
		111.492		9.98262			8.04552
		111.66		9.65868			8.12443
		111.828		9.48467			8.20933
		111.996		9.43511			8.2892
		112.165		9.44077			8.35559
		112.333		9.41868			8.407
		112.502		9.30759			8.44896
		112.671		9.09299			8.48899
		112.84		8.80884			8.53083
		113.01		8.51096			8.57266
		113.179		8.23893			8.60953
		113.349		7.9995			8.63641
		113.519		7.78752			8.64873
		113.689		7.61888			8.64114
		113.86		7.53646			8.60726
		114.03		7.58327			8.54125
		114.201		7.77362			8.44149
		114.372		8.08893			8.31546
		114.543		8.49097			8.18345
		114.714		8.93229			8.07564
		114.886		9.36342			8.01983
		115.057		9.75264			8.0269
		115.229		10.114			8.08578
		115.401		10.5113			8.17279
		115.573		11.0194			8.26707
		115.746		11.6733			8.35981
		115.918		12.4508			8.45307
		116.091		13.2947			8.55318
		116.264		14.1385			8.66435
		116.437		14.9089			8.78456
		116.61		15.52			8.90354
		116.784		15.89			9.00357
		116.958		15.9736			9.0635
		117.132		15.7806			9.0654
		117.306		15.365			9.00192
		117.48		14.8038			8.88123
		117.654		14.1839			8.72613
		117.829		13.5883			8.56652
		118.004		13.0732			8.4285
		118.179		12.6494			8.32616
		118.354		12.29			8.25963
		118.529		11.9597			8.2193
		118.705		11.6451			8.19336
		118.881		11.3659			8.17494
		119.057		11.1629			8.16469
		119.233		11.0707			8.16738
		119.409		11.0869			8.18577
		119.586		11.1606			8.21715
		119.762		11.212			8.25562
		119.939		11.175			8.29749
		120.116		11.0343			8.34477
		120.294		10.8326			8.40358
		120.471		10.6415			8.47881
		120.649		10.5136			8.56845
		120.827		10.4476			8.66111
		121.005		10.3883			8.73872
		121.183		10.2668			8.78433
		121.361		10.0507			8.79157
		121.54		9.76745			8.77004
		121.719		9.48295			8.74213
		121.898		9.25729			8.732
		122.077		9.11401			8.75365
		122.256		9.04099			8.80575
		122.436		9.01051			8.87624
		122.616		8.99667			8.95186
		122.795		8.97971			9.02417
		122.976		8.94238			9.08694
		123.156		8.86843			9.1289
		123.336		8.7485			9.13223
		123.517		8.58961			9.08231
		123.698		8.41924			8.98181
		123.879		8.27899			8.85482
		124.06		8.21178			8.73559
		124.242		8.24859			8.65109
		124.423		8.39371			8.61117
		124.605		8.60785			8.61066
		124.787		8.80317			8.6373
		124.969		8.87356			8.67763
		125.152		8.75897			8.7184
		125.335		8.49946			8.74684
		125.517		8.22641			8.75299
		125.701		8.08767			8.73455
		125.884		8.16425			8.70106
		126.068		8.44211			8.67286
		126.252		8.84876			8.67256
		126.436		9.31058			8.7122
		126.62		9.78423			8.78499
		126.804		10.2519			8.86898
		126.989		10.7021			8.94115
		127.174		11.1191			8.99071
		127.359		11.4857			9.021
		127.545		11.7882			9.03981
		127.73		12.0128			9.04805
		127.916		12.1337			9.03732
		128.102		12.1114			8.99787
		128.288		11.9142			8.93001
		128.475		11.5541			8.849
		128.661		11.1014			8.77859
		128.848		10.6583			8.73679
		129.035		10.3025			8.72466
		129.222		10.0486			8.72711
		129.41		9.85569			8.72555
		129.597		9.66534			8.71237
		129.785		9.4277			8.696
		129.973		9.10084			8.69397
		130.161		8.64766			8.72024
		130.349		8.05467			8.77645
		130.538		7.35881			8.85257
		130.726		6.64895			8.93521
		130.915		6.03213			9.01674
		131.104		5.58963			9.09819
		131.293		5.35319			9.18418
		131.482		5.30843			9.27473
		131.672		5.41106			9.36105
		131.861		5.60366			9.42956
		132.051		5.83402			9.47119
		132.241		6.0749			9.48775
		132.431		6.33176			9.48849
		132.621		6.6259			9.4794
		132.811		6.96455			9.45632
		133.001		7.32753			9.40945
		133.192		7.68295			9.33436
		133.382		8.00978			9.23797
		133.572		8.29616			9.13412
		133.763		8.5155			9.03467
		133.954		8.61529			8.94491
		134.144		8.54304			8.86507
		134.335		8.29107			8.79337
		134.526		7.91791			8.7267
		134.717		7.52411			8.66054
		134.909		7.19863			8.591
		135.1		6.97416			8.51829
		135.291		6.82048			8.4473
		135.483		6.67453			8.38329
		135.674		6.48002			8.32603
		135.866		6.20958			8.26865
		136.058		5.86548			8.2032
		136.25		5.47391			8.12819
		136.442		5.083			8.05118
		136.634		4.75803			7.98477
		136.826		4.56368			7.94036
		137.019		4.53688			7.92574
		137.211		4.66825			7.94729
		137.404		4.90647			8.01245
		137.597		5.1832			8.12743
		137.79		5.44071			8.29069
		137.984		5.64509			8.4869
		138.177		5.78213			8.68752
		138.37		5.84772			8.85978
		138.564		5.84497			8.97951
		138.758		5.78988			9.0398
		138.952		5.71633			9.04995
		139.146		5.66971			9.02651
		139.34		5.69002			8.98401
		139.534		5.7978			8.93211
		139.729		5.99369			8.8787
		139.923		6.26522			8.83247
		140.118		6.58527			8.80024
		140.313		6.90224			8.78168
		140.507		7.14142			8.76818
		140.702		7.23211			8.74863
		140.897		7.14691			8.71747
		141.092		6.92144			8.67797
		141.287		6.63593			8.63845
		141.482		6.37149			8.60524
		141.677		6.17297			8.57843
		141.872		6.04117			8.55315
		142.067		5.95263			8.52491
		142.262		5.88686			8.49455
		142.457		5.84002			8.46922
		142.652		5.81812			8.45868
		142.847		5.81915			8.46888
		143.042		5.82225			8.49615
		143.237		5.79489			8.52636
		143.432		5.71389			8.54119
		143.627		5.58511			8.52856
		143.822		5.44849			8.48932
		144.017		5.36487			8.43398
		144.212		5.38996			8.37301
		144.407		5.54628			8.31083
		144.601		5.80731			8.24939
		144.796		6.10669			8.19554
		144.99		6.37053			8.1618
		145.184		6.55044			8.15864
		145.378		6.63144			8.18614
		145.572		6.61505			8.23358
		145.766		6.50503			8.28634
		145.959		6.31495			8.33384
		146.153		6.08242			8.37319
		146.346		5.85935			8.40816
		146.539		5.67676			8.44543
		146.733		5.52026			8.48988
		146.925		5.34941			8.54129
		147.118		5.14826			8.5946
		147.311		4.95668			8.64388
		147.503		4.84688			8.687
		147.695		4.86368			8.72729
		147.887		4.98399			8.77037
		148.079		5.13344			8.81804
		148.271		5.24577			8.864
		148.463		5.3154			8.8954
		148.654		5.40437			8.89994
		148.845		5.60323			8.87366
		149.036		5.97449			8.82388
		149.226		6.50956			8.76556
		149.417		7.11879			8.71324
		149.607		7.65961			8.67303
		149.797		7.99363			8.63984
		149.987		8.04837			8.60242
		150.177		7.85242			8.5535
		150.366		7.52007			8.49761
		150.555		7.1865			8.4502
		150.744		6.93011			8.42921
		150.933		6.73749			8.4461
		151.122		6.54071			8.50244
		151.31		6.29476			8.59169
		151.498		6.0251			8.70214
		151.686		5.80457			8.81862
		151.874		5.6881			8.9236
		152.062		5.67029			8.99941
		152.249		5.7014			9.03232
		152.436		5.74159			9.01768
		152.623		5.80652			8.96275
		152.81		5.97469			8.88456
		152.996		6.35904			8.80363
		153.183		7.06037			8.73754
		153.369		8.11708			8.69732
		153.555		9.46588			8.68532
		153.741		10.9374			8.69285
		153.927		12.306			8.70008
		154.112		13.3781			8.68239
		154.298		14.0682			8.62294
		154.483		14.4165			8.52368
		154.668		14.5425			8.40577
		154.853		14.5663			8.29832
		155.037		14.5452			8.22337
		155.222		14.4566			8.18767
		155.406		14.23			8.18518
		155.591		13.8034			8.20508
		155.775		13.1676			8.2373
		155.96		12.3815			8.27251
		156.145		11.5601			8.30063
		156.33		10.8389			8.31272
		156.515		10.3284			8.30551
		156.7		10.0788			8.28351
		156.885		10.0743			8.25601
		157.071		10.2524			8.23096
		157.256		10.5302			8.20979
		157.442		10.8296			8.1865
		157.628		11.0983			8.15164
		157.813		11.322			8.10025
		158		11.5171			8.03874
		158.186		11.7092			7.98486
		158.372		11.9146			7.95919
		158.558		12.1354			7.97445
		158.745		12.3621			8.03045
		158.932		12.5771			8.11682
		159.119		12.7573			8.21856
		159.306		12.8762			8.31977
		159.493		12.9039			8.4068
		159.681		12.8081			8.47296
		159.868		12.5632			8.52172
		160.056		12.1668			8.5629
		160.245		11.6502			8.60313
		160.433		11.0728			8.63983
		160.622		10.5019			8.6657
		160.811		9.99212			8.67914
		161.001		9.57489			8.6894
		161.19		9.25961			8.71064
		161.38		9.04304			8.75025
		161.57		8.9193			8.80167
		161.761		8.88165			8.84785
		161.951		8.91377			8.8721
		162.142		8.97935			8.86817
		162.333		9.02309			8.84243
		162.525		8.98826			8.808
		162.716		8.84192			8.77613
		162.908		8.59272			8.75068
		163.1		8.29068			8.72871
		163.292		8.00817			8.70582
		163.485		7.80978			8.68196
		163.677		7.72461			8.66266
		163.87		7.73556			8.65463
		164.062		7.79133			8.66037
		164.255		7.83278			8.67737
		164.448		7.81715			8.7024
		164.641		7.73098			8.73566
		164.834		7.59345			8.78006
		165.028		7.45494			8.83629
		165.221		7.39176			8.89927
		165.414		7.49244			8.96053
		165.608		7.82922			9.01498
		165.802		8.41492			9.06521
		165.996		9.16621			9.1186
		166.19		9.90807			9.18019
		166.384		10.4355			9.24822
		166.578		10.602			9.31521
		166.773		10.3777			9.37216
		166.967		9.84436			9.41149
		167.162		9.13834			9.42701
		167.356		8.3872			9.41244
		167.551		7.67706			9.36199
		167.746		7.05847			9.27494
		167.941		6.56553			9.16066
		168.136		6.21917			9.03764
		168.331		6.01266			8.92433
		168.526		5.90374			8.82821
		168.721		5.83297			8.74225
		168.916		5.75992			8.6517
		169.111		5.69034			8.5447
		169.306		5.67215			8.41953
		169.501		5.7611			8.28599
		169.697		5.98053			8.1629
		169.892		6.30632			8.07237
		170.088		6.68622			8.03056
		170.283		7.07118			8.03883
		170.479		7.43129			8.08186
		170.675		7.75547			8.13668
		170.87		8.05327			8.18688
		171.066		8.36123			8.23065
		171.262		8.73151			8.27564
		171.458		9.19105			8.32608
		171.655		9.69939			8.37482
		171.851		10.1502			8.4077
		172.048		10.4289			8.415
		172.244		10.4879			8.3991
		172.441		10.3806			8.37307
		172.638		10.2264			8.35342
		172.835		10.1309			8.35291
		173.032		10.1193			8.37618
		173.229		10.1317			8.41855
		173.426		10.0774			8.46888
		173.624		9.90289			8.51561
		173.822		9.62195			8.55265
		174.019		9.29356			8.5799
		174.217		8.97395			8.59812
		174.415		8.68256			8.60335
		174.613		8.40604			8.58721
		174.811		8.13152			8.54367
		175.01		7.87883			8.47643
		175.208		7.70541			8.39929
		175.407		7.68293			8.32819
		175.606		7.86429			8.27092
		175.804		8.26077			8.22312
		176.003		8.83706			8.17387
		176.202		9.51993			8.11579
		176.402		10.2117			8.05157
		176.601		10.8026			7.99176
		176.8		11.1842			7.94608
		177		11.2705			7.91533
		177.2		11.0306			7.89101
		177.4		10.516			7.86301
		177.6		9.86214			7.82894
		177.8		9.2521			7.79671
		178		8.8506			7.77826
		178.2		8.73418			7.77965
		178.401		8.85276			7.79636
		178.601		9.05298			7.81732
		178.802		9.15866			7.83283
		179.003		9.05847			7.83808
		0.000377363		8.74281			7.82945
		0.196883		8.27577			7.79982
		0.393402		7.74159			7.74055
		0.589935		7.21115			7.64987
		0.786481		6.73742			7.53976
		0.98304		6.3589			7.43454
		1.17961		6.09649			7.36156
		1.3762		5.95012			7.33985
		1.5728		5.90231			7.37252
		1.76941		5.92315			7.44635
		1.96604		5.97144			7.53867
		2.16268		6.00025			7.62813
		2.35933		5.97741			7.70349
		2.556		5.91407			7.76588
		2.75268		5.87786			7.82333
		2.94937		5.97062			7.88133
		3.14608		6.27251			7.93551
		3.3428		6.78492			7.97187
		3.53953		7.41699			7.97473
		3.73628		8.03426			7.93757
		3.93308		8.53446			7.86984
		4.13		8.88918			7.79566
		4.32705		9.12227			7.74443
		4.52421		9.25505			7.73788
		4.7215		9.2752			7.78137
		4.91892		9.15956			7.86497
		5.11645		8.92773			7.97252
		5.31411		8.67047			8.09104
		5.5119		8.51508			8.21313
		5.70981		8.54862			8.33288
		5.90784		8.76421			8.44167
		6.106		9.07686			8.52925
		6.30428		9.38847			8.58851
		6.50269		9.63857			8.6177
		6.70123		9.80452			8.6168
		6.89989		9.87341			8.58251
		7.09867		9.82898			8.50911
		7.29759		9.66232			8.39628
		7.49663		9.38098			8.25573
		7.69579		8.99997			8.1089
		7.89507		8.53116			7.97703
		8.09442		7.99105			7.87255
		8.29385		7.41797			7.79756
		8.49336		6.87166			7.74786
		8.69293		6.40989			7.71688
		8.89258		6.06658			7.69709
		9.0923		5.85003			7.68003
		9.2921		5.75086			7.65708
		9.49196		5.7418			7.62156
		9.6919		5.77677			7.5717
		9.89192		5.8103			7.51261
		10.092		5.83256			7.45519
		10.2922		5.88431			7.41168
		10.4924		6.02773			7.39127
		10.6927		6.29574			7.39906
		10.893		6.66539			7.43755
		11.0935		7.07571			7.50638
		11.294		7.4696			7.59918
		11.4946		7.82494			7.70192
		11.6952		8.15712			7.79762
		11.8959		8.49806			7.87423
		12.0966		8.86939			7.92824
		12.2972		9.26492			7.9606
		12.4979		9.64906			7.97022
		12.6984		9.96944			7.95197
		12.899		10.1782			7.90075
		13.0995		10.2521			7.81697
		13.2999		10.2005			7.70875
		13.5004		10.0551			7.59067
		13.7008		9.85215			7.48141
		13.9011		9.62024			7.4007
		14.1014		9.3795			7.36392
		14.3017		9.14613			7.37469
		14.5019		8.93624			7.42053
		14.7021		8.76593			7.477
		14.9023		8.6442			7.5201
		15.1023		8.55972			7.53929
		15.3024		8.47592			7.54138
		15.5024		8.34854			7.54253
		15.7024		8.15556			7.555
		15.9023		7.90886			7.57938
		16.1022		7.63534			7.60663
		16.3022		7.35394			7.62521
		16.5021		7.07991			7.62662
		16.7021		6.84874			7.60749
		16.9022		6.72094			7.57005
		17.1022		6.74959			7.52118
		17.3023		6.93824			7.46878
		17.5024		7.23121			7.41707
		17.7025		7.54596			7.3658
		17.9026		7.8186			7.31534
		18.1028		8.02954			7.27208
		18.303		8.20363			7.24745
		18.5032		8.39778			7.25129
		18.7034		8.67822			7.28681
		18.9037		9.07912			7.35172
		19.104		9.55647			7.44201
		19.3043		9.98254			7.55245
		19.5047		10.2082			7.67345
		19.7051		10.1542			7.78945
		19.9055		9.85645			7.88301
		20.106		9.43538			7.94254
		20.3064		9.02614			7.96814
		20.5069		8.72608			7.97141
		20.7073		8.57652			7.97004
		20.9078		8.56628			7.98075
		21.1082		8.64507			8.01364
		21.3087		8.74392			8.06932
		21.5091		8.79746			8.13961
		21.7096		8.76031			8.21228
		21.9101		8.61691			8.27839
		22.1105		8.38835			8.33765
		22.311		8.13157			8.3973
		22.5115		7.92085			8.46481
		22.7119		7.8146			8.54082
		22.9124		7.82912			8.6184
		23.1129		7.93775			8.68844
		23.3133		8.09057			8.74511
		23.5138		8.23705			8.7872
		23.7143		8.34377			8.81686
		23.9147		8.409			8.83971
		24.1152		8.46789			8.86518
		24.3156		8.57462			8.90336
		24.5159		8.76288			8.95798
		24.7162		9.01165			9.02136
		24.9165		9.24637			9.07682
		25.1167		9.37992			9.1078
		25.3169		9.36622			9.10725
		25.517		9.22945			9.08134
		25.717		9.04785			9.04529
		25.917		8.90353			9.01402
		26.117		8.83502			8.99348
		26.3169		8.82661			8.97881
		26.5167		8.83714			8.96041
		26.7165		8.83995			8.93298
		26.9162		8.8426			8.89998
		27.1159		8.87726			8.8701
		27.3155		8.97627			8.8497
		27.5151		9.15339			8.83836
		27.7146		9.4017			8.83086
		27.9141		9.70452			8.82251
		28.1135		10.0477			8.81218
		28.3129		10.4232			8.80165
		28.5123		10.8226			8.79356
		28.7117		11.2278			8.79058
		28.9111		11.6062			8.7952
		29.1105		11.916			8.80911
		29.3099		12.116			8.83206
		29.5092		12.1729			8.86101
		29.7086		12.067			8.88994
		29.908		11.7989			8.91173
		30.1074		11.4026			8.92292
		30.3068		10.956			8.92886
		30.5062		10.5746			8.94312
		30.7055		10.3792			8.97925
		30.9049		10.4541			9.0409
		31.1044		10.8219			9.11953
		31.3038		11.4443			9.20123
		31.5032		12.2374			9.27543
		31.7026		13.0838			9.3372
		31.902		13.8496			9.3829
		32.1015		14.4186			9.40611
		32.3009		14.735			9.39888
		32.5004		14.8148			9.35652
		32.6999		14.7043			9.28014
		32.8994		14.4163			9.17484
		33.0989		13.9113			9.04659
		33.2984		13.1531			8.90135
		33.498		12.1882			8.74687
		33.6976		11.1614			8.59464
		33.8972		10.2407			8.45938
		34.0968		9.51608			8.35547
		34.2964		8.96086			8.29205
		34.4961		8.48374			8.26998
		34.6957		8.02051			8.2824
		34.8954		7.59154			8.31802
		35.0951		7.28783			8.36452
		35.2948		7.20464			8.41039
		35.4946		7.37413			8.44564
		35.6944		7.73915			8.46329
		35.8941		8.17656			8.46169
		36.0939		8.5499			8.44503
		36.2938		8.76239			8.41981
		36.4936		8.78707			8.38918
		36.6934		8.663			8.351
		36.8932		8.462			8.30299
		37.093		8.24472			8.25032
		37.2928		8.03084			8.20667
		37.4926		7.80019			8.18592
		37.6924		7.52332			8.19264
		37.8922		7.19929			8.22178
		38.092		6.87172			8.26714
		38.2917		6.60972			8.32808
		38.4915		6.46908			8.4064
		38.6913		6.46475			8.49827
		38.8911		6.57319			8.59128
		39.0909		6.75573			8.66979
		39.2906		6.97984			8.72242
		39.4904		7.2244			8.74565
		39.6901		7.47417			8.74358
		39.8899		7.71688			8.72614
		40.0896		7.94716			8.70557
		40.2892		8.16835			8.69104
		40.4888		8.38586			8.6847
		40.6882		8.59937			8.6834
		40.8874		8.80501			8.68491
		41.0866		9.00554			8.69235
		41.2856		9.21472			8.71247
		41.4845		9.44886			8.75125
		41.6832		9.71378			8.81198
		41.8819		9.99871			8.89691
		42.0804		10.2801			9.00838
		42.2788		10.5304			9.14649
		42.477		10.7274			9.30465
		42.675		10.8612			9.46749
		42.8729		10.9353			9.61425
		43.0706		10.9597			9.72654
		43.2682		10.9425			9.79566
		43.4656		10.8891			9.8245
		43.6629		10.8114			9.82331
		43.86		10.7389			9.80284
		44.0569		10.7142			9.76956
		44.2537		10.7695			9.72447
		44.4503		10.8962			9.66518
		44.6468		11.0362			9.58992
		44.8431		11.1042			9.50048
		45.0392		11.0281			9.40174
		45.2351		10.7775			9.29778
		45.4309		10.3666			9.18955
		45.6265		9.83844			9.07722
		45.822		9.24869			8.96515
		46.0172		8.65529			8.8637
		46.2124		8.11176			8.78615
		46.4073		7.66111			8.74413
		46.6021		7.32902			8.74495
		46.7967		7.11688			8.79033
		46.9911		6.9978			8.87438
		47.1854		6.92204			8.98214
		47.3795		6.83298			9.09266
		47.5734		6.68767			9.18695
		47.7671		6.4739			9.25513
		47.9607		6.21717			9.29648
		48.1542		5.97274			9.31284
		48.3477		5.80239			9.30207
		48.5412		5.74789			9.25749
		48.7347		5.81874			9.17422
		48.9282		6.00109			9.05722
		49.1217		6.27369			8.92408
		49.3153		6.61187			8.79892
		49.5088		6.97933			8.70112
		49.7024		7.32476			8.6366
		49.896		7.59473			8.59652
		50.0896		7.75291			8.56222
		50.2833		7.79024			8.51407
		50.477		7.723			8.44137
		50.6709		7.58717			8.3491
		50.8648		7.4333			8.25562
		51.0587		7.31858			8.18062
		51.2528		7.29379			8.13175
		51.4469		7.38771			8.10097
		51.6411		7.59373			8.07346
		51.8353		7.86388			8.04026
		52.0297		8.11636			8.00308
		52.224		8.25944			7.9683
		52.4184		8.22457			7.93746
		52.6128		7.9949			7.9032
		52.8073		7.61632			7.85304
		53.0018		7.18352			7.77615
		53.1963		6.80065			7.66756
		53.3908		6.53275			7.52834
		53.5854		6.37927			7.36439
		53.78		6.29203			7.18643
		53.9747		6.22416			7.01098
		54.1693		6.1715			6.85898
		54.364		6.17877			6.75018
		54.5587		6.31338			6.69484
		54.7534		6.62846			6.68768
		54.9482		7.1362			6.70977
		55.1429		7.80371			6.73998
		55.3377		8.56949			6.76921
		55.5325		9.36417			6.80583
		55.7273		10.1189			6.8669
		55.9221		10.7618			6.96273
		56.1168		11.2183			7.0884
		56.3113		11.4295			7.22817
		56.5058		11.3771			7.36594
		56.7001		11.0917			7.49247
		56.8942		10.6341			7.60623
		57.0883		10.0669			7.71098
		57.2822		9.43714			7.81223
		57.476		8.78504			7.91268
		57.6696		8.16363			8.00814
		57.8631		7.64953			8.08774
		58.0564		7.32528			8.13957
		58.2496		7.2362			8.15753
		58.4425		7.35246			8.14389
		58.6352		7.57158			8.10682
		58.8278		7.76665			8.05694
		59.0202		7.84638			8.00601
		59.2123		7.78586			7.96676
		59.4043		7.61541			7.95082
		59.5961		7.38701			7.96475
		59.7877		7.14784			8.00694
		59.9791		6.93764			8.06836
		60.1703		6.80446			8.13662
		60.3613		6.81503			8.20023
		60.5522		7.03593			8.25053
		60.7428		7.48954			8.2816
		60.9333		8.12183			8.29076
		61.1235		8.8206			8.28187
		61.3136		9.48042			8.26899
		61.5035		10.0637			8.2744
		61.6932		10.6075			8.31716
		61.8827		11.1746			8.39801
		62.072		11.7942			8.49322
		62.2611		12.4384			8.56498
		62.4501		13.0412			8.58215
		62.6388		13.5344			8.53617
		62.8274		13.8711			8.4416
		63.0157		14.0263			8.32326
		63.2039		13.9843			8.20123
		63.3919		13.7314			8.08347
		63.5797		13.2688			7.96754
		63.7674		12.6338			7.84667
		63.955		11.9069			7.71522
		64.1424		11.1908			7.57343
		64.3298		10.5768			7.43152
		64.5171		10.1229			7.31039
		64.7042		9.84791			7.23489
		64.8913		9.73254			7.22148
		65.0783		9.71822			7.26842
		65.2651		9.71326			7.35635
		65.4519		9.61603			7.45858
		65.6386		9.35496			7.55304
		65.8252		8.92834			7.62807
		66.0118		8.41716			7.68097
		66.1983		7.95474			7.71382
		66.3848		7.66809			7.73141
		66.5712		7.62763			7.74148
		66.7575		7.83052			7.75338
		66.9438		8.2133			7.77293
		67.13		8.67769			7.79702
		67.3162		9.1226			7.81462
		67.5023		9.48013			7.81599
		67.6884		9.74127			7.8023
		67.8744		9.94947			7.78635
		68.0603		10.1584			7.78355
		68.2462		10.383			7.80142
		68.432		10.583			7.83637
		68.6177		10.6883			7.87784
		68.8034		10.6356			7.91365
		68.9891		10.3851			7.9323
		69.1746		9.91935			7.92334
		69.3601		9.25366			7.88009
		69.5456		8.46512			7.80489
		69.731		7.70308			7.71271
		69.9163		7.14372			7.62849
		70.1015		6.90653			7.57819
		70.2867		6.9964			7.57885
		70.4718		7.31517			7.63241
		70.6569		7.72331			7.72579
		70.8419		8.09774			7.83682
		71.0268		8.35383			7.9442
		71.2117		8.44379			8.03631
		71.3965		8.35761			8.11359
		71.5811		8.13093			8.1832
		71.7656		7.84098			8.25146
		71.9501		7.57753			8.32033
		72.1344		7.404			8.38802
		72.3186		7.33884			8.45023
		72.5027		7.36965			8.49999
		72.6867		7.48009			8.52828
		72.8706		7.66029			8.52786
		73.0544		7.89348			8.49859
		73.238		8.1397			8.44962
		73.4215		8.34078			8.39553
		73.6049		8.44794			8.34848
		73.7881		8.45042			8.3124
		73.9712		8.37975			8.2833
		74.1542		8.2841			8.25519
		74.337		8.19278			8.22709
		74.5197		8.10102			8.20568
		74.7023		7.98782			8.20079
		74.8847		7.84859			8.21707
		75.067		7.70981			8.2495
		75.249		7.61151			8.28738
		75.4309		7.57451			8.32278
		75.6127		7.58096			8.35534
		75.7942		7.58129			8.38922
		75.9755		7.52002			8.4263
		76.1567		7.36466			8.46248
		76.3377		7.12363			8.48959
		76.5186		6.84571			8.50027
		76.6992		6.60183			8.49199
		76.8796		6.45798			8.46838
		77.0599		6.44966			8.43782
		77.2399		6.56565			8.4095
		77.4197		6.74647			8.38847
		77.5993		6.90293			8.37267
		77.7788		6.95329			8.35515
		77.958		6.86238			8.3304
		78.137		6.65655			8.2995
		78.3158		6.40163			8.26978
		78.4943		6.1614			8.24947
		78.6722		5.9688			8.24231
		78.8495		5.825			8.24634
		79.0261		5.71674			8.25788
		79.2021		5.6367			8.27744
		79.3773		5.59885			8.31215
		79.5518		5.64053			8.37076
		79.7257		5.80262			8.45404
		79.8989		6.09582			8.54955
		80.0714		6.48146			8.63698
		80.2432		6.88608			8.70058
		80.4141		7.2334			8.73743
		80.5839		7.46414			8.75527
		80.7528		7.53975			8.76376
		80.9206		7.45067			8.76852
		81.0874		7.23332			8.77236
		81.2533		6.96999			8.77986
		81.418		6.75203			8.79919
		81.5818		6.62819			8.83804
		81.7446		6.58387			8.89663
		81.9064		6.57263			8.96358
		82.0671		6.57343			9.0184
		82.2268		6.62424			9.04029
		82.3855		6.80268			9.01893
		82.5432		7.16652			8.96013
		82.6999		7.69779			8.88128
		82.8556		8.29179			8.79883
		83.0102		8.79927			8.71806
		83.1638		9.09144			8.63466
		83.3164		9.10467			8.54514
		83.468		8.84421			8.45391
		83.6186		8.36045			8.36885
		83.7681		7.72499			8.29149
		83.9167		7.02007			8.21369
		84.0642		6.33445			8.12488
		84.2107		5.75339			8.02263
		84.3561		5.33954			7.91688
		84.5006		5.1125			7.82516
		84.644		5.03966			7.7633
		84.7864		5.04789			7.7384
		84.9278		5.05503			7.74777
		85.0682		5.00775			7.78295
		85.2076		4.90857			7.83526
		85.3461		4.82153			7.89903
		85.4836		4.85415			7.97151
		85.62		5.11699			8.0508
		85.7556		5.67185			8.13421
		85.8901		6.4921			8.218
		86.0237		7.45948			8.29807
		86.1562		8.39979			8.37035
		86.2879		9.13604			8.42989
		86.4185		9.53636			8.46974
		86.5482		9.5493			8.48215
		86.677		9.2251			8.46382
		86.8048		8.71211			8.4224
		86.9317		8.21396			8.37787
		87.0577		7.91439			8.35493
		87.1827		7.90743			8.37018
		87.3067		8.17643			8.42318
		87.4299		8.63221			8.49727
		87.5521		9.17795			8.56848
		87.6733		9.75427			8.61579
		87.7935		10.343			8.62729
		87.9127		10.9415			8.60114
		88.0309		11.5364			8.54353
		88.148		12.095			8.46566
		88.2642		12.5745			8.38036
		88.3793		12.9331			8.29835
		88.4935		13.1354			8.22499
		88.6066		13.1574			8.15907
		88.7187		12.999			8.09491
		88.8297		12.6944			8.02713
		88.9397		12.3087			7.95542
		89.0487		11.9181			7.88586
		89.1565		11.5866			7.82719
		89.2632		11.3499			7.78436
		89.3689		11.209			7.7542
		89.4735		11.1323			7.72725
		89.577		11.0711			7.69511
		89.6795		10.987			7.6579
		89.7808		10.8752			7.62615
		89.8813		10.763			7.61524
		89.9813		10.6784			7.63648
		90.0808		10.6178			7.69085
		90.1799		10.5422			7.76924
		90.2786		10.4022			7.8581
		90.3769		10.1659			7.9454
		90.4748		9.827			8.02296
		90.5722		9.39742			8.0851
		90.6693		8.8982			8.12701
		90.7659		8.35406			8.14557
		90.8622		7.78825			8.14192
		90.9587		7.22041			8.12306
		91.0553		6.67256			8.10076
		91.1522		6.17891			8.08945
		91.2493		5.78614			8.10425
		91.3466		5.53708			8.15749
		91.4441		5.44712			8.2523
		91.5418		5.49181			8.37734
		91.6398		5.6166			8.50949
		91.7379		5.76398			8.62524
		91.8364		5.9024			8.71171
		91.9355		6.04141			8.76819
		92.0352		6.22492			8.79947
		92.1357		6.50288			8.81
		92.2368		6.89207			8.80526
		92.3386		7.34813			8.79651
		92.4412		7.77219			8.80087
		92.5444		8.05577			8.83421
		92.6483		8.13674			8.90301
		92.7529		8.02859			9.00374
		92.8583		7.80602			9.12974
		92.9647		7.56144			9.27705
		93.0723		7.35984			9.44134
		93.1812		7.21434			9.60906
		93.2912		7.09212			9.75322
		93.4023		6.94648			9.84126
		93.5147		6.75459			9.85093
		93.6283		6.53463			9.7828
		93.7431		6.33176			9.66037
		93.859		6.18927			9.51811
		93.9762		6.13011			9.3862
		94.0944		6.1569			9.2809
		94.2138		6.25872			9.20357
		94.3343		6.41337			9.1455
		94.4558		6.58832			9.09522
		94.5785		6.7483			9.04599
		94.7023		6.86839			9.0002
		94.8271		6.94216			8.96744
		94.9531		6.97822			8.95653
		95.0802		6.98945			8.96748
		95.2083		6.98372			8.98927
		95.3376		6.96152			9.00455
		95.4678		6.91992			8.99791
		95.599		6.8577			8.96235
		95.7312		6.77519			8.89972
		95.8643		6.6671			8.81557
		95.9985		6.51694			8.71437
		96.1337		6.30528			8.60098
		96.2699		6.03261			8.48621
		96.4071		5.73782			8.38807
		96.5453		5.4885			8.32454
		96.6843		5.34019			8.30287
		96.8241		5.29353			8.31425
		96.9645		5.28909			8.3374
		97.1057		5.252			8.3477
		97.2477		5.15236			8.32703
		97.3903		5.02989			8.27117
		97.5337		4.96379			8.19208
		97.6778		5.01769			8.11233
		97.8227		5.20405			8.05227
		97.9683		5.48578			8.0176
		98.1144		5.80295			7.99747
		98.2609		6.10484			7.97512
		98.4078		6.37245			7.94115
		98.5552		6.62013			7.89731
		98.7029		6.87297			7.85003
		98.851		7.13346			7.80326
		98.9995		7.36192			7.75836
		99.1484		7.48638			7.71841
		99.2977		7.43775			7.6898
		99.4474		7.19197			7.67898
		99.5974		6.79646			7.68874
		99.7477		6.3603			7.71796
		99.8983		6.00562			7.76442
		100.049		5.80773			7.82704
		100.2		5.76694			7.90591
		100.352		5.83085			8.00098
		100.504		5.94247			8.11065
		100.656		6.07148			8.23067
		100.808		6.20836			8.35347
		100.96		6.3366			8.46911
		101.113		6.41404			8.56803
		101.266		6.38234			8.64404
		101.419		6.19943			8.69481
		101.572		5.8728			8.71949
		101.726		5.47099			8.71584
		101.879		5.10303			8.67953
		102.033		4.8749			8.60676
		102.186		4.84657			8.49914
		102.34		5.01278			8.36707
		102.494		5.31375			8.22786
		102.648		5.66259			8.09793
		102.803		5.97353			7.98465
		102.957		6.18452			7.88516
		103.112		6.27303			7.79333
		103.267		6.2594			7.70792
		103.422		6.19237			7.63434
		103.577		6.12308			7.5797
		103.732		6.08258			7.54694
		103.888		6.07242			7.53278
		104.044		6.06691			7.53052
		104.199		6.02417			7.53585
		104.356		5.90547			7.55173
		104.512		5.69782			7.58792
		104.669		5.42685			7.65344
		104.826		5.15101			7.74713
		104.983		4.94017			7.85507
		105.14		4.84805			7.95904
		105.298		4.88762			8.04977
		105.456		5.02176			8.13354
		105.614		5.18057			8.22594
		105.773		5.29856			8.33815
		105.931		5.34426			8.46653
		106.09		5.32098			8.59284
		106.25		5.24815			8.694
		106.409		5.14821			8.75451
		106.569		5.04749			8.77503
		106.729		4.97836			8.7731
		106.889		4.97161			8.77505
		107.05		5.04583			8.80219
		107.211		5.2038			8.85857
		107.372		5.43267			8.92831
		107.533		5.69965			8.98413
		107.695		5.94841			9.00082
		107.857		6.11274			8.96538
		108.019		6.15047			8.87975
		108.182		6.0759			8.75765
		108.345		5.96197			8.6189
		108.508		5.90411			8.48372
		108.672		5.96802			8.36825
		108.836		6.15687			8.28233
		109		6.42046			8.23022
		109.164		6.69651			8.21342
		109.329		6.94974			8.23263
		109.494		7.18058			8.2858
		109.659		7.40615			8.36331
		109.824		7.63818			8.44656
		109.99		7.87582			8.51541
		110.156		8.1083			8.56008
		110.322		8.31412			8.58622
		110.489		8.45799			8.60727
		110.655		8.49989			8.63225
		110.822		8.42134			8.66118
		110.989		8.2499			8.69006
		111.157		8.05461			8.7177
		111.324		7.90813			8.74752
		111.492		7.84394			8.78492
		111.66		7.84202			8.83288
		111.828		7.85008			8.8869
		111.996		7.81962			8.93166
		112.165		7.73475			8.94405
		112.333		7.62487			8.90444
		112.502		7.55703			8.81029
		112.671		7.60367			8.68196
		112.84		7.79544			8.55554
		113.01		8.08994			8.4668
		113.179		8.38564			8.43564
		113.349		8.57706			8.45885
		113.519		8.61203			8.51424
		113.689		8.5104			8.57338
		113.86		8.33601			8.61591
		114.03		8.1499			8.6369
		114.201		7.98188			8.64373
		114.372		7.83565			8.64704
		114.543		7.71083			8.65438
		114.714		7.61447			8.67015
		114.886		7.5546			8.69818
		115.057		7.53284			8.74207
		115.229		7.55207			8.80227
		115.401		7.6302			8.87345
		115.573		7.79779			8.94493
		115.746		8.07477			9.00377
		115.918		8.44819			9.03853
		116.091		8.87545			9.04232
		116.264		9.31381			9.01546
		116.437		9.75218			8.96757
		116.61		10.2196			8.91722
		116.784		10.7636			8.88711
		116.958		11.4129			8.89518
		117.132		12.1486			8.94591
		117.306		12.8992			9.02662
		117.48		13.563			9.1113
		117.654		14.049			9.17053
		117.829		14.3118			9.18298
		118.004		14.3632			9.1439
		118.179		14.2564			9.06668
		118.354		14.0571			8.97703
		118.529		13.8198			8.90213
		118.705		13.5769			8.85965
		118.881		13.3347			8.85182
		119.057		13.0753			8.86773
		119.233		12.7719			8.89181
		119.409		12.417			8.91216
		119.586		12.0427			8.92267
		119.762		11.706			8.91927
		119.939		11.4458			8.89663
		120.116		11.2524			8.85092
		120.294		11.0809			8.78708
		120.471		10.8963			8.72259
		120.649		10.701			8.68126
		120.827		10.5245			8.6795
		121.005		10.3932			8.7159
		121.183		10.3145			8.7726
		121.361		10.2798			8.82608
		121.54		10.271			8.85744
		121.719		10.2618			8.85594
		121.898		10.2157			8.81757
		122.077		10.09			8.74466
		122.256		9.8485			8.64848
		122.436		9.48195			8.55145
		122.616		9.02407			8.48317
		122.795		8.54833			8.46962
		122.976		8.14254			8.52135
		123.156		7.87503			8.62892
		123.336		7.77316			8.76825
		123.517		7.82515			8.91156
		123.698		7.99888			9.03682
		123.879		8.25729			9.1318
		124.06		8.55463			9.1934
		124.242		8.82246			9.22424
		124.423		8.97327			9.2283
		124.605		8.93676			9.20748
		124.787		8.7068			9.16107
		124.969		8.3589			9.08874
		125.152		8.02006			8.99526
		125.335		7.81072			8.89304
		125.517		7.7938			8.79938
		125.701		7.95389			8.72875
		125.884		8.21148			8.6843
		126.068		8.46366			8.65508
		126.252		8.63246			8.62143
		126.436		8.69786			8.56603
		126.62		8.70026			8.48342
		126.804		8.7141			8.38216
		126.989		8.8074			8.27848
		127.174		9.00777			8.18662
		127.359		9.29044			8.11315
		127.545		9.59141			8.05734
		127.73		9.83581			8.01462
		127.916		9.9663			7.97849
		128.102		9.95975			7.94092
		128.288		9.82867			7.89365
		128.475		9.61205			7.83152
		128.661		9.36531			7.75527
		128.848		9.15356			7.67142
		129.035		9.0407			7.58994
		129.222		9.06429			7.52231
		129.41		9.20508			7.48004
		129.597		9.38235			7.47197
		129.785		9.49598			7.50034
		129.973		9.4898			7.55901
		130.161		9.38153			7.63626
		130.349		9.23493			7.71959
		130.538		9.10649			7.79826
		130.726		9.01685			7.86353
		130.915		8.96276			7.91082
		131.104		8.94643			7.9447
		131.293		8.98989			7.9798
		131.482		9.12012			8.03203
		131.672		9.33581			8.10489
		131.861		9.58236			8.18366
		132.051		9.75931			8.24335
		132.241		9.76257			8.26353
		132.431		9.53714			8.23841
		132.621		9.10529			8.17773
		132.811		8.55313			8.10224
		133.001		7.99061			8.03883
		133.192		7.51607			8.01611
		133.382		7.19945			8.05784
		133.572		7.07332			8.17375
		133.763		7.12077			8.35186
		133.954		7.27142			8.55882
		134.144		7.42416			8.75111
		134.335		7.49232			8.89244
		134.526		7.44191			8.96789
		134.717		7.29769			8.98673
		134.909		7.1187			8.97264
		135.1		6.96317			8.94829
		135.291		6.86188			8.92481
		135.483		6.81023			8.90262
		135.674		6.78228			8.88035
		135.866		6.76117			8.86206
		136.058		6.76701			8.85596
		136.25		6.85771			8.86777
		136.442		7.09535			8.89629
		136.634		7.49901			8.93448
		136.826		8.02033			8.973
		137.019		8.56235			9.0021
		137.211		9.02824			9.01294
		137.404		9.36427			9.00037
		137.597		9.56875			8.96626
		137.79		9.66923			8.91973
		137.984		9.6923			8.87335
		138.177		9.64616			8.8382
		138.37		9.51813			8.82102
		138.564		9.28256			8.82294
		138.758		8.9202			8.83831
		138.952		8.44691			8.855
		139.146		7.93401			8.85842
		139.34		7.49553			8.83741
		139.534		7.23772			8.7869
		139.729		7.20123			8.70641
		139.923		7.34033			8.59925
		140.118		7.55672			8.4752
		140.313		7.76024			8.35154
		140.507		7.91092			8.24655
		140.702		8.01855			8.16864
		140.897		8.10968			8.11105
		141.092		8.18815			8.05637
		141.287		8.21542			7.98617
		141.482		8.12799			7.88846
		141.677		7.88595			7.76093
		141.872		7.5148			7.61139
		142.067		7.10031			7.45609
		142.262		6.73864			7.31548
		142.457		6.48835			7.20852
		142.652		6.36144			7.14837
		142.847		6.34187			7.14033
		143.042		6.39746			7.18115
		143.237		6.47784			7.25914
		143.432		6.52042			7.3561
		143.627		6.4746			7.45187
		143.822		6.3232			7.53027
		144.017		6.07915			7.58355
		144.212		5.76606			7.61312
		144.407		5.41011			7.62702
		144.601		5.05063			7.63714
		144.796		4.74877			7.65804
		144.99		4.57401			7.70621
		145.184		4.57276			7.79663
		145.378		4.7418			7.93597
		145.572		5.02528			8.11515
		145.766		5.3373			8.30636
		145.959		5.59529			8.4685
		146.153		5.74387			8.56098
		146.346		5.7592			8.56009
		146.539		5.64162			8.4695
		146.733		5.41088			8.31806
		146.925		5.10551			8.14579
		147.118		4.77444			7.98648
		147.311		4.45629			7.85745
		147.503		4.16275			7.76085
		147.695		3.88737			7.69193
		147.887		3.63542			7.64632
		148.079		3.44246			7.62183
		148.271		3.35682			7.61688
		148.463		3.40069			7.62871
		148.654		3.55005			7.65273
		148.845		3.75363			7.68262
		149.036		3.96909			7.71179
		149.226		4.18036			7.73663
		149.417		4.3853			7.75978
		149.607		4.57393			7.78949
		149.797		4.72023			7.83301
		149.987		4.79004			7.88794
		150.177		4.75436			7.94022
		150.366		4.6019			7.97313
		150.555		4.35116			7.98149
		150.744		4.05637			7.97792
		150.933		3.79501			7.98373
		151.122		3.63501			8.01154
		151.31		3.60119			8.05548
		151.498		3.66689			8.09696
		151.686		3.77786			8.11862
		151.874		3.88998			8.1129
		152.062		3.99684			8.08064
		152.249		4.13492			8.02683
		152.436		4.36648			7.96058
		152.623		4.74315			7.89737
		152.81		5.26221			7.85646
		152.996		5.84201			7.85224
		153.183		6.34416			7.88679
		153.369		6.63943			7.9504
		153.555		6.67672			8.02872
		153.741		6.50995			8.10983
		153.927		6.26894			8.1872
		154.112		6.09631			8.25941
		154.298		6.08663			8.32847
		154.483		6.2583			8.39739
		154.668		6.56842			8.46772
		154.853		6.95376			8.53851
		155.037		7.36479			8.60715
		155.222		7.77183			8.67083
		155.406		8.15007			8.72647
		155.591		8.46562			8.76888
		155.775		8.67788			8.78933
		155.96		8.75722			8.77745
		156.145		8.70644			8.72703
		156.33		8.56974			8.64225
		156.515		8.41917			8.53937
		156.7		8.32341			8.44182
		156.885		8.31993			8.37085
		157.071		8.4104			8.33681
		157.256		8.58031			8.33608
		157.442		8.82251			8.3555
		157.628		9.14198			8.38028
		157.813		9.53813			8.39898
		158		9.98145			8.40279
		158.186		10.401			8.38305
		158.372		10.6869			8.33264
		158.558		10.711			8.2514
		158.745		10.3691			8.14993
		158.932		9.63832			8.04652
		159.119		8.61379			7.95838
		159.306		7.49087			7.89343
		159.493		6.49983			7.84894
		159.681		5.83081			7.81796
		159.868		5.58214			7.79824
		160.056		5.74009			7.79633
		160.245		6.1913			7.82335
		160.433		6.77153			7.88649
		160.622		7.33913			7.9836
		160.811		7.83463			8.10435
		161.001		8.28893			8.23479
		161.19		8.77898			8.36015
		161.38		9.3656			8.46579
		161.57		10.0516			8.53921
		161.761		10.778			8.57474
		161.951		11.4551			8.57768
		162.142		12.0078			8.56387
		162.333		12.4096			8.55384
		162.525		12.6863			8.56536
		162.716		12.8949			8.6083
		162.908		13.099			8.68337
		163.1		13.3505			8.78366
		163.292		13.6776			8.89774
		163.485		14.0787			9.01338
		163.677		14.5231			9.12078
		163.87		14.954			9.21316
		164.062		15.2901			9.28402
		164.255		15.4364			9.32517
		164.448		15.3237			9.33039
		164.641		14.9617			9.30327
		164.834		14.458			9.26094
		165.028		13.9681			9.22755
		165.221		13.607			9.222
		165.414		13.3893			9.24976
		165.608		13.2369			9.30322
		165.802		13.0375			9.36681
		165.996		12.7114			9.42195
		166.19		12.2496			9.45146
		166.384		11.7066			9.44406
		166.578		11.1576			9.39781
		166.773		10.657			9.32044
		166.967		10.2284			9.22708
		167.162		9.882			9.13607
		167.356		9.62342			9.06301
		167.551		9.43816			9.01441
		167.746		9.27275			8.98527
		167.941		9.04596			8.96393
		168.136		8.69476			8.94166
		168.331		8.2238			8.91936
		168.526		7.71815			8.90589
		168.721		7.30332			8.9097
		168.916		7.07782			8.9306
		169.111		7.06588			8.95854
		169.306		7.21949			8.98023
		169.501		7.45837			8.98895
		169.697		7.71449			8.99027
		169.892		7.95854			8.99926
		170.088		8.20253			9.03093
		170.283		8.47897			9.08997
		170.479		8.80338			9.16551
		170.675		9.14328			9.23405
		170.87		9.42327			9.27036
		171.066		9.571			9.26204
		171.262		9.57008			9.21821
		171.458		9.47333			9.16405
		171.655		9.36159			9.1241
		171.851		9.28172			9.1076
		172.048		9.21664			9.10687
		172.244		9.10665			9.10636
		172.441		8.89266			9.09208
		172.638		8.54412			9.05591
		172.835		8.07098			8.99762
		173.032		7.53672			8.9278
		173.229		7.06171			8.8679
		173.426		6.78503			8.84214
		173.624		6.79105			8.86379
		173.822		7.05951			8.92709
		174.019		7.48548			9.01277
		174.217		7.94399			9.10288
		174.415		8.33704			9.19121
		174.613		8.59985			9.27993
		174.811		8.69752			9.36664
		175.01		8.63607			9.43543
		175.208		8.46661			9.46224
		175.407		8.25323			9.43075
		175.606		8.02074			9.34575
		175.804		7.73291			9.23383
		176.003		7.32757			9.13211
		176.202		6.77979			9.07359
		176.402		6.14007			9.07599
		176.601		5.5203			9.1364
		176.8		5.04306			9.23218
		177		4.79044			9.32944
		177.2		4.77878			9.39684
		177.4		4.9638			9.41739
		177.6		5.26472			9.3911
		177.8		5.59423			9.32847
		178		5.88543			9.24206
		178.2		6.10843			9.14203
		178.401		6.26794			9.03603
		178.601		6.38113			8.93053
		178.802		6.45421			8.83194
[truncated: 48,001 more rows]

## Sheet: panel k
				unmodulated					uniform						non-uniform
running				actual	constant				actual	constant					actual	constant
0.969864				178.298	177.421				113.824	116.588					22.3952	21.583
0.970421				172.937	172.524				82.8657	77.2848					21.2292	19.3704
0.970978				132.178	135.078				110.99	114.24					151.796	153.331
0.97611				95.0275	95.2019				135.61	139.211					63.7718	57.5409
0.981337				80.282	73.6959				121.078	125.407					58.5788	53.3885
0.984365				49.9514	45.0895				142.572	145.415					97.2244	98.5938
0.9873				34.2885	31.8963				78.7242	72.7463					76.2326	70.7447
0.985769				45.2515	40.9089				18.5514	17.5292					97.2832	97.9513
0.983948				119.426	123.14				153.56	154.647					88.4005	83.8703
0.98491				33.4066	30.7251				87.2121	83.1868					104.035	107.298
0.98612				97.2679	99.1749				79.8718	73.6881					95.2262	95.3315
0.986251				161.419	162.796				129.689	132.924					74.9831	69.2627
0.986259				116.362	119.795				145.741	147.064					122.381	127.304
0.984217				127.042	129.978				113.259	116.125					132.028	136.119
0.981888				94.2781	95.3102				118.185	121.243					107.33	112.258
0.981759				98.6973	100.122				29.5519	27.4444					141.187	144.345
0.981998				122.929	126.157				165.521	166.757					45.8913	41.0919
0.982719				159.595	160.148				41.1861	37.757					2.02822	2.67728
0.983533				102.978	104.785				111.448	114.664					35.2361	32.1733
0.983484				93.6355	93.6311				123.628	127.808					126.523	131.384
0.98324				177.515	177.494				152.153	154.619					130.844	134.861
0.977979				33.8939	30.4228				35.0878	32.3846					47.2698	42.8101
0.971431				110.592	113.111				132.551	135.684					89.8671	86.9698
0.964492				137.788	139.849				134.825	137.968					108.113	112.787
0.95744				84.0647	79.2428				107.83	111.404					16.817	16.3847
0.957966				149.204	151.359				104.807	106.748					68.1449	62.1564
0.96095				50.9204	46.7809				176.592	176.863					142.401	144.432
0.962289				117.967	122.174				27.5605	25.7947					162.152	163.491
0.963033				83.1038	76.9506				173.869	174.549					104.064	108.264
0.957542				97.6673	99.7027				88.5944	85.2298					161.082	161.475
0.949558				114.354	117.942				129.063	131.656					85.478	80.804
0.941671				136.089	139.079				100.192	101.579					121.744	126.549
0.933827				17.4772	16.7981				86.2245	81.396					105.609	110.221
0.929669				15.0361	13.6317				127.377	130.333					129.293	132.914
0.927298				98.7855	100.805				172.962	173.379					128.285	131.71
0.924766				8.56353	8.93574				9.37254	8.47121					156.1	157.319
0.922149				89.3331	86.4348				166.726	167.831					108.227	113.047
0.917649				4.36481	4.78401				63.9293	57.8183					91.4136	89.1885
0.912054				91.0778	88.3773				19.2444	18.4015					112.75	117.845
0.904657				56.7597	51.9012				71.94	65.6485					11.2644	10.8207
0.896117				136.271	138.608				1.45478	2.15059					45.7646	40.9143
0.867727				60.2396	54.3786				42.7409	38.9593					178.143	0.0133789
0.825648				20.6252	18.9872				166.537	167.498					70.7673	64.7005
0.783418				16.6434	15.8317				87.3065	82.2648					148.58	150.649
0.741074				106.401	108.701				124.32	127.814					9.27593	8.86718
0.700555				54.8556	49.8071				133.718	136.199					41.4437	37.7445
0.661524				95.2071	95.8685				142.483	145.173					151.923	154.409
0.619429				106.116	108.896				1.17312	2.56849					121.465	126.031
0.574623				12.9608	13.1652				153.146	154.251					95.5272	94.65
0.557262				67.3166	61.9769				101.68	103.925					110.647	115.81
0.566249				154.494	155.896				102.125	103.704					118.826	124.003
0.595062				38.2509	35.4596				80.4784	74.606					174.731	174.568
0.644527				4.65056	4.6574				144.335	146.608					135.41	138.101
0.690224				40.3502	36.7539				63.5059	57.5448					62.5195	56.114
0.731663				92.3597	91.2638				60.0812	54.6797					152.158	154.562
0.761862				2.22612	3.2656				98.4155	100.679					29.6066	27.0063
0.778266				124.748	127.561				25.5467	23.808					135.051	137.907
0.78996				160.96	161.533				1.90098	2.84304					162.643	163.307
0.795371				7.99542	8.0441				49.6628	45.6893					177.796	176.984
0.802834				167.399	168.222				18.6994	17.7249					104.198	107.857
0.813271				16.2247	15.459				93.2434	93.6816					90.347	86.2407
0.824477				100.495	102.832				65.4618	59.3725					58.3333	52.707
0.836894				76.2736	69.9641				95.4969	96.4262					95.8306	95.22
0.847668				79.0665	72.5782				104.244	107.293					73.703	68.0786
0.855612				64.2897	58.8336				15.9816	14.3773					140.659	143.17
0.863447				80.902	74.8605				31.0089	28.2005					34.4342	31.1793
0.871079				35.8323	33.4327				92.9656	93.1301					89.0756	85.5961
0.878813				114.455	117.246				104.286	107.534					98.339	98.8544
0.886761				138.757	141.253				89.2363	86.4324					52.5384	48.0469
0.894609				34.5417	32.2182				116.081	119.666					14.476	14.3454
0.902235				85.2227	79.3718				146.635	148.784					90.0333	86.6368
0.910368				109.645	112.191				68.0741	63.1185					3.6139	3.75646
0.91977				87.9147	84.5363				28.8905	27.1422					122.013	126.897
0.928683				100.124	102.78				138.814	140.857					35.2309	31.5921
0.936244				125.77	128.588				81.3151	75.9121					81.9877	77.3755
0.942841				161.54	162.59				69.7419	63.6926					6.87829	6.42105
0.946467				72.4066	65.9071				153.237	154.594					158.048	159.932
0.950694				48.1002	43.0982				122.892	125.865					166.664	166.55
0.956996				130.758	133.23				135.714	137.866					161.459	161.727
0.962315				177.026	176.546				116.898	120.538					38.4557	33.9851
0.963804				65.6058	59.67				127.999	131.154					69.414	63.6965
0.963953				116.806	119.674				41.5597	38.0274					40.363	36.6756
0.958143				151.385	153.41				84.1216	78.1261					98.3523	99.0995
0.951869				95.0398	94.9948				21.1228	20.2944					116.378	120.704
0.943212				13.8362	12.5327				153.815	156.045					130.077	134.457
0.934629				72.4155	65.8196				29.8169	27.0401					108.371	113.533
0.926487				97.4381	98.746				90.7094	87.8581					177.108	177.273
0.919958				36.7917	33.7749				100.508	101.758					76.4983	70.22
0.924982				23.9242	22.3657				165.072	166.857					116.139	120.786
0.930586				119.304	122.889				0.647354	1.35522					30.3345	28.5832
0.941285				61.7531	57.1406				89.0153	85.7463					66.1355	59.9157
0.951535				122.258	125.396				22.4563	21.1902					17.8038	17.7537
0.956723				23.456	21.341				126.863	129.774					107.819	111.869
0.961747				112.126	115.317				25.0241	23.6635					178.887	1.06228
0.964271				176.03	176.329				169.432	170.848					78.7788	72.5809
0.966902				48.0414	44.5182				35.2079	32.7481					115.26	119.743
0.972036				5.74593	6.66954				104.987	108.17					114.716	119.833
0.97717				59.0354	53.1959				20.3496	18.2617					18.9782	18.8279
0.982315				44.6557	41.0089				29.1305	26.7797					110.344	115.641
0.987459				54.1933	49.8745				125.008	128.712					53.2521	47.66
				161.122	161.942				134.577	138.058					3.72388	4.01884
				41.1129	36.9225				49.5982	45.5979					0.743666	1.97863
				87.5324	82.6246				101.042	102.991					30.4615	28.6266
				56.5928	50.9791				99.7687	102.393					51.7559	45.9065
				6.79602	6.33032				0.374719	1.36462					8.61055	8.78113
				33.1787	30.1693				54.4339	49.037					87.2948	82.8706
				91.8049	90.7288				122.178	125.509					116.89	122.078
				1.05662	2.43093				136.933	140.31					93.9821	92.7944
				144.41	147.35				77.7129	71.2258					86.741	82.6364
				164.932	166.183				82.3915	76.2329					130.081	133.435
				81.1751	75.6972				23.9136	21.8755					82.5845	77.8535
				169.741	170.872				80.8349	74.4689					91.4732	88.7918
				83.7236	78.16				153.698	155.836					116.863	121.955
				171.088	170.977				144.965	146.704					143.784	147.107
				101.303	103.262				115.133	118.816					102.452	106.023
				91.2332	88.9189				122.858	126.888					96.2796	96.252
				127.294	130.093				136.637	139.011					63.1233	57.206
				47.3557	42.8626				110.718	114.528					178.757	1.36044
				101.524	103.487				164.793	165.735					167.835	168.753
				107.018	109.355				11.8756	10.728					45.1658	40.7623
				147.692	150.081				156.843	158.703					37.2108	33.5749
				54.1653	49.881				115.849	119.427					59.5966	53.5207
				3.87122	4.14561				106.108	109.687					142.551	144.79
				109.754	112.149				162.724	163.565					55.0699	49.542
				153.017	153.999				153.086	155.059					166.039	166.579
				94.3467	94.0655				156.713	158.29					161.504	161.961
				12.1765	11.4756				8.26189	8.37816					162.96	164.148
				5.07342	5.19893				109.671	113.181					145.234	148.208
				152.304	153.256				40.8241	37.4655					111.755	116.866
				86.9882	81.6827				175.526	175.397					27.3493	24.8429
				119.353	122.33				134.647	137.065					40.9102	36.5416
				41.2416	36.8774				25.9842	23.7487					152.002	153.777
				75.1619	68.8097				34.8101	31.7525					4.66447	5.05743
				134.85	137.703				22.5116	21.4637					35.8047	33.2273
				157.001	158.342				174.349	174.566					61.6787	55.5339
				93.3048	93.4282				109.615	113.185					139.42	142.324
				141.881	144.944				143.882	146.643					65.4007	59.014
				164.516	166.185				5.18852	5.87946					97.8048	99.3613
				173.534	174.248				35.2143	32.6256					20.6767	19.9534
				26.6035	25.0374				140.604	143.297					158.577	159.33
				48.7833	43.7907				173.617	173.97					10.9014	10.9011
				91.956	90.7119				148.325	150.284					158.832	160.141
				160.892	161.598				63.3533	57.2399					87.2493	83.4877
				168.525	168.61				2.20585	2.83064					138.122	141.712
				140.185	142.369				65.2118	59.8392					91.3392	89.1482
				60.9362	55.157				107.427	110.512					31.7969	28.6345
				56.0251	51.1966				67.8801	61.9072					100.18	102.578
				91.283	89.8754				13.6346	13.5714					124.388	129.069
				102.148	103.923				178.96	0.137081					36.605	33.7066
				176.653	176.052				177.286	177.771					46.2108	42.0835
				169.981	170.995				142.407	144.175					140.65	143.162
				145.442	146.757				42.8904	39.7347					97.8629	99.1969
				89.0369	84.8523				99.8738	102.421					129.544	133.43
				46.3593	41.9183				77.8182	71.5546					51.8369	46.078
				83.1828	78.2602				44.8062	41.1775					145.637	147.862
				172.224	173.289				94.5704	95.4811					172.038	171.66
				24.8932	22.8421				97.4013	99.181					33.918	31.4181
				156.615	157.972				106.669	109.96					44.8594	41.097
				96.3081	96.8954				127.083	129.986					144.188	147.467
				141.601	144.785				68.0442	62.1605					130.473	134.173
				8.08922	8.86494				110.602	114.179					45.5295	40.1588
				27.3152	24.9029				45.7446	41.5819					123.158	127.931
				68.3244	63.0378				117.438	120.417					70.9942	64.4493
				75.3214	68.6132				70.8828	65.4626					101.569	104.488
				126.468	129.682				89.6228	86.3539					172.816	173.747
				42.2015	38.7309				47.5987	43.8548					96.603	97.2319
				106.65	109.363				174.467	174.703					126.905	131.445
				175.013	175.738				29.731	27.4761					93.6617	92.5192
				15.1806	14.9461				63.2289	58.3719					89.2448	86.1578
				27.9124	25.7883				29.6181	26.7343					4.01446	3.71244
				57.9711	53.3026				155.082	157.295					96.5622	97.0369
				107.132	110.506				115.541	118.66					165.065	165.221
				126.115	129.821				5.09371	5.18517					92.8577	90.2568
				30.8112	27.9599				5.02205	5.85765					66.2809	60.3447
				123.649	127.444				43.6785	39.5479					103.86	108.07
				16.1337	14.9934				2.32131	3.41587					106.593	110.228
				116.574	119.917				128.914	132.156					24.504	22.9849
				89.3821	86.4856				87.0186	82.078					12.1388	12.5557
				117.266	119.953				26.0786	23.5764					104.773	108.642
				107.267	110.078				143.362	145.015					71.3708	65.2159
				47.607	42.9651				133.02	136.411					80.6287	74.7906
				45.3919	41.2288				63.8349	58.3055					22.5784	20.9375
				146.654	147.872				125.482	129.334					86.8297	82.9064
				105.787	108.591				3.2467	3.42028					15.8096	16.0136
				15.7148	14.5884				26.9029	24.5032					123.415	127.272
				23.8016	21.744				94.1702	94.3489					88.5558	84.573
				11.6118	10.9747				99.2704	100.328					101.881	104.366
				17.0975	16.4603				72.4008	66.286					103.512	107.337
				26.3364	23.5496				94.1859	93.7635					157.856	159.402
				119.201	122.464				80.1582	74.0481					161.925	162.543
				12.8386	11.8069				103.586	105.74					132.188	135.751
				146.477	148.606				26.3063	23.619					64.5455	59.4073
				19.2961	18.159				131.254	134.467					88.5332	84.8658
				56.9561	52.3697				136.819	139.564					98.7391	99.9532
				104.881	108.082				168.467	169.518					99.6319	100.88
				58.419	53.331				73.6039	66.9711					117.495	121.649
				67.8921	61.9508				153.467	154.782					148.174	150.703
				168.994	169.647				171.977	173.161					13.5968	13.8287
				10.9865	10.5798				94.7835	94.7292					19.5231	18.0237
				85.2978	80.8464				7.59984	8.17138					14.3708	14.4094
				126.125	129.606				150.815	152.711					150.882	152.368
				102.714	105.025				117.45	120.718					50.4262	45.2231
				40.9517	37.0347				86.6382	81.9622					115.257	120.253
				66.2466	60.3456				127.815	131.458					2.33652	3.34539
				164.733	166.192				91.8695	89.9798					88.3992	84.1892
				87.5533	82.6229				114.213	117.09					100.996	104.245
				149.189	150.608				108.713	112.561					22.9493	21.8932
				16.5233	16.0773				109.789	113.18					40.9695	36.8176
				27.4335	25.7774				156.454	158.073					160.688	161.688
				124.054	127.457				167.951	168.278					99.9109	101.418
				130.48	134.377				117.575	121.134					114.034	119.041
				162.17	164.044				57.5223	52.5051					136.435	139.948
				62.9968	57.0628				97.1608	98.0152					113.098	117.47
				10.1021	9.76157				85.8572	80.4875					106.172	110.458
				173.856	173.48				85.2261	80.3696					110.493	114.681
				105.181	108.293				55.1626	51.0812					111.749	116.123
				24.0079	21.7671				149.581	150.783					167.862	168.457
				48.3578	43.5915				81.9844	76.6118					88.553	85.3707
				169.292	169.599				107.414	110.915					71.3304	65.1749
				14.355	13.3784				63.41	57.5499					116.802	122.44
				61.7797	56.14				124.511	128.515					61.371	55.2402
				22.158	20.2844				163.422	164.052					20.9697	20.3976
				125.753	129.662				121.814	125.116					122.455	126.956
				0.541799	1.80439				125.632	128.871					68.8492	62.7526
				13.4801	13.306				147.08	149.035					104.774	108.034
				75.5997	70.1356				61.8084	55.7825					109.617	114.073
				155.848	156.593				171.164	171.238					5.08651	5.35834
				141.7	144.01				7.44299	7.29408					48.1517	43.8286
				94.1212	93.699				103.175	105.845					109.96	113.971
				148.549	149.884				90.2788	87.1683					77.7751	72.1096
				53.481	49.4472				48.8186	44.9128					174.529	173.869
				85.8491	81.5344				17.0634	16.1094					15.1052	14.6009
				85.6785	79.9954				145.959	148.481					152.731	154.035
				45.1414	41.6099				94.078	94.5638					93.0032	90.2634
				150.038	152.493				12.2032	11.2429					124.302	128.06
				109.936	113.466				129.38	133.271					54.8577	49.5647
				9.15877	8.50507				41.1016	37.9058					137.773	141.401
				58.1282	52.3897				59.9074	54.582					142.126	145.373
				21.5526	19.3622				86.397	82.3675					93.6642	91.4337
				165.631	167.307				131.267	135.055					87.0865	83.7359
				61.0914	56.0393				71.3122	65.075					161.817	163.244
				162.004	163.824				18.3108	16.5782					35.2311	31.7846
				41.8737	38.0203				162.817	164.164					58.9603	53.526
				35.9474	32.5099				88.1926	83.8679					174.938	175.398
				70.4105	65.4248				86.077	80.7166					126.065	130.195
				88.2828	83.7822				7.91371	7.81091					150.167	151.817
				161.865	162.445				24.838	23.4981					51.2828	46.3008
				130.59	134.033				88.8471	85.8894					108.971	112.965
				104.965	107.568				166.054	166.958					129.911	133.185
				83.7726	77.6416				23.5249	22.0111					81.1134	75.0526
				71.0684	65.3849				138.565	141.301					143.919	146.33
				83.0959	77.5504				94.0606	93.8004					22.8534	21.0427
				118.299	121.423				140.249	143.293					117.439	122.491
				148.948	150.416				120.592	124.89					16.3344	15.9789
				102.699	105.072				136.237	138.575					97.0357	97.4237
				89.0394	85.7856				138.392	141.078					70.7581	64.0182
				128.095	131.855				132.672	135.605					59.1431	52.9302
				10.7524	10.1475				63.2222	57.3081					177.86	0.0691147
				105.325	108.36				60.9179	56.0693					13.1917	12.7845
				57.3218	52.5452				57.1925	51.4971					145.069	148.093
				176.73	176.634				3.6892	3.4041					145.853	147.51
				88.515	85.3291				123.489	126.87					40.4388	37.1257
				68.3327	63.3983				135.001	138.709					96.1609	96.0882
				84.8018	79.3504				165.958	167.415					44.1092	40.4261
				127.01	129.659				3.84192	4.98436					76.3909	71.0696
				101.569	103.508				87.2802	82.1308					143.303	146.646
				46.082	41.505				131.093	133.866					106.271	110.93
				123.019	125.83				68.1424	62.6391					86.4694	82.3636
				95.7247	97.1506				145.405	146.755					109.804	114.921
				120.817	124.282				90.1647	86.9946					30.2954	27.3003
				133.423	137.108				71.8901	65.7605					120.718	125.969
				37.7995	35.1856				94.0384	93.7671					89.37	86.1531
				168.84	170.02				107.352	109.853					87.7714	84.0312
				41.5463	38.3679				77.0412	70.817					123.79	127.651
				117.778	120.924				57.8714	53.1787					117.597	122.615
				163.572	164.415				136.958	139.275					133.27	137.109
				67.8466	61.4585				171.029	171.212					62.1505	56.9463
				22.8818	21.0554				96.5716	97.3638					34.1136	31.3583
				115.624	118.49				57.1895	52.616					114.989	119.244
				25.7505	23.4126				32.4296	29.4688					145.328	147.875
				49.1162	44.2573				4.2989	4.01946					7.76534	8.55162
				97.498	98.0833				99.4828	100.773					13.229	13.5878
				26.1792	24.8197				25.8568	23.6033					114.116	118.677
				150.113	151.346				103.567	106.552					92.7652	90.1752
				107.536	110.183				126.709	129.882					7.13596	6.95598
				104.921	107.518				93.4281	92.5036					76.3822	70.8683
				172.503	172.195				177.219	176.301					124.375	129.153
				12.7104	11.9495				101.203	102.569					57.2224	51.5885
				100.238	101.569				135.74	138.819					37.2533	34.4438
				34.3119	31.5646				93.3338	93.8591					57.6797	51.51
				174.202	174.209				178.774	0.132198					21.9462	20.9444
				79.4582	74.0015				141.386	143.243					162.742	164.425
				156.873	158.22				172.499	173.057					148.895	150.931
				5.87024	6.01218				155.777	156.845					74.3605	67.8869
				60.5349	55.9359				56.9087	51.7173					1.35926	1.10146
				80.2092	74.6137				86.6382	81.5135					124.373	128.798
				85.7916	80.3366				138.516	141.801					118.242	123.309
				157.554	159.642				159.941	161.437					157.892	159.852
				85.8071	80.5815				135.987	139.273					119.801	124.747
				168.393	168.521				139.956	143.346					17.4359	17.552
				138.714	141.598				170.977	171.068					133.72	136.647
				168.518	168.507				38.1854	35.6897					163.48	164.699
				78.084	72.7161				61.6078	56.9079					103.981	107.743
				3.15747	3.56384				32.4819	29.9641					63.5081	57.6078
				158.305	160.008				11.0093	10.0873					115.784	121.328
				1.76675	2.27285				134.664	136.921					100.329	102.535
				83.8159	78.6228				75.6476	69.2531					178.507	0.225123
				137.148	139.195				84.063	77.8947					23.9693	23.0455
				102.618	104.755				120.024	123.294					68.8014	62.1606
				131.025	133.513				56.7781	52.1104					57.3732	51.892
				79.1157	73.0446				25.2966	23.7457					108.118	112.312
				57.7345	52.8284				5.78268	6.73463					70.3296	64.9323
				73.9842	68.2701				160.992	161.787					127.971	132.45
				148.599	151.18				133.491	135.859					33.4773	30.5341
				62.5591	57.8992				91.8896	90.4005					99.5854	101.805
				91.1373	88.5828				134.633	137.885					78.6868	72.4169
				35.0229	32.1345				87.9138	84.4708					150.275	152.363
				45.2243	41.0764				144.934	146.739					92.8719	90.5356
				42.7103	39.2843				114.921	118.531					104.956	108.966
				66.5594	61.3172				123.354	127.474					94.0913	93.0728
				85.3393	80.0986				151.811	154.038					141.51	144.087
				141.482	143.94				140.612	143.048					112.157	116.809
				89.2192	85.1861				133.924	137.385					84.6127	80.6491
				78.5234	72.9298				95.8736	96.3561					59.5685	54.1029
				132.449	135.46				124.985	128.113					18.8834	18.424
				138.504	141.02				35.8235	33.2005					62.8902	57.2706
				121.608	125.167				58.9379	53.6183					60.6831	54.8092
				122.792	126.791				3.21538	3.6483					81.4377	75.4884
				97.8105	98.4688				110.115	112.664					73.0024	66.4322
				141.801	144.135				89.1483	86.2217					70.3289	64.2586
				110.878	113.576				175.14	174.506					168.478	169.407
				89.9191	87.3885				102.95	104.625					164.234	164.508
				90.863	89.3273				116.758	119.657					134.829	138.605
				155.204	156.228				76.8664	70.9327					51.8818	46.0878
				172.293	172.037				42.4161	39.4685					87.405	84.0313
				45.3393	40.8605				46.6505	41.832					134.643	137.861
				74.1857	68.7226				86.7304	81.7056					89.5302	86.3852
				47.4085	43.2956				2.99956	4.31823					146.638	148.275
				136.058	139.179				140.793	142.989					83.682	79.1449
				49.4851	45.1734				91.836	89.9197					113.856	118.891
				67.8326	61.4772				102.124	103.735					89.1275	85.3397
				67.792	62.624				172.966	172.646					105.701	109.757
				91.5823	90.2611				99.4061	101.322					125.016	129.584
				46.0097	42.2722				67.4413	61.8719					100.093	102.42
				47.6509	43.1016				81.7151	76.1548					93.89	92.5769
				76.6682	69.9681				5.44389	5.05186					70.8378	64.3551
				111.942	115.923				83.2685	78.0076					63.0376	57.5403
				158.888	161.013				61.6594	55.6745					150.166	152.169
				0.969541	1.55091				178.822	114.091					85.9977	81.0385
				173.75	173.193				113.716	117.34					22.8166	20.8514
				107.088	109.848				1.77171	2.79009					167.564	168.022
				96.7691	98.2251				66.7631	61.0953					26.7588	24.1521
				95.8196	96.6045				102.775	105.865					158.106	159.793
				140.852	144.1				127.605	131.033					102.689	106.559
				30.3145	28.4138				148.951	151.028					148.162	149.474
				128.764	132.429				142.294	145.129					131.981	135.692
				32.3133	29.3329				62.9005	56.7154					143.303	145.46
				54.4368	50.3215				84.9396	79.3638					55.8898	50.4178
				90.8896	88.3509				158.781	160.655					15.5039	14.645
				110.547	114.505				34.6535	32.1577					136.795	140.463
				3.40388	3.2741				12.3948	11.1886					152.715	153.859
				46.7095	42.2385				82.6748	76.8101					172.379	171.874
				44.9317	40.9709				31.8476	29.8787					101.407	104.075
				121.114	124.579				38.057	35.4792					53.0507	47.0217
				24.1966	23.1204				113.054	116.006					100.007	102.711
				138.49	140.399				51.6103	46.9331					168.239	168.515
				87.8936	84.4727				58.6608	53.2018					73.3915	67.2149
				30.0632	28.1573				144.698	147.677					101.899	104.357
				113.015	116.222				92.8724	92.0127					133.828	137.962
				109.651	113.48				72.6583	66.8556					157.238	158.604
				15.1073	14.4642				91.6747	90.7493					169.441	169.807
				108.536	111.439				94.4033	95.4302					73.3785	67.458
				171.158	171.168				4.21605	4.80986					168.317	168.234
				165.766	167.302				2.25703	3.38972					111.864	117.205
				28.0059	25.0385				18.0576	17.5067					91.6911	88.1094
				29.7248	27.5026				139.324	141.998					64.4112	58.2525
				85.9697	80.3808				28.4525	25.9821					124.164	128.67
				61.1682	56.5599				13.6539	12.4349					94.9792	93.5707
				21.4465	19.6525				52.1148	47.2992					120.475	124.65
				68.1276	62.1442				118.193	121.603					132.915	136.372
				141.009	142.706				113.336	116.045					5.27599	4.83218
				97.171	98.4445				74.7331	69.0638					65.1296	59.4897
				44.8678	41.3295				62.188	57.0688					3.49079	3.93062
				122.402	125.219				90.4248	87.7216					89.5137	86.3324
				87.4514	82.4745				75.6299	70.3253					141.722	144.949
				31.6039	29.0201				165.613	166.265					43.0004	39.2462
				42.2796	37.8397				130.172	132.996					80.4488	75.7095
				86.2695	81.7774				85.6241	81.1096					52.3079	46.4211
				34.404	32.0314				173.821	174.443					131.558	135.312
				36.679	33.9308				101.409	102.745					78.7592	72.8159
				89.6129	87.2018				152.2	153.99					45.6169	40.846
				118.506	121.345				144.3	146.993					157.635	159.069
				54.0219	49.1409				103.128	106.176					119.773	124.751
				35.403	32.0888				167.326	168.123					117.377	122.462
				14.6789	14.4997				96.5592	97.8607					31.661	29.3208
				153.943	155.334				89.8093	86.5526					148.315	149.867
				79.5008	73.5001				91.3261	89.3774					114.726	120.227
				103.463	106.24				141.833	144.26					130.399	133.978
				121.681	124.888				6.97948	7.74449					171.646	172.489
				91.4806	90.5247				24.5563	23.3759					177.26	176.837
				13.8515	12.9309				140.607	143.172					96.3124	95.6331
				150.201	151.364				66.0876	61.1232					78.6035	73.32
				146.147	148.751				39.4592	35.4149					110.393	115.63
									60.8957	56.1768					6.10056	6.03111
									153.141	154.15					96.4289	95.8888
									117.22	120.708					99.1789	100.365
									60.8951	55.5994					81.742	75.8399
									6.29912	6.68583					167.603	168.059
									21.2614	20.0009					99.3728	101.104
									47.1681	43.1712					129.437	134.166
									176.352	177.001					135.191	138.097
									119.35	123.352					60.6082	54.9944
									8.00303	7.57021					167.959	168.258
									5.6206	5.75566					14.0677	14.0356
									7.16165	7.36282					69.8003	63.4404
									97.3711	97.9577					173.634	173.308
									150.246	151.855					27.6836	25.5418
									163.339	165.097					159.732	160.391
									69.0045	63.6257					76.3008	70.7195
									38.806	36.1466					99.4096	101.416
									11.8673	11.8102					148.288	150.164
									34.5627	32.3011					166.329	166.432
									122.165	126.201					20.8259	20.4022
									83.8185	77.7287					79.8715	74.5832
									17.8931	16.3029					75.6178	69.6918
									12.8656	12.4077					88.452	84.5742
									78.6235	72.3569					98.6258	99.9713
									9.25721	9.26577					112.303	116.769
									156.123	157.274					134.641	137.538
									163.654	164.203					92.9614	90.998
									82.0254	76.1764					89.3237	85.6148
									162.927	163.914					148.785	150.897
									154.293	155.158					131.553	135.916
									117.099	120.455					158.677	160.608
									48.323	44.4248					87.988	83.5267
									122.523	126.524					81.262	75.2866
									128.546	132.222					173.759	174.063
									147.607	149.01					27.6872	25.1922
									50.2656	45.5066					164.977	166.518
									59.7943	54.8934					124.127	128.603
									172.7	173.72					37.2281	32.9165
									130.552	133.837					3.54101	4.04132
									85.1015	80.659					170.918	171.313
									135.361	138.916					126.695	131.51
									46.0199	42.2815					85.3589	80.1418
									70.6128	64.8503					73.9218	68.2065
									38.3183	34.8787					132.89	136.991
									110.032	113.57					113.01	117.347
									153.987	155.056					95.0487	1.15537
									162.368	163.523					101.146	103.46
									107.881	110.179					135.672	138.592
									124.343	127.069					103.454	106.686
									134.843	138.434					74.4481	68.6176
									173.62	173.524					80.7473	75.2452
									19.0794	17.646					106.302	110.295
									159.577	161.38					171.934	172.943
									124.753	127.886					121.654	126.913
									81.796	76.7564					61.3395	55.2101
									10.6099	9.76452					74.477	68.1025
									99.9629	102.462					69.6083	64.4025
									90.3905	87.2426					72.9524	67.3745
									148.734	149.96					90.2898	87.5764
									76.9529	70.7298					99.1938	100.644
									39.5845	35.847					150.184	151.416
									82.0821	75.983					97.2419	97.3401
									88.8847	85.2773					89.6651	85.4648
									32.92	29.8744					164.765	164.909
									70.529	64.7696					118.743	123.635
									94.4464	95.3331					98.5013	99.8434
									56.2973	51.8302					94.3897	93.8934
									46.2565	41.9206					143.218	146.57
									108.858	112.366					117.127	122.6
									169.85	169.979					129.328	134.035
									148.364	149.616					10.1274	9.44328
									178.316	177.405					118.251	123.253
									85.7952	80.053					114.879	120.223
									97.9866	99.3251					142.922	145.088
									17.6381	16.3644					146.054	148.94
									91.2079	88.6482					91.0156	88.6051
									17.5383	16.7563					76.4788	71.2893
									53.311	48.811					15.3714	14.1713
									158.186	159.189					76.6924	71.2559
									84.0085	78.5019					119.088	124.256
									156.44	158.508					51.7801	46.3777
									104.724	107.904					77.0197	71.0221
									29.2413	26.1736					91.8727	88.9175
									97.6381	99.5065					103.824	107.062
									70.5593	64.959					140.298	142.464
									105.946	108.48					13.414	12.5075
									29.6593	27.5402					141.71	143.849
									58.7308	53.6511					61.8628	56.6071
									33.0059	30.0151					55.7708	50.4969
									108.628	111.86					126.927	131.242
									57.646	53.1316					91.2723	87.9973
									41.993	37.903					14.4402	14.3768
									153.36	155.256					14.5864	14.1581
									118.266	121.389					74.0602	67.7715
									45.432	41.2333					139.646	142.3
									78.9083	72.4186					93.6441	91.2403
									88.877	85.4572					55.6032	50.4657
									113.004	115.697					146.239	148.56
									47.8536	43.6405					98.7212	100.887
									72.9941	67.2448					93.439	91.7046
									122.364	126.079					93.9449	91.6108
									167.837	168.719					83.1254	78.8209
									53.0364	47.8867					80.1814	73.9354
									142.36	145.029					130.305	133.701
									101.545	104.152					78.2097	72.03
									171.797	171.813					0.828588	0.678559
									11.5702	10.4571					32.3245	29.2087
									2.65627	2.62951					11.3718	11.0802
									168.027	168.444					135.378	139.001
									88.3218	84.0026					86.4191	81.6282
									129.806	132.33					40.1611	35.732
									12.4755	12.3819					92.0047	90.041
									140.226	143.368					152.215	153.813
									153.728	155.898					131.833	135.88
									165.126	165.369					174.413	175.205
									26.73	24.1888					95.4396	95.593
									51.4105	46.3974					119.81	124.69
									66.0343	60.6877					170.795	170.945
									37.1938	34.3254					85.8456	80.9443
									112.227	115.712					139.406	142.375
									71.5632	65.1568					156.415	157.517
									87.6271	82.7313					118.861	123.011
									121.5	124.419					89.5744	85.5111
									1.74921	3.02608					113.995	118.682
									72.6932	67.4021					45.5405	41.0019
									54.827	49.4925					113.898	119.319
									32.3681	29.5421					61.3521	56.0554
									84.3113	79.2548					177.398	177.287
									173.091	172.727					84.3735	79.2295
									153.965	155.676					120.476	125.964
									88.8713	84.7749					3.05128	3.13922
									40.8736	37.734					102.378	106.085
									18.2005	16.6403					161.159	162.474
									155.11	157.45					142.239	145.185
									104.033	106.797					8.65814	8.1534
									111.558	114.138					168.601	168.654
									153.869	155.232					163.981	164.623
									157.912	159.761					167.397	167.933
									84.2417	78.2724					83.3122	77.9893
									4.83652	5.75449					118.301	123.078
									57.084	52.1986					176.579	175.885
									152.133	154.44					46.9072	42.4202
									157.354	158.777					87.7686	84.0919
									163.969	165.263					53.3715	48.2853
									168.97	169.08					30.3255	28.6077
									22.8743	20.7924					90.2009	86.5639
									92.2542	90.5347					92.6326	90.9615
									43.3261	39.7427					104.296	107.5
									66.9358	61.1321					176.99	176.523
									23.3877	21.5367					135.079	138.573
									136.313	138.486					147.018	149.447
									137.718	141.003					162.659	163.579
									6.00258	6.35543					39.6535	36.3526
									90.145	87.9848					170.446	170.306
									102.92	104.751					65.8169	59.8323
									158.806	161					97.1594	98.3927
									29.8351	27.2806					85.3746	80.514
									170.039	171.24					76.7941	70.6893
									49.4492	44.9481					101.117	102.971
									98.9574	101.396					158.093	158.82
									119.221	123.382					103.934	108.132
									19.9027	19.1466					135.7	138.873
									111.262	114.081					57.281	51.0994
									175.059	174.722					135.855	139.012
									93.2967	92.6782					94.7238	94.3909
									55.6724	50.4576					17.6302	17.7264
									151.96	154.34					106.002	110.251
									32.6424	30.2996					87.4971	82.7982
									107.029	109.656					81.9817	77.016
									122.884	126.145					153.803	155.387
									141.746	143.924					29.669	27.3154
									167.849	167.961					81.5204	76.0644
									59.0744	54.4177					174.835	175.176
									161.095	161.692					41.3618	36.455
									4.77248	5.24809					78.0233	73.0157
									115.756	118.978					8.12871	8.51423
									55.0523	50.7561					98.7892	100.062
									32.5074	29.6985					87.4152	83.2747
									91.952	90.6727					176.648	176.366
									31.4058	28.1383					72.898	66.5498
									44.9071	41.1408					17.5095	16.6888
									125.701	128.746					178.375	177.589
									31.3982	29.0609					162.594	163.422
									128.506	131.446					47.4556	42.6247
									80.1637	74.7588					91.8392	88.5803
									105.091	108.415					31.8246	29.2668
									99.5219	101.364					45.0626	41.1827
									11.6121	11.5517					27.2038	25.8416
									11.4147	10.8318					94.5377	93.2768
									118.257	122.021					160.602	161.032
									142.541	145.259					13.2542	12.3931
									158.824	160.375					125.64	130.061
									161.73	162.959					93.6153	92.2505
									81.8636	75.7091					163.168	164.502
									33.6471	30.8115					103.52	106.354
									81.8194	75.981					178.403	177.359
									149.87	151.63					32.4533	28.933
									96.8515	97.6889					178.792	1.22985
									158.088	159.544					137.837	140.592
									90.9	88.1138					87.3531	1.38735
									64.6862	59.2426					102.312	105.709
									41.9718	37.8199					151.004	153.569
									109.814	113.174					107.534	111.665
									83.9123	78.4179					111.6	116.445
									28.9707	26.7011					117.355	122.28
									53.3626	48.698					130.799	135.204
									118.812	121.911					15.0266	15.0097
									97.2777	98.1937					45.3792	41.0176
									124.112	127.835					165.494	166.648
									9.44798	9.30752					139.93	143.45
									61.1871	56.4495					96.4166	97.0863
									99.5708	102.063					62.8279	57.8518
									89.2423	86.5386					76.7544	70.4875
									170.766	171.164					165.974	167.448
									36.0717	32.7167					13.8765	13.7003
									88.6819	84.6315					119.983	124.92
									38.8313	35.5283					68.5846	63.1007
									119.191	122.102					73.9777	68.2317
									21.8368	20.2876					79.8429	74.936
									171.379	171.177					57.1876	51.6516
									136.909	140.415					178.417	0.07654
									73.4736	67.1971					77.0993	71.4583
									93.1578	92.2607					86.9581	82.1997
									89.3157	85.3479					133.048	136.684
									115.221	118.97					150.234	151.397
									19.5617	19.068					106.612	110.956
									138.449	140.618					125.206	129.855
									99.8614	101.445					159.994	161.209
									69.4804	64.2427					43.1561	38.9359
									114.946	118.974					167.02	168.098
									152.015	153.398					82.3753	77.8623
									31.5562	29.5864					143.236	145.24
									8.18716	7.57438					94.4182	93.5886
									27.8353	25.1106					99.6865	102.082
									31.9451	28.7479					92.3388	90.5738
									121.237	124.253					1.59425	2.37473
									158.133	159.619					137.361	139.975
									86.9309	82.5309					25.1881	24.2679
									5.1949	4.73154					21.3246	19.6124
									29.1127	26.4113					92.9692	90.4335
									58.2401	53.3261					74.7854	69.1238
									86.9373	82.54					33.096	29.5076
									116.604	119.691					90.2991	87.4922
									118.03	122.014					67.0223	61.5113
									41.155	37.1203					86.6574	81.7317
									98.0394	99.2612					172.741	173.679
									86.3785	81.6053					95.9773	95.8802
									124.829	127.736					79.9133	74.822
									114.14	116.95					166.029	166.218
									76.8397	71.0346					117.389	122.538
									53.7026	49.65					164.127	164.407
									174.794	175.062					52.8399	48.2657
									116.478	120.171					132.275	135.605
									108.004	111.115					78.1073	72.689
									117.912	120.997					106.34	110.692
									160.97	162.183					126.378	130.002
									174.221	174.162					104.408	107.898
									71.6684	66.1234					38.3297	34.2308
									170.903	171.866					1.18411	1.87006
									14.6392	14.1119					146.935	148.572
									94.4986	94.768					137.481	140.851
									79.212	74.0715					105.469	108.607
									69.8318	63.6828					171.948	172.764
									170.013	170.127					137.346	140.122
									114.87	117.677					92.268	89.7937
									81.1142	74.7345					141.27	144.098
									139.586	141.597					148.987	151.078
									53.9604	48.7321					103.467	106.222
									7.66811	8.45674					105.243	109.385
									71.1346	66.0896					157.546	158.891
									155.573	156.615					57.7157	52.2492
									59.8254	54.4417					44.0295	39.1373
									175.632	176.293					156.885	158.597
									124.926	127.638					14.277	13.2979
									122.669	125.516					117.668	123.229
									9.18298	9.07144					114.73	120.329
									100.347	102.562					37.1007	33.963
									27.9123	26.4291					127.929	132.765
									96.5118	97.0947					0.549112	0.742565
									5.71743	5.58638					79.4608	74.1287
									152.416	153.779					88.2582	84.2413
									103.484	106.04					109.632	114.122
									95.9649	96.8617					105.219	109.196
									97.648	99.711					129.986	134.663
									91.3945	89.1498					109.475	113.723
									135.614	138.831					47.1983	41.7524
									64.3783	58.2448					133.183	136.325
									126.12	129.569					90.5892	87.5519
									147.486	148.961					57.3491	51.6768
									87.8387	83.1729					151.908	153.691
									70.71	65.6489					72.8814	66.2764
									147.17	149.566					17.7062	17.5702
									96.474	97.9753					39.8859	36.2319
									154.781	156.749					29.833	27.5823
									159.236	160.64					135.205	139.166
									18.912	17.4972					82.16	77.6732
									102.803	104.872					93.9438	92.2499
									91.9467	91.0158					95.2475	94.0535
									159.587	161.326					160.239	160.602
									144.009	146.919					57.7923	51.6169
									60.2038	54.8901					130.684	135.005
									69.9808	64.1785					110.604	115.603
									25.1488	23.3579					159.873	161.386
									108.182	110.924					49.4983	43.9907
									81.4092	74.9882					49.6805	44.6374
									172.533	172.863					93.8058	92.7575
									70.0551	64.8588					103.893	107.151
									34.2264	32.0012					174.474	175.069
									63.3804	58.5794					174.566	174.64
									128.091	130.793					172.815	173.073
									136.526	139.708					50.6971	46.3373
									164.335	166.114					156.937	157.908
									3.63304	4.73128					62.5987	56.6385
									155.09	156.662					107.524	111.525
									41.1721	37.1357					31.4031	29.3911
									167.939	168.267					70.9084	65.5802
									137.005	139.768					98.5864	100.263
									71.8349	65.3548					146.557	149.068
									105.47	108.042					107.713	111.425
									36.153	33.3019					76.2251	70.6729
									173.155	172.881					73.9203	67.3397
									81.8646	75.9345					80.6247	75.3309
									13.5347	12.2328					6.9795	7.76768
									174.806	174.848					3.51296	3.66277
									104.505	107.591					74.1636	68.8388
									83.4511	77.2282					95.7307	95.1179
									107.885	111.657					141.948	143.965
									80.3779	74.4047					158.744	159.259
									82.6458	77.7065					57.349	52.574
									116.924	121.013					126.213	130.075
									25.447	24.168					151.879	153.792
									55.7175	51.4601					122.518	126.823
									173.55	173.557					77.5496	71.3252
									80.4563	74.6148					99.906	102.372
									74.1483	68.0452					10.5166	10.5756
									20.3112	18.4199					90.831	87.9385
									58.2068	53.68					90.2551	87.4352
									40.2452	37.4614					143.396	146.601
									115.426	118.894					157.577	158.246
									167.924	168.093					120.715	124.844
									130.15	133.424					25.1467	23.9766
									167.563	168.853					131.232	134.889
									86.409	81.4545					171.157	171.242
									140.978	143.126					47.9081	42.8719
									167.096	167.528					84.5976	80.2778
									18.6647	16.8608					156.062	157.732
									90.3204	87.8205					158.632	160.502
									13.4684	13.3917					52.9789	48.3001
									66.4567	60.5141					77.3968	71.5799
									140.566	142.942					127.244	131.338
									124.949	127.853					96.8915	96.9975
									4.97455	4.91755					29.5901	27.0884
									165.424	166.348					23.7165	22.7996
									113.307	117.008					167.518	167.852
									19.0233	18.4615					82.7484	76.8949
									109.548	113.305					5.10001	5.62745
									128.618	131.328					161.444	161.777
									177.904	177.263					145.695	148.171
									41.2811	37.2011					92.2473	89.2176
									19.2499	18.086					140.967	144.373
									126.617	130.563					3.16073	3.36859
									128.281	131.68					176.556	176.568
									159.493	161.365					87.9936	83.3414
									90.6827	88.4498					17.1756	16.8369
									80.1522	73.9136					97.701	98.1389
									67.8951	62.6267					1.11668	1.87227
									16.0024	15.7738					92.4444	90.5747
									150.884	152.552					141.851	144.102
									121.989	126.155					103.952	108.187
									117.114	120.727					78.1031	72.941
									45.4041	42.009					122.986	127.45
									37.5786	33.771					93.3941	91.0226
									22.5701	20.362					116.52	121.486
									160.745	162.356					150.791	152.446
									172.808	172.984					112.236	116.219
									148.145	149.668					147.615	149.595
									128.539	131.894					99.988	101.947
									135.381	138.838					99.4063	101.283
									89.9134	87.5386					120.2	124.325
									129.639	132.524					134.147	137.576
									93.5603	92.6801					69.4234	64.2506
									23.4352	21.0982					85.7043	80.8313
									60.4294	55.0362					118.745	123.989
									173.788	173.996					55.3386	49.6372
									123.188	127.31					46.0369	41.2225
									172.33	172.904					149.934	151.704
									20.4058	19.305					90.5517	86.9577
									51.5058	46.3566					111.743	116.277
									127.195	131.151					171.209	171.578
									37.3409	34.5206					165.615	166.408
									40.1082	37.2431					94.1486	92.3675
									117.103	121.196					115.391	120.068
									131.026	134.38					170.289	170.548
									135.238	138.417					55.4253	50.7451
									123.081	126.179					148.693	150.366
									94.871	96.1673					170.897	170.877
									37.0249	33.5661					42.0822	38.2093
									158.382	159.794					28.4605	26.4863
									37.6562	34.6413					155.141	156.899
									46.2173	41.7566					44.4646	40.2631
									82.1254	76.8324					165.815	166.434
									148.68	151.031					98.8019	100.178
									90.7225	88.1386					42.9378	38.4856
									128.539	132.503					75.6925	70.1214
									63.808	57.7031					79.9991	74.5009
									58.9347	53.5193					64.866	58.9151
									49.0522	44.8713					152.902	155.122
									145.901	147.98					120.142	125.487
									27.2714	25.697					60.837	54.4109
									155.948	157.97					82.0414	77.1498
									91.5734	90.0526					45.32	41.3171
									110.156	113.509					86.7392	82.8906
									47.1199	43.6718					39.9343	36.2095
									127.28	130.272					90.796	88.3723
									111.365	115.216					148.142	149.489
									77.8558	72.1048					131.957	135.959
									132.608	135.577					129.361	133.168
									76.6881	70.9491					5.59139	5.03453
									125.536	129.291					2.53158	3.14043
									23.712	22.3375					12.793	12.0987
									62.6395	57.3021					92.6365	89.8459
									133.486	136.207					79.0341	73.3078
									139.118	141.617					170.525	170.154
									61.1379	55.0895					120.404	124.518
									145.928	147.396					102.565	105.467
									121.698	125.225					26.83	25.6543
									164.551	165.319					101.193	103.204
									6.20402	6.37612					111.675	115.82
									0.249271	0.578002					86.8417	82.056
									118.189	122.497					96.5543	97.2161
									87.1767	83.0079					171.354	171.293
									117.37	121.181					146.477	148.772
									22.4492	21.5364					131.063	134.449
									83.686	77.8268					7.79993	7.91172
									103.129	105.503					71.4315	65.1174
									142.226	145.099					142.131	144.929
									129.716	133.623					64.9851	58.6453
									15.8718	15.369					101.902	105.13
									84.6707	79.3787					70.0262	64.2112
									44.9737	40.6245					68.529	62.8216
									174.367	174.004					131.619	135.815
									16.6259	16.0405					135.509	139.696
									144.021	145.84					64.8191	58.325
									103.167	106.156					59.544	54.2079
									18.8522	17.1236					154.176	156.153
									142.024	144.85					114.406	118.844
									32.1629	28.8462					53.9968	48.652
									156.8	158.534					31.2554	29.0419
									12.3183	12.2103					67.0063	61.1113
									112.871	115.749					85.2293	80.6842
									73.2975	67.1224					130.775	135.183
									116.475	119.238					20.8149	19.9761
									66.8987	61.8978					89.2387	85.3491
									50.9056	45.806					176.145	175.484
									76.4888	70.8489					18.5195	17.3013
									11.2974	10.215					102.17	105.425
									1.92374	2.47909					165.836	166.999
									101.031	103.074					166.892	167.915
									31.4612	28.5403					130.388	134.93
									155.783	156.946					107.059	111.233
									5.65426	5.59365					56.901	51.3152
									4.63806	4.32566					80.7901	75.3257
									33.2544	29.8202					5.56043	5.58202
									108.132	110.389					67.3537	62.1537
									50.2051	45.3548					120.595	125.565
									139.914	142.314					82.5408	77.449
									175.314	175.4					161.819	163.086
									177.315	176.835					61.8189	55.9563
									102.656	104.254					126.368	130.825
									99.2326	101.564					78.3288	72.4465
									111.013	114.841					164.376	164.801
									65.4344	60.2116					69.8085	64.0254
									86.5045	82.0662					137.222	139.722
									131.026	133.771					136.776	139.645
									151.617	153.565					109.886	115.043
									21.792	20.2798					55.2092	50.2833
									33.5168	31.1439					88.96	85.2613
									139.739	142.602					81.1603	75.4587
									46.8399	42.5822					77.1565	70.6533
									152.389	154.331					172.95	173.516
									153.655	155.603					159.358	160.433
									134.694	137.718					99.6649	101.602
									22.4473	20.8939					78.3309	72.4167
									95.9712	97.1585					90.07	86.2674
									89.658	87.3765					78.6122	73.4576
									71.0649	65.1893					43.8011	39.7346
									5.76193	6.68392					157.387	159.224
									3.43187	3.65194					133.474	137.163
									172.397	172.292					84.4058	79.9106
									51.0098	46.6707					151.093	152.272
									138.174	141.647					175.067	174.62
									61.8693	56.5126					8.92674	8.44053
									131.442	135.028					59.5171	53.8299
									149.872	152.049					99.365	100.804
									148.517	150.88					87.8454	83.8012
									140.735	143.641					90.6371	87.9039
									126.317	129.086					25.6028	24.49
									11.8825	12.016					79.6851	74.8572
									165.068	166.853					143.236	146.233
									148.338	149.591					78.1179	72.2518
									32.5352	29.8835					99.7011	101.111
									20.7114	19.1279					89.0557	85.1227
									149.184	151.694					77.681	72.7145
									137.609	139.972					3.69268	4.59872
									6.02123	5.85944					3.73124	4.21796
									30.4828	28.7563					16.5105	15.7864
									87.9808	84.6037					16.2833	15.1633
									129.354	132.991					90.5995	87.6617
									15.7612	15.559					48.2698	42.5892
									69.0561	63.1625					120.875	125.091
									89.1457	85.4162					103.892	107.758
									85.7921	80.0489					94.7567	94.0938
									168.692	168.667					103.802	107.931
									153.821	155.282					23.127	22.4605
									13.6695	12.2885					26.2784	24.8681
									141.404	144.285					55.9624	49.9741
									2.41856	2.2541					131.997	135.13
									35.2284	32.4459					139.713	142.328
									76.9634	70.676					106.38	110.324
									107.338	109.901					98.8725	101.054
									45.5628	41.4804					57.6283	51.9419
									71.9534	65.4051					105.775	110.295
									82.3009	76.0031					74.138	67.755
									95.8947	96.2559					124.251	128.59
									166.807	167.136					157.806	159.196
									155.733	156.962					139.768	142.089
									17.3092	16.2961					94.3104	92.4783
									89.0309	85.2911					89.625	86.0873
									110.119	113.278					33.206	30.4976
									157.855	158.68					103.971	106.768
									3.40086	3.27137					96.0644	96.4733
									146.709	149.525					105.807	109.725
									121.656	124.83					141.941	144.984
									135.051	137.281					141.212	144.046
									11.3682	10.9187					41.0622	36.5778
									52.8948	47.5968					95.3063	95.1454
									96.5008	97.7856					103.775	107.321
									68.9036	63.4649					120.681	125.037
									66.7635	61.6725					113.258	118.789
									81.302	76.1223					83.028	77.7423
									178.611	12.9143					115.479	119.899
									27.8873	26.0222					154.348	155.193
									158.13	159.232					122.503	126.649
									144.652	146.609					95.121	93.6488
									89.0543	85.0089					35.5401	32.9091
									146.906	148.169					81.5603	76.8154
									58.6211	53.9022					89.9563	86.6667
									114.476	118.678					101.025	103.131
									151.966	154.441					57.1817	52.1587
									43.0043	39.9655					159.221	160.275
									21.3102	19.9161					96.5072	96.6582
									30.9989	27.9672					88.7286	85.2974
									162.364	163.135					109.609	114.481
									81.6753	76.0151					23.2092	21.9534
									45.5028	41.8745					58.4236	52.985
									47.8621	44.0648					7.7913	8.12779
									75.2565	69.9917					80.1038	74.6177
									148.794	150.849					143.803	146.803
									135.384	138.617					75.8718	70.531
									168.153	168.623					12.0592	11.9378
									74.5148	68.1779					161.102	161.397
									75.7225	69.2625					84.6045	79.8378
									131.593	134.818					74.4129	68.6136
									73.4917	67.5031					172.375	171.999
									31.0785	27.7819					81.4311	76.7946
									46.834	42.8652					75.4675	69.697
									139.25	141.514					5.48457	5.89474
									129.197	133.226					79.8174	74.6834
									66.5823	60.3137					48.1904	42.806
									145.985	148.859					171.833	172.435
									14.4359	13.7709					109.095	113.201
									120.01	123.023					115.249	119.828
									79.2802	73.4357					21.5722	19.6639
									154.882	155.789					12.1522	12.1194
									93.961	94.5476					33.7461	31.3374
									14.0026	12.6165					136.824	140.232
									83.6451	77.5539					120.631	125.919
									159.451	161.549					83.235	77.992
									126.406	129.846					61.6478	56.1453
									140.339	143.215					98.3424	99.1161
									161.28	162.955					75.161	68.5162
									17.8059	16.0971					132.03	136.057
									53.9658	48.7691					139.95	143.148
									27.799	26.1356					83.4309	78.5499
									80.8186	75.7335					90.0891	86.5482
									32.5255	29.1698					66.6503	60.3497
									115.967	119.516					129.952	133.991
									153.563	155.259					4.08859	3.8136
									168.604	168.714					119.527	124.708
									17.9609	16.4272					66.8621	60.3305
									6.38346	7.21017					25.5748	23.2485
									105.801	108.83					166.255	167.517
									136.693	139.96					103.668	107.088
									128.257	131.753					41.3782	37.3987
									142.806	145.917					82.4698	76.9485
									96.023	96.2336					129.095	133.567
									149.521	152.073					67.407	60.7635
									169.356	169.24					108.124	112.03
									146.214	148.621					132.298	135.593
									76.2206	69.5594					137.943	140.655
									0.359343	1.57502					105.088	108.554
									157.09	157.979					17.8337	17.8766
									43.8318	40.7439					124.972	128.966
									15.294	15.079					82.2994	76.2987
									74.6234	68.8927					35.6708	31.6729
									75.4263	68.9722					22.5965	21.5938
									5.03352	6.02823					141.414	144.194
									19.3883	18.6256					90.4324	87.8903
									142.498	145.348					137.457	141.183
									78.962	72.3766					96.0966	95.2448
									155.209	156.456					154.443	155.218
									40.1425	36.9212					158.483	159.499
									163.11	165.045					55.5744	50.2461
									5.70484	6.40827					79.9937	74.5269
									144.092	146.386					75.1665	68.9064
									177.569	176.965					119.367	123.498
									54.9937	50.0616					173.059	172.719
									156.315	158.099					115.247	120.242
									91.2405	89.6052					87.1926	82.4245
									59.5021	54.1093					96.5146	96.5743
									52.2327	47.1508					107.025	111.16
									18.3792	17.6966					125.423	129.766
									164.394	165.303					98.7328	99.9436
									53.7179	49.023					91.0937	87.6224
									167.902	168.939					122.041	127.051
									91.4197	89.5805					86.9865	82.7475
									123.212	126.629					150.022	152.167
									106.272	108.557					170.839	170.696
									145.444	147.048					100.05	102.037
									121.153	125.002					150.04	152.376
									85.5436	80.1393					120.76	125.945
									129.077	132.15					120.431	124.64
									106.012	108.33					175.174	175.103
									52.3448	47.4458					71.1392	65.0769
									26.726	24.4736					107.716	111.974
									65.6254	59.6567					90.0224	86.7831
									117.084	120.632					101.591	103.974
									9.26271	8.85407					1.16701	0.98911
									3.32538	3.10692					33.8744	31.1249
									63.1342	57.9618					93.421	91.3869
									114.331	117.661					68.0416	61.3503
									97.2897	97.9522					103.298	106.614
									124.326	127.308					74.1862	68.5735
									51.3544	46.3459					156.313	156.973
									162.77	164.441					152.608	154.241
									170.801	170.94					134.55	137.457
									7.84892	7.72098					84.8441	79.7848
									120.687	123.959					92.8811	91.127
									50.0637	44.9685					173.739	173.66
									4.01561	4.72483					102.011	104.796
									6.45431	6.63281					66.0469	59.5097
									48.6048	44.3316					39.3318	35.8848
									82.5802	76.222					45.8772	41.0793
									1.75304	2.48476					119.844	123.858
									81.5188	75.3957					91.5547	88.6832
									7.67591	7.31003					156.007	156.687
									123.08	127.332					108.217	112.362
									174.496	174.473					93.1682	90.3998
									114.138	116.915					173.865	174.288
									155.219	156.241					129.175	133.96
									162.942	163.415					169.87	170.39
									83.0677	77.9343					68.313	62.6417
									92.0672	90.91					92.0769	88.9944
									111.604	115.117					57.1272	50.8572
									128.821	131.938					178.758	177.724
									168.181	169.161					130.996	135.03
									19.4888	18.0098					67.8084	61.5391
									175.008	175.734					74.2857	68.1627
									54.3576	49.512					105.513	109.429
									48.494	44.5181					119.64	125.17
									71.7184	66.5883					162.395	162.98
									90.1065	87.3387					99.8216	102.473
									154.927	156.825					44.1136	39.8212
									20.5397	19.1676					89.7404	86.7133
									113.463	116.114					20.3366	18.9868
									122.796	125.994					71.1875	64.6452
									151.468	152.912					31.7708	29.67
									129.088	131.904					91.9604	89.1746
									99.2617	101.407					124.04	128.459
									4.43325	5.16627					86.4813	82.1541
									19.1324	18.27					11.6376	11.4856
									127.185	131.045					135.518	139.191
									96.4034	97.2754					50.0558	44.4993
									149.524	151.082					54.1781	48.8237
									167.632	168.179					133.797	137.71
									53.148	49.0143					4.73603	4.22733
									54.6079	49.0679					14.7936	14.0594
									106.685	109.178					22.8547	21.0118
									87.05	83.0519					62.8696	56.5138
									87.2894	83.0734					84.9694	80.8069
									60.5737	54.7222					166.01	167.289
									90.7887	88.6772					174.894	175.55
									107.481	111.116					135.773	138.618
									151.444	153.947					28.9313	25.9868
									163.35	164.113					43.4804	39.3205
									124.585	128.171					104.368	108.263
									128.793	132.425					129.044	133.425
									120.011	124.243					177.198	176.748
									94.6538	94.4795					21.7756	20.0298
									155.056	157.11					61.1841	54.9018
									74.1749	68.4237					99.0922	101.292
									109.782	113.653					13.055	12.6913
									130.376	133.894					75.5192	70.3912
									1.48224	2.84843					98.0524	99.0149
									76.3853	70.5867					83.9822	79.546
									20.0229	18.5804					119.701	124.267
									35.9245	33.579					150.706	152.593
									55.347	50.4486					178.072	0.139328
									154.328	155.576					141.392	143.694
									135.676	138.888					161.05	162.214
									81.554	76.3954					139.632	143.185
									151.673	152.85					78.8808	73.3008
									45.2395	40.5454					89.0041	84.931
									75.4093	69.1799					78.7255	72.4268
									42.8614	39.8688					3.29324	4.42054
									101.658	103.963					4.22179	4.32248
									2.84753	3.79607					100.189	102.911
									3.64049	3.93686					106.156	110.599
									160.61	161.172					113.356	118.473
									111.114	114.18					175.128	175.188
									1.81892	2.48033					53.1682	47.3246
									8.65022	8.85284					52.7803	47.3124
									133.25	136.081					2.29021	2.24524
									170.496	170.31					86.7197	83.1228
									144.262	146.702					48.7375	44.5181
									153.118	154.993					82.7007	77.3827
									6.95244	6.91911					135.542	139.532
									94.6114	95.7324					95.046	94.1958
									108.832	111.152					68.2278	62.1415
									109.345	112.637					136.176	138.787
									87.0687	82.6617					174.269	174.529
									108.1	111.7					133.33	136.265
									136.362	139.973					102.704	106.194
									98.6373	100.306					98.9021	100.523
									116.882	120.233					149.021	151.044
									111.288	113.981					127.709	132.436
									125.767	129.099					54.5579	48.8314
									5.46251	5.19682					70.4111	64.4374
									71.1534	64.8258					108.283	113.207
									140.604	142.849					94.4089	92.8681
									82.2176	77.0954					86.8597	82.8474
									95.7742	96.8002					96.442	96.5513
									62.6365	57.0108					147.84	149.7
									88.4563	84.372					51.0622	45.2637
									98.3978	100.081					83.8822	78.8459
									7.56909	7.88752					87.7232	83.9723
									87.3935	83.7044					87.8156	84.4058
									74.9473	69.8177					25.2229	23.2718
									89.4198	86.8381					146.542	148.414
									33.4874	30.8293					78.675	72.949
									8.77609	8.22803					35.5321	31.5885
									38.2272	35.2783					6.59088	6.75521
									29.2447	27.6187					172.735	173.48
									67.0472	60.9502					132.577	135.908
									19.625	19.0602					121.828	126.308
									58.112	52.5671					145.242	147.446
									121.01	123.865					82.6822	77.4888
									153.908	155.109					136.007	139.694
									45.2925	41.2025					71.3523	66.0624
									12.2406	12.0132					173.51	173.547
									9.55629	9.53216					94.9552	94.8443
									102.986	105.243					144.145	146.563
									169.362	169.502					5.94575	6.55674
									30.2138	27.5547					172.694	173.155
									153.299	154.526					96.7645	97.4316
									50.2905	46.4908					149.731	151.617
									95.7162	96.4662					104.052	107.8
									31.824	29.3448					72.2104	65.8149
									22.2866	20.7191					39.0128	35.9008
									69.5689	64.0392					110.048	114.773
									11.7307	11.9774					11.1392	11.1535
									25.8034	24.4851					140.251	142.551
									153.339	154.532					8.91893	8.6254
									148.425	150.89					174.848	174.674
									7.24552	6.95718					106.296	109.871
									75.2798	70.1427					125.873	129.602
									175.19	175.32					117.313	121.535
									33.5685	30.9657					97.9879	98.2726
									45.1221	41.2399					73.8349	67.8932
									77.5811	72.0244					166.344	167.119
									163.462	164.057					166.547	167.115
									117.465	120.958					81.9002	77.2735
									91.9365	90.2926					89.9714	86.2694
									74.4922	68.3162					172.929	172.536
									140.13	142.191					106.108	109.612
									73.5532	67.1462					69.126	63.9235
									27.5247	25.8588					78.9915	72.6524
									44.917	41.4062					92.5634	90.4696
									88.9115	84.808					115.196	119.678
									167.716	168					166.093	166.917
									6.43719	6.64949					24.4124	23.4522
									19.8544	18.6871					34.0042	31.5547
									91.4322	89.2827					90.9621	88.4362
									106.684	109.017					125.343	130.333
									36.4785	33.0151					115.571	120.409
									98.0922	99.1333					101.097	104.129
									78.5053	72.3989					73.6869	68.5749
									69.5826	63.2191					103.058	106.335
									152.959	154.008					46.2324	40.8852
									97.0593	98.3042					68.5398	61.967
									92.4525	91.8734					176.463	176.195
									116.362	119.539					97.1566	98.4844
									129.207	132.594					105.041	109.552
									120.282	124.611					177.051	177.188
									14.6107	13.9263					17.4667	16.9387
									136.86	139.28					131.135	134.514
									74.9458	68.5344					78.1563	72.2931
									101.507	103.115					154.404	156.399
									85.4677	81.098					92.2924	89.1897
									160.389	162.084					85.5771	81.3448
									102.761	105.785					9.84426	9.59462
									16.555	15.8171					51.3055	46.3219
									116.357	120.27					91.7554	89.612
									168.959	170.064					84.2202	79.1353
									33.7582	30.6222					110.285	114.455
									174.05	174.2					70.6522	64.6484
									127.715	131.138					9.0935	9.88038
									112.458	115.251					77.5275	72.5195
									79.4751	73.2175					101.352	104.769
									101.463	103.288					4.8571	4.50135
									29.7129	27.0433					26.9816	25.1093
									136.073	138.551					58.2438	52.7823
									114.1	117.613					168.563	169.389
									126.694	129.579					155.933	157.259
									65.9513	60.8969					67.0532	61.5092
									0.286895	1.09278					153.001	155.246
									95.1283	95.7912					98.754	100.072
									136.073	139.609					34.9849	32.5393
									11.6939	11.0155					60.6798	55.7674
									140.348	143.096					104.457	107.735
									71.0809	64.6919					76.3631	71.297
									161.037	161.862					95.9217	96.3648
									57.4182	53.1144					152.226	154.048
									95.4872	95.5477					6.04575	6.42759
									66.5495	61.468					1.51908	2.62617
									110.986	115.005					114.546	120.077
									171.284	171.411					116.919	122.107
									7.85395	8.01389					110.192	114.386
									25.2121	23.5103					95.2346	94.3842
									128.924	131.62					53.9863	48.3536
									106.52	108.706					8.12806	8.89818
									62.6107	57.0826					170.178	170.927
									172.42	172.056					96.142	96.6978
									91.7997	90.6872					128.28	132.219
									142.054	144.109					56.6938	50.4774
									165.629	166.664					118.704	123.276
									162.287	164.216					13.4031	12.786
									157.705	159.626					166.452	166.675
									30.8473	27.7358					82.1211	77.4353
									132.618	136.228					96.1445	96.766
									87.4718	82.9207					107.662	111.43
									102.379	105.023					52.7935	47.3569
									25.6659	23.4975					86.779	82.1387
									28.2004	25.6608					71.7269	66.123
									146.772	149.231					153.185	154.039
									121.72	124.991					12.5255	12.7505
									130.78	133.86					164.864	165.129
									149.044	150.601					17.296	16.0481
									67.5049	61.9647					94.827	93.1545
									164.861	166.086					59.3537	53.9953
									29.7103	27.746					119.616	123.608
									79.3004	73.9369					141.525	143.523
									168.35	169.444					88.4706	84.0842
									11.9229	12.0518					130.25	134.677
									35.236	31.9079					93.3897	90.7909
									53.2509	48.8521					43.9729	38.8624
									37.6858	34.3793					161.275	162.839
									49.5144	44.9119					92.849	90.3391
									5.11082	5.90561					5.93211	5.96693
									136.132	138.414					86.0306	81.2078
									25.5591	23.3383					7.89931	7.91057
									64.8866	60.0742					140.72	142.968
									55.7407	51.225					132.144	136.32
									93.4368	93.3184					77.5261	71.14
									133.632	136.054					67.0894	61.7046
									135.754	138.896					101.469	104.704
									137.506	139.653					48.1391	42.8238
									22.68	20.6839					145.055	146.959
									23.4036	22.0636					116.495	121.206
									29.8974	28.1694					160.131	161.079
									9.60139	9.38004					158.587	160.589
									159.867	161.912					94.4805	93.4691
									65.9906	60.8383					7.16231	7.81441
									95.2348	96.4515					87.154	83.4666
									28.8144	26.9781					76.2256	70.3209
									101.665	103.171					65.3905	59.3247
									21.9232	20.2041					48.1489	43.1531
									57.6629	53.0189					85.1093	80.4055
									63.1761	57.0721					94.12	92.4798
									138.387	141.715					142.254	145.262
									92.7729	92.1334					115.247	120.819
									86.3049	82.0498					95.3805	95.0454
									166.646	166.956					71.9885	65.9089
									156.266	157.508					150.698	152.587
									11.044	9.98997					118.696	124.102
									93.7256	93.9953					103.75	107.065
									94.2639	94.1676					102.374	105.664
									132.204	134.686					6.53647	6.60709
									110.793	113.806					110.072	113.966
									83.2545	77.5747					84.8554	80.6322
									167.707	168.632					64.7254	59.3564
									94.8171	95.9628					103.736	106.726
									21.0733	19.6095					151.037	152.702
									34.1627	31.9444					121.563	126.252
									98.7137	100.302					165.094	165.697
									156.671	158.795					42.0292	37.1372
									85.7488	81.0491					161.757	163.349
									126.612	130.077					107.827	112.168
									109.688	112.719					93.1585	91.3455
									30.0773	26.9841					13.9472	13.4767
									110.599	113.375					106.797	111.69
									113.717	117.245					158.323	159.063
									111.478	114.887					103.074	106.644
									150.628	151.638					155.403	156.473
									12.1369	10.9919					137.586	140.368
									92.0675	90.7183					42.4564	37.9949
									36.8275	33.1338					44.8363	40.2751
									133.702	136.312					89.1731	85.3639
									97.1135	98.725					52.158	47.595
									33.6461	30.3299					46.0321	40.9298
									166.689	167.573					169.303	169.681
									92.3975	91.4255					31.15	27.9272
									174.224	174.485					169.023	170.13
									134.621	137.009					167.154	167.42
									86.4629	81.0798					77.5066	72.4653
									172.772	173.496					84.6143	80.4268
									100.476	103.163					77.7799	72.7236
									32.8245	30.1737					42.3413	38.3418
									26.0087	24.4436					164.721	165.636
									110.633	113.058					88.5045	84.0937
									173.974	174.163					4.46688	4.32738
									169.111	168.984					157.911	159.837
									154.968	156.224					60.5682	55.4691
									34.0376	31.4803					75.5088	69.5153
									103.218	106.151					114.501	118.557
									67.524	61.5344					45.521	41.5933
									149.37	151.675					56.8173	50.6909
									106.792	109.937					91.0825	88.6005
									18.616	17.9712					158.725	160.331
									27.3649	24.5626					3.86505	4.27828
									68.7962	63.1375					138.846	142.069
									36.559	32.7023					121.185	125.512
									28.2866	25.3212					78.1828	72.1613
									48.2429	43.2295					115.775	120.325
									91.2575	89.1236					101.678	103.771
									154.577	156.168					89.5271	86.6056
									99.1819	100.575					80.9062	75.4896
									108.469	111.27					16.8191	16.0982
									15.5444	14.3405					4.63452	5.22158
									112.081	115.238					30.9028	28.2308
									128.11	131.228					109.392	113.566
									153.673	155.011					72.8438	67.648
									92.6389	92.4822					51.9295	46.0039
									146.526	148.428					31.2632	28.5036
									96.9479	98.3238					78.3817	72.5035
									95.505	96.5332					106.61	111.338
									178.89	53.8099					79.0128	73.2205
									163.489	165.043					106.507	111.279
									158.872	160.164					32.2212	29.6983
									98.4478	100.109					86.6474	81.7193
									113.921	117.714					91.3054	87.7871
									149.705	152.149					107.43	112.248
									138.057	140.642					23.1388	21.4451
									170.799	171.002					178.077	0.431638
									94.1834	94.625					112.328	116.379
									35.9208	33.4155					37.9281	34.1475
									143.164	145.122					156.005	157.198
									48.4184	43.9998					106.84	111.742
									85.1801	80.2787					134.033	137.826
									15.4477	14.8954					58.6327	53.6319
									83.3429	77.3896					21.2525	19.7108
									174.574	174.287					88.5136	84.1048
									42.6383	38.6427					52.9568	48.3755
									130.599	133.432					113.972	119.01
									13.4774	12.2139					178.885	1.06047
									32.3892	29.5609					130.386	134.96
									31.1409	28.0941					60.6142	54.9359
									15.4227	14.6808					95.8217	95.5257
									62.9972	57.8322					58.9347	52.6685
									108.758	111.264					137.336	139.825
									57.3823	51.6714					121.401	125.971
									54.0519	49.0081					113.649	118.102
									94.8375	94.8702					95.3595	94.4654
									3.74651	4.76986					87.8709	84.1849
									93.343	93.1047					78.7778	72.5478
									170.437	170.481					93.8753	92.2962
									127.21	130.493					151.737	153.214
									84.0407	78.8932					90.4957	87.0762
									31.4585	28.7621					91.0335	87.508
									58.8453	54.1735					50.3441	45.1158
									61.4623	55.4255					24.0447	22.3402
									86.9141	82.7317					59.2414	54.1451
									45.1531	41.3963					168.748	168.693
									66.551	61.5656					123.524	127.372
									23.0335	20.7736					106.843	111.233
									110.92	114.422					96.2118	96.4286
									85.1848	79.4515					159.432	160.629
									118.623	122.04					99.8387	101.921
									102.422	103.951					93.3958	91.0573
									74.2536	67.9876					18.3082	18.2996
									155.029	155.93					153.424	155.448
									14.3656	13.452					4.04575	3.58136
									121.049	124.032					40.6845	35.9928
									83.7614	78.5254					2.15515	2.72988
									108.557	112.135					99.0659	100.996
									46.8736	42.4207					35.4639	31.98
									81.226	75.0789					67.8477	61.7056
									134.488	137.013					100.823	104.067
									50.9537	46.6512					84.3304	79.4002
									148.231	150.614					6.43056	6.89055
									1.59213	2.14678					108.389	112.816
									142.338	144.817					68.8526	63.3327
									55.2775	49.9685					18.4753	18.4479
									96.9802	97.7237					15.1923	14.969
									41.1212	37.7952					157.979	159.163
									121.387	124.563					129.325	132.879
									127.221	130.407					68.6525	62.9112
									131.005	133.623					107.711	111.295
									93.035	93.0846					96.0818	95.7649
									67.53	61.1556					131.69	135.014
									27.3796	25.1205					123.933	128.264
									83.552	78.6613					106.043	110.365
									172.436	172.871					110.657	115.948
									14.9559	14.5217					89.5129	86.0431
									155.443	157.355					161.635	163.428
									13.8993	12.7811					142.23	145.433
									118.003	121.122					46.8985	41.7714
									115.978	119.4					72.2881	65.9904
									176.455	176.292					92.7821	91.0349
									112.191	115.161					88.2868	83.8596
									135.353	137.851					27.9814	26.5302
									135.043	138.748					87.4753	83.2202
									54.535	50.1549					7.44844	7.928
									154.821	155.601					83.2651	78.9577
									159.56	160.947					5.49992	6.48611
									152.407	154.604					74.4998	68.7027
									12.4458	11.6184					157.986	159.17
									29.4026	26.8945					173.838	173.366
									88.321	85.0269					161.321	161.856
									48.4767	43.4446					55.0654	50.4671
									57.5385	51.8791					59.7731	54.1368
									81.8151	75.6558					61.5768	55.3725
									117.115	121.017					51.9981	46.4204
									1.50174	1.424					112.837	117.455
									60.7993	55.3816					35.9851	32.7377
									83.4395	77.7273					103.995	108.177
									143.822	145.307					89.9968	86.1737
									74.2482	68.2706					84.7855	79.9999
									133.894	137.485					115.592	121.199
									135.667	137.95					25.1413	23.2349
									175.15	175.925					65.8644	60.0384
									167.285	168.215					94.0022	93.0843
									148.448	149.95					90.0425	86.0397
									22.3441	21.0265					89.6701	86.5287
									107.963	110.236					33.6881	30.1349
									16.7391	16.0772					10.0712	10.1919
									157.767	159.975					170.4	170.425
									51.9598	47.0291					99.7402	102.322
									94.7292	95.9978					55.3974	49.2445
									54.0736	49.4446					136.947	140.407
									62.2354	56.1841					148.168	150.217
									72.3067	66.4835					124.194	128.825
									116.006	118.82					148.231	150.273
									91.9753	90.49					85.6269	81.6636
									102.295	103.933					125.502	130.287
									35.6842	32.3073					2.20726	3.03419
									92.8921	92.5904					31.6538	28.3533
									39.262	35.9761					119.861	124.098
									133.388	136.883					16.588	16.0169
									133.19	136.314					81.2619	76.1518
									16.9951	15.8564					21.5915	19.6804
									148.915	151.571					29.0811	26.2095
									29.8206	27.46					111.459	116.296
									134.741	138.05					129.542	133.781
									80.1522	73.6893					80.371	74.4042
									31.9781	29.1939					150.207	152.623
									92.4399	91.371					100.226	101.714
									39.2762	36.117					105.932	110.358
									72.4998	66.3497					119.433	124.811
									33.0454	29.8902					90.6372	86.9426
									126.237	129.234					98.4588	100.13
									134.495	137.436					13.291	13.4203
									15.8561	15.6756					80.7181	75.757
									93.2862	92.6933					153.198	155.366
									5.28924	6.09837					8.72325	8.21531
									33.3947	31.1312					82.762	76.9111
									50.3741	45.2217					54.8902	49.8199
									110.722	114.115					61.1269	54.7831
									166.89	167.788					157.918	159.843
									94.1334	93.8455					89.6401	85.4333
									90.0447	87.3242					160.397	161.74
									132.13	134.68					45.7328	40.3089
									176.264	176.57					79.4374	73.5901
									53.7309	49.8041					147.236	149.578
									116.042	119.081					102.431	104.681
									1.66977	2.9862					0.896941	1.8629
									121.237	124.284					135.553	139.767
									139.032	141.089					80.1163	73.8306
									87.4049	83.4965					113.044	117.381
									87.4609	83.5459					86.7882	82.4705
									139.316	141.702					80.3002	74.9657
									116.28	119.519					88.6575	85.018
									100.492	103.053					94.2254	93.105
									36.4824	33.6595					115.894	121.117
									134.736	137.629					77.5082	72.3068
									106.905	110.351					99.6328	100.785
									19.6231	17.7766					158.762	159.693
									66.1907	60.0358					119.6	123.785
									95.1885	95.2338					173.557	173.974
									22.4489	20.703					174.141	174.956
									52.3359	48.1426					7.43628	7.37157
									77.2992	71.0401					56.9194	51.2366
									73.9312	68.475					97.7407	98.8749
									65.1476	59.8101					106.696	111.569
									42.637	39.4107					137.958	140.508
									84.2018	78.3198					97.5178	98.584
									159.816	161.799					103.152	105.944
									172.781	172.479					168.496	168.75
									84.5025	78.6889					102.148	104.562
									133.163	136.993					63.8254	58.3936
									172.62	172.59					163.771	164.907
									102.029	104.971					52.044	47.4887
									65.1408	59.7395					59.7723	53.7516
									130.84	133.468					84.0805	79.1867
									163.016	163.548					175.51	175.059
									96.3666	98.2211					121.262	125.84
									146.759	148.738					85.0487	80.9704
									158.613	160.078					156.426	157.047
									64.7711	58.9709					91.137	87.8742
									44.364	40.1677					52.6605	47.3923
									142.63	145.564					70.4855	64.3201
									22.4173	20.707					157.597	158.361
									126.345	129.114					171.627	172.6
									169.939	171.245					40.7472	37.4253
									110.58	113.098					45.1595	41.3015
									123.284	126.444					72.9161	66.9528
									2.77891	2.77257					46.28	41.0881
									79.3078	73.8163					170.628	170.504
									53.3216	48.9168					83.9832	78.7781
									63.6715	57.8621					143.726	145.901
									70.5635	64.4823					25.5343	23.8873
									163.478	164.553					45.1715	39.9022
									100.74	103.535					96.3082	96.4272
									133.921	137.766					14.8569	14.1174
									91.7753	90.7072					134.761	138.063
									112.529	115.422					161.332	162.154
									162.614	163.687					52.7045	47.6258
									129.839	133.322					132.501	136.833
									109.916	113.38					39.831	35.2553
									25.1639	22.9868					71.0241	64.4476
									39.6507	36.3226					165.557	166.482
									70.149	65.0131					69.0206	63.2103
									172.948	172.726					57.8034	52.4607
									35.3339	31.6747					33.5927	31.1761
									136.164	138.668					103.66	107.559
									9.53704	9.57912					85.1181	81.1215
									90.3491	88.0328					92.8351	90.4134
									113.388	117.093					111.819	116.388
									91.6207	89.9462					60.9256	56.0335
									58.2588	53.5036					114.75	119.707
									10.991	11.2888					128.992	132.384
									23.1315	21.4694					126.754	130.506
									79.8107	73.433					134.81	137.787
									112.929	116.227					115.982	120.629
									88.5597	85.3995					6.89027	7.10548
									164.715	165.887					135.469	138.154
									88.0616	84.6618					166.31	166.575
									119.808	123.333					2.07884	2.56358
									34.5068	31.6744					24.3935	23.2119
									3.3482	3.7044					80.8223	75.6827
									4.99621	5.70618					129.457	134.184
									79.7696	74.224					39.5637	35.827
									116.067	120.005					75.5559	69.8842
									97.7006	99.7437					80.5349	75.3897
									125.859	129.444					49.901	44.5501
									125.414	128.627					143.948	146.324
									95.2015	95.3801					85.9746	81.3621
									66.9834	61.3699					36.2893	32.1598
									34.1141	30.8756					136.253	139.977
									87.613	83.2234					89.7371	86.8694
									159.537	161.407					101.407	104.716
									127.662	130.478					131.374	134.633
									119.966	124.101					177.628	19.2273
									136.778	140.231					158.828	160.715
									155.089	157.238					118.348	123.028
									166.482	167.895					90.3897	87.0014
									40.8194	36.4998					93.6213	91.9718
									146.756	149.28					85.1622	80.8563
									121.069	124.629					29.338	27.0676
									73.9498	67.7239					57.2726	51.9567
									156.822	158.683					111.775	116.118
									8.21205	7.88501					102.258	105.35
									94.0452	93.7132					99.1751	101.225
									84.9436	80.17					3.87625	3.61574
									2.32999	2.36619					27.2595	25.2478
									54.39	49.0609					57.2694	51.8575
									115.676	119.248					98.8893	101.112
									21.1921	19.0741					111.549	116.296
									58.5655	52.7612					67.9373	62.0495
									91.2517	89.5938					103.103	106.682
									86.9855	82.5441					68.8261	62.4734
									57.9424	52.4429					71.2834	65.3835
									147.749	149.718					76.2611	70.0693
									37.7699	34.0697					88.5827	85.5674
									90.9634	88.2948					0.646694	1.60123
									19.4326	18.024					69.5771	63.2178
									151.866	153.481					96.5643	97.4249
									50.5534	45.9633					78.6126	72.4005
									38.4265	34.3663					42.9362	39.2212
									110.915	113.68					102.155	105.79
									87.7255	83.902					93.2624	91.8979
									166.159	167.824					46.3103	40.8589
									117.444	121.321					129.731	133.631
									37.684	33.9291					151.88	153.472
									17.8093	17.1256					53.3686	47.4173
									122.263	125.37					85.126	80.0419
									28.7311	26.5192					53.8024	48.9167
									98.3034	100.127					31.0862	28.7064
									108.237	110.537					71.2225	64.6167
									49.8236	44.6515					123.958	129.056
									97.8539	98.5219					31.302	28.1519
									139.564	142.762					174.817	174.166
									6.11727	6.4905					8.76495	8.95994
									36.9994	33.7036					61.2163	55.0286
									61.0895	56.0376					135.588	139.799
									124.388	128.33					27.7433	25.7844
									108.567	111.377					83.2088	78.3449
									159.058	160.022					126.502	130.243
									128.082	131.489					100.185	102.809
									150.962	152.85					145.788	147.613
									128.255	131.014					20.5307	19.7954
									87.2292	82.346					20.64	19.9217
									57.5285	52.4787					44.6474	40.7149
									91.5118	89.9406					102.999	105.489
									13.224	13.1426					131.396	134.781
									87.4834	83.4183					82.2627	77.4413
									27.6424	26.1882					134.754	138.377
									54.3574	49.8643					102.424	105.473
									155.493	157.435					105.149	108.437
									89.4719	86.7024					88.5445	85.2962
									138.643	142.014					87.0531	83.3423
									25.6044	24.0836					110.861	115.144
									60.5386	55.2984					88.6239	84.5281
									95.8572	96.1741					94.6907	94.1751
									150.755	151.885					143.492	145.725
									100.894	102.657					80.7913	76.0001
									84.473	78.5564					75.089	69.5318
									139.874	141.893					95.0342	94.0477
									8.34217	8.61004					70.1623	63.5464
									156.859	158.367					87.3539	83.2636
									106.727	109.768					172.822	173.144
									170.072	170.821					95.4778	94.4713
									30.5766	27.8786					162.647	164.369
									86.1284	80.8817					96.1063	96.5105
									28.2828	26.7278					115.639	120.285
									66.5337	60.5556					134.316	138.048
									22.5011	21.3262					16.8195	16.5793
									31.5863	28.5557					72.7361	67.6019
									6.17062	6.89092					72.6992	67.1476
									140.469	142.565					73.1949	67.4624
									103.096	106.011					82.2718	76.9392
									131.327	135.241					65.9449	59.4432
									65.4934	59.4988					164.552	164.709
									35.982	32.9252					31.49	29.2403
									164.915	165.174					4.4097	5.29933
									10.505	10.216					90.7275	87.8318
									147.896	149.597					110.983	115.755
									90.4531	87.9654					120.218	125.175
									47.5908	42.6939					86.2502	81.6741
									74.0852	67.6634					98.9217	100.36
									159.236	161.249					165.791	165.995
									49.8009	44.9511					143.635	146.717
									99.4175	101.56					112.362	117.248
									156.5	158.374					110.249	115.505
									92.0103	90.4243					41.9904	37.3915
									39.2507	35.1649					146.351	147.987
									96.5512	97.2096					168.886	168.755
									56.9427	51.6845					157.368	158.213
									127.769	130.516					20.0417	19.7249
									109.291	113.123					108.383	112.136
									95.6159	95.8184					114.369	118.968
									82.9782	77.991					91.8109	88.4751
									76.1639	70.433					37.8844	34.8476
									89.2721	86.1398					37.3352	34.3525
									80.0431	74.6659					58.4025	52.8688
									77.0558	70.7032					18.6489	18.3132
									91.5785	89.6452					5.39814	5.87699
									6.97656	7.67779					106.965	110.961
									17.337	17.0579					17.4168	17.5348
									161.957	163.236					92.0863	90.066
									49.7223	46.0004					94.1674	92.6553
									105.044	107.914					91.7076	88.1331
									64.37	59.5188					99.046	99.9401
									145.142	147.827					142.962	145.091
									172.481	172.4					115.096	119.802
									105.574	108.896					82.3253	77.547
									67.0315	60.9031					41.8956	38.2693
									89.8407	87.5056					66.8964	61.5816
									31.2204	28.3253					108.073	111.843
									144.584	146.163					28.9121	27.3806
									120.141	123.475					4.9767	4.58187
									91.3269	89.3147					173.264	173.867
									138.801	141.198					18.6962	17.2974
									44.7613	40.0151					173.126	173.965
									33.0576	30.0933					31.0488	27.7455
									136.562	140.159					7.10563	6.63854
									104.043	106.135					99.6487	102.059
									46.7598	42.6691					68.9448	63.3597
									21.1581	19.7489					107.005	110.752
									146.894	149.151					130.274	133.801
									171.818	172.985					121.712	126.999
									49.1847	44.8651					96.5505	97.4664
									147.409	149.403					166.41	167.308
									50.8503	45.9154					83.7291	79.2025
									45.5422	41.4938					146.275	148.528
									9.69959	9.21111					149.115	151
									157.507	159.629					175.682	175.505
									150.473	152.742					64.4066	58.7608
									178.387	177.789					171.764	172.084
									84.3421	78.5875					90.072	86.398
									138.657	141.097					43.015	39.1951
									79.0043	72.932					90.753	88.1865
									80.3088	74.0763					109.256	114.504
									72.3998	66.894					111.371	115.978
									35.9048	33.5935					167.558	168.658
									10.7901	10.0849					73.2039	66.8307
									93.3302	92.5075					173.201	172.528
									57.9839	52.7055					155.352	156.104
									66.7608	60.7726					100.717	103.406
									62.8703	58.1609					93.9647	93.2141
									94.2421	94.4878					97.3333	97.9038
									158.133	159.972					120.878	124.838
									121.5	125.316					111.891	116.914
									113.368	116.945					87.2692	82.8391
									66.9146	61.4964					108.591	112.887
									46.4924	42.8411					146.58	149.057
									93.7036	94.4098					98.6813	100.73
									7.15814	6.71875					81.7857	77.0442
									85.2718	80.6847					41.5172	37.0397
									127.662	130.959					130.983	135.178
									49.0605	44.9431					87.7559	83.4035
									120.831	124.937					64.6091	58.0266
									38.1291	35.3832					162.624	163.13
									146.879	148.272					114.942	120.255
									121.362	125.434					6.21421	7.16489
									104.757	107.717					115.963	121.347
									114.358	118.171					94.6185	93.1242
									125.584	129.465					105.309	109.435
									87.9292	83.2122					142.192	144.342
									105.843	108.333					65.9347	59.3692
									60.0159	54.6509					164.782	165.502
									126.434	130.065					106.461	110.839
									176.406	176.44					36.0332	33.419
									98.7914	99.7545					59.1913	54.354
									42.237	37.8976					107.591	112.116
									168.386	169.861					116.19	121.093
									45.4016	41.7504					40.9545	36.484
									132.403	135.77					140.412	143.687
									11.5789	10.4968					93.7124	92.5389
									97.4895	99.3547					25.5593	24.5494
									113.759	117.866					69.6261	62.882
									167.022	168.486					17.309	16.6046
									63.9532	57.7448					41.7478	37.819
									71.4776	65.9715					103.978	107.29
									18.6939	17.6238					73.501	67.0706
									86.5028	82.0318					129.375	133.725
									110.329	112.766					8.17849	8.14516
									49.3065	45.7142					64.6406	58.7619
									38.3371	34.6712					65.4265	59.0709
									92.6528	91.4805					86.1629	81.341
									126.423	129.959					102.456	105.42
									130.4	134.141					157.562	158.36
									45.1085	41.8685					141.642	144.3
									178.449	91.8643					127.561	130.987
									110.225	112.782					177.197	176.875
									117.64	121.008					136.318	139.235
									152.589	153.752					73.121	66.6818
									140.671	143.935					124.505	129.561
									173.785	174.73					131.555	135.277
									124.131	128.078					101.76	104.972
									15.8968	15.3273					170.782	171.638
									108.113	110.497					88.9771	84.6735
									147.271	148.987					82.3783	77.0967
									61.7852	57.2348					113.631	119.044
									15.2206	13.6677					115.172	120.263
									132.446	135.618					51.9294	46.8051
									134.229	137.669					116.771	122.216
									115.625	118.458					95.4466	94.8036
									110.839	113.983					94.1386	92.6393
									140.5	143.394					106.572	110.844
									109.763	112.864					47.6761	43.5602
									74.9456	68.7265					73.9649	68.5391
									82.0304	76.5665					46.0509	41.1069
									146.402	149.05					41.184	37.5815
									174.655	175.481					13.6464	13.2972
									87.491	83.109					119.346	124.439
									45.2347	41.9191					143.728	146.416
									127.662	131.568					97.5941	98.8981
									171.26	172.126					13.3639	13.0385
									41.4052	37.6647					153.395	154.428
									84.0609	79.0458					162.615	163.602
									129.896	132.767					110.451	114.924
									93.7027	94.4724					5.05655	5.58646
									141.485	144.711					33.547	30.8492
									98.5811	100.046					117.1	121.389
									85.2277	80.4998					38.32	35.2161
									1.46683	2.41787					146.107	148.57
									172.881	173.178					77.9291	72.5304
									153.952	154.926					87.2119	83.5699
									107.863	111.056					19.2696	18.1545
									90.0706	86.986					135.99	139.678
									31.0066	27.878					83.7798	79.0085
									174.776	175.365					77.3242	70.9584
									30.6993	27.6677					110.119	115.395
									94.8029	96.0387					26.4579	24.0583
									82.9947	77.0807					178.159	177.804
									90.3263	87.671					147.401	150.206
									156.289	157.209					157.991	158.789
									127.963	131.087					55.9631	50.808
									66.6558	61.3132					74.3407	67.8986
									6.16073	6.91408					123.784	127.774
									36.9946	33.5711					143.197	146.551
									116.318	119.333					94.597	92.7356
									93.2851	93.5246					26.868	25.398
									47.4205	43.9796					98.1147	99.4653
									62.4114	57.6317					113.363	117.744
									171.297	171.487					89.5907	86.525
									68.5527	63.0642					118.119	122.324
									81.1285	75.0384					29.243	26.763
									161.518	162.473					79.8355	73.646
									144.361	147.145					76.0171	70.9057
									73.1002	66.6106					138.092	141.429
									29.9901	27.7716					171.791	172.589
									17.351	15.9167					166.345	166.992
									161.041	163.116					59.8803	54.1424
									66.4385	60.4006					60.7923	55.6502
									41.8675	38.0469					122.379	126.213
									90.1741	87.236					117.839	122.979
									87.1058	82.6184					175.4	175.695
									44.7501	40.5818					88.0609	84.3849
									118.461	121.458					90.3498	86.3405
									89.4602	85.657					96.3998	96.1615
									62.1886	57.1975					131.33	134.529
									97.9847	99.8996					103.004	105.752
									42.6005	38.6407					96.6623	97.6494
									84.8288	80.2496					52.203	47.5409
									21.9083	20.1588					128.64	133.058
									52.4773	47.6312					153.389	154.679
									38.628	35.0907					103.88	106.621
									86.7392	82.5832					79.0276	73.0764
									79.6276	73.9823					95.2094	94.2458
									4.25714	4.33424					100.467	102.443
									62.4477	57.2494					93.1997	91.5723
									172.601	173.694					166.395	166.429
									71.3542	65.8205					69.5371	63.3703
									23.3395	22.231					170.842	170.86
									30.7889	28.1643					60.8	55.3371
									43.4396	39.8451					171.386	171.098
									78.6734	72.6952					153.721	154.797
									61.9378	57.1218					65.2506	59.9909
									42.065	37.7112					131.054	134.152
									3.26877	4.08117					45.5472	40.8797
									60.8844	56.2303					22.584	21.9357
									117.918	121.676					85.6868	81.194
									111.72	114.31					96.6521	97.0878
									100.982	103.369					34.5587	32.0851
									150.344	152.557					139.017	141.741
									29.2571	27.2772					10.0641	10.4416
									148.211	150.371					46.0647	0.402978
									54.754	50.4513					112.28	116.938
									63.5757	58.5082					126.598	130.78
									112.743	115.807					95.3968	94.0793
									83.6584	77.5056					75.4641	68.9885
									85.2283	80.3404					134.241	137.692
									69.6995	64.7414					146.549	148.869
									93.8873	93.6344					161.269	162.833
									76.9056	71.0035					31.289	28.7819
									93.4835	92.9118					23.7396	21.9538
									52.7015	48.4775					156.75	157.67
									89.1913	85.9088					115.386	120.286
									123.248	127.466					36.6337	33.186
									61.1108	56.2177					53.7817	49.1535
									174.24	173.89					11.2226	11.7114
									142.526	145.694					93.1044	90.2652
									171.039	171.509					123.784	127.998
									141.107	143.34					85.6416	80.7207
									126.353	130.147					130.387	135.025
									31.7014	28.4342					165.505	165.536
									30.8995	28.8078					60.9277	56.0035
									95.3265	95.6806					25.4172	23.8205
									146.075	147.371					101.394	103.384
									97.3383	99.0383					112.255	116.528
									64.3296	58.1664					16.5584	16.7592
									75.9496	69.8059					140.02	143.307
									101.456	103.023					6.27931	7.03466
									101.924	104.176					79.5939	73.5064
									64.177	59.3995					70.6353	64.5031
									56.0968	51.6467					83.2643	78.0594
									93.4824	92.878					87.3603	83.2394
									153.867	155.678					17.9947	17.2513
									73.9337	68.3492					16.3368	15.3721
									61.8807	56.0426					162.651	164.084
									57.746	52.6788					86.5284	81.8601
									7.85495	8.3032					64.2329	58.6897
									71.1298	64.9633					84.4101	79.0827
									16.4749	16.1304					72.6178	66.5516
									5.54606	5.43223					105.492	108.987
									64.6516	58.8251					168.177	168.939
									148.548	150.908					89.5353	85.9429
									87.4169	82.9691					47.4831	43.034
									128.516	132.064					48.0204	42.6206
									73.5765	67.97					45.9939	41.3763
									53.5309	48.179					14.5081	14.9196
									109.637	113.433					116.872	121.74
									21.7674	19.8734					133.327	137.512
									69.8555	64.5708					97.064	97.6617
									39.7801	35.8611					128.316	132.284
									177.958	0.144802					64.4937	59.1972
									88.2376	84.5138					178.553	177.563
									169.152	170.464					88.7921	85.0548
									97.0855	98.0808					177.047	177.601
									29.7065	27.7106					178.343	0.424117
									116.207	118.931					66.8163	61.6642
									93.8198	93.5954					16.749	16.8358
									135.105	137.812					32.5128	29.8485
									152.252	154.713					102.428	106.087
									169.058	169.865					101.065	103.348
									121.723	125.249					93.4255	91.0418
									11.2383	10.2906					68.479	62.0355
									91.3087	89.1532					40.9293	37.2312
									85.1039	80.5018					164.924	166.276
									52.4045	47.8209					96.0982	95.2794
									83.3722	77.7124					104.975	107.996
									48.9751	44.2877					109.702	113.686
									70.5978	65.2524					90.4909	87.1019
									119.604	122.711					108.212	111.812
									78.3763	73.1354					71.1052	64.69
									138.222	140.281					94.4642	93.9545
									115.068	119.228					5.79027	5.28735
									170.319	170.502					40.8116	36.0712
									142.351	144.412					167.888	168.289
									54.0378	49.1875					148.506	150.615
									64.1467	59.4027					154.713	155.6
									172.269	172.913					137.207	140.446
									103.428	105.335					10.6045	11.1701
									129.204	132.015					146.461	148.533
									102.685	105.249					129.386	133.254
									96.61	97.1886					38.9782	34.4934
									92.7513	92.1609					101.001	103.067
									92.8108	91.7807					87.8743	84.4775
									144.268	146.739					92.2038	90.3699
									39.1062	35.4527					157.875	159.74
									91.5635	89.8745					162.047	163.266
									38.7193	35.9732					81.2637	76.6025
									60.2929	55.3255					59.4731	53.2432
									84.7735	79.9238					43.4987	38.8241
									170.275	171.423					74.5384	68.55
									116.913	119.977					132.327	136.292
									49.6153	45.6777					92.9981	90.5437
									123.862	126.597					16.6838	16.8088
									10.7432	10.588					131.093	135.373
									116.652	120.413					61.7468	55.599
									136.802	140.188					164.83	165.995
									41.3041	37.7985					40.9163	36.8033
									157.792	159.934					122.425	127.729
									54.3665	49.6163					103.684	107.044
									159.775	160.606					99.9544	101.321
									166.199	166.322					160.977	162.659
									95.5272	96.6274					125.295	128.975
									165.042	166.83					73.4512	67.6286
									8.53745	8.49588					39.6763	35.6672
									93.8286	93.1923					77.5927	71.5311
									102.552	104.229					147.487	149.033
									91.1429	89.0417					45.7853	40.4842
									22.8695	21.4611					118.197	123.329
									131.923	134.839					63.325	57.8484
									103.101	104.831					93.9907	92.8087
									112.209	115.436					83.9296	78.4876
									94.4482	95.0153					72.5602	66.4286
									25.5363	23.6705					83.4977	78.2788
									166.182	167.781					176.185	175.456
									114.928	118.891					25.1994	23.3481
									158.896	160.604					95.8885	96.3417
									27.839	25.1138					110.387	115.72
									151.419	152.961					34.0134	30.6651
									55.0012	50.7093					132.692	136.717
									110.421	113.698					132.309	136.404
									145.333	148.099					67.4483	61.2522
									166.738	168.226					79.4841	73.898
									91.1687	89.3775					37.6886	33.721
									16.9539	15.8517					169.797	170.324
									44.8243	40.9695					154.873	156.231
									168.469	169.136					63.7049	57.2522
									10.9222	10.6188					140.102	142.289
									125.546	129.012					137.653	141.357
[truncated: 419 more rows]
