# Supplementary material for: Entorhinal cortex directs learning-related changes in CA1 representations
Source: Nature. 2022 Nov 2;611(7936):554–62. doi: 10.1038/s41586-022-05378-6 (PMC9668747; doi:10.1038/s41586-022-05378-6)
Supplement: Supplementary file 17 — Source Data Extended Data Fig. 9 [file 41586_2022_5378_MOESM17_ESM.xlsx]

## Sheet: panel a
	1	0.969573	0.907104	0.838109	0.694496	0.6493	0.653874	0.579201	0.592941	0.684846	0.800693	0.829851	0.80558	0.729609	0.653681	0.676608	0.631311	0.560386	0.502496	0.540225	0.587066	0.596653	0.631965	0.625179	0.580597	0.541353	0.659687	0.835397	0.873283	0.844445	0.821929	0.796046	0.768769	0.733379	0.757658	0.758444	0.639295	0.65415	0.729837	0.780243	0.863141	0.903365	0.930946	0.960135	0.964432	0.912102	0.839469	0.79488	0.855555
	1	0.962382	0.956447	0.886733	0.762125	0.73746	0.782685	0.763207	0.738482	0.712492	0.760647	0.865594	0.887662	0.882181	0.909948	0.931211	0.957409	0.952126	0.942119	0.926088	0.874416	0.900234	0.892688	0.856818	0.789192	0.6776	0.651197	0.671732	0.642624	0.608912	0.612985	0.638282	0.668398	0.675112	0.697483	0.77378	0.783328	0.708341	0.686245	0.735043	0.743106	0.714005	0.731658	0.82637	0.921997	0.931601	0.875861	0.819501	0.890185
	1	0.989623	0.973431	0.9475	0.933561	0.930021	0.927106	0.919588	0.911614	0.911487	0.923744	0.974486	0.975271	0.942177	0.894764	0.832193	0.808832	0.736737	0.624593	0.495451	0.412634	0.410602	0.375425	0.344374	0.339492	0.272712	0.215891	0.196077	0.190297	0.216443	0.278544	0.3748	0.47132	0.536764	0.563528	0.585634	0.624033	0.704561	0.779939	0.82428	0.830819	0.796858	0.772247	0.759104	0.779929	0.815296	0.847365	0.893964	0.944745
	1	0.98011	0.909366	0.880981	0.853449	0.796684	0.709074	0.644116	0.637468	0.620702	0.606888	0.635964	0.590239	0.539709	0.558124	0.576145	0.641641	0.668302	0.638385	0.659767	0.709908	0.722579	0.675131	0.650076	0.722762	0.74918	0.652404	0.597928	0.622877	0.675192	0.767965	0.827456	0.851332	0.908372	0.966003	0.927429	0.849059	0.755609	0.665528	0.644347	0.641678	0.645628	0.619192	0.634966	0.728613	0.823668	0.889168	0.942706	0.971087
	1	0.959687	0.915504	0.886133	0.909733	0.938566	0.928833	0.888834	0.838963	0.82539	0.840864	0.84093	0.840735	0.813364	0.800451	0.811493	0.808197	0.806491	0.785199	0.761911	0.701421	0.702447	0.747818	0.732015	0.729285	0.708376	0.652963	0.624642	0.628969	0.669748	0.7328	0.761078	0.811825	0.85419	0.86971	0.83733	0.795798	0.771464	0.752038	0.773665	0.765261	0.8148	0.859451	0.844433	0.855963	0.899255	0.935024	0.944498	0.962617
	1	0.954332	0.891635	0.872282	0.858633	0.862045	0.823091	0.79772	0.823856	0.81243	0.807574	0.811134	0.783388	0.745461	0.705133	0.718797	0.75863	0.733619	0.680834	0.695978	0.72013	0.703702	0.749218	0.823866	0.905181	0.945328	0.895751	0.783208	0.74105	0.758143	0.705957	0.723392	0.835896	0.943636	0.975951	0.936222	0.824192	0.701876	0.65035	0.570262	0.526096	0.567264	0.576192	0.587335	0.699865	0.804175	0.86531	0.932407	0.952037
	1	0.995819	0.91827	0.879281	0.902208	0.847637	0.794603	0.805085	0.731993	0.647963	0.645967	0.649814	0.655976	0.644919	0.624825	0.589323	0.54117	0.547157	0.616762	0.665558	0.667007	0.675655	0.628191	0.482406	0.330887	0.22222	0.188187	0.222178	0.280819	0.374681	0.469516	0.581141	0.677665	0.671845	0.629613	0.610266	0.593241	0.572933	0.52352	0.48175	0.471781	0.503165	0.587583	0.636817	0.673081	0.747862	0.760826	0.756222	0.842718
	1	0.959604	0.914232	0.944829	0.994418	0.975637	0.89717	0.86041	0.822735	0.750899	0.706001	0.632962	0.555854	0.503907	0.488482	0.484555	0.434834	0.397622	0.366332	0.354778	0.383265	0.389752	0.390996	0.415931	0.445852	0.42606	0.39221	0.38861	0.382785	0.362597	0.339852	0.340441	0.374857	0.383997	0.412737	0.491331	0.510674	0.520014	0.617663	0.658808	0.635539	0.683289	0.699375	0.734262	0.843821	0.913206	0.908539	0.903675	0.959239
	1	0.913888	0.716427	0.692961	0.711286	0.702242	0.600941	0.405954	0.28297	0.246319	0.277909	0.330974	0.293943	0.212739	0.217949	0.258843	0.277953	0.297227	0.274498	0.202894	0.161416	0.184511	0.208803	0.218992	0.245484	0.29166	0.363005	0.527487	0.679793	0.727943	0.765944	0.802482	0.828867	0.791592	0.763394	0.725136	0.57509	0.460194	0.439191	0.450873	0.483713	0.537396	0.545038	0.51857	0.600048	0.758665	0.794198	0.801007	0.863493
	1	0.992143	0.943417	0.863109	0.82811	0.777488	0.663802	0.532212	0.449103	0.433436	0.443603	0.486706	0.578603	0.59834	0.623084	0.629854	0.570063	0.541052	0.487864	0.450462	0.447439	0.430531	0.430155	0.404659	0.362453	0.343561	0.39009	0.488722	0.571803	0.623544	0.689241	0.736586	0.73103	0.769322	0.809411	0.808944	0.811727	0.827474	0.782145	0.727851	0.678997	0.634666	0.627903	0.605452	0.594877	0.6831	0.813089	0.866491	0.926364
	0.969007	1	0.931703	0.898788	0.88585	0.815028	0.743236	0.829492	0.899844	0.881135	0.835871	0.742896	0.692741	0.704056	0.72442	0.728548	0.688552	0.621933	0.551777	0.504904	0.51318	0.502693	0.46799	0.49583	0.487982	0.432183	0.423628	0.429447	0.464087	0.493022	0.505327	0.491727	0.470787	0.537237	0.572882	0.514774	0.55006	0.602836	0.578026	0.602702	0.713261	0.8238	0.846017	0.850347	0.861815	0.846004	0.839828	0.879494	0.911902
	0.927804	1	0.995701	0.951117	0.894126	0.835734	0.798346	0.750487	0.705814	0.664814	0.651582	0.669158	0.688558	0.721226	0.728371	0.696128	0.6419	0.631775	0.609105	0.531722	0.447632	0.388284	0.329602	0.258965	0.195958	0.118805	0.0664734	0.0687463	0.104466	0.164613	0.234569	0.303676	0.381269	0.437635	0.470963	0.526586	0.54417	0.535048	0.574877	0.608598	0.607075	0.626024	0.661875	0.706302	0.735338	0.760969	0.799936	0.818948	0.821226
	0.989546	1	0.979488	0.950671	0.944802	0.908584	0.847826	0.842083	0.818421	0.782052	0.746428	0.701155	0.626538	0.52776	0.497817	0.516124	0.562628	0.587201	0.571015	0.562444	0.53706	0.511345	0.47152	0.431592	0.429392	0.397159	0.335882	0.251599	0.226679	0.297827	0.345139	0.342432	0.366475	0.414424	0.4415	0.502836	0.552495	0.579179	0.677114	0.784927	0.84491	0.894925	0.934503	0.972047	0.984892	0.965265	0.965071	0.929093	0.912079
	0.975081	1	0.944357	0.909833	0.904218	0.881179	0.842433	0.810686	0.769643	0.722769	0.702719	0.680268	0.676155	0.686232	0.672084	0.644571	0.64723	0.641649	0.623271	0.613076	0.564153	0.51575	0.485484	0.447659	0.405686	0.342847	0.28485	0.262746	0.260643	0.272534	0.298433	0.353803	0.407998	0.460083	0.528412	0.596795	0.668867	0.731117	0.751884	0.792005	0.854565	0.880011	0.905339	0.924438	0.919219	0.923574	0.944447	0.972553	0.958775
	0.932381	1	0.98676	0.920167	0.906301	0.921634	0.982981	0.987295	0.972542	0.943754	0.888444	0.883392	0.873441	0.84978	0.832457	0.836004	0.860541	0.881345	0.905801	0.860355	0.765618	0.726809	0.700352	0.678465	0.64508	0.606289	0.582962	0.560166	0.558491	0.560205	0.56298	0.602028	0.654517	0.688015	0.730835	0.735638	0.732735	0.766631	0.74161	0.728627	0.781257	0.812834	0.809273	0.786966	0.818914	0.856858	0.828893	0.782498	0.791504
	0.955474	1	0.971279	0.89603	0.814514	0.773344	0.737793	0.68059	0.67273	0.648163	0.588289	0.5323	0.473296	0.448445	0.397052	0.335276	0.346057	0.333433	0.337718	0.354858	0.350216	0.326682	0.276512	0.241549	0.260442	0.300185	0.302006	0.291604	0.31534	0.358345	0.379969	0.396892	0.37441	0.350029	0.388262	0.425649	0.436764	0.439197	0.437175	0.518097	0.614031	0.666618	0.732082	0.771139	0.800398	0.803613	0.821078	0.864566	0.858384
	0.969286	1	0.960615	0.894859	0.870768	0.829027	0.769604	0.698094	0.586573	0.438024	0.272375	0.182351	0.21782	0.278091	0.348841	0.399433	0.437424	0.504263	0.53656	0.551618	0.589	0.564555	0.497053	0.465957	0.340161	0.162674	0.116057	0.147169	0.19968	0.245735	0.29474	0.360428	0.395498	0.451252	0.518423	0.53621	0.534597	0.603153	0.709007	0.799355	0.897392	0.940916	0.946273	0.912864	0.831713	0.788803	0.821005	0.875217	0.950843
	0.979742	1	0.977534	0.970971	0.951716	0.925209	0.893162	0.820198	0.838766	0.873412	0.827674	0.832324	0.834879	0.825849	0.871931	0.872465	0.917662	0.937082	0.883932	0.906179	0.955	0.91986	0.855748	0.867141	0.855867	0.82242	0.820653	0.801366	0.713833	0.720964	0.746481	0.699131	0.653103	0.693038	0.695926	0.646558	0.661086	0.613336	0.626516	0.709208	0.732492	0.767621	0.766849	0.77812	0.846746	0.888118	0.85762	0.786883	0.808484
	0.945116	0.958757	1	0.94196	0.882263	0.837109	0.778512	0.762932	0.75289	0.736503	0.747181	0.725761	0.696349	0.658657	0.571812	0.52403	0.474429	0.457472	0.473622	0.498265	0.519039	0.49572	0.476331	0.450467	0.457699	0.513279	0.560848	0.611591	0.627903	0.568965	0.555147	0.603482	0.581016	0.552218	0.578243	0.62495	0.639338	0.666846	0.72726	0.718282	0.691225	0.715644	0.786957	0.840603	0.895284	0.924546	0.85957	0.807036	0.867018
	0.880627	0.960956	1	0.977052	0.982174	0.964027	0.936477	0.962585	0.973943	0.978163	0.998623	0.993558	0.96001	0.944443	0.921934	0.879879	0.870398	0.859116	0.801458	0.756725	0.74011	0.689295	0.67694	0.624233	0.448421	0.314254	0.263996	0.246238	0.262118	0.292679	0.32292	0.354406	0.411962	0.482676	0.501453	0.492625	0.49457	0.510033	0.557878	0.592523	0.592529	0.60248	0.638007	0.711622	0.775035	0.802893	0.81947	0.852408	0.888131
	0.943921	0.976978	1	0.971467	0.923209	0.813934	0.759441	0.752833	0.70417	0.687476	0.677496	0.625148	0.588143	0.565158	0.584114	0.645269	0.681732	0.687189	0.659966	0.620106	0.610144	0.630187	0.631151	0.636672	0.600988	0.482399	0.358603	0.321205	0.365439	0.393513	0.412099	0.450074	0.44713	0.458786	0.541943	0.594618	0.617306	0.674244	0.722555	0.709433	0.729483	0.8001	0.84649	0.829291	0.847396	0.916626	0.87592	0.825124	0.860459
	0.911912	0.974959	1	0.947361	0.928467	0.919066	0.872319	0.846059	0.843068	0.795932	0.760547	0.701794	0.59651	0.52746	0.514947	0.527674	0.55644	0.585552	0.583497	0.588056	0.562929	0.518627	0.526074	0.513778	0.486812	0.47265	0.443064	0.450303	0.530801	0.634935	0.680869	0.74445	0.83186	0.908652	0.946275	0.947521	0.970758	0.992351	0.968952	0.898335	0.838103	0.79942	0.773161	0.78247	0.787019	0.781676	0.823301	0.874473	0.915992
	0.892197	0.976866	1	0.961947	0.920533	0.911814	0.924444	0.95241	0.983824	0.974217	0.897597	0.737497	0.521564	0.359305	0.267859	0.222689	0.203743	0.188068	0.161035	0.155586	0.193865	0.22055	0.247141	0.267944	0.255745	0.247514	0.244773	0.225326	0.218569	0.230348	0.268136	0.310458	0.358538	0.42041	0.488898	0.573925	0.638292	0.654861	0.663432	0.693905	0.705426	0.691576	0.666198	0.660582	0.686873	0.739672	0.778162	0.779722	0.796291
	0.934701	0.984258	1	0.944955	0.890149	0.811545	0.814655	0.816524	0.78817	0.805846	0.77807	0.716263	0.63644	0.607915	0.641133	0.641435	0.655675	0.657346	0.662271	0.698274	0.710433	0.759858	0.797454	0.753412	0.694297	0.625158	0.558646	0.533755	0.577054	0.657594	0.660417	0.657412	0.751786	0.829935	0.894495	0.980755	0.967762	0.922997	0.871175	0.816807	0.837158	0.871746	0.863676	0.888976	0.907291	0.888942	0.925597	0.921452	0.920904
	0.950625	0.970372	1	0.997372	0.98217	0.94762	0.888529	0.863581	0.860417	0.893411	0.887341	0.827829	0.7079	0.55835	0.529111	0.610712	0.688469	0.703368	0.661806	0.625442	0.61501	0.583196	0.580457	0.59926	0.70038	0.898064	0.970143	0.874325	0.756534	0.703444	0.61148	0.486026	0.433873	0.45199	0.495571	0.534417	0.587038	0.609048	0.595497	0.664078	0.725556	0.722386	0.764641	0.790721	0.784241	0.799354	0.83157	0.854351	0.878765
	0.948129	0.976432	1	0.972692	0.968186	0.963428	0.933395	0.903315	0.902327	0.929659	0.938451	0.889116	0.85046	0.849806	0.846113	0.822441	0.796687	0.798981	0.759318	0.700527	0.660426	0.652071	0.625498	0.571144	0.569764	0.570204	0.568043	0.578887	0.584382	0.602239	0.601283	0.595564	0.619863	0.641316	0.625746	0.624951	0.667508	0.660656	0.662409	0.680563	0.721318	0.819481	0.857067	0.831958	0.810528	0.80909	0.855338	0.876918	0.903908
	0.971748	0.999403	1	0.919907	0.905561	0.981674	0.975196	0.88151	0.831553	0.803152	0.780173	0.77222	0.753302	0.738207	0.75955	0.79999	0.82926	0.798931	0.744693	0.737025	0.749457	0.744821	0.764135	0.803387	0.758647	0.660278	0.654457	0.663998	0.619171	0.590868	0.601193	0.631609	0.647641	0.654908	0.686092	0.694564	0.639709	0.660141	0.720649	0.749988	0.817998	0.860164	0.831776	0.846183	0.887095	0.876774	0.883237	0.871738	0.878979
	0.970593	0.996607	1	0.985699	0.934865	0.898382	0.783688	0.656869	0.690473	0.71408	0.642264	0.571371	0.590256	0.626013	0.60575	0.662025	0.758138	0.775831	0.77835	0.762126	0.697182	0.56961	0.516244	0.530678	0.491659	0.399902	0.332808	0.35128	0.38825	0.468675	0.566448	0.598907	0.64738	0.717778	0.828056	0.862275	0.86437	0.931378	0.932287	0.954724	0.934576	0.875791	0.860747	0.930812	0.992148	0.951821	0.939961	0.971993	0.994159
	0.83233	0.930224	1	0.984935	0.94439	0.910293	0.762055	0.533356	0.369703	0.269092	0.182521	0.123813	0.132956	0.192413	0.206759	0.167091	0.16252	0.202345	0.277436	0.298624	0.290505	0.334617	0.351352	0.325832	0.329949	0.298203	0.274195	0.31458	0.299155	0.265576	0.301103	0.321699	0.308622	0.28837	0.29548	0.325761	0.415997	0.470348	0.445778	0.42879	0.38288	0.370122	0.379937	0.401335	0.41692	0.39405	0.324499	0.32932	0.513944
	0.890569	0.938744	0.974822	1	0.991813	0.956722	0.917621	0.892705	0.91249	0.927287	0.901596	0.866639	0.839109	0.831058	0.829508	0.82413	0.825639	0.822872	0.806167	0.763598	0.701385	0.676122	0.671577	0.623274	0.50759	0.38733	0.303352	0.246856	0.226097	0.245216	0.286999	0.337289	0.407104	0.477892	0.528354	0.551724	0.576629	0.608489	0.621235	0.619123	0.62929	0.656315	0.705171	0.759585	0.786092	0.793247	0.800932	0.818522	0.839785
	0.917443	0.956869	0.996022	1	0.951963	0.902532	0.863399	0.7918	0.768877	0.822402	0.855309	0.876322	0.876302	0.895149	0.916812	0.91279	0.971937	0.983684	0.939613	0.898719	0.861679	0.832444	0.815884	0.774911	0.716447	0.664739	0.610131	0.597933	0.603426	0.63356	0.667402	0.668197	0.64091	0.626468	0.603013	0.601581	0.609474	0.602991	0.623584	0.633232	0.664598	0.684351	0.6767	0.685354	0.719383	0.733014	0.736046	0.759431	0.813071
	0.85803	0.86057	0.965243	1	0.958279	0.931446	0.922563	0.911406	0.893482	0.834424	0.774017	0.7936	0.803057	0.805699	0.828427	0.839183	0.845601	0.864011	0.879614	0.906021	0.862454	0.817454	0.81268	0.826716	0.797193	0.71288	0.65198	0.623593	0.630197	0.61596	0.592057	0.584983	0.592523	0.578307	0.532077	0.492779	0.4651	0.491704	0.589392	0.660379	0.679457	0.727395	0.782442	0.789138	0.817702	0.856951	0.898428	0.894766	0.891252
	0.963513	0.985868	0.994193	1	0.983857	0.937318	0.881821	0.863444	0.850092	0.802906	0.80649	0.860896	0.923621	0.924385	0.87343	0.812702	0.716875	0.695109	0.654753	0.569437	0.502599	0.430828	0.383017	0.341943	0.336466	0.326127	0.302647	0.301537	0.322767	0.355935	0.382651	0.359361	0.382569	0.443064	0.499636	0.588441	0.666554	0.692792	0.696358	0.723394	0.791844	0.897289	0.895674	0.872236	0.958927	0.989769	0.915083	0.911344	0.939122
	0.891953	0.923361	0.985214	1	0.968813	0.896789	0.874704	0.90612	0.879811	0.872705	0.950691	0.984096	0.941494	0.93678	0.904873	0.934077	0.969022	0.976995	0.970011	0.906794	0.907421	0.90672	0.835677	0.796991	0.788829	0.694257	0.624412	0.633912	0.680258	0.728067	0.681278	0.629879	0.680948	0.753067	0.772616	0.73463	0.773361	0.827544	0.843545	0.84894	0.854884	0.845482	0.837804	0.832168	0.807046	0.847389	0.904905	0.888263	0.861743
	0.962047	0.966384	0.995402	1	0.952697	0.910153	0.909416	0.924689	0.947226	0.938676	0.894165	0.892594	0.873903	0.813639	0.794506	0.749414	0.692593	0.684702	0.695664	0.782912	0.800432	0.77451	0.832893	0.837525	0.781309	0.728814	0.672661	0.608047	0.598271	0.617625	0.627075	0.638732	0.687957	0.733655	0.707546	0.692621	0.738417	0.739322	0.714207	0.768013	0.834434	0.899925	0.91181	0.890878	0.891721	0.839583	0.842938	0.909921	0.925067
	0.911928	0.962763	0.989512	1	0.968256	0.937629	0.950809	0.930632	0.897761	0.87728	0.852093	0.824991	0.797379	0.775607	0.72968	0.695403	0.667113	0.597112	0.525308	0.528228	0.581194	0.666024	0.743533	0.777369	0.810486	0.822759	0.806956	0.762995	0.676391	0.604218	0.575439	0.550766	0.489129	0.407696	0.371767	0.348391	0.335698	0.360607	0.334298	0.324204	0.390899	0.465867	0.543805	0.600804	0.667726	0.753175	0.803055	0.826768	0.827342
	0.891411	0.95875	0.983847	1	0.992637	0.961726	0.937779	0.896984	0.852627	0.81361	0.771329	0.708291	0.624068	0.54481	0.476776	0.432864	0.418336	0.392777	0.355058	0.365346	0.441173	0.543019	0.644317	0.74583	0.833784	0.906412	0.933788	0.897609	0.82759	0.758181	0.725595	0.700309	0.635972	0.561812	0.4977	0.417135	0.350764	0.335495	0.352158	0.397982	0.466611	0.52255	0.553093	0.575608	0.608745	0.656297	0.695832	0.72243	0.756413
	0.975527	0.982653	0.994553	1	0.972469	0.939304	0.958244	0.982512	0.98684	0.96845	0.937291	0.855362	0.748204	0.699991	0.692031	0.71091	0.722162	0.707599	0.681793	0.650661	0.621347	0.581149	0.548991	0.537039	0.560418	0.589991	0.569501	0.524363	0.50165	0.502485	0.51466	0.55817	0.606009	0.644164	0.642301	0.616193	0.597823	0.595399	0.660416	0.723307	0.766089	0.791018	0.814884	0.846477	0.850925	0.88315	0.921541	0.932579	0.950648
	0.74905	0.903612	0.987351	1	0.969258	0.850616	0.747997	0.676522	0.609923	0.607224	0.565563	0.461123	0.389319	0.390238	0.39525	0.351253	0.314575	0.318662	0.355507	0.352164	0.376824	0.441832	0.497349	0.525769	0.464148	0.397638	0.396604	0.439237	0.454902	0.410706	0.417792	0.51668	0.596842	0.621697	0.621932	0.637634	0.694262	0.776056	0.826137	0.825992	0.807891	0.782704	0.781035	0.783482	0.778762	0.745261	0.699695	0.696651	0.681963
	0.792481	0.841504	0.972284	1	0.853009	0.681982	0.602053	0.589028	0.585917	0.623237	0.720339	0.765227	0.791729	0.883952	0.921076	0.907804	0.908318	0.918247	0.930031	0.929034	0.937157	0.93895	0.893871	0.877371	0.862064	0.799321	0.807473	0.837337	0.813731	0.775085	0.70942	0.62328	0.561068	0.573945	0.629234	0.686891	0.681936	0.623171	0.655155	0.705496	0.650872	0.608201	0.697181	0.731203	0.723077	0.711012	0.682673	0.728999	0.772749
	0.830476	0.895103	0.960016	0.999022	1	0.976567	0.923535	0.877255	0.879314	0.875889	0.837653	0.761013	0.668443	0.619865	0.600994	0.595724	0.563428	0.526305	0.52052	0.485128	0.479311	0.538793	0.540702	0.474215	0.440405	0.449453	0.479242	0.501365	0.506417	0.519832	0.498598	0.455742	0.419621	0.400141	0.418731	0.471243	0.514797	0.52775	0.510454	0.479901	0.472786	0.484888	0.497965	0.532265	0.598888	0.623539	0.634394	0.730767	0.799149
	0.799686	0.900345	0.973366	0.99641	1	0.966596	0.942869	0.916916	0.845409	0.798786	0.797845	0.794915	0.781342	0.7931	0.826154	0.838333	0.828961	0.806146	0.774956	0.770369	0.750221	0.688375	0.643808	0.602765	0.533426	0.462285	0.401757	0.380986	0.409448	0.428	0.403803	0.402326	0.45946	0.524047	0.546896	0.527799	0.499474	0.465487	0.449071	0.449223	0.450502	0.470188	0.48441	0.483671	0.485845	0.525077	0.589578	0.632912	0.656141
	0.909244	0.964814	0.965007	0.984844	1	0.96529	0.898881	0.855418	0.842326	0.846283	0.854733	0.793574	0.734599	0.748137	0.78632	0.75676	0.730839	0.697397	0.685046	0.711955	0.651135	0.642742	0.661568	0.644865	0.652412	0.621178	0.543907	0.45501	0.405336	0.388829	0.421811	0.51342	0.565942	0.621625	0.67664	0.746263	0.839665	0.873196	0.901081	0.910682	0.925214	0.96584	0.990096	0.949725	0.870305	0.887003	0.916683	0.88767	0.887879
	0.898792	0.893189	0.906007	0.948002	1	0.980922	0.966821	0.999132	0.990882	0.983198	0.991618	0.960269	0.931608	0.939229	0.95525	0.942497	0.910112	0.86698	0.811744	0.757717	0.718086	0.689411	0.662372	0.655847	0.643992	0.631931	0.61995	0.602925	0.59689	0.581984	0.570004	0.57306	0.579842	0.592074	0.589089	0.58092	0.573293	0.566848	0.603543	0.624322	0.59224	0.60714	0.678452	0.73709	0.767607	0.790877	0.786857	0.784819	0.841821
	0.809938	0.811433	0.825858	0.958052	1	0.969236	0.970216	0.990254	0.951326	0.834935	0.726541	0.705073	0.723022	0.688427	0.655099	0.697981	0.744089	0.756628	0.838414	0.880179	0.826029	0.789986	0.749315	0.706333	0.626016	0.525307	0.448404	0.38755	0.386242	0.426607	0.442507	0.472414	0.477651	0.462379	0.498022	0.512205	0.453478	0.35149	0.343138	0.409668	0.448829	0.398032	0.424331	0.527111	0.558831	0.578628	0.564083	0.615907	0.691506
	0.593593	0.790933	0.89661	0.985191	1	0.898936	0.81391	0.718721	0.701917	0.749247	0.7408	0.684794	0.637289	0.671128	0.761728	0.794041	0.730045	0.668092	0.603468	0.518152	0.510998	0.528987	0.559331	0.561247	0.486208	0.480074	0.593004	0.706798	0.718727	0.664501	0.648441	0.666906	0.689971	0.720001	0.747051	0.79361	0.86608	0.874646	0.859782	0.875002	0.892729	0.935471	0.901119	0.820056	0.761818	0.688093	0.618241	0.565134	0.527729
	0.864285	0.897212	0.868212	0.909754	1	0.988863	0.970037	0.982178	0.924089	0.828469	0.645263	0.458637	0.427589	0.555493	0.778903	0.924934	0.971225	0.967781	0.929498	0.861798	0.756508	0.658418	0.565725	0.421579	0.2905	0.281642	0.41706	0.576059	0.590232	0.565053	0.637616	0.712578	0.72159	0.73515	0.751059	0.692875	0.661995	0.678031	0.696988	0.79911	0.878502	0.881252	0.873871	0.809121	0.708651	0.605878	0.602496	0.690821	0.746221
	0.786881	0.77186	0.821028	0.938086	1	0.938305	0.84093	0.747809	0.64716	0.579044	0.517532	0.51498	0.513758	0.430356	0.409943	0.498982	0.529268	0.50175	0.484102	0.526562	0.574622	0.548605	0.499274	0.501599	0.520621	0.532216	0.585304	0.638833	0.632743	0.607549	0.614129	0.625298	0.677072	0.711069	0.688826	0.634919	0.576498	0.610425	0.621855	0.608213	0.568882	0.480065	0.488015	0.541759	0.635129	0.726165	0.727456	0.741705	0.774291
	0.908071	0.898529	0.882097	0.902236	1	0.982825	0.784308	0.6308	0.648373	0.739737	0.688051	0.602998	0.568181	0.572432	0.538946	0.506409	0.514675	0.469138	0.525187	0.616512	0.627546	0.694924	0.76886	0.768881	0.695748	0.602506	0.586636	0.578212	0.559093	0.580197	0.684262	0.715258	0.631421	0.602914	0.63748	0.647207	0.683607	0.677324	0.654199	0.65344	0.597943	0.556308	0.624025	0.672206	0.648526	0.713074	0.795043	0.878638	0.915878
	0.6131	0.644272	0.698666	0.768775	0.895807	1	0.976599	0.872741	0.779384	0.729589	0.697373	0.645228	0.632779	0.677491	0.688978	0.626506	0.603457	0.610409	0.580556	0.513689	0.467192	0.482412	0.501709	0.486546	0.492395	0.569689	0.601828	0.609753	0.633737	0.622656	0.610348	0.625019	0.64696	0.63809	0.636215	0.668414	0.708981	0.657701	0.582273	0.620726	0.686547	0.716548	0.782608	0.810138	0.777954	0.768177	0.75396	0.699782	0.640084
	0.816739	0.817434	0.817198	0.871306	0.957528	1	0.971551	0.92806	0.894478	0.846612	0.794635	0.765816	0.743061	0.744552	0.705524	0.592756	0.531742	0.55096	0.590857	0.5854	0.527639	0.462383	0.430166	0.450904	0.530015	0.645624	0.685065	0.637657	0.595452	0.562416	0.535548	0.547081	0.565232	0.59485	0.65036	0.691642	0.734564	0.767699	0.770658	0.774005	0.781705	0.763018	0.789983	0.842822	0.874169	0.857589	0.813558	0.776479	0.735741
	0.922661	0.971514	0.99323	0.988552	0.996108	1	0.982077	0.951438	0.933825	0.960412	0.985311	0.926179	0.8684	0.815396	0.782702	0.825914	0.866377	0.846556	0.804771	0.785462	0.751406	0.670899	0.601529	0.57114	0.53805	0.492509	0.438053	0.431769	0.49583	0.529278	0.509938	0.469873	0.488269	0.544822	0.525173	0.567501	0.623147	0.612886	0.603093	0.586033	0.606048	0.622635	0.652786	0.692325	0.696307	0.685325	0.700161	0.777885	0.850165
	0.99573	0.998067	0.977277	0.988801	0.98898	1	0.968656	0.868936	0.846157	0.945411	0.98545	0.862654	0.722085	0.656308	0.626037	0.630455	0.651863	0.697176	0.752169	0.772381	0.785085	0.807682	0.820036	0.798434	0.797413	0.816821	0.829522	0.854638	0.840822	0.814215	0.837081	0.86829	0.872975	0.839391	0.823372	0.805761	0.814239	0.810997	0.792973	0.838519	0.896215	0.920314	0.913122	0.917335	0.964225	0.998307	0.972496	0.976896	0.986626
	0.753338	0.781916	0.857265	0.943933	0.97861	1	0.986934	0.952433	0.980667	0.984468	0.97942	0.97972	0.874567	0.742251	0.697274	0.687545	0.651522	0.626138	0.604451	0.574022	0.568244	0.563036	0.549706	0.580714	0.65962	0.721752	0.743518	0.742902	0.723425	0.684371	0.618526	0.551516	0.52954	0.499907	0.471997	0.522082	0.579563	0.59264	0.61129	0.628229	0.632085	0.623963	0.625894	0.652074	0.635349	0.618391	0.693315	0.745178	0.728941
	0.942167	0.945591	0.959923	0.983071	0.999949	1	0.995833	0.978232	0.968343	0.958824	0.953943	0.917082	0.83768	0.765942	0.658401	0.554714	0.485405	0.42824	0.3579	0.28195	0.254147	0.220785	0.170984	0.155384	0.136613	0.113728	0.103	0.0894056	0.0869914	0.0976528	0.126147	0.171267	0.234029	0.322714	0.376156	0.394533	0.430005	0.477945	0.516568	0.540263	0.573193	0.630761	0.654038	0.638664	0.670443	0.722765	0.787493	0.839943	0.875241
	0.957381	0.964572	0.979682	0.932917	0.930575	1	0.976352	0.890871	0.862665	0.888989	0.933339	0.935704	0.953036	0.952555	0.848958	0.843351	0.873535	0.788587	0.762875	0.848764	0.860489	0.861045	0.838547	0.737003	0.695014	0.619953	0.497297	0.504486	0.615494	0.757481	0.82321	0.845412	0.890737	0.873335	0.81866	0.745303	0.771446	0.789255	0.753516	0.779218	0.823074	0.882479	0.907227	0.900128	0.903605	0.893041	0.859879	0.88623	0.939274
	0.76631	0.805035	0.84619	0.894905	0.968918	1	0.989908	0.9901	0.982724	0.957638	0.926057	0.879116	0.823201	0.762996	0.748374	0.790662	0.819862	0.769821	0.71896	0.71883	0.682633	0.630197	0.646508	0.652438	0.597501	0.542059	0.490892	0.436375	0.393279	0.390168	0.39529	0.405613	0.41418	0.422825	0.457803	0.50201	0.538444	0.557848	0.540211	0.536828	0.561722	0.608296	0.675884	0.729424	0.735045	0.77367	0.792316	0.770518	0.7697
	0.921235	0.967174	0.984063	0.980659	0.969054	1	0.984543	0.932523	0.894827	0.888495	0.881477	0.819614	0.742786	0.67655	0.626987	0.577756	0.520707	0.513588	0.526948	0.51376	0.527582	0.539194	0.528549	0.515802	0.499244	0.466399	0.441976	0.414247	0.377224	0.366432	0.393146	0.455165	0.521304	0.557884	0.588383	0.595315	0.601959	0.607131	0.597565	0.596436	0.630994	0.670422	0.705404	0.719494	0.699054	0.755671	0.871957	0.946222	0.926189
	0.589097	0.616873	0.708474	0.836294	0.95644	1	0.952152	0.847119	0.677054	0.514981	0.369585	0.239742	0.236464	0.346959	0.44458	0.543919	0.623045	0.626211	0.606345	0.665187	0.833008	0.9376	0.950944	0.855504	0.610232	0.397436	0.262536	0.184303	0.171672	0.181007	0.214328	0.2258	0.24808	0.310378	0.354583	0.416864	0.508839	0.591604	0.651523	0.746237	0.778991	0.748966	0.697781	0.65016	0.645088	0.57188	0.525436	0.520276	0.526032
	0.88101	0.838343	0.854504	0.92666	0.947058	1	0.995413	0.883616	0.813067	0.831034	0.847358	0.830988	0.797946	0.782342	0.830071	0.885234	0.904386	0.820435	0.751171	0.781015	0.775046	0.777805	0.842138	0.830662	0.76794	0.70975	0.615889	0.582048	0.623975	0.632742	0.629864	0.659523	0.64922	0.641497	0.704316	0.735206	0.723098	0.764499	0.782163	0.742627	0.740511	0.771087	0.778851	0.758249	0.779668	0.813483	0.742771	0.683992	0.737676
	0.926844	0.835766	0.882241	0.967339	0.978257	1	0.979831	0.938272	0.938812	0.988177	0.91886	0.695502	0.551338	0.526949	0.511387	0.582451	0.625609	0.606419	0.589408	0.536074	0.524487	0.518389	0.5499	0.6128	0.61983	0.644331	0.709724	0.825838	0.883366	0.810307	0.758004	0.791487	0.774469	0.760255	0.820924	0.858026	0.818279	0.779302	0.825712	0.837466	0.802529	0.827746	0.796351	0.742686	0.807983	0.81063	0.774759	0.762562	0.805689
	0.902306	0.907566	0.880535	0.917522	0.963311	0.990709	1	0.966725	0.926048	0.942054	0.942578	0.904616	0.85032	0.877513	0.913036	0.880336	0.87622	0.865463	0.848583	0.845039	0.822147	0.783755	0.833247	0.856586	0.809655	0.763456	0.728987	0.740672	0.802136	0.883814	0.940265	0.95598	0.950928	0.932435	0.880528	0.806242	0.787092	0.803029	0.7848	0.769799	0.777127	0.772558	0.760798	0.793443	0.827322	0.815763	0.822795	0.845392	0.836177
	0.700582	0.725384	0.724208	0.759406	0.835118	0.933482	1	0.992918	0.970088	0.990467	0.99042	0.995281	0.978302	0.899675	0.90311	0.900093	0.887512	0.871641	0.775313	0.777513	0.768912	0.741739	0.766041	0.718633	0.672948	0.670985	0.6487	0.601302	0.605781	0.662929	0.67885	0.653678	0.686105	0.714587	0.710253	0.728628	0.699945	0.656764	0.698865	0.74461	0.753798	0.738151	0.72669	0.694143	0.689651	0.741152	0.755563	0.718768	0.704793
	0.490977	0.549135	0.614663	0.680913	0.758787	0.906565	1	0.935608	0.817708	0.686576	0.560919	0.57125	0.672119	0.715818	0.701486	0.734368	0.859159	0.919661	0.905455	0.928178	0.946984	0.88349	0.759007	0.612765	0.503068	0.437152	0.45589	0.524984	0.543601	0.558755	0.527048	0.495083	0.497594	0.471752	0.440819	0.414259	0.444854	0.530656	0.623709	0.658383	0.585617	0.494114	0.508542	0.586355	0.585519	0.531425	0.486405	0.435148	0.423961
	0.810224	0.900021	0.925871	0.937547	0.947068	0.978681	1	0.924877	0.911318	0.909364	0.908751	0.914928	0.887263	0.903836	0.880852	0.855297	0.846089	0.782639	0.774658	0.824677	0.863583	0.936222	0.927583	0.875759	0.917952	0.955209	0.887422	0.84462	0.822457	0.767764	0.812207	0.906592	0.922443	0.876661	0.853061	0.843206	0.838033	0.830695	0.780407	0.779339	0.797057	0.813279	0.849165	0.802016	0.821283	0.84353	0.776931	0.769501	0.777037
	0.903392	0.895303	0.860592	0.85229	0.918136	0.967822	1	0.981778	0.975745	0.993026	0.99357	0.982428	0.948792	0.965582	0.984444	0.927205	0.879945	0.900918	0.910339	0.89042	0.844926	0.832171	0.901788	0.951824	0.942154	0.88618	0.84659	0.888698	0.93407	0.937663	0.896747	0.901131	0.941369	0.981475	0.975177	0.939196	0.891442	0.841599	0.830703	0.859438	0.918644	0.956877	0.950572	0.855116	0.824627	0.929588	0.964139	0.94933	0.926103
	0.646384	0.689542	0.768392	0.862339	0.927854	0.971703	1	0.959393	0.867936	0.734199	0.687274	0.754679	0.778141	0.712376	0.621369	0.526839	0.516063	0.568316	0.533372	0.464226	0.452689	0.472111	0.5557	0.595784	0.557825	0.514281	0.485869	0.449304	0.453027	0.498931	0.530633	0.555338	0.529477	0.480396	0.453792	0.474796	0.467422	0.435849	0.440811	0.422604	0.422375	0.450294	0.480918	0.482768	0.458654	0.438173	0.458633	0.489777	0.559781
	0.646861	0.655705	0.626253	0.621063	0.682408	0.869488	1	0.875812	0.713054	0.686542	0.728495	0.867206	0.996285	0.916859	0.753807	0.750478	0.765574	0.729327	0.768264	0.837328	0.811826	0.731314	0.775208	0.816466	0.730371	0.620811	0.597378	0.546649	0.511824	0.573543	0.616585	0.649245	0.637879	0.683	0.798592	0.857181	0.921184	0.942587	0.800239	0.65378	0.63966	0.722326	0.819252	0.804341	0.774737	0.7882	0.723572	0.665759	0.660386
	0.791322	0.761409	0.737875	0.762955	0.868871	0.961654	1	0.962169	0.895313	0.858098	0.774638	0.69533	0.7069	0.726969	0.702011	0.685914	0.6893	0.710032	0.700633	0.649082	0.601004	0.612455	0.637153	0.580711	0.510672	0.483729	0.545973	0.620105	0.632076	0.653955	0.689549	0.696154	0.655204	0.565935	0.493379	0.514739	0.548241	0.531473	0.528752	0.541816	0.517357	0.500857	0.516924	0.550317	0.577858	0.629455	0.67871	0.722792	0.797901
	0.944306	0.961073	0.937761	0.915225	0.946331	0.986285	0.998244	1	0.975862	0.946546	0.97323	0.990746	0.971411	0.980506	0.983121	0.974401	0.94095	0.907939	0.898252	0.863125	0.843719	0.865684	0.815885	0.691316	0.526689	0.387938	0.358815	0.378546	0.382086	0.346943	0.330566	0.321275	0.323128	0.348537	0.344935	0.365429	0.438951	0.476061	0.47019	0.479817	0.497571	0.53169	0.584643	0.640982	0.682418	0.72798	0.798696	0.822058	0.828395
	0.66854	0.66808	0.670664	0.685807	0.744355	0.871868	0.995629	1	0.912424	0.865623	0.896809	0.933318	0.936834	0.857245	0.80363	0.841279	0.791963	0.735354	0.737736	0.758561	0.830949	0.863017	0.874105	0.952716	0.979496	0.908213	0.800586	0.73263	0.755327	0.749528	0.764188	0.808453	0.838543	0.859132	0.850712	0.858286	0.813543	0.783565	0.815655	0.781964	0.72465	0.74453	0.748698	0.671628	0.616717	0.617755	0.635957	0.654392	0.674741
	0.653239	0.733313	0.801064	0.829813	0.871194	0.869907	0.924835	1	0.968037	0.905453	0.934727	0.986926	0.945099	0.939918	0.926568	0.866951	0.817562	0.72603	0.72444	0.754407	0.740729	0.709055	0.68612	0.646327	0.607793	0.593747	0.580973	0.566362	0.566308	0.588448	0.568187	0.506568	0.519583	0.621253	0.614817	0.56243	0.543227	0.532095	0.591743	0.569138	0.476353	0.47972	0.532709	0.581778	0.620066	0.601625	0.617778	0.62845	0.602308
	0.753905	0.815071	0.853466	0.865416	0.886098	0.912483	0.971	1	0.977337	0.945768	0.947177	0.93104	0.881256	0.858898	0.842815	0.861455	0.937525	0.945884	0.877014	0.78824	0.685651	0.580467	0.517193	0.471391	0.386504	0.33308	0.309461	0.302785	0.32892	0.398569	0.493549	0.54985	0.579176	0.633054	0.677166	0.691194	0.713622	0.712226	0.689699	0.693229	0.655548	0.614993	0.618241	0.632655	0.668327	0.666056	0.675051	0.720995	0.738697
	0.942077	0.915379	0.906364	0.9482	0.978908	0.984059	0.990485	1	0.932559	0.850207	0.85449	0.893795	0.912216	0.92061	0.922163	0.92368	0.869156	0.79373	0.781009	0.689181	0.551665	0.499511	0.519723	0.515358	0.513969	0.61466	0.634062	0.60805	0.651759	0.673298	0.644955	0.649502	0.698113	0.715469	0.715912	0.685161	0.682586	0.663012	0.66732	0.754031	0.790663	0.803762	0.863366	0.873072	0.854913	0.82833	0.762577	0.731726	0.76439
	0.671166	0.634796	0.600943	0.616948	0.646479	0.743054	0.909696	1	0.974488	0.860665	0.811741	0.777836	0.683587	0.598663	0.513126	0.449375	0.402099	0.351587	0.340197	0.324725	0.324059	0.345849	0.346467	0.37291	0.378645	0.331915	0.373891	0.499959	0.594367	0.673624	0.711101	0.711892	0.666977	0.636705	0.649094	0.665915	0.685469	0.69295	0.706906	0.669961	0.552241	0.488781	0.481849	0.483366	0.505662	0.509217	0.518768	0.560534	0.604464
	0.462607	0.518235	0.529949	0.519013	0.691705	0.907945	0.981015	1	0.920048	0.684429	0.569678	0.593661	0.548427	0.639291	0.58552	0.570047	0.734129	0.693949	0.687155	0.834277	0.850956	0.716485	0.686188	0.75498	0.895059	0.910539	0.829353	0.774916	0.675022	0.589101	0.629742	0.686483	0.729115	0.784392	0.638573	0.539404	0.576988	0.533709	0.536319	0.564353	0.533089	0.613436	0.613041	0.480843	0.446496	0.474046	0.547862	0.566753	0.497182
	0.899567	0.883052	0.870843	0.893352	0.936008	0.933131	0.925693	0.960083	1	0.99687	0.968491	0.965103	0.959795	0.885228	0.82707	0.820525	0.810714	0.891403	0.987298	0.937752	0.868395	0.796411	0.737728	0.730848	0.688075	0.6296	0.539398	0.476622	0.444003	0.433849	0.49325	0.543013	0.588529	0.601693	0.634112	0.697467	0.718337	0.723577	0.755917	0.788845	0.791062	0.828194	0.847303	0.844603	0.909802	0.94394	0.919696	0.86671	0.867941
	0.614527	0.624707	0.640296	0.695732	0.771164	0.863185	0.94794	0.979809	1	0.980999	0.939453	0.841437	0.711761	0.676435	0.713601	0.688916	0.620069	0.594957	0.603168	0.614852	0.601218	0.599708	0.606619	0.590474	0.582586	0.598381	0.632163	0.695085	0.767104	0.76601	0.67115	0.564404	0.565646	0.672443	0.676854	0.592168	0.550266	0.515463	0.463437	0.362208	0.309445	0.346193	0.399886	0.459281	0.5209	0.564948	0.602087	0.613978	0.617401
	0.767254	0.77634	0.791823	0.777755	0.777547	0.835514	0.901283	0.947389	1	0.998625	0.909888	0.761577	0.624154	0.566581	0.529567	0.509261	0.537764	0.608501	0.666078	0.678992	0.711433	0.762899	0.77877	0.76336	0.630858	0.463656	0.400565	0.385582	0.429227	0.449073	0.443127	0.465023	0.474546	0.517729	0.543386	0.521788	0.535836	0.579962	0.570891	0.54894	0.552407	0.558771	0.575727	0.614337	0.690883	0.697728	0.734543	0.769123	0.750145
	0.962341	0.957558	0.934439	0.919076	0.938772	0.95567	0.938892	0.975157	1	0.991521	0.980737	0.946868	0.885723	0.805173	0.768295	0.777604	0.746366	0.672506	0.666473	0.677825	0.671124	0.646059	0.596993	0.57961	0.586707	0.528646	0.411861	0.338805	0.351468	0.376562	0.385458	0.422416	0.468728	0.515042	0.56005	0.568437	0.637573	0.712894	0.735563	0.754424	0.795035	0.828715	0.819988	0.835629	0.846731	0.867362	0.893622	0.892412	0.926852
	0.846165	0.857182	0.880696	0.916791	0.925126	0.94799	0.974304	0.997633	1	0.999367	0.99191	0.914649	0.812947	0.776776	0.767674	0.723993	0.689465	0.688619	0.684183	0.65919	0.619773	0.574843	0.517614	0.471562	0.454577	0.442141	0.419	0.396982	0.400816	0.406931	0.388396	0.372756	0.386598	0.39179	0.408764	0.435246	0.442071	0.427151	0.421646	0.445164	0.475439	0.508161	0.526003	0.564544	0.618142	0.638895	0.649305	0.71056	0.769559
	0.670096	0.756571	0.860196	0.878024	0.797311	0.78285	0.864851	0.95019	1	0.954984	0.755624	0.616791	0.596526	0.506205	0.446014	0.478044	0.52386	0.555351	0.48112	0.422787	0.481271	0.510548	0.514264	0.581645	0.56237	0.413851	0.325108	0.342731	0.400429	0.415257	0.416371	0.501978	0.535957	0.569951	0.602134	0.545365	0.575753	0.658139	0.735761	0.794341	0.871067	0.953225	0.855853	0.66936	0.578162	0.61816	0.664174	0.700048	0.737154
	0.891093	0.880852	0.842563	0.811159	0.839607	0.83955	0.77245	0.868872	1	0.99748	0.874951	0.761169	0.765687	0.785768	0.730378	0.681064	0.741627	0.794568	0.824503	0.825679	0.841188	0.853175	0.81048	0.792438	0.748154	0.690371	0.702394	0.732815	0.710044	0.698969	0.7549	0.779955	0.850123	0.912034	0.922113	0.853641	0.802668	0.836928	0.873974	0.8784	0.81197	0.800889	0.805737	0.755929	0.75845	0.84442	0.909307	0.92851	0.904521
	0.793619	0.7234	0.702906	0.741051	0.810156	0.817286	0.826383	0.933785	1	0.980791	0.978031	0.970968	0.920745	0.806466	0.699254	0.603	0.540343	0.599812	0.657518	0.75294	0.857942	0.847125	0.767377	0.723169	0.682844	0.62259	0.615333	0.627926	0.614732	0.612896	0.603941	0.571688	0.52602	0.49185	0.474175	0.469189	0.509207	0.532599	0.501727	0.471725	0.466052	0.520977	0.580386	0.672729	0.754486	0.769533	0.778759	0.813099	0.891621
	0.60067	0.515171	0.515714	0.618418	0.644415	0.620311	0.710547	0.898681	1	0.948101	0.948632	0.999505	0.923828	0.722084	0.605209	0.612051	0.658725	0.633217	0.669336	0.783736	0.709657	0.617548	0.514427	0.406092	0.419619	0.594117	0.712713	0.639676	0.713033	0.838044	0.805391	0.703924	0.64415	0.678293	0.676723	0.65176	0.72834	0.824595	0.773853	0.694016	0.726808	0.787873	0.750953	0.649246	0.568909	0.610224	0.681577	0.632174	0.631928
	0.431917	0.439615	0.467196	0.421235	0.386032	0.523407	0.756239	0.928299	1	0.910388	0.664078	0.417301	0.340871	0.355106	0.334607	0.347934	0.400957	0.441339	0.50351	0.56443	0.615334	0.684022	0.723402	0.653942	0.543633	0.418453	0.308552	0.251348	0.275304	0.360022	0.359249	0.352894	0.426944	0.468734	0.466937	0.426156	0.386948	0.438269	0.569294	0.677497	0.631452	0.526398	0.522161	0.543505	0.527826	0.54538	0.585547	0.616368	0.591872
	0.66932	0.645354	0.58604	0.595745	0.587048	0.617228	0.802581	0.990181	1	0.889553	0.788659	0.737479	0.762374	0.827006	0.868755	0.857411	0.808364	0.729582	0.668254	0.604312	0.528579	0.484119	0.450801	0.409684	0.373895	0.365899	0.343932	0.337224	0.339348	0.332045	0.318322	0.292167	0.304956	0.348075	0.36164	0.364382	0.35064	0.324948	0.320581	0.283974	0.259074	0.304876	0.426557	0.544456	0.567507	0.524636	0.511351	0.566249	0.623302
	0.817445	0.866339	0.903052	0.87027	0.855662	0.888095	0.83329	0.839107	0.942901	1	0.978967	0.933126	0.874844	0.813989	0.7572	0.70277	0.672496	0.666661	0.630914	0.666594	0.673689	0.594	0.613222	0.651802	0.609113	0.535665	0.441516	0.405512	0.405148	0.393394	0.428469	0.484212	0.54933	0.563739	0.568009	0.67966	0.779987	0.81507	0.798085	0.726288	0.739915	0.765512	0.752731	0.772126	0.773813	0.802864	0.857049	0.860715	0.834467
	0.91606	0.895466	0.920862	0.978801	0.985001	0.940853	0.889511	0.874181	0.967213	1	0.942484	0.933892	0.89756	0.830489	0.767861	0.718409	0.72131	0.699397	0.554328	0.47908	0.471136	0.464588	0.489046	0.47221	0.438173	0.398464	0.371795	0.3807	0.402452	0.467935	0.518098	0.543157	0.584016	0.581826	0.590754	0.590498	0.606921	0.626237	0.623164	0.651677	0.661939	0.64082	0.614549	0.630252	0.677017	0.764381	0.805519	0.798248	0.834994
	0.693209	0.730008	0.732839	0.760737	0.822811	0.872183	0.891644	0.913149	0.968272	1	0.970577	0.901268	0.866677	0.825169	0.791657	0.833251	0.855875	0.824033	0.788532	0.786835	0.769982	0.752401	0.758279	0.721858	0.665231	0.610037	0.546955	0.510684	0.471352	0.429858	0.436662	0.458009	0.474957	0.489146	0.495855	0.523198	0.55407	0.546554	0.535747	0.560654	0.609054	0.620418	0.631991	0.640327	0.588023	0.549859	0.559924	0.60907	0.641764
	0.732046	0.767955	0.781783	0.819037	0.885162	0.895613	0.895476	0.949155	0.995196	1	0.946433	0.852619	0.788281	0.728695	0.703471	0.775882	0.879458	0.944459	0.997531	0.995671	0.933335	0.852122	0.769298	0.702808	0.661969	0.63401	0.627416	0.636383	0.625292	0.631429	0.639732	0.613268	0.582862	0.546477	0.520496	0.53353	0.538747	0.534578	0.520396	0.493436	0.475761	0.471409	0.476787	0.49839	0.527423	0.514768	0.540716	0.617407	0.628388
	0.853161	0.88243	0.802968	0.757196	0.793926	0.847905	0.883542	0.930189	0.996511	1	0.926007	0.802535	0.720696	0.724625	0.707718	0.670326	0.650902	0.638406	0.668327	0.713356	0.706342	0.747495	0.774845	0.812984	0.823515	0.668095	0.475611	0.375471	0.323569	0.23433	0.175513	0.159448	0.146453	0.145716	0.153946	0.155563	0.170817	0.178628	0.216464	0.263672	0.247865	0.258058	0.353399	0.48939	0.575206	0.660299	0.733203	0.750142	0.757406
	0.908059	0.846743	0.818505	0.760567	0.730224	0.728424	0.749757	0.812262	0.910789	1	0.898424	0.662682	0.481464	0.37407	0.33125	0.334295	0.380832	0.44927	0.494074	0.525189	0.564901	0.586855	0.588117	0.572458	0.499451	0.44146	0.42693	0.408101	0.42751	0.47347	0.52111	0.564782	0.538278	0.528588	0.584846	0.596023	0.571901	0.600828	0.680679	0.662955	0.620673	0.675361	0.678101	0.663119	0.749626	0.822838	0.82009	0.85221	0.918858
	0.81804	0.872038	0.890277	0.890564	0.882412	0.899221	0.928443	0.960472	0.993632	1	0.951834	0.846527	0.702703	0.563582	0.444025	0.342466	0.293732	0.282662	0.308843	0.371731	0.45132	0.582165	0.781232	0.956122	0.946338	0.779465	0.61718	0.514752	0.452325	0.430944	0.469083	0.529693	0.569911	0.622931	0.652301	0.634291	0.596824	0.565085	0.587914	0.654441	0.741081	0.783999	0.776613	0.761744	0.740888	0.756079	0.779328	0.750013	0.733036
	0.481782	0.488408	0.533742	0.666348	0.881069	0.987525	0.986234	0.925092	0.937449	1	0.896021	0.70329	0.548171	0.471144	0.438592	0.397046	0.341089	0.337969	0.380304	0.381265	0.407959	0.406534	0.459638	0.504601	0.429461	0.380372	0.368208	0.351323	0.315079	0.288728	0.268607	0.304066	0.370666	0.402873	0.347038	0.246634	0.295863	0.367697	0.401531	0.42335	0.403087	0.388475	0.359967	0.31539	0.34178	0.384978	0.472707	0.552419	0.537326
	0.713931	0.688619	0.671843	0.704741	0.756847	0.832717	0.873772	0.891619	0.949395	0.993675	1	0.997437	0.985379	0.936913	0.853639	0.786502	0.728141	0.670509	0.649995	0.627701	0.601878	0.627429	0.615481	0.578792	0.609402	0.70124	0.826675	0.923794	0.918597	0.812231	0.731875	0.705566	0.701269	0.627693	0.64737	0.745807	0.714293	0.636774	0.557446	0.534974	0.573871	0.646022	0.673256	0.628353	0.605252	0.620424	0.623035	0.618807	0.642559
	0.607873	0.571526	0.497181	0.495723	0.553976	0.569828	0.604062	0.669386	0.787078	0.933519	1	0.977376	0.935929	0.903103	0.866963	0.813234	0.752385	0.723441	0.765394	0.77045	0.688558	0.64564	0.575254	0.464366	0.493411	0.616197	0.726471	0.770494	0.69853	0.644644	0.667865	0.630799	0.525846	0.507866	0.532799	0.516468	0.519728	0.519927	0.498448	0.47662	0.500184	0.530641	0.541122	0.552153	0.554639	0.571654	0.611334	0.646179	0.646485
	0.697148	0.740887	0.739479	0.755755	0.842122	0.834542	0.767755	0.774064	0.818272	0.924223	1	0.949898	0.874331	0.804712	0.679118	0.567285	0.518463	0.506452	0.478867	0.476603	0.534734	0.579346	0.621958	0.591866	0.555628	0.572447	0.587598	0.625931	0.604091	0.571353	0.623525	0.657769	0.636799	0.58185	0.543853	0.540691	0.541797	0.549513	0.533568	0.536349	0.563602	0.574932	0.57407	0.594297	0.62758	0.608698	0.622744	0.642658	0.607325
	0.797501	0.79854	0.836046	0.845136	0.925245	0.980488	0.928887	0.917238	0.935573	0.952057	1	0.942473	0.799266	0.757889	0.732652	0.649821	0.626616	0.651403	0.638855	0.644567	0.601533	0.533098	0.5356	0.485499	0.505038	0.608637	0.681635	0.765113	0.762595	0.7524	0.780077	0.79478	0.822761	0.905298	0.951988	0.936414	0.884539	0.797862	0.744681	0.707002	0.682446	0.657123	0.695934	0.703344	0.711743	0.765094	0.743063	0.721752	0.736666
	0.93785	0.9482	0.884992	0.841946	0.696785	0.599601	0.658475	0.739046	0.729914	0.819484	1	0.971651	0.913797	0.874802	0.792915	0.786736	0.777859	0.672244	0.633349	0.518371	0.438256	0.428217	0.342894	0.376678	0.535874	0.637309	0.674697	0.776679	0.870214	0.908407	0.905727	0.869202	0.790975	0.795005	0.775373	0.728023	0.683492	0.65563	0.714823	0.751278	0.85181	0.853068	0.738878	0.758494	0.729891	0.642721	0.650127	0.72327	0.807609
	0.349191	0.404728	0.481529	0.559018	0.619801	0.687191	0.753053	0.796382	0.853099	0.936111	1	0.975337	0.897243	0.861237	0.831907	0.792323	0.763584	0.746549	0.744616	0.728027	0.732907	0.739535	0.753228	0.778546	0.73439	0.61207	0.481546	0.369053	0.266194	0.220182	0.217845	0.230334	0.278273	0.324808	0.346176	0.360579	0.383056	0.412783	0.440146	0.439192	0.391319	0.352411	0.3143	0.273228	0.262207	0.263495	0.276335	0.29378	0.304409
	0.451337	0.560398	0.619824	0.664476	0.741741	0.822768	0.836724	0.870163	0.933246	0.957098	1	0.999932	0.919799	0.858055	0.792221	0.718995	0.712035	0.712459	0.678257	0.62697	0.59384	0.602915	0.650274	0.699364	0.695974	0.648313	0.616363	0.594687	0.595225	0.628741	0.627136	0.623924	0.63724	0.750006	0.808293	0.738276	0.737062	0.736012	0.739819	0.7552	0.749554	0.698048	0.612571	0.563219	0.494272	0.425582	0.395908	0.354401	0.32638
	0.865715	0.902553	0.946918	0.977575	0.939367	0.932309	0.95985	0.939322	0.945668	0.973666	1	0.959452	0.890152	0.90706	0.923902	0.883708	0.868917	0.900834	0.937357	0.930132	0.911214	0.899401	0.888187	0.883416	0.881983	0.808751	0.671659	0.570967	0.526241	0.506113	0.497522	0.532514	0.576549	0.642175	0.689666	0.681345	0.677502	0.68189	0.69086	0.709164	0.714942	0.708343	0.697875	0.705629	0.75395	0.771298	0.780621	0.797697	0.824674
	0.710409	0.80359	0.908661	0.941114	0.939774	0.913111	0.865215	0.817909	0.861608	0.937733	1	0.989256	0.885901	0.783924	0.800861	0.850399	0.8359	0.80719	0.8056	0.861982	0.876725	0.888795	0.94112	0.949578	0.942695	0.915689	0.920096	0.913486	0.890016	0.856079	0.852328	0.907638	0.909813	0.919239	0.907131	0.8293	0.896014	0.896014	0.821191	0.823941	0.777679	0.768929	0.765607	0.781374	0.808073	0.817499	0.824722	0.819896	0.768325
	0.74353	0.790977	0.78953	0.817114	0.837429	0.800824	0.810325	0.844521	0.891364	0.960982	1	0.946528	0.817938	0.744058	0.726106	0.667534	0.602204	0.571439	0.587842	0.598022	0.620818	0.719734	0.806243	0.858003	0.907478	0.893861	0.805911	0.743191	0.716986	0.69124	0.668926	0.639634	0.642268	0.672475	0.671353	0.685946	0.724732	0.727402	0.708395	0.678645	0.656936	0.625709	0.555482	0.527382	0.579281	0.633405	0.688677	0.729127	0.733975
	0.809629	0.747597	0.702915	0.714613	0.756632	0.788456	0.819855	0.871074	0.933238	0.99078	1	0.94744	0.867078	0.787141	0.75975	0.733836	0.69562	0.672621	0.671149	0.714539	0.748546	0.75719	0.76781	0.81575	0.84434	0.834661	0.826655	0.754549	0.688196	0.656101	0.631661	0.584464	0.507095	0.478195	0.540328	0.601194	0.58198	0.607609	0.698349	0.72695	0.714049	0.729348	0.74004	0.71073	0.685809	0.717334	0.740621	0.754676	0.756267
	0.864216	0.844599	0.894966	0.973087	0.96964	0.876872	0.818957	0.862376	0.898043	0.951313	1	0.935438	0.834522	0.812191	0.776189	0.72912	0.774053	0.789334	0.776248	0.756456	0.592017	0.444584	0.445001	0.47516	0.46504	0.458587	0.515081	0.571117	0.603628	0.672693	0.760119	0.752765	0.677609	0.681617	0.7156	0.809137	0.884409	0.808172	0.768817	0.837832	0.858236	0.850313	0.888224	0.915742	0.919712	0.941888	0.964845	0.960704	0.921243
	0.487885	0.55186	0.564294	0.585284	0.626272	0.680394	0.740098	0.790995	0.844326	0.9278	1	0.961578	0.897987	0.850847	0.809582	0.788249	0.763946	0.722119	0.660161	0.62829	0.601419	0.553761	0.514309	0.460574	0.392294	0.330381	0.284747	0.232646	0.202276	0.197855	0.200279	0.212356	0.23588	0.285859	0.310671	0.307926	0.31796	0.322596	0.32101	0.336893	0.323206	0.288398	0.282829	0.303008	0.316465	0.321488	0.332103	0.359228	0.396064
	0.692831	0.701041	0.738586	0.77273	0.811505	0.813978	0.809181	0.833154	0.83565	0.916054	1	0.977186	0.93018	0.854685	0.767422	0.70929	0.672049	0.623097	0.584241	0.568023	0.543923	0.55272	0.572333	0.589537	0.564846	0.527951	0.508562	0.449193	0.420449	0.488365	0.528138	0.551543	0.627916	0.664118	0.665629	0.698025	0.748551	0.764989	0.786785	0.806083	0.836478	0.884655	0.863646	0.85804	0.880874	0.892372	0.812945	0.775208	0.802263
	0.885992	0.898488	0.898975	0.842244	0.851777	0.956093	0.99515	0.986664	0.971014	0.98711	1	0.983132	0.978772	0.965592	0.935815	0.920568	0.932257	0.931426	0.916215	0.930059	0.895386	0.83651	0.821672	0.83897	0.796737	0.692317	0.655477	0.60272	0.515526	0.512858	0.578702	0.588039	0.577411	0.607767	0.61624	0.591055	0.56671	0.601557	0.653654	0.654469	0.6762	0.710594	0.662525	0.636417	0.683607	0.702083	0.708514	0.741825	0.811405
	0.802668	0.900497	0.963328	0.998877	0.965905	0.96055	0.975955	0.946591	0.94951	0.984394	1	0.977752	0.958154	0.954925	0.937556	0.89098	0.794553	0.700113	0.594744	0.494082	0.419346	0.367031	0.340035	0.313372	0.283183	0.233304	0.187982	0.176498	0.192174	0.199389	0.209791	0.23967	0.252662	0.260954	0.291312	0.306346	0.296928	0.313007	0.354642	0.370745	0.377404	0.401371	0.433603	0.457395	0.48894	0.564084	0.630665	0.675303	0.696294
	0.727705	0.676347	0.638299	0.65152	0.700394	0.702545	0.722756	0.830721	0.899823	0.954852	1	0.961192	0.928826	0.909212	0.928035	0.980211	0.961748	0.94667	0.856215	0.787262	0.803913	0.807995	0.85723	0.91333	0.892913	0.872105	0.803407	0.685249	0.687114	0.669506	0.644881	0.629929	0.622401	0.688779	0.660346	0.639231	0.681673	0.717089	0.759579	0.825122	0.879661	0.931347	0.91718	0.885575	0.824146	0.729832	0.715459	0.720122	0.754036
	0.729153	0.766525	0.742816	0.716795	0.736915	0.827937	0.765829	0.694294	0.710681	0.817662	1	0.933569	0.84153	0.854186	0.731907	0.611792	0.606698	0.685561	0.759218	0.757287	0.80423	0.826859	0.78399	0.781049	0.754799	0.717849	0.674179	0.593345	0.567655	0.562234	0.525967	0.539591	0.569892	0.564996	0.558278	0.567566	0.543274	0.534984	0.641414	0.716502	0.771301	0.785483	0.811989	0.886458	0.891394	0.871019	0.858188	0.810964	0.709061
	0.538903	0.584794	0.604844	0.63993	0.661133	0.706876	0.749509	0.772529	0.742377	0.742133	0.872208	1	0.99595	0.957638	0.939981	0.932019	0.917149	0.860985	0.779946	0.682072	0.711699	0.802011	0.836651	0.840884	0.780648	0.720905	0.680217	0.663133	0.651701	0.568475	0.538673	0.538871	0.474638	0.43985	0.424554	0.411998	0.408886	0.439397	0.442656	0.416116	0.409285	0.381685	0.391258	0.405814	0.418273	0.481059	0.515485	0.482112	0.446703
	0.616787	0.544434	0.5216	0.538572	0.565338	0.585446	0.59982	0.614515	0.657598	0.736299	0.867738	1	0.995633	0.904157	0.841523	0.791176	0.696435	0.625407	0.558613	0.522017	0.572693	0.611475	0.643568	0.629861	0.534677	0.434119	0.351324	0.285143	0.215255	0.200389	0.209345	0.197306	0.2065	0.247833	0.327983	0.372667	0.390823	0.443433	0.491017	0.495601	0.523568	0.577803	0.602358	0.60707	0.627353	0.664475	0.708346	0.738797	0.695662
	0.884104	0.905717	0.870667	0.813569	0.751404	0.681449	0.633433	0.635627	0.655419	0.709083	0.872078	1	0.955476	0.86857	0.795872	0.702648	0.617975	0.597303	0.628278	0.687646	0.691938	0.702496	0.73846	0.774576	0.79696	0.753872	0.652015	0.525569	0.437476	0.373599	0.343481	0.348788	0.346357	0.29427	0.261695	0.31391	0.412371	0.490969	0.473015	0.431407	0.446183	0.530604	0.667133	0.730164	0.715863	0.711164	0.696261	0.719533	0.765116
	0.702499	0.697981	0.716609	0.700758	0.709689	0.680812	0.625558	0.689531	0.823248	0.875677	0.949201	1	0.985421	0.996202	0.991278	0.967828	0.950236	0.900346	0.807527	0.756523	0.723417	0.651274	0.601138	0.579897	0.511459	0.465354	0.517539	0.627465	0.649702	0.616581	0.618135	0.636235	0.619209	0.592892	0.620211	0.628886	0.625435	0.658525	0.705804	0.743006	0.829454	0.905662	0.869537	0.88418	0.928395	0.914026	0.926752	0.920343	0.871966
	0.942165	0.937438	0.938507	0.93256	0.89914	0.838958	0.813531	0.77491	0.727266	0.748839	0.898551	1	0.976765	0.908383	0.856509	0.840541	0.833311	0.768128	0.692509	0.655025	0.590945	0.507712	0.44377	0.394263	0.314338	0.347613	0.469638	0.572316	0.632144	0.628341	0.656766	0.732078	0.817636	0.855522	0.843534	0.843801	0.852184	0.884275	0.860395	0.813815	0.825985	0.820062	0.823976	0.903791	0.949233	0.942901	0.945645	0.910883	0.895872
	0.728116	0.686862	0.604174	0.602675	0.624869	0.644034	0.727236	0.819417	0.88824	0.934731	0.988721	1	0.999433	0.982356	0.880122	0.784608	0.783123	0.785749	0.851862	0.841637	0.721433	0.669954	0.653744	0.614576	0.662532	0.760706	0.782077	0.857761	0.900816	0.879299	0.900832	0.929791	0.912424	0.903228	0.953092	0.910219	0.864719	0.939084	0.963624	0.961079	0.942357	0.903898	0.866285	0.813555	0.781978	0.796871	0.757782	0.659716	0.615103
	0.734545	0.798379	0.81026	0.848504	0.900109	0.923491	0.944273	0.951735	0.961551	0.969334	0.976584	1	0.987248	0.899198	0.804081	0.72528	0.670809	0.601282	0.552213	0.564767	0.566565	0.542885	0.550833	0.573465	0.572676	0.511691	0.400382	0.317494	0.284501	0.292166	0.303013	0.328491	0.386373	0.456005	0.51142	0.512243	0.483839	0.447426	0.420592	0.418018	0.427868	0.449687	0.482692	0.508917	0.53561	0.552708	0.575915	0.608869	0.633576
	0.905869	0.842487	0.865222	0.873724	0.84747	0.882802	0.930358	0.904602	0.889023	0.901343	0.975718	1	0.931981	0.884035	0.817927	0.748122	0.707422	0.639607	0.558881	0.522899	0.467921	0.436648	0.422255	0.351524	0.284246	0.26509	0.212487	0.184216	0.207032	0.208468	0.237338	0.282788	0.323207	0.370139	0.40111	0.427814	0.458203	0.478175	0.522097	0.564056	0.62978	0.669721	0.680366	0.725575	0.695314	0.655796	0.712972	0.803579	0.899039
	0.532429	0.561134	0.609807	0.669488	0.709437	0.753231	0.821627	0.865013	0.882012	0.886444	0.945391	1	0.930034	0.793468	0.679352	0.587974	0.535243	0.500502	0.476206	0.478686	0.465273	0.458814	0.481665	0.49746	0.482515	0.439384	0.368586	0.285648	0.223936	0.225331	0.252621	0.26469	0.302342	0.34753	0.38748	0.416397	0.424803	0.439078	0.457248	0.467431	0.458506	0.451256	0.454775	0.448989	0.44595	0.439786	0.430907	0.441002	0.466915
	0.723755	0.771338	0.785068	0.717167	0.746746	0.82381	0.803145	0.764635	0.797986	0.87591	0.971231	1	0.940676	0.888752	0.879865	0.854873	0.825664	0.790322	0.73594	0.717858	0.779144	0.840055	0.903732	0.896725	0.749933	0.611336	0.495195	0.435837	0.448417	0.510656	0.570219	0.629078	0.711585	0.772604	0.834437	0.825311	0.721976	0.623842	0.5724	0.549134	0.535917	0.558031	0.595101	0.585129	0.562729	0.595432	0.611756	0.599656	0.638486
	0.734815	0.783522	0.777743	0.774132	0.82738	0.841595	0.813883	0.800543	0.873109	0.944131	0.989314	1	0.92493	0.848814	0.793161	0.757726	0.713124	0.65075	0.608333	0.618414	0.621224	0.62564	0.618792	0.601695	0.592985	0.538196	0.513791	0.5405	0.629771	0.743616	0.818229	0.847019	0.861871	0.847469	0.80062	0.758682	0.723923	0.677832	0.628428	0.62169	0.624445	0.631186	0.654311	0.655616	0.6094	0.583429	0.610849	0.622859	0.642408
	0.962277	0.951056	0.922275	0.870013	0.855812	0.875581	0.853219	0.857449	0.83982	0.83631	0.927799	1	0.887421	0.724087	0.689966	0.738652	0.764378	0.736799	0.70365	0.677203	0.655997	0.684098	0.684561	0.627255	0.585033	0.499435	0.408928	0.379623	0.393143	0.408027	0.412765	0.420467	0.519797	0.635374	0.704917	0.74205	0.787484	0.844501	0.857456	0.814929	0.77162	0.759125	0.763667	0.830801	0.844151	0.860164	0.8698	0.813639	0.816765
	0.875342	0.835017	0.765839	0.738455	0.763363	0.776731	0.793171	0.838787	0.921164	0.982539	0.990681	1	0.96117	0.900509	0.892201	0.937568	0.916532	0.799936	0.750752	0.721881	0.701929	0.736527	0.729334	0.684486	0.654537	0.596718	0.594117	0.629726	0.570865	0.520109	0.512132	0.520502	0.598863	0.679441	0.668895	0.647362	0.659718	0.67715	0.666091	0.664508	0.610654	0.580404	0.645939	0.670545	0.730338	0.781918	0.799418	0.797237	0.800347
	0.681118	0.714895	0.787364	0.845692	0.875054	0.912977	0.928099	0.91655	0.902264	0.901658	0.958773	1	0.966891	0.902817	0.810471	0.726389	0.667079	0.612784	0.606283	0.63459	0.642952	0.638201	0.665198	0.703956	0.694228	0.644248	0.606029	0.538922	0.466749	0.420183	0.395875	0.402219	0.36985	0.345613	0.364872	0.356302	0.34395	0.358109	0.356283	0.377309	0.42885	0.474718	0.443836	0.413062	0.457028	0.512064	0.570396	0.614172	0.639657
	0.785297	0.81589	0.827623	0.855949	0.915557	0.94965	0.927501	0.919557	0.946101	0.964338	0.997726	1	0.978638	0.973371	0.967528	0.941719	0.883228	0.850638	0.833541	0.817866	0.829794	0.832392	0.83281	0.827619	0.793606	0.784777	0.831143	0.828407	0.803175	0.819273	0.819202	0.835901	0.84687	0.788063	0.738535	0.732594	0.721589	0.721682	0.716067	0.687881	0.655304	0.633631	0.598576	0.59983	0.613252	0.605243	0.668773	0.748541	0.772327
	0.610717	0.675079	0.735039	0.75779	0.771405	0.806959	0.862507	0.874976	0.912783	0.971944	0.998566	1	0.958345	0.891089	0.838259	0.752727	0.682634	0.656701	0.623813	0.605963	0.58128	0.575473	0.602923	0.611408	0.594394	0.562396	0.531236	0.51937	0.506731	0.481614	0.473729	0.495528	0.491643	0.488617	0.506584	0.485284	0.465422	0.493334	0.500153	0.487533	0.502543	0.527483	0.539165	0.532569	0.553856	0.594172	0.590604	0.60391	0.59576
	0.796862	0.799651	0.804799	0.825474	0.864308	0.881579	0.890559	0.881416	0.869209	0.894898	0.956393	1	0.976896	0.884302	0.756188	0.655047	0.578124	0.473842	0.379443	0.323725	0.272938	0.253804	0.252759	0.221378	0.196597	0.207332	0.196032	0.179516	0.173499	0.185048	0.233406	0.298094	0.370264	0.479485	0.593212	0.670274	0.725681	0.768363	0.808182	0.817821	0.818494	0.802556	0.766254	0.77795	0.801697	0.780865	0.763549	0.785615	0.798111
	0.575756	0.577367	0.61935	0.674499	0.667535	0.694277	0.772162	0.841838	0.822641	0.75451	0.86674	1	0.934912	0.764597	0.670015	0.678459	0.653028	0.589281	0.533068	0.492853	0.413241	0.41331	0.5146	0.605064	0.603385	0.603853	0.702089	0.741935	0.65867	0.533397	0.569494	0.618531	0.631042	0.708034	0.776778	0.787915	0.752517	0.755311	0.804842	0.846805	0.776392	0.674293	0.66505	0.635466	0.569622	0.544799	0.528245	0.532082	0.541618
	0.654166	0.672366	0.69866	0.767433	0.818437	0.816564	0.800391	0.751626	0.783975	0.871708	0.929021	1	0.899525	0.685861	0.611194	0.574461	0.47184	0.417489	0.415843	0.432479	0.455994	0.483693	0.555256	0.660233	0.716484	0.724061	0.692917	0.600605	0.545117	0.551583	0.604953	0.648113	0.639325	0.607313	0.59786	0.582158	0.520323	0.540759	0.598948	0.628109	0.655959	0.660603	0.628222	0.575088	0.558665	0.591422	0.621066	0.60289	0.598428
	0.891872	0.814829	0.856921	0.86802	0.713801	0.686547	0.763719	0.880707	0.989836	0.981182	0.958306	1	0.931146	0.837358	0.855249	0.880565	0.887879	0.817536	0.731804	0.642424	0.637237	0.756403	0.831722	0.83965	0.830998	0.802629	0.738062	0.778463	0.831704	0.850705	0.883631	0.871244	0.879602	0.857276	0.877405	0.866077	0.748855	0.773677	0.748013	0.661538	0.68375	0.680926	0.68207	0.722948	0.792894	0.892167	0.879019	0.873189	0.93227
	0.638108	0.672195	0.822694	0.942508	0.913064	0.850324	0.852099	0.844055	0.808362	0.88692	0.992186	1	0.921931	0.82535	0.766142	0.685979	0.65069	0.675126	0.709201	0.725508	0.736981	0.76385	0.728675	0.688526	0.642124	0.566277	0.532608	0.60142	0.689139	0.718975	0.712745	0.671955	0.687406	0.789769	0.863734	0.863631	0.851386	0.827083	0.827853	0.831955	0.912548	0.975146	0.956232	0.941648	0.873309	0.775704	0.764857	0.749358	0.688751
	0.44286	0.508009	0.624866	0.659632	0.65622	0.674028	0.64976	0.70635	0.919222	0.991018	0.997555	1	0.955394	0.899017	0.751376	0.642821	0.584433	0.508063	0.494434	0.553454	0.578199	0.566055	0.636673	0.67536	0.64213	0.625987	0.648726	0.800523	0.885584	0.828781	0.678862	0.57378	0.563025	0.570645	0.579925	0.544201	0.527407	0.432481	0.342718	0.378122	0.398243	0.350613	0.284316	0.269923	0.350839	0.443191	0.477416	0.483096	0.479564
	0.602151	0.57245	0.538616	0.562507	0.640233	0.732479	0.827772	0.835237	0.806538	0.832856	0.971916	1	0.843004	0.715319	0.617336	0.566582	0.603222	0.722377	0.839335	0.868184	0.782411	0.717814	0.774084	0.766365	0.689625	0.653044	0.604205	0.573758	0.556666	0.512483	0.554277	0.596172	0.570788	0.637132	0.668065	0.585481	0.540759	0.544431	0.560926	0.572128	0.598509	0.631778	0.708634	0.821815	0.869648	0.871436	0.833504	0.740677	0.658428
	0.40102	0.459516	0.508288	0.585603	0.619413	0.58013	0.512109	0.525135	0.607515	0.674262	0.848744	1	0.980175	0.908321	0.808049	0.649199	0.540533	0.494738	0.486687	0.558606	0.662107	0.746268	0.863092	0.921202	0.920825	0.922691	0.758595	0.54736	0.433229	0.418234	0.422151	0.403408	0.431064	0.410212	0.346477	0.340492	0.4009	0.508942	0.553722	0.575983	0.552846	0.442382	0.378053	0.35158	0.372122	0.473778	0.533565	0.538085	0.501975
	0.740643	0.719212	0.684386	0.672364	0.700649	0.684996	0.63621	0.553265	0.582437	0.728781	0.903953	1	0.925138	0.746068	0.561195	0.457257	0.463343	0.54589	0.607934	0.553334	0.566141	0.661247	0.735047	0.802279	0.855617	0.837479	0.749537	0.640142	0.51993	0.526465	0.586665	0.611366	0.645339	0.671443	0.632811	0.547506	0.505409	0.472998	0.474855	0.507941	0.468262	0.443159	0.503186	0.494539	0.473343	0.585799	0.641758	0.673266	0.741749
	0.497163	0.60693	0.735317	0.782971	0.79384	0.818369	0.818478	0.760569	0.763666	0.779119	0.907641	1	0.928404	0.920234	0.873911	0.808086	0.843324	0.900876	0.851308	0.688553	0.529886	0.550865	0.62322	0.628585	0.690948	0.762493	0.833509	0.911315	0.862508	0.75024	0.736423	0.770452	0.829492	0.890889	0.888912	0.833975	0.811147	0.8472	0.89389	0.900358	0.84254	0.782528	0.819841	0.906535	0.97097	0.983573	0.997124	0.961001	0.79488
	0.760883	0.773381	0.759432	0.729082	0.684802	0.719908	0.811749	0.873297	0.872213	0.874578	0.950737	1	0.953359	0.850237	0.826129	0.862781	0.833086	0.819374	0.851207	0.917908	0.938246	0.863598	0.842178	0.829986	0.725971	0.678922	0.701191	0.666101	0.719197	0.766472	0.748397	0.763268	0.796539	0.779417	0.777748	0.799289	0.7184	0.739748	0.816227	0.802702	0.773413	0.784849	0.82288	0.858695	0.798244	0.738343	0.748466	0.736579	0.771482
	0.598838	0.625519	0.683507	0.688786	0.623457	0.620911	0.644754	0.580962	0.491881	0.525761	0.790437	1	0.926589	0.710047	0.520506	0.456263	0.434684	0.391527	0.340542	0.322464	0.312995	0.351868	0.433985	0.468828	0.548559	0.616151	0.633936	0.66689	0.695867	0.658646	0.645021	0.71269	0.801267	0.901221	0.932123	0.964245	0.992252	0.914569	0.829792	0.80128	0.740025	0.67162	0.671836	0.666967	0.619206	0.575241	0.611467	0.608421	0.556045
	0.602399	0.590851	0.632159	0.658887	0.653248	0.634939	0.642875	0.667936	0.647896	0.658501	0.850868	1	0.903949	0.7682	0.660171	0.575951	0.495717	0.421871	0.361707	0.342503	0.372382	0.389562	0.39895	0.436463	0.511645	0.546401	0.596216	0.653446	0.623731	0.584554	0.625222	0.669615	0.671882	0.654642	0.668081	0.669392	0.615601	0.561228	0.522153	0.5236	0.50995	0.491127	0.517796	0.562063	0.5739	0.555187	0.579534	0.600054	0.572781
	0.47441	0.475006	0.553464	0.596218	0.595713	0.616234	0.624496	0.627781	0.623452	0.685943	0.889536	1	0.943974	0.830043	0.700406	0.636316	0.630536	0.58436	0.566802	0.577994	0.590292	0.614095	0.654487	0.712144	0.757706	0.809164	0.870398	0.856167	0.818956	0.78414	0.707448	0.692995	0.699395	0.711983	0.678844	0.646377	0.676741	0.661999	0.631126	0.622249	0.620288	0.598309	0.54927	0.485902	0.45155	0.428356	0.442413	0.474417	0.478211
	0.595539	0.590436	0.59618	0.596968	0.639245	0.701736	0.740279	0.751257	0.73081	0.721249	0.80867	0.951533	1	0.941848	0.847411	0.746786	0.671662	0.602069	0.513295	0.476593	0.471596	0.456079	0.448948	0.421066	0.380428	0.316656	0.241009	0.194792	0.163181	0.155951	0.15921	0.163282	0.164447	0.17893	0.215505	0.240594	0.237086	0.227478	0.23458	0.260118	0.274419	0.289696	0.32693	0.366122	0.411194	0.441626	0.471108	0.534146	0.59275
	0.661774	0.683159	0.747358	0.808268	0.766843	0.709501	0.687917	0.709905	0.725723	0.720087	0.820926	0.953618	1	0.949516	0.88195	0.831419	0.784102	0.726096	0.638145	0.578866	0.576974	0.590643	0.551111	0.497443	0.483206	0.556845	0.669633	0.758447	0.855627	0.884012	0.860877	0.847019	0.788353	0.745973	0.768984	0.7998	0.767684	0.71731	0.716044	0.738387	0.743122	0.700558	0.696221	0.681485	0.61101	0.566768	0.56858	0.593689	0.59875
	0.478144	0.483576	0.49305	0.520933	0.56243	0.600616	0.637194	0.636632	0.66521	0.774807	0.884518	0.962355	1	0.975421	0.920484	0.868837	0.841704	0.858534	0.885481	0.89672	0.85612	0.78927	0.76814	0.703465	0.555442	0.479886	0.487451	0.476554	0.469278	0.481075	0.462939	0.435111	0.418172	0.430747	0.44579	0.433557	0.470384	0.494635	0.489615	0.486924	0.463452	0.463823	0.41892	0.377711	0.413712	0.427974	0.435055	0.477762	0.494724
	0.34452	0.362037	0.399123	0.468842	0.501824	0.469977	0.453234	0.44486	0.471836	0.594099	0.794011	0.953173	1	0.936229	0.922118	0.948383	0.931282	0.936233	0.90165	0.899564	0.958337	0.988096	0.961905	0.957669	0.934348	0.785952	0.616232	0.476658	0.38155	0.389977	0.378358	0.355041	0.33755	0.291929	0.335897	0.348939	0.265214	0.234222	0.273237	0.280996	0.272434	0.309887	0.360404	0.37503	0.342777	0.304709	0.281612	0.252858	0.250514
	0.859231	0.866775	0.826146	0.846018	0.848656	0.816869	0.854082	0.857438	0.820141	0.809569	0.851133	0.95707	1	0.968998	0.978064	0.925283	0.833503	0.813894	0.788894	0.72407	0.674824	0.683375	0.63915	0.516916	0.445664	0.464956	0.476733	0.463348	0.517586	0.562932	0.612213	0.638489	0.651489	0.662409	0.637172	0.6659	0.700624	0.678334	0.6467	0.646368	0.626785	0.623541	0.649636	0.630331	0.634346	0.659151	0.652085	0.654698	0.699789
	0.422435	0.384251	0.380154	0.359626	0.390476	0.40811	0.394549	0.421969	0.441777	0.547981	0.807205	0.979481	1	0.924471	0.863362	0.964223	0.984788	0.905845	0.863685	0.767424	0.733112	0.699404	0.693176	0.708216	0.734697	0.875673	0.955058	0.884493	0.846043	0.882512	0.877012	0.799542	0.778601	0.799219	0.72172	0.730043	0.766547	0.781876	0.758448	0.679475	0.603603	0.480037	0.484874	0.540377	0.594282	0.625592	0.568102	0.571581	0.598917
	0.488665	0.479985	0.504414	0.590405	0.651885	0.633129	0.626737	0.635475	0.642941	0.689153	0.797923	0.930271	1	0.949499	0.833326	0.727182	0.63736	0.525709	0.447242	0.430862	0.412591	0.430063	0.389738	0.323142	0.342682	0.462656	0.570521	0.6033	0.593603	0.573592	0.571808	0.494312	0.442666	0.444915	0.452655	0.445702	0.404122	0.401723	0.435272	0.44811	0.499794	0.53902	0.49075	0.431667	0.420268	0.421695	0.425144	0.477656	0.496198
	0.454732	0.462417	0.439627	0.433549	0.488876	0.497382	0.507449	0.504797	0.439425	0.46704	0.624442	0.851029	1	0.97463	0.873798	0.824349	0.757441	0.69797	0.712506	0.704422	0.654969	0.610749	0.593104	0.573086	0.552745	0.550035	0.560274	0.584429	0.570906	0.536588	0.500286	0.426366	0.401371	0.396751	0.365188	0.326338	0.350882	0.403463	0.43952	0.46187	0.476507	0.455723	0.403996	0.397529	0.43671	0.475887	0.449927	0.451148	0.462868
	0.412845	0.510425	0.575838	0.532697	0.560869	0.601415	0.586841	0.615685	0.654593	0.699549	0.854111	0.988621	1	0.952927	0.815812	0.739918	0.724401	0.745246	0.787441	0.841888	0.904943	0.913303	0.870249	0.782701	0.801808	0.896341	0.928528	0.834651	0.728983	0.680296	0.614302	0.57101	0.530634	0.455079	0.419421	0.476933	0.498649	0.47761	0.470793	0.400773	0.338899	0.386309	0.467039	0.469222	0.395842	0.411112	0.456211	0.429552	0.388183
	0.612652	0.63947	0.693864	0.703537	0.697818	0.715315	0.714059	0.766794	0.834468	0.897109	0.944221	0.993656	1	0.977075	0.93613	0.846206	0.781976	0.708154	0.659436	0.625471	0.594893	0.587579	0.610529	0.624486	0.609343	0.592118	0.555521	0.544933	0.514813	0.461897	0.435803	0.450368	0.459029	0.447985	0.48536	0.531008	0.576336	0.609109	0.602272	0.615052	0.64401	0.630961	0.613117	0.611911	0.618947	0.617507	0.594617	0.597399	0.621578
	0.858864	0.920034	0.934073	0.958378	0.991797	0.989677	0.947778	0.940979	0.965342	0.967646	0.965217	0.980936	1	0.976476	0.945694	0.954101	0.947247	0.86009	0.793063	0.727371	0.646972	0.627108	0.607931	0.592299	0.590029	0.559886	0.506409	0.530515	0.593889	0.640575	0.64537	0.623143	0.618876	0.634143	0.660175	0.677538	0.682356	0.686388	0.697267	0.658974	0.653399	0.646071	0.581155	0.543978	0.601144	0.693547	0.735368	0.759893	0.794722
	0.812488	0.811419	0.809956	0.818763	0.830905	0.89882	0.933777	0.899813	0.92355	0.914543	0.901934	0.940698	1	0.982493	0.909423	0.866003	0.769532	0.661145	0.606228	0.597514	0.621054	0.611368	0.617752	0.664972	0.675459	0.611499	0.503934	0.436682	0.41341	0.406389	0.465401	0.553905	0.648512	0.70134	0.686629	0.689551	0.704484	0.670846	0.654474	0.687441	0.750273	0.796924	0.78265	0.784655	0.785045	0.741345	0.716318	0.789528	0.829342
	0.868709	0.843127	0.850491	0.899603	0.910633	0.897627	0.90523	0.904797	0.895835	0.947576	0.996643	0.981596	1	0.951049	0.879298	0.874476	0.862996	0.839662	0.804641	0.836026	0.918155	0.937139	0.882439	0.874529	0.873101	0.810205	0.756208	0.761481	0.771919	0.749554	0.715361	0.696613	0.699786	0.703904	0.735413	0.716027	0.672273	0.684718	0.682595	0.713524	0.766196	0.803267	0.802722	0.825114	0.870236	0.875511	0.88537	0.895978	0.901791
	0.727779	0.767696	0.797903	0.821274	0.872045	0.914413	0.939989	0.961075	0.980669	0.991057	0.977076	0.979696	1	0.977149	0.935439	0.864818	0.754426	0.639736	0.552271	0.487086	0.452969	0.472994	0.483057	0.473243	0.483161	0.5261	0.582624	0.618736	0.635126	0.663152	0.655491	0.641855	0.688056	0.71878	0.691993	0.663832	0.685674	0.722438	0.736249	0.715418	0.671824	0.667239	0.680245	0.713385	0.745703	0.740114	0.747625	0.737432	0.714844
	0.660282	0.697759	0.735133	0.764913	0.80003	0.854813	0.880432	0.862207	0.841902	0.858017	0.873195	0.932743	1	0.973226	0.919243	0.835528	0.738529	0.669658	0.599184	0.539201	0.488356	0.462092	0.426921	0.380744	0.352869	0.342325	0.35998	0.406462	0.475141	0.519475	0.513184	0.489932	0.457443	0.434991	0.457604	0.454866	0.392479	0.33156	0.313466	0.318422	0.329236	0.36014	0.381595	0.40909	0.439151	0.433833	0.464649	0.518286	0.538016
	0.363612	0.371349	0.393707	0.376697	0.377507	0.395068	0.431933	0.505668	0.580158	0.668393	0.763508	0.881152	1	0.992093	0.903107	0.821828	0.697775	0.574224	0.500157	0.448496	0.408043	0.406938	0.45164	0.544783	0.630757	0.623402	0.608829	0.631033	0.656907	0.711675	0.752454	0.793596	0.832735	0.833542	0.810833	0.768316	0.717086	0.659141	0.607335	0.560436	0.519186	0.493727	0.478432	0.463491	0.464221	0.485592	0.49043	0.460936	0.426934
	0.558326	0.593721	0.631357	0.635908	0.653278	0.716507	0.749275	0.786046	0.862212	0.903807	0.904709	0.957342	1	0.988065	0.952171	0.868508	0.800586	0.736679	0.664641	0.620023	0.561239	0.483231	0.430977	0.373971	0.315821	0.286618	0.265939	0.258193	0.279106	0.306237	0.33005	0.332832	0.313635	0.321313	0.308561	0.283841	0.295913	0.323325	0.345441	0.354488	0.324409	0.307822	0.335241	0.386299	0.424151	0.403607	0.3911	0.434902	0.495792
	0.526526	0.497503	0.553728	0.623847	0.673782	0.704615	0.70124	0.736889	0.793401	0.830132	0.884127	0.967838	1	0.986024	0.996753	0.969905	0.911028	0.855782	0.791611	0.742731	0.697991	0.675438	0.650656	0.625142	0.600584	0.567525	0.610635	0.670472	0.68919	0.74669	0.827422	0.841205	0.835206	0.847422	0.839551	0.770662	0.702091	0.693503	0.678225	0.620054	0.577112	0.55222	0.546025	0.542274	0.522054	0.529114	0.549709	0.522697	0.509184
	0.882239	0.883391	0.876352	0.884028	0.895768	0.894248	0.92798	0.97216	0.956447	0.919224	0.937272	0.979725	1	0.962146	0.918973	0.938571	0.926122	0.845944	0.781488	0.792417	0.825475	0.838123	0.86659	0.887949	0.867805	0.845377	0.837438	0.815174	0.792593	0.794275	0.827865	0.876901	0.916731	0.96312	0.995004	0.965053	0.913674	0.891881	0.8993	0.929029	0.882413	0.821082	0.803483	0.832466	0.84312	0.817318	0.843875	0.86321	0.832703
	0.583091	0.658149	0.693442	0.720141	0.755206	0.762074	0.780363	0.773128	0.779505	0.801844	0.8365	0.924602	1	0.994011	0.885142	0.771122	0.690846	0.619818	0.513739	0.410181	0.356527	0.31779	0.305896	0.283975	0.277302	0.306633	0.328224	0.357169	0.405078	0.424534	0.416213	0.389873	0.340914	0.284097	0.244986	0.238352	0.245889	0.247494	0.253611	0.291591	0.345337	0.392292	0.428605	0.452677	0.443442	0.440304	0.459715	0.503741	0.538432
	0.901239	0.925168	0.965953	0.985777	0.981287	0.972014	0.956747	0.93694	0.907242	0.877763	0.891634	0.955933	1	0.967362	0.867745	0.746774	0.65452	0.567814	0.498589	0.432675	0.346707	0.307124	0.286655	0.244232	0.202316	0.157593	0.139246	0.12459	0.10799	0.111034	0.126638	0.164544	0.185647	0.210445	0.247869	0.283881	0.343422	0.411199	0.434821	0.460987	0.495172	0.505734	0.522337	0.564655	0.650872	0.742132	0.805259	0.808022	0.830092
	0.723808	0.734058	0.728823	0.739467	0.745159	0.734758	0.731247	0.753092	0.763907	0.804709	0.900966	0.965241	1	0.970345	0.915642	0.884549	0.829033	0.742499	0.651925	0.611929	0.594502	0.61729	0.678888	0.741938	0.826021	0.899974	0.954427	0.948827	0.922741	0.923916	0.874343	0.817267	0.831536	0.867964	0.867339	0.829614	0.773041	0.751986	0.766735	0.757819	0.741674	0.74227	0.73616	0.763543	0.790266	0.811144	0.81879	0.774072	0.73905
	0.859569	0.861864	0.879751	0.898793	0.931432	0.94659	0.975396	0.989906	0.985711	0.973988	0.988917	0.99398	1	0.983992	0.915065	0.876258	0.862453	0.85073	0.814104	0.746658	0.706788	0.701299	0.685276	0.655161	0.570029	0.483098	0.453409	0.441734	0.429582	0.422934	0.427786	0.459808	0.491885	0.516226	0.542496	0.534391	0.517685	0.518648	0.530267	0.553102	0.588666	0.628452	0.641486	0.606216	0.624071	0.681323	0.752568	0.825091	0.852773
	0.694013	0.718273	0.748326	0.763263	0.784288	0.817663	0.822313	0.830502	0.85257	0.886902	0.88422	0.920408	1	0.989821	0.888712	0.794672	0.696478	0.610203	0.581451	0.573518	0.589444	0.633425	0.683359	0.719116	0.732897	0.717843	0.695871	0.680556	0.657735	0.616214	0.620617	0.629664	0.588501	0.555316	0.533619	0.544611	0.570118	0.56863	0.566071	0.566448	0.579778	0.588078	0.590933	0.611305	0.602761	0.58191	0.641793	0.720307	0.718095
	0.895274	0.84661	0.832685	0.834538	0.857681	0.829807	0.775353	0.814379	0.837574	0.869434	0.945345	0.981356	1	0.977536	0.976858	0.968474	0.917121	0.876425	0.871075	0.855853	0.860509	0.88412	0.86467	0.843288	0.84454	0.841404	0.808375	0.805382	0.824678	0.826628	0.812018	0.796858	0.81294	0.878681	0.874296	0.813517	0.833014	0.840091	0.789214	0.800806	0.82383	0.823365	0.868591	0.929235	0.977874	0.945525	0.914105	0.923728	0.927111
	0.427627	0.406813	0.359917	0.307928	0.278513	0.286822	0.331405	0.412478	0.517931	0.634566	0.781226	0.960981	1	0.889836	0.740506	0.555565	0.414669	0.367658	0.34746	0.339383	0.327043	0.315488	0.327068	0.438056	0.660592	0.855281	0.923268	0.864142	0.732338	0.629142	0.536405	0.411562	0.313152	0.282674	0.290883	0.271738	0.267596	0.258583	0.209378	0.200513	0.2174	0.206197	0.207614	0.20269	0.21177	0.237963	0.244904	0.265142	0.34049
	0.710545	0.721515	0.763239	0.797685	0.726189	0.655289	0.680978	0.710204	0.777938	0.880583	0.911658	0.968917	1	0.958189	0.885553	0.844459	0.825072	0.798892	0.751813	0.66039	0.557111	0.432616	0.374508	0.386463	0.394254	0.370701	0.354622	0.368031	0.35916	0.351371	0.355642	0.345046	0.351439	0.386175	0.428354	0.468477	0.491244	0.510377	0.503982	0.504552	0.580946	0.597919	0.612025	0.671446	0.672342	0.638317	0.638367	0.601937	0.590095
	0.625665	0.656825	0.6678	0.650326	0.658539	0.667849	0.713643	0.797588	0.807723	0.829644	0.904789	0.958461	1	0.959963	0.826874	0.694272	0.654803	0.677719	0.697532	0.678926	0.686051	0.754296	0.830559	0.883237	0.811555	0.697382	0.644878	0.612352	0.569696	0.527715	0.566007	0.623976	0.615174	0.606179	0.670018	0.703892	0.678698	0.645052	0.601129	0.549654	0.524246	0.547167	0.534572	0.516085	0.474545	0.471854	0.49737	0.506167	0.558366
	0.951115	0.771345	0.621151	0.528526	0.604035	0.826005	0.922413	0.822569	0.759499	0.834172	0.860657	0.934612	1	0.985341	0.873297	0.622485	0.483433	0.506865	0.550263	0.477937	0.433468	0.464925	0.45475	0.412179	0.441473	0.546025	0.581991	0.61773	0.653258	0.641864	0.621472	0.638503	0.748556	0.753764	0.672714	0.728417	0.776634	0.764997	0.753485	0.742229	0.69693	0.597764	0.497431	0.445328	0.582731	0.757534	0.710678	0.650087	0.789584
	0.569425	0.525129	0.51944	0.541923	0.603232	0.584227	0.514646	0.512108	0.575509	0.684003	0.799226	0.943636	1	0.888642	0.749838	0.622096	0.545457	0.502396	0.481629	0.475338	0.482081	0.469145	0.474277	0.514141	0.478651	0.465703	0.611459	0.743369	0.732032	0.797744	0.792443	0.647012	0.608682	0.637673	0.639114	0.628011	0.721076	0.793685	0.829168	0.855514	0.826718	0.761505	0.709249	0.688227	0.632896	0.626094	0.691233	0.690686	0.619334
	0.642998	0.63429	0.634847	0.633534	0.602947	0.539014	0.491554	0.538657	0.626993	0.656651	0.737014	0.913035	1	0.89578	0.689857	0.550512	0.514462	0.523133	0.529218	0.499526	0.463285	0.448196	0.438229	0.373801	0.353584	0.477534	0.519441	0.48538	0.478772	0.506524	0.590704	0.657022	0.664581	0.628642	0.624995	0.666991	0.666874	0.59041	0.524375	0.475446	0.449225	0.503101	0.540318	0.505413	0.492529	0.559513	0.616629	0.645867	0.67123
	0.630769	0.655482	0.72172	0.784259	0.796794	0.730186	0.711064	0.738061	0.747793	0.803988	0.842851	0.911995	1	0.954313	0.808569	0.646163	0.548015	0.434872	0.33907	0.313869	0.290513	0.244603	0.184302	0.158845	0.213634	0.320622	0.417303	0.541779	0.702802	0.753115	0.749664	0.808495	0.824787	0.738703	0.673974	0.645789	0.613952	0.610318	0.547951	0.527161	0.616773	0.705937	0.726521	0.706558	0.678951	0.636205	0.573274	0.545517	0.572961
	0.671645	0.574077	0.582701	0.560377	0.458212	0.481881	0.608572	0.641625	0.649283	0.673795	0.747175	0.896621	1	0.961092	0.869454	0.810953	0.780453	0.708228	0.642929	0.633623	0.613225	0.585172	0.557373	0.516018	0.505346	0.579728	0.590642	0.544695	0.580656	0.612802	0.632889	0.696106	0.740794	0.791018	0.804898	0.755382	0.739214	0.695864	0.716579	0.846406	0.90373	0.860077	0.846213	0.901078	0.989122	0.946137	0.825533	0.826572	0.827015
	0.566272	0.533721	0.564853	0.556523	0.536299	0.484332	0.436281	0.514158	0.558814	0.526429	0.641774	0.899984	1	0.871126	0.745351	0.640982	0.516812	0.452816	0.49863	0.556194	0.572669	0.544971	0.442285	0.373392	0.367487	0.407902	0.442859	0.407104	0.408151	0.450882	0.508726	0.574865	0.586884	0.608762	0.621914	0.650678	0.624349	0.563609	0.565428	0.576503	0.590025	0.592124	0.556867	0.502026	0.463951	0.480506	0.500765	0.538461	0.576569
	0.481328	0.460152	0.45348	0.48394	0.469816	0.446517	0.533271	0.642539	0.691838	0.704636	0.764919	0.908078	1	0.938283	0.863583	0.863791	0.779997	0.660325	0.579745	0.561251	0.549933	0.511031	0.496137	0.50973	0.5348	0.53662	0.502929	0.438362	0.360173	0.305995	0.274444	0.244247	0.198405	0.17403	0.177157	0.180419	0.2168	0.24579	0.252042	0.26902	0.289926	0.279951	0.307776	0.381442	0.420491	0.432182	0.460992	0.513099	0.547436
	0.601322	0.631348	0.691171	0.731561	0.792127	0.892624	0.953055	0.964027	0.911643	0.831466	0.876933	0.971433	1	0.992811	0.969409	0.940822	0.942436	0.941931	0.980612	0.984688	0.919722	0.879614	0.845281	0.870686	0.862705	0.697182	0.515415	0.439173	0.430708	0.458985	0.510589	0.499987	0.459114	0.490018	0.475408	0.450986	0.471455	0.488531	0.469316	0.417235	0.429443	0.517701	0.521569	0.480385	0.487129	0.485205	0.452869	0.386885	0.455954
	0.336496	0.343077	0.376828	0.388017	0.398498	0.437705	0.444924	0.446047	0.483754	0.578535	0.772542	0.931155	1	0.94858	0.845563	0.73714	0.637282	0.621716	0.653505	0.684315	0.636909	0.577221	0.523714	0.482116	0.549399	0.651396	0.619329	0.535102	0.527415	0.537644	0.478355	0.412361	0.405638	0.372763	0.36559	0.342603	0.313956	0.365644	0.367228	0.314928	0.306622	0.316579	0.323757	0.313379	0.334263	0.424496	0.483392	0.45262	0.403144
	0.617982	0.583145	0.580314	0.596323	0.561696	0.543631	0.556464	0.603381	0.661892	0.679119	0.819671	0.966419	1	0.945816	0.846093	0.810343	0.753605	0.702267	0.665986	0.617989	0.58914	0.506897	0.429941	0.470299	0.570077	0.643329	0.621521	0.594106	0.574131	0.537061	0.552576	0.587636	0.565636	0.56025	0.519303	0.504576	0.552115	0.536488	0.524282	0.51479	0.514041	0.543078	0.534157	0.535975	0.573889	0.615409	0.659909	0.645801	0.602477
	0.249958	0.270862	0.359971	0.396469	0.373902	0.339643	0.388745	0.441258	0.466302	0.592519	0.710436	0.879138	1	0.968848	0.825153	0.634515	0.562656	0.514255	0.453342	0.361855	0.221608	0.18358	0.207566	0.301646	0.476749	0.665262	0.831492	0.918167	0.961424	0.943904	0.873987	0.834408	0.832284	0.77996	0.658609	0.529395	0.459238	0.476494	0.484847	0.45326	0.434061	0.460078	0.478058	0.42808	0.328922	0.245709	0.198345	0.166991	0.180573
	0.354765	0.278383	0.325174	0.380379	0.376301	0.388884	0.352771	0.398561	0.53721	0.634489	0.770961	0.913074	1	0.966798	0.908278	0.857927	0.766403	0.775844	0.749917	0.720461	0.769172	0.70994	0.565291	0.516444	0.468819	0.386871	0.343145	0.281137	0.250421	0.296084	0.33751	0.324411	0.271809	0.252403	0.357278	0.434132	0.41002	0.329359	0.358183	0.380582	0.356548	0.359524	0.300309	0.256921	0.238814	0.254248	0.287361	0.322793	0.347665
	0.652639	0.67251	0.691031	0.702069	0.73526	0.751049	0.754041	0.748035	0.739224	0.731302	0.749834	0.82505	0.931167	1	0.956798	0.894724	0.846838	0.789414	0.735267	0.662448	0.605123	0.598115	0.607016	0.580885	0.502675	0.43532	0.426928	0.46369	0.491113	0.500713	0.540829	0.636203	0.709138	0.705662	0.672289	0.630757	0.605778	0.590956	0.5789	0.57068	0.587689	0.588967	0.550694	0.533359	0.562689	0.628969	0.678371	0.663931	0.646914
	0.678775	0.768989	0.857208	0.8542	0.88709	0.958437	0.960222	0.894256	0.820929	0.829652	0.892358	0.936462	0.985431	1	0.939126	0.84058	0.76846	0.714328	0.664199	0.645472	0.666954	0.691484	0.678474	0.677508	0.659418	0.57969	0.536484	0.515478	0.504053	0.527922	0.536058	0.514723	0.507764	0.451042	0.413796	0.43099	0.414246	0.43079	0.463031	0.476318	0.487833	0.498869	0.553597	0.623586	0.645525	0.635413	0.620039	0.582723	0.576165
	0.602878	0.554716	0.526434	0.550562	0.516847	0.451783	0.451878	0.457575	0.443024	0.445562	0.527031	0.742156	0.963783	1	0.930216	0.892724	0.850375	0.794999	0.744124	0.676871	0.608815	0.606796	0.610068	0.551698	0.481008	0.45236	0.422285	0.452517	0.487885	0.44909	0.44936	0.411058	0.383674	0.427911	0.414665	0.374213	0.431914	0.465424	0.464042	0.523613	0.533984	0.472666	0.491638	0.510471	0.517895	0.533703	0.550287	0.54512	0.574666
	0.707172	0.696819	0.645189	0.637644	0.663151	0.65218	0.630668	0.634863	0.593573	0.580034	0.726741	0.913812	0.986608	1	0.995038	0.974265	0.893901	0.850284	0.881459	0.859485	0.864233	0.877122	0.82264	0.759183	0.6755	0.643975	0.697827	0.697578	0.635045	0.62424	0.62625	0.601293	0.58829	0.577473	0.517555	0.488931	0.53207	0.535412	0.546329	0.582239	0.595382	0.623052	0.645671	0.655722	0.614136	0.598772	0.619402	0.615435	0.655796
	0.743592	0.758321	0.686921	0.699079	0.758909	0.726194	0.701679	0.767632	0.788842	0.828053	0.912996	0.935587	0.959903	1	0.985428	0.90279	0.851988	0.866838	0.907516	0.908261	0.904243	0.888681	0.877887	0.898903	0.915564	0.845636	0.705518	0.665944	0.741859	0.739991	0.72526	0.764622	0.783046	0.836445	0.855753	0.855281	0.816383	0.717136	0.802426	0.961426	0.863234	0.797563	0.847327	0.835416	0.806704	0.768035	0.717923	0.709075	0.741615
	0.819959	0.76547	0.740772	0.752224	0.79839	0.796683	0.761519	0.763999	0.767411	0.776173	0.836247	0.880341	0.915864	1	0.997033	0.848505	0.759798	0.747444	0.739737	0.704832	0.682959	0.70145	0.688637	0.663491	0.644189	0.624331	0.61501	0.647582	0.636463	0.653496	0.722908	0.731344	0.747803	0.78356	0.80415	0.860084	0.880106	0.842606	0.840041	0.88772	0.897198	0.884668	0.896923	0.872243	0.866804	0.889992	0.916668	0.90531	0.86345
	0.565139	0.558597	0.568756	0.559488	0.550059	0.565747	0.536129	0.514218	0.572591	0.638858	0.769693	0.918369	0.990927	1	0.953258	0.928677	0.931558	0.887967	0.850957	0.841787	0.842391	0.843712	0.840989	0.847213	0.785966	0.681874	0.592229	0.487974	0.415516	0.414039	0.413721	0.399395	0.435088	0.469834	0.473682	0.520776	0.597517	0.655061	0.6789	0.652058	0.62002	0.622775	0.64674	0.651265	0.670071	0.678377	0.66988	0.692295	0.678601
	0.72332	0.765935	0.797311	0.79576	0.795159	0.815361	0.821869	0.866481	0.925524	0.907056	0.91839	0.953241	0.98284	1	0.978439	0.953775	0.956853	0.969167	0.95178	0.907366	0.850681	0.827208	0.803731	0.748593	0.689454	0.631949	0.564473	0.50166	0.454808	0.41789	0.394166	0.387206	0.385777	0.353962	0.337329	0.372982	0.402125	0.419152	0.459593	0.523266	0.561386	0.571983	0.583413	0.610938	0.648491	0.684499	0.709953	0.72733	0.741261
	0.703079	0.735971	0.740352	0.73858	0.751375	0.721817	0.72418	0.778321	0.809428	0.819835	0.869867	0.952773	0.984742	1	0.97515	0.945591	0.925781	0.852798	0.768559	0.713964	0.727318	0.750019	0.710051	0.660864	0.631767	0.599911	0.62985	0.699855	0.738225	0.742783	0.743041	0.703494	0.646968	0.630061	0.586262	0.560084	0.546946	0.490618	0.442578	0.395314	0.373605	0.409045	0.425674	0.386729	0.378565	0.425836	0.505032	0.590369	0.644824
	0.466856	0.492831	0.516417	0.521539	0.532222	0.578151	0.631498	0.679936	0.732177	0.778703	0.816743	0.833731	0.89967	1	0.997969	0.907792	0.828342	0.779919	0.740922	0.728769	0.763316	0.813515	0.891265	0.954196	0.956789	0.946778	0.927339	0.889382	0.819582	0.716453	0.647837	0.62398	0.604599	0.588753	0.591029	0.581043	0.558564	0.531918	0.495823	0.474981	0.444522	0.408507	0.390514	0.386546	0.366033	0.359948	0.38374	0.399905	0.405024
	0.621711	0.644063	0.545418	0.480537	0.443774	0.428322	0.394515	0.356778	0.353989	0.425648	0.512463	0.611649	0.824362	1	0.99743	0.840372	0.636571	0.496503	0.470716	0.528961	0.591397	0.681162	0.729699	0.605791	0.395175	0.235639	0.160208	0.195159	0.261354	0.31601	0.403398	0.44394	0.429228	0.40979	0.393588	0.397655	0.411812	0.40276	0.397287	0.401386	0.426979	0.472564	0.506012	0.513093	0.516431	0.545912	0.544595	0.506037	0.494328
	0.519878	0.542991	0.44708	0.420473	0.467363	0.473094	0.476697	0.475315	0.489267	0.560403	0.66757	0.81773	0.947369	1	0.927955	0.750686	0.577012	0.492845	0.485811	0.475251	0.480952	0.508642	0.518727	0.433117	0.277354	0.175564	0.187691	0.266296	0.383728	0.516558	0.612404	0.692579	0.717663	0.670627	0.647269	0.647185	0.615312	0.595556	0.613598	0.613363	0.608366	0.61846	0.600833	0.586336	0.589835	0.591596	0.547208	0.471902	0.446152
	0.568026	0.637956	0.713669	0.688833	0.590521	0.527546	0.491992	0.487004	0.500782	0.539042	0.578175	0.687969	0.916106	1	0.891077	0.734913	0.571669	0.482756	0.439845	0.481705	0.496329	0.447266	0.413074	0.36797	0.448081	0.572829	0.581127	0.578068	0.624281	0.630257	0.67835	0.7684	0.786182	0.749962	0.699817	0.704678	0.656814	0.593263	0.605089	0.61442	0.598	0.612714	0.707933	0.763462	0.701608	0.657959	0.667311	0.6414	0.58212
	0.745391	0.678279	0.738007	0.84043	0.832792	0.753232	0.779689	0.845687	0.843693	0.863754	0.922221	0.949697	0.95829	1	0.959845	0.869811	0.799184	0.791353	0.868818	0.87163	0.826551	0.833077	0.86658	0.847942	0.789673	0.755149	0.692995	0.649362	0.659714	0.678099	0.674956	0.631898	0.661295	0.726335	0.674626	0.642077	0.659282	0.648889	0.67805	0.764066	0.814453	0.799551	0.791909	0.784385	0.730632	0.698209	0.752661	0.837722	0.874896
	0.587596	0.543935	0.491813	0.540212	0.643246	0.715721	0.72894	0.729847	0.733264	0.725323	0.695595	0.75038	0.934932	1	0.798526	0.602467	0.560114	0.515384	0.433299	0.386168	0.343605	0.313818	0.340641	0.422212	0.389396	0.231484	0.169817	0.217766	0.238391	0.281426	0.359443	0.426903	0.413323	0.495419	0.722819	0.787775	0.717556	0.619909	0.545307	0.541997	0.551134	0.477443	0.383301	0.402572	0.427215	0.390335	0.420766	0.444411	0.491539
	0.447465	0.464099	0.522741	0.582451	0.589387	0.517491	0.473192	0.49836	0.564999	0.588478	0.594107	0.707295	0.901896	1	0.97222	0.935659	0.91831	0.872629	0.762651	0.74715	0.777538	0.750292	0.67716	0.596985	0.547517	0.537105	0.57393	0.605983	0.569231	0.520251	0.527214	0.56791	0.630256	0.671671	0.71186	0.803383	0.772079	0.651629	0.599345	0.529567	0.517312	0.534631	0.524136	0.552188	0.573796	0.595077	0.578703	0.551589	0.5238
	0.394306	0.406421	0.405976	0.39724	0.415818	0.431808	0.438646	0.429427	0.439157	0.476157	0.578242	0.781558	0.952194	1	0.933697	0.815182	0.708065	0.622657	0.517917	0.426373	0.341583	0.283056	0.283615	0.28079	0.291638	0.312225	0.311952	0.295749	0.275308	0.274157	0.296461	0.303017	0.306213	0.341651	0.377097	0.394821	0.441511	0.496866	0.532758	0.543213	0.498738	0.432373	0.402896	0.399557	0.381259	0.360083	0.355002	0.389533	0.420386
	0.515443	0.531667	0.419728	0.422389	0.500013	0.482145	0.514687	0.622587	0.748654	0.855182	0.914531	0.976893	0.998672	1	0.995122	0.862169	0.782013	0.841775	0.817431	0.82421	0.845082	0.830725	0.813987	0.805687	0.713439	0.513588	0.362157	0.309644	0.298563	0.269449	0.252495	0.317497	0.375011	0.32721	0.316238	0.400296	0.493827	0.501378	0.4943	0.494849	0.491662	0.487835	0.46275	0.479645	0.573525	0.668305	0.62358	0.587578	0.560857
	0.582152	0.641509	0.691281	0.707045	0.711514	0.711815	0.718029	0.723565	0.712909	0.719405	0.784429	0.863459	0.925602	0.983565	1	0.948352	0.875907	0.827748	0.790254	0.715167	0.642349	0.611971	0.559276	0.464974	0.352426	0.300143	0.340401	0.406396	0.437148	0.450947	0.479512	0.501247	0.496203	0.491366	0.503579	0.511115	0.534634	0.553838	0.547212	0.523417	0.479729	0.459645	0.465323	0.477662	0.49503	0.511141	0.521699	0.526177	0.551376
	0.290248	0.327771	0.387929	0.435099	0.452486	0.444805	0.454668	0.462706	0.47209	0.533197	0.667796	0.837118	0.947496	0.983565	1	0.98902	0.955803	0.93895	0.918002	0.901565	0.897826	0.876593	0.843328	0.784293	0.651774	0.504165	0.426739	0.396827	0.355217	0.319256	0.295191	0.251689	0.220014	0.234654	0.259145	0.288266	0.310295	0.301252	0.280332	0.251868	0.247441	0.229221	0.192189	0.18868	0.209422	0.239535	0.253108	0.268982	0.300096
	0.504402	0.521054	0.523377	0.510462	0.477514	0.4667	0.537562	0.576956	0.605258	0.670318	0.752767	0.812834	0.889869	0.982937	1	0.982006	0.949341	0.912645	0.896661	0.854208	0.796986	0.754135	0.72224	0.680367	0.603581	0.564171	0.605544	0.64331	0.601078	0.576771	0.674342	0.776617	0.88629	0.974503	0.936423	0.891576	0.844647	0.798166	0.814027	0.804859	0.70057	0.625986	0.564799	0.522062	0.504381	0.51395	0.549948	0.519617	0.489955
	0.847831	0.787981	0.718635	0.700452	0.735176	0.767669	0.747139	0.753911	0.821611	0.844404	0.835717	0.895623	0.937212	0.975958	1	0.96089	0.951077	0.967364	0.875749	0.771806	0.771702	0.793232	0.859943	0.870002	0.773946	0.721627	0.687922	0.62019	0.621495	0.659111	0.699655	0.721371	0.689116	0.73434	0.75799	0.771572	0.828133	0.820438	0.764854	0.661892	0.630034	0.690344	0.72396	0.755006	0.766973	0.717374	0.72132	0.708127	0.732543
	0.541508	0.497397	0.4394	0.406538	0.387063	0.40983	0.415789	0.386078	0.424986	0.53231	0.604123	0.713777	0.879518	0.973302	1	0.932595	0.825507	0.745665	0.676297	0.673273	0.670497	0.64132	0.633326	0.616513	0.596098	0.578212	0.576618	0.546791	0.520267	0.514666	0.491099	0.473539	0.491287	0.50411	0.503936	0.506931	0.492011	0.511841	0.484398	0.442309	0.514258	0.594767	0.658613	0.658724	0.695077	0.769598	0.726345	0.645665	0.580351
	0.82763	0.821802	0.817719	0.796201	0.766905	0.720764	0.685014	0.678969	0.681156	0.662554	0.700583	0.764726	0.853963	0.95879	1	0.9721	0.940559	0.959754	0.909685	0.830322	0.819822	0.844213	0.854182	0.796358	0.73038	0.697686	0.724538	0.814408	0.865606	0.817653	0.830485	0.889513	0.870688	0.838316	0.805966	0.78816	0.813642	0.884122	0.934667	0.90025	0.874164	0.870099	0.872343	0.892652	0.897924	0.911606	0.945662	0.929276	0.88923
	0.340167	0.35903	0.351202	0.343173	0.354839	0.380919	0.407229	0.425343	0.47122	0.540189	0.6783	0.867229	0.976217	0.998149	1	0.977918	0.939075	0.892773	0.845827	0.822129	0.781722	0.727488	0.686848	0.655587	0.587165	0.475336	0.407916	0.440321	0.504679	0.567658	0.672718	0.779787	0.876601	0.968502	0.999894	0.967583	0.890173	0.808348	0.756376	0.694508	0.623601	0.563649	0.500685	0.442116	0.401719	0.359625	0.328101	0.312933	0.309588
	0.750315	0.769583	0.773431	0.747452	0.775396	0.806207	0.833647	0.839973	0.801885	0.789828	0.831051	0.887956	0.937079	0.971322	1	0.992316	0.939873	0.894619	0.888954	0.894383	0.841776	0.752807	0.69045	0.66275	0.623805	0.597686	0.549101	0.503357	0.513758	0.510704	0.501242	0.496192	0.484307	0.436439	0.384547	0.38536	0.40297	0.432796	0.48324	0.564961	0.613194	0.628938	0.642034	0.622953	0.631825	0.686596	0.706527	0.70667	0.750512
	0.552386	0.615623	0.648988	0.598356	0.610101	0.641671	0.612137	0.559919	0.59103	0.725939	0.818548	0.843512	0.851311	0.91937	1	0.994157	0.973012	0.988523	0.954402	0.907492	0.871933	0.873012	0.840336	0.718817	0.653606	0.571331	0.500944	0.536636	0.567439	0.626739	0.654932	0.619365	0.64372	0.679336	0.691239	0.704517	0.694137	0.676052	0.681156	0.671561	0.642427	0.60275	0.559735	0.571429	0.573258	0.509286	0.495727	0.529981	0.529729
	0.97391	0.966027	0.972729	0.958891	0.939401	0.934483	0.886313	0.872829	0.90229	0.894078	0.927337	0.969422	0.9726	0.983516	1	0.972196	0.919683	0.876417	0.901081	0.92626	0.852139	0.871468	0.943013	0.955408	0.883582	0.76223	0.72526	0.738315	0.791769	0.830136	0.77041	0.760334	0.827543	0.85642	0.813777	0.79954	0.813598	0.843217	0.882116	0.864921	0.855806	0.879439	0.929194	0.94582	0.920505	0.918979	0.915363	0.898601	0.928095
	0.349695	0.330679	0.344422	0.374509	0.37912	0.363824	0.389341	0.402939	0.421033	0.43794	0.489838	0.673499	0.866084	0.961394	1	0.9696	0.891409	0.804499	0.683393	0.570799	0.452873	0.34015	0.282113	0.232049	0.198371	0.179736	0.146577	0.149898	0.208198	0.292915	0.390889	0.492773	0.552254	0.588038	0.600327	0.566623	0.517876	0.465938	0.440063	0.430052	0.412636	0.363248	0.361769	0.368992	0.328016	0.310812	0.322985	0.333612	0.350186
	0.49714	0.480355	0.482053	0.522984	0.538222	0.53009	0.525532	0.488252	0.481099	0.505299	0.549096	0.657209	0.835624	0.986035	1	0.938213	0.844473	0.702309	0.570243	0.503568	0.45768	0.382542	0.320791	0.258895	0.203943	0.160041	0.133389	0.125655	0.130963	0.166867	0.21603	0.272774	0.347483	0.41458	0.469728	0.508516	0.521709	0.5294	0.508731	0.487291	0.506578	0.535246	0.531766	0.55584	0.593147	0.575136	0.545753	0.541299	0.532464
	0.717703	0.740798	0.777908	0.795252	0.783339	0.812556	0.842045	0.864308	0.891857	0.882041	0.869019	0.913777	0.968368	0.988938	1	0.950799	0.839499	0.748314	0.652405	0.5752	0.509807	0.424555	0.393814	0.402348	0.443664	0.42877	0.32271	0.236938	0.191007	0.168318	0.161714	0.185854	0.193985	0.244831	0.307497	0.328421	0.360607	0.371359	0.388448	0.441938	0.48529	0.48696	0.47388	0.477158	0.490886	0.563723	0.6134	0.591496	0.602903
	0.576855	0.564343	0.58343	0.590999	0.602576	0.603927	0.591428	0.588684	0.660441	0.74413	0.804874	0.89568	0.943663	0.991117	1	0.965346	0.947736	0.909136	0.859845	0.830137	0.875457	0.900826	0.865002	0.88207	0.861539	0.782535	0.744803	0.723823	0.68246	0.67386	0.728597	0.776002	0.791474	0.81914	0.885212	0.940818	0.942065	0.946937	0.998858	0.991125	0.96323	0.937524	0.864134	0.814328	0.778829	0.7371	0.747206	0.763192	0.716557
	0.818749	0.837901	0.800646	0.773238	0.787411	0.788379	0.833802	0.871424	0.884331	0.910388	0.93143	0.961674	0.961652	0.972158	1	0.9817	0.940848	0.924674	0.900382	0.900646	0.872457	0.817746	0.828192	0.834837	0.830829	0.817716	0.826004	0.82977	0.795853	0.775038	0.759537	0.745122	0.743524	0.762068	0.789436	0.813218	0.835079	0.853053	0.853981	0.835437	0.834442	0.876746	0.915036	0.910676	0.902169	0.87026	0.871956	0.905684	0.853696
	0.882237	0.927171	0.939001	0.933021	0.925342	0.930576	0.920239	0.912726	0.910469	0.869737	0.861243	0.930055	0.951068	0.974777	1	0.94765	0.906153	0.887995	0.845295	0.76506	0.743656	0.792978	0.80575	0.797538	0.8219	0.819392	0.770863	0.745182	0.734866	0.727996	0.759259	0.791114	0.803538	0.820095	0.835164	0.867473	0.922664	0.948441	0.955652	0.946408	0.922728	0.8802	0.908185	0.998529	0.98125	0.929323	0.889928	0.887407	0.869179
	0.539907	0.585476	0.610762	0.6653	0.66115	0.613833	0.590692	0.590903	0.589065	0.630493	0.767266	0.846234	0.892311	0.986955	1	0.932235	0.876507	0.797856	0.698419	0.610189	0.568985	0.57453	0.585522	0.566855	0.52792	0.52092	0.561359	0.631971	0.698159	0.7494	0.767365	0.780188	0.793263	0.722044	0.622121	0.560078	0.550105	0.584753	0.681682	0.749608	0.74396	0.744813	0.740072	0.711735	0.673614	0.616809	0.542742	0.509361	0.485962
	0.668526	0.665227	0.673778	0.710398	0.675143	0.678963	0.75644	0.739961	0.705177	0.674006	0.65814	0.720471	0.86842	0.976483	1	0.997156	0.949628	0.870648	0.786547	0.696811	0.646128	0.626924	0.617999	0.626993	0.569266	0.459254	0.396528	0.372949	0.402161	0.452927	0.514302	0.620883	0.692522	0.763649	0.841834	0.898176	0.940555	0.977048	0.972467	0.932826	0.924264	0.90079	0.893363	0.848798	0.750986	0.635989	0.572092	0.630864	0.662377
	0.758372	0.79982	0.793777	0.784824	0.800145	0.812521	0.868556	0.931641	0.947354	0.96958	0.985716	0.985218	0.990242	0.995464	1	0.983465	0.922442	0.861651	0.766044	0.63552	0.560494	0.501531	0.436654	0.411905	0.466908	0.516048	0.455411	0.355105	0.296831	0.297627	0.314275	0.294188	0.298863	0.345396	0.359749	0.326092	0.274144	0.2631	0.267544	0.29948	0.322684	0.337545	0.398737	0.432439	0.478777	0.5536	0.558393	0.590218	0.649867
	0.549836	0.518555	0.519972	0.555908	0.586563	0.558507	0.476777	0.486958	0.574416	0.533766	0.54428	0.686541	0.847832	0.961049	1	0.923877	0.824881	0.758121	0.700252	0.691646	0.641323	0.579692	0.558729	0.554543	0.541811	0.522499	0.529359	0.606826	0.662548	0.711452	0.796466	0.836881	0.826223	0.796877	0.765315	0.816231	0.851776	0.76839	0.756423	0.750148	0.710707	0.800976	0.82895	0.831204	0.877753	0.846223	0.734931	0.69654	0.667251
	0.717558	0.720188	0.690386	0.613678	0.554726	0.571333	0.653733	0.661979	0.67536	0.723147	0.72877	0.830024	0.937914	0.972781	1	0.96737	0.90373	0.823662	0.777269	0.822764	0.850388	0.811786	0.812084	0.847763	0.813842	0.655851	0.558864	0.588813	0.708746	0.784859	0.768789	0.749489	0.69383	0.647138	0.59741	0.609658	0.698625	0.687041	0.662962	0.755542	0.839226	0.783767	0.747377	0.783529	0.797451	0.80126	0.846757	0.847825	0.796449
	0.184315	0.136878	0.0933819	0.0653356	0.0554516	0.0612251	0.0825226	0.0890823	0.0873575	0.109008	0.199057	0.433443	0.719602	0.933636	1	0.953374	0.869392	0.745953	0.587477	0.411144	0.248182	0.135023	0.0752668	0.0445749	0.0448477	0.0787966	0.0945239	0.0823784	0.0739547	0.0432867	0.0248444	0.0362845	0.0380597	0.0334557	0.0341238	0.0492416	0.0837752	0.0878144	0.0585576	0.063975	0.108995	0.16845	0.207258	0.212438	0.185417	0.161773	0.168839	0.184177	0.202666
	0.494587	0.514695	0.55285	0.589579	0.618424	0.621928	0.634427	0.651887	0.63275	0.652295	0.742313	0.829619	0.905791	0.972243	1	0.96576	0.870854	0.752936	0.664904	0.580914	0.456168	0.368841	0.323738	0.308635	0.467391	0.703421	0.827738	0.913128	0.863515	0.723551	0.673761	0.650987	0.630641	0.64277	0.652895	0.606084	0.572656	0.604501	0.635304	0.61088	0.592807	0.599653	0.584237	0.56761	0.560849	0.579855	0.630962	0.66603	0.614438
	0.456372	0.432933	0.401223	0.395393	0.40698	0.425981	0.470777	0.529301	0.62186	0.715647	0.690037	0.709513	0.848563	0.954271	1	0.999042	0.975757	0.926776	0.863404	0.830552	0.752335	0.605848	0.547037	0.539831	0.559972	0.601667	0.597756	0.572533	0.52051	0.471919	0.434952	0.42755	0.398387	0.372401	0.41327	0.465247	0.487153	0.473569	0.507353	0.564567	0.610447	0.620311	0.614566	0.635277	0.640259	0.659995	0.647471	0.613119	0.562264
	0.287308	0.26456	0.270671	0.337511	0.298342	0.234715	0.258265	0.304841	0.328661	0.331605	0.391525	0.565679	0.826725	0.994315	1	0.931613	0.832512	0.686583	0.508045	0.346089	0.261045	0.205021	0.131466	0.113855	0.10311	0.0908178	0.137119	0.187941	0.193267	0.187802	0.179914	0.141643	0.177147	0.25759	0.2539	0.222079	0.222703	0.301713	0.41983	0.490329	0.475871	0.445274	0.362548	0.259712	0.213133	0.199073	0.222356	0.242435	0.233764
	0.535804	0.552018	0.598835	0.631332	0.651365	0.696749	0.697112	0.637634	0.617657	0.635298	0.647786	0.714965	0.844267	0.976553	1	0.902224	0.834194	0.791191	0.726224	0.664897	0.56891	0.489178	0.454403	0.449628	0.52425	0.559047	0.491346	0.449669	0.443979	0.49946	0.538178	0.480683	0.442826	0.388094	0.297484	0.28384	0.31464	0.304317	0.288541	0.273003	0.297845	0.381031	0.504098	0.599797	0.639205	0.676199	0.684813	0.627774	0.550911
	0.544151	0.505426	0.618322	0.825455	0.854488	0.691968	0.6282	0.684378	0.732974	0.680005	0.724695	0.828632	0.883698	0.972614	1	0.918462	0.745335	0.636915	0.467023	0.281083	0.262485	0.349378	0.408947	0.364286	0.31264	0.305651	0.320242	0.332479	0.294522	0.246742	0.207709	0.238606	0.31534	0.271878	0.19409	0.207329	0.27168	0.315367	0.295962	0.271698	0.250375	0.287757	0.377476	0.442324	0.43209	0.419806	0.481774	0.519929	0.545086
	0.708838	0.658972	0.638563	0.638156	0.606943	0.591085	0.68303	0.742622	0.764018	0.788487	0.774346	0.777755	0.863863	0.97091	1	0.985527	0.978611	0.971038	0.917976	0.911978	0.894304	0.834401	0.87636	0.881178	0.801949	0.776498	0.806756	0.824353	0.827459	0.834595	0.799755	0.774591	0.727569	0.656013	0.638943	0.657708	0.683878	0.679925	0.687493	0.701208	0.695484	0.701103	0.697174	0.664912	0.636602	0.662775	0.693438	0.756724	0.80901
	0.759794	0.776109	0.812881	0.808296	0.728617	0.690186	0.699682	0.665005	0.63037	0.689862	0.75849	0.81188	0.880748	0.961512	1	0.950583	0.935444	0.914216	0.822251	0.738281	0.733052	0.7397	0.760495	0.757074	0.710731	0.770537	0.84126	0.822733	0.796544	0.800376	0.813424	0.787955	0.683682	0.644653	0.722979	0.769496	0.694304	0.671351	0.68926	0.657117	0.653095	0.660832	0.640068	0.635089	0.634787	0.605657	0.611604	0.665318	0.714629
	0.868482	0.839541	0.803469	0.82077	0.830838	0.833368	0.835834	0.768941	0.711785	0.749842	0.850713	0.941181	0.953039	0.944495	0.982197	1	0.989988	0.969327	0.919262	0.845357	0.819713	0.845261	0.932204	0.92444	0.80685	0.71696	0.648518	0.618266	0.604912	0.596679	0.644928	0.708114	0.702059	0.723172	0.749911	0.728193	0.780271	0.807267	0.824881	0.815395	0.783776	0.845692	0.913731	0.874345	0.848984	0.869146	0.855629	0.827676	0.82778
	0.413816	0.417728	0.433155	0.419174	0.421695	0.440073	0.441792	0.483978	0.475305	0.436192	0.433808	0.456854	0.594447	0.795098	0.942883	1	0.949558	0.916693	0.925928	0.909157	0.88129	0.882928	0.85811	0.775725	0.683261	0.608405	0.536994	0.494674	0.506266	0.498434	0.490461	0.492387	0.488216	0.502075	0.502473	0.489846	0.476944	0.488334	0.520299	0.510786	0.495874	0.486906	0.466768	0.463149	0.466872	0.445167	0.385447	0.352277	0.39095
	0.369392	0.366514	0.392444	0.403286	0.427755	0.447745	0.460986	0.459018	0.463313	0.511164	0.585399	0.724249	0.863513	0.922936	0.964323	1	0.905811	0.798234	0.757639	0.667491	0.577098	0.513236	0.443987	0.414303	0.42953	0.452535	0.491563	0.516156	0.537827	0.589715	0.622975	0.615106	0.599267	0.585063	0.535418	0.495558	0.473575	0.456174	0.484702	0.484281	0.456715	0.445553	0.42306	0.403892	0.402595	0.389538	0.337671	0.309751	0.349704
	0.80789	0.758043	0.684712	0.691885	0.657471	0.608332	0.575948	0.560833	0.561156	0.640539	0.792582	0.884295	0.896536	0.869931	0.943319	1	0.955559	0.896304	0.774713	0.718105	0.681784	0.588672	0.509959	0.465761	0.54893	0.715915	0.810447	0.87597	0.954504	0.920781	0.828045	0.858356	0.930167	0.93829	0.911471	0.876749	0.885479	0.887124	0.844467	0.829754	0.791071	0.74132	0.7848	0.78163	0.729916	0.756209	0.819278	0.821316	0.815973
	0.437818	0.396041	0.380926	0.370922	0.361958	0.399169	0.442555	0.456984	0.483727	0.541368	0.592202	0.686362	0.82794	0.921143	0.980856	1	0.979039	0.964732	0.935163	0.892758	0.860168	0.825877	0.802074	0.816406	0.839197	0.81382	0.74912	0.670297	0.577305	0.504774	0.482384	0.455728	0.437986	0.438823	0.449368	0.472073	0.495677	0.535476	0.549584	0.52946	0.52604	0.556405	0.577295	0.586563	0.589771	0.578682	0.556493	0.511641	0.478836
	0.576903	0.57696	0.564313	0.555533	0.567686	0.590273	0.61119	0.651002	0.677813	0.670176	0.674002	0.683198	0.738475	0.858825	0.952772	1	0.997911	0.954198	0.86841	0.78202	0.71142	0.645489	0.586036	0.580554	0.57778	0.519971	0.470427	0.427306	0.381036	0.326945	0.291844	0.286719	0.287579	0.279551	0.276192	0.283043	0.292522	0.304789	0.302528	0.325276	0.36932	0.397063	0.420976	0.432684	0.446839	0.48267	0.515057	0.547979	0.575963
	0.586876	0.588724	0.602697	0.617276	0.653506	0.722418	0.76418	0.760328	0.759478	0.783964	0.795737	0.797848	0.842894	0.889014	0.9448	1	0.99733	0.962715	0.911972	0.86082	0.811745	0.731865	0.644413	0.598358	0.564341	0.501308	0.453875	0.421751	0.381583	0.359663	0.349792	0.361276	0.407403	0.501776	0.580931	0.618459	0.633337	0.588772	0.566991	0.571616	0.570514	0.591649	0.586119	0.562545	0.539902	0.53885	0.552459	0.552208	0.57676
	0.863522	0.827157	0.783419	0.735172	0.742666	0.74962	0.69569	0.683661	0.68775	0.702167	0.759642	0.853439	0.951725	0.982956	0.994353	1	0.98266	0.967605	0.930826	0.917733	0.914091	0.933805	0.951074	0.876788	0.843767	0.821336	0.720138	0.674593	0.69354	0.708045	0.72198	0.639758	0.536417	0.524957	0.574149	0.609716	0.629146	0.624223	0.658313	0.78897	0.861011	0.875839	0.896736	0.907861	0.929577	0.906135	0.842118	0.860585	0.89825
	0.422072	0.420769	0.441021	0.456347	0.454968	0.455174	0.451856	0.42886	0.438914	0.535217	0.625069	0.671937	0.746546	0.884809	0.976889	1	0.996367	0.92097	0.834086	0.802798	0.767603	0.683183	0.614602	0.579076	0.533712	0.442477	0.338689	0.309694	0.366882	0.477867	0.588382	0.63294	0.66539	0.701518	0.702942	0.678714	0.631801	0.587494	0.554498	0.546303	0.567127	0.573372	0.53711	0.488408	0.436363	0.384214	0.382172	0.418297	0.438211
	0.711188	0.718551	0.715989	0.72163	0.707299	0.679011	0.670476	0.679742	0.708849	0.703189	0.727157	0.842436	0.924461	0.949342	0.992785	1	0.964815	0.94615	0.905132	0.872265	0.851079	0.799032	0.766094	0.758758	0.710304	0.669035	0.610106	0.552808	0.531267	0.487321	0.507106	0.597191	0.649338	0.679052	0.738309	0.72067	0.690338	0.70668	0.695119	0.666581	0.694753	0.761724	0.774622	0.783715	0.788852	0.760893	0.737602	0.720847	0.723245
	0.564675	0.571913	0.583175	0.582214	0.588273	0.591223	0.579821	0.589591	0.617112	0.646456	0.664962	0.693282	0.830544	0.965508	0.992958	1	0.988165	0.90945	0.835259	0.827369	0.809743	0.78998	0.804751	0.833091	0.846425	0.828996	0.848992	0.899017	0.903224	0.847467	0.867781	0.918782	0.912441	0.885213	0.788152	0.744913	0.778896	0.759203	0.718994	0.705435	0.710824	0.726888	0.7065	0.672456	0.655641	0.621787	0.57557	0.544529	0.555491
	0.511491	0.513153	0.523063	0.557972	0.576344	0.586843	0.5851	0.588954	0.604544	0.624633	0.699712	0.812613	0.886856	0.932099	0.979048	1	0.968508	0.908611	0.83863	0.738725	0.632128	0.544454	0.455259	0.377913	0.303036	0.232167	0.213908	0.212688	0.203682	0.195853	0.197823	0.208378	0.221416	0.252894	0.259525	0.239981	0.236197	0.238053	0.244708	0.25166	0.270789	0.290733	0.299637	0.304918	0.322797	0.346217	0.377168	0.427638	0.4638
	0.640177	0.66794	0.695226	0.720961	0.717474	0.70101	0.715916	0.755274	0.801445	0.824841	0.854778	0.915901	0.970117	0.990233	0.999241	1	0.953137	0.862226	0.753029	0.642405	0.562584	0.486361	0.40246	0.347541	0.288271	0.233635	0.195108	0.165901	0.149617	0.152976	0.163976	0.19837	0.233287	0.245858	0.280822	0.317751	0.324917	0.327406	0.350197	0.380431	0.378815	0.392916	0.440744	0.482538	0.515789	0.534515	0.539201	0.549847	0.569563
	0.724416	0.706775	0.729052	0.764391	0.815748	0.875511	0.863024	0.824483	0.824044	0.852159	0.882543	0.889084	0.890605	0.911256	0.971891	1	0.942504	0.880381	0.860032	0.864245	0.861603	0.863657	0.870058	0.856982	0.826474	0.775537	0.686607	0.579533	0.525576	0.526872	0.53022	0.543234	0.540774	0.543766	0.584452	0.659633	0.757212	0.787268	0.802082	0.836728	0.824067	0.812554	0.809816	0.803312	0.792207	0.761545	0.756199	0.721273	0.704011
	0.619437	0.600676	0.590824	0.550574	0.569533	0.599433	0.568107	0.514034	0.513862	0.559571	0.613799	0.684316	0.745909	0.833427	0.942487	1	0.948296	0.822756	0.679521	0.526969	0.423498	0.351998	0.312423	0.2927	0.25403	0.248136	0.267632	0.304256	0.371588	0.50655	0.626438	0.698289	0.791039	0.840797	0.860955	0.896554	0.853276	0.791519	0.828159	0.864773	0.839223	0.830901	0.877897	0.866301	0.80484	0.801744	0.805021	0.793491	0.762523
	0.782785	0.727322	0.653056	0.654029	0.687345	0.649379	0.632207	0.701703	0.736551	0.727493	0.759359	0.81628	0.873457	0.916762	0.976949	1	0.906679	0.762656	0.676827	0.652676	0.663975	0.710956	0.744095	0.720643	0.752746	0.761893	0.690292	0.643051	0.581049	0.58348	0.638103	0.641347	0.606097	0.631925	0.645215	0.615732	0.602201	0.597245	0.60531	0.630032	0.661355	0.673798	0.701856	0.716009	0.646493	0.613525	0.667631	0.701546	0.71684
	0.88128	0.827243	0.800392	0.821341	0.783706	0.800287	0.958103	0.988739	0.928363	0.902695	0.885459	0.957546	0.986573	0.940891	0.99432	1	0.926287	0.865724	0.737333	0.705235	0.718225	0.645059	0.68786	0.719467	0.678818	0.670504	0.69714	0.708648	0.734847	0.800239	0.845334	0.874583	0.839042	0.775643	0.725848	0.758919	0.839725	0.891744	0.862431	0.784273	0.782672	0.728182	0.71773	0.84412	0.85561	0.841016	0.917927	0.983242	0.976824
	0.39745	0.341268	0.303125	0.337498	0.349339	0.329981	0.343749	0.392578	0.452793	0.488917	0.465589	0.451042	0.5428	0.693108	0.878527	1	0.96541	0.85771	0.748581	0.682325	0.619563	0.522117	0.409234	0.335859	0.377363	0.399801	0.351534	0.347112	0.417354	0.483124	0.510439	0.533293	0.52532	0.480367	0.453546	0.427501	0.417373	0.391289	0.358384	0.359779	0.380975	0.391942	0.366765	0.358327	0.324122	0.279494	0.279096	0.308071	0.367322
	0.408364	0.385164	0.357055	0.366496	0.427612	0.442329	0.464763	0.490602	0.499848	0.47369	0.476838	0.572782	0.662203	0.754665	0.916704	1	0.937866	0.800665	0.698088	0.630102	0.530059	0.443489	0.45346	0.500035	0.490958	0.459348	0.403551	0.340211	0.314446	0.326517	0.322706	0.308205	0.302174	0.316815	0.338477	0.333076	0.346579	0.383057	0.363987	0.387097	0.427394	0.393128	0.387747	0.370942	0.386898	0.386731	0.348922	0.418425	0.474253
	0.405731	0.487272	0.537411	0.55027	0.594102	0.641185	0.60864	0.552149	0.488809	0.433905	0.35993	0.334167	0.475361	0.67774	0.873344	1	0.965138	0.87679	0.80603	0.683835	0.522059	0.396576	0.340035	0.294659	0.237772	0.216096	0.219741	0.290906	0.39133	0.423973	0.452359	0.498836	0.47865	0.407653	0.430296	0.449622	0.437945	0.48698	0.517919	0.461392	0.456959	0.53835	0.512578	0.387841	0.324119	0.27186	0.236701	0.308104	0.346569
	0.775325	0.777604	0.697471	0.646077	0.680728	0.729465	0.734806	0.677603	0.6254	0.613756	0.645274	0.580142	0.518283	0.625462	0.807887	1	0.989277	0.912141	0.946808	0.895998	0.766723	0.67023	0.644813	0.587344	0.550409	0.61326	0.748876	0.848123	0.816929	0.757583	0.72425	0.802546	0.856106	0.866235	0.902263	0.821513	0.748316	0.74054	0.624701	0.600309	0.724157	0.739543	0.721946	0.713702	0.658175	0.600534	0.585051	0.576514	0.672367
	0.690914	0.68987	0.652159	0.634655	0.667401	0.670703	0.660069	0.673198	0.687385	0.707608	0.748665	0.792023	0.861052	0.950034	0.992543	0.985914	1	0.976001	0.918289	0.835798	0.726382	0.640257	0.592312	0.561344	0.473601	0.411496	0.408876	0.393692	0.380546	0.433029	0.491336	0.520987	0.565247	0.612908	0.64255	0.673536	0.685157	0.638606	0.596509	0.581066	0.55516	0.571449	0.611524	0.609672	0.609548	0.644654	0.656143	0.634461	0.662168
	0.783456	0.748123	0.711863	0.745448	0.779446	0.739153	0.675947	0.6381	0.636281	0.705579	0.808501	0.896012	0.960775	0.937503	0.916646	0.971238	1	0.994777	0.970787	0.95203	0.897315	0.883606	0.890822	0.8027	0.693643	0.633053	0.616112	0.55525	0.497065	0.48602	0.473437	0.503277	0.530258	0.501754	0.50433	0.554959	0.528046	0.509672	0.546364	0.558783	0.61169	0.630325	0.605454	0.638956	0.702644	0.709542	0.661816	0.656681	0.712941
	0.426923	0.462	0.52479	0.505093	0.483629	0.426912	0.404525	0.399591	0.406535	0.506318	0.607316	0.699934	0.811424	0.861157	0.94333	0.997288	1	0.972903	0.902702	0.866646	0.907924	0.951126	0.940773	0.941578	0.892456	0.823241	0.66822	0.504922	0.475968	0.449003	0.434811	0.435386	0.406608	0.460069	0.537317	0.531129	0.51323	0.554417	0.567366	0.546381	0.555412	0.568112	0.530953	0.515997	0.571446	0.576846	0.544891	0.546063	0.569865
	0.753526	0.753026	0.751658	0.781011	0.770601	0.758523	0.810493	0.837667	0.854527	0.910289	0.912976	0.932193	0.988756	0.986225	0.943828	0.978506	1	0.885938	0.777886	0.716583	0.693086	0.652813	0.621185	0.602171	0.611883	0.649774	0.620727	0.593948	0.59899	0.630958	0.6111	0.581927	0.602648	0.58423	0.562951	0.591367	0.588056	0.595816	0.659128	0.612051	0.553855	0.562281	0.600874	0.618024	0.577817	0.603543	0.653153	0.6961	0.716888
	0.340678	0.368259	0.406019	0.471475	0.535455	0.537067	0.560391	0.580935	0.62795	0.727413	0.785596	0.801294	0.830798	0.903132	0.963142	0.986504	1	0.956122	0.846162	0.741236	0.708427	0.663252	0.573454	0.479052	0.415207	0.459265	0.552619	0.631582	0.716275	0.758001	0.71104	0.655569	0.623315	0.631307	0.652997	0.64854	0.604369	0.555074	0.567822	0.523572	0.466028	0.471688	0.438466	0.370294	0.326349	0.315862	0.318399	0.338888	0.369356
	0.569645	0.620653	0.642311	0.702032	0.769001	0.775213	0.725917	0.665525	0.584417	0.561134	0.590462	0.589826	0.640076	0.739595	0.813722	0.935286	1	0.926138	0.852373	0.820016	0.826143	0.852551	0.869349	0.821945	0.827796	0.940421	0.969586	0.900646	0.820023	0.712239	0.55701	0.453595	0.448376	0.449239	0.407153	0.417477	0.45915	0.449591	0.420367	0.450882	0.396282	0.310817	0.424649	0.507592	0.456798	0.405463	0.358199	0.375069	0.461415
	0.503654	0.513954	0.568902	0.592634	0.599446	0.599556	0.588457	0.612753	0.647992	0.641301	0.65549	0.673757	0.6763	0.748882	0.876009	0.965347	1	0.999299	0.953011	0.929163	0.917873	0.915722	0.918877	0.901741	0.885813	0.808688	0.695665	0.612222	0.55241	0.484273	0.445462	0.435159	0.427887	0.43333	0.453978	0.490002	0.505817	0.466786	0.452275	0.472008	0.461458	0.498396	0.530206	0.540514	0.575456	0.583725	0.572449	0.560248	0.527351
	0.784248	0.802097	0.825559	0.83025	0.770821	0.708709	0.705046	0.741798	0.77581	0.757327	0.770258	0.842136	0.902086	0.945698	0.953394	0.976655	1	0.98449	0.976485	0.978001	0.943744	0.914735	0.898881	0.894091	0.900869	0.890148	0.832425	0.79023	0.75188	0.748098	0.775964	0.763122	0.754436	0.764511	0.746976	0.751229	0.808512	0.854849	0.852821	0.797907	0.771376	0.728069	0.73038	0.747221	0.722065	0.708357	0.702175	0.708607	0.731092
	0.627762	0.642773	0.601989	0.555442	0.534458	0.554828	0.577578	0.548608	0.499028	0.494172	0.50379	0.542913	0.65495	0.789543	0.899209	0.990061	1	0.972581	0.917194	0.814575	0.758657	0.668054	0.582253	0.549427	0.513075	0.456717	0.367481	0.344026	0.366989	0.395088	0.466133	0.518601	0.561304	0.629447	0.64887	0.613645	0.596324	0.578992	0.534452	0.505592	0.483831	0.463279	0.459154	0.458079	0.474427	0.493877	0.542061	0.594603	0.600039
	0.548832	0.565634	0.59501	0.646643	0.643401	0.58537	0.599174	0.625202	0.649963	0.683094	0.745248	0.79487	0.831658	0.86673	0.893716	0.929863	1	0.980841	0.920846	0.884339	0.831145	0.823212	0.820475	0.797175	0.754506	0.724291	0.731439	0.671973	0.656223	0.722631	0.778393	0.814655	0.783707	0.736429	0.721826	0.723869	0.708528	0.621328	0.538933	0.53875	0.52273	0.533937	0.568637	0.567295	0.542162	0.575238	0.603579	0.546766	0.543327
	0.629802	0.699548	0.782221	0.755326	0.709219	0.706148	0.687717	0.738434	0.773384	0.739508	0.745005	0.779576	0.874622	0.948468	0.939479	0.949226	1	0.977108	0.932189	0.911524	0.858266	0.832957	0.880566	0.838912	0.755445	0.748432	0.771688	0.822026	0.848723	0.87033	0.849764	0.787479	0.699225	0.626152	0.588651	0.563069	0.570427	0.563703	0.520107	0.510601	0.537521	0.577771	0.6833	0.739736	0.680085	0.65204	0.66044	0.705456	0.728075
	0.662914	0.654395	0.686049	0.705587	0.755404	0.849137	0.829188	0.773787	0.795477	0.816883	0.876134	0.881248	0.845452	0.879539	0.925774	0.986091	1	0.927887	0.874939	0.893158	0.886517	0.835911	0.823596	0.805097	0.766849	0.718197	0.620781	0.522998	0.511778	0.51104	0.48958	0.460827	0.45461	0.474859	0.464873	0.410339	0.436348	0.499818	0.511721	0.560543	0.584579	0.550437	0.525633	0.550871	0.580222	0.572485	0.611321	0.633745	0.613521
	0.579207	0.594246	0.62156	0.632747	0.643561	0.673033	0.688967	0.705327	0.713163	0.724164	0.753758	0.789204	0.854066	0.913249	0.958174	0.998825	1	0.952794	0.862752	0.752105	0.641405	0.540566	0.481441	0.435752	0.377254	0.320401	0.260003	0.218592	0.183656	0.148531	0.14225	0.150155	0.149504	0.150966	0.177091	0.202113	0.20286	0.215337	0.232659	0.262261	0.286889	0.306261	0.346334	0.384777	0.433226	0.468857	0.498862	0.541486	0.568408
	0.920291	0.871441	0.882075	0.930631	0.855512	0.840053	0.901373	0.882841	0.821332	0.816094	0.838373	0.887708	0.914749	0.943117	0.957597	0.953416	1	0.981293	0.911603	0.928411	0.974601	0.968225	0.946658	0.954776	0.91263	0.852265	0.831621	0.794451	0.759604	0.728816	0.6681	0.646693	0.666406	0.642909	0.597323	0.655684	0.696854	0.620597	0.618774	0.637544	0.649627	0.677241	0.736292	0.799319	0.796993	0.779868	0.820896	0.932141	0.93857
	0.639015	0.705887	0.697402	0.638259	0.626526	0.670672	0.738301	0.795908	0.832298	0.861357	0.855404	0.833131	0.897902	0.998122	0.962536	0.958803	1	0.988299	0.98058	0.97159	0.955	0.948583	0.887342	0.785307	0.741407	0.676264	0.624987	0.599022	0.557609	0.550595	0.593683	0.631879	0.637831	0.696216	0.778737	0.802947	0.783912	0.74929	0.73516	0.753347	0.699779	0.662811	0.696903	0.672928	0.656347	0.682566	0.673496	0.703909	0.690747
	0.849292	0.81515	0.810998	0.765199	0.73101	0.690046	0.670425	0.766689	0.825555	0.846841	0.88735	0.912497	0.890518	0.859466	0.867067	0.946905	1	0.983524	0.974316	0.945161	0.915563	0.877853	0.810626	0.770703	0.76317	0.72113	0.658866	0.629451	0.656613	0.674069	0.70293	0.768173	0.787994	0.786648	0.83426	0.899503	0.948877	0.972931	0.931407	0.870334	0.804223	0.800377	0.861599	0.851163	0.835947	0.828167	0.793448	0.787472	0.826588
	0.743665	0.730041	0.772616	0.774232	0.739563	0.719875	0.73346	0.683474	0.608779	0.583099	0.514106	0.490332	0.591375	0.72421	0.842662	0.946173	1	0.95961	0.885023	0.811724	0.753885	0.690506	0.562424	0.451975	0.382455	0.351725	0.364365	0.376046	0.475422	0.626548	0.70542	0.738381	0.794391	0.826229	0.790096	0.787603	0.7633	0.711162	0.672554	0.609607	0.55715	0.577812	0.615455	0.649158	0.688542	0.679545	0.653418	0.628501	0.665412
	0.737818	0.721584	0.67214	0.621327	0.628228	0.557056	0.481093	0.515168	0.522894	0.522552	0.592071	0.687773	0.80709	0.843578	0.895909	0.979022	1	0.958454	0.86389	0.797924	0.767376	0.745841	0.737872	0.740675	0.790158	0.868823	0.880802	0.849922	0.805079	0.756223	0.753315	0.73174	0.634221	0.5094	0.461596	0.588704	0.64197	0.601871	0.54473	0.500628	0.566373	0.625004	0.692044	0.74722	0.781811	0.749011	0.720284	0.811713	0.883934
	0.301403	0.265903	0.246815	0.266408	0.267027	0.241738	0.212107	0.203631	0.233474	0.260179	0.308291	0.446426	0.633312	0.792254	0.907885	0.98853	1	0.94756	0.856035	0.727189	0.590759	0.453238	0.35307	0.317106	0.279147	0.218155	0.154331	0.111751	0.105235	0.0848447	0.0736228	0.0762734	0.07977	0.103258	0.114993	0.145928	0.163483	0.173402	0.191016	0.18385	0.176706	0.16542	0.162853	0.223019	0.278632	0.279053	0.31852	0.359051	0.34781
	0.55397	0.597002	0.568771	0.580444	0.597667	0.579337	0.55671	0.513297	0.484992	0.521019	0.569382	0.633533	0.69474	0.744952	0.874368	0.958568	1	0.990426	0.897678	0.84596	0.782372	0.734224	0.767645	0.821715	0.856986	0.835758	0.783193	0.769748	0.800806	0.842753	0.896319	0.933646	0.935535	0.89205	0.871147	0.843156	0.772387	0.784028	0.832166	0.879337	0.854095	0.772422	0.699409	0.645325	0.6175	0.618224	0.630541	0.617208	0.567391
	0.205889	0.198781	0.214699	0.237159	0.269435	0.232155	0.162509	0.177101	0.2402	0.268737	0.29581	0.367815	0.464403	0.565911	0.739555	0.927456	1	0.948892	0.786521	0.64427	0.572219	0.489231	0.380112	0.314658	0.300207	0.270992	0.265596	0.313876	0.337352	0.334372	0.37795	0.422072	0.452306	0.485603	0.482985	0.455594	0.397117	0.309854	0.277194	0.274209	0.275579	0.311298	0.287879	0.294406	0.362754	0.365352	0.330439	0.29301	0.269535
	0.136154	0.140611	0.165824	0.159193	0.154997	0.155248	0.169765	0.189144	0.174534	0.189393	0.217718	0.291104	0.374135	0.516862	0.780405	0.954971	1	0.973218	0.878514	0.757465	0.67395	0.634296	0.627756	0.6199	0.588367	0.536488	0.474586	0.445497	0.443164	0.440511	0.406381	0.354934	0.312643	0.268643	0.256165	0.265803	0.242797	0.226026	0.21491	0.199029	0.178909	0.178308	0.177222	0.148563	0.137175	0.15181	0.164214	0.157382	0.137315
	0.319003	0.274285	0.287648	0.307279	0.307123	0.264964	0.243656	0.248428	0.235511	0.238472	0.303682	0.421046	0.587202	0.794056	0.929187	0.99665	1	0.966517	0.936992	0.875812	0.810078	0.719848	0.586323	0.455068	0.35206	0.319044	0.37996	0.438297	0.428297	0.416871	0.406215	0.416295	0.435412	0.425418	0.413807	0.395393	0.371391	0.342703	0.341733	0.323862	0.332919	0.380751	0.336676	0.301114	0.294867	0.261333	0.222466	0.213693	0.262521
	0.272446	0.230647	0.232303	0.229849	0.2087	0.191404	0.207931	0.262174	0.282468	0.245678	0.241296	0.342635	0.514529	0.674489	0.800016	0.914136	1	0.992878	0.904127	0.777084	0.661137	0.546122	0.43379	0.381085	0.404231	0.492331	0.646528	0.788084	0.852671	0.83317	0.750544	0.665422	0.564806	0.472833	0.41643	0.382868	0.359435	0.348536	0.333401	0.292806	0.240116	0.224748	0.253799	0.262273	0.246157	0.246019	0.265005	0.2807	0.299181
	0.459424	0.428203	0.399427	0.411346	0.474877	0.549272	0.654487	0.670777	0.686233	0.77441	0.843043	0.901326	0.932013	0.952951	0.95855	0.977323	1	0.970845	0.895056	0.883093	0.893929	0.854521	0.836522	0.817582	0.734231	0.685063	0.737106	0.753875	0.696741	0.65633	0.592635	0.502956	0.468772	0.471066	0.434284	0.392332	0.384222	0.387048	0.385799	0.425926	0.467072	0.470041	0.467637	0.432387	0.390563	0.376686	0.391035	0.476649	0.549607
	0.539528	0.529632	0.478206	0.428781	0.438973	0.467861	0.51573	0.59338	0.653445	0.696349	0.681349	0.726781	0.845826	0.893815	0.908715	0.98213	1	0.905674	0.815938	0.779922	0.735843	0.679356	0.66433	0.619949	0.599936	0.651152	0.70514	0.788255	0.904905	0.956296	0.935325	0.910777	0.924969	0.911663	0.861956	0.81498	0.762115	0.759146	0.767359	0.721404	0.624872	0.556294	0.56573	0.554897	0.55602	0.541711	0.538571	0.571211	0.556088
	0.811138	0.783772	0.65699	0.605702	0.625878	0.662459	0.715447	0.722078	0.698551	0.702744	0.814652	0.92925	0.96018	0.98423	0.981305	0.998141	1	0.998696	0.929018	0.785777	0.71706	0.69261	0.632667	0.550548	0.479971	0.478272	0.483936	0.42441	0.383263	0.384836	0.481419	0.62064	0.698711	0.676783	0.704785	0.770687	0.774345	0.726411	0.643487	0.616838	0.604496	0.601019	0.588396	0.606256	0.679072	0.766505	0.828029	0.845834	0.871238
	0.463465	0.479303	0.51841	0.536514	0.521868	0.496894	0.523937	0.57827	0.558774	0.511811	0.546845	0.658797	0.76775	0.82683	0.876822	0.900376	0.926764	1	0.975388	0.91354	0.926233	0.904057	0.82653	0.765926	0.714406	0.606601	0.516043	0.478995	0.436683	0.413527	0.397641	0.366515	0.341428	0.364372	0.41311	0.447618	0.503426	0.546802	0.583491	0.604411	0.618024	0.661628	0.645648	0.608478	0.663136	0.704263	0.682838	0.651394	0.58423
	0.795374	0.839723	0.843397	0.853346	0.854392	0.843646	0.827508	0.820401	0.811901	0.791645	0.840752	0.913749	0.922658	0.916971	0.939592	0.957469	0.978675	1	0.996103	0.973727	0.904219	0.850222	0.841867	0.818398	0.733068	0.602884	0.498728	0.437535	0.420489	0.400187	0.394729	0.454624	0.528394	0.58561	0.630728	0.665321	0.671823	0.660931	0.677371	0.698258	0.716164	0.717162	0.698015	0.678095	0.662844	0.647704	0.641238	0.666322	0.709036
	0.514724	0.496502	0.491737	0.500093	0.480464	0.446305	0.48598	0.540437	0.592702	0.619206	0.617359	0.589959	0.524899	0.584995	0.759684	0.902123	0.980324	1	0.942913	0.82348	0.697157	0.650078	0.609783	0.531239	0.48976	0.442746	0.402698	0.428108	0.462391	0.45962	0.439456	0.411156	0.37873	0.321033	0.320095	0.327462	0.346549	0.411129	0.455668	0.460733	0.469233	0.489985	0.498589	0.515243	0.512681	0.517146	0.522021	0.529121	0.5485
	0.408341	0.423533	0.484621	0.533288	0.529355	0.520602	0.502041	0.501029	0.507603	0.497172	0.539101	0.562402	0.552411	0.617669	0.722215	0.829191	0.952125	1	0.985185	0.93158	0.850449	0.769364	0.711835	0.607042	0.459968	0.359822	0.279312	0.230887	0.216699	0.218791	0.236449	0.26384	0.308045	0.335505	0.346016	0.374657	0.410945	0.430384	0.389867	0.363552	0.385412	0.394551	0.386547	0.388626	0.405408	0.436791	0.473092	0.488297	0.470773
	0.745219	0.782848	0.803831	0.828864	0.833322	0.788712	0.747784	0.774318	0.820389	0.852994	0.911319	0.965648	0.982656	0.933414	0.905235	0.949564	0.991348	1	0.947897	0.899052	0.926189	0.888677	0.780751	0.742295	0.719531	0.588701	0.464022	0.435489	0.421237	0.452586	0.521744	0.579243	0.655877	0.704339	0.698371	0.734934	0.796133	0.790533	0.763162	0.765917	0.750343	0.708109	0.703346	0.72364	0.718069	0.721388	0.757781	0.796391	0.796801
	0.63426	0.624698	0.624534	0.600564	0.595809	0.614908	0.598861	0.580155	0.583316	0.603108	0.618868	0.682797	0.781385	0.822825	0.847094	0.893717	0.948609	1	0.974553	0.938426	0.900487	0.806402	0.69368	0.59105	0.509875	0.436227	0.393349	0.375285	0.352435	0.320633	0.295929	0.296566	0.297661	0.313791	0.336434	0.332681	0.368491	0.405872	0.428486	0.474674	0.529104	0.556848	0.560253	0.578105	0.605655	0.651937	0.669559	0.651921	0.64858
	0.642889	0.604545	0.532732	0.509653	0.539114	0.540045	0.545973	0.557095	0.558762	0.58409	0.6493	0.668713	0.68455	0.760427	0.888603	0.913992	0.922364	1	0.979114	0.917584	0.921365	0.928793	0.89519	0.833611	0.780464	0.69601	0.568033	0.487026	0.473179	0.527171	0.572964	0.580536	0.650161	0.729285	0.78322	0.856862	0.884136	0.902332	0.928732	0.925409	0.912915	0.891136	0.862298	0.853821	0.848055	0.760794	0.718433	0.747016	0.713981
	0.500081	0.547985	0.583294	0.578069	0.563278	0.608935	0.570311	0.510999	0.509961	0.485155	0.543778	0.720515	0.874434	0.937413	0.960998	0.97194	0.964341	1	0.981451	0.899063	0.886063	0.863508	0.807432	0.754354	0.72889	0.711932	0.645218	0.577146	0.607612	0.635417	0.628517	0.637749	0.647964	0.685291	0.724346	0.762489	0.811418	0.882209	0.940005	0.916333	0.805236	0.721125	0.74843	0.788436	0.750666	0.726814	0.709114	0.683576	0.615957
	0.866694	0.86253	0.890535	0.943229	0.955382	0.919329	0.867752	0.836551	0.849731	0.849219	0.846662	0.821335	0.796227	0.810607	0.853377	0.921061	0.999614	1	0.943094	0.877759	0.792104	0.738942	0.675112	0.586905	0.517438	0.435755	0.335354	0.261898	0.246723	0.278098	0.293986	0.292501	0.316857	0.373387	0.415228	0.448772	0.52102	0.533821	0.519236	0.541101	0.530682	0.511765	0.572575	0.652353	0.682829	0.722186	0.785096	0.83434	0.859719
	0.529828	0.555846	0.558515	0.585359	0.599583	0.621663	0.617156	0.556487	0.528728	0.570438	0.633066	0.728082	0.809709	0.86309	0.921707	0.957283	0.987097	1	0.992927	0.985145	0.930201	0.850254	0.818831	0.792472	0.731754	0.630314	0.546151	0.529758	0.567482	0.600086	0.641258	0.653961	0.635306	0.661069	0.717981	0.761847	0.729144	0.643384	0.587437	0.586074	0.615615	0.626377	0.583864	0.580696	0.579923	0.567229	0.556731	0.558488	0.567048
	0.490083	0.53597	0.568727	0.595602	0.667202	0.730306	0.774666	0.816027	0.85424	0.907406	0.940241	0.930216	0.913813	0.942317	0.958321	0.958476	0.979218	1	0.967313	0.918501	0.888203	0.873102	0.844964	0.820254	0.840793	0.864685	0.872941	0.874459	0.841536	0.785834	0.741148	0.681775	0.657156	0.640413	0.576248	0.516238	0.473006	0.439394	0.419321	0.392502	0.367167	0.345361	0.344859	0.340628	0.329939	0.352578	0.384321	0.397951	0.414291
	0.723786	0.746676	0.773918	0.837919	0.871812	0.863272	0.879387	0.925241	0.934423	0.909207	0.916846	0.891202	0.840185	0.824537	0.860137	0.905696	0.980987	1	0.992161	0.97816	0.908247	0.877087	0.874975	0.858096	0.821108	0.772627	0.766616	0.772768	0.743919	0.714154	0.702632	0.712156	0.724419	0.733724	0.72121	0.725688	0.725658	0.710589	0.708825	0.683823	0.650472	0.646255	0.648232	0.673303	0.678201	0.665537	0.710478	0.764334	0.726115
	0.926598	0.910266	0.864419	0.841376	0.854631	0.863329	0.840606	0.829366	0.804752	0.8102	0.811089	0.750188	0.771222	0.823869	0.868234	0.9122	0.958237	1	0.994281	0.952046	0.843865	0.722465	0.646586	0.578265	0.534261	0.498623	0.470987	0.46837	0.444032	0.42866	0.437784	0.462217	0.452101	0.412639	0.414669	0.463846	0.541314	0.583345	0.602705	0.62945	0.673615	0.710873	0.74195	0.759496	0.801701	0.861051	0.864131	0.848738	0.866323
	0.730737	0.720259	0.740418	0.77628	0.801044	0.769817	0.709101	0.69655	0.677786	0.697257	0.735367	0.756522	0.728338	0.727736	0.807722	0.87137	0.958532	1	0.973101	0.924056	0.888849	0.847699	0.801443	0.785314	0.747235	0.709456	0.668363	0.637512	0.6255	0.621294	0.629676	0.6443	0.683465	0.685781	0.610211	0.571909	0.58007	0.588897	0.604277	0.581247	0.590229	0.648486	0.655933	0.645733	0.617244	0.670045	0.752449	0.756297	0.77421
	0.383737	0.378452	0.392284	0.374833	0.349203	0.371443	0.362836	0.38846	0.420712	0.409179	0.491977	0.595873	0.605488	0.587374	0.621662	0.786207	0.98576	1	0.878325	0.744542	0.619174	0.532566	0.455413	0.455077	0.539319	0.572771	0.568909	0.519816	0.414502	0.433249	0.62158	0.678723	0.584793	0.578749	0.626782	0.67507	0.719243	0.657757	0.495162	0.400136	0.364234	0.345503	0.386439	0.425867	0.462097	0.54707	0.541568	0.449112	0.402629
	0.7118	0.677476	0.683386	0.735661	0.78793	0.791392	0.776364	0.77854	0.70896	0.728651	0.803512	0.744101	0.703253	0.739234	0.876163	0.959818	0.969956	1	0.978395	0.961254	0.916582	0.840367	0.752157	0.664192	0.638653	0.705748	0.785379	0.774664	0.712178	0.643691	0.582247	0.541091	0.505359	0.454993	0.446553	0.423188	0.37057	0.421668	0.54642	0.665959	0.739583	0.810507	0.846551	0.871112	0.878574	0.849957	0.869796	0.858629	0.802397
	0.434322	0.482813	0.517497	0.547326	0.616816	0.649091	0.601865	0.54111	0.513765	0.4806	0.462995	0.499625	0.540675	0.569713	0.704187	0.873666	0.972908	1	0.950905	0.895815	0.813763	0.698039	0.631783	0.632243	0.623664	0.56513	0.49844	0.483846	0.475841	0.445868	0.468938	0.527594	0.590191	0.630874	0.675663	0.700966	0.682799	0.686295	0.686655	0.662475	0.579053	0.529168	0.523403	0.492035	0.474712	0.457543	0.462431	0.479296	0.472762
	0.515783	0.549916	0.531784	0.478628	0.460722	0.410878	0.360311	0.341431	0.304211	0.307641	0.500691	0.672	0.686945	0.81998	0.933235	0.897018	0.913179	1	0.964629	0.819228	0.668279	0.532532	0.500811	0.513642	0.447801	0.42287	0.482954	0.527532	0.574448	0.619504	0.680381	0.627805	0.47539	0.456921	0.427765	0.421515	0.555027	0.565451	0.464435	0.395057	0.438846	0.567172	0.582554	0.526538	0.527266	0.454476	0.362295	0.39724	0.434683
	0.528053	0.494547	0.498278	0.48887	0.525439	0.588044	0.612633	0.613765	0.658581	0.705807	0.72792	0.711148	0.710582	0.794501	0.836831	0.860313	0.933975	1	0.953588	0.858999	0.826604	0.817236	0.791339	0.739641	0.621835	0.482495	0.426382	0.41512	0.405166	0.416088	0.485503	0.536335	0.567697	0.606359	0.61002	0.621158	0.662588	0.667704	0.632863	0.605076	0.633707	0.668998	0.652585	0.644569	0.632053	0.639443	0.649914	0.618827	0.59617
	0.849992	0.741493	0.659091	0.720678	0.747104	0.710925	0.65099	0.65542	0.741304	0.734799	0.664415	0.662898	0.738466	0.795442	0.828852	0.851188	0.926169	1	0.940328	0.857224	0.79422	0.798409	0.845077	0.816016	0.842599	0.88624	0.871668	0.870248	0.870765	0.844674	0.810803	0.777632	0.745941	0.789743	0.88741	0.959276	0.971755	0.917762	0.844394	0.753739	0.699097	0.709277	0.692311	0.65906	0.665871	0.720942	0.688092	0.638717	0.690402
	0.561441	0.495826	0.449044	0.46719	0.495376	0.492984	0.505855	0.519809	0.460917	0.493369	0.560552	0.599525	0.658319	0.709229	0.796939	0.896407	0.976064	1	0.969441	0.91108	0.840801	0.722525	0.609738	0.59852	0.600545	0.56496	0.541625	0.59811	0.58326	0.547059	0.557574	0.535211	0.536625	0.536966	0.568792	0.567247	0.511905	0.515219	0.527849	0.507816	0.449234	0.434839	0.503097	0.517676	0.490922	0.488456	0.505309	0.544135	0.579295
	0.877883	0.779878	0.753925	0.769201	0.780447	0.813882	0.819689	0.838422	0.861962	0.809404	0.675072	0.594721	0.593976	0.579482	0.618116	0.76097	0.984567	1	0.856019	0.90797	0.934487	0.891133	0.906627	0.990296	0.880801	0.638293	0.584901	0.625189	0.618111	0.609861	0.661279	0.715649	0.776861	0.745795	0.664777	0.623391	0.672517	0.737016	0.774469	0.771406	0.725305	0.682376	0.621015	0.590218	0.637562	0.699463	0.766532	0.818126	0.839431
	0.825623	0.876868	0.947546	0.981043	0.924657	0.815859	0.68215	0.556828	0.47071	0.442454	0.515613	0.628724	0.785326	0.928837	0.952551	0.917389	0.988169	1	0.92592	0.920638	0.865779	0.775174	0.707207	0.660477	0.636344	0.606051	0.591336	0.61654	0.692249	0.78667	0.786646	0.674203	0.661469	0.825218	0.943288	0.931055	0.837505	0.702965	0.611064	0.573102	0.602733	0.631446	0.614151	0.631854	0.648687	0.661821	0.735314	0.803482	0.776382
	0.525733	0.504299	0.438987	0.378041	0.36005	0.384243	0.449502	0.4849	0.489856	0.485709	0.472427	0.524191	0.593826	0.64934	0.779057	0.884652	0.950487	1	0.961785	0.930844	0.914303	0.839755	0.750886	0.675075	0.609951	0.539172	0.461323	0.373048	0.304761	0.281621	0.297215	0.338346	0.321831	0.270717	0.249399	0.25725	0.272143	0.273745	0.289943	0.304786	0.278525	0.25741	0.281697	0.342623	0.424565	0.485988	0.538	0.622118	0.639173
	0.463674	0.49882	0.51308	0.568203	0.606897	0.567649	0.54977	0.559835	0.611749	0.681343	0.687217	0.71538	0.76234	0.748906	0.76329	0.852065	0.947915	1	0.938126	0.813298	0.759994	0.731678	0.66007	0.64041	0.639622	0.659113	0.729996	0.782392	0.749217	0.63769	0.52102	0.43035	0.439925	0.496161	0.54425	0.602587	0.646012	0.76031	0.79943	0.730161	0.67641	0.641174	0.602208	0.511235	0.393521	0.327537	0.364769	0.365912	0.360074
	0.668322	0.700224	0.743051	0.732755	0.748061	0.734918	0.721274	0.636211	0.617525	0.754243	0.828584	0.853208	0.880469	0.917742	0.92438	0.918884	0.948779	1	0.998348	0.945953	0.858703	0.72351	0.620787	0.6344	0.671874	0.63402	0.70269	0.760298	0.772485	0.746294	0.643853	0.632008	0.569959	0.429716	0.548359	0.691809	0.681557	0.623268	0.508773	0.488693	0.486619	0.518135	0.602651	0.762874	0.801847	0.651601	0.64064	0.655105	0.681449
	0.53835	0.640247	0.688008	0.72662	0.705872	0.618168	0.608716	0.689673	0.784939	0.839833	0.794832	0.746384	0.801281	0.871791	0.880937	0.894557	0.979459	1	0.950368	0.939044	0.899361	0.785664	0.717164	0.680331	0.664604	0.704944	0.735728	0.841881	0.931454	0.976219	0.964037	0.836892	0.745623	0.68711	0.611155	0.595312	0.586989	0.527872	0.514767	0.526986	0.507837	0.503113	0.465436	0.384283	0.332163	0.33738	0.390712	0.429363	0.457018
	0.783136	0.798034	0.780733	0.773181	0.771162	0.721816	0.6606	0.656832	0.659745	0.635634	0.632034	0.65476	0.657486	0.650111	0.737227	0.84532	0.928975	1	0.96483	0.889572	0.882466	0.896693	0.898651	0.859948	0.729256	0.579424	0.507397	0.538797	0.543243	0.493132	0.509945	0.486957	0.425652	0.42285	0.459353	0.485299	0.496655	0.509851	0.487147	0.49359	0.537875	0.596237	0.59516	0.596784	0.669469	0.681481	0.666605	0.680491	0.702543
	0.140139	0.145748	0.152811	0.164559	0.176635	0.193256	0.198458	0.175293	0.179126	0.218731	0.240409	0.247966	0.295503	0.41023	0.5973	0.805317	0.941903	0.996416	1	0.990977	0.983945	0.969739	0.922692	0.838403	0.702201	0.509849	0.350075	0.26502	0.207205	0.161353	0.138891	0.140477	0.149645	0.15758	0.171921	0.182941	0.172697	0.169072	0.175953	0.170469	0.15054	0.132622	0.119316	0.100431	0.0875666	0.0803317	0.0841384	0.088375	0.0975234
	0.422771	0.447479	0.451046	0.420978	0.399614	0.393568	0.357903	0.312652	0.305111	0.376522	0.473023	0.568353	0.698752	0.848616	0.940355	0.970167	0.983063	0.989238	1	0.980994	0.910844	0.793821	0.705861	0.651277	0.526285	0.446053	0.502798	0.589725	0.653137	0.70593	0.751027	0.79465	0.803939	0.758648	0.743157	0.718631	0.676383	0.656422	0.596731	0.536725	0.489005	0.443491	0.406759	0.404027	0.395349	0.331072	0.303481	0.317264	0.316103
	0.522458	0.506997	0.505538	0.548886	0.605111	0.603719	0.598341	0.628011	0.635496	0.617561	0.562537	0.566293	0.674506	0.775821	0.885768	0.956909	0.968278	0.997951	1	0.953812	0.853337	0.732593	0.6941	0.677949	0.666013	0.721132	0.719172	0.701204	0.738867	0.756073	0.768032	0.796906	0.791454	0.769287	0.751461	0.735266	0.720784	0.683781	0.66315	0.637859	0.576322	0.526277	0.495939	0.49243	0.481895	0.435783	0.407095	0.434078	0.488523
	0.587081	0.610407	0.5889	0.594956	0.611409	0.647409	0.686683	0.682217	0.664666	0.755615	0.871994	0.937508	0.960713	0.946259	0.966287	0.963564	0.939527	0.972277	1	0.989998	0.988391	0.983135	0.935036	0.876663	0.795114	0.731898	0.717665	0.728299	0.790203	0.763883	0.738398	0.825125	0.90398	0.904489	0.845493	0.791218	0.773967	0.77783	0.775169	0.738154	0.729188	0.713709	0.621414	0.586455	0.586454	0.564902	0.51639	0.529847	0.569956
	0.549318	0.51971	0.471246	0.478582	0.49948	0.538043	0.549181	0.516669	0.506681	0.498383	0.535653	0.6269	0.686304	0.738074	0.762355	0.789387	0.888035	0.99163	1	0.96741	0.909614	0.835997	0.757771	0.637098	0.493742	0.372955	0.339541	0.317364	0.298108	0.286761	0.311729	0.34639	0.376493	0.426226	0.421567	0.395564	0.392919	0.372825	0.390285	0.416665	0.416414	0.428358	0.417089	0.423801	0.437092	0.468626	0.494323	0.483447	0.481035
	0.679278	0.702679	0.694398	0.650022	0.565454	0.510309	0.529753	0.585428	0.647945	0.68031	0.736586	0.812852	0.81714	0.839463	0.885904	0.948907	0.978408	0.961521	1	0.984907	0.906724	0.857138	0.830588	0.876877	0.905489	0.83476	0.742353	0.625191	0.539021	0.51005	0.441445	0.405199	0.416201	0.392746	0.421185	0.499313	0.504203	0.498644	0.553602	0.577383	0.587086	0.544394	0.50205	0.485588	0.481988	0.504716	0.496362	0.517318	0.570432
	0.594822	0.622856	0.652496	0.66945	0.703175	0.675062	0.638054	0.657376	0.692442	0.72169	0.750661	0.783891	0.835187	0.857878	0.863468	0.923269	0.957647	0.971671	1	0.960031	0.920504	0.946759	0.937951	0.860605	0.794932	0.755281	0.713742	0.69697	0.708157	0.721359	0.768599	0.871128	0.912342	0.936168	0.975724	0.902822	0.825386	0.791294	0.749542	0.71138	0.697538	0.679843	0.636533	0.572922	0.533307	0.509083	0.510812	0.558104	0.553851
	0.641336	0.662059	0.644415	0.672968	0.722099	0.700601	0.661979	0.703734	0.741326	0.769707	0.811847	0.824749	0.856458	0.90392	0.93768	0.969518	0.963249	0.979584	1	0.915272	0.800634	0.741538	0.689221	0.612261	0.621748	0.785368	0.922667	0.974192	0.96548	0.861269	0.788659	0.770884	0.727598	0.662843	0.580388	0.505181	0.476814	0.481224	0.493285	0.522612	0.503706	0.464701	0.480402	0.507432	0.521943	0.531057	0.529502	0.538603	0.551709
	0.979509	0.978878	0.933877	0.810178	0.726191	0.713777	0.710091	0.729716	0.692755	0.709195	0.80446	0.87997	0.873884	0.823372	0.844318	0.948685	0.985469	0.993656	1	0.957159	0.869685	0.861504	0.840816	0.779576	0.742773	0.694793	0.676845	0.667255	0.698436	0.727493	0.791301	0.799187	0.778952	0.729849	0.663427	0.597656	0.54287	0.57763	0.570521	0.568897	0.617901	0.669111	0.689069	0.680898	0.759825	0.789375	0.761218	0.78606	0.862803
	0.653549	0.708395	0.771816	0.80332	0.834095	0.848569	0.813266	0.760415	0.760635	0.801736	0.840065	0.839676	0.803523	0.784718	0.787372	0.813731	0.867822	0.947197	1	0.9792	0.908443	0.836324	0.783087	0.722407	0.699122	0.714209	0.704814	0.668406	0.654612	0.639655	0.636712	0.652059	0.66919	0.722913	0.765475	0.794754	0.807478	0.78646	0.73797	0.694471	0.668974	0.662632	0.679683	0.670664	0.631872	0.582079	0.540507	0.562964	0.612404
	0.921323	0.860332	0.851435	0.844333	0.83477	0.816078	0.754416	0.669683	0.632735	0.67597	0.674241	0.651363	0.716812	0.800787	0.815011	0.841109	0.905401	0.960606	1	0.99355	0.930186	0.852866	0.80136	0.795872	0.750565	0.666493	0.617666	0.601924	0.600781	0.584558	0.588084	0.589964	0.602413	0.652814	0.693574	0.717206	0.744565	0.737344	0.72546	0.779241	0.812363	0.803909	0.819495	0.823454	0.810314	0.829409	0.850486	0.818902	0.837574
	0.68662	0.673945	0.687597	0.703452	0.686669	0.709309	0.745688	0.756985	0.765078	0.796965	0.806281	0.780713	0.743214	0.732496	0.77006	0.854562	0.951195	0.993809	1	0.965267	0.877893	0.791894	0.722632	0.664252	0.605577	0.532766	0.470533	0.423008	0.400306	0.392584	0.396727	0.414601	0.431597	0.435648	0.427214	0.432183	0.454668	0.481313	0.502749	0.512607	0.522782	0.527265	0.532677	0.581317	0.627703	0.638029	0.658294	0.676844	0.675978
	0.715376	0.66284	0.661909	0.706903	0.692956	0.66185	0.656402	0.630702	0.598054	0.610813	0.681649	0.770973	0.821843	0.79982	0.796601	0.835503	0.897852	0.987021	1	0.935213	0.887971	0.892641	0.872849	0.806506	0.745552	0.68017	0.594228	0.534223	0.519905	0.494343	0.516839	0.579619	0.576905	0.555398	0.574993	0.638146	0.718679	0.747418	0.745273	0.790084	0.829638	0.878669	0.926066	0.906613	0.895268	0.903146	0.889554	0.846599	0.792496
	0.913725	0.89132	0.941507	0.919656	0.89902	0.926205	0.900745	0.885314	0.883002	0.913358	0.895605	0.834618	0.791564	0.793174	0.870543	0.905867	0.934387	0.996521	1	0.967984	0.914492	0.84813	0.783716	0.69031	0.591146	0.517212	0.466769	0.447119	0.458845	0.455042	0.471233	0.555204	0.650967	0.666421	0.661142	0.714402	0.772188	0.778652	0.76358	0.755066	0.725608	0.701829	0.744137	0.750287	0.757793	0.768484	0.799159	0.878616	0.902588
	0.599289	0.550816	0.528609	0.541296	0.527472	0.504136	0.520938	0.542775	0.543278	0.573326	0.620179	0.617527	0.616115	0.61139	0.625721	0.707689	0.789649	0.906209	1	0.996139	0.966691	0.976001	0.981899	0.94263	0.904995	0.878726	0.86625	0.790874	0.70884	0.705184	0.718297	0.734935	0.744675	0.779696	0.808085	0.778801	0.74698	0.717415	0.668178	0.622097	0.604001	0.606786	0.594767	0.578086	0.560036	0.57009	0.583599	0.561563	0.599386
	0.200416	0.180062	0.19207	0.202063	0.184452	0.195365	0.207786	0.179308	0.175924	0.190766	0.197746	0.269827	0.369334	0.451303	0.494266	0.577384	0.756836	0.913878	1	0.995251	0.901588	0.846288	0.798311	0.694415	0.59385	0.539916	0.519757	0.523167	0.521718	0.504927	0.482974	0.449888	0.421613	0.395849	0.385864	0.384196	0.361886	0.32121	0.297561	0.30703	0.290156	0.253791	0.254175	0.231323	0.205432	0.206601	0.203674	0.197159	0.204226
	0.67635	0.640988	0.644136	0.686762	0.679539	0.670256	0.665023	0.655959	0.631074	0.567243	0.527799	0.489106	0.439406	0.460878	0.579584	0.748388	0.897508	0.976752	1	0.963507	0.858796	0.768862	0.658004	0.541154	0.441156	0.329789	0.264865	0.227944	0.216233	0.250951	0.267423	0.274404	0.359435	0.456547	0.502678	0.505216	0.535996	0.559469	0.544549	0.607381	0.66819	0.701205	0.696278	0.681689	0.728706	0.735529	0.714281	0.702013	0.678718
	0.528794	0.569038	0.526961	0.564815	0.60712	0.590977	0.577456	0.571475	0.580688	0.589811	0.628217	0.648787	0.662433	0.682816	0.700925	0.81801	0.926176	0.981508	1	0.928691	0.867894	0.81904	0.753277	0.685924	0.661441	0.627207	0.575958	0.556837	0.575056	0.596728	0.638277	0.726797	0.766421	0.748232	0.668576	0.614018	0.595872	0.505512	0.483016	0.527227	0.528653	0.51339	0.490129	0.47306	0.481872	0.502849	0.546205	0.566546	0.522461
	0.625849	0.659236	0.607148	0.613177	0.659086	0.619558	0.660587	0.703893	0.665241	0.660959	0.66509	0.662474	0.702773	0.753464	0.780332	0.810779	0.882844	0.974494	1	0.980981	0.991836	0.9971	0.967377	0.890005	0.806259	0.760293	0.689666	0.663805	0.695631	0.792994	0.884517	0.885897	0.850429	0.755611	0.680188	0.694515	0.71565	0.673764	0.649885	0.641708	0.661661	0.703943	0.641531	0.609527	0.704344	0.770066	0.767679	0.700723	0.593497
	0.971101	0.956849	0.933275	0.912497	0.926821	0.912152	0.890681	0.923139	0.884257	0.834284	0.776721	0.691346	0.67833	0.660659	0.644357	0.710868	0.861316	0.999494	1	0.921215	0.819436	0.737471	0.683059	0.61282	0.57466	0.569414	0.570122	0.592992	0.573813	0.53448	0.511498	0.501486	0.498231	0.467853	0.434506	0.402952	0.402507	0.419257	0.443715	0.492509	0.497953	0.498093	0.557657	0.634754	0.712349	0.743199	0.742631	0.792353	0.847938
	0.458502	0.513308	0.703279	0.841887	0.809093	0.75663	0.687967	0.665884	0.676161	0.632262	0.617474	0.695321	0.888547	0.984907	0.949829	0.981282	0.974488	0.979175	1	0.933402	0.944597	0.961588	0.912349	0.84484	0.752014	0.660771	0.597595	0.58746	0.588286	0.534026	0.409932	0.382716	0.421104	0.411411	0.4723	0.505163	0.449903	0.470333	0.503759	0.432521	0.403604	0.432692	0.517426	0.611484	0.631317	0.631054	0.609644	0.507028	0.444985
	0.467963	0.429832	0.377326	0.351604	0.364977	0.348146	0.341171	0.37001	0.415814	0.460886	0.473284	0.4402	0.45434	0.533283	0.619192	0.761412	0.898287	0.955064	0.973649	1	0.963291	0.872218	0.770144	0.644758	0.502461	0.376993	0.296769	0.284854	0.326753	0.4115	0.510162	0.579005	0.652982	0.729572	0.763323	0.783065	0.876067	0.962746	0.970958	0.960035	0.955146	0.961728	0.971149	0.964737	0.931472	0.882001	0.819791	0.74833	0.670093
	0.777321	0.794336	0.828187	0.756174	0.71775	0.67961	0.629615	0.579329	0.603252	0.722192	0.776599	0.750019	0.737097	0.751666	0.724741	0.682049	0.77975	0.896114	0.957153	1	0.987701	0.9618	0.929166	0.96394	0.975076	0.949452	0.911474	0.781969	0.738022	0.735871	0.664048	0.698593	0.714054	0.645581	0.707351	0.792496	0.74591	0.677452	0.683852	0.711293	0.720077	0.792745	0.806583	0.766633	0.757469	0.754532	0.81443	0.849691	0.8607
	0.298182	0.344911	0.345379	0.342503	0.356753	0.330862	0.317419	0.322181	0.338894	0.409874	0.51903	0.613895	0.709852	0.835964	0.939398	0.979948	0.983105	0.968469	0.983511	1	0.971886	0.877547	0.754813	0.644647	0.507145	0.4207	0.390944	0.361543	0.367817	0.423531	0.442139	0.420309	0.417107	0.442145	0.441655	0.402018	0.361873	0.327432	0.317731	0.308251	0.285491	0.281354	0.277175	0.27126	0.274894	0.291702	0.331134	0.358374	0.335907
	0.351799	0.378363	0.379584	0.391064	0.415171	0.409364	0.396795	0.384109	0.39459	0.421485	0.429456	0.447549	0.475395	0.500455	0.550531	0.695057	0.850276	0.940442	0.995684	1	0.987548	0.975074	0.958627	0.959767	0.956728	0.975032	0.978229	0.904764	0.792505	0.675736	0.544171	0.419181	0.353596	0.341293	0.318845	0.280576	0.265761	0.263056	0.241997	0.233159	0.244386	0.248821	0.2455	0.234504	0.245531	0.290679	0.29807	0.298924	0.324692
	0.639309	0.669659	0.636806	0.604117	0.575474	0.57766	0.627353	0.615921	0.593975	0.632619	0.671063	0.733872	0.782552	0.796894	0.798352	0.819922	0.871606	0.909758	0.956307	1	0.961888	0.926231	0.907225	0.89033	0.896256	0.825104	0.747435	0.671631	0.633074	0.646969	0.637064	0.642423	0.675619	0.71388	0.754648	0.815086	0.83413	0.780656	0.763589	0.751797	0.692838	0.666172	0.647053	0.668907	0.731379	0.714949	0.677403	0.632981	0.598428
	0.671699	0.608439	0.613206	0.62313	0.605705	0.602605	0.611326	0.598936	0.611649	0.660703	0.668709	0.712762	0.76149	0.762834	0.794693	0.836443	0.871937	0.881874	0.926316	1	0.995891	0.944341	0.92812	0.91162	0.888351	0.810004	0.739308	0.734408	0.722096	0.722405	0.750378	0.786594	0.804932	0.861854	0.913467	0.892617	0.861405	0.879295	0.921557	0.925344	0.898918	0.873376	0.854501	0.861556	0.831762	0.809623	0.806017	0.781136	0.767909
	0.555963	0.576675	0.616346	0.599159	0.593984	0.66496	0.686231	0.704667	0.762086	0.754848	0.770001	0.818416	0.80993	0.770491	0.74464	0.75907	0.800043	0.862594	0.949001	1	0.999396	0.984965	0.97492	0.944023	0.911881	0.904997	0.87594	0.84575	0.865998	0.832737	0.784411	0.82794	0.867398	0.878632	0.911265	0.928524	0.92335	0.872628	0.81562	0.754233	0.694096	0.643868	0.614151	0.640249	0.642426	0.622097	0.572997	0.545795	0.55646
	0.659261	0.680463	0.68311	0.617761	0.544387	0.490989	0.44181	0.491256	0.532741	0.490408	0.522023	0.494203	0.412844	0.453168	0.566121	0.689898	0.773871	0.877605	0.987397	1	0.989057	0.940723	0.868065	0.872037	0.863783	0.760822	0.675452	0.693783	0.763282	0.854912	0.889815	0.852835	0.847584	0.848564	0.792097	0.742443	0.710608	0.682609	0.651102	0.628098	0.600663	0.534559	0.480231	0.485663	0.545297	0.57414	0.556912	0.599439	0.657236
	0.566491	0.596716	0.635533	0.663167	0.657869	0.663445	0.6579	0.642406	0.591908	0.600951	0.669134	0.732459	0.822059	0.907849	0.954635	0.972901	0.928466	0.923559	0.978255	1	0.9517	0.880096	0.851154	0.830875	0.825899	0.811465	0.775008	0.711484	0.658613	0.621046	0.608798	0.609073	0.621281	0.609916	0.595074	0.596118	0.586892	0.601339	0.617109	0.622597	0.576831	0.536051	0.530453	0.570735	0.632968	0.617661	0.599984	0.600786	0.571303
	0.270963	0.231267	0.214353	0.209832	0.197612	0.190147	0.202182	0.207153	0.212424	0.229419	0.250317	0.311138	0.385448	0.524297	0.722014	0.859208	0.942193	0.961922	0.981033	1	0.969611	0.908371	0.833083	0.76158	0.581986	0.373796	0.288118	0.300277	0.403191	0.51751	0.569479	0.550878	0.489915	0.419991	0.349452	0.310248	0.315846	0.335178	0.300834	0.252897	0.275839	0.295569	0.304713	0.322322	0.301713	0.302636	0.357708	0.344437	0.307328
	0.909685	0.901409	0.935329	0.950167	0.968954	0.963619	0.856961	0.726079	0.653487	0.618388	0.538207	0.479056	0.563328	0.710324	0.782421	0.886507	0.968893	0.959016	0.971447	1	0.985246	0.886711	0.822791	0.824247	0.663429	0.413217	0.322583	0.363575	0.454074	0.527296	0.599295	0.68044	0.708225	0.69211	0.718893	0.750815	0.745634	0.807437	0.850904	0.864044	0.947862	0.971849	0.957268	0.940335	0.918286	0.845597	0.809588	0.851271	0.905268
	0.735649	0.660712	0.673757	0.751832	0.753115	0.704814	0.660426	0.686046	0.731564	0.693287	0.61433	0.524354	0.479221	0.471614	0.537287	0.716343	0.909213	0.922164	0.93774	1	0.933756	0.814646	0.67937	0.579003	0.472799	0.425114	0.429499	0.379145	0.381869	0.438567	0.448578	0.448553	0.433738	0.483874	0.609547	0.650672	0.654259	0.650441	0.665842	0.709146	0.79048	0.829636	0.800593	0.786204	0.67525	0.52738	0.485849	0.564058	0.682537
	0.50921	0.504184	0.503724	0.490628	0.468323	0.439088	0.473993	0.516465	0.584076	0.632363	0.613637	0.59392	0.62459	0.664754	0.734297	0.87589	0.979923	0.971373	0.961134	1	0.981911	0.928245	0.852447	0.735278	0.625282	0.567799	0.587806	0.65255	0.693484	0.705081	0.716384	0.712673	0.758464	0.789159	0.792951	0.778387	0.693352	0.661955	0.644268	0.631245	0.611859	0.559028	0.536771	0.561181	0.585969	0.590142	0.596436	0.566774	0.542001
	0.717086	0.633375	0.665381	0.729706	0.732776	0.717789	0.726355	0.79075	0.796641	0.779819	0.717641	0.664541	0.70738	0.771916	0.812505	0.858202	0.956675	0.99315	0.987457	1	0.984035	0.902084	0.844839	0.758664	0.650412	0.621281	0.578719	0.548798	0.547641	0.561025	0.61841	0.658264	0.622936	0.573939	0.607342	0.630518	0.630801	0.680736	0.703892	0.684754	0.686561	0.721193	0.748239	0.79581	0.813046	0.812863	0.791198	0.749648	0.781827
	0.34794	0.3575	0.398949	0.415207	0.404078	0.41668	0.422832	0.416964	0.42815	0.434475	0.424224	0.383574	0.387843	0.45154	0.577678	0.728024	0.81677	0.874808	0.953012	0.989026	1	0.990063	0.91014	0.792667	0.616792	0.462886	0.397006	0.352566	0.321195	0.332535	0.347536	0.321423	0.287264	0.297393	0.338424	0.391739	0.415815	0.398462	0.38552	0.400658	0.416353	0.431972	0.458099	0.441638	0.414551	0.422407	0.407149	0.379052	0.381392
	0.380678	0.348764	0.317683	0.293148	0.377575	0.433814	0.424652	0.370329	0.317064	0.35035	0.419219	0.501886	0.567664	0.60552	0.635772	0.630242	0.690446	0.835157	0.890051	0.925509	1	0.983367	0.953319	0.939067	0.783079	0.669495	0.691664	0.773626	0.860578	0.902879	0.925282	0.895188	0.875448	0.909236	0.89429	0.849617	0.766909	0.682365	0.637954	0.573045	0.579261	0.604089	0.571508	0.517457	0.454101	0.478941	0.51154	0.490019	0.456001
	0.470671	0.487425	0.479451	0.487491	0.541548	0.526567	0.494617	0.449232	0.388009	0.388971	0.441336	0.505498	0.554515	0.562414	0.55029	0.531544	0.517506	0.560997	0.737517	0.924297	1	0.988498	0.943579	0.899287	0.817146	0.742972	0.65162	0.543507	0.454869	0.478196	0.551756	0.610486	0.632187	0.625917	0.640919	0.615757	0.615849	0.55227	0.431149	0.39892	0.427004	0.448526	0.425877	0.40556	0.436551	0.448102	0.432403	0.460572	0.480828
	0.423956	0.425573	0.415755	0.45857	0.508253	0.521216	0.512364	0.507199	0.536375	0.571748	0.523658	0.465273	0.452743	0.512109	0.579575	0.633726	0.739622	0.856978	0.913132	0.955992	1	0.96981	0.89424	0.802746	0.754551	0.709665	0.660381	0.621751	0.549261	0.525542	0.567891	0.565483	0.505742	0.478066	0.475218	0.467635	0.433357	0.393086	0.378184	0.36233	0.347348	0.298989	0.2919	0.354232	0.389899	0.359158	0.320182	0.340281	0.379561
	0.464671	0.458593	0.479007	0.511162	0.560481	0.591779	0.594654	0.618169	0.658166	0.69552	0.708642	0.677025	0.651372	0.644305	0.642961	0.651634	0.718034	0.818198	0.902355	0.98072	1	0.974278	0.92232	0.892868	0.879259	0.772426	0.601423	0.479757	0.433399	0.412956	0.402313	0.383804	0.354097	0.353714	0.363377	0.366176	0.361002	0.349083	0.353187	0.368295	0.392395	0.442984	0.467798	0.461554	0.451732	0.445597	0.461324	0.474427	0.479056
	0.429899	0.410289	0.401158	0.400009	0.387424	0.384102	0.394359	0.410232	0.420517	0.425944	0.425982	0.418505	0.435576	0.465291	0.547528	0.623889	0.682467	0.782277	0.874405	0.959659	1	0.988511	0.981869	0.920564	0.810637	0.680568	0.5526	0.471131	0.431374	0.457681	0.499675	0.540713	0.565529	0.572226	0.56678	0.539344	0.532814	0.547244	0.559246	0.540396	0.525092	0.50854	0.496389	0.51008	0.488739	0.455053	0.44237	0.432843	0.441594
	0.241975	0.237641	0.258228	0.279672	0.295968	0.30801	0.304757	0.296584	0.312372	0.3367	0.351955	0.3743	0.40388	0.453791	0.563649	0.726287	0.866997	0.937512	0.973232	0.998922	1	0.996894	0.984276	0.920761	0.831015	0.706015	0.546549	0.428281	0.368734	0.347524	0.356089	0.367276	0.404511	0.450348	0.480444	0.497628	0.504169	0.480642	0.43324	0.389845	0.344375	0.314922	0.310167	0.299822	0.268661	0.253141	0.2556	0.251277	0.23734
	0.736584	0.671671	0.665017	0.649164	0.644482	0.692605	0.707561	0.726118	0.710455	0.652573	0.633681	0.66399	0.679811	0.725593	0.810868	0.821466	0.835565	0.933463	0.986833	0.977617	1	0.990806	0.984867	0.995873	0.946966	0.870303	0.84206	0.848136	0.884079	0.886243	0.858236	0.830999	0.770959	0.771972	0.796789	0.783221	0.797097	0.788247	0.746129	0.754293	0.786629	0.78249	0.767064	0.771906	0.772829	0.794426	0.806996	0.828028	0.833747
	0.384761	0.378948	0.386097	0.353193	0.353742	0.36387	0.345855	0.316489	0.350634	0.393538	0.399597	0.406808	0.404192	0.445175	0.537565	0.604379	0.684655	0.777842	0.853061	0.950778	1	0.96738	0.902446	0.841565	0.766233	0.710917	0.730109	0.788275	0.819375	0.776263	0.71062	0.717392	0.758624	0.736922	0.687864	0.640664	0.633638	0.61926	0.578778	0.556394	0.526533	0.495339	0.479906	0.447516	0.403032	0.397335	0.382616	0.364285	0.353252
	0.7577	0.672635	0.629263	0.637567	0.63432	0.622249	0.652396	0.678095	0.674921	0.686328	0.651011	0.598374	0.628209	0.713838	0.766198	0.809773	0.878482	0.939801	0.97162	0.983821	1	0.971551	0.907428	0.878652	0.863712	0.827656	0.769791	0.715648	0.679921	0.664368	0.665254	0.641218	0.613925	0.627189	0.653465	0.644028	0.647095	0.667794	0.67683	0.699424	0.711727	0.697017	0.703514	0.750107	0.740121	0.688956	0.644483	0.616055	0.680862
	0.512354	0.515032	0.505494	0.549154	0.597167	0.614352	0.624356	0.610843	0.585507	0.624227	0.596504	0.488072	0.477533	0.536509	0.659872	0.786998	0.870538	0.899088	0.931939	0.995194	1	0.965555	0.892147	0.813041	0.728529	0.685356	0.6719	0.577153	0.460255	0.415792	0.39348	0.394401	0.42762	0.464689	0.509619	0.525744	0.51592	0.497191	0.502886	0.520557	0.530259	0.570901	0.584901	0.56907	0.607071	0.595692	0.543279	0.510675	0.470205
	0.699036	0.729362	0.846482	0.811476	0.812397	0.873185	0.853393	0.831836	0.789889	0.82751	0.863636	0.823285	0.835234	0.856117	0.866948	0.824355	0.78216	0.780575	0.789401	0.944846	1	0.858689	0.839368	0.833052	0.734484	0.647314	0.612094	0.572398	0.528295	0.51056	0.542158	0.595953	0.651257	0.785389	0.92954	0.998186	0.977606	0.939337	0.877205	0.845314	0.862044	0.813609	0.830849	0.887467	0.856709	0.792103	0.786639	0.848379	0.861267
	0.568599	0.557405	0.539367	0.465793	0.4714	0.478418	0.467876	0.47475	0.472922	0.481164	0.546731	0.647103	0.707321	0.759202	0.839991	0.905202	0.919598	0.91956	0.94359	0.96219	1	0.980874	0.913004	0.90431	0.823072	0.702785	0.642621	0.623329	0.636653	0.632228	0.624117	0.611856	0.567268	0.595649	0.629191	0.608286	0.645142	0.682658	0.653933	0.59521	0.6121	0.672291	0.65822	0.649003	0.675162	0.682109	0.664803	0.663209	0.624198
	0.626074	0.544698	0.603289	0.543356	0.49045	0.494027	0.512785	0.627174	0.742546	0.82544	0.83244	0.792488	0.714647	0.629277	0.587711	0.548114	0.532954	0.616722	0.732915	0.880157	1	0.995824	0.993489	0.990273	0.826467	0.639042	0.525774	0.509409	0.562111	0.558422	0.582437	0.540083	0.482289	0.429095	0.345371	0.360855	0.380964	0.388807	0.445674	0.541727	0.584815	0.607497	0.603284	0.520837	0.519111	0.620461	0.657758	0.6233	0.65038
	0.551307	0.567369	0.601192	0.610408	0.57486	0.540348	0.559747	0.645245	0.670116	0.546177	0.428685	0.44355	0.5569	0.756723	0.902098	0.913719	0.947703	0.994332	0.938277	0.935758	1	0.975833	0.87528	0.838115	0.761123	0.659613	0.608691	0.550183	0.53014	0.494885	0.466979	0.522986	0.574776	0.594909	0.619534	0.629478	0.705246	0.730772	0.687282	0.664455	0.630372	0.61086	0.513365	0.457532	0.51161	0.543247	0.521526	0.49693	0.47843
	0.267411	0.258181	0.312877	0.368002	0.400588	0.439707	0.437288	0.431674	0.45226	0.466092	0.473958	0.51802	0.576641	0.615211	0.687297	0.788039	0.816309	0.847452	0.937839	0.969213	0.991121	1	0.951267	0.8399	0.68031	0.615361	0.627633	0.615609	0.581472	0.600376	0.664782	0.655863	0.600611	0.582277	0.558638	0.536392	0.512328	0.473885	0.478612	0.488494	0.434612	0.372077	0.398539	0.431654	0.393526	0.373458	0.391512	0.390536	0.34632
	0.600202	0.576471	0.583499	0.610966	0.605694	0.569502	0.53669	0.486063	0.463941	0.515094	0.585475	0.634276	0.714581	0.758213	0.821916	0.875763	0.904588	0.961182	0.971067	0.954536	0.984681	1	0.99245	0.981266	0.925294	0.917667	0.893537	0.869671	0.845893	0.76502	0.7323	0.745972	0.737034	0.765382	0.802148	0.814103	0.848835	0.816719	0.77636	0.783807	0.782837	0.740198	0.69473	0.690001	0.712037	0.70162	0.673004	0.710788	0.699751
	0.229036	0.228578	0.251182	0.273881	0.259329	0.246245	0.261987	0.295687	0.324173	0.326278	0.342091	0.360344	0.342686	0.33434	0.346536	0.382736	0.464207	0.593441	0.752376	0.899621	0.991129	1	0.951516	0.88449	0.794617	0.668208	0.558582	0.507314	0.476574	0.442821	0.414931	0.363017	0.341349	0.348271	0.336886	0.337511	0.352742	0.352462	0.346229	0.338037	0.317517	0.296972	0.280304	0.290771	0.295973	0.271614	0.253009	0.241608	0.239563
	0.0974326	0.116282	0.112375	0.0878669	0.103844	0.114185	0.113752	0.126651	0.124349	0.110777	0.114875	0.126361	0.151034	0.205635	0.295844	0.404523	0.484861	0.580586	0.716549	0.852082	0.955373	1	0.974288	0.895297	0.822447	0.788007	0.792314	0.837569	0.84946	0.795999	0.759007	0.776414	0.766033	0.694096	0.633428	0.579857	0.514464	0.452803	0.385121	0.316796	0.287636	0.25374	0.209072	0.181341	0.135815	0.0930459	0.0768506	0.0823217	0.0891761
	0.678807	0.689676	0.694257	0.692506	0.717433	0.709842	0.687185	0.670939	0.671948	0.68793	0.737769	0.807439	0.860356	0.895864	0.908864	0.938363	0.961734	0.954925	0.95436	0.964856	0.991293	1	0.996023	0.987287	0.962164	0.938404	0.898513	0.874421	0.852976	0.814616	0.801071	0.807459	0.815202	0.812924	0.817531	0.832337	0.810118	0.781428	0.753562	0.740707	0.755655	0.791864	0.764472	0.737892	0.721694	0.703113	0.76204	0.766937	0.730003
	0.538888	0.552681	0.569059	0.549288	0.535469	0.517548	0.502483	0.483828	0.459171	0.489896	0.551359	0.632594	0.749076	0.864807	0.896153	0.905735	0.958978	0.982729	0.965682	0.953595	0.989541	1	0.947994	0.904965	0.853816	0.7752	0.672106	0.587768	0.54352	0.492808	0.447371	0.460629	0.481555	0.494679	0.523798	0.512429	0.492764	0.50714	0.501762	0.525987	0.573402	0.554422	0.524657	0.578794	0.629599	0.6345	0.628227	0.598599	0.568371
	0.750149	0.743028	0.769468	0.85427	0.877206	0.844121	0.831067	0.799484	0.754416	0.744151	0.759129	0.760349	0.734303	0.694198	0.703208	0.781433	0.823241	0.82412	0.83641	0.893776	0.953347	1	0.950403	0.813221	0.711203	0.609687	0.500912	0.455223	0.462343	0.505193	0.578746	0.687058	0.791081	0.806833	0.814641	0.839061	0.826504	0.802252	0.779944	0.76402	0.785099	0.751435	0.687931	0.671654	0.652924	0.670005	0.697239	0.700322	0.693683
	0.682776	0.649499	0.586023	0.606828	0.582659	0.558438	0.595521	0.614601	0.598299	0.613529	0.715787	0.769884	0.786633	0.875514	0.895607	0.886511	0.873524	0.843556	0.885128	0.936426	0.962588	1	0.96479	0.897005	0.869211	0.83383	0.76951	0.698835	0.637167	0.596833	0.626795	0.652371	0.638553	0.653832	0.653021	0.668864	0.70589	0.659272	0.668982	0.669615	0.646022	0.675353	0.658311	0.667284	0.639264	0.579152	0.582853	0.600363	0.611912
	0.519889	0.516064	0.490536	0.526428	0.60458	0.631442	0.640615	0.645255	0.590715	0.478883	0.36503	0.297347	0.259689	0.236057	0.266786	0.355792	0.460323	0.583476	0.731473	0.859876	0.942111	1	0.925637	0.713803	0.514935	0.352719	0.246168	0.210641	0.217539	0.241993	0.238691	0.246098	0.26752	0.290844	0.32595	0.314424	0.272788	0.271418	0.285049	0.310339	0.347017	0.352798	0.379556	0.40781	0.403284	0.43021	0.50062	0.519493	0.502969
	0.307547	0.289137	0.279828	0.2523	0.242905	0.241296	0.244949	0.293064	0.359363	0.375284	0.397458	0.459457	0.48231	0.492582	0.509691	0.545211	0.592758	0.675364	0.808559	0.932244	0.996795	1	0.971332	0.903559	0.774227	0.603039	0.453237	0.386663	0.367563	0.338455	0.336567	0.364822	0.352899	0.338357	0.330281	0.317909	0.341893	0.320281	0.252955	0.242618	0.228272	0.229732	0.242542	0.229437	0.238436	0.263209	0.262851	0.282792	0.32672
	0.381497	0.427067	0.355214	0.289541	0.323417	0.329101	0.363483	0.389884	0.404276	0.36719	0.26462	0.26695	0.312233	0.330117	0.429388	0.536763	0.613488	0.676543	0.755411	0.89282	0.980573	1	0.980069	0.881432	0.719422	0.605104	0.54365	0.491961	0.518355	0.614643	0.633795	0.608882	0.591029	0.466115	0.400568	0.427601	0.33223	0.331959	0.461349	0.442315	0.330404	0.310691	0.31292	0.337133	0.454631	0.44665	0.323657	0.250962	0.264922
	0.770542	0.785915	0.860351	0.806181	0.691725	0.694263	0.75044	0.724359	0.677852	0.733858	0.818824	0.869394	0.886615	0.875185	0.933914	0.975548	0.91239	0.874256	0.88748	0.893651	0.947705	1	0.985811	0.948058	0.940661	0.939409	0.873081	0.85159	0.87583	0.879117	0.879425	0.852555	0.802354	0.757776	0.733796	0.787583	0.85141	0.84405	0.822646	0.772833	0.744441	0.743824	0.76869	0.803669	0.759723	0.680907	0.703289	0.740843	0.742325
	0.554862	0.645139	0.666036	0.603602	0.547656	0.466503	0.389459	0.461054	0.547556	0.511166	0.359798	0.229092	0.279768	0.380414	0.419346	0.447453	0.58075	0.758914	0.813558	0.836549	0.926904	1	0.990847	0.85743	0.611743	0.395984	0.269114	0.182635	0.160476	0.187373	0.190009	0.18931	0.213498	0.291403	0.360971	0.374754	0.450846	0.522035	0.553083	0.57764	0.577635	0.571238	0.525202	0.446572	0.384349	0.385576	0.402225	0.425975	0.475862
	0.619018	0.618465	0.64944	0.718745	0.72122	0.63205	0.585841	0.645844	0.733956	0.872134	0.856986	0.727181	0.720458	0.670587	0.651198	0.723601	0.766589	0.82534	0.932547	0.991722	0.991791	1	0.996631	0.966742	0.829038	0.648549	0.534296	0.481682	0.506062	0.560014	0.57608	0.628485	0.675575	0.664469	0.712329	0.800689	0.772604	0.663345	0.599812	0.573457	0.584715	0.588804	0.548932	0.511629	0.507643	0.532418	0.606182	0.662696	0.658192
	0.5491	0.613356	0.614187	0.550513	0.508083	0.450441	0.4319	0.493922	0.620076	0.66454	0.627478	0.629072	0.712977	0.879595	0.95303	0.899744	0.864602	0.907131	0.952389	0.949265	0.982636	1	0.985284	0.928545	0.811276	0.675266	0.558827	0.566025	0.613592	0.609021	0.578081	0.541258	0.534825	0.58154	0.589068	0.607103	0.669589	0.715546	0.751466	0.788693	0.76987	0.734953	0.708723	0.631945	0.597368	0.605914	0.641656	0.626091	0.572347
	0.492586	0.507009	0.500996	0.508231	0.520587	0.583727	0.593301	0.518325	0.499734	0.517611	0.490289	0.439892	0.377618	0.359077	0.39147	0.424079	0.522876	0.653219	0.714851	0.814992	0.965271	1	0.930342	0.821329	0.726709	0.690262	0.639553	0.641608	0.681113	0.654346	0.690202	0.770057	0.770543	0.751382	0.732712	0.698739	0.695684	0.680052	0.681606	0.726506	0.734774	0.670834	0.54542	0.471869	0.529287	0.618995	0.648189	0.592773	0.497362
	0.632887	0.5964	0.625435	0.689439	0.723144	0.721707	0.690731	0.614895	0.553391	0.589092	0.644447	0.644998	0.70982	0.654352	0.555168	0.565254	0.559481	0.601793	0.681728	0.828159	0.948066	1	0.946895	0.820617	0.712052	0.600299	0.535779	0.54141	0.546362	0.584043	0.641125	0.601981	0.543279	0.569185	0.534906	0.555943	0.596042	0.551903	0.618512	0.668407	0.67799	0.831012	0.94785	0.892333	0.822318	0.720595	0.588646	0.563869	0.615513
	0.946697	0.930776	0.984909	0.963397	0.914021	0.864417	0.803082	0.765745	0.732325	0.666848	0.663539	0.727543	0.850605	0.90226	0.830044	0.804789	0.885772	0.939109	0.944304	0.957043	0.981126	1	0.955748	0.945455	0.947607	0.842212	0.743871	0.668335	0.644783	0.683191	0.719423	0.795091	0.846239	0.933168	0.988118	0.945443	0.918404	0.901633	0.896382	0.917887	0.886301	0.838311	0.851991	0.875922	0.859915	0.832224	0.810541	0.738884	0.773692
	0.802155	0.755383	0.798736	0.85908	0.867818	0.802638	0.765658	0.739266	0.740912	0.788261	0.788587	0.720995	0.641324	0.616363	0.65201	0.700071	0.701773	0.687527	0.723651	0.753047	0.858476	0.974946	1	0.963539	0.848224	0.801675	0.797734	0.78352	0.732327	0.659148	0.623127	0.555114	0.506514	0.491112	0.484496	0.541583	0.609131	0.656425	0.741426	0.824138	0.849616	0.838161	0.795482	0.804687	0.841592	0.825385	0.87813	0.890992	0.832687
	0.751722	0.734657	0.737195	0.683773	0.677929	0.589206	0.518367	0.527166	0.566218	0.559413	0.553108	0.547911	0.62743	0.720024	0.771153	0.762423	0.727338	0.819058	0.896371	0.940942	0.969752	0.990104	1	0.958067	0.913857	0.913911	0.947877	0.963441	0.932877	0.902098	0.874592	0.859374	0.8811	0.786771	0.676643	0.624962	0.569226	0.586153	0.565521	0.550822	0.602882	0.561046	0.568129	0.633311	0.732669	0.842755	0.89359	0.910067	0.866856
	0.620401	0.668447	0.620536	0.641559	0.658542	0.632315	0.630081	0.606384	0.603528	0.61629	0.603858	0.651927	0.722795	0.786599	0.881551	0.960689	0.965527	0.944281	0.939875	0.974184	0.954157	0.955092	1	0.921448	0.764501	0.614129	0.518935	0.453162	0.444108	0.491086	0.521234	0.533476	0.556372	0.607249	0.612799	0.580875	0.581909	0.552182	0.541856	0.550368	0.53154	0.555855	0.540494	0.471345	0.48399	0.545017	0.588789	0.5872	0.560128
	0.716087	0.717741	0.737476	0.720901	0.654733	0.668872	0.70936	0.716965	0.725253	0.698637	0.642216	0.604	0.63646	0.655014	0.668245	0.713373	0.766367	0.797884	0.783573	0.828446	0.90412	0.965789	1	0.950797	0.870319	0.774135	0.733766	0.750108	0.848379	0.953409	0.916871	0.842439	0.856411	0.869478	0.862133	0.847139	0.847255	0.9037	0.927235	0.913948	0.887204	0.823438	0.784425	0.746317	0.714123	0.721675	0.717374	0.643066	0.638404
	0.561406	0.60331	0.633786	0.588846	0.57639	0.608938	0.635843	0.662116	0.688035	0.693	0.665908	0.679136	0.662215	0.634883	0.664551	0.692823	0.719088	0.74744	0.777257	0.827825	0.869337	0.961639	1	0.962857	0.95456	0.917043	0.853783	0.800645	0.772839	0.725807	0.667816	0.632231	0.596625	0.572401	0.556992	0.549433	0.569971	0.55181	0.51781	0.546994	0.574093	0.531269	0.520744	0.544643	0.568752	0.553299	0.524446	0.524269	0.512047
	0.85077	0.827162	0.791665	0.793363	0.771947	0.75124	0.776968	0.828858	0.825934	0.812283	0.824067	0.830338	0.831588	0.832395	0.803758	0.796884	0.8355	0.915383	0.953164	0.939988	0.930366	0.968533	1	0.94205	0.845576	0.724989	0.667043	0.664946	0.690237	0.714179	0.725116	0.755652	0.803142	0.832888	0.83093	0.881073	0.957646	0.942085	0.929787	0.9332	0.885103	0.892529	0.938671	0.917506	0.8527	0.780902	0.728431	0.786268	0.851105
	0.398614	0.402679	0.43379	0.455845	0.466112	0.467601	0.485972	0.507523	0.51757	0.533115	0.525192	0.491968	0.485808	0.535394	0.582983	0.628674	0.691223	0.79091	0.890329	0.964382	0.987104	0.97857	1	0.999421	0.970567	0.922583	0.886637	0.821143	0.738104	0.665072	0.60864	0.588871	0.577784	0.579772	0.580533	0.546045	0.515933	0.494298	0.496951	0.478037	0.438323	0.420925	0.401869	0.410826	0.419783	0.402772	0.403155	0.41318	0.403656
	0.34114	0.350561	0.357698	0.344483	0.338947	0.338099	0.379149	0.44304	0.486611	0.497144	0.479517	0.444365	0.452181	0.539023	0.645831	0.763026	0.85636	0.856083	0.833445	0.860562	0.914525	0.985071	1	0.976684	0.941733	0.86887	0.753208	0.665273	0.641657	0.596418	0.530281	0.463978	0.396168	0.375695	0.370135	0.349816	0.35513	0.381987	0.394801	0.397812	0.382678	0.388204	0.425281	0.414068	0.377101	0.370702	0.366981	0.333613	0.315855
	0.515733	0.482118	0.454187	0.440708	0.433107	0.416609	0.374991	0.353745	0.363982	0.374798	0.415959	0.443195	0.453212	0.443704	0.447101	0.512932	0.608014	0.71777	0.831067	0.904087	0.958104	0.994904	1	0.9999	0.950354	0.850107	0.755177	0.690522	0.639526	0.599497	0.543059	0.481423	0.447783	0.444474	0.440323	0.4355	0.483698	0.523285	0.516156	0.53699	0.553894	0.536702	0.53261	0.535231	0.549958	0.559742	0.555172	0.557863	0.552492
	0.571187	0.588294	0.61326	0.593291	0.591331	0.607605	0.604734	0.613987	0.633857	0.622706	0.621342	0.621492	0.613794	0.623309	0.653081	0.701029	0.725293	0.761125	0.841226	0.910938	0.963003	0.988759	1	0.974942	0.891033	0.769175	0.647717	0.576574	0.542181	0.535684	0.535358	0.539244	0.560572	0.59673	0.631762	0.686658	0.722465	0.715998	0.684448	0.644713	0.664011	0.701275	0.699736	0.703584	0.689401	0.64494	0.624617	0.60737	0.588235
	0.67269	0.735795	0.738397	0.732784	0.785473	0.870036	0.871254	0.859441	0.87123	0.875017	0.897476	0.926459	0.924505	0.899514	0.913359	0.941192	0.965809	0.939407	0.925082	0.971145	0.981789	0.981285	1	0.996686	0.99705	0.989865	0.964778	0.967345	0.975252	0.989488	0.991129	0.970989	0.947972	0.885702	0.809174	0.740779	0.745377	0.803395	0.790679	0.776668	0.786427	0.764966	0.738056	0.734237	0.740927	0.778414	0.779191	0.7326	0.702278
	0.20035	0.220845	0.239321	0.240101	0.218348	0.211003	0.22075	0.242858	0.257422	0.26043	0.277305	0.294184	0.331147	0.402655	0.477443	0.570913	0.674122	0.769652	0.831985	0.8755	0.932285	0.993236	1	0.98285	0.967017	0.882164	0.771002	0.657415	0.535095	0.454899	0.426658	0.430991	0.426611	0.397461	0.383093	0.391099	0.376762	0.33564	0.308685	0.275441	0.248566	0.222541	0.200188	0.203114	0.201778	0.197148	0.168429	0.151462	0.16669
	0.421891	0.427916	0.427476	0.437715	0.42731	0.393183	0.376887	0.378435	0.403601	0.408768	0.413062	0.409569	0.360986	0.342973	0.351508	0.374346	0.465604	0.620753	0.788133	0.896768	0.943064	0.994466	1	0.962391	0.896153	0.764133	0.62185	0.524384	0.466108	0.423181	0.412912	0.387761	0.340821	0.304929	0.283244	0.264482	0.266752	0.278215	0.255776	0.235453	0.254996	0.290409	0.322744	0.329426	0.330873	0.354939	0.366762	0.372719	0.392774
	0.616988	0.623353	0.641056	0.629775	0.637229	0.653718	0.640629	0.625501	0.640065	0.654175	0.650171	0.630671	0.552843	0.515206	0.539701	0.568255	0.645055	0.739705	0.825762	0.904874	0.950344	0.992258	1	0.9944	0.966807	0.875385	0.78244	0.70829	0.645901	0.590447	0.54124	0.513272	0.516935	0.533786	0.555041	0.554419	0.538119	0.516558	0.482763	0.491535	0.515855	0.526557	0.527549	0.513458	0.518314	0.531887	0.539802	0.542457	0.583256
	0.897147	0.856349	0.805248	0.790007	0.806429	0.823167	0.838808	0.814789	0.784104	0.808819	0.838796	0.839512	0.856191	0.83859	0.804174	0.832982	0.853924	0.876729	0.934846	0.966298	0.979908	0.989415	1	0.960503	0.86886	0.851723	0.841089	0.800265	0.774235	0.78501	0.784759	0.801327	0.834854	0.878493	0.907756	0.85932	0.872436	0.883225	0.884448	0.928131	0.922916	0.927897	0.894179	0.803697	0.754146	0.800068	0.818986	0.809782	0.877029
	0.892685	0.913632	0.878167	0.817437	0.785885	0.79377	0.826336	0.881641	0.925953	0.863519	0.60303	0.315737	0.210277	0.210499	0.227871	0.288846	0.356873	0.419816	0.510973	0.650809	0.846941	0.977117	1	0.873949	0.583152	0.314275	0.198757	0.188011	0.210415	0.266747	0.353688	0.429164	0.493305	0.55699	0.616521	0.650403	0.674775	0.751981	0.830625	0.863637	0.844692	0.812691	0.819614	0.834416	0.831801	0.871091	0.92439	0.897799	0.842103
	0.37044	0.376869	0.365843	0.351741	0.331269	0.359244	0.38932	0.406098	0.446897	0.49238	0.55946	0.621709	0.695122	0.777594	0.812539	0.770062	0.700651	0.722567	0.79013	0.872436	0.912254	0.937557	1	0.98577	0.8651	0.706177	0.550758	0.431832	0.387519	0.398101	0.491489	0.614282	0.668099	0.741455	0.82207	0.792019	0.721873	0.660544	0.631973	0.640561	0.62773	0.59464	0.583638	0.574605	0.505149	0.450142	0.449062	0.433442	0.413786
	0.629344	0.687283	0.712698	0.68206	0.677983	0.681407	0.673592	0.706493	0.71581	0.719598	0.744387	0.781675	0.822637	0.861137	0.890619	0.820878	0.790827	0.826359	0.829181	0.840694	0.834879	0.91635	1	0.953876	0.834412	0.664453	0.499938	0.369295	0.314026	0.358338	0.462887	0.521759	0.490014	0.477647	0.503611	0.486152	0.438202	0.426957	0.470697	0.509358	0.522605	0.500473	0.44085	0.453564	0.501161	0.486851	0.468891	0.489591	0.532813
	0.70572	0.724399	0.804527	0.933657	0.981836	0.969875	0.978076	0.986303	0.954799	0.939269	0.803529	0.598267	0.588931	0.675769	0.704497	0.752965	0.817184	0.854352	0.866139	0.866198	0.906394	0.987172	1	0.939514	0.845713	0.682338	0.529365	0.463482	0.460469	0.555135	0.629436	0.607026	0.65275	0.766321	0.803176	0.761473	0.682151	0.627866	0.664896	0.72168	0.710014	0.707156	0.787673	0.778801	0.766112	0.814284	0.82696	0.810053	0.754564
	0.331692	0.355364	0.348193	0.358606	0.387147	0.402893	0.420528	0.398156	0.345402	0.296992	0.287618	0.303628	0.300987	0.337651	0.400492	0.390179	0.364467	0.412673	0.534848	0.724383	0.904104	0.979902	1	0.975013	0.894979	0.810678	0.765141	0.708645	0.597411	0.504416	0.440837	0.376272	0.398084	0.422428	0.365739	0.317896	0.291786	0.264615	0.274416	0.3292	0.344106	0.334709	0.357677	0.387769	0.383825	0.353933	0.346604	0.344896	0.338202
	0.470035	0.464534	0.494879	0.511731	0.494188	0.456202	0.484826	0.596392	0.639726	0.598631	0.575483	0.621049	0.693219	0.713755	0.686039	0.728553	0.793981	0.787807	0.810828	0.872861	0.939166	0.986011	1	0.946849	0.857899	0.812682	0.824076	0.83324	0.787099	0.738003	0.691777	0.654702	0.62836	0.606825	0.550553	0.474913	0.457884	0.466343	0.448352	0.451591	0.461555	0.46578	0.447309	0.393606	0.397884	0.427376	0.469799	0.485858	0.526363
	0.559132	0.623883	0.660471	0.715378	0.755481	0.75626	0.773869	0.669144	0.478141	0.426114	0.422153	0.412792	0.53152	0.626779	0.595884	0.591625	0.633929	0.664522	0.710202	0.760968	0.82728	0.935654	1	0.928239	0.723405	0.52086	0.44702	0.496376	0.582426	0.622574	0.643396	0.726449	0.802086	0.787537	0.731645	0.637007	0.545111	0.538197	0.58358	0.617209	0.648572	0.661943	0.68194	0.654544	0.671312	0.755312	0.742317	0.709676	0.663733
	0.577828	0.5592	0.579682	0.603019	0.635955	0.621017	0.546862	0.470502	0.407767	0.381403	0.334764	0.28539	0.291162	0.324991	0.377704	0.462967	0.569788	0.678421	0.766241	0.821528	0.846271	0.930429	1	0.901537	0.71394	0.510857	0.36685	0.340655	0.378422	0.438071	0.448849	0.416538	0.407086	0.437133	0.493655	0.53099	0.615708	0.707715	0.66166	0.570825	0.538985	0.56431	0.620912	0.660327	0.684711	0.707887	0.68237	0.606577	0.578997
	0.458062	0.488286	0.538238	0.579576	0.639528	0.680503	0.698268	0.623209	0.484509	0.397403	0.392553	0.383777	0.308173	0.219685	0.206938	0.241916	0.278299	0.372007	0.47404	0.618495	0.809066	0.971429	1	0.926699	0.85665	0.772071	0.676518	0.57724	0.468408	0.38881	0.367059	0.391714	0.474359	0.527211	0.482389	0.40452	0.367574	0.335638	0.30568	0.358755	0.421448	0.430457	0.512157	0.611183	0.598855	0.556213	0.545083	0.525393	0.506925
	0.575008	0.576236	0.569632	0.581575	0.571342	0.526038	0.541097	0.602563	0.702562	0.805245	0.757367	0.770761	0.814741	0.758745	0.752455	0.716585	0.641632	0.652564	0.757439	0.883238	0.951507	0.987208	1	0.958219	0.860683	0.664582	0.480427	0.384358	0.347109	0.352439	0.400262	0.465979	0.495279	0.505472	0.484295	0.476532	0.476246	0.547396	0.652898	0.722719	0.764347	0.747592	0.742123	0.722133	0.705568	0.7331	0.719097	0.644919	0.597881
	0.483851	0.508676	0.535215	0.520567	0.485648	0.441658	0.434121	0.422041	0.457737	0.579389	0.554118	0.444737	0.445039	0.503089	0.532389	0.512435	0.45711	0.417978	0.463891	0.541552	0.678152	0.88099	1	0.977989	0.890491	0.822734	0.739385	0.663737	0.582211	0.465394	0.393539	0.375659	0.384315	0.399038	0.417654	0.45037	0.47046	0.488448	0.510487	0.549892	0.617718	0.604576	0.591222	0.60791	0.576514	0.57361	0.60961	0.621871	0.562679
	0.571368	0.625692	0.641464	0.662389	0.662645	0.627468	0.597029	0.600979	0.598921	0.591119	0.554035	0.487127	0.529118	0.572075	0.494566	0.439678	0.471225	0.549217	0.632843	0.7164	0.835154	0.950437	1	0.993338	0.955042	0.846455	0.646705	0.474492	0.374839	0.278183	0.238207	0.275768	0.296985	0.319925	0.339937	0.34684	0.369071	0.348515	0.353113	0.420973	0.458212	0.51353	0.624784	0.637401	0.571513	0.548901	0.51464	0.473352	0.497944
	0.812505	0.866238	0.877744	0.844456	0.826981	0.782576	0.705263	0.67363	0.748071	0.774509	0.732444	0.78003	0.822773	0.752424	0.709761	0.720087	0.727945	0.729993	0.736648	0.80503	0.844243	0.902742	1	0.990549	0.893437	0.90625	0.942783	0.882186	0.837527	0.80876	0.733338	0.705091	0.760572	0.763124	0.786312	0.834538	0.83402	0.818122	0.81182	0.832571	0.840233	0.804198	0.742301	0.70732	0.720429	0.68665	0.760674	0.892682	0.845148
	0.386382	0.370315	0.339526	0.327552	0.331751	0.344763	0.359858	0.378799	0.392247	0.296206	0.125469	0.0244333	0.00756427	0.0359128	0.124308	0.276345	0.404471	0.497854	0.61032	0.704661	0.799731	0.915381	1	0.943217	0.626033	0.274909	0.0976142	0.0225589	0.00274186	0.00976603	0.0302301	0.0500925	0.0727751	0.0997931	0.113742	0.113156	0.117077	0.140546	0.170841	0.212448	0.258344	0.301537	0.372934	0.464958	0.502502	0.474881	0.420161	0.375239	0.368953
	0.488526	0.608211	0.722048	0.765163	0.718969	0.676138	0.623461	0.545179	0.462289	0.404588	0.468295	0.464089	0.385514	0.364651	0.355803	0.339459	0.346616	0.437704	0.612536	0.734066	0.833995	0.981972	1	0.949872	0.824629	0.672398	0.602511	0.58378	0.583939	0.536045	0.494756	0.431538	0.405994	0.439923	0.45213	0.48412	0.530127	0.569562	0.531615	0.475535	0.493125	0.529247	0.5318	0.478358	0.370145	0.262114	0.227422	0.219846	0.241853
	0.563255	0.621807	0.686599	0.655755	0.601889	0.5901	0.630274	0.653418	0.610684	0.585349	0.539248	0.460864	0.401952	0.382128	0.413269	0.472074	0.551317	0.627129	0.754411	0.851802	0.903077	0.980301	1	0.94714	0.87109	0.860404	0.851231	0.786112	0.729346	0.691309	0.688131	0.691326	0.652823	0.59705	0.579371	0.559642	0.523775	0.553371	0.608178	0.586471	0.591453	0.680593	0.708843	0.655623	0.671031	0.632661	0.556644	0.584625	0.588719
	0.507029	0.506039	0.518643	0.520707	0.519235	0.510147	0.529757	0.547972	0.55076	0.618758	0.759659	0.793991	0.685845	0.67837	0.733485	0.739463	0.730206	0.727338	0.752056	0.798888	0.841549	0.903491	0.979213	1	0.900295	0.766683	0.652276	0.535651	0.458298	0.445036	0.501837	0.528785	0.531197	0.566284	0.595738	0.602075	0.618755	0.63888	0.655689	0.662912	0.633694	0.619629	0.628181	0.651195	0.700211	0.702374	0.713782	0.720334	0.653366
	0.560542	0.542504	0.56251	0.556666	0.517249	0.553283	0.60032	0.578816	0.574192	0.604051	0.668875	0.699055	0.73122	0.805869	0.822576	0.798198	0.773034	0.848497	0.890648	0.877805	0.903307	0.890533	0.944431	1	0.835904	0.629148	0.549718	0.518502	0.540774	0.538442	0.493606	0.491953	0.515131	0.52597	0.527702	0.548925	0.580232	0.571074	0.528232	0.529953	0.533367	0.50272	0.516489	0.567569	0.548549	0.487875	0.500243	0.567043	0.603845
	0.683795	0.689925	0.685234	0.649375	0.582494	0.575452	0.609742	0.605053	0.584444	0.562173	0.548716	0.537581	0.545186	0.537865	0.507086	0.542099	0.592174	0.63338	0.679544	0.727881	0.818986	0.871692	0.921037	1	0.916539	0.710863	0.611597	0.578953	0.527158	0.472761	0.515551	0.526781	0.493781	0.536954	0.565345	0.577572	0.571136	0.556982	0.562963	0.594158	0.674725	0.703288	0.684585	0.70642	0.741628	0.753924	0.731874	0.724277	0.72961
	0.751206	0.758082	0.776627	0.81243	0.800564	0.771463	0.774784	0.788017	0.761547	0.715486	0.723861	0.74066	0.721966	0.715656	0.680839	0.635699	0.657724	0.669051	0.690024	0.773289	0.885485	0.96694	0.997474	1	0.916464	0.812676	0.72561	0.603398	0.50633	0.498323	0.497647	0.479101	0.502773	0.517539	0.542136	0.584709	0.585536	0.586342	0.612677	0.624605	0.629496	0.625091	0.60782	0.647521	0.669766	0.675236	0.699473	0.718381	0.719922
	0.522107	0.519531	0.465176	0.451862	0.510841	0.497369	0.447263	0.444593	0.467826	0.480963	0.457918	0.405471	0.403202	0.498015	0.55422	0.609654	0.679379	0.73596	0.78457	0.886707	0.959636	0.94449	0.976003	1	0.951854	0.890336	0.856093	0.85721	0.813817	0.704165	0.692239	0.705245	0.616585	0.552173	0.559435	0.579098	0.615141	0.628546	0.59717	0.569218	0.53886	0.518206	0.534182	0.565358	0.546393	0.524297	0.520407	0.520655	0.542915
	0.54761	0.608947	0.61557	0.614963	0.605305	0.563084	0.514452	0.560991	0.59276	0.552032	0.560283	0.560168	0.520902	0.51242	0.479744	0.429997	0.463981	0.582905	0.628091	0.662652	0.833453	0.937988	0.980812	1	0.857911	0.725372	0.642773	0.547641	0.489918	0.435021	0.414326	0.441487	0.460657	0.449045	0.451879	0.42652	0.42484	0.50506	0.519093	0.521667	0.530254	0.488656	0.514706	0.537365	0.502263	0.516309	0.518859	0.503891	0.504527
	0.587178	0.586942	0.624232	0.60151	0.601321	0.614485	0.551326	0.48747	0.548899	0.710791	0.795857	0.747498	0.684782	0.636719	0.615267	0.645936	0.72328	0.772481	0.828159	0.860232	0.846105	0.873893	0.918582	1	0.995013	0.886222	0.795036	0.76174	0.775172	0.820196	0.88134	0.819408	0.740001	0.780191	0.853392	0.904855	0.909641	0.8594	0.779401	0.726238	0.702072	0.712918	0.693604	0.653583	0.614101	0.611703	0.644362	0.617384	0.614166
	0.782018	0.814241	0.808892	0.777337	0.791132	0.816894	0.850384	0.87386	0.853911	0.827832	0.827916	0.791934	0.766372	0.801873	0.880441	0.893005	0.847102	0.920228	0.97916	0.918895	0.893978	0.90575	0.958084	1	0.914708	0.828411	0.783959	0.718208	0.684381	0.67599	0.700608	0.717938	0.681329	0.721048	0.78091	0.768527	0.744725	0.778947	0.801448	0.812465	0.851857	0.896367	0.926358	0.883781	0.845176	0.82829	0.854658	0.897691	0.879645
	0.731533	0.738577	0.724282	0.761317	0.826003	0.82113	0.80935	0.745923	0.742691	0.810645	0.806254	0.810611	0.850065	0.885111	0.887793	0.857862	0.882457	0.926396	0.913095	0.893677	0.854893	0.837541	0.918034	1	0.961589	0.868408	0.782612	0.787175	0.828391	0.843457	0.87186	0.821432	0.753384	0.741775	0.692583	0.643985	0.595793	0.548715	0.516841	0.520435	0.538831	0.546594	0.596355	0.609431	0.599353	0.62375	0.659797	0.705527	0.76356
	0.938604	0.91505	0.918217	0.917453	0.921876	0.931759	0.913347	0.885631	0.862119	0.853863	0.893472	0.913036	0.880015	0.833007	0.776721	0.723999	0.744622	0.80087	0.826936	0.823814	0.800237	0.881146	0.97203	1	0.987582	0.890612	0.77081	0.694499	0.645146	0.576581	0.554336	0.550124	0.510192	0.452939	0.436491	0.473053	0.519397	0.575673	0.612558	0.626573	0.67044	0.728141	0.796342	0.835185	0.853995	0.866261	0.896914	0.945717	0.927721
	0.737586	0.718344	0.718103	0.675826	0.65847	0.670416	0.622543	0.557593	0.552357	0.559508	0.609251	0.638643	0.633848	0.640799	0.712682	0.816014	0.863811	0.896669	0.912805	0.865636	0.863083	0.917044	0.955012	1	0.954884	0.872194	0.811931	0.760845	0.730866	0.726344	0.740493	0.709727	0.715432	0.766402	0.770311	0.752208	0.758465	0.808555	0.848513	0.796286	0.729888	0.754691	0.779193	0.786295	0.769667	0.741642	0.699473	0.686451	0.743754
	0.607094	0.629572	0.612869	0.580097	0.557706	0.598288	0.651738	0.648857	0.671431	0.683859	0.763407	0.889	0.948485	0.937226	0.883945	0.839128	0.84854	0.922012	0.970356	0.976342	0.992525	0.979321	0.976713	1	0.976814	0.91779	0.836167	0.770322	0.719814	0.707548	0.713984	0.710196	0.705946	0.721644	0.72959	0.720539	0.763598	0.809279	0.794306	0.7452	0.710651	0.678539	0.668253	0.671398	0.629266	0.577538	0.562097	0.564638	0.576079
	0.933259	0.913985	0.895134	0.846139	0.793809	0.727394	0.68951	0.708986	0.759076	0.79708	0.803284	0.786375	0.778637	0.781065	0.803575	0.847043	0.879269	0.86682	0.867201	0.920559	0.937731	0.95403	0.994503	1	0.982411	0.955284	0.87948	0.833644	0.821151	0.774527	0.772529	0.837497	0.913005	0.949171	0.954944	0.959814	0.953803	0.948928	0.922969	0.903096	0.940038	0.931482	0.927296	0.949449	0.963036	0.972674	0.964021	0.93861	0.910994
	0.34764	0.353922	0.371073	0.369801	0.374727	0.389662	0.381952	0.388085	0.416652	0.396692	0.378941	0.39386	0.401939	0.401645	0.415487	0.485288	0.579877	0.61393	0.634983	0.71918	0.817656	0.905351	0.982225	1	0.981093	0.941903	0.868933	0.77172	0.663631	0.581189	0.540894	0.516022	0.49914	0.485125	0.472543	0.451133	0.424709	0.417315	0.397758	0.361661	0.348556	0.340375	0.31988	0.317897	0.31264	0.297011	0.300003	0.319672	0.336983
	0.645274	0.627302	0.642009	0.632505	0.613841	0.589502	0.567643	0.565032	0.57925	0.642114	0.690161	0.696423	0.729636	0.748768	0.741089	0.737274	0.805625	0.918133	0.931839	0.911365	0.892748	0.889041	0.970451	1	0.952201	0.940234	0.964857	0.996544	0.96751	0.87997	0.790726	0.701352	0.606051	0.538312	0.534923	0.518547	0.454179	0.472358	0.498263	0.477029	0.49849	0.532758	0.563221	0.589573	0.607344	0.606487	0.560543	0.524034	0.561504
	0.643347	0.682223	0.66135	0.668706	0.721378	0.738499	0.738763	0.714136	0.675574	0.656549	0.63242	0.684151	0.766806	0.76875	0.773218	0.852802	0.894471	0.905374	0.911557	0.889709	0.9267	0.960729	0.986222	1	0.948907	0.919096	0.881499	0.800467	0.683636	0.589174	0.552349	0.556473	0.588978	0.584976	0.574084	0.63151	0.720843	0.787961	0.808709	0.774388	0.753381	0.781579	0.742753	0.703404	0.700088	0.633477	0.59743	0.588572	0.571459
	0.471643	0.488082	0.499642	0.551629	0.579367	0.551229	0.544393	0.584492	0.601241	0.60579	0.650578	0.641339	0.604562	0.605423	0.596951	0.62533	0.66915	0.697872	0.771166	0.839681	0.888847	0.950432	0.992766	1	0.991649	0.951181	0.912124	0.858318	0.808929	0.772443	0.806404	0.893014	0.902095	0.893925	0.866409	0.798337	0.702278	0.581028	0.534485	0.532072	0.489097	0.437734	0.415101	0.44949	0.503315	0.455495	0.420505	0.424153	0.406755
	0.464373	0.472384	0.511802	0.596113	0.636515	0.636502	0.638702	0.645314	0.67156	0.686108	0.67283	0.656339	0.666927	0.664376	0.646431	0.670268	0.686796	0.663262	0.675494	0.743155	0.822368	0.89485	0.971329	1	0.966938	0.920838	0.822479	0.739436	0.703977	0.681989	0.695364	0.699836	0.664194	0.61411	0.581807	0.573453	0.539461	0.468985	0.413036	0.393178	0.403621	0.391651	0.369443	0.35067	0.360088	0.39995	0.438119	0.473491	0.461152
	0.853588	0.794987	0.772204	0.782566	0.79923	0.814353	0.816251	0.808965	0.821209	0.846345	0.863671	0.846831	0.832751	0.831363	0.835642	0.827873	0.792433	0.809302	0.84538	0.846787	0.870069	0.934743	0.989755	1	0.954992	0.845837	0.73285	0.656722	0.620322	0.585843	0.581432	0.599786	0.578501	0.595664	0.604627	0.602324	0.650359	0.659604	0.665478	0.704567	0.762647	0.78907	0.789858	0.827869	0.833783	0.827959	0.863878	0.87182	0.86458
	0.848622	0.800171	0.781772	0.791243	0.834566	0.874363	0.93158	0.933269	0.91261	0.890235	0.878712	0.929731	0.942765	0.873232	0.908315	0.955936	0.921915	0.891199	0.865077	0.847093	0.899801	0.970831	0.995868	1	0.936824	0.909595	0.895091	0.831913	0.779053	0.748551	0.780828	0.800479	0.818896	0.899018	0.942415	0.951629	0.947282	0.94587	0.981509	0.959504	0.927704	0.916653	0.829046	0.804171	0.828425	0.87611	0.946125	0.972577	0.959537
	0.84766	0.842135	0.816912	0.855074	0.897684	0.879626	0.821156	0.818646	0.874713	0.885591	0.867106	0.886119	0.894655	0.893124	0.84558	0.822529	0.862946	0.893676	0.89274	0.869741	0.869266	0.935417	0.997186	1	0.990982	0.99947	0.972293	0.959401	0.964188	0.953453	0.97879	0.979657	0.943683	0.930698	0.950293	0.977083	0.980627	0.968302	0.972541	0.983001	0.98892	0.96715	0.920399	0.862806	0.809887	0.819602	0.856422	0.823818	0.779517
	0.622666	0.586198	0.647237	0.792224	0.814102	0.777997	0.718836	0.695342	0.690866	0.632783	0.617851	0.627152	0.638351	0.709125	0.735915	0.685938	0.654487	0.627221	0.674272	0.758306	0.762166	0.840054	0.953809	1	0.992728	0.904314	0.799462	0.672534	0.589213	0.555569	0.537687	0.499547	0.474713	0.49921	0.546611	0.593168	0.615906	0.655039	0.658569	0.651402	0.656196	0.635263	0.634676	0.602686	0.550731	0.527671	0.565924	0.617153	0.621242
	0.487003	0.473182	0.517111	0.552058	0.540584	0.554321	0.55149	0.559379	0.56976	0.558924	0.563725	0.592661	0.608926	0.586658	0.604456	0.576488	0.518581	0.523503	0.55053	0.540948	0.574296	0.715199	0.884155	1	0.988957	0.975517	0.943801	0.872564	0.828108	0.859543	0.927571	0.927448	0.925788	0.879632	0.835301	0.83808	0.732575	0.653723	0.70959	0.768828	0.748566	0.674453	0.6553	0.600604	0.482664	0.448064	0.517412	0.542997	0.462331
	0.842456	0.879705	0.825529	0.769391	0.807183	0.804278	0.762035	0.783323	0.753545	0.736869	0.711953	0.696507	0.801609	0.872901	0.813039	0.747557	0.676208	0.652167	0.700891	0.76572	0.878573	0.925592	0.920872	1	0.996404	0.778651	0.55972	0.453581	0.423688	0.433871	0.513302	0.620011	0.713401	0.780816	0.827166	0.81867	0.77223	0.78824	0.84095	0.886589	0.912149	0.956574	0.908306	0.819999	0.791657	0.707437	0.650133	0.687619	0.721837
	0.366495	0.236365	0.215872	0.303353	0.524729	0.698446	0.807538	0.90527	0.863855	0.848566	0.916639	0.803444	0.662939	0.56705	0.41564	0.309155	0.331822	0.339532	0.443119	0.541596	0.612297	0.780526	0.944236	1	0.894375	0.677243	0.567044	0.503615	0.401962	0.502567	0.73018	0.832991	0.794959	0.594392	0.390241	0.527772	0.640311	0.546157	0.540707	0.593329	0.639797	0.626696	0.469727	0.448472	0.635926	0.785875	0.808316	0.804847	0.732045
	0.986776	0.914522	0.87422	0.90713	0.904674	0.938878	0.930421	0.93033	0.967002	0.94542	0.951483	0.934151	0.898667	0.7779	0.613097	0.580019	0.651281	0.768277	0.756831	0.695827	0.755418	0.835088	0.938467	1	0.903693	0.7187	0.567205	0.472514	0.392108	0.324316	0.341799	0.407673	0.395948	0.399142	0.47108	0.552768	0.679367	0.84133	0.956343	0.970889	0.899587	0.867505	0.8526	0.818657	0.835694	0.862601	0.830886	0.861983	0.958429
	0.683516	0.752778	0.81042	0.781657	0.815467	0.824469	0.874572	0.980888	0.931612	0.835341	0.811578	0.756046	0.70265	0.775338	0.828449	0.843117	0.82773	0.779901	0.845507	0.969979	0.990658	0.950649	0.981582	1	0.957004	0.925837	0.981366	0.983045	0.950886	0.982011	0.930426	0.87652	0.904266	0.894148	0.788384	0.705619	0.732305	0.798826	0.835109	0.80696	0.821479	0.832505	0.752292	0.708505	0.728315	0.737496	0.732831	0.729635	0.724923
	0.66775	0.754099	0.799034	0.82282	0.771956	0.776175	0.876818	0.794113	0.695479	0.717557	0.684422	0.659716	0.693568	0.640893	0.525381	0.42038	0.45871	0.62249	0.678516	0.723255	0.77051	0.815119	0.786683	0.826063	1	0.873253	0.65481	0.525132	0.4297	0.419621	0.314142	0.223572	0.264272	0.28577	0.259376	0.352623	0.497407	0.511229	0.424805	0.408243	0.487424	0.451146	0.436373	0.540627	0.622206	0.65016	0.651738	0.623518	0.582092
	0.571894	0.55444	0.522141	0.515675	0.495766	0.496549	0.48467	0.474824	0.468639	0.479796	0.535406	0.637696	0.682829	0.707424	0.732922	0.654346	0.567786	0.554322	0.554225	0.573336	0.639495	0.712316	0.837276	0.95444	1	0.971251	0.902693	0.842268	0.797206	0.785935	0.763017	0.702898	0.715527	0.785816	0.801927	0.842139	0.813406	0.720071	0.708742	0.782778	0.819268	0.787444	0.725516	0.675425	0.69166	0.698251	0.641541	0.599448	0.583781
	0.912008	0.931709	0.934007	0.879903	0.836868	0.87111	0.869531	0.862891	0.879673	0.83986	0.821841	0.861516	0.910634	0.903622	0.85765	0.831401	0.832524	0.819602	0.778909	0.813313	0.873437	0.862308	0.882216	0.956807	1	0.999469	0.962124	0.890315	0.790717	0.674182	0.56022	0.4578	0.400658	0.400142	0.406785	0.414443	0.442457	0.475375	0.516919	0.556424	0.642032	0.745207	0.790203	0.825974	0.852677	0.868422	0.851181	0.842037	0.882996
	0.394171	0.419815	0.438455	0.474189	0.504605	0.515698	0.553738	0.58473	0.568004	0.600076	0.638679	0.592656	0.50751	0.469227	0.463223	0.463548	0.511342	0.600144	0.680533	0.764974	0.837033	0.867544	0.910543	0.965103	1	0.961279	0.826999	0.70404	0.62656	0.548754	0.476158	0.395517	0.311618	0.264662	0.272253	0.304561	0.35197	0.375155	0.385834	0.455524	0.501194	0.505541	0.50292	0.495314	0.498576	0.462539	0.427515	0.436574	0.41336
	0.528066	0.544276	0.494701	0.474895	0.49797	0.503857	0.500869	0.474497	0.418524	0.439132	0.484015	0.523713	0.585702	0.61538	0.611519	0.605122	0.615605	0.636719	0.697245	0.804695	0.871048	0.907856	0.950162	0.969674	1	0.944436	0.788435	0.699335	0.714879	0.773917	0.803488	0.787268	0.812365	0.871373	0.90928	0.940508	0.933994	0.867505	0.793863	0.749013	0.638099	0.546789	0.543697	0.508132	0.470114	0.495893	0.506317	0.480078	0.495123
	0.360936	0.363576	0.364555	0.402318	0.428063	0.410705	0.39197	0.447629	0.536106	0.583552	0.584005	0.543792	0.499826	0.534784	0.63807	0.674173	0.665811	0.63929	0.607421	0.618983	0.703536	0.772292	0.808878	0.933007	1	0.960133	0.89222	0.823243	0.699726	0.559201	0.465458	0.393041	0.38862	0.405157	0.39806	0.407075	0.419614	0.441132	0.467538	0.431007	0.3817	0.379418	0.404515	0.440531	0.423194	0.402081	0.444774	0.443777	0.374943
	0.740286	0.832889	0.842638	0.820408	0.798973	0.806449	0.796174	0.805473	0.825153	0.808824	0.787445	0.761272	0.71657	0.71669	0.801663	0.863358	0.882057	0.886846	0.902575	0.914784	0.947418	0.997879	0.988987	0.967077	1	0.968233	0.867398	0.876996	0.897518	0.870331	0.90616	0.917262	0.886435	0.867886	0.778044	0.764292	0.824006	0.860044	0.862368	0.875791	0.910873	0.874295	0.904143	0.973548	0.98306	0.92314	0.873282	0.883699	0.813183
	0.389119	0.379785	0.391487	0.39486	0.384057	0.373596	0.353098	0.349498	0.345463	0.348516	0.356592	0.35	0.345607	0.348274	0.386968	0.437101	0.497505	0.566801	0.614556	0.673119	0.751783	0.827854	0.912431	0.98576	1	0.967282	0.933346	0.886864	0.822174	0.762337	0.745791	0.737424	0.685423	0.61222	0.532128	0.46332	0.41936	0.376664	0.345633	0.348331	0.342069	0.349161	0.352463	0.318499	0.306562	0.318724	0.335115	0.338993	0.348309
	0.314049	0.300927	0.291173	0.304945	0.314833	0.296889	0.312314	0.308854	0.292531	0.286361	0.268427	0.260905	0.252827	0.288403	0.340224	0.372526	0.424346	0.489361	0.579611	0.679753	0.789949	0.872653	0.900902	0.954205	1	0.987398	0.941711	0.888746	0.78515	0.647042	0.538019	0.481446	0.461396	0.43776	0.419903	0.404333	0.395651	0.379011	0.381491	0.389352	0.379157	0.376791	0.363572	0.377584	0.395078	0.352401	0.324973	0.307252	0.296227
	0.469228	0.539036	0.575956	0.558987	0.53979	0.531219	0.566091	0.584627	0.593753	0.612369	0.668465	0.73749	0.817085	0.907843	0.903425	0.816329	0.690027	0.599639	0.605918	0.673136	0.701831	0.715385	0.811572	0.940743	1	0.962746	0.912041	0.86829	0.80926	0.727189	0.64611	0.555439	0.481701	0.405473	0.354142	0.403282	0.476247	0.562676	0.595541	0.586996	0.607549	0.58743	0.548644	0.573109	0.582858	0.552207	0.567879	0.567312	0.517529
	0.543669	0.605025	0.652957	0.704276	0.761992	0.812801	0.855374	0.865575	0.824061	0.755419	0.669439	0.534763	0.383656	0.280908	0.218259	0.255135	0.319382	0.306435	0.31773	0.405872	0.539519	0.645946	0.761604	0.93284	1	0.889109	0.771292	0.685226	0.585542	0.507291	0.479074	0.418753	0.321112	0.290822	0.330322	0.319416	0.298383	0.310322	0.334112	0.405906	0.457502	0.462441	0.458155	0.475237	0.470717	0.447054	0.466288	0.540605	0.552608
	0.813874	0.817296	0.757167	0.698925	0.700454	0.732822	0.775997	0.734028	0.748483	0.791243	0.777664	0.781088	0.817265	0.854048	0.821097	0.814086	0.832494	0.84461	0.872733	0.843795	0.796205	0.794347	0.844878	0.952009	1	0.946132	0.93839	0.944621	0.902794	0.904945	0.930305	0.903897	0.85961	0.874676	0.892084	0.871927	0.861749	0.838844	0.782102	0.74185	0.7838	0.853976	0.833162	0.807963	0.83638	0.841138	0.795839	0.770374	0.805906
	0.56283	0.523115	0.50529	0.462405	0.483851	0.552992	0.484448	0.416926	0.464733	0.461124	0.458923	0.420048	0.386342	0.564488	0.739163	0.79402	0.715351	0.633223	0.563991	0.486248	0.484983	0.525569	0.612551	0.843714	1	0.84348	0.704929	0.670731	0.730193	0.868444	0.953115	0.968913	0.882089	0.806897	0.767077	0.733466	0.672147	0.529074	0.500571	0.585869	0.637519	0.572113	0.463888	0.483466	0.57215	0.58903	0.588289	0.610837	0.599081
	0.638613	0.703111	0.741747	0.674862	0.583732	0.506507	0.462263	0.581645	0.8161	0.920792	0.866889	0.875675	0.926822	0.91372	0.942473	0.856865	0.722898	0.646784	0.584384	0.504271	0.572254	0.759028	0.880655	0.973981	1	0.964701	0.874873	0.813806	0.806363	0.828257	0.792495	0.844922	0.944853	0.933214	0.870794	0.790863	0.734785	0.641406	0.649264	0.682827	0.633503	0.595752	0.576494	0.538128	0.522846	0.639369	0.774604	0.752506	0.631929
	0.814292	0.838717	0.895324	0.893392	0.859111	0.812201	0.810162	0.841948	0.802143	0.755957	0.834272	0.939391	0.934787	0.918332	0.87965	0.811342	0.766321	0.820712	0.879479	0.803086	0.759362	0.715222	0.754121	0.925468	1	0.940496	0.835167	0.819067	0.851589	0.882324	0.882764	0.84076	0.821045	0.810878	0.754774	0.720602	0.744836	0.729607	0.752938	0.7635	0.695463	0.681047	0.692352	0.728089	0.856683	0.959777	0.998803	0.997445	0.908348
	0.744865	0.750487	0.752757	0.745344	0.73897	0.732287	0.70179	0.648454	0.60793	0.585196	0.573999	0.535912	0.472244	0.395897	0.318218	0.266939	0.254504	0.266612	0.300328	0.387665	0.481572	0.561462	0.668631	0.765294	0.897196	1	0.988277	0.938333	0.858177	0.74771	0.643225	0.572096	0.504175	0.450637	0.450031	0.476915	0.519244	0.571503	0.618085	0.675226	0.743549	0.81294	0.842294	0.845719	0.837727	0.831594	0.820611	0.762526	0.722809
	0.188718	0.169897	0.203289	0.245696	0.240213	0.193289	0.163974	0.16616	0.163735	0.208968	0.281902	0.313283	0.328484	0.348177	0.399851	0.410384	0.392503	0.410872	0.453372	0.481409	0.467873	0.448186	0.466262	0.556365	0.794708	1	0.992475	0.894478	0.783342	0.70463	0.648153	0.581167	0.532042	0.505363	0.501149	0.521172	0.532532	0.553553	0.587725	0.559669	0.507321	0.45777	0.398587	0.33227	0.282517	0.297532	0.289705	0.278325	0.274046
	0.74179	0.745825	0.736735	0.705536	0.681887	0.649717	0.634644	0.630423	0.587621	0.576393	0.591889	0.609599	0.63959	0.660664	0.655885	0.676445	0.756945	0.808905	0.763139	0.782233	0.780532	0.744186	0.796187	0.864284	0.967195	1	0.94549	0.885555	0.83878	0.817995	0.830984	0.857126	0.870281	0.813426	0.777002	0.811077	0.828462	0.877372	0.903271	0.847387	0.75924	0.706987	0.720627	0.747645	0.753339	0.769055	0.792039	0.806304	0.75892
	0.330369	0.270742	0.240007	0.274191	0.260543	0.231309	0.229193	0.247756	0.272225	0.270367	0.25078	0.280238	0.358476	0.446174	0.528716	0.529845	0.495501	0.485062	0.560915	0.710582	0.807493	0.878021	0.918256	0.931304	0.974768	1	0.973616	0.920243	0.852404	0.801274	0.763898	0.687162	0.590035	0.500969	0.44341	0.427396	0.425051	0.393762	0.366083	0.350791	0.336411	0.348274	0.330768	0.295492	0.271112	0.250395	0.25703	0.317003	0.341433
	0.724032	0.735844	0.719492	0.703813	0.734453	0.748957	0.748311	0.782681	0.749976	0.766358	0.819699	0.800418	0.839553	0.921963	0.943924	0.936407	0.931387	0.864081	0.820295	0.840397	0.830624	0.803421	0.838006	0.927423	0.992447	1	0.985494	0.970115	0.945914	0.960552	0.975198	0.961627	0.941831	0.954982	0.963881	0.907451	0.871084	0.909968	0.93878	0.927604	0.894778	0.894743	0.917918	0.865321	0.796406	0.755566	0.728971	0.748917	0.752544
	0.831201	0.859942	0.854091	0.834302	0.848419	0.905294	0.912506	0.795019	0.76333	0.853942	0.822979	0.731511	0.731145	0.77292	0.77842	0.774382	0.803678	0.845881	0.906274	0.956423	0.984884	0.971057	0.948902	0.96109	0.989002	1	0.983409	0.957281	0.952789	0.936225	0.918131	0.961446	0.992518	0.97118	0.964789	0.980316	0.96183	0.921864	0.920002	0.921166	0.927794	0.899269	0.837986	0.817327	0.800343	0.784503	0.769806	0.781034	0.815192
	0.808409	0.777597	0.857176	0.932991	0.899205	0.905836	0.898226	0.851542	0.803323	0.797272	0.802373	0.739483	0.793284	0.84009	0.80026	0.812775	0.819439	0.829766	0.837007	0.855475	0.909579	0.966649	0.984396	0.974434	0.979615	1	0.964454	0.885383	0.815346	0.776453	0.812408	0.850844	0.866811	0.859763	0.813911	0.790707	0.809168	0.807001	0.787404	0.810649	0.787694	0.740232	0.74769	0.755615	0.741492	0.790941	0.824602	0.796323	0.795056
	0.691719	0.7189	0.760975	0.752773	0.753757	0.740665	0.700258	0.694791	0.702095	0.680676	0.641543	0.556847	0.454754	0.421251	0.416664	0.473783	0.596915	0.700591	0.720705	0.729232	0.768561	0.731507	0.768071	0.91071	0.969946	1	0.998798	0.882403	0.769914	0.731129	0.694447	0.637361	0.599399	0.581879	0.567315	0.554891	0.582338	0.677062	0.728217	0.736184	0.773087	0.812155	0.845291	0.810025	0.765055	0.767106	0.833417	0.89052	0.832699
	0.797916	0.699954	0.673689	0.625041	0.577598	0.62334	0.63771	0.610092	0.652469	0.682291	0.585058	0.471691	0.495567	0.519322	0.551846	0.646873	0.805883	0.970293	0.929371	0.840216	0.795678	0.746626	0.703874	0.761049	0.941804	1	0.920816	0.885118	0.825043	0.719446	0.695263	0.694667	0.715686	0.812289	0.862992	0.901286	0.919224	0.934007	0.914438	0.825495	0.81924	0.901181	0.907789	0.897655	0.910207	0.889355	0.889274	0.852222	0.877778
	0.750089	0.775551	0.868365	0.878468	0.847978	0.840617	0.855214	0.818821	0.741933	0.725291	0.733285	0.741736	0.767221	0.781973	0.772424	0.703378	0.593111	0.566558	0.590948	0.632269	0.71009	0.772685	0.794138	0.850773	0.949697	1	0.980678	0.86261	0.732281	0.67408	0.638349	0.626113	0.640613	0.631415	0.616542	0.652145	0.696838	0.704628	0.738008	0.79761	0.794561	0.727683	0.664382	0.65045	0.659254	0.668175	0.682371	0.662426	0.670668
	0.538979	0.62262	0.690453	0.710157	0.734312	0.749388	0.71928	0.721545	0.761141	0.809141	0.840051	0.818608	0.832587	0.875877	0.876824	0.884014	0.899175	0.882767	0.907837	0.921232	0.90461	0.929417	0.946695	0.945662	0.98763	1	0.940832	0.838512	0.706392	0.629464	0.577517	0.538652	0.532552	0.533363	0.512965	0.49851	0.501783	0.51034	0.522453	0.506112	0.48409	0.496887	0.595395	0.620121	0.554339	0.55279	0.588697	0.639087	0.627222
	0.678723	0.658286	0.609737	0.546458	0.588016	0.646932	0.720561	0.811349	0.821288	0.80187	0.7565	0.662306	0.576432	0.578769	0.560711	0.511151	0.42673	0.304845	0.270607	0.278855	0.406824	0.60167	0.75752	0.919214	0.99205	1	0.974143	0.863285	0.730972	0.667028	0.626695	0.586418	0.650677	0.71897	0.633595	0.594551	0.710699	0.764119	0.664787	0.568086	0.54251	0.517885	0.532044	0.566815	0.522146	0.473814	0.536943	0.605915	0.655584
	0.912345	0.873593	0.86624	0.92266	0.889912	0.892855	0.941326	0.908791	0.83239	0.789145	0.816801	0.752231	0.649684	0.592196	0.669108	0.727538	0.736786	0.788837	0.784195	0.76257	0.72845	0.830444	0.909658	0.91423	0.997769	1	0.994178	0.988479	0.879621	0.833212	0.867544	0.842401	0.776796	0.857371	0.902588	0.917836	0.954339	0.873902	0.74947	0.691388	0.653481	0.705242	0.869428	0.880895	0.882929	0.887545	0.865793	0.997419	0.99534
	0.347972	0.35374	0.276838	0.300541	0.36918	0.496868	0.624872	0.652187	0.554123	0.38121	0.238674	0.206379	0.277334	0.369984	0.446252	0.429133	0.385627	0.381208	0.422851	0.44965	0.414975	0.372766	0.321734	0.384226	0.742822	1	0.886194	0.686472	0.510642	0.343159	0.283645	0.310492	0.312005	0.31392	0.336198	0.364039	0.358266	0.350139	0.349266	0.39069	0.412117	0.420304	0.489178	0.513461	0.44265	0.417155	0.508269	0.514781	0.382762
	0.503353	0.439887	0.374117	0.381564	0.441866	0.479149	0.417491	0.359144	0.385328	0.394849	0.413158	0.409721	0.389418	0.405683	0.390878	0.3773	0.413554	0.423547	0.450053	0.454817	0.421858	0.424349	0.43411	0.586429	0.859451	1	0.90413	0.722307	0.604495	0.574811	0.567607	0.555748	0.568683	0.556235	0.538319	0.490925	0.451559	0.440489	0.465071	0.495193	0.485399	0.470522	0.465318	0.496097	0.526112	0.497961	0.47819	0.460841	0.470491
	0.529301	0.616068	0.57216	0.449625	0.397306	0.421636	0.444093	0.405864	0.348015	0.351619	0.460919	0.477915	0.417836	0.429023	0.411067	0.34999	0.344507	0.469051	0.625889	0.703453	0.817585	0.857138	0.847945	0.907077	0.976503	1	0.813532	0.527343	0.34174	0.324258	0.325383	0.306903	0.315049	0.318717	0.345279	0.421453	0.429128	0.283211	0.234678	0.370994	0.505141	0.498166	0.46087	0.451715	0.42564	0.374201	0.332841	0.334326	0.400378
	0.463043	0.504175	0.425269	0.42668	0.442446	0.467267	0.473764	0.502511	0.671417	0.777743	0.769088	0.668424	0.53093	0.484367	0.456297	0.395415	0.393315	0.401111	0.435392	0.508779	0.603616	0.625668	0.631328	0.677002	0.833139	1	0.965968	0.872462	0.740063	0.621913	0.587508	0.594378	0.586148	0.517248	0.421009	0.408211	0.519412	0.540595	0.480394	0.45549	0.453097	0.427124	0.386813	0.425069	0.447067	0.464913	0.507646	0.487194	0.423515
	0.508989	0.47091	0.427225	0.43263	0.453957	0.462339	0.462256	0.460117	0.441474	0.427762	0.394715	0.335562	0.335958	0.399255	0.479155	0.522605	0.566291	0.627199	0.702126	0.761821	0.784533	0.831021	0.86124	0.913323	0.993804	1	0.983033	0.935499	0.891469	0.910344	0.880856	0.800636	0.735318	0.647463	0.552044	0.462413	0.373458	0.322817	0.309946	0.278834	0.233014	0.230756	0.264856	0.285719	0.306975	0.318367	0.352014	0.443783	0.482228
	0.697449	0.703766	0.684585	0.729545	0.809572	0.825581	0.804873	0.793827	0.824896	0.851071	0.856909	0.746536	0.669783	0.736044	0.77904	0.833603	0.930442	0.932769	0.907256	0.951293	0.950439	0.934618	0.925827	0.938293	0.978105	1	0.995274	0.939626	0.890097	0.836484	0.784747	0.778804	0.769375	0.721602	0.67383	0.689395	0.709894	0.69058	0.704103	0.701289	0.730456	0.730189	0.694622	0.698002	0.731365	0.806476	0.881141	0.8478	0.754532
	0.751346	0.781565	0.757144	0.675343	0.610591	0.604921	0.585056	0.535488	0.470284	0.460595	0.525886	0.588369	0.586782	0.582639	0.612304	0.64542	0.707855	0.743502	0.701337	0.639748	0.637567	0.673295	0.670566	0.681585	0.828169	0.971375	1	0.969672	0.9365	0.914841	0.887108	0.857531	0.814406	0.739009	0.66528	0.610403	0.617101	0.609497	0.582575	0.585256	0.563109	0.595501	0.602016	0.570038	0.545893	0.545957	0.601574	0.686072	0.733683
	0.610023	0.576149	0.562562	0.578321	0.573841	0.602977	0.639134	0.638578	0.656583	0.732875	0.78442	0.791532	0.837948	0.912167	0.958771	0.917834	0.856426	0.780611	0.742061	0.707284	0.668121	0.567471	0.462282	0.527266	0.651995	0.862242	1	0.995164	0.957125	0.911445	0.884985	0.806707	0.718862	0.698162	0.655346	0.624193	0.667247	0.65715	0.596637	0.570839	0.561969	0.592924	0.630686	0.610904	0.565473	0.534811	0.534636	0.536799	0.543478
	0.547507	0.589197	0.581168	0.522372	0.525204	0.532097	0.491609	0.450264	0.440314	0.48413	0.590073	0.686225	0.710498	0.677791	0.621089	0.570897	0.55303	0.565271	0.592143	0.614217	0.6686	0.846695	0.974616	0.954758	0.971331	0.990386	1	0.996361	0.948263	0.842096	0.691639	0.573562	0.526559	0.502236	0.511768	0.532913	0.529423	0.522533	0.534686	0.606566	0.678679	0.691861	0.696518	0.719135	0.713518	0.722079	0.716857	0.678933	0.615112
	0.552074	0.566813	0.570706	0.560215	0.540821	0.512457	0.472191	0.514652	0.523856	0.505528	0.571761	0.617843	0.691921	0.77982	0.77916	0.739959	0.756494	0.780556	0.78538	0.774031	0.775543	0.878446	0.877285	0.794086	0.865078	0.960339	1	0.995308	0.897838	0.809535	0.760975	0.7345	0.734377	0.759099	0.749145	0.740441	0.76639	0.69597	0.66142	0.66879	0.643603	0.650678	0.629151	0.602277	0.573198	0.51501	0.483047	0.506539	0.542669
	0.654473	0.623426	0.650048	0.662976	0.68403	0.662026	0.675617	0.654248	0.617165	0.643226	0.71281	0.73845	0.732807	0.756372	0.745906	0.766866	0.846371	0.885256	0.877686	0.891435	0.87037	0.848066	0.906406	0.929238	0.9388	0.967208	1	0.928132	0.828168	0.862284	0.872172	0.801142	0.781998	0.786339	0.761708	0.745395	0.713539	0.70175	0.690786	0.598417	0.585495	0.665459	0.760774	0.854266	0.819844	0.750254	0.770538	0.766299	0.723995
	0.364708	0.381711	0.364579	0.346593	0.3637	0.422754	0.504479	0.516066	0.493018	0.554303	0.698806	0.777924	0.752698	0.781057	0.846224	0.812798	0.784934	0.854096	0.886418	0.931155	0.949897	0.906198	0.844905	0.763711	0.814594	0.969037	1	0.942514	0.946544	0.946524	0.937122	0.868758	0.735993	0.652192	0.586467	0.538629	0.525121	0.530115	0.510929	0.45701	0.389803	0.359418	0.376218	0.380795	0.345928	0.346617	0.344733	0.331732	0.351651
	0.552874	0.557625	0.600804	0.608347	0.591391	0.617494	0.564481	0.521338	0.513343	0.551183	0.608677	0.532482	0.437633	0.444175	0.453702	0.508529	0.606999	0.63638	0.629533	0.567815	0.545859	0.571079	0.598477	0.661268	0.756815	0.923997	1	0.925763	0.802432	0.666399	0.587599	0.53389	0.493651	0.490292	0.511902	0.611033	0.71082	0.766813	0.76811	0.737263	0.695811	0.656669	0.717338	0.791686	0.782147	0.743146	0.693456	0.635765	0.584497
	0.277257	0.279406	0.285417	0.276285	0.276194	0.275718	0.271093	0.275336	0.287818	0.287374	0.250187	0.241433	0.266994	0.28495	0.318205	0.344138	0.383822	0.469876	0.533445	0.582551	0.676356	0.755289	0.791183	0.84175	0.914569	0.976405	1	0.938358	0.843365	0.779612	0.759138	0.735509	0.701848	0.705872	0.688619	0.663382	0.655319	0.583911	0.497219	0.459127	0.386882	0.351483	0.357029	0.322141	0.287828	0.298259	0.321746	0.341336	0.336781
	0.238051	0.191194	0.208071	0.25801	0.230034	0.180426	0.196139	0.256687	0.281428	0.275147	0.248413	0.223836	0.18778	0.168164	0.172813	0.170273	0.250514	0.374322	0.41755	0.483495	0.602392	0.677606	0.725833	0.807783	0.920805	0.981395	1	0.98851	0.9355	0.855687	0.782196	0.695579	0.561323	0.417806	0.338988	0.29435	0.24765	0.186984	0.140534	0.158988	0.168579	0.177382	0.184355	0.19515	0.220228	0.208618	0.169456	0.195125	0.222326
	0.611959	0.658346	0.692675	0.711883	0.754539	0.768622	0.688126	0.630789	0.679009	0.709454	0.734972	0.656016	0.567393	0.543194	0.505027	0.492621	0.615585	0.750574	0.684968	0.5821	0.585741	0.564076	0.530885	0.551582	0.611324	0.78342	1	0.958504	0.750844	0.671366	0.60431	0.529437	0.439273	0.41916	0.524084	0.60521	0.643521	0.595693	0.59144	0.748002	0.83655	0.807485	0.730472	0.690782	0.724311	0.657855	0.613358	0.606313	0.568621
	0.353196	0.344873	0.36128	0.412003	0.451667	0.485959	0.54521	0.563205	0.552713	0.61855	0.641368	0.563506	0.499492	0.422849	0.327549	0.276127	0.264423	0.28904	0.328881	0.359567	0.382762	0.453264	0.629986	0.750157	0.782971	0.9206	1	0.903004	0.735335	0.564868	0.517168	0.530925	0.545505	0.598892	0.654355	0.646723	0.637839	0.635123	0.613675	0.59774	0.566883	0.561029	0.564941	0.557334	0.540079	0.501589	0.479074	0.455659	0.420938
	0.671509	0.608016	0.568183	0.591433	0.653968	0.746539	0.789045	0.769714	0.779182	0.833276	0.843748	0.817834	0.831317	0.927075	0.945756	0.897224	0.913818	0.917884	0.900544	0.885824	0.849041	0.81807	0.842838	0.936424	0.963886	0.977618	1	0.91825	0.855059	0.820936	0.755059	0.713108	0.661344	0.599898	0.602406	0.671975	0.723909	0.727414	0.705922	0.663882	0.637894	0.656354	0.701831	0.743241	0.758437	0.746506	0.75928	0.760768	0.733081
	0.505304	0.45613	0.423985	0.481248	0.463831	0.452491	0.52154	0.565884	0.61867	0.716073	0.828246	0.927444	0.952677	0.960432	0.975386	0.962823	0.947949	0.906547	0.83602	0.781054	0.759494	0.72754	0.760927	0.83601	0.895437	0.977984	1	0.973164	0.966093	0.945402	0.892255	0.823139	0.76359	0.741	0.678632	0.577859	0.469363	0.347468	0.309643	0.345888	0.378487	0.387775	0.413848	0.423422	0.386027	0.406302	0.462068	0.509628	0.528635
	0.659766	0.655258	0.659193	0.632509	0.629238	0.666232	0.764912	0.802493	0.74997	0.774116	0.881282	0.927799	0.892779	0.925835	0.991843	0.928254	0.834261	0.78301	0.780913	0.881884	0.979824	0.973088	0.958224	0.946605	0.94531	0.983428	1	0.96569	0.899832	0.860783	0.759013	0.664424	0.649618	0.66691	0.692255	0.652917	0.589681	0.546299	0.552774	0.596709	0.595817	0.610771	0.593409	0.602949	0.625278	0.604187	0.609782	0.596364	0.647784
	0.591137	0.602384	0.624895	0.660783	0.612596	0.531272	0.498686	0.486437	0.5116	0.537541	0.555973	0.622977	0.659858	0.68119	0.717398	0.743133	0.774776	0.819096	0.862507	0.899308	0.848963	0.750116	0.698264	0.671487	0.683235	0.836142	0.970856	1	0.923054	0.783574	0.725965	0.685944	0.590376	0.495398	0.525272	0.540704	0.45467	0.422418	0.478821	0.508548	0.555688	0.570765	0.555285	0.561413	0.539712	0.578605	0.612107	0.57772	0.575156
	0.450118	0.424143	0.337995	0.345957	0.396993	0.402241	0.389431	0.36322	0.355887	0.464947	0.657991	0.696858	0.66581	0.689435	0.65014	0.631854	0.619844	0.610365	0.611741	0.587953	0.560344	0.522052	0.483032	0.49162	0.678249	0.860521	0.965859	1	0.954428	0.86523	0.733613	0.68683	0.66229	0.580064	0.579276	0.599745	0.548558	0.487831	0.449855	0.463469	0.456003	0.485797	0.525195	0.537939	0.501775	0.436615	0.437467	0.413057	0.406244
	0.373137	0.359172	0.400251	0.40465	0.384108	0.388758	0.354926	0.356128	0.391242	0.426141	0.551315	0.645437	0.632554	0.689159	0.784737	0.784045	0.750753	0.738357	0.721286	0.684406	0.606814	0.563179	0.568065	0.523229	0.544027	0.715635	0.907354	1	0.97689	0.908003	0.795612	0.710593	0.734562	0.744299	0.676343	0.628247	0.579459	0.492165	0.430018	0.412878	0.384959	0.328425	0.316127	0.339856	0.350497	0.366321	0.405194	0.417789	0.375305
	0.291665	0.398684	0.454665	0.469134	0.506462	0.521707	0.495014	0.492419	0.502607	0.498895	0.555942	0.588437	0.633196	0.710201	0.737624	0.765529	0.841774	0.7994	0.664327	0.596218	0.554682	0.51753	0.535548	0.574756	0.60854	0.746035	0.935115	1	0.980724	0.972406	0.9007	0.78957	0.715745	0.630302	0.585345	0.585251	0.534435	0.528736	0.550221	0.556839	0.500734	0.40596	0.362601	0.365162	0.397906	0.443001	0.47549	0.450961	0.361928
	0.677827	0.600177	0.701959	0.788276	0.681405	0.595901	0.582693	0.555254	0.627166	0.730443	0.751865	0.7227	0.715821	0.728506	0.740304	0.751593	0.760405	0.824041	0.84566	0.770306	0.79627	0.791357	0.717683	0.722586	0.732855	0.841579	0.981996	1	0.9292	0.878198	0.816569	0.741208	0.767869	0.792454	0.699971	0.669365	0.735614	0.730177	0.704177	0.697834	0.671225	0.636527	0.628717	0.672932	0.702919	0.70982	0.727122	0.692312	0.689658
	0.38387	0.419597	0.439351	0.458019	0.488324	0.49135	0.47657	0.475344	0.464484	0.518865	0.573464	0.548193	0.508196	0.464143	0.374652	0.321431	0.30859	0.286642	0.292405	0.313663	0.314147	0.344172	0.387145	0.373117	0.476033	0.733472	0.925999	1	0.981773	0.891609	0.832046	0.724866	0.631014	0.622012	0.599252	0.635106	0.637977	0.58817	0.536178	0.525729	0.521937	0.499119	0.507692	0.527067	0.544688	0.494159	0.431536	0.43743	0.427477
	0.79433	0.78804	0.814298	0.791118	0.770542	0.775007	0.765195	0.752801	0.756971	0.760103	0.735423	0.683252	0.662452	0.704829	0.719403	0.751964	0.751048	0.710231	0.698908	0.693151	0.714117	0.74392	0.797479	0.905059	0.982852	0.98178	0.987299	1	0.975104	0.924663	0.833321	0.787834	0.793678	0.800081	0.825213	0.79916	0.75236	0.719472	0.713732	0.712612	0.715142	0.740219	0.766097	0.749706	0.713241	0.72343	0.756329	0.790948	0.807895
	0.723696	0.716099	0.765304	0.779584	0.70639	0.649372	0.627948	0.649769	0.695032	0.702003	0.66639	0.661469	0.685463	0.683583	0.670569	0.691698	0.739345	0.791752	0.831122	0.861936	0.888231	0.918816	0.968052	0.992804	0.987272	0.970475	0.987318	1	0.972575	0.921297	0.8661	0.843894	0.870315	0.883962	0.852623	0.8265	0.801919	0.83609	0.824353	0.749506	0.758967	0.753851	0.741506	0.743972	0.712245	0.684241	0.66189	0.631805	0.650421
	0.250674	0.174781	0.169237	0.223823	0.287655	0.278726	0.315844	0.376702	0.349917	0.307232	0.272657	0.246603	0.187475	0.161797	0.167028	0.214277	0.355893	0.455737	0.498586	0.524136	0.578294	0.684616	0.759544	0.763953	0.783818	0.913556	0.995341	1	0.958074	0.828575	0.695465	0.563186	0.48353	0.492462	0.563691	0.647778	0.589823	0.457612	0.439455	0.523364	0.540682	0.477609	0.425521	0.380595	0.323069	0.236033	0.218478	0.299679	0.360811
	0.410406	0.435987	0.444089	0.452465	0.457855	0.470271	0.526945	0.596108	0.627695	0.662565	0.671645	0.613198	0.538609	0.490405	0.475539	0.472694	0.47598	0.47343	0.470725	0.467044	0.460921	0.455665	0.426616	0.462614	0.683626	0.882859	0.931558	1	0.977675	0.959249	0.899028	0.801837	0.712619	0.667022	0.67888	0.712592	0.743557	0.812698	0.853764	0.847358	0.832539	0.804624	0.735123	0.66367	0.601105	0.567927	0.568138	0.553157	0.492102
	0.341337	0.328853	0.332802	0.350268	0.293238	0.211348	0.18086	0.181159	0.199708	0.291407	0.479439	0.701843	0.740588	0.569787	0.388832	0.264907	0.16594	0.108492	0.0974216	0.0818957	0.0741331	0.0902245	0.148858	0.209713	0.30532	0.590725	0.889137	0.981088	1	0.872651	0.712803	0.591484	0.534884	0.49461	0.438958	0.383995	0.371959	0.345089	0.258917	0.285243	0.387866	0.36937	0.309368	0.255964	0.199969	0.264841	0.355451	0.328438	0.252064
	0.600038	0.607852	0.598957	0.602801	0.590243	0.569243	0.525807	0.460368	0.447184	0.556542	0.683151	0.724298	0.728502	0.746676	0.788346	0.794213	0.745951	0.713347	0.739969	0.762166	0.76092	0.719446	0.647713	0.58159	0.584201	0.726678	0.901007	0.97604	1	0.994639	0.915094	0.838805	0.790215	0.745937	0.703771	0.633507	0.564588	0.544518	0.512102	0.481815	0.479361	0.473382	0.461505	0.477972	0.528455	0.557519	0.561182	0.542733	0.533393
	0.71607	0.619252	0.556505	0.566683	0.650477	0.698807	0.697356	0.734586	0.741744	0.711186	0.764726	0.774822	0.751355	0.753963	0.715351	0.720113	0.684574	0.644467	0.617552	0.546936	0.558006	0.559468	0.523259	0.583872	0.69632	0.784294	0.847029	0.938748	1	0.966802	0.918123	0.872008	0.906305	0.945504	0.948097	0.94188	0.878086	0.862935	0.811655	0.75407	0.779018	0.786694	0.748566	0.741576	0.779779	0.773969	0.796727	0.786678	0.769276
	0.712718	0.66603	0.690944	0.746408	0.722758	0.66106	0.69486	0.712407	0.700578	0.75433	0.807576	0.829918	0.773943	0.703247	0.75958	0.862412	0.932114	0.901444	0.868296	0.878605	0.878935	0.95744	0.980792	0.913799	0.865116	0.903131	0.952281	0.978258	1	0.993782	0.925118	0.828077	0.789039	0.803533	0.828896	0.838578	0.84827	0.88082	0.927171	0.940764	0.948382	0.875937	0.768261	0.799871	0.778527	0.703185	0.724951	0.725154	0.697092
	0.625154	0.611935	0.632201	0.701464	0.725714	0.765004	0.783569	0.793281	0.801357	0.879498	0.921777	0.921594	0.943628	0.975059	0.933475	0.841858	0.819954	0.810178	0.813598	0.783838	0.716115	0.719399	0.666484	0.563478	0.550742	0.604528	0.681222	0.86607	1	0.935862	0.890692	0.824796	0.777277	0.845671	0.854557	0.815871	0.786191	0.786299	0.704262	0.608069	0.6062	0.595556	0.615563	0.646751	0.634148	0.611807	0.697978	0.704087	0.622101
	0.660977	0.639233	0.653961	0.691381	0.762958	0.787122	0.764234	0.712635	0.737807	0.794769	0.85478	0.937264	0.895877	0.87486	0.921371	0.944772	0.942028	0.901483	0.880113	0.875275	0.849225	0.785774	0.739807	0.731725	0.737542	0.754381	0.80969	0.931513	1	0.934047	0.880489	0.870557	0.887958	0.896382	0.843491	0.793204	0.736831	0.746967	0.779785	0.770906	0.710358	0.686226	0.752127	0.786057	0.795192	0.711005	0.640714	0.665452	0.668155
	0.605724	0.625981	0.618329	0.609993	0.712083	0.783128	0.782331	0.682773	0.603934	0.633437	0.70071	0.746518	0.748124	0.734897	0.784494	0.739337	0.674519	0.68544	0.711407	0.771269	0.69223	0.613892	0.597069	0.624979	0.781391	0.830399	0.846394	0.936056	1	0.981417	0.884431	0.826146	0.866877	0.873134	0.849056	0.840735	0.914452	0.943816	0.890945	0.929818	0.871677	0.808381	0.872159	0.952694	0.86049	0.682113	0.65742	0.687657	0.699991
	0.479882	0.468764	0.515606	0.58911	0.587283	0.57207	0.59729	0.621872	0.645285	0.658792	0.647718	0.623627	0.603548	0.57605	0.579396	0.635127	0.667225	0.654626	0.669796	0.673989	0.662482	0.681421	0.673606	0.665719	0.697533	0.786372	0.876954	0.948921	1	0.965159	0.882569	0.793993	0.685179	0.579959	0.511799	0.486167	0.469074	0.46316	0.491375	0.504948	0.464316	0.431769	0.443854	0.447318	0.452881	0.458715	0.448684	0.441066	0.435501
	0.58524	0.604204	0.609494	0.586707	0.593325	0.579123	0.524773	0.475823	0.467826	0.496468	0.527405	0.526306	0.514722	0.514829	0.513148	0.496549	0.495625	0.501719	0.508064	0.557629	0.623368	0.688713	0.781594	0.843025	0.893779	0.939131	0.950183	0.98445	1	0.96808	0.908908	0.867104	0.870597	0.851177	0.816141	0.784531	0.748188	0.717438	0.682444	0.666228	0.665409	0.704034	0.705252	0.681827	0.675625	0.643111	0.631823	0.594671	0.584083
	0.880778	0.879146	0.88459	0.88588	0.905642	0.947658	0.988433	0.97987	0.95652	0.933632	0.886083	0.887803	0.925726	0.970619	0.974129	0.925417	0.882166	0.898614	0.931352	0.915302	0.913498	0.975063	0.993958	0.958481	0.955834	0.959702	0.962371	0.993891	1	0.955248	0.938329	0.918996	0.876359	0.803033	0.762637	0.781445	0.780853	0.767864	0.727719	0.724981	0.750719	0.688519	0.643957	0.714055	0.756795	0.786028	0.837199	0.907664	0.902881
	0.735429	0.728587	0.734744	0.729919	0.687521	0.647434	0.597088	0.622935	0.67153	0.699829	0.719871	0.712296	0.744762	0.666377	0.623398	0.765108	0.847582	0.898963	0.900932	0.848739	0.854582	0.845353	0.770571	0.751864	0.846848	0.933707	0.94379	0.967008	1	0.93417	0.84343	0.787167	0.764079	0.756346	0.724443	0.684391	0.635197	0.639601	0.665501	0.63178	0.589102	0.562969	0.607304	0.651766	0.652127	0.696906	0.796027	0.856346	0.820839
	0.604413	0.592703	0.471136	0.566227	0.62392	0.611379	0.649979	0.611942	0.615339	0.624944	0.599023	0.590106	0.655622	0.712945	0.707011	0.6727	0.610591	0.577236	0.58834	0.595664	0.63229	0.706174	0.730925	0.761969	0.809102	0.8806	0.969053	0.992146	1	0.96886	0.91992	0.927613	0.852322	0.724374	0.701445	0.687094	0.635961	0.637484	0.59886	0.595688	0.610811	0.520867	0.483896	0.502763	0.566509	0.637729	0.651586	0.570671	0.495078
	0.715724	0.711929	0.71791	0.68522	0.658275	0.671096	0.658733	0.617802	0.649976	0.673396	0.700273	0.725037	0.702166	0.748115	0.769527	0.719983	0.703788	0.688669	0.67866	0.703458	0.684199	0.769173	0.875526	0.937912	0.995887	0.995078	0.98623	0.983964	1	0.979752	0.917314	0.930278	0.943422	0.872876	0.881861	0.92247	0.9111	0.83162	0.762691	0.740425	0.772503	0.800655	0.736311	0.707476	0.749782	0.813668	0.806303	0.768004	0.759643
	0.709782	0.636672	0.599512	0.553201	0.513983	0.495025	0.471227	0.428811	0.486171	0.526275	0.506193	0.483954	0.468624	0.466173	0.511342	0.640161	0.746064	0.789553	0.809866	0.843046	0.787268	0.701938	0.724842	0.754457	0.746894	0.813441	0.88139	0.93396	1	0.954847	0.815132	0.696401	0.661878	0.612276	0.549358	0.582696	0.621418	0.602438	0.622714	0.571263	0.46371	0.458687	0.505494	0.536507	0.516939	0.511966	0.514568	0.504629	0.569726
	0.783897	0.771959	0.739116	0.694772	0.711018	0.76856	0.786746	0.774297	0.77647	0.833554	0.915561	0.893056	0.81674	0.802494	0.767133	0.706389	0.706767	0.717842	0.64575	0.559999	0.577224	0.636012	0.684633	0.690461	0.702047	0.71951	0.77012	0.871381	0.964401	1	0.938475	0.864774	0.854643	0.837783	0.859202	0.901223	0.862218	0.86869	0.881531	0.900414	0.95768	0.97167	0.950334	0.932322	0.969402	0.976391	0.933435	0.913823	0.883641
	0.871794	0.839555	0.791863	0.837579	0.861338	0.877267	0.903397	0.858016	0.793297	0.729801	0.685237	0.728333	0.841492	0.826733	0.780778	0.785042	0.766643	0.858604	0.909779	0.878528	0.833681	0.858375	0.978021	0.992578	0.909238	0.913647	0.892197	0.789902	0.860268	1	0.989634	0.92558	0.959036	0.985454	0.934043	0.910679	0.919253	0.899352	0.818603	0.73201	0.711606	0.779611	0.867594	0.870436	0.827718	0.745589	0.704012	0.736849	0.76097
	0.625592	0.622185	0.615262	0.639593	0.647066	0.630285	0.601253	0.611794	0.597816	0.587773	0.61442	0.643262	0.68033	0.705179	0.723637	0.716849	0.669387	0.623534	0.623217	0.676535	0.71589	0.725757	0.741021	0.790973	0.838597	0.860598	0.89633	0.913223	0.962785	1	0.938548	0.854563	0.759997	0.652208	0.59388	0.539493	0.499571	0.517637	0.511947	0.476873	0.498622	0.52217	0.533396	0.523902	0.516971	0.522507	0.547232	0.561292	0.571594
	0.182616	0.22359	0.25098	0.265105	0.292011	0.287162	0.266192	0.258505	0.295159	0.348402	0.375267	0.439892	0.482439	0.521312	0.594423	0.604509	0.567386	0.528013	0.491195	0.447346	0.391802	0.326386	0.31697	0.379156	0.461474	0.544466	0.673012	0.821598	0.925708	1	0.999237	0.891128	0.745568	0.598148	0.471397	0.360974	0.248087	0.166476	0.149375	0.197093	0.202853	0.182488	0.191885	0.197305	0.206818	0.20664	0.199663	0.180014	0.166348
	0.468297	0.52763	0.50665	0.516531	0.532391	0.492147	0.497796	0.513997	0.500932	0.502695	0.50419	0.549551	0.614866	0.641091	0.636459	0.630945	0.643176	0.660858	0.697455	0.716349	0.767747	0.840106	0.910089	0.965194	0.993835	0.987994	0.962832	0.962449	0.991757	1	0.957517	0.915605	0.872943	0.82665	0.801596	0.777562	0.726205	0.701294	0.698827	0.684877	0.691354	0.637773	0.585132	0.587124	0.572606	0.571866	0.549981	0.562482	0.527862
	0.76197	0.721815	0.598577	0.535568	0.558954	0.613491	0.645816	0.729872	0.833392	0.90324	0.789205	0.584676	0.510291	0.515018	0.569988	0.641386	0.73336	0.820385	0.820573	0.769546	0.708165	0.654921	0.563063	0.431693	0.377902	0.43837	0.582729	0.795799	0.961599	1	0.979851	0.94446	0.867575	0.766605	0.705965	0.616107	0.508417	0.454478	0.456331	0.506958	0.625284	0.787447	0.936125	0.992013	0.926089	0.792435	0.680391	0.627857	0.621165
	0.362904	0.353054	0.351169	0.316835	0.255372	0.260925	0.33957	0.385023	0.422495	0.403913	0.36564	0.390066	0.417905	0.409942	0.37769	0.417491	0.526019	0.684086	0.83892	0.935391	0.977192	0.969303	0.924052	0.890026	0.860148	0.832099	0.87907	0.920925	0.97435	1	0.999309	0.998614	0.908213	0.852952	0.835251	0.725601	0.644263	0.59813	0.468189	0.426641	0.482906	0.468662	0.416664	0.392	0.388641	0.360005	0.338046	0.323059	0.320646
	0.362184	0.366066	0.466479	0.547285	0.512997	0.53987	0.588566	0.556118	0.491025	0.489685	0.493877	0.470059	0.518973	0.502241	0.491009	0.537248	0.579671	0.595845	0.558607	0.597037	0.673196	0.630964	0.547662	0.545555	0.609478	0.781424	0.975824	0.978078	0.955221	1	0.944474	0.904512	0.886756	0.767925	0.71477	0.833793	0.785382	0.63033	0.545463	0.51362	0.468488	0.359672	0.367886	0.438978	0.474453	0.518997	0.516109	0.514881	0.457569
	0.777229	0.691612	0.745397	0.725804	0.678203	0.703066	0.719503	0.670037	0.488178	0.448157	0.451491	0.420576	0.49092	0.59062	0.74849	0.882735	0.929388	0.869965	0.816374	0.796711	0.818049	0.84526	0.74687	0.739021	0.810312	0.849371	0.896307	0.870903	0.886202	1	0.985372	0.824181	0.734621	0.676921	0.664028	0.648416	0.547185	0.602329	0.749968	0.863778	0.758397	0.686938	0.845645	0.950357	0.891422	0.707377	0.595128	0.590415	0.679858
	0.204259	0.198263	0.205646	0.168688	0.148912	0.189643	0.239567	0.255118	0.281003	0.361999	0.471529	0.481889	0.428903	0.391925	0.345081	0.310831	0.302631	0.283828	0.234334	0.167985	0.123775	0.125533	0.193722	0.275027	0.313907	0.442467	0.67533	0.849215	0.948308	1	0.930648	0.799471	0.68557	0.582353	0.493497	0.375005	0.217712	0.174356	0.224523	0.267501	0.339615	0.404204	0.389891	0.347393	0.353104	0.402852	0.4206	0.357668	0.313721
	0.705636	0.690012	0.694883	0.639285	0.585265	0.563615	0.52469	0.537677	0.593443	0.582169	0.462423	0.368786	0.337075	0.398559	0.49607	0.544441	0.646866	0.753933	0.846731	0.922959	0.87767	0.719587	0.579194	0.540865	0.677225	0.863768	0.826075	0.728444	0.852967	1	0.998201	0.974827	0.960258	0.905256	0.818851	0.727421	0.698487	0.67618	0.616413	0.555246	0.472746	0.453817	0.49648	0.433267	0.360288	0.427584	0.503125	0.546221	0.642912
	0.765535	0.767554	0.82099	0.91192	0.989156	0.984014	0.919749	0.848066	0.739363	0.66395	0.665469	0.666028	0.661297	0.620741	0.551142	0.469515	0.405902	0.43282	0.510854	0.623983	0.728744	0.802449	0.842138	0.843397	0.799504	0.761323	0.787042	0.886701	0.988655	1	0.96278	0.857628	0.738053	0.725364	0.726643	0.750104	0.791928	0.763072	0.752963	0.7458	0.728597	0.694481	0.615606	0.565047	0.537513	0.551277	0.604914	0.698581	0.758078
	0.660108	0.629583	0.590039	0.625549	0.660341	0.670054	0.728413	0.774529	0.777369	0.80816	0.888365	0.897088	0.886185	0.847913	0.787023	0.790464	0.799611	0.787157	0.809618	0.854557	0.838797	0.75915	0.727427	0.736865	0.717446	0.756171	0.819136	0.831371	0.900987	1	0.988905	0.932786	0.899168	0.913351	0.89745	0.823264	0.763266	0.711626	0.667344	0.665962	0.67723	0.665695	0.639038	0.610993	0.570242	0.576037	0.652999	0.674403	0.635915
	0.35354	0.340853	0.338594	0.380471	0.440889	0.506284	0.572802	0.588986	0.617193	0.697155	0.712621	0.646902	0.595369	0.601475	0.607843	0.575792	0.530364	0.551516	0.552274	0.515372	0.519862	0.516737	0.560853	0.631111	0.692678	0.792975	0.901911	0.981078	0.990916	0.985456	1	0.961452	0.880058	0.763176	0.669503	0.640461	0.639333	0.614698	0.583363	0.564321	0.508722	0.468429	0.460149	0.456728	0.389688	0.316263	0.307924	0.296787	0.317064
	0.72262	0.689129	0.669135	0.681562	0.676523	0.669378	0.667453	0.612553	0.562355	0.568792	0.55265	0.50359	0.511117	0.5053	0.508295	0.523535	0.608813	0.671779	0.680054	0.7202	0.768781	0.819554	0.878228	0.883048	0.805171	0.758122	0.765952	0.872104	0.965357	0.966953	1	0.974803	0.918398	0.945886	0.926028	0.857937	0.866318	0.929629	0.90573	0.817007	0.768851	0.7406	0.70206	0.680052	0.67375	0.668882	0.708281	0.763326	0.753333
	0.665996	0.615446	0.588178	0.587199	0.536816	0.473633	0.430216	0.437728	0.455907	0.484521	0.538298	0.574256	0.68089	0.753678	0.635788	0.548746	0.599051	0.675512	0.647924	0.607105	0.643405	0.667105	0.639844	0.615337	0.599725	0.60341	0.664365	0.727777	0.819078	0.945001	1	0.985699	0.928395	0.839199	0.782205	0.708169	0.666004	0.69876	0.726369	0.685314	0.64834	0.674514	0.696956	0.736046	0.778765	0.798018	0.814124	0.835225	0.833603
	0.477071	0.429827	0.386787	0.381727	0.377701	0.327303	0.30613	0.327011	0.324607	0.387291	0.480111	0.512985	0.567499	0.652664	0.710062	0.743546	0.662521	0.595119	0.647244	0.672808	0.633025	0.575364	0.550698	0.543207	0.563393	0.678499	0.862337	0.960371	0.973272	0.99951	1	0.923329	0.845192	0.778241	0.729277	0.660781	0.579242	0.521401	0.458804	0.427756	0.434499	0.432208	0.434863	0.418409	0.405719	0.419079	0.426778	0.449427	0.476353
	0.747227	0.713256	0.626476	0.595178	0.645072	0.607557	0.531878	0.552126	0.608273	0.709908	0.812043	0.732023	0.634209	0.619539	0.668105	0.638201	0.596965	0.672001	0.67735	0.703398	0.83497	0.89966	0.871744	0.851377	0.84914	0.89312	0.951119	0.999818	0.999182	0.967272	1	0.999389	0.867274	0.843529	0.926893	0.96455	0.954915	0.914297	0.89397	0.879883	0.813081	0.71713	0.672681	0.618805	0.580483	0.547736	0.605573	0.650068	0.643624
	0.356603	0.339698	0.353999	0.365065	0.364712	0.348583	0.32752	0.349261	0.350611	0.312709	0.315047	0.319125	0.298958	0.297307	0.318131	0.32552	0.31736	0.355432	0.424237	0.509956	0.615107	0.667773	0.743611	0.843357	0.871994	0.854792	0.864486	0.923118	0.941694	0.962459	1	0.950687	0.831552	0.734821	0.680583	0.620564	0.534743	0.458614	0.424228	0.400622	0.405009	0.423869	0.404854	0.395461	0.388787	0.371848	0.342724	0.303126	0.313145
	0.509074	0.478966	0.45367	0.419428	0.369317	0.356871	0.366505	0.360419	0.343889	0.371394	0.360983	0.298792	0.246104	0.246579	0.261953	0.256421	0.258266	0.231611	0.224843	0.27076	0.312397	0.316442	0.362858	0.434181	0.527198	0.626904	0.722255	0.837146	0.93038	0.992887	1	0.939654	0.852743	0.754026	0.664455	0.581558	0.539074	0.54018	0.517305	0.481793	0.489792	0.515257	0.480366	0.488374	0.52428	0.496309	0.461999	0.439126	0.454221
	0.57907	0.584407	0.583639	0.629523	0.646868	0.656471	0.652831	0.657799	0.654674	0.659037	0.703174	0.748354	0.757953	0.745971	0.802074	0.853795	0.860934	0.827383	0.79858	0.782653	0.812075	0.892682	0.950297	0.962107	0.902939	0.826463	0.810021	0.844879	0.895749	0.967996	1	0.975485	0.964778	0.907738	0.828322	0.756304	0.648184	0.583545	0.549754	0.492551	0.439046	0.410443	0.41595	0.449071	0.46149	0.465617	0.463101	0.461713	0.497342
	0.593574	0.603079	0.605212	0.638937	0.675843	0.678428	0.686833	0.725465	0.756359	0.779023	0.799355	0.806296	0.812732	0.83104	0.816586	0.775454	0.71915	0.664724	0.651206	0.630273	0.606039	0.604671	0.609306	0.627646	0.689006	0.784463	0.87972	0.951459	0.989968	0.995268	1	0.993073	0.953798	0.896355	0.8617	0.821125	0.734033	0.660966	0.588311	0.549222	0.537	0.555786	0.561804	0.503704	0.48181	0.517191	0.538864	0.541786	0.557297
	0.325809	0.387246	0.42375	0.473911	0.50962	0.469995	0.462699	0.453723	0.453766	0.470427	0.495704	0.558039	0.622172	0.622321	0.593294	0.570707	0.496647	0.405527	0.356267	0.350064	0.349893	0.362142	0.402964	0.457768	0.525133	0.624154	0.761994	0.886406	0.936808	0.957974	1	0.983191	0.949418	0.951588	0.924589	0.8618	0.793639	0.735313	0.690298	0.632687	0.597793	0.588657	0.548907	0.487951	0.403565	0.395381	0.414166	0.399147	0.390312
	0.717552	0.744126	0.736931	0.688045	0.678267	0.702201	0.764876	0.766712	0.68319	0.646899	0.685142	0.756583	0.776708	0.781215	0.780286	0.711364	0.670418	0.673032	0.711014	0.716821	0.783019	0.872921	0.895157	0.915858	0.943252	0.972449	0.940062	0.932203	0.932864	0.985266	1	0.956984	0.927673	0.927032	0.978104	0.988051	0.976217	0.931828	0.867967	0.822341	0.837453	0.846105	0.829226	0.833893	0.801101	0.765994	0.761988	0.775558	0.782829
	0.7442	0.740101	0.670935	0.644111	0.64226	0.616613	0.625116	0.641228	0.632759	0.625639	0.64833	0.707376	0.738577	0.727452	0.700592	0.677895	0.63786	0.576178	0.572874	0.60527	0.614365	0.58429	0.571335	0.583106	0.575384	0.592591	0.652676	0.756733	0.863335	0.956992	1	0.976383	0.954154	0.966021	0.951715	0.86219	0.802137	0.772597	0.740882	0.708498	0.703425	0.696184	0.612475	0.557797	0.58017	0.622849	0.625874	0.647148	0.688784
	0.612234	0.626724	0.663359	0.664925	0.633144	0.603539	0.560765	0.548098	0.536336	0.50889	0.512402	0.500074	0.455537	0.425632	0.419194	0.404119	0.430826	0.496492	0.530635	0.574841	0.668497	0.718288	0.717268	0.755545	0.772291	0.777208	0.820868	0.86922	0.91627	0.979977	1	0.957785	0.912797	0.854302	0.767023	0.670324	0.584158	0.565815	0.550526	0.536999	0.529265	0.490803	0.484738	0.499938	0.56013	0.59446	0.555837	0.525043	0.556948
	0.689864	0.727068	0.765938	0.899237	0.937958	0.920742	0.944968	0.973254	0.921037	0.853757	0.825388	0.768138	0.713778	0.764396	0.836593	0.863468	0.866747	0.757505	0.688085	0.742646	0.737378	0.722945	0.727156	0.634442	0.538453	0.536458	0.549452	0.588577	0.682953	0.846608	1	0.997649	0.925633	0.90569	0.928167	0.925217	0.862473	0.839841	0.874116	0.938512	0.967547	0.902899	0.868535	0.860139	0.785731	0.705397	0.694593	0.724304	0.673904
	0.246294	0.256293	0.272283	0.252854	0.204999	0.176165	0.187433	0.142615	0.129662	0.0882299	0.0307929	0.0426624	0.0804238	0.192752	0.298764	0.373396	0.496096	0.623151	0.734616	0.799398	0.794602	0.829236	0.877161	0.811054	0.63161	0.528495	0.59174	0.741388	0.854245	0.919781	1	0.973398	0.830529	0.760674	0.770085	0.706186	0.568408	0.536858	0.550213	0.493084	0.466024	0.439578	0.452574	0.480773	0.415872	0.313561	0.276356	0.288146	0.29307
	0.769508	0.786512	0.776362	0.774742	0.736349	0.717867	0.73087	0.730436	0.74882	0.782895	0.803185	0.796364	0.773557	0.75682	0.794266	0.824577	0.81662	0.849504	0.85144	0.840404	0.841912	0.849391	0.836078	0.78506	0.788795	0.821981	0.866248	0.93654	0.982075	0.990788	1	0.983922	0.945432	0.896063	0.831189	0.800223	0.755281	0.758205	0.781434	0.738616	0.730687	0.764658	0.740335	0.704712	0.698203	0.705432	0.701717	0.712317	0.748699
	0.452635	0.572488	0.599604	0.497928	0.453313	0.53174	0.719746	0.862842	0.884336	0.822342	0.62707	0.432483	0.450233	0.577161	0.699076	0.741079	0.730979	0.714686	0.669704	0.68205	0.771496	0.822363	0.832136	0.812308	0.714578	0.605569	0.559056	0.617575	0.767815	0.913376	1	0.966305	0.838484	0.711905	0.656119	0.642683	0.602738	0.493535	0.414559	0.483031	0.530521	0.570978	0.621095	0.583144	0.570801	0.598241	0.553917	0.454034	0.398329
	0.689968	0.658946	0.588741	0.502843	0.478543	0.5082	0.493386	0.461912	0.488243	0.537373	0.568541	0.569959	0.612629	0.73742	0.92319	0.998749	0.916191	0.881541	0.903612	0.870611	0.837379	0.81377	0.786808	0.785362	0.833742	0.885691	0.9515	0.958849	0.847309	0.856724	0.962946	1	0.941807	0.923724	0.891437	0.817792	0.837426	0.82576	0.783656	0.790974	0.797212	0.742156	0.662311	0.625271	0.6704	0.687927	0.656594	0.625054	0.637618
	0.797156	0.810331	0.770401	0.79637	0.767907	0.628316	0.602825	0.680583	0.764481	0.831195	0.793126	0.746471	0.67922	0.622471	0.712805	0.782306	0.774245	0.750022	0.786417	0.809813	0.758141	0.752882	0.757853	0.753127	0.799796	0.853139	0.884074	0.908174	0.95273	0.975744	0.964175	1	0.981098	0.903	0.87285	0.889132	0.852695	0.819428	0.836175	0.860154	0.838566	0.754521	0.690832	0.676059	0.716185	0.717922	0.678091	0.593422	0.605205
	0.687164	0.614846	0.612005	0.617519	0.601338	0.56584	0.556452	0.557404	0.532478	0.52145	0.564312	0.591821	0.578254	0.572921	0.549958	0.553112	0.607832	0.680542	0.719629	0.737853	0.725462	0.711584	0.70945	0.715454	0.734818	0.805054	0.854047	0.846213	0.900552	0.956829	0.976604	1	0.98732	0.940722	0.902798	0.889081	0.919206	0.949646	0.946129	0.944003	0.889926	0.822848	0.800827	0.787959	0.776333	0.77733	0.785583	0.802959	0.781957
	0.773812	0.760093	0.733813	0.717973	0.709977	0.69233	0.699749	0.692857	0.680474	0.678504	0.751577	0.806335	0.786262	0.740021	0.715955	0.70897	0.686193	0.642699	0.57911	0.55134	0.56233	0.614101	0.640922	0.615711	0.578675	0.537794	0.501114	0.517357	0.636262	0.78878	0.922002	1	0.978518	0.951313	0.968076	0.957534	0.922844	0.87535	0.798925	0.736035	0.757611	0.770888	0.734002	0.774279	0.817821	0.827868	0.816203	0.832919	0.844429
	0.48634	0.466065	0.464873	0.471911	0.450495	0.421566	0.430346	0.446107	0.440875	0.403449	0.444725	0.477216	0.437662	0.398675	0.401276	0.38105	0.37335	0.397657	0.408799	0.454197	0.442901	0.426774	0.455099	0.526836	0.619464	0.659462	0.66655	0.731526	0.797973	0.827657	0.913876	1	0.989976	0.934151	0.897827	0.785808	0.675446	0.697641	0.700266	0.609519	0.567818	0.618494	0.629594	0.591337	0.553978	0.523149	0.51792	0.506047	0.501224
	0.629276	0.69097	0.718541	0.679196	0.65022	0.686907	0.71582	0.709703	0.723984	0.704411	0.713257	0.782101	0.84692	0.860356	0.859435	0.795256	0.720725	0.650301	0.586525	0.610354	0.597473	0.581599	0.586504	0.597123	0.616626	0.66776	0.762938	0.77429	0.751518	0.847178	0.961679	1	0.997194	0.963723	0.923696	0.879797	0.875079	0.899985	0.883512	0.771936	0.679805	0.699113	0.708578	0.651198	0.56835	0.534992	0.583028	0.592215	0.57471
	0.606699	0.558447	0.517222	0.469187	0.435482	0.47315	0.480011	0.450048	0.424588	0.423381	0.416755	0.36936	0.390768	0.443691	0.459062	0.479317	0.4421	0.391619	0.387614	0.376343	0.414325	0.506663	0.586033	0.643494	0.701399	0.733427	0.773311	0.860151	0.919327	0.930679	0.975002	1	0.974139	0.935022	0.901349	0.905358	0.905098	0.876206	0.850367	0.838696	0.845294	0.853252	0.841333	0.79616	0.784479	0.763025	0.684213	0.654927	0.641654
	0.780002	0.787806	0.761761	0.749694	0.75533	0.725251	0.701254	0.727284	0.775108	0.789458	0.768664	0.782184	0.816185	0.817477	0.831893	0.848561	0.86248	0.822855	0.80355	0.819378	0.772852	0.712348	0.659263	0.642471	0.68192	0.752595	0.797532	0.825108	0.830289	0.857779	0.951785	1	0.962138	0.932603	0.976614	0.962207	0.882942	0.835913	0.817213	0.844249	0.825378	0.782536	0.822598	0.856037	0.866399	0.873071	0.864194	0.865472	0.844679
	0.839041	0.816837	0.801681	0.810954	0.821659	0.709896	0.610016	0.626931	0.609615	0.578913	0.614058	0.661156	0.641891	0.545752	0.446235	0.43259	0.48598	0.57688	0.65724	0.702422	0.7032	0.694223	0.728862	0.803219	0.811983	0.784308	0.844548	0.932136	0.975158	0.975248	0.984506	1	0.941918	0.938156	0.979152	0.951034	0.868999	0.817664	0.83069	0.883488	0.919299	0.842621	0.794333	0.794038	0.776763	0.81012	0.824666	0.754948	0.771101
	0.70425	0.685102	0.625329	0.611476	0.653562	0.65831	0.603351	0.583446	0.628597	0.637315	0.619607	0.649031	0.670595	0.609452	0.50128	0.397066	0.42589	0.484556	0.45486	0.466921	0.538219	0.58087	0.691279	0.828674	0.820838	0.820428	0.798914	0.778212	0.799224	0.826241	0.945202	1	0.995262	0.955284	0.879224	0.788121	0.642903	0.62653	0.650221	0.618696	0.571455	0.561058	0.565967	0.620867	0.595784	0.505048	0.494	0.561283	0.680146
	0.352715	0.28337	0.317552	0.371269	0.335128	0.279567	0.271667	0.237294	0.210445	0.23508	0.272946	0.289371	0.276645	0.328459	0.350301	0.372865	0.461923	0.611163	0.728289	0.761031	0.756151	0.782887	0.842008	0.832026	0.773827	0.718722	0.720637	0.726389	0.802337	0.915173	0.96586	1	0.987925	0.973266	0.91522	0.795697	0.714786	0.677217	0.669111	0.637158	0.568876	0.509701	0.483796	0.471181	0.449979	0.41016	0.372011	0.322281	0.325103
	0.730023	0.695527	0.71207	0.75511	0.716466	0.759482	0.768183	0.701299	0.711057	0.74559	0.751685	0.761886	0.846819	0.914933	0.870159	0.819656	0.810785	0.761433	0.733639	0.707305	0.709378	0.743582	0.713237	0.687069	0.708049	0.769198	0.812361	0.848419	0.870785	0.873458	0.939153	1	0.977677	0.921795	0.948824	0.902351	0.781001	0.75657	0.826952	0.837614	0.816167	0.760204	0.799898	0.890816	0.859238	0.844855	0.734862	0.679537	0.764378
	0.644256	0.517298	0.492712	0.506217	0.497983	0.515301	0.604744	0.654343	0.59938	0.520315	0.500215	0.607415	0.60637	0.498642	0.419412	0.336737	0.353849	0.390248	0.323312	0.187283	0.0853516	0.0913203	0.116087	0.10171	0.140682	0.282128	0.51623	0.746151	0.813579	0.863188	0.977827	1	0.930971	0.873985	0.836583	0.723339	0.64802	0.623287	0.544119	0.484703	0.483107	0.527	0.551362	0.555929	0.583796	0.617736	0.626815	0.636859	0.70229
	0.656618	0.633834	0.698549	0.54979	0.547579	0.719747	0.712286	0.551965	0.29473	0.26464	0.583211	0.573317	0.245997	0.158615	0.197672	0.273615	0.387718	0.59798	0.675159	0.548946	0.546655	0.546188	0.468683	0.557374	0.844107	0.976781	0.741886	0.498375	0.518656	0.738121	0.99949	1	0.794602	0.71139	0.708424	0.599465	0.440968	0.536497	0.691217	0.579453	0.383021	0.412047	0.577523	0.74602	0.777485	0.571113	0.380404	0.371256	0.622279
	0.636839	0.631801	0.650293	0.590008	0.466216	0.396374	0.326298	0.268966	0.251311	0.286949	0.398846	0.638241	0.674929	0.480879	0.29143	0.154298	0.153152	0.228644	0.215831	0.29712	0.384361	0.380727	0.402972	0.385886	0.304467	0.281403	0.4176	0.548754	0.592609	0.764227	0.98075	1	0.919421	0.809258	0.716366	0.675672	0.660901	0.677139	0.821953	0.999177	0.970426	0.831983	0.726074	0.653822	0.592816	0.605981	0.624352	0.607	0.57785
	0.505453	0.548716	0.541092	0.518395	0.489809	0.437699	0.395756	0.352621	0.312267	0.281183	0.231663	0.20025	0.168415	0.17315	0.210424	0.222873	0.247002	0.266207	0.254392	0.257675	0.294518	0.303108	0.288719	0.251153	0.188204	0.169927	0.26201	0.43298	0.605376	0.812134	0.975141	1	0.919191	0.822229	0.77736	0.784156	0.793466	0.810126	0.829315	0.765629	0.647901	0.548542	0.469587	0.416335	0.443422	0.45873	0.425184	0.41924	0.44302
	0.632161	0.676478	0.629544	0.637247	0.661751	0.694017	0.747723	0.695144	0.622402	0.615009	0.627401	0.609858	0.56689	0.48716	0.428038	0.440234	0.450212	0.556328	0.592077	0.554195	0.545343	0.506667	0.529211	0.516202	0.46342	0.492943	0.677196	0.857854	0.897137	0.929554	0.992891	1	0.989807	0.907216	0.860747	0.817389	0.663867	0.496973	0.419484	0.388295	0.353469	0.360729	0.329965	0.360572	0.466916	0.546546	0.565737	0.584872	0.582404
	0.55008	0.570252	0.527536	0.511797	0.528512	0.568908	0.602691	0.681194	0.725105	0.725948	0.72416	0.745702	0.828727	0.846065	0.806499	0.765748	0.755243	0.775226	0.787226	0.81164	0.853781	0.802012	0.69175	0.629711	0.598871	0.598697	0.647454	0.768766	0.905849	0.964577	0.991154	1	0.94729	0.890126	0.836701	0.720812	0.626114	0.586814	0.594629	0.611111	0.566996	0.479165	0.419482	0.465209	0.483497	0.452397	0.508145	0.589853	0.575434
	0.70316	0.706145	0.684696	0.654898	0.688335	0.710923	0.671757	0.690557	0.756628	0.813805	0.815237	0.802858	0.838804	0.931345	0.909691	0.847159	0.780382	0.725695	0.702015	0.666349	0.676071	0.716432	0.754198	0.773096	0.76438	0.723132	0.704631	0.704035	0.820727	0.916019	0.949435	1	0.960112	0.811266	0.765805	0.762265	0.713643	0.666316	0.659297	0.735699	0.729054	0.680643	0.688819	0.704933	0.698922	0.687824	0.676329	0.678758	0.685902
	0.842562	0.829576	0.83733	0.773025	0.696655	0.662566	0.671536	0.679454	0.63359	0.613108	0.575552	0.532941	0.455941	0.377171	0.359471	0.351062	0.328951	0.344166	0.365349	0.363966	0.393049	0.438572	0.458955	0.456083	0.5495	0.738786	0.91412	0.967916	0.937744	0.980206	0.998901	0.988454	1	0.980258	0.924925	0.839643	0.82427	0.834339	0.796884	0.742284	0.732397	0.746422	0.688274	0.650828	0.679119	0.73849	0.80358	0.829522	0.834224
	0.614272	0.629206	0.643559	0.667704	0.633211	0.597537	0.567102	0.542839	0.546202	0.564189	0.621521	0.675233	0.757883	0.803827	0.851246	0.858936	0.787957	0.770941	0.692562	0.639421	0.629284	0.570454	0.561505	0.540041	0.467637	0.462154	0.5279	0.594427	0.709224	0.861076	0.910114	0.94479	1	0.980713	0.973606	0.997326	0.97464	0.897721	0.864415	0.862359	0.838771	0.824654	0.738989	0.657101	0.666064	0.656365	0.676507	0.705961	0.653975
	0.377347	0.360639	0.352412	0.345269	0.344989	0.351797	0.351162	0.350503	0.345106	0.367674	0.456792	0.565512	0.620316	0.637439	0.679746	0.752494	0.779086	0.776201	0.77126	0.781599	0.789432	0.73321	0.648574	0.582637	0.514081	0.48064	0.493448	0.499558	0.578217	0.737773	0.880782	0.97295	1	0.995948	0.953175	0.893943	0.860347	0.795343	0.696587	0.653278	0.641124	0.609758	0.590696	0.599136	0.603688	0.569266	0.524758	0.471051	0.408812
	0.726049	0.74046	0.795747	0.838819	0.845514	0.860614	0.819591	0.725987	0.672193	0.720301	0.726743	0.702426	0.715185	0.728254	0.753034	0.764617	0.760714	0.724046	0.697902	0.681466	0.622528	0.616004	0.600451	0.515492	0.426733	0.443609	0.55052	0.644186	0.72978	0.764732	0.851748	0.962166	1	0.974726	0.940161	0.969244	0.979907	0.91636	0.856605	0.832701	0.822775	0.79274	0.791922	0.799807	0.784468	0.782839	0.741609	0.679498	0.649386
	0.827193	0.727715	0.651304	0.663541	0.761256	0.774705	0.73639	0.760475	0.861125	0.895911	0.851789	0.785825	0.704533	0.723993	0.834323	0.826711	0.684808	0.627432	0.584451	0.541269	0.602594	0.668687	0.659121	0.578939	0.530886	0.60008	0.675265	0.726952	0.777345	0.865511	0.958339	0.991448	1	0.972439	0.973173	0.993057	0.996646	0.964151	0.920339	0.907387	0.893896	0.863869	0.803088	0.751344	0.726735	0.739975	0.778316	0.836551	0.902287
	0.50821	0.525756	0.557688	0.559466	0.520673	0.500738	0.466867	0.435412	0.462356	0.542639	0.569813	0.546859	0.565853	0.576722	0.571626	0.552221	0.559167	0.55113	0.553387	0.589036	0.62971	0.676904	0.636874	0.567362	0.559374	0.620954	0.737205	0.873968	0.93101	0.937231	0.963726	0.983616	1	0.991883	0.865364	0.683615	0.601754	0.561642	0.536659	0.52405	0.528616	0.548945	0.540539	0.48566	0.438344	0.431919	0.429951	0.401323	0.4241
	0.81398	0.816705	0.828135	0.857473	0.85754	0.831044	0.813286	0.822739	0.813309	0.799569	0.784303	0.79715	0.813887	0.809106	0.805346	0.805981	0.835912	0.855207	0.838286	0.799329	0.78188	0.786758	0.793367	0.814949	0.804429	0.798181	0.846573	0.891458	0.891646	0.888459	0.912221	0.975923	1	0.966605	0.944519	0.924622	0.916239	0.893447	0.845118	0.789266	0.790857	0.76503	0.718994	0.777814	0.83405	0.793471	0.784727	0.787597	0.801433
	0.663745	0.689856	0.684012	0.711693	0.685682	0.621094	0.608678	0.688724	0.74462	0.756327	0.840533	0.890698	0.864867	0.798021	0.75172	0.75852	0.75239	0.799023	0.851233	0.84935	0.833546	0.730479	0.637473	0.65824	0.665259	0.659496	0.702399	0.758632	0.802702	0.863982	0.942121	0.972014	1	0.975879	0.911859	0.916903	0.88605	0.854416	0.855885	0.844394	0.844873	0.854871	0.849983	0.851533	0.810222	0.732403	0.693338	0.664183	0.66777
	0.499897	0.512461	0.544305	0.580816	0.582927	0.530077	0.473791	0.520811	0.612032	0.647244	0.602294	0.437265	0.322246	0.338504	0.391952	0.510264	0.569883	0.53659	0.561776	0.624939	0.696966	0.783191	0.792908	0.682885	0.610068	0.667063	0.756577	0.82425	0.850717	0.835842	0.866071	0.956314	1	0.894947	0.77977	0.779757	0.781884	0.778799	0.797368	0.799869	0.755467	0.598244	0.553949	0.651571	0.67491	0.693414	0.740905	0.66823	0.539691
	0.802713	0.811076	0.758281	0.684006	0.692391	0.743587	0.699045	0.617669	0.597451	0.626716	0.688497	0.74248	0.803653	0.885064	0.908553	0.852025	0.749491	0.63754	0.564431	0.543484	0.537523	0.562274	0.615323	0.6242	0.557306	0.455108	0.428933	0.551623	0.649225	0.666288	0.793381	0.92633	1	0.993277	0.900195	0.81602	0.727788	0.686057	0.727484	0.660002	0.553011	0.590707	0.587958	0.584121	0.605163	0.616431	0.633675	0.654579	0.749715
	0.397857	0.387777	0.356957	0.356343	0.364035	0.346659	0.361141	0.366982	0.339348	0.322066	0.335205	0.385214	0.435509	0.459943	0.467903	0.497952	0.532292	0.574021	0.599095	0.607746	0.621507	0.620688	0.641656	0.61517	0.50919	0.453209	0.473546	0.504893	0.551328	0.647768	0.789186	0.886433	0.944186	1	0.998806	0.942506	0.886156	0.841951	0.794255	0.732936	0.66879	0.617368	0.569644	0.544213	0.520884	0.50534	0.507583	0.476342	0.415
	0.40358	0.4091	0.454498	0.482649	0.502084	0.650582	0.712432	0.613501	0.672281	0.821727	0.869659	0.816359	0.850466	0.918762	0.873447	0.818782	0.754528	0.694201	0.657614	0.583341	0.539623	0.548511	0.548165	0.581562	0.569736	0.53615	0.579066	0.629291	0.641553	0.676102	0.727816	0.794062	0.912684	1	0.964095	0.85659	0.779155	0.722387	0.731725	0.829981	0.896008	0.955967	0.993271	0.941894	0.842818	0.712794	0.613975	0.536603	0.476302
	0.28262	0.259765	0.274416	0.283193	0.282476	0.295173	0.302554	0.321213	0.318191	0.333205	0.381863	0.382136	0.394826	0.452827	0.464755	0.439333	0.42808	0.438837	0.475859	0.46005	0.39245	0.374377	0.39869	0.390339	0.432301	0.562051	0.659868	0.727702	0.812003	0.896799	0.912056	0.914181	0.968881	1	0.966263	0.888413	0.834426	0.78382	0.680472	0.557957	0.465487	0.425792	0.395487	0.375678	0.394565	0.399978	0.367826	0.350378	0.337926
	0.566628	0.570828	0.559655	0.51672	0.467206	0.470163	0.487345	0.48946	0.540956	0.588218	0.607174	0.637327	0.656849	0.694395	0.766735	0.760982	0.68499	0.697733	0.749034	0.776723	0.751995	0.743448	0.684189	0.59599	0.583569	0.617532	0.653304	0.665473	0.733729	0.791454	0.829257	0.861936	0.903695	1	0.986916	0.91897	0.890449	0.86249	0.800955	0.75616	0.739219	0.723978	0.716816	0.694186	0.741247	0.803131	0.747547	0.614085	0.543532
	0.708862	0.713989	0.714578	0.672147	0.643077	0.633134	0.605461	0.576754	0.580969	0.615741	0.624415	0.692856	0.811207	0.861999	0.848855	0.812389	0.827623	0.841989	0.831672	0.825866	0.788277	0.74449	0.725899	0.717267	0.709067	0.719697	0.772896	0.872936	0.929536	0.954796	0.959673	0.961015	0.994127	1	0.980087	0.941952	0.878762	0.851284	0.860395	0.858184	0.818327	0.779747	0.764371	0.765912	0.775425	0.755097	0.727355	0.711961	0.724069
	0.706994	0.68449	0.653416	0.632182	0.651447	0.618156	0.569284	0.580104	0.552358	0.58842	0.708356	0.810716	0.881715	0.866222	0.886963	0.913364	0.912882	0.904502	0.858107	0.813849	0.806568	0.829586	0.779523	0.741084	0.691085	0.607466	0.581338	0.645755	0.752046	0.839295	0.963202	0.998236	0.972259	1	0.987525	0.947746	0.977612	0.990626	0.935252	0.876874	0.821459	0.802388	0.817508	0.819041	0.795378	0.817356	0.809872	0.756552	0.753395
	0.698938	0.686356	0.637731	0.600955	0.552285	0.529995	0.51228	0.461358	0.455282	0.488862	0.50508	0.523857	0.52703	0.482992	0.508597	0.545243	0.505813	0.523239	0.529043	0.528831	0.563838	0.562361	0.508572	0.47509	0.437773	0.39252	0.385194	0.409485	0.492708	0.586486	0.666895	0.77787	0.927761	1	0.981903	0.931985	0.87177	0.826524	0.796477	0.811319	0.811992	0.788191	0.778745	0.76066	0.740843	0.700739	0.628366	0.626947	0.650746
	0.631482	0.602576	0.554773	0.503082	0.469345	0.513041	0.539448	0.598583	0.735601	0.753684	0.656645	0.624253	0.638739	0.618013	0.60424	0.579479	0.58416	0.55002	0.543267	0.600067	0.634229	0.667526	0.680618	0.680027	0.736565	0.811763	0.843074	0.834669	0.873145	0.93355	0.917116	0.864598	0.910668	1	0.943512	0.873001	0.846605	0.78718	0.743243	0.691198	0.659453	0.6387	0.664408	0.741913	0.687227	0.600779	0.558384	0.566323	0.637998
	0.565985	0.572583	0.559878	0.542538	0.497596	0.427051	0.408749	0.411658	0.418209	0.43525	0.449725	0.442812	0.435853	0.430907	0.423374	0.411392	0.396176	0.408971	0.438011	0.458643	0.477404	0.518542	0.555592	0.582505	0.605071	0.631438	0.67196	0.70615	0.728112	0.755199	0.836849	0.931932	0.9766	1	0.975716	0.937565	0.900963	0.846867	0.814249	0.837684	0.850141	0.799446	0.761882	0.754253	0.730315	0.695547	0.690231	0.652438	0.616267
	0.494216	0.509456	0.597188	0.619634	0.557793	0.579729	0.668144	0.638408	0.576176	0.533944	0.546817	0.624621	0.616502	0.586996	0.579262	0.639328	0.645378	0.578916	0.55614	0.580386	0.676227	0.696769	0.661539	0.640747	0.694148	0.743798	0.73071	0.723255	0.725767	0.766698	0.84149	0.887886	0.978027	1	0.930911	0.938651	0.943153	0.922618	0.894344	0.837646	0.768523	0.681546	0.583687	0.517397	0.485089	0.489906	0.524596	0.552256	0.562916
	0.795322	0.669757	0.650327	0.666252	0.642201	0.623621	0.563448	0.470012	0.397507	0.3577	0.292292	0.247124	0.224876	0.198098	0.18236	0.162197	0.164055	0.161973	0.183365	0.179594	0.158762	0.159387	0.140813	0.17135	0.236534	0.334842	0.480225	0.657923	0.81347	0.873271	0.920516	0.970582	0.983354	1	0.978151	0.895506	0.870383	0.863123	0.811759	0.782776	0.746193	0.73167	0.720754	0.649123	0.592599	0.569155	0.633785	0.76187	0.814986
	0.460088	0.478067	0.4788	0.416818	0.393334	0.444015	0.503091	0.514892	0.462818	0.402531	0.471286	0.662996	0.851952	0.893958	0.770716	0.610873	0.491345	0.421343	0.413333	0.395298	0.313192	0.219355	0.183194	0.225627	0.303995	0.41644	0.564738	0.738011	0.848329	0.908734	0.858222	0.823094	0.94307	1	0.931304	0.795281	0.712387	0.698573	0.703039	0.701104	0.64681	0.595474	0.568195	0.556009	0.514265	0.463017	0.464706	0.436884	0.434987
	0.837509	0.81969	0.781063	0.752127	0.716553	0.686242	0.742581	0.808568	0.783067	0.887376	0.915502	0.725884	0.623137	0.628822	0.665019	0.666387	0.672167	0.72734	0.735391	0.743201	0.732931	0.678838	0.633399	0.718282	0.861114	0.890407	0.897665	0.934051	0.952881	0.971094	0.963442	0.936232	0.992008	1	0.952086	0.938478	0.932399	0.863112	0.796228	0.741141	0.808039	0.923547	0.898907	0.904764	0.828627	0.758522	0.808022	0.752248	0.773955
	0.504085	0.508182	0.540793	0.566476	0.576749	0.628252	0.624095	0.575954	0.577687	0.58377	0.646839	0.780258	0.896312	0.840268	0.705251	0.607574	0.520793	0.527148	0.545695	0.551326	0.568564	0.503757	0.360504	0.399047	0.568174	0.569708	0.555438	0.650728	0.68515	0.745926	0.834571	0.84658	0.922644	1	0.986865	0.888247	0.800428	0.761848	0.783595	0.847505	0.860407	0.81162	0.705445	0.6135	0.561578	0.559781	0.597594	0.606257	0.604416
	0.748565	0.850751	0.889146	0.899723	0.831697	0.757267	0.686504	0.520774	0.397829	0.333905	0.337713	0.357054	0.367398	0.372746	0.352696	0.357332	0.424914	0.528782	0.693621	0.841228	0.920332	0.932631	0.890528	0.864628	0.746469	0.508862	0.325332	0.299462	0.390654	0.509565	0.627943	0.797317	0.972772	1	0.930931	0.925053	0.980239	0.988144	0.886175	0.755741	0.716656	0.701129	0.641569	0.60952	0.632679	0.591663	0.538726	0.528365	0.55574
	0.718134	0.789803	0.852657	0.850352	0.840169	0.861685	0.829256	0.830922	0.820232	0.760163	0.731319	0.693304	0.659689	0.66627	0.620987	0.554604	0.527379	0.447573	0.410313	0.407918	0.448526	0.592724	0.635243	0.637484	0.727283	0.817812	0.849103	0.827095	0.811718	0.873402	0.898004	0.893001	0.950081	1	0.972597	0.941318	0.932034	0.917554	0.919997	0.840482	0.750271	0.766365	0.766986	0.751297	0.765137	0.758134	0.742926	0.757964	0.761911
	0.344616	0.405531	0.469541	0.495596	0.50535	0.508402	0.472361	0.454671	0.453046	0.496345	0.631599	0.747623	0.798841	0.805013	0.758524	0.691291	0.594867	0.526348	0.491466	0.439911	0.400104	0.376869	0.334965	0.263246	0.223268	0.267629	0.401804	0.546535	0.643292	0.734467	0.820525	0.907728	0.970941	0.991685	1	0.986257	0.964981	0.872848	0.733628	0.67236	0.637079	0.600916	0.546066	0.467236	0.41436	0.394703	0.39507	0.367318	0.332289
	0.786443	0.808886	0.811462	0.79388	0.730534	0.687103	0.646428	0.610706	0.609763	0.60736	0.576892	0.57239	0.700908	0.853205	0.898293	0.879421	0.797973	0.761792	0.736047	0.568214	0.460576	0.433244	0.400664	0.388378	0.407811	0.562529	0.741167	0.822016	0.943971	0.984679	0.937209	0.935835	0.919618	0.953271	1	0.959436	0.906668	0.881925	0.823675	0.740202	0.635961	0.594809	0.572913	0.566536	0.544622	0.52225	0.52597	0.538654	0.594398
	0.610137	0.598513	0.612876	0.632306	0.638928	0.65208	0.684258	0.659859	0.560201	0.538664	0.581023	0.586974	0.594469	0.584293	0.549766	0.501754	0.448063	0.443804	0.462078	0.43776	0.469958	0.57536	0.688913	0.77419	0.742425	0.655276	0.626499	0.682526	0.790932	0.882998	0.963679	0.969574	0.956974	0.991886	1	0.958151	0.93274	0.95323	0.932931	0.868911	0.834821	0.792667	0.776389	0.868886	0.885057	0.82245	0.774567	0.730153	0.690425
	0.718068	0.693252	0.659946	0.706617	0.688636	0.677478	0.708207	0.714639	0.729011	0.794133	0.839124	0.790934	0.822487	0.870412	0.876047	0.894945	0.930417	0.91623	0.84777	0.820852	0.820482	0.796249	0.757219	0.643049	0.569227	0.582057	0.499739	0.470656	0.558672	0.748624	0.911412	0.96261	0.967412	0.958092	1	0.955404	0.913005	0.9099	0.860183	0.885566	0.864894	0.869717	0.927995	0.898692	0.869662	0.863912	0.818893	0.755735	0.732238
	0.396287	0.359328	0.369632	0.358959	0.297879	0.331551	0.42005	0.431803	0.433272	0.491465	0.543978	0.557711	0.583878	0.601601	0.534301	0.442907	0.366666	0.345375	0.384187	0.397759	0.372159	0.364923	0.369487	0.379492	0.406094	0.443967	0.491312	0.589877	0.699542	0.758408	0.814677	0.856012	0.888558	0.960314	1	0.921579	0.853435	0.852689	0.790717	0.73708	0.754088	0.67195	0.544883	0.497049	0.458854	0.462807	0.505327	0.477542	0.408816
	0.466766	0.452066	0.441603	0.401326	0.350302	0.305764	0.296554	0.295359	0.30321	0.332827	0.322387	0.305735	0.310562	0.307549	0.348928	0.449932	0.533815	0.544521	0.594021	0.675133	0.737082	0.793999	0.801106	0.802672	0.812317	0.734954	0.696403	0.749677	0.792978	0.87077	0.957356	0.989563	0.975654	0.96435	1	0.975898	0.897261	0.840847	0.762224	0.661539	0.604805	0.602246	0.568176	0.559387	0.532478	0.473903	0.434463	0.37473	0.401055
	0.572668	0.547913	0.512277	0.432143	0.321967	0.28213	0.258288	0.206432	0.164348	0.109143	0.0910958	0.123635	0.206303	0.2987	0.329555	0.326544	0.304353	0.273885	0.230178	0.211801	0.215066	0.209322	0.192331	0.188496	0.222316	0.242144	0.227072	0.23584	0.290854	0.403492	0.577682	0.721743	0.873543	0.975211	1	0.993353	0.89649	0.809091	0.762317	0.73047	0.68824	0.642328	0.662084	0.731794	0.799424	0.851036	0.852667	0.818411	0.719273
	0.589645	0.554489	0.569678	0.589606	0.541958	0.517344	0.459853	0.385004	0.398339	0.458716	0.514135	0.573598	0.63767	0.551502	0.524414	0.607817	0.656895	0.670954	0.616337	0.596009	0.621244	0.602742	0.619488	0.691056	0.728875	0.629744	0.492191	0.492558	0.546655	0.591809	0.613712	0.663003	0.74509	0.888727	1	0.958415	0.885644	0.877719	0.920226	0.923779	0.854976	0.818921	0.819543	0.807192	0.83836	0.859199	0.824069	0.744889	0.677373
	0.74459	0.71832	0.682686	0.647534	0.624387	0.61241	0.62606	0.65698	0.666749	0.651228	0.652744	0.64968	0.601939	0.561202	0.571483	0.57528	0.553617	0.531623	0.525395	0.565527	0.582577	0.605872	0.675991	0.726353	0.744902	0.736613	0.73803	0.78284	0.849023	0.89564	0.901641	0.881625	0.912646	0.989006	1	0.924866	0.860849	0.904887	0.892459	0.794437	0.774935	0.775282	0.797177	0.823598	0.852181	0.851674	0.828767	0.781807	0.734763
	0.893895	0.863824	0.862177	0.905041	0.917322	0.886344	0.871243	0.821426	0.747351	0.704837	0.71655	0.7342	0.771853	0.768929	0.758724	0.769182	0.741693	0.75093	0.706678	0.638489	0.663016	0.750089	0.732511	0.614678	0.547776	0.473678	0.438228	0.472666	0.509216	0.561914	0.642875	0.693556	0.754656	0.901723	1	0.990768	0.960422	0.866416	0.773428	0.73975	0.748231	0.77263	0.776957	0.85503	0.93885	0.911383	0.854178	0.848702	0.886263
	0.700341	0.700686	0.708957	0.736609	0.801457	0.849747	0.854543	0.84635	0.842102	0.835472	0.830669	0.874142	0.900426	0.898676	0.902242	0.85703	0.782872	0.727362	0.694727	0.691453	0.661242	0.597555	0.577914	0.55299	0.528308	0.526949	0.502615	0.50973	0.590421	0.675373	0.75769	0.844066	0.906457	0.954695	1	0.979179	0.930132	0.903227	0.866085	0.874542	0.861626	0.792469	0.72164	0.663047	0.639229	0.649147	0.644394	0.661427	0.693448
	0.632309	0.63749	0.657763	0.682072	0.657838	0.591672	0.547453	0.53281	0.57348	0.568522	0.525842	0.501351	0.493989	0.507407	0.510082	0.535548	0.540971	0.522998	0.537107	0.557883	0.541801	0.542303	0.58794	0.615672	0.656469	0.727697	0.755969	0.751015	0.802437	0.872323	0.91307	0.94126	0.938026	0.953494	1	0.981071	0.918985	0.890274	0.867395	0.856908	0.817273	0.750331	0.756782	0.757998	0.718855	0.705133	0.713669	0.755335	0.73688
	0.478329	0.47826	0.409095	0.364609	0.337957	0.299458	0.281727	0.277624	0.271774	0.260539	0.247465	0.286729	0.318147	0.290062	0.254951	0.213811	0.185293	0.172088	0.177762	0.209721	0.222969	0.198793	0.137401	0.0924748	0.0772946	0.0584515	0.0457572	0.0793677	0.174134	0.308823	0.485751	0.660294	0.822631	0.96285	1	0.913498	0.817905	0.763388	0.719453	0.641776	0.517386	0.412049	0.385869	0.429628	0.475901	0.482929	0.436491	0.391616	0.390049
	0.577835	0.622217	0.602413	0.588894	0.627852	0.589204	0.581717	0.638936	0.642633	0.611898	0.521609	0.478537	0.5452	0.63945	0.635726	0.52693	0.455075	0.420323	0.372783	0.343309	0.391676	0.426866	0.438402	0.432683	0.431596	0.453491	0.468243	0.422328	0.425404	0.561488	0.609322	0.638949	0.817276	0.96059	1	0.953464	0.819657	0.759983	0.793612	0.781981	0.743209	0.672723	0.583188	0.573489	0.676202	0.760443	0.669405	0.605478	0.545332
	0.69952	0.722877	0.71946	0.702606	0.697182	0.703202	0.704434	0.69812	0.671907	0.702204	0.751122	0.756831	0.766275	0.771463	0.838287	0.897499	0.923928	0.884503	0.796971	0.734831	0.659194	0.697266	0.705652	0.697163	0.765583	0.801197	0.79503	0.739454	0.686302	0.727153	0.806206	0.833689	0.895898	0.985374	1	0.937769	0.914677	0.884589	0.871842	0.928031	0.893733	0.846655	0.806851	0.813407	0.860198	0.813654	0.766208	0.768858	0.718267
	0.671642	0.618059	0.488762	0.53001	0.68313	0.715183	0.687333	0.606484	0.429044	0.325216	0.281128	0.260522	0.276	0.351314	0.393651	0.355174	0.403603	0.467128	0.488013	0.477765	0.476694	0.544682	0.628685	0.736794	0.806071	0.664508	0.542352	0.522219	0.605549	0.65402	0.643287	0.759419	0.893253	0.993625	1	0.950309	0.84726	0.714462	0.655336	0.67078	0.715235	0.770027	0.861131	0.832729	0.767755	0.74457	0.702103	0.586551	0.542377
	0.918523	0.926167	0.847067	0.780783	0.786133	0.80605	0.730298	0.597009	0.539728	0.4849	0.530432	0.58455	0.577571	0.552506	0.554327	0.578702	0.550981	0.583101	0.578381	0.5466	0.505725	0.447007	0.440703	0.514428	0.57339	0.573055	0.615302	0.764578	0.925829	0.976013	0.993272	0.987984	0.952472	0.990045	1	0.907795	0.855462	0.883008	0.924414	0.931094	0.885244	0.739276	0.606338	0.575282	0.584532	0.646031	0.704035	0.739989	0.821218
	0.629927	0.596754	0.592822	0.590511	0.626034	0.614166	0.627923	0.693138	0.703372	0.730327	0.802917	0.889896	0.95619	0.968295	0.992338	0.971571	0.892373	0.845228	0.800002	0.792383	0.835729	0.778079	0.742605	0.750775	0.680368	0.668553	0.70877	0.790202	0.896964	0.946937	0.967193	0.956225	0.971361	0.992425	1	0.943508	0.827413	0.773444	0.753784	0.738271	0.705453	0.671171	0.641042	0.633276	0.624553	0.589769	0.562954	0.532817	0.538752
	0.508514	0.486357	0.504269	0.550861	0.571269	0.580201	0.567521	0.520986	0.491439	0.479246	0.518387	0.58037	0.594446	0.577955	0.526834	0.502836	0.534895	0.514877	0.470852	0.49161	0.520118	0.494375	0.469758	0.440399	0.407731	0.404853	0.400407	0.445532	0.535963	0.611656	0.686419	0.766344	0.876966	0.966451	0.984484	1	0.958382	0.870665	0.820214	0.83469	0.838875	0.822887	0.819619	0.795009	0.73344	0.657279	0.58044	0.528311	0.509088
	0.503233	0.473135	0.494551	0.563482	0.556953	0.504667	0.490143	0.455009	0.414697	0.451236	0.54278	0.589572	0.587457	0.560668	0.547099	0.58268	0.626806	0.651527	0.677962	0.692807	0.711308	0.77664	0.847869	0.792151	0.676361	0.687873	0.792885	0.892276	0.955519	0.982159	0.993273	0.99718	0.962505	0.944767	0.977271	1	0.943255	0.902878	0.881974	0.815653	0.743529	0.688996	0.691166	0.667373	0.6221	0.596054	0.559313	0.504197	0.48956
	0.662629	0.628124	0.570409	0.57612	0.650569	0.679366	0.597104	0.57523	0.616707	0.656728	0.741672	0.808227	0.807271	0.820708	0.85411	0.818213	0.788309	0.814043	0.804649	0.78161	0.808185	0.837774	0.801362	0.712179	0.614001	0.536321	0.524168	0.565887	0.634951	0.709059	0.773236	0.803578	0.829566	0.892351	0.967206	1	0.997532	0.995762	0.949184	0.84174	0.780425	0.780073	0.802039	0.781664	0.706121	0.681393	0.635582	0.611955	0.627122
	0.396525	0.39744	0.373336	0.340251	0.330619	0.322373	0.288657	0.276219	0.283242	0.296039	0.359143	0.468055	0.55924	0.687474	0.779164	0.804184	0.831551	0.85857	0.853708	0.791178	0.756399	0.724468	0.724904	0.719775	0.62282	0.570754	0.588151	0.61013	0.611319	0.629279	0.686334	0.797144	0.916815	0.934242	0.960551	1	0.993503	0.963928	0.876427	0.816633	0.779033	0.736536	0.688369	0.639787	0.587882	0.538854	0.480979	0.420044	0.410371
	0.695675	0.634394	0.675276	0.727452	0.696173	0.621384	0.547088	0.551508	0.538876	0.512601	0.591517	0.644119	0.695196	0.764849	0.767359	0.673406	0.583973	0.54379	0.50664	0.500495	0.475769	0.464423	0.505506	0.530114	0.554216	0.706258	0.86906	0.936951	0.925956	0.92834	0.949832	0.913003	0.949659	0.967082	0.934233	1	0.996988	0.963395	0.945877	0.912177	0.896374	0.898658	0.914542	0.945816	0.951163	0.908043	0.866517	0.789329	0.728752
	0.822285	0.801105	0.760061	0.718797	0.680998	0.657097	0.672682	0.696543	0.703034	0.677935	0.624845	0.496249	0.32926	0.235991	0.216696	0.209019	0.234306	0.269713	0.332291	0.423507	0.48367	0.541391	0.611193	0.669964	0.647746	0.561863	0.444198	0.365392	0.368218	0.427933	0.535501	0.68033	0.8246	0.929188	0.975936	1	0.992858	0.950353	0.941667	0.938302	0.877756	0.829605	0.845569	0.799095	0.722773	0.716039	0.743116	0.76852	0.788983
	0.782807	0.751803	0.736803	0.740872	0.767378	0.850639	0.90807	0.969157	0.991456	0.892227	0.820744	0.807253	0.785516	0.738679	0.648605	0.622648	0.627815	0.63199	0.637784	0.666308	0.713073	0.716332	0.716954	0.707045	0.64732	0.562057	0.512645	0.544594	0.620911	0.649732	0.693899	0.801446	0.901302	0.970637	0.992157	1	0.957561	0.905218	0.907002	0.907254	0.863982	0.805556	0.804215	0.813973	0.809178	0.794203	0.745329	0.706089	0.741835
	0.571749	0.574581	0.57726	0.596488	0.578703	0.548401	0.510246	0.460157	0.435746	0.457274	0.532197	0.626291	0.650051	0.700544	0.762234	0.771072	0.767787	0.749973	0.712609	0.655791	0.601351	0.554971	0.525474	0.501948	0.453324	0.42045	0.425266	0.444354	0.502458	0.57166	0.637283	0.712825	0.780095	0.869295	0.97003	1	0.978254	0.94351	0.892011	0.859283	0.8705	0.848136	0.790283	0.713535	0.629158	0.584154	0.561797	0.549345	0.539829
	0.959549	0.971163	0.982373	0.99082	0.981542	0.963848	0.938198	0.907132	0.900528	0.919426	0.928808	0.900461	0.815087	0.797068	0.844233	0.851884	0.811953	0.765875	0.755023	0.693039	0.651622	0.672978	0.685134	0.733831	0.73098	0.677503	0.681336	0.719094	0.752972	0.802466	0.833612	0.833905	0.846468	0.890103	0.951336	1	0.984818	0.969144	0.982252	0.955407	0.913208	0.925152	0.948029	0.918856	0.907655	0.899286	0.887653	0.887189	0.897954
	0.788945	0.818279	0.813409	0.797369	0.772964	0.699344	0.608798	0.598311	0.649849	0.653397	0.65626	0.612841	0.543133	0.565991	0.57658	0.502559	0.518197	0.645767	0.752151	0.811798	0.859105	0.836384	0.717479	0.650956	0.604503	0.523606	0.434477	0.34561	0.392663	0.534815	0.569575	0.691299	0.898942	0.90995	0.959274	1	0.8259	0.730821	0.772839	0.748307	0.706278	0.701167	0.652219	0.696658	0.761661	0.812393	0.821272	0.799089	0.825222
	0.744917	0.803368	0.828615	0.796905	0.796669	0.811379	0.763774	0.745913	0.744332	0.696116	0.726512	0.744383	0.678096	0.650604	0.663644	0.724203	0.73792	0.692989	0.691861	0.746582	0.7677	0.742527	0.747008	0.75462	0.731182	0.657881	0.604386	0.638952	0.662601	0.699087	0.754777	0.795758	0.834801	0.866087	0.951392	1	0.965749	0.934448	0.914685	0.896215	0.876654	0.833491	0.792769	0.799947	0.787945	0.795038	0.829219	0.773781	0.710419
	0.839335	0.818281	0.824795	0.903015	0.905087	0.830643	0.821515	0.824953	0.806796	0.817546	0.811559	0.779505	0.722795	0.623408	0.580989	0.552327	0.50238	0.483114	0.469771	0.505434	0.595236	0.681501	0.711941	0.713975	0.761993	0.819723	0.827866	0.798782	0.768097	0.751869	0.792065	0.863012	0.917682	0.931725	0.95579	1	0.971102	0.941378	0.919973	0.903317	0.894566	0.897107	0.845572	0.794137	0.828795	0.798823	0.768653	0.803371	0.832766
	0.739914	0.787885	0.746488	0.771786	0.80476	0.779655	0.854796	0.931058	0.936199	0.913922	0.862598	0.891969	0.907544	0.888318	0.897715	0.88728	0.871773	0.866524	0.867564	0.894778	0.909104	0.908002	0.950887	0.956758	0.931676	0.918134	0.885299	0.832438	0.83627	0.876553	0.943848	0.978819	0.892897	0.899877	0.99967	1	0.97507	0.940293	0.890694	0.862112	0.799486	0.777681	0.780504	0.735014	0.712144	0.685071	0.682537	0.710631	0.683548
	0.725619	0.670134	0.657675	0.607282	0.595757	0.687483	0.757508	0.704758	0.628003	0.611229	0.663089	0.739393	0.774596	0.745317	0.661445	0.622661	0.599903	0.568372	0.585572	0.638995	0.700169	0.71506	0.775092	0.886441	0.924544	0.904355	0.938341	0.971509	0.946151	0.938025	0.930252	0.923545	0.970005	0.981055	0.989269	1	0.955666	0.918861	0.84835	0.792874	0.73336	0.703489	0.758074	0.740462	0.683072	0.662522	0.702662	0.743022	0.758654
	0.864932	0.908227	0.86476	0.849725	0.868865	0.850268	0.823004	0.851992	0.852629	0.822284	0.851854	0.903902	0.919238	0.913351	0.921641	0.951095	0.964091	0.975043	0.954037	0.920567	0.938476	0.938597	0.941118	0.954654	0.965301	0.964415	0.94702	0.957622	0.979668	0.940566	0.919172	0.930143	0.909521	0.91811	0.961114	1	0.972041	0.94051	0.957813	0.913814	0.850835	0.854368	0.838308	0.80625	0.804132	0.813911	0.815311	0.799529	0.78248
	0.792565	0.773855	0.723245	0.594136	0.5737	0.651752	0.709613	0.716126	0.706158	0.758154	0.779218	0.72267	0.644191	0.560809	0.460133	0.365131	0.310187	0.287052	0.289951	0.326084	0.352087	0.360112	0.388782	0.44914	0.437582	0.391922	0.399782	0.400403	0.423426	0.514709	0.689319	0.828894	0.884685	0.938478	0.982307	1	0.997994	0.962965	0.911314	0.862926	0.832053	0.864137	0.850459	0.821457	0.834144	0.829947	0.868322	0.854383	0.827824
	0.756095	0.822683	0.815036	0.770461	0.742386	0.722709	0.685372	0.660933	0.691171	0.664047	0.599652	0.614187	0.683679	0.705951	0.688484	0.630577	0.558812	0.502173	0.475343	0.468245	0.433276	0.420635	0.444783	0.526216	0.546568	0.488062	0.44436	0.397937	0.412383	0.476606	0.535638	0.614098	0.760898	0.920744	0.991207	1	0.966131	0.915269	0.939311	0.941275	0.846259	0.801005	0.823934	0.818601	0.785643	0.754969	0.688374	0.663218	0.721193
	0.86162	0.790176	0.674091	0.600198	0.613162	0.582705	0.580343	0.644696	0.682331	0.689484	0.731475	0.733023	0.67913	0.641249	0.560979	0.535026	0.541954	0.464401	0.407391	0.397866	0.35558	0.346246	0.342217	0.314488	0.317546	0.334549	0.325362	0.339089	0.392097	0.445155	0.526741	0.66742	0.816026	0.905659	0.957039	1	0.992606	0.953388	0.895443	0.834253	0.834868	0.835059	0.820029	0.805524	0.782804	0.754937	0.758869	0.773378	0.790233
	0.462653	0.492384	0.569597	0.576781	0.495477	0.459666	0.441585	0.470073	0.538274	0.567128	0.574834	0.546942	0.5346	0.53754	0.549348	0.61667	0.613019	0.567133	0.57586	0.589851	0.588391	0.572405	0.565811	0.604754	0.604539	0.54637	0.506597	0.506853	0.534465	0.591368	0.668712	0.709668	0.802183	0.865174	0.917454	1	0.996842	0.929215	0.905336	0.875754	0.854154	0.88308	0.796506	0.685701	0.621913	0.580393	0.563668	0.50774	0.455816
	0.711484	0.683308	0.654148	0.672924	0.717063	0.723531	0.753992	0.837329	0.845229	0.807224	0.754939	0.701727	0.719312	0.746637	0.767534	0.783697	0.785107	0.824285	0.922482	0.924158	0.871644	0.869206	0.816255	0.783328	0.806193	0.779292	0.682364	0.604226	0.627112	0.687469	0.725229	0.783415	0.81064	0.842249	0.934345	1	0.973743	0.954585	0.950095	0.936803	0.909175	0.861822	0.893608	0.916751	0.901835	0.914342	0.880563	0.807119	0.768387
	0.581335	0.555989	0.526243	0.539772	0.5009	0.462554	0.452001	0.381151	0.342241	0.350433	0.32613	0.344533	0.454569	0.510905	0.519486	0.550839	0.527366	0.497968	0.469943	0.435176	0.442937	0.468608	0.484008	0.470032	0.416649	0.393996	0.428524	0.543045	0.706064	0.771965	0.805072	0.884302	0.890552	0.887962	0.96401	1	0.925384	0.783054	0.746536	0.848964	0.919417	0.908842	0.831556	0.71778	0.600116	0.482465	0.508154	0.596517	0.610718
	0.78377	0.76629	0.847692	0.9096	0.917109	0.890412	0.771586	0.689902	0.672624	0.727265	0.830627	0.886671	0.816132	0.717669	0.647964	0.575184	0.619375	0.799693	0.895854	0.903633	0.874069	0.811404	0.787663	0.690999	0.617797	0.610994	0.603531	0.595174	0.627657	0.686586	0.76608	0.843275	0.894831	0.958579	0.994604	1	0.968825	0.895888	0.743319	0.76054	0.875635	0.907813	0.889589	0.856137	0.867082	0.817786	0.749874	0.745167	0.772586
	0.392702	0.384955	0.363398	0.338357	0.333378	0.373554	0.403822	0.423964	0.401588	0.387183	0.446305	0.558932	0.667626	0.694277	0.588075	0.415003	0.328731	0.296588	0.26618	0.279853	0.284743	0.268985	0.309517	0.320688	0.219117	0.10578	0.0565604	0.0715448	0.119063	0.204166	0.399924	0.631211	0.818626	0.947607	0.997067	1	0.965635	0.967322	0.980769	0.88918	0.748014	0.623104	0.545573	0.521805	0.496543	0.446544	0.378239	0.33854	0.337128
	0.808198	0.803796	0.766347	0.672622	0.61056	0.580048	0.530639	0.536195	0.528481	0.513266	0.55843	0.62319	0.592278	0.521778	0.543273	0.59688	0.545189	0.522047	0.579301	0.641802	0.658354	0.650443	0.703597	0.737291	0.707651	0.697661	0.807575	0.890277	0.939686	0.974454	0.920407	0.908809	0.90638	0.896453	0.942888	1	0.973422	0.873447	0.816621	0.779901	0.761803	0.807179	0.833651	0.787237	0.732451	0.732071	0.765184	0.734421	0.723136
	0.747297	0.715791	0.742895	0.755974	0.684091	0.625261	0.551301	0.555504	0.586481	0.593375	0.643238	0.619562	0.545742	0.494948	0.446301	0.456677	0.484399	0.43989	0.47128	0.562422	0.603292	0.685678	0.745412	0.699316	0.620616	0.623591	0.692043	0.706156	0.714216	0.762265	0.850539	0.881512	0.858005	0.912977	0.951258	0.95244	1	0.99264	0.89356	0.834961	0.841023	0.829252	0.754769	0.669227	0.655058	0.684155	0.67245	0.666574	0.701009
	0.721455	0.750341	0.768326	0.739467	0.681166	0.658965	0.681075	0.72733	0.779768	0.7795	0.780666	0.812412	0.841131	0.851679	0.838094	0.815157	0.798619	0.763422	0.687494	0.618323	0.545658	0.455063	0.390606	0.375308	0.348512	0.267057	0.211403	0.232053	0.304464	0.404269	0.465464	0.508893	0.616487	0.793394	0.919771	0.964468	1	0.963213	0.8685	0.794147	0.753435	0.722031	0.700226	0.703749	0.680793	0.666086	0.673768	0.673256	0.6934
	0.835786	0.754591	0.635142	0.616327	0.619746	0.634541	0.692128	0.676066	0.623406	0.60633	0.688196	0.756136	0.814258	0.820948	0.833505	0.838212	0.787508	0.759107	0.709192	0.685592	0.655792	0.654368	0.631621	0.574647	0.571435	0.522749	0.534468	0.689418	0.821624	0.919829	0.982709	0.90869	0.844864	0.887127	0.923269	0.977027	1	0.953404	0.97449	0.987896	0.93756	0.895533	0.933205	0.994099	0.994214	0.919437	0.834023	0.833185	0.817951
	0.623555	0.558753	0.534459	0.557212	0.551495	0.534292	0.528731	0.537947	0.557442	0.587245	0.642363	0.659263	0.656694	0.643105	0.645299	0.660773	0.658089	0.642457	0.619378	0.602678	0.579576	0.540922	0.513876	0.516513	0.472862	0.397602	0.350705	0.356374	0.382745	0.421512	0.506009	0.593095	0.698036	0.810188	0.866623	0.939996	1	0.996498	0.979409	0.951648	0.919139	0.8807	0.887337	0.847354	0.769738	0.741502	0.747812	0.767134	0.734362
	0.72178	0.796266	0.777705	0.731826	0.749916	0.734888	0.706989	0.728829	0.721061	0.724669	0.720642	0.69234	0.658399	0.669102	0.679258	0.662635	0.656225	0.66785	0.702368	0.688719	0.641008	0.597473	0.578893	0.612643	0.635221	0.641089	0.640563	0.618371	0.625489	0.704025	0.807518	0.863937	0.891543	0.902596	0.942823	0.998072	1	0.986045	0.991368	0.981848	0.941739	0.834643	0.750481	0.732735	0.694197	0.679582	0.706652	0.718598	0.707131
	0.667557	0.64666	0.623463	0.636973	0.635303	0.612386	0.597669	0.652551	0.642354	0.593228	0.619407	0.576207	0.484797	0.521841	0.550677	0.502073	0.566136	0.638829	0.548185	0.504313	0.582625	0.59669	0.616925	0.659496	0.627297	0.551547	0.492765	0.496384	0.579557	0.707921	0.816941	0.864726	0.863058	0.899228	0.907748	0.936256	1	0.936137	0.916471	0.946462	0.926963	0.901328	0.896818	0.870118	0.828461	0.861883	0.804055	0.719617	0.755096
	0.717031	0.721025	0.693901	0.675866	0.655407	0.634781	0.585238	0.555135	0.611125	0.688656	0.711645	0.702634	0.691967	0.683159	0.680177	0.650532	0.661396	0.636609	0.594517	0.612413	0.617302	0.596282	0.6235	0.663947	0.641392	0.634044	0.679557	0.771976	0.854395	0.88603	0.890011	0.895204	0.874242	0.864961	0.913533	0.959536	1	0.955297	0.940822	0.992453	0.95176	0.914486	0.924426	0.897435	0.874535	0.850275	0.81552	0.788111	0.753165
	0.433005	0.503783	0.571677	0.588053	0.55078	0.492429	0.478134	0.450448	0.433664	0.463933	0.484454	0.523594	0.586931	0.636903	0.687633	0.71868	0.737795	0.760251	0.752523	0.733503	0.715309	0.706181	0.678396	0.635918	0.611879	0.554396	0.505878	0.52315	0.558459	0.597825	0.643606	0.697528	0.737424	0.839819	0.929632	0.991697	1	0.938677	0.908663	0.850803	0.744197	0.650328	0.585623	0.557544	0.551388	0.504707	0.493223	0.492086	0.457487
	0.675591	0.663748	0.725176	0.776982	0.808466	0.7588	0.714456	0.731065	0.758335	0.789704	0.82534	0.834203	0.800914	0.803603	0.817223	0.813518	0.792343	0.770944	0.771677	0.756034	0.737889	0.748856	0.708198	0.65831	0.681931	0.697664	0.654299	0.615457	0.588665	0.590639	0.638801	0.707382	0.791004	0.861197	0.916308	0.965495	1	0.985579	0.964631	0.946462	0.905878	0.851762	0.808826	0.762535	0.714856	0.694793	0.725024	0.728177	0.697379
	0.912602	0.887722	0.878526	0.942223	0.931615	0.865876	0.766317	0.705818	0.739871	0.787534	0.813555	0.767304	0.639375	0.541489	0.518316	0.562842	0.636548	0.645938	0.594614	0.551303	0.498427	0.420223	0.407741	0.439094	0.409448	0.39484	0.394182	0.399488	0.462196	0.606067	0.671126	0.634306	0.600322	0.687036	0.836211	0.92559	1	0.980277	0.949655	0.948307	0.906035	0.878333	0.830125	0.77768	0.735729	0.754954	0.839329	0.832663	0.791281
	0.611113	0.645634	0.6928	0.70385	0.619178	0.491032	0.400154	0.363417	0.372839	0.395626	0.412631	0.434226	0.41572	0.369752	0.408789	0.475438	0.512354	0.561503	0.597434	0.595266	0.575165	0.55176	0.507474	0.468562	0.419626	0.341648	0.282691	0.300944	0.339839	0.401849	0.525243	0.646285	0.748792	0.827626	0.892844	0.95334	1	0.995417	0.862489	0.674231	0.647275	0.655049	0.63355	0.656851	0.712383	0.784136	0.777087	0.723794	0.653402
	0.58871	0.614191	0.648564	0.658044	0.64327	0.638136	0.672225	0.689322	0.673497	0.671631	0.684403	0.718037	0.730365	0.687866	0.652904	0.612264	0.618373	0.644963	0.616322	0.588889	0.612517	0.630069	0.57726	0.533932	0.561848	0.638166	0.636638	0.584128	0.597908	0.648535	0.674973	0.70203	0.7459	0.789002	0.866549	0.95033	1	0.996336	0.955769	0.92459	0.913266	0.916392	0.885646	0.875813	0.917184	0.864863	0.757663	0.729004	0.692391
	0.794298	0.796106	0.725901	0.727907	0.708973	0.619065	0.624799	0.694993	0.745942	0.78753	0.832919	0.862712	0.906277	0.851074	0.745612	0.779061	0.794636	0.738876	0.759428	0.754609	0.732659	0.657387	0.555479	0.567987	0.538055	0.522294	0.476945	0.40575	0.441601	0.491254	0.582441	0.646844	0.698403	0.77416	0.890289	0.986168	1	0.97924	0.851359	0.743592	0.732095	0.694962	0.639814	0.704558	0.778786	0.782713	0.82442	0.880248	0.88605
	0.692848	0.719458	0.701409	0.670862	0.637486	0.607728	0.642986	0.692089	0.675157	0.687943	0.718128	0.689279	0.628208	0.576386	0.547029	0.542975	0.551898	0.552677	0.570996	0.556701	0.536803	0.519108	0.447934	0.465852	0.556112	0.584522	0.584357	0.62673	0.662149	0.651962	0.668093	0.704374	0.76425	0.837256	0.901383	0.99247	1	0.948168	0.933992	0.888437	0.902737	0.858819	0.822472	0.84022	0.768965	0.795359	0.777308	0.69687	0.660868
	0.877515	0.854582	0.795362	0.717937	0.679402	0.692473	0.640665	0.539121	0.499106	0.489493	0.52612	0.559153	0.50125	0.492537	0.557972	0.53867	0.482619	0.518383	0.544762	0.492923	0.460471	0.473636	0.459879	0.420575	0.38367	0.367251	0.384588	0.473242	0.512223	0.508017	0.586585	0.654451	0.697643	0.776949	0.824242	0.886714	1	0.996765	0.963012	0.983573	0.973031	0.956305	0.907977	0.851774	0.799449	0.810647	0.77825	0.69981	0.78618
	0.609435	0.600968	0.630132	0.68683	0.734152	0.750614	0.685164	0.69584	0.637466	0.550942	0.792109	0.978127	0.927982	0.866931	0.779778	0.704421	0.659842	0.550742	0.423969	0.340929	0.358038	0.445861	0.526653	0.598605	0.548752	0.520786	0.548826	0.605456	0.56182	0.501446	0.553909	0.61569	0.766844	0.829084	0.843802	0.952912	1	0.959604	0.954581	0.938683	0.894213	0.846404	0.820628	0.708614	0.604496	0.641385	0.626943	0.609723	0.639999
	0.585318	0.608205	0.647375	0.610518	0.498583	0.464925	0.527174	0.51981	0.500584	0.5332	0.561278	0.55723	0.526837	0.546988	0.520935	0.518158	0.615884	0.546507	0.495391	0.525578	0.523281	0.586022	0.6258	0.598722	0.603578	0.524729	0.460175	0.52191	0.574842	0.619847	0.59672	0.64968	0.793767	0.848826	0.909468	0.973476	1	0.970121	0.937873	0.893513	0.824994	0.794751	0.835978	0.791318	0.697636	0.657801	0.614348	0.585709	0.562499
	0.650098	0.633959	0.630764	0.59986	0.570572	0.552044	0.533441	0.519877	0.550273	0.670245	0.785612	0.849216	0.861735	0.818211	0.744115	0.646705	0.576114	0.552356	0.517334	0.483206	0.512721	0.559999	0.601395	0.609357	0.586879	0.599113	0.604402	0.609442	0.63179	0.627807	0.667092	0.762507	0.820922	0.833925	0.868984	0.933454	0.972822	1	0.993945	0.98413	0.973824	0.966122	0.960358	0.895106	0.800778	0.745098	0.692049	0.653182	0.649784
	0.494353	0.42597	0.384349	0.367441	0.347723	0.33764	0.329384	0.333264	0.336579	0.390434	0.467876	0.431657	0.42963	0.475322	0.530587	0.588114	0.602217	0.601136	0.57944	0.538569	0.52122	0.495323	0.456758	0.419987	0.451677	0.540841	0.591761	0.655558	0.701952	0.740638	0.772198	0.796749	0.808395	0.798258	0.84774	0.942895	0.991976	1	0.995676	0.973678	0.944479	0.935539	0.899303	0.851335	0.784869	0.701284	0.674823	0.649595	0.608679
	0.63369	0.619752	0.623979	0.617803	0.622654	0.60612	0.635982	0.681119	0.664212	0.624075	0.623197	0.655618	0.681177	0.649704	0.654674	0.683005	0.691641	0.694058	0.705409	0.73208	0.730796	0.715386	0.638115	0.547773	0.517119	0.576846	0.671164	0.699319	0.684929	0.729309	0.795458	0.83587	0.869429	0.864733	0.895408	0.952913	0.974072	1	0.956006	0.903104	0.874188	0.837783	0.801704	0.81411	0.845085	0.806106	0.772558	0.746117	0.709275
	0.669695	0.616774	0.594204	0.624133	0.605774	0.571859	0.570306	0.566512	0.573265	0.605477	0.658703	0.714463	0.702645	0.693308	0.71256	0.715291	0.776958	0.856399	0.83781	0.783366	0.824018	0.892395	0.899707	0.819333	0.811846	0.896619	0.915353	0.902486	0.877396	0.84453	0.848247	0.873809	0.889639	0.908066	0.911788	0.904231	0.929568	1	0.991215	0.902011	0.830869	0.795218	0.797814	0.837666	0.794001	0.735177	0.757336	0.718475	0.686632
	0.875445	0.874169	0.843165	0.82022	0.834867	0.855979	0.836905	0.791576	0.745204	0.694263	0.664501	0.690458	0.767416	0.797952	0.782211	0.778585	0.762108	0.735331	0.707118	0.67582	0.631298	0.587768	0.55514	0.518392	0.457303	0.347505	0.22532	0.18449	0.220631	0.281262	0.357732	0.446959	0.58495	0.743235	0.868382	0.955456	0.993425	1	0.987571	0.954153	0.912659	0.891042	0.859187	0.819691	0.80208	0.789719	0.78479	0.785799	0.813586
	0.828608	0.787634	0.718619	0.676866	0.64211	0.567066	0.528682	0.540829	0.518652	0.501314	0.509292	0.498224	0.505686	0.611209	0.758325	0.843795	0.843552	0.818153	0.798782	0.747631	0.657791	0.621693	0.609089	0.582129	0.560246	0.507285	0.468059	0.440997	0.453722	0.515051	0.557291	0.61197	0.704683	0.811176	0.894846	0.937392	0.981303	1	0.969328	0.945862	0.904338	0.875922	0.893913	0.896721	0.861729	0.824838	0.808669	0.805212	0.822977
	0.580971	0.540719	0.498533	0.479657	0.447866	0.434495	0.443064	0.413744	0.420043	0.490933	0.557795	0.573089	0.537724	0.530901	0.52198	0.536993	0.56579	0.545459	0.520175	0.513178	0.501603	0.491558	0.477892	0.475132	0.502036	0.457056	0.404545	0.449109	0.575296	0.650354	0.684122	0.740124	0.737773	0.75364	0.82014	0.869612	0.92811	1	0.982572	0.939365	0.93738	0.91626	0.882017	0.835191	0.788758	0.762589	0.706348	0.643189	0.615822
	0.723658	0.733512	0.70758	0.649247	0.654051	0.660647	0.631915	0.614916	0.664408	0.682841	0.671205	0.660459	0.59435	0.559241	0.517069	0.471766	0.461373	0.4857	0.480116	0.423027	0.432427	0.360099	0.323694	0.378238	0.398546	0.425706	0.438495	0.525266	0.596427	0.543574	0.477485	0.525241	0.690608	0.819765	0.897691	0.953549	0.999749	1	0.97935	0.972754	0.903925	0.907102	0.905254	0.842029	0.851301	0.866554	0.858422	0.878741	0.843902
	0.690269	0.632535	0.607952	0.607717	0.553054	0.535704	0.507342	0.443437	0.386317	0.38034	0.437774	0.518684	0.564787	0.564996	0.537177	0.5022	0.481189	0.487244	0.495026	0.481226	0.527659	0.575195	0.553565	0.514457	0.482372	0.460575	0.470124	0.519138	0.610478	0.735948	0.854073	0.917342	0.935414	0.960286	0.989269	0.999418	0.996171	1	0.992922	0.970769	0.946738	0.88978	0.857636	0.833866	0.792015	0.774344	0.767729	0.755556	0.707065
	0.677851	0.680289	0.673191	0.693307	0.753828	0.795023	0.755512	0.719679	0.705377	0.672731	0.655974	0.611053	0.564736	0.519778	0.45509	0.440726	0.455031	0.449776	0.42241	0.428877	0.451805	0.454033	0.452842	0.421311	0.411946	0.383861	0.36287	0.396712	0.451944	0.555964	0.608899	0.662962	0.766568	0.844937	0.922874	0.981537	0.997482	1	0.988889	0.972677	0.922455	0.875126	0.852791	0.798868	0.755246	0.733334	0.717394	0.764327	0.774795
	0.738854	0.761603	0.775744	0.766686	0.725864	0.703199	0.678255	0.669228	0.748062	0.795432	0.736561	0.699362	0.730234	0.686294	0.630709	0.716832	0.786614	0.758124	0.716383	0.72631	0.773835	0.804326	0.777815	0.760903	0.800786	0.825891	0.847207	0.835914	0.768298	0.751755	0.827787	0.906372	0.93601	0.959649	0.973063	0.957336	0.971035	1	0.969142	0.918927	0.944962	0.984429	0.967886	0.877715	0.860816	0.862016	0.769751	0.758558	0.779747
	0.158046	0.162259	0.177907	0.179293	0.174847	0.150705	0.134796	0.152704	0.14518	0.144751	0.167699	0.180466	0.230458	0.338055	0.428812	0.528107	0.61657	0.651193	0.656462	0.651378	0.643719	0.620712	0.641243	0.66944	0.642783	0.605822	0.582715	0.60532	0.659717	0.715577	0.808918	0.931282	0.963691	0.875995	0.873369	0.963455	0.992299	1	0.984172	0.913031	0.793816	0.667736	0.541018	0.445944	0.388193	0.345838	0.30902	0.290295	0.246737
	0.537365	0.493939	0.522534	0.536035	0.509088	0.474259	0.484643	0.500866	0.473511	0.408043	0.352294	0.332924	0.317659	0.367875	0.482334	0.549945	0.581469	0.599892	0.583363	0.560183	0.516542	0.481624	0.469205	0.438008	0.387122	0.333813	0.290765	0.300718	0.368282	0.505275	0.649837	0.749679	0.824802	0.879309	0.928251	0.955353	0.964126	1	0.989174	0.935986	0.863992	0.771322	0.765642	0.715791	0.631229	0.626107	0.598111	0.579108	0.584678
	0.804758	0.736798	0.711928	0.712572	0.770595	0.802981	0.85539	0.875426	0.847002	0.816091	0.757274	0.650059	0.537226	0.510292	0.441761	0.348445	0.363952	0.430505	0.522331	0.668949	0.717024	0.668573	0.671131	0.630702	0.528787	0.532536	0.600099	0.659855	0.646996	0.62502	0.630286	0.617977	0.636228	0.65705	0.717659	0.823311	0.949949	1	0.95286	0.872939	0.815692	0.836727	0.862843	0.91737	0.888381	0.820006	0.825141	0.802528	0.815115
	0.601195	0.559693	0.597983	0.640226	0.601794	0.567571	0.547887	0.528775	0.480451	0.424003	0.430925	0.462644	0.470305	0.459173	0.459912	0.451553	0.419966	0.373022	0.349677	0.338167	0.335744	0.334669	0.293643	0.274356	0.2839	0.301784	0.304379	0.295965	0.306959	0.333279	0.385406	0.475968	0.550664	0.613956	0.696072	0.802799	0.926936	1	0.975113	0.935523	0.927875	0.908904	0.898621	0.864603	0.819284	0.779502	0.727335	0.709663	0.697365
	0.787493	0.757766	0.703555	0.670705	0.76876	0.902109	0.943917	0.894988	0.876214	0.887761	0.804464	0.710208	0.624282	0.611198	0.663841	0.721028	0.762734	0.758532	0.700968	0.650172	0.630393	0.674495	0.64718	0.554023	0.55222	0.552192	0.559387	0.582938	0.665036	0.775928	0.774566	0.740766	0.753882	0.817063	0.879586	0.842471	0.875464	1	0.959161	0.83579	0.772574	0.75226	0.715403	0.685284	0.764175	0.867839	0.922615	0.923956	0.842094
	0.627125	0.576506	0.5681	0.573633	0.562644	0.560631	0.587125	0.583553	0.550472	0.571169	0.683948	0.789342	0.795558	0.766404	0.686832	0.605925	0.563953	0.484391	0.395578	0.386366	0.403166	0.380755	0.366579	0.332945	0.294248	0.39074	0.5814	0.771133	0.84828	0.835081	0.850372	0.877526	0.897888	0.896283	0.93212	0.96444	0.973322	0.994776	1	0.930682	0.865019	0.824743	0.790675	0.751098	0.673169	0.61456	0.611703	0.619223	0.619958
	0.874177	0.8359	0.782423	0.699294	0.646871	0.635108	0.619917	0.627121	0.686118	0.685007	0.64418	0.660501	0.707672	0.747639	0.73322	0.713466	0.718423	0.695826	0.662817	0.627656	0.572216	0.538578	0.5153	0.485065	0.451864	0.423846	0.434798	0.42986	0.403974	0.417225	0.469072	0.56886	0.666584	0.731051	0.764592	0.799786	0.874599	0.948612	1	0.974385	0.899737	0.864423	0.868964	0.89378	0.893706	0.890744	0.888556	0.882887	0.898028
	0.516025	0.498665	0.501274	0.478306	0.503687	0.530234	0.518104	0.513195	0.482694	0.460877	0.492278	0.542608	0.606801	0.641131	0.671362	0.716772	0.771791	0.791743	0.753152	0.739076	0.804963	0.906932	0.95498	0.908474	0.796137	0.730538	0.75947	0.787021	0.765142	0.7812	0.851509	0.894292	0.876763	0.881962	0.892098	0.89963	0.948167	0.979312	1	0.966915	0.925006	0.868473	0.818616	0.817147	0.794338	0.788434	0.786772	0.75196	0.700724
	0.50182	0.39858	0.410102	0.442056	0.398891	0.354069	0.352908	0.37219	0.411869	0.421158	0.427702	0.488536	0.471255	0.436699	0.494822	0.456123	0.415539	0.436616	0.438901	0.506263	0.526177	0.512658	0.53216	0.492431	0.446122	0.435634	0.42233	0.428922	0.454647	0.490204	0.541872	0.573053	0.600491	0.697768	0.800727	0.879405	0.93538	0.976164	1	0.94255	0.918776	0.926582	0.962058	0.928777	0.876314	0.858416	0.758393	0.685125	0.671093
	0.67688	0.685787	0.702479	0.666484	0.66778	0.703097	0.738934	0.764581	0.739748	0.71092	0.662195	0.550473	0.450733	0.414501	0.423921	0.395953	0.40728	0.499634	0.537261	0.51222	0.516488	0.509625	0.495693	0.468932	0.476956	0.612587	0.708371	0.809897	0.876721	0.873356	0.856536	0.810952	0.75293	0.700209	0.724664	0.792864	0.840583	0.910746	1	0.991579	0.924636	0.932485	0.958443	0.971153	0.936752	0.898271	0.845185	0.788383	0.763186
	0.784935	0.755856	0.705873	0.716189	0.69572	0.656357	0.622962	0.579515	0.564094	0.51746	0.512751	0.514954	0.429143	0.390481	0.373991	0.312683	0.259787	0.242044	0.253942	0.266964	0.296844	0.32857	0.367785	0.405237	0.396437	0.359642	0.313628	0.316281	0.348865	0.381034	0.468717	0.571141	0.662309	0.76665	0.856958	0.909495	0.944412	0.987978	1	0.982064	0.956735	0.941165	0.904773	0.872238	0.885345	0.86041	0.836166	0.874243	0.8573
	0.710324	0.733325	0.739296	0.749262	0.774877	0.772106	0.815629	0.865135	0.867165	0.863342	0.85257	0.863392	0.874126	0.869138	0.870045	0.895946	0.921913	0.904375	0.92356	0.945777	0.919534	0.897419	0.904944	0.896663	0.859859	0.80661	0.740987	0.679121	0.625544	0.608693	0.596374	0.624125	0.677978	0.705858	0.750102	0.831689	0.92911	0.993179	1	0.992567	0.936035	0.903054	0.900487	0.871188	0.847599	0.827007	0.814642	0.804779	0.764672
	0.696764	0.685485	0.713642	0.676582	0.663113	0.649988	0.546953	0.539071	0.569527	0.600328	0.696787	0.72049	0.672686	0.691814	0.737379	0.737412	0.695252	0.62527	0.575893	0.554027	0.565794	0.588677	0.636341	0.690212	0.704337	0.686216	0.620516	0.583567	0.635378	0.625899	0.585002	0.598825	0.683401	0.816771	0.849008	0.831104	0.89637	0.962028	1	0.980379	0.910118	0.866318	0.863507	0.883277	0.873294	0.841577	0.763674	0.674484	0.671007
	0.762232	0.754374	0.766589	0.828132	0.844311	0.791762	0.716335	0.713802	0.777909	0.788688	0.801754	0.769085	0.697225	0.707977	0.808334	0.890934	0.901764	0.899065	0.918511	0.908118	0.852997	0.806883	0.746093	0.691238	0.656391	0.631339	0.67517	0.756484	0.787193	0.821823	0.860776	0.828729	0.786034	0.763943	0.8049	0.86501	0.899785	0.954456	1	0.978923	0.909184	0.890506	0.914793	0.899424	0.830751	0.756219	0.73921	0.759053	0.747942
	0.864304	0.874097	0.903321	0.937468	0.921747	0.884521	0.903983	0.953597	0.980281	0.988644	0.99186	0.990533	0.956275	0.924381	0.887183	0.844841	0.82894	0.870214	0.911531	0.878556	0.833279	0.80784	0.79481	0.805736	0.783773	0.758954	0.761947	0.759731	0.763096	0.748074	0.734165	0.752666	0.806557	0.860645	0.886502	0.894835	0.911609	0.949299	1	0.992551	0.961514	0.957993	0.951515	0.949256	0.909989	0.892399	0.879311	0.871807	0.87643
	0.951725	0.912376	0.8504	0.833241	0.863328	0.870575	0.869006	0.863449	0.852961	0.855341	0.853705	0.852273	0.860568	0.865692	0.879522	0.872326	0.853536	0.89529	0.936394	0.900401	0.872759	0.883338	0.863827	0.852972	0.868862	0.837036	0.793262	0.763378	0.725361	0.72044	0.726116	0.740334	0.789954	0.823776	0.846015	0.86757	0.902813	0.977709	1	0.983732	0.964173	0.959339	0.972324	0.971375	0.985635	0.988834	0.963816	0.920436	0.928321
	0.450326	0.409235	0.331455	0.312661	0.339871	0.304154	0.298326	0.30428	0.284987	0.286226	0.305546	0.32468	0.314241	0.294344	0.290122	0.285978	0.295106	0.319157	0.362021	0.406373	0.46208	0.51856	0.568835	0.605135	0.602466	0.548706	0.483601	0.439047	0.425876	0.449796	0.482472	0.555357	0.627445	0.681648	0.76112	0.870603	0.951362	0.980124	1	0.996906	0.991032	0.972566	0.913388	0.830538	0.749038	0.664434	0.617883	0.613626	0.575475
	0.779476	0.708231	0.723928	0.723653	0.747238	0.806149	0.814448	0.820388	0.848387	0.87095	0.884834	0.885099	0.873599	0.865516	0.90377	0.897365	0.837792	0.818969	0.793679	0.759944	0.738495	0.749367	0.788246	0.807084	0.778155	0.72851	0.723789	0.721235	0.719457	0.704578	0.730967	0.828149	0.860461	0.84969	0.889222	0.939427	0.949406	0.981667	1	0.939236	0.879113	0.828837	0.825211	0.845758	0.860993	0.862303	0.796329	0.728885	0.759741
	0.91912	0.909367	0.927336	0.931603	0.814926	0.78453	0.830636	0.791983	0.753698	0.712868	0.631386	0.555903	0.53916	0.57361	0.481496	0.341231	0.280647	0.327664	0.448394	0.394172	0.305044	0.33167	0.366249	0.414627	0.497445	0.526834	0.514767	0.590125	0.731286	0.745726	0.688825	0.672559	0.701413	0.783672	0.818541	0.848123	0.918607	0.96163	1	0.992674	0.930776	0.855797	0.78691	0.742267	0.721243	0.716051	0.760515	0.850393	0.896774
	0.798616	0.724985	0.747892	0.813477	0.862897	0.819836	0.723102	0.669091	0.620098	0.637382	0.670579	0.656393	0.694816	0.798327	0.846838	0.828597	0.787601	0.734519	0.692173	0.688551	0.697303	0.671212	0.699712	0.738684	0.722363	0.745203	0.797702	0.81423	0.85513	0.931513	0.951802	0.963071	0.947735	0.872092	0.844389	0.83154	0.860291	0.95629	1	0.995443	0.963159	0.882824	0.870238	0.920785	0.865285	0.739983	0.682973	0.745515	0.813211
	0.717837	0.733897	0.766223	0.710219	0.649997	0.671597	0.652089	0.638402	0.62104	0.63917	0.712424	0.71978	0.701329	0.73251	0.8244	0.872606	0.883866	0.888644	0.868721	0.841514	0.856379	0.885944	0.796253	0.708959	0.665806	0.627189	0.630402	0.65201	0.65202	0.632896	0.667507	0.710116	0.670371	0.704711	0.844582	0.893157	0.887199	0.952853	1	0.931003	0.883087	0.909375	0.877623	0.834785	0.851387	0.912677	0.811948	0.736248	0.793019
	0.803709	0.741016	0.723111	0.675513	0.607338	0.690159	0.774775	0.742986	0.666653	0.696284	0.747254	0.725948	0.682061	0.682804	0.708621	0.718775	0.747821	0.778231	0.807845	0.874966	0.956079	0.957142	0.869582	0.780839	0.707001	0.635796	0.627891	0.661271	0.68783	0.701631	0.778444	0.801782	0.766932	0.762076	0.774322	0.845296	0.894508	0.962764	1	0.929012	0.875422	0.841639	0.822511	0.883966	0.887415	0.789685	0.732532	0.757882	0.78022
	0.903194	0.879554	0.889407	0.94411	0.945545	0.917881	0.892487	0.841792	0.810376	0.74877	0.681427	0.652396	0.744662	0.869731	0.857694	0.772259	0.660922	0.561819	0.533631	0.517446	0.483711	0.503988	0.541072	0.549633	0.596989	0.666808	0.766441	0.879164	0.972096	0.973852	0.89858	0.880225	0.874271	0.863852	0.858179	0.849417	0.889414	0.98481	1	0.896314	0.816299	0.831689	0.82319	0.748632	0.746199	0.764717	0.750064	0.773067	0.829394
	0.742224	0.761805	0.81473	0.802943	0.718467	0.577627	0.496234	0.464192	0.554563	0.716395	0.813727	0.76812	0.709188	0.716524	0.672028	0.599791	0.518276	0.484736	0.429279	0.33595	0.296515	0.239824	0.224607	0.370458	0.537203	0.543336	0.507858	0.525901	0.582376	0.692849	0.782554	0.785446	0.795795	0.775928	0.78861	0.906644	0.966659	0.994952	1	0.926545	0.904358	0.974955	0.900149	0.810392	0.802047	0.762794	0.766161	0.740671	0.764432
	0.654796	0.689526	0.820812	0.908696	0.858598	0.775962	0.815308	0.910382	0.889446	0.809607	0.800153	0.783095	0.7156	0.710095	0.69583	0.660615	0.646961	0.64894	0.630217	0.656205	0.745063	0.768259	0.692002	0.624888	0.561669	0.534902	0.592905	0.647931	0.754009	0.773516	0.743389	0.815605	0.899529	0.917105	0.88168	0.896801	0.905205	0.92628	1	0.984736	0.865506	0.802929	0.826331	0.804132	0.743302	0.705582	0.749113	0.809378	0.762514
	0.548607	0.62773	0.640419	0.605392	0.583338	0.545956	0.471102	0.4006	0.442425	0.497069	0.497985	0.481031	0.462513	0.454457	0.475381	0.482613	0.461987	0.418214	0.420393	0.439533	0.499616	0.52793	0.462627	0.408074	0.439081	0.572221	0.633767	0.624895	0.665404	0.697678	0.682662	0.706949	0.73255	0.749139	0.770572	0.787751	0.762847	0.825833	0.95868	1	0.962136	0.944258	0.993398	0.999637	0.917011	0.820105	0.814321	0.814723	0.723014
	0.834154	0.812426	0.815258	0.819962	0.804183	0.781699	0.762612	0.775244	0.763988	0.741647	0.810401	0.87692	0.829894	0.748228	0.682714	0.642577	0.661113	0.718782	0.745089	0.689948	0.629794	0.631411	0.627716	0.604384	0.562368	0.46624	0.398272	0.395476	0.428604	0.476003	0.542803	0.572999	0.596894	0.651327	0.692533	0.776649	0.877882	0.945321	0.987721	1	0.956082	0.924068	0.937678	0.957239	0.980312	0.983404	0.974535	0.957216	0.924544
	0.622787	0.589174	0.584986	0.579069	0.549705	0.578959	0.568412	0.451255	0.397011	0.423648	0.45717	0.535052	0.629969	0.721344	0.72096	0.722927	0.791643	0.824469	0.85201	0.816295	0.773429	0.815803	0.846542	0.835132	0.740234	0.580634	0.527138	0.581496	0.636113	0.695488	0.807093	0.907097	0.946588	0.957439	0.91509	0.882323	0.903144	0.916099	0.988177	1	0.939329	0.931912	0.865361	0.785037	0.760258	0.714186	0.680594	0.677127	0.6546
	0.823577	0.811218	0.810083	0.814871	0.821167	0.82694	0.762724	0.708508	0.69427	0.675452	0.734548	0.808028	0.824191	0.808713	0.779991	0.780666	0.766068	0.665885	0.58836	0.5687	0.57906	0.652541	0.737966	0.769314	0.795978	0.774108	0.69204	0.593914	0.521718	0.488879	0.492258	0.542779	0.612127	0.686302	0.760953	0.855608	0.901427	0.922104	0.96184	1	0.968347	0.930692	0.941459	0.934954	0.942357	0.898263	0.845251	0.858231	0.851797
	0.786495	0.781315	0.737802	0.677347	0.589566	0.614728	0.687743	0.680288	0.609627	0.603577	0.636614	0.612596	0.583429	0.588715	0.643671	0.687993	0.661125	0.625255	0.619386	0.600305	0.601287	0.662071	0.698557	0.712201	0.676749	0.629659	0.602417	0.574897	0.584744	0.649433	0.730411	0.738696	0.732137	0.799064	0.888778	0.903724	0.920832	0.958429	0.9815	1	0.990324	0.980087	0.931463	0.916541	0.960078	0.93017	0.864979	0.834312	0.816444
	0.569897	0.541459	0.517572	0.547764	0.518093	0.470638	0.432391	0.371239	0.346491	0.390775	0.450631	0.484927	0.492279	0.438106	0.38905	0.376362	0.34042	0.300829	0.299467	0.300681	0.275747	0.245395	0.263785	0.295013	0.298361	0.313771	0.317741	0.339704	0.402536	0.487001	0.548664	0.561206	0.551227	0.605496	0.702233	0.778276	0.824662	0.901883	0.994345	1	0.963615	0.93069	0.879722	0.831837	0.800166	0.741283	0.701034	0.679609	0.624354
	0.70557	0.719563	0.75441	0.729817	0.757979	0.798614	0.783201	0.807513	0.817238	0.797233	0.800663	0.755706	0.686739	0.643058	0.629426	0.611996	0.578417	0.571835	0.548657	0.526002	0.532843	0.519071	0.552587	0.620289	0.60801	0.600196	0.616442	0.645565	0.69883	0.736824	0.802377	0.86129	0.880273	0.882177	0.910573	0.964871	0.974014	0.96124	0.989789	1	0.972497	0.940632	0.908427	0.863509	0.817131	0.808808	0.769005	0.713769	0.715078
	0.699484	0.701125	0.660273	0.644272	0.705121	0.715955	0.706427	0.704911	0.695901	0.666284	0.650416	0.684819	0.694579	0.694853	0.781565	0.877414	0.948055	0.942444	0.948985	0.988812	0.952205	0.917348	0.863443	0.785091	0.718839	0.665813	0.614511	0.595081	0.5855	0.577866	0.573582	0.599892	0.661844	0.719121	0.757121	0.770636	0.798868	0.885343	0.974639	1	0.967974	0.952876	0.953649	0.942274	0.937595	0.939353	0.942902	0.916193	0.850413
	0.767133	0.750796	0.767332	0.824683	0.870251	0.900346	0.860918	0.794936	0.731881	0.723206	0.773206	0.725366	0.601965	0.528949	0.497389	0.454307	0.432434	0.479888	0.57954	0.610175	0.604375	0.686732	0.721787	0.65806	0.567632	0.473665	0.454065	0.503838	0.549902	0.601038	0.637656	0.684137	0.756968	0.811035	0.857888	0.881704	0.909472	0.91663	0.934674	1	0.978214	0.956781	0.991304	0.982516	0.893865	0.790221	0.714731	0.677727	0.695291
	0.935996	0.983297	0.969448	0.912425	0.91847	0.962957	0.94172	0.9012	0.884294	0.884309	0.941614	0.974951	0.907717	0.855341	0.819133	0.800218	0.80001	0.78987	0.756051	0.696231	0.66246	0.691	0.695775	0.661044	0.65302	0.659266	0.649335	0.631611	0.629716	0.671116	0.731503	0.752163	0.784308	0.817507	0.846551	0.895109	0.949311	0.970387	0.981811	1	0.989474	0.955001	0.918911	0.890149	0.88885	0.907435	0.864213	0.833305	0.859894
	0.834902	0.809329	0.826161	0.772072	0.763293	0.792385	0.746248	0.762942	0.771239	0.744161	0.8418	0.939114	0.937012	0.881924	0.780986	0.67258	0.610237	0.593261	0.569738	0.546571	0.557535	0.587967	0.544568	0.462089	0.43376	0.405167	0.377083	0.414262	0.451738	0.482995	0.544805	0.595843	0.612771	0.686804	0.864627	0.944774	0.938086	0.951896	0.975142	1	0.974619	0.896369	0.790372	0.752191	0.763036	0.762541	0.821713	0.856015	0.855123
	0.77313	0.761667	0.706812	0.681006	0.670411	0.619078	0.564242	0.563236	0.560142	0.484475	0.446339	0.491569	0.560274	0.619793	0.679471	0.699718	0.659629	0.622545	0.580062	0.548547	0.5137	0.496194	0.490863	0.504058	0.515862	0.449902	0.347534	0.29034	0.271346	0.300427	0.369626	0.454121	0.554235	0.620372	0.667245	0.737892	0.841025	0.925367	0.978618	1	0.985856	0.945111	0.921472	0.972079	0.997774	0.98119	0.989575	0.981093	0.913018
	0.79798	0.689209	0.665002	0.6817	0.648962	0.654406	0.719361	0.762968	0.846305	0.882802	0.811408	0.791025	0.719286	0.623952	0.598371	0.523225	0.45322	0.436499	0.451475	0.452164	0.419461	0.393052	0.401112	0.411293	0.442029	0.462599	0.450798	0.426967	0.441055	0.543132	0.628513	0.645736	0.639329	0.751258	0.791568	0.82449	0.931738	0.899059	0.916208	1	0.999507	0.915844	0.873208	0.922708	0.874057	0.85539	0.899206	0.863913	0.894411
	0.503163	0.491284	0.496091	0.52897	0.577023	0.581024	0.514975	0.459414	0.49977	0.576614	0.563029	0.56397	0.665673	0.720433	0.749663	0.769013	0.74144	0.782546	0.832281	0.75774	0.663446	0.598733	0.567883	0.55749	0.541878	0.539524	0.504782	0.463913	0.531895	0.611106	0.650407	0.728585	0.829182	0.918787	0.969868	0.980907	0.969977	0.975729	0.990725	1	0.912276	0.794734	0.729326	0.7205	0.723582	0.681403	0.544569	0.39641	0.397304
	0.789572	0.787973	0.731517	0.632392	0.547339	0.561851	0.602543	0.614813	0.605862	0.5929	0.634185	0.695174	0.714354	0.719724	0.675963	0.59797	0.561327	0.533266	0.49285	0.455184	0.435902	0.442072	0.430703	0.364669	0.334306	0.38186	0.440802	0.49715	0.563516	0.609479	0.624236	0.691856	0.811595	0.886841	0.929491	0.96038	0.985157	0.98341	0.975244	0.988716	1	0.99605	0.911198	0.796472	0.742414	0.726716	0.694519	0.689402	0.711987
	0.78461	0.767152	0.803405	0.8205	0.811879	0.762559	0.696291	0.667401	0.65939	0.646624	0.654041	0.672866	0.68486	0.734855	0.787307	0.777259	0.774542	0.793994	0.785967	0.787423	0.772208	0.778414	0.819319	0.792357	0.679227	0.557688	0.500111	0.530093	0.594452	0.625528	0.655066	0.737132	0.844364	0.90436	0.94285	0.974829	0.982359	0.968259	0.952422	0.972043	1	0.987711	0.960773	0.974555	0.974286	0.963427	0.961667	0.924334	0.88627
	0.951778	0.956734	0.966913	0.921548	0.849456	0.842871	0.78737	0.735434	0.797602	0.892888	0.946197	0.884613	0.754178	0.662521	0.590848	0.551936	0.536627	0.471196	0.474553	0.509009	0.514662	0.560021	0.577025	0.573086	0.544	0.536386	0.519377	0.49958	0.510265	0.535122	0.560809	0.565344	0.640241	0.720151	0.771535	0.824739	0.856663	0.856377	0.869831	0.95247	1	0.94463	0.891803	0.884802	0.965715	0.964488	0.88285	0.907149	0.928586
	0.80592	0.747196	0.681222	0.604618	0.510232	0.45358	0.448497	0.454828	0.473604	0.540525	0.680932	0.76898	0.770651	0.801983	0.89456	0.95825	0.942707	0.922848	0.90337	0.838353	0.783723	0.714502	0.625636	0.581587	0.549054	0.542983	0.578783	0.643187	0.692483	0.730214	0.761701	0.727409	0.716449	0.772292	0.827357	0.874542	0.917524	0.976401	0.988139	0.986252	1	0.961751	0.953146	0.95202	0.87483	0.829389	0.861241	0.867934	0.846981
	0.640559	0.608171	0.575176	0.559668	0.637113	0.706301	0.693724	0.638551	0.564979	0.54712	0.554958	0.494222	0.438051	0.433881	0.452749	0.52586	0.66363	0.772528	0.818763	0.842561	0.822682	0.880126	0.952089	0.934469	0.861218	0.745165	0.629349	0.572477	0.598781	0.637608	0.706926	0.767432	0.804894	0.803148	0.789735	0.856175	0.907004	0.882103	0.899163	0.967198	1	0.967854	0.87255	0.801783	0.776138	0.74577	0.721989	0.729202	0.73965
	0.895488	0.878029	0.891209	0.90486	0.866441	0.800381	0.741743	0.7094	0.674756	0.682075	0.699832	0.721846	0.777859	0.810646	0.807897	0.81757	0.83029	0.857714	0.896144	0.850521	0.881962	0.950942	0.926829	0.925691	0.897867	0.800165	0.774714	0.768429	0.779172	0.829927	0.764911	0.738351	0.690658	0.6012	0.661189	0.750848	0.846663	0.856655	0.768402	0.892436	1	0.929248	0.892776	0.911957	0.908	0.869192	0.889564	0.850114	0.782398
	0.890776	0.854306	0.834097	0.90339	0.953022	0.920799	0.911912	0.886779	0.88602	0.927909	0.953139	0.946086	0.934927	0.942096	0.917703	0.850809	0.755256	0.693225	0.660271	0.63552	0.611024	0.620078	0.615024	0.612846	0.622049	0.588083	0.557261	0.498866	0.510849	0.574248	0.618245	0.663262	0.712116	0.792693	0.86394	0.89833	0.898726	0.929115	0.974404	0.98539	1	0.991483	0.975772	0.9542	0.950602	0.963599	0.91748	0.867604	0.858413
	0.401334	0.425519	0.424594	0.406317	0.389708	0.36888	0.367126	0.341962	0.354064	0.388415	0.434742	0.533345	0.580967	0.583652	0.560676	0.519838	0.49124	0.470648	0.443064	0.431803	0.408836	0.369871	0.350595	0.344179	0.319592	0.254646	0.225854	0.217552	0.242269	0.28564	0.326148	0.421374	0.536795	0.657913	0.744798	0.838908	0.93919	0.994144	0.983067	0.960327	1	0.995608	0.928508	0.836763	0.771493	0.711167	0.627098	0.575848	0.506191
	0.730472	0.713835	0.739554	0.72975	0.677243	0.681696	0.679353	0.601098	0.57706	0.638631	0.68721	0.724696	0.749743	0.705232	0.691403	0.711948	0.749068	0.842824	0.858917	0.832867	0.822006	0.826193	0.84404	0.78209	0.673578	0.583744	0.514626	0.51758	0.53834	0.584818	0.652235	0.660252	0.712883	0.789864	0.834804	0.891485	0.896765	0.898491	0.92504	0.960842	1	0.948829	0.868931	0.870079	0.863597	0.845916	0.833633	0.773744	0.730776
	0.642679	0.601199	0.545793	0.554639	0.573394	0.515159	0.449473	0.452924	0.471671	0.471048	0.501244	0.534529	0.5187	0.514748	0.54554	0.580512	0.606637	0.603897	0.626812	0.649374	0.643284	0.600237	0.579531	0.556151	0.456363	0.361931	0.269407	0.210677	0.256943	0.34413	0.412497	0.503112	0.620291	0.714828	0.793883	0.863937	0.918015	0.946517	0.947386	0.983442	1	0.940203	0.929657	0.925209	0.869666	0.831566	0.827655	0.773262	0.697072
	0.686084	0.655172	0.629125	0.607548	0.651761	0.691924	0.714682	0.710179	0.688044	0.721703	0.716341	0.653062	0.657958	0.643459	0.609144	0.61703	0.630824	0.631584	0.596055	0.532469	0.526961	0.559297	0.531878	0.513665	0.511063	0.494577	0.473383	0.443721	0.446032	0.445258	0.420597	0.43946	0.532455	0.62105	0.64291	0.705637	0.811541	0.843465	0.838804	0.922495	1	0.992796	0.973631	0.918732	0.904133	0.918184	0.91782	0.862885	0.789276
	0.874007	0.860609	0.803418	0.76014	0.770916	0.752337	0.732752	0.720265	0.682253	0.652229	0.684607	0.696913	0.655764	0.627338	0.622136	0.615158	0.624853	0.640816	0.629773	0.599236	0.547932	0.538682	0.57218	0.571449	0.51206	0.451554	0.43074	0.433336	0.453033	0.489066	0.546293	0.609729	0.696114	0.811496	0.881851	0.913388	0.911566	0.909777	0.930597	0.970606	1	0.985921	0.97764	0.959193	0.914566	0.865417	0.84765	0.875366	0.881919
	0.748492	0.71343	0.699503	0.675765	0.62425	0.591953	0.606226	0.630807	0.658615	0.664747	0.653734	0.652985	0.649794	0.671908	0.673391	0.661568	0.700818	0.75077	0.762444	0.751128	0.713128	0.64772	0.591188	0.545969	0.528471	0.527384	0.519121	0.520717	0.532189	0.550744	0.567338	0.620314	0.6525	0.649178	0.68801	0.741495	0.85424	0.941402	0.930858	0.976685	1	0.95954	0.961318	0.945426	0.938549	0.925403	0.855869	0.829705	0.813084
	0.900679	0.896437	0.888708	0.877676	0.837676	0.829031	0.838248	0.824617	0.826249	0.856385	0.889912	0.928614	0.929798	0.896946	0.895611	0.879296	0.81465	0.758458	0.738612	0.744977	0.745067	0.738365	0.748253	0.753876	0.749538	0.745197	0.742522	0.753742	0.768442	0.786447	0.835083	0.885095	0.910382	0.914155	0.915164	0.966448	0.997332	0.996248	0.985317	0.975748	1	0.979673	0.955784	0.941748	0.885618	0.878294	0.926815	0.941968	0.927793
	0.834068	0.841294	0.826921	0.795901	0.841865	0.866976	0.822182	0.770239	0.773412	0.830672	0.864858	0.858658	0.826238	0.829381	0.829618	0.797216	0.802905	0.842057	0.874886	0.887096	0.863291	0.808159	0.781929	0.786206	0.774303	0.762354	0.771034	0.792097	0.819915	0.830252	0.85296	0.876347	0.878637	0.877919	0.881388	0.942942	0.984775	0.969076	0.958476	0.972459	1	0.97859	0.948962	0.953857	0.937792	0.892267	0.897913	0.890851	0.848589
	0.697913	0.784529	0.82078	0.797181	0.8172	0.81429	0.761876	0.692986	0.677538	0.693614	0.614235	0.54265	0.515641	0.519848	0.546597	0.548328	0.572922	0.584068	0.563062	0.601182	0.622196	0.571758	0.485096	0.45819	0.458468	0.486961	0.59399	0.670561	0.714215	0.805007	0.90825	0.913342	0.883203	0.890611	0.83422	0.834949	0.83321	0.820516	0.867827	0.941656	1	0.989758	0.975387	0.956531	0.926835	0.910101	0.900677	0.855025	0.749743
	0.711584	0.586301	0.572522	0.639498	0.621164	0.62473	0.640673	0.593264	0.528311	0.532583	0.570471	0.528622	0.501018	0.50529	0.487222	0.483551	0.504877	0.4832	0.446033	0.428189	0.420615	0.4234	0.428732	0.444731	0.439386	0.392017	0.355252	0.332909	0.356711	0.415459	0.459713	0.527388	0.594627	0.619174	0.67205	0.777918	0.915719	0.937799	0.926044	0.989439	1	0.978103	0.942287	0.957374	0.946315	0.831565	0.752125	0.71439	0.708403
	0.846232	0.839569	0.841576	0.819696	0.748818	0.769324	0.811245	0.822919	0.865717	0.884109	0.868521	0.812455	0.71852	0.697097	0.703174	0.666506	0.621505	0.517766	0.46342	0.496202	0.453338	0.357742	0.316001	0.349715	0.346382	0.326239	0.345455	0.313055	0.336825	0.363089	0.344097	0.418361	0.552983	0.632854	0.64374	0.681512	0.716134	0.709872	0.797124	0.94353	1	0.96538	0.847242	0.801969	0.78071	0.683675	0.721462	0.777487	0.765873
	0.700182	0.701146	0.786541	0.890903	0.935602	0.901139	0.927117	0.900923	0.8357	0.830612	0.797404	0.813347	0.799593	0.731796	0.764895	0.866522	0.934454	0.943236	0.88012	0.807716	0.797519	0.818019	0.827777	0.841934	0.776357	0.745129	0.793076	0.802685	0.806672	0.801944	0.837649	0.867586	0.8161	0.772231	0.841059	0.913539	0.93147	0.960623	0.953187	0.985816	1	0.958375	0.971563	0.942475	0.839221	0.802422	0.790906	0.70852	0.653077
	0.792883	0.880664	0.912672	0.920152	0.906125	0.81379	0.714377	0.611611	0.519386	0.469105	0.360618	0.210093	0.162106	0.196853	0.219125	0.226024	0.25536	0.269944	0.322665	0.429447	0.545607	0.655103	0.716428	0.743167	0.614154	0.408024	0.383425	0.451081	0.523318	0.650867	0.774581	0.890456	0.982301	0.963226	0.844495	0.735666	0.763508	0.890412	0.949393	0.985399	1	0.895546	0.772811	0.761635	0.819634	0.802539	0.723086	0.678434	0.678537
	0.542163	0.542744	0.502336	0.431359	0.387258	0.394444	0.415028	0.511565	0.581189	0.629094	0.738855	0.786216	0.766082	0.82781	0.862153	0.823735	0.817678	0.794234	0.774432	0.73576	0.721784	0.783743	0.774555	0.627139	0.548623	0.500286	0.396378	0.349109	0.351033	0.409303	0.461138	0.468888	0.551557	0.658529	0.736557	0.810049	0.829439	0.842648	0.893034	0.972996	1	0.978432	0.928021	0.798598	0.714177	0.663993	0.623084	0.630173	0.595168
	0.752065	0.807569	0.858952	0.933908	0.921509	0.826113	0.776523	0.756817	0.692339	0.605732	0.715498	0.865021	0.868095	0.868828	0.8077	0.689594	0.567011	0.501566	0.500356	0.483992	0.46945	0.486299	0.497432	0.478913	0.443111	0.395454	0.375988	0.415213	0.459497	0.505547	0.523503	0.495503	0.618941	0.769028	0.825581	0.883885	0.919531	0.892884	0.911158	0.987255	1	0.963022	0.855748	0.7147	0.639181	0.617545	0.57186	0.563381	0.613048
	0.473084	0.519719	0.675056	0.770597	0.717637	0.6728	0.662645	0.573149	0.414748	0.336117	0.427104	0.457948	0.388037	0.339905	0.264566	0.236177	0.268476	0.324008	0.357937	0.357237	0.43104	0.441561	0.418982	0.439194	0.359222	0.300227	0.348963	0.419993	0.484521	0.527522	0.489867	0.542769	0.735075	0.840599	0.85955	0.88323	0.940737	0.948264	0.908346	0.973806	1	0.910925	0.803024	0.621649	0.483132	0.416719	0.379438	0.391292	0.416883
	0.842373	0.78215	0.671501	0.627218	0.680575	0.730057	0.633733	0.532687	0.510978	0.600494	0.759412	0.844534	0.824658	0.708915	0.571565	0.458494	0.354488	0.257154	0.147031	0.143892	0.219801	0.238482	0.302249	0.389474	0.458373	0.564682	0.695372	0.710647	0.652716	0.630922	0.585986	0.567842	0.578552	0.597259	0.57592	0.57478	0.660612	0.720941	0.836672	0.960165	1	0.98028	0.924038	0.826873	0.739424	0.691009	0.700414	0.773826	0.797333
	0.746627	0.670583	0.637942	0.660285	0.685044	0.733729	0.794972	0.867861	0.894367	0.940248	0.975488	0.857361	0.696799	0.694037	0.701217	0.626765	0.634809	0.7661	0.804467	0.789008	0.88921	0.848173	0.834209	0.840826	0.715445	0.657853	0.689445	0.6224	0.572918	0.680525	0.680196	0.685433	0.731536	0.670326	0.691172	0.769658	0.785162	0.754084	0.785304	0.9238	1	0.990432	0.955798	0.911555	0.873318	0.834496	0.786323	0.836014	0.874507
	0.541066	0.494186	0.464529	0.444565	0.43368	0.437946	0.453243	0.489909	0.532	0.576631	0.63872	0.684724	0.677306	0.629766	0.602971	0.612414	0.588738	0.518308	0.451566	0.415588	0.40783	0.39829	0.392291	0.396588	0.431148	0.470237	0.48788	0.497728	0.52228	0.560022	0.604483	0.654213	0.73311	0.796977	0.838687	0.903578	0.926508	0.930681	0.934014	0.943839	0.988665	1	0.973659	0.957691	0.913316	0.856244	0.818555	0.79826	0.724807
	0.743133	0.76497	0.771009	0.799461	0.820222	0.824937	0.805816	0.767952	0.75973	0.735413	0.705625	0.706056	0.711343	0.703734	0.679948	0.652565	0.646679	0.646751	0.639083	0.668592	0.768258	0.824377	0.800325	0.758244	0.671371	0.561586	0.44649	0.408013	0.434528	0.465743	0.53281	0.580956	0.608047	0.662133	0.732022	0.807983	0.865813	0.916907	0.965034	0.967667	0.993408	1	0.914878	0.80751	0.730608	0.713566	0.695349	0.688817	0.702098
	0.621315	0.643173	0.658441	0.666756	0.699424	0.718488	0.727799	0.750114	0.7444	0.731229	0.743981	0.695968	0.588376	0.499074	0.450647	0.430165	0.409129	0.384431	0.36906	0.367567	0.363716	0.350839	0.336125	0.324329	0.293198	0.228287	0.180815	0.193323	0.29187	0.416029	0.507129	0.637653	0.762212	0.82941	0.88672	0.934714	0.970369	0.98137	0.972045	0.982774	0.996355	1	0.97718	0.931899	0.885986	0.811788	0.743899	0.701928	0.660688
	0.87721	0.804835	0.764653	0.72241	0.688504	0.645669	0.634782	0.633677	0.602266	0.567661	0.583205	0.613768	0.575761	0.545319	0.558055	0.517894	0.508359	0.528028	0.498764	0.460805	0.420889	0.405319	0.382387	0.361922	0.338683	0.31135	0.330607	0.36949	0.388876	0.424325	0.495686	0.540141	0.555588	0.594957	0.649494	0.692355	0.728226	0.761847	0.783856	0.844477	0.958199	1	0.957495	0.929192	0.910029	0.895626	0.901595	0.915082	0.941089
	0.659627	0.608937	0.597818	0.567716	0.528893	0.531619	0.509173	0.497403	0.507358	0.498826	0.510344	0.533469	0.518469	0.477248	0.494811	0.507788	0.465702	0.450233	0.431716	0.417839	0.420111	0.419561	0.44897	0.464818	0.431971	0.366296	0.306408	0.284612	0.27426	0.286244	0.372725	0.443316	0.482994	0.547856	0.566139	0.613513	0.732151	0.809783	0.8603	0.938123	0.980936	1	0.981364	0.958587	0.931888	0.870377	0.823506	0.773207	0.74516
	0.511948	0.512893	0.5261	0.513566	0.482612	0.494698	0.481386	0.425696	0.41371	0.421189	0.447342	0.455402	0.474528	0.498783	0.502835	0.487072	0.458308	0.436152	0.409054	0.383778	0.378376	0.375079	0.354756	0.380898	0.365523	0.295456	0.234265	0.206889	0.243908	0.309375	0.37007	0.465266	0.579969	0.686465	0.793176	0.83745	0.870647	0.938476	0.984789	0.970177	0.978369	1	0.963828	0.906511	0.850899	0.794742	0.734985	0.676385	0.621077
	0.675451	0.673277	0.649349	0.637695	0.626198	0.582386	0.535636	0.543678	0.529714	0.499428	0.531313	0.562993	0.574207	0.581496	0.571768	0.55707	0.554526	0.544063	0.52753	0.486232	0.454209	0.482662	0.481956	0.447929	0.431648	0.426929	0.393815	0.404834	0.420347	0.410564	0.480365	0.557675	0.621873	0.687732	0.733579	0.800987	0.88808	0.924918	0.941657	0.938003	0.980059	1	0.970245	0.973118	0.968481	0.935351	0.875594	0.834086	0.774005
	0.817812	0.880069	0.892969	0.884572	0.860975	0.827236	0.781449	0.780538	0.800476	0.809304	0.871873	0.918092	0.96741	0.967574	0.894079	0.878529	0.908872	0.947788	0.972902	0.953306	0.896873	0.847873	0.801228	0.790304	0.79298	0.749695	0.719147	0.705006	0.703152	0.774585	0.804108	0.771521	0.830361	0.871728	0.913495	0.982967	0.950426	0.933014	0.987055	0.999697	0.981339	1	0.975292	0.912436	0.898592	0.879284	0.816341	0.834248	0.852861
	0.739221	0.814274	0.836266	0.862238	0.84	0.800481	0.799695	0.744176	0.727816	0.74847	0.746659	0.755445	0.74425	0.692181	0.677698	0.742674	0.800701	0.739021	0.734775	0.736205	0.698134	0.709691	0.700479	0.68357	0.655686	0.606323	0.519038	0.505264	0.544346	0.526347	0.53513	0.54518	0.540256	0.559884	0.607285	0.654684	0.682456	0.74354	0.818823	0.918862	0.976494	1	0.995509	0.980778	0.997261	0.990777	0.983037	0.933178	0.865111
	0.845077	0.850089	0.848166	0.843549	0.799883	0.809408	0.803103	0.772956	0.776827	0.735485	0.751402	0.778084	0.755374	0.738438	0.725518	0.68193	0.633547	0.631801	0.619353	0.621722	0.643937	0.647047	0.684359	0.725736	0.720089	0.686983	0.662635	0.66597	0.669925	0.698392	0.719972	0.737123	0.779533	0.807392	0.829132	0.840794	0.860043	0.882536	0.890777	0.934577	0.984282	1	0.978626	0.996752	0.980678	0.941923	0.968577	0.917344	0.858496
	0.865503	0.985667	0.949523	0.864894	0.915423	0.983775	0.972926	0.93733	0.925799	0.911106	0.893707	0.905131	0.884672	0.892951	0.866133	0.847136	0.877579	0.899832	0.91665	0.93449	0.97235	0.943082	0.895764	0.844193	0.825623	0.792171	0.750733	0.725179	0.721232	0.754751	0.807844	0.877708	0.889382	0.883566	0.896952	0.901264	0.888253	0.894363	0.954096	0.97187	0.982774	1	0.967793	0.959292	0.955463	0.901759	0.837699	0.833532	0.846816
	0.749595	0.706849	0.698123	0.692468	0.707481	0.748479	0.823936	0.883804	0.823842	0.757129	0.758387	0.800378	0.815477	0.785414	0.793876	0.798055	0.720598	0.695181	0.666828	0.60504	0.536362	0.450576	0.447248	0.490483	0.500158	0.41438	0.372419	0.404433	0.424525	0.466023	0.516543	0.52849	0.546803	0.563924	0.584519	0.635176	0.674911	0.772417	0.861922	0.919931	0.970937	1	0.953552	0.921263	0.930305	0.948903	0.955224	0.909919	0.833485
	0.872589	0.876124	0.815249	0.789465	0.796295	0.769054	0.782785	0.82064	0.851395	0.838326	0.836042	0.869999	0.861067	0.790552	0.766174	0.758384	0.744435	0.762604	0.787262	0.776407	0.693794	0.676826	0.710656	0.7065	0.713215	0.659969	0.584235	0.575307	0.602209	0.675004	0.739674	0.7559	0.796699	0.859532	0.908967	0.886293	0.910494	0.96935	0.949894	0.968894	0.999924	1	0.948159	0.899282	0.909618	0.876188	0.800411	0.813648	0.854939
	0.938473	0.943514	0.930044	0.905233	0.90835	0.920321	0.946023	0.946746	0.907081	0.880344	0.909244	0.9497	0.908473	0.811193	0.70943	0.642827	0.61309	0.555938	0.508539	0.469061	0.447326	0.440912	0.435152	0.443494	0.449081	0.42731	0.420707	0.432604	0.443524	0.456687	0.477356	0.535823	0.593058	0.642151	0.719809	0.78706	0.81656	0.832235	0.885769	0.949804	0.987704	1	0.9742	0.930286	0.904862	0.923696	0.976822	0.984065	0.963004
	0.729814	0.693132	0.713654	0.700668	0.642537	0.654175	0.685576	0.700114	0.757192	0.772523	0.776518	0.806519	0.790551	0.767433	0.768418	0.727673	0.691305	0.690676	0.662409	0.699383	0.798506	0.798878	0.740819	0.730812	0.712622	0.652404	0.63486	0.619961	0.548523	0.541216	0.553676	0.574322	0.624994	0.677868	0.732031	0.778208	0.810516	0.8435	0.895641	0.911852	0.952383	1	0.955288	0.914145	0.856313	0.801035	0.784551	0.75656	0.761243
	0.82335	0.818569	0.821528	0.807166	0.759217	0.736805	0.750019	0.749925	0.72953	0.70922	0.703652	0.691411	0.671463	0.667979	0.651621	0.620599	0.584927	0.543199	0.541235	0.555615	0.552414	0.557076	0.580574	0.625001	0.668536	0.703191	0.694054	0.651466	0.643546	0.640521	0.629181	0.642165	0.649623	0.663297	0.691244	0.74115	0.783863	0.817872	0.875969	0.91884	0.959097	1	0.994871	0.982301	0.957235	0.91734	0.905309	0.887919	0.877463
	0.895258	0.90933	0.874184	0.86352	0.908852	0.938124	0.860593	0.837094	0.825579	0.794065	0.861857	0.846523	0.738801	0.674437	0.690011	0.694472	0.68943	0.679147	0.635449	0.607121	0.57065	0.632006	0.698987	0.722875	0.765501	0.780456	0.822439	0.847782	0.80666	0.803491	0.877979	0.880356	0.879583	0.918369	0.929663	0.960574	0.963029	0.927152	0.925311	0.945342	0.978666	1	0.917882	0.885866	0.934748	0.889164	0.817176	0.801736	0.831612
	0.801943	0.844499	0.864427	0.759111	0.667564	0.597148	0.489176	0.476797	0.505001	0.523514	0.621863	0.645128	0.522598	0.406504	0.299088	0.250682	0.257	0.26283	0.22532	0.18793	0.225958	0.262391	0.296733	0.341594	0.366744	0.413146	0.442909	0.414376	0.42104	0.539283	0.687972	0.741658	0.743386	0.743729	0.768553	0.867069	0.894653	0.839991	0.833937	0.847035	0.9379	1	0.940952	0.901944	0.95842	0.947891	0.904007	0.879216	0.830035
	0.822293	0.915281	0.948373	0.829229	0.784507	0.758032	0.747597	0.851076	0.939181	0.921531	0.928064	0.900994	0.881669	0.866896	0.888904	0.854653	0.749987	0.811838	0.803189	0.748085	0.819628	0.866223	0.827555	0.791569	0.812834	0.839788	0.840652	0.784851	0.743914	0.766784	0.759455	0.730116	0.756339	0.821841	0.822247	0.769822	0.764017	0.835025	0.912383	0.856628	0.815916	0.915199	1	0.963275	0.926906	0.936758	0.844904	0.828671	0.833722
	0.785433	0.702608	0.632205	0.621794	0.616395	0.606327	0.671633	0.685618	0.626726	0.591953	0.627342	0.618556	0.566297	0.610535	0.658918	0.600035	0.571511	0.594882	0.555087	0.498334	0.479217	0.502754	0.543782	0.57273	0.58021	0.583622	0.59545	0.599596	0.607565	0.570586	0.548949	0.625838	0.76797	0.870673	0.8746	0.873236	0.89382	0.933364	0.945407	0.983045	0.990256	0.981883	1	0.962628	0.906607	0.878334	0.857721	0.847799	0.886197
	0.758839	0.725983	0.698327	0.649674	0.62645	0.628444	0.600603	0.579259	0.56646	0.535134	0.506097	0.488617	0.488944	0.481192	0.452604	0.43124	0.422003	0.435303	0.451111	0.469263	0.501514	0.514886	0.515808	0.516462	0.471242	0.384873	0.329449	0.310094	0.328712	0.36383	0.400924	0.473657	0.533507	0.562058	0.612467	0.698824	0.761512	0.810128	0.858522	0.885485	0.936392	0.990259	1	0.995495	0.971354	0.929464	0.908392	0.872868	0.817682
	0.701627	0.711633	0.71357	0.705876	0.70006	0.706202	0.645115	0.572335	0.543044	0.591772	0.646184	0.702981	0.760457	0.751197	0.766928	0.745815	0.67126	0.703341	0.715291	0.639902	0.588868	0.602198	0.650963	0.647132	0.584293	0.539268	0.55741	0.62205	0.676205	0.679547	0.648212	0.643218	0.664479	0.702834	0.758873	0.751342	0.77297	0.770978	0.761721	0.794829	0.853325	0.965823	1	0.933643	0.852782	0.775393	0.747353	0.759341	0.737829
	0.797918	0.769091	0.73964	0.699011	0.626484	0.570073	0.550227	0.516556	0.423356	0.384458	0.403856	0.443045	0.483106	0.459076	0.402222	0.343075	0.2858	0.249624	0.242031	0.248843	0.213407	0.195119	0.210712	0.233906	0.218548	0.133163	0.0978516	0.099404	0.124792	0.191117	0.277698	0.344484	0.410514	0.480226	0.543271	0.638239	0.768627	0.884674	0.933105	0.970031	0.984737	0.989571	1	0.991887	0.952845	0.928576	0.924896	0.886504	0.834431
	0.885495	0.902881	0.884896	0.817294	0.807354	0.866182	0.906805	0.889965	0.920402	0.958756	0.888184	0.830103	0.834703	0.798049	0.814085	0.856549	0.85507	0.896744	0.924076	0.908687	0.905522	0.915776	0.893346	0.862687	0.866672	0.844751	0.78791	0.753464	0.658003	0.628103	0.709369	0.755688	0.780843	0.821224	0.867539	0.903918	0.899874	0.863581	0.907344	0.950271	0.950419	0.979002	1	0.994181	0.971777	0.929901	0.869354	0.849337	0.834721
	0.651129	0.600742	0.575689	0.531363	0.506869	0.51572	0.507077	0.500518	0.511881	0.473103	0.449633	0.497601	0.501724	0.482736	0.440811	0.468249	0.52456	0.509586	0.465134	0.423929	0.43142	0.487095	0.526921	0.520695	0.526449	0.534386	0.532321	0.503124	0.473939	0.451514	0.443406	0.48508	0.52022	0.566767	0.620663	0.680617	0.781964	0.854675	0.881201	0.890374	0.946167	0.992757	1	0.954792	0.914331	0.868769	0.785121	0.733574	0.739655
	0.757814	0.725544	0.646143	0.644681	0.680438	0.684009	0.650468	0.613336	0.61996	0.729588	0.763334	0.649293	0.63548	0.694862	0.652067	0.635774	0.706615	0.733689	0.68584	0.585215	0.567774	0.632126	0.680836	0.739891	0.784339	0.794166	0.768013	0.785205	0.895437	0.957312	0.952713	0.95111	0.940438	0.948194	0.96365	0.944252	0.886942	0.79114	0.800397	0.820293	0.858832	0.97401	1	0.918169	0.837639	0.783139	0.76429	0.827009	0.809259
	0.635086	0.694281	0.767789	0.818309	0.894294	0.884251	0.766371	0.727423	0.732722	0.708851	0.612939	0.433787	0.337313	0.341755	0.340643	0.299569	0.320644	0.340768	0.411766	0.605433	0.727591	0.781567	0.884631	0.92079	0.807895	0.612137	0.450038	0.404131	0.408053	0.460463	0.5441	0.618242	0.58104	0.553957	0.629901	0.691402	0.757435	0.819916	0.83902	0.810273	0.88143	0.988998	1	0.928976	0.80193	0.673503	0.659928	0.709009	0.736251
	0.472595	0.441789	0.574487	0.690403	0.618613	0.548509	0.6036	0.620783	0.504705	0.409971	0.500927	0.565955	0.496431	0.38305	0.422794	0.578909	0.515598	0.414888	0.485273	0.63069	0.731617	0.741303	0.682946	0.77336	0.944059	0.86287	0.679484	0.648062	0.614359	0.409755	0.261663	0.35823	0.592995	0.746031	0.738644	0.805487	0.865173	0.836724	0.740297	0.622918	0.602851	0.793507	1	0.916192	0.689756	0.596261	0.556779	0.512111	0.512716
	0.751474	0.815382	0.84897	0.746594	0.775167	0.793697	0.732028	0.773262	0.809577	0.871292	0.869158	0.827978	0.745799	0.66896	0.690429	0.692689	0.72089	0.730127	0.661132	0.749737	0.886674	0.886314	0.773023	0.767139	0.888533	0.900703	0.838533	0.849713	0.936335	0.917748	0.809541	0.757217	0.822469	0.870664	0.879764	0.861309	0.801431	0.773106	0.792382	0.771883	0.786048	0.950908	1	0.843609	0.803608	0.774955	0.712127	0.767263	0.802959
	0.750465	0.731626	0.655567	0.650134	0.747578	0.759085	0.80219	0.910202	0.832058	0.772202	0.795717	0.752953	0.691619	0.740702	0.733648	0.661709	0.721201	0.696584	0.627409	0.622076	0.585718	0.615551	0.650899	0.619141	0.545575	0.488513	0.551665	0.576429	0.571471	0.611327	0.730766	0.808275	0.866412	0.892096	0.826433	0.858934	0.945525	0.995459	0.962099	0.877722	0.851199	0.943365	1	0.904557	0.841375	0.833458	0.827986	0.888641	0.867913
	0.523849	0.518575	0.502872	0.460463	0.435784	0.410999	0.381086	0.361292	0.46292	0.515464	0.478873	0.501614	0.515657	0.552832	0.666737	0.78189	0.793227	0.716046	0.688499	0.733844	0.795609	0.825791	0.825809	0.780711	0.70857	0.711519	0.680125	0.607451	0.573602	0.54359	0.57204	0.636974	0.719153	0.786548	0.879349	0.922019	0.856378	0.851447	0.898501	0.880437	0.883806	0.895363	0.968642	1	0.901063	0.874879	0.796141	0.708483	0.684522
	0.836086	0.822943	0.780407	0.758258	0.750349	0.730115	0.70482	0.648907	0.642748	0.692058	0.766758	0.833367	0.833185	0.808261	0.833719	0.799094	0.694202	0.690124	0.713106	0.711535	0.667005	0.578738	0.495715	0.522297	0.573783	0.61077	0.680027	0.669744	0.657377	0.64452	0.603828	0.605445	0.631022	0.619405	0.627813	0.694128	0.68818	0.700126	0.776723	0.856045	0.967712	0.971049	0.964584	1	0.927799	0.840776	0.868955	0.909687	0.896673
	0.913	0.885068	0.852192	0.868066	0.877725	0.853902	0.814649	0.791911	0.765426	0.730356	0.714798	0.68981	0.647463	0.614521	0.59405	0.58582	0.54006	0.490302	0.477568	0.4744	0.467448	0.434965	0.427384	0.439394	0.409433	0.316518	0.22854	0.211379	0.224776	0.250055	0.29013	0.324098	0.383031	0.46969	0.543058	0.624666	0.712418	0.744072	0.778094	0.837121	0.91951	0.97621	0.992903	1	0.9825	0.970236	0.928837	0.901108	0.896168
	0.946454	0.920158	0.908705	0.860724	0.887536	0.931715	0.904977	0.894602	0.93806	0.922127	0.962453	0.998931	0.919746	0.810362	0.77269	0.755809	0.724996	0.715109	0.683251	0.665162	0.650722	0.621666	0.619522	0.653388	0.652203	0.595857	0.540803	0.484893	0.446574	0.485612	0.532206	0.515518	0.548325	0.651632	0.686628	0.696941	0.78752	0.882924	0.903715	0.890248	0.932889	0.974871	0.969832	1	0.970558	0.911725	0.885103	0.845581	0.877003
	0.784251	0.803585	0.833808	0.786004	0.693354	0.665353	0.647274	0.594678	0.525298	0.47459	0.458396	0.456899	0.482701	0.456856	0.462168	0.497458	0.535628	0.611643	0.635471	0.638532	0.672532	0.654051	0.616437	0.638764	0.626554	0.575605	0.514852	0.482483	0.484068	0.490832	0.530355	0.567822	0.595504	0.658942	0.73512	0.772057	0.793743	0.789667	0.751039	0.752527	0.825612	0.914268	0.988912	1	0.969155	0.948823	0.881605	0.819839	0.830086
	0.757722	0.812068	0.837108	0.790833	0.7356	0.720516	0.721688	0.730739	0.746256	0.740046	0.697021	0.728573	0.770501	0.736375	0.69604	0.689883	0.741831	0.773783	0.731142	0.747077	0.732818	0.686155	0.686792	0.669568	0.643334	0.631789	0.684829	0.712088	0.712392	0.711955	0.748026	0.836156	0.888475	0.948119	0.981138	0.944065	0.949699	0.955015	0.948011	0.969307	0.975226	0.953373	0.954005	1	0.970519	0.8943	0.820252	0.741123	0.655781
	0.782704	0.774004	0.757448	0.726802	0.69584	0.660606	0.590021	0.54152	0.519584	0.479711	0.445862	0.413716	0.381979	0.353504	0.341644	0.339721	0.338123	0.321349	0.329975	0.3366	0.331529	0.350332	0.342476	0.31924	0.313454	0.321104	0.321585	0.312017	0.321121	0.340065	0.400749	0.457728	0.468292	0.483977	0.527119	0.589437	0.655553	0.712843	0.795237	0.875123	0.918835	0.939566	0.969881	1	0.966702	0.94724	0.927309	0.873188	0.848374
	0.923451	0.894959	0.89767	0.839233	0.750933	0.643193	0.563501	0.529295	0.585216	0.634687	0.624671	0.626703	0.632579	0.596363	0.555529	0.541176	0.517923	0.470436	0.44011	0.46726	0.45327	0.423401	0.419155	0.437635	0.395107	0.324722	0.277632	0.23671	0.237314	0.286254	0.370138	0.416852	0.481501	0.545128	0.605502	0.709703	0.810268	0.90535	0.942003	0.938018	0.932657	0.93835	0.98548	1	0.985055	0.971138	0.963292	0.955144	0.973639
	0.828609	0.866743	0.887453	0.913788	0.810488	0.745822	0.745676	0.753539	0.812721	0.770161	0.671053	0.662686	0.613989	0.670625	0.813702	0.860246	0.85672	0.832302	0.823807	0.798836	0.733685	0.668094	0.678287	0.695626	0.646977	0.60905	0.655578	0.723958	0.753824	0.775936	0.784899	0.71452	0.720069	0.736267	0.731716	0.728682	0.756196	0.857144	0.846653	0.796282	0.910297	0.973388	0.955964	1	0.989016	0.938157	0.923962	0.997236	0.964379
	0.542332	0.555173	0.589388	0.646291	0.705711	0.722125	0.680517	0.630623	0.576362	0.552831	0.625957	0.671579	0.619638	0.547588	0.478608	0.405134	0.351896	0.319938	0.278012	0.239107	0.252709	0.253635	0.237817	0.266175	0.298948	0.317371	0.346207	0.36475	0.390814	0.427628	0.49	0.517461	0.500832	0.480158	0.447388	0.492635	0.568584	0.643508	0.733664	0.807086	0.861462	0.916921	0.966609	1	0.990562	0.902592	0.7758	0.648876	0.562282
	0.800151	0.775746	0.799972	0.793543	0.776273	0.738416	0.695559	0.73806	0.765671	0.719944	0.708397	0.871628	0.992025	0.867422	0.73493	0.769805	0.818221	0.779238	0.780999	0.842862	0.919577	0.962277	0.95491	0.959838	0.903052	0.778163	0.695766	0.651397	0.627109	0.658882	0.707593	0.725882	0.747626	0.712297	0.736995	0.819735	0.847415	0.887195	0.879246	0.839361	0.801737	0.832176	0.947214	1	0.953489	0.907255	0.862527	0.780504	0.772079
	0.892661	0.916181	0.956461	0.914358	0.855057	0.831979	0.819163	0.803388	0.781907	0.774301	0.757742	0.771887	0.816552	0.818006	0.762076	0.752572	0.758507	0.679718	0.57921	0.521079	0.48842	0.46498	0.454952	0.459156	0.390036	0.312642	0.29557	0.27314	0.301698	0.334257	0.402549	0.560743	0.691645	0.773425	0.816981	0.801856	0.787933	0.845542	0.926161	0.935646	0.89593	0.890321	0.922047	0.991126	1	0.940153	0.938014	0.933753	0.901218
	0.886186	0.855837	0.813373	0.761042	0.71621	0.741774	0.770699	0.767909	0.729238	0.703437	0.725292	0.674987	0.588917	0.55083	0.599366	0.644478	0.630329	0.581816	0.577597	0.671912	0.718744	0.728376	0.769425	0.787981	0.715383	0.546161	0.412376	0.393411	0.441196	0.488269	0.509414	0.522773	0.602098	0.682692	0.716178	0.712832	0.721906	0.821751	0.878095	0.868462	0.829054	0.830315	0.903946	0.961329	1	0.959534	0.926196	0.933587	0.909566
	0.904569	0.909195	0.917909	0.949515	0.947705	0.873374	0.841206	0.862768	0.831142	0.807809	0.825478	0.784848	0.679529	0.560033	0.48718	0.488763	0.498381	0.471588	0.442102	0.448177	0.470941	0.493537	0.483175	0.459179	0.455391	0.427685	0.380934	0.368787	0.371819	0.340461	0.325681	0.334776	0.360158	0.441406	0.538952	0.631583	0.749604	0.820946	0.856318	0.907582	0.951979	0.944591	0.938737	0.987908	1	0.984437	0.977102	0.971607	0.916797
	0.870048	0.820516	0.79207	0.767438	0.723945	0.7232	0.726204	0.695485	0.666012	0.665671	0.66725	0.645403	0.619231	0.608837	0.57869	0.544013	0.525351	0.497976	0.482004	0.475317	0.456106	0.412233	0.380841	0.368467	0.376954	0.367791	0.370066	0.405568	0.435662	0.486284	0.566909	0.635385	0.668035	0.688728	0.712078	0.718973	0.73636	0.796043	0.862968	0.912366	0.948192	0.969349	0.96989	0.974286	1	0.965806	0.95272	0.958282	0.929872
	0.74032	0.733472	0.727487	0.694581	0.67185	0.635101	0.624698	0.631066	0.593237	0.600511	0.614234	0.571954	0.582792	0.612993	0.618541	0.641766	0.65683	0.689703	0.711088	0.654235	0.598072	0.603567	0.597178	0.584621	0.588505	0.57489	0.535399	0.491605	0.520799	0.573121	0.619586	0.674649	0.71026	0.792091	0.852034	0.873368	0.893993	0.919587	0.928368	0.907593	0.893715	0.922559	0.949786	0.961486	1	0.972755	0.925275	0.873517	0.839626
	0.929415	0.941188	0.901386	0.859804	0.858361	0.839885	0.833198	0.79539	0.752576	0.73657	0.743812	0.754018	0.757122	0.748531	0.714887	0.699539	0.661936	0.558648	0.485541	0.472829	0.465919	0.470715	0.440321	0.415409	0.438513	0.450992	0.445999	0.453196	0.472545	0.510352	0.544978	0.534413	0.521586	0.560112	0.593543	0.58262	0.607757	0.657842	0.687279	0.717165	0.780853	0.833891	0.843574	0.901098	1	0.997455	0.97791	0.974277	0.930286
	0.733094	0.69632	0.713299	0.703954	0.715645	0.720575	0.718889	0.726585	0.760818	0.84736	0.918141	0.871581	0.751954	0.687802	0.61034	0.568436	0.606309	0.614187	0.598448	0.599297	0.627441	0.669817	0.731095	0.758897	0.699948	0.652892	0.64077	0.619433	0.658857	0.667103	0.666569	0.679557	0.693934	0.750969	0.783403	0.797529	0.792951	0.811608	0.874888	0.948802	0.951584	0.926655	0.909318	0.944134	1	0.970653	0.890832	0.863807	0.844788
	0.568703	0.545076	0.578982	0.64863	0.786204	0.786152	0.646445	0.542503	0.440541	0.396911	0.48603	0.586873	0.572771	0.532555	0.561968	0.559682	0.545614	0.638024	0.768487	0.813812	0.829388	0.958176	0.9655	0.823179	0.672743	0.537396	0.480612	0.364341	0.238642	0.249412	0.396988	0.547473	0.641419	0.667661	0.60809	0.530142	0.567774	0.66249	0.647437	0.685096	0.724029	0.708076	0.819375	0.977368	1	0.914812	0.903526	0.914675	0.810949
	0.746105	0.742735	0.702088	0.67648	0.684919	0.718223	0.702719	0.625581	0.561016	0.509057	0.479189	0.431881	0.367527	0.334077	0.356637	0.372804	0.398603	0.428586	0.428332	0.408879	0.406416	0.481532	0.531288	0.520368	0.492733	0.447818	0.370333	0.309636	0.283462	0.307788	0.356404	0.410629	0.477584	0.543799	0.599785	0.605722	0.644792	0.740511	0.794244	0.867639	0.946439	0.966131	0.949945	0.941498	0.985788	1	0.928506	0.849827	0.796713
	0.882581	0.976916	0.968531	0.908951	0.870481	0.872681	0.845603	0.792522	0.796232	0.809275	0.826195	0.874888	0.888473	0.879594	0.852016	0.791478	0.782387	0.816776	0.830995	0.824805	0.819899	0.836704	0.913617	0.978167	0.926658	0.861747	0.857704	0.841771	0.828484	0.832791	0.852406	0.867093	0.864034	0.880579	0.876098	0.914404	0.916229	0.869149	0.85159	0.844929	0.904785	0.906415	0.842085	0.881535	0.968519	1	0.966503	0.887556	0.844645
	0.800967	0.78629	0.744748	0.739869	0.722197	0.72232	0.752932	0.761612	0.741125	0.713286	0.705603	0.624803	0.604662	0.606683	0.568972	0.628262	0.762534	0.889683	0.952425	0.930354	0.842214	0.854311	0.883913	0.819357	0.827171	0.841121	0.793098	0.761454	0.759595	0.765032	0.770974	0.797683	0.767014	0.744364	0.766703	0.774991	0.802574	0.793931	0.772163	0.793353	0.790348	0.785526	0.812284	0.821975	0.895891	1	0.921725	0.765348	0.748757
	0.910282	0.867234	0.82625	0.786485	0.766811	0.750568	0.715977	0.681999	0.628714	0.59521	0.598531	0.572662	0.569865	0.556839	0.525855	0.525543	0.519118	0.496578	0.518084	0.582249	0.626924	0.637679	0.651241	0.6376	0.597497	0.602579	0.584395	0.562715	0.546044	0.536393	0.55035	0.538662	0.557244	0.572735	0.563225	0.618608	0.693227	0.728355	0.759855	0.771248	0.776987	0.819126	0.84473	0.891787	0.936844	0.955477	1	0.987345	0.947103
	0.912166	0.929036	0.939513	0.901912	0.852607	0.85018	0.887242	0.850063	0.773064	0.722802	0.674651	0.682174	0.713551	0.644989	0.557073	0.544117	0.531082	0.530715	0.558431	0.602405	0.663637	0.740286	0.798862	0.770599	0.660942	0.543015	0.480271	0.481889	0.526296	0.586413	0.681108	0.753026	0.783094	0.837061	0.901896	0.893546	0.843752	0.76253	0.699633	0.742995	0.786912	0.792222	0.849901	0.896612	0.901746	0.967857	1	0.983476	0.959711
	0.875099	0.826254	0.758918	0.723953	0.697675	0.628187	0.539015	0.514467	0.520298	0.517446	0.528693	0.537851	0.516009	0.485977	0.476152	0.470742	0.442322	0.423215	0.41904	0.431794	0.457981	0.464628	0.466736	0.482739	0.472251	0.436685	0.425737	0.443333	0.442799	0.45534	0.473175	0.490976	0.522364	0.552101	0.571391	0.567231	0.593303	0.603114	0.62606	0.700803	0.770657	0.85774	0.926473	0.961012	0.965533	0.979938	1	0.96974	0.941828
	0.785458	0.703242	0.685108	0.678652	0.660608	0.663008	0.653308	0.638184	0.637565	0.67325	0.651939	0.644331	0.697476	0.71213	0.660448	0.62155	0.622977	0.594184	0.528827	0.485363	0.491642	0.527118	0.539766	0.55876	0.571222	0.616027	0.690993	0.704706	0.742036	0.773558	0.731331	0.679933	0.679269	0.791777	0.921318	0.923055	0.835767	0.794209	0.864102	0.914964	0.869188	0.818996	0.803702	0.785818	0.818408	0.921453	1	0.97578	0.90235
	0.954674	0.911677	0.868974	0.809713	0.728328	0.661752	0.587481	0.520392	0.465874	0.402621	0.337001	0.264144	0.196265	0.156974	0.12601	0.0950841	0.0722646	0.0596164	0.0608524	0.0575128	0.0461198	0.0425575	0.0401738	0.0365529	0.0356126	0.0364599	0.0366825	0.0386126	0.0597755	0.104977	0.143982	0.189528	0.249726	0.294957	0.344764	0.413506	0.50339	0.591778	0.669548	0.739842	0.787428	0.808442	0.863165	0.942921	0.971355	0.990821	1	0.99824	0.993911
	0.759134	0.734328	0.711128	0.697374	0.678864	0.693575	0.703232	0.706823	0.684882	0.676284	0.735883	0.829304	0.891821	0.904434	0.897624	0.848658	0.792258	0.765869	0.716537	0.604654	0.487573	0.416147	0.335621	0.244607	0.165385	0.121425	0.122165	0.128171	0.117391	0.169294	0.241629	0.286856	0.372688	0.487	0.585748	0.651835	0.712972	0.743973	0.750909	0.78523	0.895303	0.987376	0.993151	0.994905	0.988358	0.986105	1	0.968454	0.896825
	0.921556	0.947409	0.875807	0.851303	0.841307	0.794302	0.801157	0.811325	0.816412	0.88934	0.863624	0.802881	0.861151	0.895657	0.866563	0.895753	0.792734	0.720713	0.769708	0.815199	0.867129	0.834644	0.775497	0.787821	0.807053	0.766341	0.749663	0.723929	0.706141	0.740335	0.767166	0.848823	0.998729	0.979605	0.920969	0.972815	0.966284	0.921376	0.846646	0.809517	0.849989	0.863739	0.808045	0.803035	0.891958	0.987475	1	0.993729	0.922715
	0.863619	0.833707	0.829625	0.882907	0.889622	0.898775	0.902663	0.825139	0.832915	0.834612	0.826046	0.82105	0.760974	0.721064	0.713759	0.749594	0.76512	0.731074	0.743678	0.765525	0.789382	0.805436	0.748988	0.705755	0.648342	0.60182	0.623144	0.65979	0.669231	0.655341	0.667349	0.687119	0.694211	0.684002	0.662019	0.696786	0.77088	0.826097	0.874984	0.881818	0.864506	0.852744	0.806291	0.82144	0.917812	0.97989	1	0.955098	0.901579
	0.79022	0.637549	0.564346	0.598073	0.651896	0.686055	0.66182	0.658628	0.660465	0.618509	0.594655	0.590247	0.623648	0.630512	0.540076	0.55243	0.590835	0.588548	0.550551	0.522395	0.548503	0.556981	0.632968	0.718866	0.736024	0.69688	0.650549	0.626376	0.604216	0.624834	0.692834	0.688351	0.62484	0.548634	0.535581	0.545748	0.551454	0.575986	0.620728	0.699632	0.766593	0.873943	0.937933	0.896087	0.842021	0.922331	1	0.937081	0.874775
	0.984105	0.929188	0.880448	0.820816	0.739523	0.711412	0.661082	0.60492	0.631488	0.64321	0.649943	0.668737	0.684237	0.68039	0.615942	0.60651	0.623751	0.592723	0.590771	0.587623	0.546046	0.500794	0.495551	0.46953	0.35085	0.239558	0.202928	0.245059	0.266825	0.290597	0.429133	0.539801	0.556188	0.587479	0.6149	0.677113	0.725131	0.721736	0.758771	0.766696	0.805934	0.873072	0.881846	0.890454	0.904153	0.946735	1	0.966705	0.958809
	0.901793	0.878453	0.836043	0.873977	0.958275	0.955451	0.912278	0.89149	0.912313	0.908594	0.888367	0.848557	0.757851	0.699256	0.660096	0.598478	0.535638	0.548284	0.536977	0.503102	0.563669	0.587046	0.594143	0.635153	0.714426	0.730827	0.684705	0.65378	0.582506	0.54708	0.564781	0.544469	0.579161	0.670646	0.656153	0.643473	0.640022	0.610062	0.639286	0.648741	0.641809	0.68682	0.740833	0.791955	0.823307	0.834327	0.945242	1	0.980862
	0.898386	0.88196	0.866984	0.873482	0.829331	0.772118	0.701048	0.660525	0.615751	0.592861	0.606032	0.572845	0.547336	0.523259	0.492331	0.473006	0.486244	0.495719	0.492405	0.476681	0.460647	0.47167	0.472184	0.460008	0.406234	0.339092	0.307342	0.335033	0.357503	0.36147	0.42192	0.462472	0.520509	0.585975	0.601961	0.621524	0.623015	0.596142	0.629694	0.689503	0.677741	0.692222	0.764777	0.851777	0.906217	0.938156	0.994543	1	0.965139
	0.942474	0.949872	0.950466	0.907378	0.909976	0.910294	0.856369	0.839167	0.818002	0.783787	0.744329	0.707631	0.732383	0.783026	0.768815	0.735773	0.710779	0.685921	0.686597	0.706896	0.674696	0.654774	0.667356	0.641922	0.62089	0.61924	0.619159	0.623313	0.647944	0.631015	0.635374	0.687534	0.693671	0.667323	0.661494	0.689998	0.716508	0.719848	0.702636	0.724097	0.790986	0.827336	0.859818	0.890786	0.908924	0.938978	0.991329	1	0.962008
	0.932083	0.897362	0.856455	0.794879	0.809942	0.838279	0.773419	0.701224	0.663032	0.646719	0.667715	0.757767	0.828336	0.840316	0.851635	0.863133	0.868167	0.865486	0.861179	0.857468	0.841134	0.784641	0.750108	0.75867	0.70631	0.612674	0.535107	0.505566	0.471794	0.434143	0.501331	0.600541	0.688651	0.772858	0.811957	0.800658	0.818874	0.860304	0.903548	0.925698	0.919254	0.941898	0.950584	0.940413	0.950212	0.971532	0.98899	1	0.998807
	0.933705	0.932214	0.977672	0.9256	0.822766	0.833551	0.872695	0.849964	0.816729	0.840622	0.865778	0.896982	0.934838	0.963509	0.925749	0.869388	0.827584	0.75129	0.6731	0.647882	0.661906	0.582001	0.555568	0.641409	0.699368	0.655982	0.632548	0.642105	0.617467	0.647667	0.686901	0.724407	0.737925	0.721674	0.74334	0.81333	0.884447	0.890961	0.876963	0.827516	0.767098	0.825964	0.925219	0.99615	0.974856	0.917703	0.957662	1	0.964369
	0.986863	0.997669	0.97004	0.936355	0.857433	0.806197	0.791883	0.79999	0.823751	0.758874	0.751809	0.814468	0.847038	0.786234	0.642791	0.609346	0.611704	0.593639	0.611981	0.6249	0.56511	0.510404	0.524162	0.487241	0.457797	0.422218	0.362048	0.351738	0.356327	0.364862	0.379964	0.412794	0.478294	0.582445	0.69809	0.75397	0.78377	0.810641	0.835338	0.930882	0.933874	0.920362	0.977659	0.991131	0.998258	0.99544	0.991626	1	0.981388
	0.876531	0.901406	0.931728	0.95193	0.940233	0.922247	0.95962	0.962635	0.971829	0.980214	0.988311	0.968974	0.969328	0.997776	0.982931	0.894374	0.842147	0.797627	0.764351	0.809841	0.849276	0.808829	0.702687	0.672219	0.719154	0.702512	0.638644	0.633037	0.648021	0.662753	0.713708	0.779639	0.860364	0.870196	0.842825	0.86778	0.858753	0.810374	0.812184	0.850886	0.904643	0.923812	0.886522	0.873915	0.942566	0.983932	0.958985	1	0.989052
	0.760614	0.75061	0.701738	0.719991	0.756547	0.746748	0.728036	0.718243	0.714508	0.727632	0.708484	0.707922	0.698563	0.681525	0.661554	0.699193	0.748232	0.696006	0.709835	0.716174	0.695095	0.733257	0.756313	0.726268	0.6629	0.618313	0.606173	0.591963	0.58714	0.625103	0.701773	0.734528	0.73801	0.75572	0.775255	0.755174	0.71833	0.775954	0.903011	0.960675	0.9215	0.922701	0.945578	0.878444	0.854874	0.891381	0.947989	1	0.932664
	0.866044	0.919749	0.88391	0.88425	0.850274	0.758038	0.738034	0.725431	0.688186	0.658743	0.648831	0.642712	0.646627	0.646016	0.597747	0.596979	0.578274	0.511915	0.469088	0.465857	0.497519	0.478544	0.534308	0.62074	0.647733	0.634803	0.55442	0.530015	0.575327	0.601635	0.605844	0.64274	0.691117	0.711358	0.746092	0.841712	0.929555	0.900099	0.838298	0.874808	0.928055	0.944201	0.964819	0.970344	0.993369	0.979602	0.969927	1	0.968974
	0.964923	0.936566	0.897894	0.865906	0.845611	0.834264	0.788043	0.770508	0.742978	0.723414	0.763333	0.800445	0.786823	0.820375	0.844428	0.841714	0.809458	0.755036	0.755061	0.766208	0.752973	0.696522	0.67011	0.682726	0.680107	0.660944	0.628392	0.583517	0.578989	0.62028	0.660595	0.730083	0.809873	0.838741	0.871473	0.919912	0.916034	0.850632	0.837498	0.862237	0.862537	0.853787	0.866226	0.929108	0.976847	0.996606	0.998413	1	0.986329
	0.943265	0.948486	0.923215	0.888522	0.860566	0.817545	0.772815	0.764347	0.745949	0.765207	0.814707	0.848903	0.840167	0.779734	0.690437	0.601266	0.536548	0.457348	0.42092	0.408918	0.3912	0.367154	0.370774	0.432188	0.414485	0.37804	0.403116	0.389318	0.400584	0.46557	0.5132	0.576109	0.635125	0.703038	0.770454	0.805837	0.856601	0.915539	0.940821	0.936711	0.94433	0.942961	0.89597	0.877086	0.927449	0.98606	0.999874	1	0.977723
	0.942809	0.926436	0.903097	0.867834	0.841998	0.844344	0.836499	0.788405	0.733126	0.704117	0.699467	0.707046	0.738788	0.781134	0.800178	0.803369	0.767601	0.689319	0.577282	0.45996	0.366988	0.295401	0.228837	0.160915	0.110583	0.0809135	0.0633978	0.0434965	0.0353615	0.04657	0.0795249	0.129777	0.184497	0.253485	0.346152	0.468162	0.589329	0.694473	0.778064	0.836078	0.881171	0.932178	0.991275	0.998119	0.978998	0.97621	0.977225	1	0.994565
	0.939754	0.926259	0.887931	0.883911	0.829497	0.754778	0.727992	0.725427	0.711278	0.681371	0.64521	0.614005	0.603347	0.59665	0.606188	0.608264	0.573443	0.521389	0.480092	0.496277	0.527934	0.543158	0.540883	0.513584	0.478107	0.416823	0.353677	0.299262	0.269467	0.290078	0.322781	0.348944	0.365189	0.396343	0.475825	0.552942	0.627397	0.6865	0.713351	0.73139	0.745222	0.791376	0.852397	0.891087	0.916504	0.951617	0.981862	1	0.974622
	0.842443	0.792974	0.805642	0.817889	0.806115	0.775154	0.78817	0.794983	0.78139	0.795047	0.81255	0.869284	0.931434	0.912109	0.823092	0.74155	0.692439	0.678498	0.671508	0.650579	0.644738	0.652807	0.657471	0.641968	0.61922	0.584893	0.565401	0.554045	0.527227	0.529562	0.515077	0.512379	0.541111	0.545211	0.546096	0.606598	0.646752	0.647707	0.694484	0.747801	0.762014	0.774315	0.833709	0.898566	0.900561	0.908313	0.961158	1	0.995615
	0.72395	0.67659	0.672401	0.688918	0.743174	0.866526	0.932705	0.883511	0.789553	0.721175	0.707093	0.645429	0.604254	0.612644	0.624081	0.602689	0.545407	0.461268	0.372072	0.341687	0.33536	0.354025	0.401536	0.484363	0.498528	0.454189	0.464559	0.446278	0.391176	0.336875	0.291147	0.322729	0.401984	0.435819	0.401196	0.395386	0.458775	0.495899	0.551325	0.648943	0.72792	0.783317	0.842058	0.825466	0.786042	0.847039	0.938577	1	0.956108
	0.976349	0.906888	0.859722	0.804157	0.735689	0.695457	0.785528	0.909196	0.915394	0.904955	0.720511	0.447277	0.374063	0.414179	0.419487	0.395004	0.350821	0.341534	0.385962	0.477466	0.648864	0.809999	0.874865	0.757355	0.569575	0.494901	0.511427	0.52565	0.515372	0.534369	0.556013	0.495163	0.444698	0.455518	0.443289	0.414946	0.423592	0.497702	0.599002	0.660397	0.657703	0.633774	0.648969	0.665221	0.724995	0.871938	0.986806	1	0.989628
	0.865042	0.842685	0.830479	0.740892	0.687465	0.713853	0.703951	0.664421	0.624041	0.58961	0.582069	0.50549	0.363585	0.288978	0.253392	0.215247	0.211169	0.220252	0.175457	0.129947	0.102513	0.0623718	0.0899048	0.135331	0.135176	0.127116	0.140373	0.175986	0.216102	0.220611	0.246028	0.342854	0.405596	0.423277	0.514062	0.589769	0.598021	0.622932	0.630506	0.615393	0.588555	0.623868	0.679495	0.706901	0.775383	0.888425	0.983395	1	0.962349
	0.918471	0.920226	0.883627	0.839569	0.849947	0.828883	0.758312	0.763086	0.750669	0.710828	0.73501	0.752526	0.701877	0.631222	0.564801	0.533487	0.531705	0.514944	0.555373	0.610935	0.658603	0.715924	0.78514	0.876747	0.884239	0.817041	0.788131	0.757053	0.715272	0.731403	0.754298	0.744059	0.769267	0.777471	0.762464	0.731806	0.668414	0.638221	0.698324	0.797821	0.871325	0.938201	0.955907	0.96444	0.989621	0.976306	0.952172	0.990259	1
	0.999993	0.997837	0.992351	0.990736	0.990368	0.976164	0.949614	0.951274	0.965214	0.942305	0.905299	0.84972	0.777518	0.712934	0.643946	0.57075	0.48798	0.397757	0.310272	0.233097	0.178006	0.150768	0.139937	0.122818	0.109835	0.105315	0.0898448	0.0687648	0.0649401	0.0634482	0.0878862	0.128557	0.184102	0.259013	0.313452	0.370998	0.4445	0.52016	0.611467	0.674917	0.736987	0.810336	0.854075	0.913888	0.950676	0.971215	0.958001	0.9667	1
	0.970849	0.953251	0.945661	0.947425	0.955669	0.978347	0.962029	0.929447	0.932106	0.893615	0.846615	0.771794	0.697126	0.66583	0.62093	0.546823	0.465027	0.395374	0.334115	0.30588	0.286236	0.274442	0.272185	0.285911	0.306507	0.320905	0.332724	0.358582	0.386583	0.406492	0.428544	0.460765	0.480784	0.492975	0.511072	0.56068	0.60719	0.612168	0.639378	0.692405	0.710884	0.694121	0.749919	0.811879	0.868665	0.900749	0.922686	0.998855	1
	0.892904	0.835526	0.752487	0.679979	0.637987	0.681034	0.728425	0.768338	0.75924	0.717621	0.659352	0.534574	0.420061	0.355209	0.344423	0.364579	0.359242	0.332476	0.347907	0.365079	0.356914	0.362642	0.388914	0.371846	0.386597	0.510222	0.59744	0.53345	0.433159	0.352068	0.28168	0.260418	0.243273	0.252558	0.29823	0.312388	0.321437	0.33592	0.328337	0.34616	0.430946	0.540907	0.63205	0.736755	0.85747	0.903887	0.911573	0.969607	1
	0.978043	0.966531	0.94971	0.938415	0.904508	0.877023	0.862332	0.838791	0.813743	0.793113	0.746316	0.739019	0.776267	0.770651	0.773569	0.767267	0.761063	0.773553	0.730315	0.715313	0.664172	0.525896	0.479153	0.48375	0.558559	0.654997	0.664252	0.632419	0.560311	0.487025	0.470457	0.433698	0.395711	0.412402	0.445371	0.485526	0.56437	0.638615	0.66718	0.699491	0.75489	0.847486	0.921323	0.977449	0.976175	0.937268	0.940837	0.976044	1
	0.91674	0.757357	0.745531	0.7652	0.751097	0.741684	0.775465	0.78924	0.6794	0.616669	0.625072	0.63135	0.680217	0.72441	0.643891	0.546837	0.486533	0.443129	0.457703	0.459849	0.437059	0.441804	0.469777	0.519203	0.604765	0.606797	0.506671	0.394875	0.418103	0.494443	0.499371	0.534941	0.557812	0.542499	0.588162	0.668197	0.684569	0.678755	0.649595	0.646324	0.680375	0.750295	0.785196	0.779216	0.813863	0.897294	0.9657	0.974173	1
	0.948524	0.941222	0.967663	0.901959	0.820809	0.798456	0.772176	0.727959	0.683178	0.652438	0.602873	0.54284	0.563648	0.596423	0.55422	0.510732	0.497441	0.497468	0.486939	0.465053	0.431641	0.403843	0.373114	0.387981	0.479241	0.590381	0.592833	0.543775	0.546448	0.566804	0.612365	0.652952	0.606872	0.537018	0.549985	0.577297	0.568398	0.571836	0.552514	0.59292	0.742063	0.839425	0.890794	0.912263	0.92427	0.93239	0.932211	0.981725	1
	0.894122	0.699214	0.629462	0.590889	0.590454	0.614831	0.604644	0.61898	0.714275	0.764299	0.658676	0.500583	0.441165	0.514574	0.585831	0.655859	0.719474	0.763812	0.886122	0.915	0.749818	0.595463	0.528082	0.463855	0.424292	0.491814	0.592914	0.641282	0.661492	0.650892	0.574012	0.507952	0.587115	0.764275	0.876228	0.819596	0.739136	0.680697	0.612585	0.587137	0.579787	0.606879	0.604194	0.577617	0.581893	0.616757	0.732108	0.892061	1
	0.735332	0.589845	0.515648	0.543449	0.485211	0.45742	0.473034	0.479236	0.474016	0.490984	0.547921	0.641875	0.75877	0.845411	0.895149	0.90113	0.874256	0.786756	0.723017	0.720948	0.65428	0.497252	0.383795	0.392515	0.38841	0.393125	0.367458	0.347551	0.378137	0.396117	0.480025	0.55118	0.508867	0.442632	0.515641	0.689083	0.788635	0.785021	0.758141	0.788273	0.840786	0.815019	0.717247	0.696488	0.717003	0.83011	0.908506	0.981717	1
	0.867116	0.745253	0.68834	0.587844	0.528005	0.504925	0.489379	0.534245	0.589333	0.629352	0.554568	0.424408	0.391645	0.437416	0.555402	0.717223	0.826702	0.900429	0.935199	0.889786	0.798009	0.721279	0.718166	0.731974	0.695638	0.567837	0.377517	0.252806	0.225614	0.257086	0.267028	0.229134	0.185702	0.185002	0.210128	0.196286	0.179941	0.219609	0.32829	0.414022	0.418395	0.451623	0.536086	0.644786	0.772472	0.907432	0.977512	0.983842	1
	0.998166	0.96811	0.951829	0.939081	0.916902	0.890151	0.86525	0.851488	0.819864	0.766626	0.718801	0.708808	0.708836	0.672267	0.620963	0.569638	0.509606	0.456844	0.429086	0.423447	0.423015	0.425719	0.423748	0.42623	0.409436	0.334498	0.244364	0.221232	0.248382	0.266634	0.298307	0.347425	0.412513	0.504732	0.594538	0.65754	0.727551	0.79132	0.844856	0.89014	0.914956	0.928956	0.9399	0.942283	0.950437	0.968318	0.974243	0.980926	0.993317
	0.979262	0.932296	0.951079	0.915896	0.899906	0.930877	0.95434	0.953798	0.961417	0.986129	0.945366	0.85176	0.824237	0.816709	0.773906	0.736728	0.675507	0.602173	0.599709	0.580092	0.520928	0.552764	0.607052	0.589374	0.595288	0.595891	0.522104	0.467949	0.425898	0.409981	0.415375	0.447628	0.477057	0.542579	0.613814	0.676751	0.775665	0.745482	0.63676	0.599191	0.632353	0.676358	0.72171	0.797282	0.840184	0.8457	0.862571	0.910617	0.978646
	0.982224	0.96295	0.962119	0.95551	0.957506	0.926118	0.874564	0.827357	0.76396	0.732583	0.70928	0.655069	0.604803	0.563231	0.546131	0.514348	0.484407	0.459142	0.402135	0.37866	0.394458	0.402966	0.430913	0.410288	0.31224	0.275996	0.291454	0.316173	0.319091	0.306014	0.327995	0.36855	0.385378	0.396835	0.408562	0.40878	0.42193	0.447346	0.472559	0.53044	0.647855	0.745274	0.789262	0.827438	0.811695	0.78949	0.864112	0.921353	0.962187
	0.993767	0.953802	0.956445	0.976665	0.963663	0.974021	0.998172	0.957106	0.949257	0.94537	0.909024	0.847389	0.75626	0.724657	0.763253	0.788624	0.756247	0.692911	0.695513	0.684684	0.647493	0.644344	0.636208	0.640419	0.655353	0.670251	0.678334	0.698099	0.706284	0.688695	0.714388	0.754674	0.785999	0.76057	0.700836	0.679821	0.693805	0.723804	0.680237	0.66028	0.68068	0.68706	0.724902	0.771687	0.79648	0.818001	0.842453	0.905488	0.97932
	0.993528	0.976646	0.961989	0.969555	0.957766	0.909288	0.870621	0.855229	0.863945	0.856708	0.842012	0.834613	0.837492	0.835512	0.808431	0.764027	0.706791	0.627332	0.565591	0.543193	0.506467	0.47125	0.474282	0.447066	0.389134	0.341427	0.325006	0.314015	0.296999	0.293704	0.319369	0.373534	0.401615	0.393893	0.41077	0.481351	0.570951	0.639141	0.704488	0.788731	0.831349	0.841165	0.880877	0.931042	0.94146	0.936876	0.958705	0.985446	0.998526
	0.96856	0.955864	0.947373	0.86947	0.834268	0.860859	0.844736	0.826525	0.80632	0.843559	0.87496	0.897756	0.902189	0.827261	0.760413	0.734197	0.69747	0.653072	0.662334	0.657827	0.660402	0.697208	0.723967	0.76407	0.770926	0.755108	0.77891	0.77041	0.723428	0.693347	0.681095	0.704642	0.683137	0.67069	0.690641	0.691617	0.661909	0.615115	0.567945	0.550194	0.608825	0.649866	0.621751	0.651698	0.784969	0.898935	0.96755	0.951938	0.964057
[truncated: 1 more columns]

## Sheet: panel b
		environment A										environment B
		3.125	4.66667	1.94805	3.65854	5.40541	0	0				1.24224	1.97044	0	1.96078	1.05263	2.53165	0	0
		3.64583	2.66667	0.649351	6.09756	1.35135	3.125	0				0.621118	1.47783	0.763359	0	1.05263	1.26582	0	1.5625
		2.60417	0.666667	1.2987	4.87805	2.7027	0	2.63158				1.86335	2.46305	0	1.96078	1.05263	1.26582	0	0
		3.125	1.33333	0.649351	3.65854	1.35135	0	3.94737				0.621118	2.46305	2.29008	0	0	0	4.16667	1.5625
		1.04167	4	0.649351	2.43902	1.35135	0	1.31579				0.621118	0.985222	0.763359	0	1.05263	5.06329	0	0
		2.08333	2	3.24675	3.65854	2.7027	3.125	0				1.24224	2.95567	0.763359	1.96078	1.05263	1.26582	0	0
		3.125	2	1.94805	2.43902	2.7027	1.5625	5.26316				0	0.985222	0	1.96078	2.10526	2.53165	0	1.5625
		1.5625	2.66667	3.8961	3.65854	2.7027	0	3.94737				0.621118	1.47783	0	0	1.05263	2.53165	0	0
		0.520833	2	3.8961	1.21951	0	0	2.63158				1.86335	0.492611	0.763359	3.92157	1.05263	2.53165	4.16667	0
		0	1.33333	1.94805	2.43902	2.7027	1.5625	1.31579				0	0.985222	1.52672	3.92157	1.05263	0	0	1.5625
		3.64583	0.666667	1.2987	0	1.35135	0	0				3.10559	3.44828	3.05344	0	2.10526	0	0	0
		2.08333	1.33333	3.24675	0	4.05405	1.5625	2.63158				3.72671	3.94089	2.29008	3.92157	2.10526	6.32911	4.16667	4.6875
		2.08333	1.33333	0.649351	2.43902	2.7027	0	2.63158				5.59006	1.97044	9.16031	1.96078	2.10526	3.79747	12.5	9.375
		1.04167	3.33333	1.94805	0	1.35135	0	2.63158				3.10559	0.985222	2.29008	5.88235	1.05263	2.53165	4.16667	1.5625
		3.125	3.33333	0.649351	1.21951	4.05405	3.125	5.26316				3.72671	3.44828	2.29008	1.96078	4.21053	2.53165	0	9.375
		1.04167	0.666667	0	0	2.7027	1.5625	1.31579				2.48447	3.44828	2.29008	0	3.15789	5.06329	0	0
		1.04167	0	0	2.43902	4.05405	1.5625	0				3.72671	2.95567	3.05344	1.96078	6.31579	0	4.16667	4.6875
		0.520833	2	0	4.87805	0	4.6875	0				0.621118	4.4335	3.05344	9.80392	2.10526	2.53165	0	7.8125
		0.520833	0.666667	0	0	1.35135	3.125	3.94737				5.59006	0.492611	3.81679	0	5.26316	0	0	1.5625
		2.08333	1.33333	1.2987	4.87805	0	3.125	0				1.86335	2.95567	0	0	0	3.79747	0	3.125
		2.08333	2	0	0	4.05405	1.5625	5.26316				2.48447	1.97044	1.52672	3.92157	1.05263	2.53165	0	0
		2.08333	0.666667	1.94805	0	0	6.25	3.94737				1.24224	0	4.58015	1.96078	3.15789	6.32911	0	1.5625
		2.60417	0	1.2987	1.21951	5.40541	6.25	2.63158				1.86335	2.95567	4.58015	7.84314	2.10526	8.86076	4.16667	3.125
		2.60417	3.33333	1.2987	0	6.75676	10.9375	1.31579				4.34783	2.46305	6.87023	1.96078	2.10526	1.26582	0	3.125
		1.5625	3.33333	2.5974	1.21951	5.40541	1.5625	0				1.24224	2.46305	1.52672	0	3.15789	2.53165	0	1.5625
		0.520833	1.33333	4.54545	4.87805	0	6.25	3.94737				1.24224	0.492611	3.05344	5.88235	3.15789	5.06329	0	3.125
		0.520833	0	1.94805	7.31707	1.35135	0	0				3.72671	0.492611	0	0	2.10526	1.26582	4.16667	4.6875
		1.04167	1.33333	1.94805	4.87805	2.7027	9.375	0				3.72671	0	1.52672	1.96078	0	1.26582	0	0
		2.08333	0.666667	3.24675	2.43902	1.35135	4.6875	3.94737				4.34783	0.492611	1.52672	1.96078	2.10526	1.26582	0	0
		1.5625	0	1.2987	0	2.7027	0	1.31579				1.24224	0.492611	1.52672	1.96078	2.10526	1.26582	12.5	1.5625
		2.60417	0.666667	1.94805	0	1.35135	0	0				3.10559	1.47783	3.81679	1.96078	2.10526	1.26582	0	0
		2.08333	0	2.5974	0	2.7027	0	3.94737				1.86335	0.985222	2.29008	1.96078	3.15789	3.79747	4.16667	4.6875
		0	0	3.24675	0	4.05405	0	0				3.10559	0.492611	0.763359	1.96078	0	0	4.16667	1.5625
		1.04167	2	2.5974	0	1.35135	1.5625	3.94737				2.48447	1.97044	0.763359	0	1.05263	0	16.6667	3.125
		1.04167	5.33333	0.649351	1.21951	0	1.5625	1.31579				2.48447	2.95567	1.52672	5.88235	0	2.53165	0	1.5625
		1.04167	2.66667	0	1.21951	1.35135	0	2.63158				3.10559	2.95567	3.05344	0	5.26316	2.53165	8.33333	0
		0	5.33333	0.649351	0	0	0	2.63158				0.621118	2.95567	1.52672	3.92157	4.21053	0	0	3.125
		2.08333	5.33333	1.2987	0	2.7027	1.5625	1.31579				2.48447	2.95567	0.763359	0	4.21053	1.26582	0	0
		1.5625	2	4.54545	2.43902	0	3.125	1.31579				3.72671	1.47783	3.05344	3.92157	2.10526	1.26582	4.16667	1.5625
		4.16667	2.66667	1.2987	1.21951	1.35135	4.6875	3.94737				0.621118	3.94089	0.763359	1.96078	2.10526	0	0	1.5625
		3.125	1.33333	4.54545	0	1.35135	0	2.63158				3.72671	2.95567	2.29008	1.96078	3.15789	0	4.16667	7.8125
		2.60417	2.66667	2.5974	2.43902	1.35135	4.6875	0				1.24224	5.41872	3.05344	0	1.05263	0	0	0
		2.60417	0.666667	2.5974	2.43902	0	1.5625	2.63158				1.24224	1.47783	1.52672	0	1.05263	3.79747	0	1.5625
		5.20833	2	0.649351	0	1.35135	3.125	0				1.24224	1.97044	0.763359	0	1.05263	1.26582	4.16667	1.5625
		4.6875	2.66667	3.24675	4.87805	2.7027	0	2.63158				0	1.47783	2.29008	0	1.05263	1.26582	0	0
		2.08333	4.66667	3.8961	0	1.35135	0	1.31579				0.621118	0	0.763359	0	0	0	0	1.5625
		1.04167	3.33333	4.54545	3.65854	1.35135	0	3.94737				0	1.47783	0	1.96078	4.21053	1.26582	0	1.5625
		2.60417	1.33333	4.54545	2.43902	0	3.125	1.31579				0.621118	4.92611	2.29008	3.92157	1.05263	0	0	0
		3.64583	2.66667	1.94805	4.87805	0	0	0				0	0	2.29008	1.96078	3.15789	2.53165	0	1.5625
		2.08333	2	3.24675	1.21951	1.35135	0	2.63158				0	1.97044	1.52672	0	0	0	0	0

## Sheet: panel c
		Odd laps	Even laps
		45	45
		12.6	174.6
		12.6	149.4
		145.8	156.6
		131.4	106.2
		27	19.8
		81	120.6
		91.8	102.6
		131.4	149.4
		145.8	124.2
		59.4	63
		77.4	70.2
		59.4	66.6
		102.6	91.8
		37.8	84.6
		37.8	163.8
		45	52.2
		9	9
		171	37.8
		19.8	178.2
		153	70.2
		81	160.2
		37.8	37.8
		48.6	84.6
		73.8	77.4
		160.2	9
		106.2	45
		59.4	48.6
		63	70.2
		41.4	19.8
		77.4	117
		153	156.6
		84.6	55.8
		95.4	99
		34.2	16.2
		102.6	102.6
		70.2	77.4
		171	45
		73.8	66.6
		163.8	167.4
		142.2	113.4
		52.2	48.6
		66.6	127.8
		48.6	59.4
		9	84.6
		120.6	135
		48.6	81
		30.6	171
		135	145.8
		99	70.2
		174.6	59.4
		9	153
		45	55.8
		81	135
		48.6	45
		99	109.8
		45	48.6
		153	48.6
		5.4	174.6
		106.2	174.6
		120.6	124.2
		45	153
		41.4	109.8
		88.2	88.2
		127.8	81
		59.4	81
		120.6	52.2
		81	120.6
		84.6	102.6
		55.8	77.4
		37.8	37.8
		131.4	9
		59.4	37.8
		99	102.6
		81	73.8
		138.6	127.8
		45	45
		81	171
		77.4	73.8
		84.6	41.4
		178.2	5.4
		145.8	66.6
		55.8	55.8
		37.8	95.4
		73.8	120.6
		37.8	37.8
		113.4	117
		149.4	9
		84.6	70.2
		55.8	95.4
		16.2	37.8
		73.8	59.4
		167.4	149.4
		41.4	77.4
		27	95.4
		59.4	48.6
		167.4	160.2
		81	73.8
		12.6	1.8
		109.8	55.8
		81	91.8
		127.8	160.2
		127.8	52.2
		153	163.8
		66.6	63
		88.2	9
		70.2	124.2
		91.8	135
		48.6	171
		84.6	81
		77.4	113.4
		73.8	73.8
		55.8	63
		63	45
		27	171
		23.4	124.2
		149.4	131.4
		27	30.6
		48.6	52.2
		102.6	19.8
		174.6	5.4
		37.8	59.4
		12.6	156.6
		73.8	41.4
		135	102.6
		45	41.4
		84.6	91.8
		138.6	106.2
		124.2	127.8
		95.4	59.4
		117	145.8
		174.6	5.4
		19.8	16.2
		153	109.8
		66.6	81
		45	45
		127.8	81
		138.6	127.8
		131.4	66.6
		127.8	131.4
		102.6	45
		102.6	102.6
		99	66.6
		70.2	41.4
		48.6	37.8
		41.4	73.8
		81	156.6
		102.6	117
		145.8	19.8
		117	102.6
		5.4	34.2
		117	95.4
		95.4	109.8
		37.8	55.8
		167.4	52.2
		178.2	91.8
		81	41.4
		73.8	45
		59.4	5.4
		12.6	16.2
		41.4	167.4
		70.2	109.8
		63	52.2
		135	127.8
		138.6	163.8
		48.6	156.6
		5.4	174.6
		37.8	88.2
		174.6	5.4
		70.2	88.2
		145.8	124.2
		160.2	66.6
		102.6	16.2
		59.4	131.4
		77.4	66.6
		19.8	34.2
		66.6	163.8
		9	171
		106.2	109.8
		9	174.6
		19.8	59.4
		117	124.2
		81	88.2
		153	124.2
		9	88.2
		19.8	9
		41.4	124.2
		19.8	41.4
		91.8	127.8
		12.6	27
		174.6	9
		171	9
		37.8	145.8
		41.4	178.2
		9	174.6
		113.4	160.2
		117	117
		120.6	41.4
		73.8	135
		167.4	88.2
		12.6	153
		37.8	59.4
		149.4	138.6
		66.6	84.6
		102.6	142.2
		99	30.6
		63	66.6
		109.8	163.8
		124.2	113.4
		149.4	142.2
		48.6	174.6
		167.4	59.4
		174.6	9
		59.4	48.6
		171	5.4
		73.8	48.6
		153	16.2
		145.8	19.8
		117	135
		70.2	81
		138.6	145.8
		127.8	120.6
		9	171
		178.2	23.4
		63	48.6
		113.4	109.8
		23.4	16.2
		153	37.8
		73.8	70.2
		120.6	120.6
		145.8	81
		23.4	59.4
		27	174.6
		45	160.2
		120.6	70.2
		174.6	27
		145.8	37.8
		12.6	19.8
		70.2	66.6
		124.2	99
		167.4	145.8
		59.4	12.6
		131.4	59.4
		77.4	73.8
		59.4	120.6
		142.2	156.6
		41.4	174.6
		41.4	117
		174.6	12.6
		178.2	12.6
		37.8	27
		135	109.8
		124.2	149.4
		178.2	145.8
		138.6	37.8
		12.6	45
		149.4	37.8
		99	59.4
		27	142.2
		77.4	81
		23.4	124.2
		174.6	145.8
		124.2	160.2
		41.4	163.8
		174.6	70.2
		149.4	63
		145.8	5.4
		138.6	163.8
		37.8	52.2
		142.2	41.4
		81	99
		77.4	178.2
		9	77.4
		138.6	142.2
		160.2	91.8
		138.6	99
		124.2	174.6
		88.2	84.6
		120.6	84.6
		113.4	153
		73.8	174.6
		5.4	77.4
		174.6	23.4
		73.8	12.6
		66.6	84.6
		127.8	66.6
		171	135
		52.2	63
		156.6	9
		178.2	59.4
		37.8	145.8
		12.6	52.2
		113.4	120.6
		178.2	5.4
		138.6	127.8
		1.8	160.2
		124.2	117
		156.6	27
		66.6	70.2
		5.4	23.4
		52.2	48.6
		88.2	81
		66.6	66.6
		95.4	70.2
		174.6	19.8
		77.4	153
		167.4	9
		145.8	5.4
		59.4	135
		37.8	178.2
		178.2	70.2
		9	109.8
		153	5.4
		167.4	156.6
		149.4	16.2
		171	131.4
		117	66.6
		135	149.4
		63	138.6
		41.4	12.6
		70.2	77.4
		52.2	19.8
		167.4	138.6
		99	156.6
		84.6	34.2
		23.4	160.2
		81	149.4
		84.6	117
		9	174.6
		142.2	37.8
		163.8	12.6
		127.8	117
		19.8	9
		145.8	124.2
		156.6	131.4
		45	45
		120.6	135
		19.8	34.2
		127.8	70.2
		41.4	156.6
		174.6	55.8
		84.6	41.4
		109.8	120.6
		163.8	73.8
		171	16.2
		30.6	37.8
		160.2	30.6
		178.2	149.4
		174.6	12.6
		145.8	113.4
		37.8	55.8
		174.6	5.4
		81	84.6
		52.2	70.2
		127.8	52.2
		23.4	19.8
		48.6	160.2
		30.6	59.4
		19.8	84.6
		48.6	9
		55.8	52.2
		174.6	27
		81	9
		178.2	160.2
		48.6	27
		174.6	19.8
		52.2	55.8
		117	52.2
		77.4	145.8
		45	45
		73.8	99
		88.2	81
		5.4	52.2
		120.6	145.8
		16.2	95.4
		34.2	59.4
		171	88.2
		52.2	63
		102.6	109.8
		117	127.8
		174.6	23.4
		160.2	37.8
		127.8	113.4
		95.4	73.8
		149.4	88.2
		5.4	171
		5.4	167.4
		99	174.6
		12.6	171
		174.6	30.6
		91.8	102.6
		171	99
		142.2	142.2
		27	45
		34.2	70.2
		174.6	5.4
		117	41.4
		19.8	59.4
		77.4	117
		149.4	153
		153	73.8
		34.2	34.2
		34.2	106.2
		41.4	48.6
		99	95.4
		84.6	124.2
		77.4	66.6
		16.2	171
		63	55.8
		52.2	131.4
		131.4	167.4
		95.4	45
		55.8	55.8
		45	48.6
		45	48.6
		95.4	106.2
		52.2	142.2
		88.2	124.2
		5.4	81
		153	73.8
		52.2	117
		84.6	63
		70.2	109.8
		109.8	120.6
		19.8	48.6
		16.2	174.6
		30.6	19.8
		55.8	59.4
		174.6	9
		167.4	167.4
		48.6	37.8
		99	41.4
		99	66.6
		88.2	59.4
		16.2	142.2
		149.4	48.6
		59.4	63
		149.4	131.4
		88.2	66.6
		70.2	95.4
		5.4	124.2
		48.6	59.4
		59.4	34.2
		66.6	156.6
		27	138.6
		63	59.4
		102.6	52.2
		37.8	19.8
		19.8	127.8
		52.2	23.4
		77.4	27
		149.4	19.8
		70.2	34.2
		153	59.4
		149.4	153
		99	52.2
		174.6	27
		88.2	81
		59.4	55.8
		5.4	73.8
		41.4	55.8
		55.8	171
		163.8	156.6
		81	77.4
		23.4	109.8
		34.2	5.4
		99	171
		131.4	117
		19.8	73.8
		70.2	63
		55.8	37.8
		106.2	106.2
		23.4	37.8
		37.8	23.4
		163.8	174.6
		102.6	102.6
		156.6	142.2
		160.2	91.8
		52.2	81
		48.6	23.4
		5.4	5.4
		156.6	70.2
		34.2	27
		77.4	131.4
		59.4	23.4
		145.8	138.6
		70.2	163.8
		81	48.6
		27	45
		127.8	163.8
		66.6	59.4
		37.8	99
		109.8	84.6
		34.2	70.2
		63	142.2
		41.4	45
		52.2	48.6
		124.2	174.6
		153	171
		63	66.6
		23.4	59.4
		95.4	91.8
		156.6	1.8
		81	5.4
		84.6	77.4
		23.4	73.8
		174.6	9
		88.2	149.4
		27	5.4
		171	167.4
		174.6	5.4
		52.2	48.6
		99	127.8
		142.2	106.2
		167.4	59.4
		19.8	19.8
		124.2	9
		138.6	131.4
		95.4	106.2
		81	9
		127.8	135
		59.4	171
		81	16.2
		142.2	135
		160.2	70.2
		91.8	66.6
		77.4	73.8
		55.8	19.8
		124.2	84.6
		23.4	113.4
		63	91.8
		59.4	70.2
		52.2	66.6
		145.8	48.6
		37.8	45
		63	66.6
		30.6	30.6
		138.6	145.8
		81	84.6
		73.8	77.4
		45	48.6
		113.4	52.2
		41.4	142.2
		91.8	95.4
		5.4	12.6
		73.8	131.4
		160.2	5.4
		171	5.4
		19.8	149.4
		131.4	138.6
		106.2	73.8
		19.8	174.6
		95.4	77.4
		95.4	34.2
		127.8	9
		77.4	73.8
		174.6	5.4
		178.2	48.6
		70.2	63
		16.2	178.2
		19.8	84.6
		27	52.2
		66.6	66.6
		63	174.6
		63	1.8
		88.2	45
		124.2	63
		113.4	117
		135	127.8
		163.8	138.6
		178.2	163.8
		174.6	5.4
		1.8	171
		91.8	37.8
		9	174.6
		55.8	178.2
		19.8	48.6
		142.2	156.6
		66.6	52.2
		99	45
		81	66.6
		9	167.4
		52.2	124.2
		84.6	84.6
		127.8	131.4
		59.4	45
		30.6	34.2
		149.4	138.6
		174.6	160.2
		124.2	81
		27	99
		5.4	156.6
		84.6	23.4
		163.8	1.8
		124.2	153
		52.2	52.2
		5.4	127.8
		19.8	117
		117	106.2
		102.6	99
		55.8	63
		30.6	5.4
		41.4	171
		66.6	1.8
		52.2	52.2
		52.2	59.4
		1.8	174.6
		48.6	48.6
		52.2	81
		9	145.8
		167.4	59.4
		142.2	127.8
		109.8	127.8
		63	52.2
		59.4	70.2
		16.2	145.8
		138.6	135
		66.6	63
		27	113.4
		48.6	48.6
		113.4	88.2
		127.8	37.8
		127.8	102.6
		160.2	37.8
		156.6	131.4
		55.8	52.2
		135	81
		45	66.6
		48.6	109.8
		149.4	12.6
		149.4	84.6
		9	55.8
		77.4	135
		106.2	95.4
		63	145.8
		30.6	178.2
		113.4	55.8
		135	174.6
		153	30.6
		73.8	70.2
		1.8	167.4
		149.4	12.6
		5.4	16.2
		113.4	109.8
		174.6	70.2
		52.2	52.2
		81	23.4
		174.6	5.4
		81	16.2
		77.4	77.4
		127.8	48.6
		91.8	91.8
		117	109.8
		95.4	91.8
		23.4	81
		55.8	16.2
		88.2	55.8
		127.8	113.4
		84.6	163.8
		37.8	81
		84.6	70.2
		156.6	124.2
		149.4	160.2
		55.8	5.4
		113.4	30.6
		73.8	81
		19.8	156.6
		113.4	142.2
		48.6	171
		55.8	55.8
		1.8	117
		81	45
		156.6	77.4
		102.6	99
		55.8	52.2
		27	142.2
		81	81
		149.4	19.8
		59.4	55.8
		55.8	70.2
		81	84.6
		55.8	59.4
		66.6	55.8
		145.8	95.4
		84.6	41.4
		120.6	88.2
		149.4	153
		63	84.6
		70.2	19.8
		48.6	23.4
		109.8	27
		149.4	70.2
		30.6	30.6
		45	45
		174.6	156.6
		149.4	16.2
		73.8	77.4
		5.4	174.6
		91.8	91.8
		91.8	91.8
		84.6	73.8
		16.2	16.2
		120.6	23.4
		16.2	142.2
		84.6	171
		77.4	77.4
		45	45
		84.6	120.6
		23.4	45
		52.2	73.8
		59.4	127.8
		23.4	45
		142.2	109.8
		41.4	45
		63	167.4
		167.4	120.6
		12.6	138.6
		102.6	106.2
		174.6	5.4
		48.6	48.6
		81	84.6
		55.8	27
		9	12.6
		135	124.2
		88.2	138.6
		106.2	120.6
		106.2	106.2
		95.4	127.8
		113.4	12.6
		63	70.2
		41.4	149.4
		167.4	124.2
		48.6	48.6
		16.2	102.6
		109.8	113.4
		106.2	131.4
		45	48.6
		59.4	63
		160.2	45
		138.6	117
		106.2	149.4
		73.8	27
		45	120.6
		45	45
		63	63
		52.2	45
		41.4	142.2
		88.2	91.8
		73.8	95.4
		145.8	127.8
		48.6	59.4
		66.6	127.8
		81	12.6
		34.2	95.4
		52.2	55.8
		41.4	55.8
		1.8	167.4
		66.6	66.6
		41.4	16.2
		145.8	142.2
		9	66.6
		23.4	37.8
		59.4	27
		48.6	48.6
		30.6	37.8
		52.2	16.2
		41.4	102.6
		41.4	48.6
		5.4	163.8
		55.8	59.4
		109.8	81
		135	5.4
		135	127.8
		142.2	138.6
		117	55.8
		99	48.6
		73.8	63
		66.6	45
		45	91.8
		145.8	142.2
		45	41.4
		135	145.8
		48.6	66.6
		73.8	99
		109.8	120.6
		16.2	117
		48.6	66.6
		70.2	73.8
		113.4	109.8
		37.8	73.8
		171	59.4
		81	81
		45	52.2
		63	109.8
		174.6	41.4
		48.6	142.2
		109.8	106.2
		12.6	52.2
		160.2	45
		120.6	167.4
		113.4	55.8
		167.4	70.2
		63	63
		131.4	135
		113.4	48.6
		106.2	120.6
		63	59.4
		1.8	12.6

## Sheet: panel d
	0.490196
	0.980392
	0.980392
	0.980392
	0.490196
	0.980392
	0.980392
	0.980392
	2.45098
	0.980392
	1.96078
	1.96078
	8.33333
	3.43137
	5.39216
	5.39216
	2.94118
	4.90196
	3.43137
	2.94118
	3.92157
	3.92157
	4.90196
	1.96078
	2.94118
	1.96078
	1.47059
	0.980392
	3.43137
	1.47059
	0.980392
	2.94118
	1.47059
	0.980392
	0.980392
	1.96078
	0.980392
	1.47059
	2.45098
	1.47059
	1.47059
	1.96078
	0.490196
	0
	0
	0.980392
	0.980392
	0.490196
	0
	0

## Sheet: panel e
		0.5024
		0.423977
		-0.312899
		0.345857
		0.238328
		0.215194
		0.29301
		0.632887
		0.766874
		0.640762
		0.758562
		0.838634
		0.793019
		-0.155973
		-0.300107
		0.578068
		0.341005
		0.462207
		-0.502351
		0.292167
		0.579247
		0.13544
		0.555649
		0.712162
		0.543214
		-0.466201
		-0.276844
		0.901933
		0.787373
		0.551433
		0.0355276
		0.813094
		-0.111263
		0.410542
		0.788796
		0.611374
		0.254458
		0.072077
		0.649032
		0.627997
		0.211401
		0.118977
		0.0682078
		0.794024
		0.306254
		0.88369
		0.764222
		-0.0067149
		0.910407
		0.632906
		0.0278062
		0.692186
		0.686135
		0.440196
		0.611981
		0.278361
		0.197939
		-0.395286
		-0.0791292
		0.0281827
		0.753032
		-0.26823
		0.0919352
		0.681508
		0.228667
		0.688751
		0.632841
		0.103881
		0.733105
		0.455647
		0.68273
		-0.489602
		0.669627
		0.778175
		0.45895
		0.647342
		0.664631
		0.259013
		0.410806
		0.239147
		0.755918
		-0.0445767
		0.708776
		0.0174967
		0.856516
		0.534158
		0.476178
		0.261808
		0.590026
		0.695346
		-0.130128
		0.619702
		0.614193
		0.707662
		-0.606046
		0.373844
		0.2594
		0.477179
		0.37687
		0.643875
		0.523155
		0.126888
		0.822571
		0.15637
		0.62473
		0.211146
		0.848406
		0.447518
		0.395131
		0.590108
		0.015665
		0.698232
		0.906995
		0.531803
		0.009835
		-0.142395
		0.677401
		0.454473
		0.67706
		-0.187587
		0.145135
		0.656001
		0.632046
		0.259733
		0.167241
		0.77519
		0.478226
		0.381338
		0.596892
		0.774392
		0.41355
		-0.134852
		0.609498
		0.141736
		0.462376
		0.616171
		-0.0881289
		0.633319
		-0.0816286
		0.821815
		0.0205151
		0.794061
		-0.105818
		0.366159
		0.272533
		-0.344248
		0.298266
		0.504203
		0.323475
		0.454623
		-0.0213918
		0.447934
		0.663488
		0.302382
		0.243312
		0.566507
		0.460361
		0.50441
		0.175746
		0.357659
		-0.304184
		0.14211
		0.740341
		0.718266
		-0.166715
		0.065735
		0.653946
		0.768878
		0.0442266
		0.765995
		-0.227571
		0.301459
		-0.298978
		0.226988
		0.432284
		0.62617
		-0.360387
		0.612848
		0.778744
		0.219198
		0.626907
		0.165741
		0.61595
		0.3983
		0.459147
		0.506227
		0.390751
		-0.0231219
		0.528897
		0.801162
		0.601758
		0.921638
		-0.587113
		0.226429
		0.59765
		0.287678
		0.724054
		0.108945
		-0.259924
		-0.275181
		0.160543
		0.133
		0.57165
		-0.00598546
		-0.0973742
		0.246849
		0.626681
		0.500812
		0.28036
		0.59112
		0.806912
		0.0536538
		0.527009
		0.161457
		-0.651056
		0.349465
		0.0795354
		-0.124557
		-0.358424
		0.699308
		0.66052
		0.686689
		-0.0995072
		0.149651
		0.664637
		0.754365
		0.364879
		0.539821
		0.668382
		0.120464
		-0.585204
		0.238266
		0.397714
		0.471977
		0.562165
		-0.249722
		0.297251
		0.77513
		0.88866
		0.208894
		0.775397
		-0.145061
		0.125133
		0.586674
		-0.165471
		0.684204
		0.223246
		-0.107873
		0.0180201
		0.837781
		0.557403
		0.33496
		-0.240075
		0.27946
		-0.265998
		0.316285
		0.0945753
		-0.0189583
		0.110617
		0.826653
		0.50285
		0.29577
		-0.0307506
		0.542191
		-0.380894
		0.526357
		0.755234
		0.502981
		-0.101575
		0.172603
		0.532838
		0.340858
		0.383717
		-0.0196262
		-0.542073
		-0.0985478
		-0.0966094
		0.555864
		-0.293116
		0.017196
		0.331908
		0.224905
		0.49398
		-0.324756
		0.355026
		0.107128
		0.270244
		-0.0112628
		0.471365
		0.466331
		-0.254211
		0.554237
		0.732785
		0.670262
		0.301224
		0.649178
		0.570146
		-0.37414
		0.511045
		0.684566
		0.854406
		0.712301
		0.52579
		0.459162
		0.173291
		-0.276447
		-0.00222529
		0.614887
		0.262045
		0.431973
		0.212119
		-0.388115
		0.222247
		0.584627
		0.698443
		0.00718967
		-0.320093
		0.825767
		-0.198502
		0.69895
		0.784207
		0.614946
		-0.25813
		0.103772
		0.449229
		0.634527
		0.0872932
		0.398937
		0.654733
		0.657927
		0.77703
		0.0344855
		-0.0353474
		0.438063
		0.0331557
		0.651531
		0.319495
		0.0566818
		-0.010852
		0.466744
		-0.413171
		0.180528
		0.758959
		-0.0125422
		0.162638
		0.482444
		0.347482
		0.815042
		0.231627
		-0.0615626
		0.384237
		0.320511
		0.276598
		0.809928
		-0.211994
		0.0797166
		0.248175
		-0.109841
		0.0499461
		0.492822
		0.884377
		-0.472111
		0.37034
		0.24654
		0.454441
		-0.104198
		0.792193
		0.259927
		-0.0865982
		0.783397
		0.702652
		0.44738
		0.434086
		0.812028
		0.803051
		0.625276
		-0.510564
		0.936628
		0.588404
		0.760695
		0.548578
		0.368683
		0.654792
		0.219293
		0.00548097
		0.226998
		0.317255
		0.0136961
		0.808492
		0.464183
		0.59974
		-0.239839
		0.334908
		0.290733
		0.264107
		0.409762
		-0.0264963
		-0.280348
		0.903537
		0.733159
		-0.423322
		0.881413
		0.172346
		0.565809
		0.874953
		0.427154
		0.611842
		-0.187291
		0.881565
		0.365005
		0.54064
		0.110382
		0.868767
		0.947219
		0.728375
		0.585605
		-0.541184
		0.300795
		0.417387
		-0.329174
		0.342842
		0.68356
		-0.329658
		0.846739
		0.192438
		-0.0571969
		0.795855
		0.875984
		-0.72163
		0.820285
		0.588416
		-0.581657
		-0.182892
		0.377273
		-0.632884
		-0.288898
		0.613248
		0.677815
		0.711074
		-0.385901
		0.721537
		0.254665
		0.398641
		0.326218
		0.145272
		0.342591
		0.821355
		0.783218
		-0.55831
		0.257748
		-0.19319
		0.470356
		0.704236
		0.115045
		0.628055
		-0.060076
		-0.346892
		0.651938
		0.87509
		-0.670029
		0.534357
		-0.0852527
		0.361343
		0.607348
		0.205271
		0.590012
		-0.186755
		0.0080545
		0.925745
		0.550269
		-0.113801
		0.128168
		0.878669
		0.588265
		0.570892
		0.852576
		0.403754
		-0.176138
		0.344261
		0.566609
		0.260348
		-0.0349286
		0.451392
		0.252356
		-0.297247
		0.188935
		0.807265
		0.280432
		0.193761
		0.0997163
		0.214533
		-0.393579
		0.0899438
		-0.236027
		0.0761916
		0.85221
		0.659548
		0.614767
		0.680545
		0.668684
		0.613859
		0.496837
		0.637612
		0.610126
		0.210982
		0.653488
		0.568141
		0.263835
		0.477737
		0.761067
		0.530006
		0.866093
		-0.151389
		0.0310449
		-0.0749487
		0.672288
		0.131269
		0.796664
		0.639951
		0.503638
		0.703126
		-0.358347
		0.444631
		0.69259
		0.146796
		0.334608
		0.579943
		0.192846
		0.521693
		0.162153
		-0.0857881
		0.28267
		0.295926
		0.585139
		0.340953
		0.743888
		0.356616
		0.834323
		0.503175
		0.814791
		0.556261
		0.0604154
		0.161189
		0.226225
		0.400509
		-0.165139
		0.712657
		0.924923
		0.193889
		0.407925
		-0.0709743
		0.232488
		0.485275
		0.0518493
		-0.0818353
		0.237446
		0.700213
		0.167848
		0.874552
		0.411822
		0.157368
		-0.140463
		0.89689
		0.644228
		-0.0276536
		0.144102
		-0.264164
		0.295287
		0.736545
		0.523136
		0.335403
		0.14812
		0.574289
		-0.0927775
		0.476527
		0.748624
		0.323387
		0.849106
		0.65404
		0.0390859
		0.490519
		0.677338
		-0.4248
		0.670753
		0.336129
		0.0918207
		0.708664
		0.572975
		0.73743
		0.487274
		0.383424
		0.587316
		-0.395559
		0.182626
		0.396541
		0.643353
		0.677575
		0.0804368
		-0.195607
		0.583029
		0.530113
		0.547911
		-0.00030307
		0.472833
		0.768425
		0.387564
		0.825531
		-0.148954
		0.408469
		0.20467
		-0.0350104
		0.483045
		-0.129699
		0.519537
		0.545192
		0.272977
		0.628072
		0.835661
		-0.121208
		0.536229
		-0.0412557
		0.170078
		0.259632
		0.344901
		0.0229553
		0.446625
		-0.0648801
		0.218568
		0.241226
		-0.176643
		0.0957555
		-0.00977616
		0.184382
		0.187279
		0.00631029
		0.445622
		0.0307349
		0.0753787
		-0.0690865
		0.4392
		-0.0886155
		-0.276625
		0.651455
		0.76131
		0.0217094
		0.876428
		0.385192
		0.727939
		0.522285
		0.789656
		0.376493
		0.551749
		0.385746
		0.686551
		0.365958
		0.151199
		0.13993
		0.627476
		0.431664
		0.291147
		0.522516
		0.418747
		0.36356
		0.521771
		-0.239936
		0.402793
		-0.216378
		0.60678
		-0.248658
		0.867686
		0.702781
		0.763852
		0.322889
		0.775686
		0.748515
		0.137052
		0.868887
		0.623057
		0.824056
		0.784896
		0.695964
		0.649158
		-0.0766203
		0.37198
		0.297055
		-0.0360578
		-0.0262519
		0.448252
		0.660102
		0.197015
		0.440848
		0.2836
		0.55936
		0.653059
		0.390541
		0.239968
		0.581614
		0.599275
		0.523024
		0.773325
		0.411908
		0.617752
		0.0518154
		0.259564
		-0.0401289
		0.722373
		0.781392
		0.505779
		0.347337
		0.772552
		0.329533
		0.258217
		0.386058
		0.581484
		0.126037
		-0.0286937
		0.478043
		0.683612
		0.499362
		0.688074
		0.920517
		0.609541
		0.483287
		0.75864
		0.499735
		0.809185
		0.786069
		0.394188
		0.633832
		0.574794
		0.353897
		0.295663
		0.916206
		0.309688
		0.860014
		0.868988
		0.684457
		0.803902
		0.249886
		0.753229
		0.338472
		-0.0964045
		0.458361
		0.651411
		0.763857
		0.643395
		0.647068
		0.862382
		0.572245
		0.612036
		0.840759
		0.352737
		0.630279
		0.528561
		0.844606
		0.681389
		0.665227
		0.806151
		0.594633
		0.624468
		0.301175
		0.542233
		0.0632359
		0.660632
		0.460429
		0.363293
		0.387863
		0.738904
		0.0127284
		0.830647
		0.100814
		0.314865
		0.793028
		0.598735
		0.142226
		0.685209
		0.647115
		0.594633
		0.261057
		0.855043
		0.80537
		0.602383
		0.660162
		0.533719
		0.574231
		0.101217
		0.232767
		0.657665
		0.782807
		0.442225
		0.323615
		0.703055
		0.647108
		0.488459
		-0.2537
		-0.136533
		0.334852
		-0.0725108
		0.602477
		0.426285
		0.655757
		0.300295
		0.678492
		0.553219
		0.226258
		0.658105
		0.687011
		0.388992

## Sheet: panel f
		peakloc	selectivity		correlation		binned selavg		binned corr avg
		0	1.33382		-0.413171		1.45197		0.300975
		0	1.241		0.438063		1.52021		0.425204
		0	1.43716		-0.26823		1.49454		0.398142
		0	1.35274		-0.134852		1.37055		0.286903
		0	1.22186		0.316285		1.45389		0.349184
		0	1.26554		0.702781		1.42283		0.240548
		0	1.58701		0.825531		1.35529		0.160946
		0	1.61529		0.477737		1.4331		0.127889
		0	1.92631		0.599275		1.51681		0.344173
		0	1.53899		0.466331		1.56209		0.363822
		1	1.45826		0.601758		1.4392		0.299342
		1	1.70972		0.388992		1.48504		0.327407
		1	1.50513		-0.0349286		1.61839		0.492724
		1	1.47027		0.653946		1.59534		0.603892
		1	1.25994		0.727939		1.70752		0.351
		1	1.83296		-0.124557		1.61528		0.376559
		1	1.7102		0.614193		1.66662		0.504572
		1	1.21524		0.574289		1.52701		0.449861
		2	1.45902		0.297251		1.5768		0.489485
		2	1.41019		0.651455		1.53833		0.590105
		2	1.47222		-0.312899		1.65055		0.356175
		2	1.33992		0.400509		1.69019		0.328886
		2	1.7869		0.670262		1.65392		0.289812
		2	1.26644		-0.0353474		1.41531		0.339709
		2	1.3524		0.692186		1.57561		0.271786
		2	1.29709		0.506227		1.58957		0.301228
		2	1.27		0.578068		1.60519		0.369738
		2	1.33368		0.712657		1.63837		0.355312
		2	2.45202		0.219198		1.46687		0.155025
		3	1.42989		0.423977		1.6039		0.336389
		3	1.28741		-0.360387		1.55787		0.346465
		3	1.29379		0.483287		1.52442		0.370412
		3	1.41838		0.614946		1.41691		0.233895
		3	1.17985		0.276598		1.5235		0.475995
		3	1.23277		0.570892		1.56431		0.318289
		3	1.44924		-0.25813		1.42459		0.358006
		3	1.50332		0.625276		1.44225		0.313455
		3	1.33016		0.301175		1.49569		0.298415
		3	1.64583		0.803051		1.37552		0.370189
		3	1.30541		-0.324756		1.41159		0.445118
		4	1.60254		-0.276625		1.41798		0.395765
		4	1.53055		0.521771		1.41531		0.290779
		4	1.29372		0.788796		1.43835		0.238762
		4	1.30322		0.617752		1.44705		0.379833
		4	1.54419		0.499362		1.42131		0.475564
		4	1.39825		0.472833		1.36525		0.250646
		4	1.36763		0.527009		1.49939		0.452814
		4	1.58884		-0.298978		1.43085		0.343224
		4	1.45609		0.290733		1.56253		0.359727
		5	1.49823		0.149651		1.41912		0.182367
		5	1.40145		0.672288
		5	1.37257		0.50285
		5	1.16465		0.292167
		5	1.40974		-0.395559
		5	1.76678		0.49398
		5	1.1862		0.215194
		5	1.44648		0.634527
		5	1.47315		0.548578
		5	1.76818		-0.388115
		5	1.28156		-0.0985478
		5	1.305		0.259564
		6	1.1646		0.653488
		6	1.29258		0.0632359
		6	1.59065		-0.121208
		6	1.15999		0.347337
		6	1.08882		0.364879
		6	1.7065		0.0957555
		6	1.35074		0.258217
		6	1.48846		-0.37414
		7	1.405		0.654733
		7	1.25736		-0.651056
		7	1.43408		0.137052
		7	1.41509		0.0918207
		7	1.28878		-0.145061
		7	1.70687		0.755918
		7	1.52453		0.0518154
		8	1.25086		0.454473
		8	1.54979		0.356616
		8	1.53132		0.55936
		8	1.35067		0.0390859
		8	1.55575		0.263835
		8	1.57574		-0.239936
		8	1.22012		0.609541
		8	1.42426		0.226429
		8	1.44234		0.009835
		8	1.94931		0.627997
		8	1.83472		0.878669
		9	1.38091		0.588416
		9	1.44953		0.0180201
		9	1.4601		0.610126
		9	1.41498		0.451392
		9	1.70697		0.460429
		9	1.57396		0.0566818
		9	1.46086		0.568141
		9	2.04938		0.157368
		10	1.37205		0.144102
		10	1.54774		-0.187587
		10	1.54371		0.768878
		10	1.31221		0.482444
		10	1.34839		0.68273
		10	1.85506		0.398641
		10	1.4729		0.534158
		10	1.24594		0.587316
		10	1.16191		0.431973
		10	1.36612		0.925745
		10	1.35326		0.231627
		10	1.27609		-0.358424
		10	2.01107		0.272533
		10	1.38809		-0.395286
		10	1.27643		-0.0231219
		10	1.73534		-0.346892
		10	1.25815		0.464183
		10	1.3811		0.77513
		11	1.56849		0.387863
		11	1.78371		0.539821
		11	1.55178		0.459147
		11	1.3239		0.470356
		11	1.28262		0.151199
		11	1.22892		0.783218
		11	1.61499		-0.107873
		11	1.60548		0.291147
		11	1.89092		0.170078
		11	1.39391		0.647068
		11	1.38841		0.41355
		11	1.35306		0.555649
		11	1.34641		0.594633
		11	1.59956		0.302382
		11	1.23105		0.223246
		11	1.55969		0.806912
		11	1.59819		0.340953
		11	1.50417		0.239147
		11	1.55515		-0.151389
		11	1.21625		0.145272
		11	1.27912		0.502981
		11	1.6502		0.395131
		11	1.44848		-0.0964045
		11	1.72925		0.297055
		11	1.5728		0.072077
		11	1.24022		-0.0412557
		11	1.24923		0.180528
		11	1.55497		0.542191
		11	1.68901		0.581484
		11	1.54117		0.126037
		12	2.09476		0.633832
		12	1.39124		0.664631
		12	1.66442		0.738904
		12	1.82977		0.331908
		12	1.39487		0.846739
		12	1.44848		0.249886
		12	1.84142		0.205271
		12	1.84919		0.77519
		12	1.58343		0.760695
		12	1.523		0.647108
		12	1.31768		0.783397
		12	1.36249		0.344261
		12	1.19556		0.651411
		12	1.37415		0.264107
		12	1.73177		0.728375
		12	1.68155		0.211401
		12	1.89455		0.261057
		12	1.41566		0.947219
		12	1.13406		0.626681
		12	1.93619		0.427154
		12	1.74254		0.616171
		12	1.25562		0.261808
		12	1.38724		0.5024
		12	1.44266		0.555864
		12	1.14996		0.197015
		12	2.27092		0.50441
		12	1.63458		0.643395
		12	1.48646		0.238266
		12	1.46888		-0.581657
		12	1.54373		0.547911
		12	1.71621		0.653059
		12	1.61004		0.80537
		12	1.39911		0.531803
		12	1.80075		-0.0264963
		12	2.04686		0.542233
		12	1.46894		0.781392
		12	1.9861		-0.0818353
		12	1.61896		0.85221
		12	1.92133		0.454441
		12	2.12054		0.611981
		13	1.50977		0.27946
		13	1.49579		0.758562
		13	1.78873		0.659548
		13	1.43953		0.875984
		13	1.22487		0.376493
		13	1.26051		0.916206
		13	1.50119		0.651531
		13	1.43326		0.688074
		13	1.47195		0.556261
		13	1.52386		0.936628
		13	2.00436		0.764222
		13	1.80359		0.536229
		13	1.61132		-0.0816286
		13	1.27581		0.118977
		13	1.90512		0.821355
		13	1.577		0.866093
		13	2.21184		0.551433
		13	1.67757		0.594633
		14	1.64447		-0.239839
		14	2.03382		0.632841
		14	1.43446		0.876428
		14	1.28243		0.748515
		14	1.68582		0.167848
		14	1.19552		0.572975
		14	1.5931		0.854406
		14	1.44073		0.884377
		14	1.45239		0.341005
		14	1.81783		0.840759
		14	2.19776		-0.165471
		14	2.02577		0.685209
		14	1.75073		0.67706
		14	1.24881		0.585139
		14	1.16958		0.660632
		14	1.14302		-0.0350104
		14	1.49048		0.262045
		14	1.37843		0.363293
		14	1.66962		0.14211
		14	1.43906		0.901933
		14	1.32761		0.126888
		14	4.52448		-0.113801
		14	1.54234		-0.264164
		14	1.66311		0.145135
		14	2.91227		0.0442266
		14	1.76138		-0.293116
		14	2.05647		0.00548097
		14	1.30149		-0.0725108
		14	1.33504		0.844606
		15	1.22028		0.87509
		15	1.7626		0.792193
		15	1.87228		-0.259924
		15	1.28194		0.0536538
		15	1.62426		0.649158
		15	1.81972		0.867686
		15	1.55484		0.708776
		15	1.24607		-0.0112628
		15	1.72233		0.504203
		15	1.35126		0.445622
		15	1.33491		0.740341
		15	2.10524		0.868767
		15	1.85266		0.160543
		15	1.29067		-0.0766203
		15	1.51788		0.446625
		15	1.42053		0.193889
		15	1.20433		0.455647
		15	2.15464		0.161457
		15	2.12995		-0.380894
		15	2.07899		0.824056
		15	1.3755		-0.111263
		16	1.51182		0.222247
		16	1.41132		0.550269
		16	1.59944		0.0499461
		16	1.40164		0.613859
		16	1.67312		0.686135
		16	1.57273		0.572245
		16	1.56365		0.519537
		16	1.2261		0.643353
		16	1.69199		0.530113
		16	1.4263		0.669627
		16	1.33592		0.748624
		16	1.46022		0.434086
		16	1.97513		0.248175
		16	1.2123		0.794024
		16	1.31896		-0.010852
		16	1.21167		-0.510564
		16	1.48252		0.830647
		16	1.39935		0.774392
		16	2.99123		0.784207
		16	1.35305		0.768425
		16	2.56491		0.61595
		16	2.75226		0.803902
		16	2.25028		0.373844
		16	2.19585		0.644228
		16	1.58881		0.254665
		16	1.42192		0.323615
		16	1.40622		0.688751
		17	1.60904		0.0945753
		17	1.3483		-0.0749487
		17	1.84624		0.52579
		17	1.99778		0.588265
		17	1.30424		0.295926
		17	1.68945		0.743888
		17	1.35473		0.678492
		17	1.37961		0.649032
		17	1.47674		0.232767
		17	1.47071		0.212119
		17	1.46103		0.336129
		17	1.25748		0.448252
		17	1.38684		0.4392
		17	1.38147		-0.211994
		17	1.88043		0.329533
		17	1.35922		0.57165
		17	1.66872		0.763857
		17	1.81295		0.488459
		17	1.5458		0.765995
		17	1.27223		0.647115
		17	1.68429		0.699308
		17	1.32456		0.668382
		17	1.33518		0.664637
		17	1.97467		0.28267
		17	1.58903		0.146796
		17	1.39924		0.588404
		17	1.4479		0.807265
		17	1.49832		0.214533
		18	2.96382		0.874552
		18	1.68814		0.838634
		18	1.4905		0.656001
		18	1.30395		0.0804368
		18	1.86805		0.68356
		18	1.52146		0.835661
		18	1.32171		0.175746
		18	1.41742		0.660162
		18	1.28734		0.89689
		18	1.3418		0.252356
		18	1.2968		0.211146
		18	1.54799		-0.227571
		18	1.34355		0.408469
		18	1.28309		0.848406
		18	1.43459		0.820285
		18	2.44525		0.62473
		18	1.68077		0.417387
		18	1.57222		0.787373
		18	1.34754		0.793019
		18	1.4345		0.0355276
		18	1.52241		-0.393579
		19	1.52677		0.459162
		19	1.27932		0.657665
		19	2.0362		0.319495
		19	1.92303		0.784896
		19	1.36479		0.579247
		19	1.2616		0.660102
		19	1.29566		0.2836
		19	1.46921		0.528897
		19	1.43076		0.432284
		19	2.26754		0.809928
		19	1.27816		0.687011
		19	1.54667		0.906995
		19	1.50012		0.590026
		19	1.35681		0.562165
		20	2.03965		0.45895
		20	1.56485		-0.165139
		20	1.771		0.301459
		20	1.84393		-0.4248
		20	1.74808		0.772552
		20	1.79943		0.410806
		20	2.10197		-0.176138
		20	1.24993		0.579943
		20	1.73327		0.449229
		20	1.37435		0.59974
		20	1.64475		0.411908
		20	1.24851		-0.00598546
		20	1.48489		0.543214
		20	1.61169		0.88866
		20	1.54201		0.698232
		21	1.78889		0.402793
		21	1.32388		0.814791
		21	2.37558		0.903537
		21	2.36634		0.0307349
		21	1.23117		-0.0886155
		21	1.55225		0.789656
		21	1.3353		-0.489602
		21	1.40123		0.254458
		21	2.21194		0.522516
		21	2.33669		0.581614
		21	2.07544		-0.55831
		21	1.21303		0.881565
		21	2.03961		0.218568
		21	1.44162		0.342591
		21	1.45331		-0.136533
		21	1.60493		0.280432
		21	1.50142		0.722373
		21	1.17079		0.44738
		22	1.32533		-0.0189583
		22	1.32935		0.503638
		22	1.5186		0.444631
		22	1.27918		0.383717
		22	1.50223		0.172346
		22	1.19558		0.237446
		22	1.67758		-0.585204
		22	1.87504		0.545192
		22	1.73941		0.385192
		22	1.47844		0.695964
		22	1.16122		0.763852
		22	2.30568		-0.0401289
		22	2.15689		-0.182892
		22	1.55737		0.920517
		22	1.16635		0.619702
		22	1.53476		0.630279
		22	1.65556		0.868887
		22	1.58213		0.522285
		22	1.29975		-0.0067149
		22	2.18817		-0.329658
		22	1.59855		-0.275181
		22	1.52182		0.377273
		22	1.77021		0.711074
		22	1.94242		0.703055
		22	1.52767		0.365958
		22	1.80162		-0.297247
		22	1.80688		0.586674
		22	1.24659		-0.300107
		22	3.11195		0.637612
		22	1.87927		0.210982
		22	1.53578		-0.265998
		23	1.52854		0.596892
		23	1.57994		0.0761916
		23	1.55393		0.172603
		23	1.43366		0.532838
		23	1.60015		0.704236
		23	1.76226		0.670753
		23	1.36493		0.712301
		23	1.20799		0.192438
		23	1.308		0.0127284
		23	1.27414		0.431664
		23	1.32391		0.702652
		23	1.32477		0.306254
		23	1.1347		-0.130128
		23	1.98924		0.712162
		23	1.44015		0.334852
		23	1.35429		0.874953
		23	1.50347		-0.502351
		23	1.61463		-0.148954
		23	1.27628		0.795855
		23	1.12186		-0.19319
		23	1.10617		0.733105
		23	1.49041		0.340858
		23	1.49507		0.651938
		23	1.30688		0.0997163
		23	1.62961		0.503175
		23	1.29468		0.228667
		23	1.19369		-0.240075
		24	1.66243		0.478226
		24	1.4649		-0.101575
		24	1.28279		-0.140463
		24	1.83709		0.383424
		24	1.49923		-0.0690865
		24	1.87247		0.13993
		24	1.15985		0.24654
		24	1.93902		0.505779
		24	2.12594		0.219293
		24	1.55793		-0.2537
		24	1.86865		-0.249722
		24	1.20311		0.852576
		24	1.60992		0.557403
		24	1.34787		0.826653
		24	1.20303		0.681508
		25	1.55691		-0.0857881
		25	2.29903		0.226225
		25	1.30825		-0.0196262
		25	2.05338		0.447518
		25	1.16771		0.323387
		25	1.13516		0.0753787
		25	1.19325		0.551749
		25	1.39336		0.686551
		25	1.28866		0.523024
		25	1.35293		0.773325
		25	1.40479		0.862382
		25	1.56814		0.100814
		25	1.18359		0.0136961
		25	2.33424		0.585605
		25	2.01392		-0.0927775
		25	2.06155		0.632887
		25	1.83042		-0.385901
		25	1.81513		0.0080545
		25	1.2414		0.496837
		26	1.47052		-0.0709743
		26	1.44371		0.590108
		26	1.52144		0.663488
		26	1.45275		0.460361
		26	1.30173		0.103772
		26	1.58991		0.37198
		26	1.58094		0.533719
		26	2.02125		0.695346
		26	2.59161		0.394188
		26	1.53528		0.528561
		26	1.86548		0.681389
		26	1.28532		-0.105818
		26	1.49293		0.0518493
		26	1.3198		0.278361
		27	1.54779		0.639951
		27	1.77525		0.410542
		27	1.78711		0.794061
		27	1.70186		0.611374
		27	1.36092		0.0174967
		27	1.9121		0.775686
		27	1.27554		0.632906
		27	1.27229		0.300795
		27	2.16117		-0.72163
		27	1.58968		0.0919352
		28	2.64948		0.334608
		28	1.5251		0.197939
		28	1.32628		0.366159
		28	1.21555		0.583029
		28	1.32826		0.259632
		28	1.25649		-0.304184
		28	1.30062		0.683612
		28	1.6466		-0.187291
		28	1.48126		0.246849
		28	1.13552		-0.276844
		28	1.33124		-0.060076
		28	1.48888		0.0205151
		28	1.26671		0.462376
		28	1.58425		-0.155973
		29	1.223		0.658105
		29	1.18088		0.565809
		29	1.51264		0.342842
		29	2.46304		0.309688
		29	1.4514		0.0281827
		29	1.44327		0.778744
		29	1.7044		0.668684
		29	1.66783		0.295287
		29	1.35614		0.187279
		29	2.63479		-0.216378
		29	1.53676		0.786069
		29	1.35925		0.574794
		29	1.31733		-0.606046
		30	1.69558		0.192846
		30	1.3471		0.643875
		30	1.46759		0.487274
		30	1.74704		0.778175
		30	1.31544		0.259013
		30	1.95575		0.241226
		30	2.044		0.398937
		30	1.41409		0.440848
		30	1.41193		0.654792
		30	1.73168		0.2594
		30	1.22163		0.500812
		30	1.4244		-0.541184
		30	1.58717		-0.329174
		30	1.24868		0.721537
		30	2.07415		0.754365
		30	1.24656		0.259927
		30	1.55107		0.167241
		31	1.33307		0.521693
		31	1.27298		0.101217
		31	1.33741		0.54064
		31	1.34453		0.732785
		31	1.75261		-0.0213918
		31	1.37101		0.447934
		31	1.52859		-0.129699
		31	1.22452		0.76131
		31	1.29665		0.385746
		31	1.51007		0.60678
		31	1.79646		0.860014
		31	1.25506		0.287678
		31	1.84001		0.782807
		31	1.72595		0.226258
		31	1.81697		0.365005
		31	2.13227		0.490519
		31	1.63345		0.14812
		31	1.46254		0.015665
		31	1.32974		-0.0852527
		32	1.44516		0.609498
		32	1.39536		0.161189
		32	1.63798		-0.0881289
		32	1.32572		0.462207
		32	1.26974		0.856516
		32	1.64931		0.0682078
		32	1.19747		0.295663
		32	1.27787		0.142226
		32	1.52822		-0.288898
		32	1.44228		0.120464
		33	1.77536		0.813094
		33	1.42283		0.355026
		33	1.98076		0.570146
		33	1.4371		0.243312
		33	1.27513		-0.0648801
		33	1.26101		0.758959
		33	1.59452		0.809185
		33	1.44551		0.338472
		33	1.58333		0.458361
		33	1.48473		0.812028
		33	1.78793		0.314865
		33	1.75007		0.684457
		33	1.231		0.574231
		33	1.51148		-0.0973742
		33	1.51645		0.29301
		33	1.31885		0.753032
		34	1.74278		0.131269
		34	1.41222		-0.358347
		34	1.40381		0.141736
		34	1.25643		-0.198502
		34	1.82684		0.418747
		34	1.67411		0.77703
		34	2.08762		0.476178
		34	1.4974		0.386058
		34	1.35929		0.37034
		34	1.30141		-0.0865982
		34	1.323		0.390751
		34	1.43634		0.808492
		34	2.58415		0.37687
		34	1.6698		0.655757
		34	1.26799		0.28036
		34	1.61444		0.686689
		34	1.38865		-0.142395
		34	1.3113		0.614767
		35	1.62053		0.103881
		35	1.44628		0.736545
		35	1.34834		-0.186755
		35	1.58798		0.677575
		35	1.33321		0.511045
		35	1.54548		0.822571
		35	1.29302		0.647342
		35	1.53786		0.0229553
		35	1.15899		0.0872932
		35	1.42947		0.627476
		35	1.29445		0.239968
		35	1.27058		0.75864
		35	1.16976		0.3983
		35	1.29863		0.868988
		35	1.11239		0.707662
		35	1.49991		0.724054
		35	1.46668		0.483045
		35	1.54052		0.454623
		35	1.58852		-0.632884
		35	1.23877		-0.670029
		35	1.66831		0.301224
		35	1.26074		0.523136
		35	2.11044		0.260348
		35	1.36943		0.125133
		36	1.43232		0.796664
		36	1.49238		0.703126
		36	1.26988		-0.0307506
		36	1.52214		0.349465
		36	1.3393		-0.176643
		36	1.42351		-0.00977616
		36	1.31841		0.226988
		36	1.57763		-0.0615626
		36	1.30107		0.602383
		36	1.40739		0.334908
		36	1.70928		0.553219
		36	1.39421		-0.0571969
		36	1.36754		-0.00030307
		36	1.44059		0.485275
		36	1.50377		0.440196
		36	1.45917		0.837781
		36	1.5596		0.33496
		37	1.40821		0.110617
		37	1.60769		0.407925
		37	1.36855		0.633319
		37	1.28414		0.59765
		37	1.39886		0.345857
		37	1.40457		0.708664
		37	1.59864		0.173291
		37	1.49645		0.628072
		37	1.49332		0.718266
		37	1.50914		-0.0286937
		37	1.23514		0.238328
		37	1.92817		-0.0276536
		37	1.70456		0.017196
		37	1.39992		0.108945
		37	1.77433		0.0278062
		37	1.31934		0.115045
		38	1.495		0.381338
		38	1.41449		0.69259
		38	1.35168		0.0604154
		38	1.69331		0.0795354
		38	1.41353		0.184382
		38	1.63359		-0.0445767
		38	1.21244		-0.166715
		38	1.40288		0.384237
		38	1.23735		0.478043
		38	1.13603		0.499735
		38	1.13786		0.88369
		38	1.85393		0.368683
		38	1.22017		0.598735
		38	1.44806		0.409762
		38	1.24966		0.523155
		38	1.29582		0.396541
		38	1.28682		0.821815
		38	1.26572		0.403754
		38	1.46347		0.188935
		38	1.29852		0.259733
		39	1.55908		0.29577
		39	1.32768		0.632046
		39	1.37649		0.20467
		39	1.30165		0.825767
		39	1.34777		0.657927
		39	1.85047		-0.0125422
		39	1.32934		0.612848
		39	1.27227		0.0797166
		39	1.37765		0.352737
		39	1.19149		0.133
		39	1.37501		0.193761
		39	1.50875		0.73743
		39	1.44418		0.834323
		39	1.50047		0.684204
		40	1.47529		0.162153
		40	1.25209		0.526357
		40	1.33755		0.66052
		40	1.30998		-0.254211
		40	1.37963		0.298266
		40	1.21731		0.387564
		40	1.22686		0.614887
		40	1.8706		0.00631029
		40	1.32651		0.357659
		40	1.59214		0.640762
		40	1.47927		0.13544
		40	1.37488		0.165741
		40	1.39481		0.753229
		40	1.15428		0.612036
		40	1.16316		0.624468
		40	1.36228		0.793028
		40	1.61432		0.855043
		40	1.51967		0.442225
		40	1.19134		0.611842
		40	1.53776		-0.466201
		40	1.51351		0.677815
		40	1.45493		0.849106
		40	1.82494		0.755234
		40	1.59019		-0.0791292
		40	1.28626		-0.236027
		41	1.55446		0.0899438
		41	1.3778		0.766874
		41	1.57792		-0.00222529
		41	1.55997		0.628055
		41	1.7144		0.815042
		41	1.78089		0.62617
		41	1.54318		-0.109841
		41	1.15176		0.492822
		41	1.33096		-0.472111
		41	1.26315		-0.587113
		41	1.12232		0.910407
		41	1.41526		0.59112
		41	1.23545		0.466744
		41	1.33175		-0.320093
		41	1.34581		0.534357
		41	1.35114		0.361343
		41	1.20742		0.107128
		41	1.61196		0.335403
		42	1.19221		0.775397
		42	1.40561		0.623057
		42	1.61119		-0.0360578
		42	1.41049		-0.0262519
		42	1.8585		0.426285
		42	1.15646		-0.423322
		42	1.63814		0.15637
		42	1.2945		0.613248
		42	1.51177		0.677401
		42	1.62374		0.208894
		42	1.24115		0.065735
		42	1.31642		-0.195607
		43	1.45376		0.700213
		43	1.34488		-0.344248
		43	1.52617		0.69895
		43	1.27324		0.36356
		43	1.48148		0.0344855
		43	1.26395		0.347482
		43	1.74892		0.626907
		43	1.53214		0.353897
		43	1.25412		0.317255
		43	1.8026		0.477179
		43	1.23631		0.602477
		44	1.37423		0.649178
		44	1.38196		0.344901
		44	1.4576		0.698443
		44	1.46909		0.322889
		44	1.38901		0.733159
		44	1.4378		0.326218
		44	1.32382		0.257748
		44	1.53698		0.471977
		45	1.66708		0.323475
		45	1.14723		0.300295
		45	1.28143		0.128168
		46	1.45261		0.0310449
		46	1.32007		0.924923
		46	1.61969		0.65404
		46	1.38547		0.182626
		46	2.24368		0.272977
		46	1.53866		0.584627
		46	1.1736		0.390541
		46	1.26493		0.665227
		46	1.48487		0.921638
		46	1.51037		-0.0995072
		47	1.3693		-0.0966094
		47	1.59702		0.680545
		47	1.29715		0.471365
		47	1.25307		0.677338
		47	1.22946		0.554237
		47	1.37186		-0.276447
		47	1.16011		0.566507
		47	1.31936		0.00718967
		47	1.35636		0.0331557
		47	1.23164		0.162638
		47	1.38941		0.226998
		47	1.61834		0.607348
		47	1.54748		0.397714
		47	1.36135		0.566609
		47	1.64841		0.270244
		47	1.55164		0.224905
		47	2.02256		0.761067
		48	1.28148		0.232488
		48	1.69546		0.411822
		48	1.5404		0.476527
		48	1.86892		0.0217094
		48	1.36162		-0.248658
		48	1.52386		-0.104198
		48	1.49737		0.806151
		48	1.51101		0.881413
		48	1.57258		0.590012
		48	1.7726		0.530006
		49	1.47618		-0.542073
		49	1.37536		0.684566
		49	1.65296		0.320511
		49	1.27185		0.801162
		49	1.43559		-0.280348
		49	1.30278		0.110382

## Sheet: panel h
		1	1	1	1	1	1	1	1	1	1	1	1	1	0.994019	1	1	1	1	1	1	1	1	1	1	1	1	0.983553	1	1	1	1	1	1	1	1	1	1	1	1	1	1	0.990346	1	1	0.996591	1	0.993818	0.995646
		0.981532	0.989754	0.977072	0.995656	0.999219	0.981651	0.991353	0.97182	0.999044	0.970178	0.999349	0.999349	0.979577	0.9689	0.95534	0.996567	0.980151	1	0.996617	0.984607	0.962233	0.99186	0.97365	0.980996	0.969417	0.966354	0.929605	0.992958	0.979669	0.919164	0.995791	0.9857	0.960239	0.984779	0.98392	0.98513	0.952883	0.970839	1	0.98034	0.981446	0.939239	0.992701	0.987915	0.977841	0.998884	1	1
		0.943228	0.971995	0.946903	0.988705	0.99375	0.941022	0.961087	0.926731	0.995696	0.924964	0.994141	0.994792	0.954778	0.939593	0.884142	0.984554	0.94707	1	0.993609	0.965915	0.886699	0.980233	0.926878	0.935125	0.93101	0.922535	0.856579	0.967723	0.954066	0.797909	0.983163	0.935649	0.890656	0.962709	0.956784	0.967074	0.853727	0.94239	1	0.943677	0.954575	0.872232	0.970803	0.966767	0.952841	0.988839	0.989181	0.98984
		0.894665	0.95082	0.921561	0.987837	0.977344	0.885976	0.908586	0.875201	0.981827	0.88937	0.975911	0.98112	0.938731	0.91866	0.815534	0.967963	0.908318	0.99929	0.984962	0.953821	0.798851	0.97093	0.876153	0.862385	0.901849	0.878717	0.802632	0.929577	0.942018	0.690592	0.960914	0.847804	0.821074	0.942161	0.913568	0.956452	0.729255	0.941679	0.999479	0.891605	0.923225	0.819989	0.932742	0.945015	0.933523	0.948661	0.959042	0.952105
		0.834473	0.912113	0.89461	0.988705	0.932813	0.832678	0.835495	0.783145	0.928105	0.876062	0.91276	0.947483	0.915633	0.875598	0.755556	0.951945	0.855703	0.985795	0.92782	0.941909	0.693487	0.953488	0.81906	0.762779	0.88715	0.786124	0.782895	0.879891	0.937249	0.603484	0.908398	0.702077	0.774023	0.917301	0.81407	0.956984	0.57759	0.969654	0.988889	0.809777	0.856899	0.756388	0.854362	0.918832	0.901515	0.776042	0.904173	0.856314
		0.777702	0.85929	0.875704	0.958297	0.883594	0.813893	0.795553	0.677134	0.854137	0.864839	0.833333	0.920573	0.865062	0.803828	0.70356	0.935355	0.793951	0.954545	0.842857	0.926883	0.601806	0.918023	0.777339	0.724771	0.894737	0.679969	0.780921	0.84331	0.902108	0.554704	0.829826	0.567926	0.76342	0.893455	0.708543	0.954859	0.473277	0.954481	0.958333	0.761424	0.78247	0.682567	0.75391	0.884592	0.852273	0.541295	0.846213	0.755443
		0.722298	0.815574	0.866452	0.92702	0.850781	0.785714	0.786288	0.619968	0.800096	0.839827	0.777995	0.906901	0.808169	0.748804	0.644013	0.915904	0.733459	0.929688	0.797744	0.918637	0.555008	0.888954	0.758893	0.742464	0.899004	0.630673	0.772368	0.830399	0.838855	0.535192	0.765484	0.488253	0.76342	0.881279	0.645226	0.936803	0.419831	0.899004	0.917708	0.764081	0.737684	0.638274	0.683524	0.850755	0.821023	0.408482	0.814529	0.714078
		0.646375	0.771175	0.854385	0.922676	0.821875	0.716252	0.772082	0.597423	0.756098	0.805676	0.723307	0.878906	0.7469	0.706938	0.576052	0.899886	0.687146	0.914062	0.773684	0.914788	0.525452	0.872093	0.739789	0.768676	0.883357	0.608764	0.767105	0.822183	0.749247	0.515679	0.714973	0.430031	0.761431	0.871385	0.59598	0.914498	0.344585	0.84495	0.866667	0.776833	0.696097	0.606474	0.644421	0.816918	0.805114	0.329241	0.797527	0.708273
		0.555404	0.719262	0.834674	0.946134	0.799219	0.625164	0.74614	0.60306	0.731707	0.759019	0.675781	0.833333	0.684902	0.676435	0.526214	0.899886	0.681475	0.90483	0.759399	0.909841	0.495895	0.861046	0.711462	0.796199	0.842816	0.607981	0.771711	0.809272	0.649096	0.490592	0.681299	0.40143	0.747515	0.854642	0.58191	0.907063	0.245429	0.805121	0.815104	0.776302	0.65579	0.578081	0.648071	0.790937	0.800568	0.295759	0.79289	0.723512
		0.467852	0.655055	0.804103	0.975673	0.771875	0.552425	0.71155	0.618357	0.720708	0.695046	0.639323	0.78776	0.622903	0.646531	0.50356	0.915904	0.70794	0.894176	0.743233	0.894448	0.449097	0.844186	0.674572	0.81979	0.783073	0.622848	0.775658	0.786972	0.564006	0.466202	0.654841	0.393258	0.705765	0.828006	0.617085	0.918216	0.156118	0.768848	0.770833	0.742827	0.619322	0.54912	0.682482	0.773414	0.798864	0.287946	0.797527	0.736575
		0.405609	0.587432	0.769509	0.993918	0.727344	0.52097	0.676961	0.634461	0.703491	0.629149	0.606771	0.760417	0.565281	0.611842	0.497735	0.934783	0.745747	0.884233	0.723684	0.862562	0.391626	0.830814	0.637681	0.833552	0.713371	0.644757	0.761184	0.753521	0.511295	0.451568	0.633193	0.392237	0.636183	0.80137	0.686432	0.931492	0.101969	0.729019	0.734375	0.679596	0.59245	0.52527	0.726277	0.756495	0.790341	0.294643	0.814529	0.736575
		0.371409	0.525273	0.743765	0.998262	0.672656	0.528834	0.650401	0.646538	0.668101	0.58153	0.570312	0.751302	0.513494	0.574163	0.49644	0.942792	0.785444	0.884233	0.702632	0.816383	0.345649	0.835465	0.610013	0.837484	0.645092	0.654147	0.725658	0.700117	0.488705	0.445993	0.620565	0.392237	0.5666	0.784627	0.756784	0.926713	0.07173	0.694168	0.703646	0.613709	0.578375	0.508802	0.758603	0.734139	0.7625	0.31808	0.846986	0.721335
[truncated: 88 more rows]
[truncated: 1,952 more columns]

## Sheet: panel i
			1	1	1	1	1	1	1	1	1	1	1	1	1	1	1	1	1	1	0.958333	1	1	0.96875	1	1	1	0.958333	1	1	1	1	1	1	1	0.944444	1	1	1	1	1	1	1	1	1	1	1	1	1
[truncated: 200 more rows]
[truncated: 953 more columns]

## Sheet: panel j
		even pl	odd pl
[truncated: 1,000 more rows]

[truncated: 4 more sheets: panel k, panel l, panel m, panel n]
