# Supplementary material for: Entorhinal cortex directs learning-related changes in CA1 representations
Source: Nature. 2022 Nov 2;611(7936):554–62. doi: 10.1038/s41586-022-05378-6 (PMC9668747; doi:10.1038/s41586-022-05378-6)
Supplement: Supplementary file 18 — Source Data Extended Data Fig. 10 [file 41586_2022_5378_MOESM18_ESM.xlsx]

## Sheet: panel a
		environment A	environment B
		23.2143	24.3728
		24.2958	43.4698
		32.3353	19.8413
		19.7952	18.7348
		16.3636	34.4017
		28.5714	27.3458
		17.8182	25.8454
		39.895	38.9978
		16.7728	15.9649
		19.3473
		25.8964
		36.4458
		21.1034
		20.2128
		21.4414
		31.6176
		17.3626
		41.4763

## Sheet: panel b
		environment A	environment B
		0.11946	0.0864907
		0.170692	0.145481
		0.0951135	0.174191
		0.170226	0.158093
		0.0776046	0.147883
		0.142377	0.0998328
		0.0939665	0.15635
		0.164318	0.170174
		0.157596	0.23552
		0.193719
		0.108705
		0.125209
		0.188229
		0.155241
		0.17482
		0.181974
		0.119788
		0.126207
