# Supplementary material for: Entorhinal cortex directs learning-related changes in CA1 representations
Source: Nature. 2022 Nov 2;611(7936):554–62. doi: 10.1038/s41586-022-05378-6 (PMC9668747; doi:10.1038/s41586-022-05378-6)
Supplement: Supplementary file 19 — Source Data Extended Data Fig. 11 [file 41586_2022_5378_MOESM19_ESM.xlsx]

## Sheet: panel b
	Left																								Right
	Control													ArchT											control											ArchT
	0.64627	0.328418	0.113357	0.192782	0.0474952	0	0.343667	0.354431	0.125056					0.659819	0.154225	0.392381	0.0490687	0.367247	0.169676	0.654981	0.0273386	0.238143			16.998	11.6895	15.4858	25.3475	14.6379	11.8067	26.7771	12.8689	26.613			24.0353	15.3722	27.8033	9.36581	22.2072	14.0518	21.0748	25.0645	15.6826
	0.972109	0.111306	0.225333	0.248684	0.0620847	0.166645	0.386101	0.209523	0.126952					0.825198	0.0483727	0.562581	0.105589	0.367101	0.32842	0.726991	0.244432	0.440196			17.5903	12.7401	15.5119	25.0351	15.18	10.9959	25.974	12.418	27.0847			22.9171	15.343	27.7557	8.21863	21.7807	13.1454	20.3397	24.4651	15.6773
	0.6595	0.150181	0.14216	0.243211	0.220291	0.105782	0.427104	0.197422	0.255064					0.545246	0.0816576	0.828571	0.088483	0.311128	0.381104	0.802232	0.239179	0.248863			17.0345	12.462	16.2462	23.9571	15.2316	10.9303	25.7266	12.7942	26.9981			24.6068	15.076	26.1656	9.18148	22.1979	13.2062	21.047	23.5857	15.381
	0.611859	0.137732	0.0926334	0.259256	0.0300017	0.0464978	0.219203	0.224545	0.306718					0.66551	0.0882041	0.636523	0.0323829	0.28885	0.348121	0.999511	0.366387	0.420958			17.5921	12.3801	15.9217	23.814	14.9155	10.9947	25.6813	13.1625	27.0473			22.4161	15.5519	25.8678	9.07014	21.5504	13.4685	19.2423	23.8886	16.7258
	0.71615	0.112677	0.171495	0.293325	0.183611	0.0279511	0.420831	0.104288	0.318315					0.642126	0.0775536	1.0015	0	0.21426	0.42943	0.984313	0.339343	0.334055			17.0358	11.7938	15.9085	23.795	15.6336	11.2029	24.8518	13.723	27.3337			22.2617	14.5564	25.3827	9.59578	20.1879	12.2041	19.8779	24.0913	13.9494
	0.830937	0.115531	0.204405	0.340988	0.0496888	0	0.441783	0.17034	0.263405					1.12625	0.22216	0.815076	0.066716	0.19002	0.335671	0.946297	0.360552	0.134269			17.2987	11.158	14.1814	23.3706	14.862	11.7022	25.1244	13.4751	26.6737			20.5429	13.337	25.1075	8.05449	19.1122	10.5596	18.2384	22.1325	12.5303
	0.583793	0.0909632	0.324763	0.351398	0.108793	0.0620178	0.23152	0.260175	0.231544					0.697087	0.137948	1.10226	0.0985313	0.131382	0.348112	1.14096	0.498329	0.14463			16.2645	11.2147	12.5756	21.9317	15.3728	11.9776	25.2361	13.0303	25.9942			22.4765	12.4493	24.7095	10.2169	18.3176	11.6887	18.0586	20.0866	14.4111
	0.948284	0.117017	0.251356	0.506858	0.0558928	0.0901648	0.388718	0.280705	0.381843					0.57562	0.106951	1.37461	0	0.144846	0.457151	0.892669	0.4558	0.221113			15.8965	11.9014	9.78414	21.9813	15.1393	11.724	24.1631	12.758	25.2645			22.7157	12.7026	22.618	9.75365	16.9591	11.7346	17.2951	21.1677	12.7147
	0.754038	0.0286229	0.0273065	0.546567	0.181278	0.0583689	0.578907	0.182092	0.165202					0.832738	0.0728864	1.02315	0.0302133	0.0858161	0.286089	0.734394	0.581165	0.306815			16.2164	11.7304	12.7767	20.956	14.3797	10.0418	23.2217	12.968	25.9561			20.802	14.1168	21.9232	10.1953	18.3638	11.2033	20.8974	21.0203	12.3475
	0.531669	0.0502873	0	0.439217	0.248155	0	0.384289	0.227261	0.257095					0.691441	0.0974031	1.09596	0.0658814	0.103717	0.346796	0.80212	0.959939	0.144575			15.1055	10.9925	19.8099	20.1311	13.13	10.082	22.5567	11.5078	24.155			20.834	17.0152	19.8063	10.6679	21.3746	12.4149	20.8537	21.1816	13.5842
	0.298322	0	0	0.489827	0.17358	0.0841351	0.417173	0.18474	0.0825259					0.76508	0.0674716	0.833824	0.0623952	0.0397867	0.505379	1.30344	0.695023	0.0907544			17.0222	12.2191	19.5612	20.857	13.8426	12.9951	21.7463	11.6137	24.4601			22.531	17.6193	20.734	13.0887	22.1877	12.1046	20.4537	21.5996	13.1675
	0.454055	0	0	0.345178	0.0796345	0	0.420647	0.217363	0.228853					0.791934	0.067904	1.03681	0.102183	0.104713	0.416381	1.3279	0.643915	0.413837			13.2331	12.3479	16.208	20.179	13.5213	12.3119	20.159	12.1888	21.4107			23.0332	16.6526	21.5682	11.7499	22.5759	11.2073	18.0626	20.6133	12.5486
	0.61216	0	0.154514	1.09564	0.191462	0	0.265202	0.0832549	0.130992					0.897588	0.109892	0.687083	0.156795	0.0879271	0.401797	0.877581	1.10847	0.273741			13.5742	14.2456	13.9478	19.7848	14.0557	10.4254	18.7036	12.9257	20.1553			21.6108	16.118	21.4053	10.3411	20.5509	11.3763	18.6662	17.6013	12.0118
	0.669956	0	0.222388	1.22453	0.0186213	0	0.363645	0.181943	0.178729					1.2614	0.115265	1.31651	0.182612	0.165056	0.68702	0.83928	1.18586	0.322903			14.0402	15.8866	14.77	18.9512	15.212	11.4649	17.6129	13.8865	19.5007			21.3705	15.6935	21.8649	10.8646	20.7866	11.1377	20.1006	19.5186	11.872
	0.98766	0	0.39536	1.192	0.103273	0.100684	0.598273	0.12165	0.165636					0.78163	0.152932	1.43709	0.327828	0.208144	0.63559	1.37387	1.48883	0.474066			14.2011	15.607	14.0415	18.8966	15.2533	11.5594	15.6978	14.469	21.487			21.8906	16.6785	22.4085	11.1868	21.4142	12.1084	18.3294	20.4624	11.0035
	0.778268	0	0.312522	0.951951	0.0952667	0.111614	0.525162	0.195058	0.22324					1.04421	0.110482	1.73528	0.0925202	0.153379	0.548542	1.02498	1.82456	0.715297			15.0994	15.8585	14.9231	18.536	15.81	11.1092	16.7698	14.3553	21.1996			22.0623	16.6905	22.4123	10.5719	21.169	12.2552	18.2184	21.4576	10.8037
	0.985065	0	0.136008	0.981893	0.205497	0.22511	0.485363	0.322387	0.204521					1.22963	0.12794	1.63861	0.0670811	0.188153	0.649796	1.50397	1.38223	0.574359			15.0376	15.6342	13.0131	19.6941	14.1469	12.2694	18.1923	13.5935	21.7832			22.8409	16.5808	23.0739	10.973	20.5041	12.614	16.7755	21.2416	11.5936
	0.977103	0	0.411931	1.15508	0.178612	0.178815	0.495061	0.308052	0.357859					1.48446	0.199023	2.05579	0.174646	0.154186	0.761612	1.36307	1.74293	0.740092			14.1636	13.9729	14.991	19.897	14.1107	11.9637	18.0802	13.5388	20.7015			22.2683	15.3706	22.915	11.0011	19.4268	11.9332	17.4336	21.4104	12.1496
	1.22759	0	0.392155	1.51649	0.468607	0.328255	0.635119	0.386793	0.529994					1.64998	0.182222	1.78156	0.18028	0.36265	0.786681	1.18677	1.50956	1.01293			14.0097	13.7215	15.216	20.6132	13.4702	12.2378	16.8694	13.7843	20.7192			21.733	15.1021	23.1923	10.4817	19.1652	12.3945	17.1328	21.3824	12.4044
	1.15209	0	0.401749	1.72824	0.531525	0.304716	0.776236	0.476927	0.717268					1.93605	0.137039	1.86614	0.0541979	0.386669	1.15435	1.22951	2.19087	0.975095			15.1207	13.2815	14.073	22.2069	12.5573	12.0307	16.4367	13.1883	20.0421			21.3495	15.7934	23.347	9.38435	18.5115	12.8813	16.1383	20.8329	12.94
	0.894802	0	0.18209	2.50289	1.05082	0.529645	0.84048	0.419192	0.85721					2.02945	0.221181	2.41397	0.0423119	0.517695	1.23102	1.27303	1.95005	1.11539			14.9676	12.5041	14.3833	21.5049	12.1201	11.3052	15.9716	13.2505	19.0047			21.6087	15.1322	23.5052	10.5908	18.3059	12.6191	17.506	22.0588	12.6172
	1.18721	0.0748698	0.224984	2.20465	1.03797	0.214378	1.11631	0.583475	0.800162					2.26868	0.18301	2.2109	0.14108	0.456742	1.46244	1.3356	1.9479	1.08318			15.1237	13.0515	14.0168	21.1372	11.627	10.2286	16.2022	12.2517	18.1036			22.5837	14.922	23.8586	11.2337	17.3522	12.0339	15.8155	22.2968	12.5117
	1.37267	0.166046	0.314541	2.3487	1.34674	0.672798	1.32208	1.06591	1.19377					2.42787	0.317995	2.34549	0.387388	0.81383	1.29715	1.31285	1.82917	1.24946			13.4731	11.4211	15.2267	21.3928	10.5255	11.7846	17.0112	11.1736	17.2975			22.089	14.7519	23.4168	10.142	16.5079	12.4291	16.0847	21.8348	11.5001
	1.46451	0.149821	0.317786	2.29706	1.0709	2.04731	1.52731	1.61494	1.3592					2.5492	0.141372	2.60179	1.44719	0.997509	1.46167	1.10818	2.13519	1.26212			14.0184	12.098	14.4875	22.714	12.5599	10.3303	15.8735	11.0696	17.2644			21.5902	14.2647	22.9996	10.3083	15.3445	12.8094	15.9189	21.7811	11.6527
	1.81876	0.0453753	0.375117	2.47114	2.81426	2.15622	1.42643	4.30956	2.36544					2.31203	0.569686	2.47633	1.66653	1.01407	1.36608	1.51254	2.08558	2.12412			14.5448	12.0983	13.4926	22.8264	11.0019	10.5537	15.807	9.55958	14.3446			21.1746	13.381	22.3467	9.50476	14.3282	12.9249	15.4993	21.1088	10.625
	3.04884	0.596631	0.864281	4.3935	3.35275	1.99723	1.67104	5.49157	4.77267					2.51676	1.75015	3.3273	2.55475	1.50757	2.3624	1.24282	2.34594	3.14832			13.2388	11.5953	14.8775	22.2278	12.0552	11.7973	15.8514	10.3276	8.99267			18.8941	11.8136	21.2273	9.30949	13.2388	12.1733	13.0942	14.65	9.24456
	4.4712	2.0486	1.88903	5.26862	3.05714	1.61738	3.21678	5.21737	5.87007					3.73172	2.56599	3.49891	2.29208	1.51887	3.09538	0.890525	4.61649	3.05394			11.863	10.3551	12.6084	20.9292	13.974	9.806	13.9804	11.5132	9.16732			11.6235	10.1291	16.6279	9.96717	14.0796	10.6456	16.0261	7.94195	8.94432
	5.39922	2.67428	3.38178	5.77995	2.59012	0.954721	4.9142	4.65419	5.26764					4.08037	1.12799	3.62617	1.57097	1.06898	3.13723	0.289816	4.79917	2.43582			10.9833	10.1264	11.0364	19.2064	13.456	14.0019	10.9547	11.439	10.3738			8.47547	11.4455	13.7214	8.08911	14.9359	10.2013	20.3427	7.72696	9.49079
	5.6713	2.95418	3.78268	5.67614	2.68058	1.02848	5.31281	4.16199	4.4057					4.16306	0.293038	2.25321	0.950361	0.993204	2.44177	0.155386	3.58252	1.25398			10.6799	10.0571	10.412	17.3159	13.775	15.7372	9.39242	10.4411	10.7685			7.83527	14.3889	14.3927	9.52214	17.0735	9.91932	22.5791	10.2918	10.0661
	5.1046	2.22246	2.93151	5.7653	2.48537	0.281533	5.05833	3.63906	3.50709					3.02428	0.0276361	1.36709	0.472584	0.616838	2.17	0.216282	1.87182	0.58977			10.8398	10.0933	10.7783	16.4522	13.2321	14.5772	9.69957	10.1853	12.4			7.87942	14.4529	14.8022	9.98539	19.7696	11.2334	24.3001	13.9439	11.9287
	4.33983	2.02854	2.33028	5.49421	2.3677	0.250994	4.26811	2.58066	2.08659					1.86123	0.0372671	0.851436	0.515549	0.778465	1.57182	0.181624	0.532224	0.215185			11.8563	10.2683	10.5037	15.43	13.2606	17.1289	9.6636	10.5345	13.3946			10.5593	15.5718	16.0727	9.87263	21.4036	11.9486	25.2623	18.9269	12.4537
	3.95986	1.24014	1.83827	5.03551	2.11173	0.20795	3.94078	2.04485	1.25743					1.03035	0.0264756	0.377601	0.408875	0.422421	1.2344	0.0896601	0.169484	0.174118			11.6504	10.4461	11.7035	15.0618	14.2796	17.3645	10.1257	11.1007	15.4268			13.415	15.2668	19.0716	9.17325	22.1961	13.1539	25.8078	22.1789	12.2024
	3.6826	1.01995	1.19101	4.89193	1.90426	0.142173	2.97659	1.25718	0.755648					0.408138	0.0272331	0.167833	0.318181	0.63277	0.824624	0.166763	0.0102767	0.0460092			11.8151	10.4002	11.7377	14.2431	13.7873	15.2334	10.6779	11.905	15.0954			16.4046	15.5716	22.1483	9.94875	22.0819	14.0844	25.2203	25.0585	12.7018
	3.60196	0.757302	0.990028	4.52385	1.62638	0.167959	2.22045	0.859741	0.456029					0.207866	0.0404625	0.227783	0	0.287451	0.500234	0.128346	0	0.0664893			11.2908	10.6147	11.7719	13.5381	12.7267	17.0807	12.2137	11.452	16.6319			19.7712	15.3593	23.5285	10.1208	21.8701	14.8816	25.3348	25.7267	13.1582
	2.93511	0.704593	0.465267	4.23223	1.33835	0	1.77315	0.514254	0.224166					0.0364119	0.0336799	0.252323	0.355858	0.432055	0.463403	0.216707	0.0277761	0.138889			11.9564	10.92	12.5157	13.0924	12.5572	13.7861	12.3823	13.2309	18.038			20.9498	15.3523	24.9054	10.0948	21.5191	15.3094	21.7375	26.4904	13.9267
	2.83008	0.673137	0.129254	3.71527	1.23323	0	1.37527	0.447487	0.0730327					0.0955523	0.0139142	0.249454	0.229261	0.348131	0.495446	0.141669	0.0425141	0.0236498			11.3729	10.4723	12.2391	12.0243	12.1775	13.5007	13.7875	12.3488	20.0135			21.9985	15.9785	25.898	10.5618	22.8947	15.7518	23.3287	26.9913	14.153
	2.25994	0.46069	0.31972	3.0405	0.874142	0.0525818	0.955607	0.417149	0.0585638					0.116578	0.0114559	0.248965	0.425399	0.327238	0.341171	0.222561	0.0795551	0.0748139			12.3266	10.3839	13.5061	11.7131	11.8894	14.452	14.8421	12.8106	21.3157			23.0474	14.9724	26.3785	11.9873	22.6454	15.6423	24.7048	27.251	14.7341
	1.72072	0.495216	0.286361	2.64818	0.825529	0	0.62348	0.383461	0.130547					0.275251	0.0283064	0.220668	0.194154	0.418888	0.35449	0.255638	0.119279	0.0783431			11.6221	10.3983	13.6898	12.2226	11.4778	13.2055	16.6951	12.8018	21.5329			23.5614	15.6516	26.5805	11.6714	23.2627	16.153	25.771	26.7774	14.1706
	1.23705	0.274796	0.42621	2.20049	0.612349	0.0532238	0.585284	0.237138	0.132904					0.114141	0.0151646	0.158548	0.244428	0.29684	0.220915	0.332384	0.0971847	0.134628			14.0082	10.3985	14.1973	13.9814	12.8244	13.4416	18.6563	13.7849	23.366			23.9068	15.4764	26.498	9.71932	22.9301	16.649	25.372	26.9892	14.6428
	1.28919	0.440412	0.528566	1.78631	0.207697	0.0652669	0.3643	0.188717	0.0446481					0.154278	0.0461756	0.246226	0.182512	0.277572	0.0471965	0.317336	0.0883056	0.142237			13.7758	10.1985	13.297	15.1653	12.3896	14.1803	19.3058	13.0186	24.7369			23.722	15.5643	26.5929	10.136	22.4416	16.9144	25.4125	26.923	15.9865
	1.08768	0.31131	0.431047	1.26543	0.36498	0	0.476997	0.241186	0.0856168					0.170237	0.0900448	0.38838	0	0.24259	0.0680349	0.616522	0.0775401	0.124221			14.8559	10.5244	14.9484	16.0625	12.4854	12.5457	20.4482	13.1546	25.9014			24.1333	15.3226	26.6633	9.93705	22.4277	17.0473	23.763	26.9948	15.5031
	0.704482	0.269284	0.246275	0.987996	0.340256	0.100472	0.224757	0.0956277	0.0804932					0.118039	0.101313	0.293194	0.103436	0.237099	0.145177	0.294327	0.0443066	0.180661			14.8435	10.9705	15.3271	17.1348	12.8408	12.1095	21.9387	11.9958	27.8854			24.5589	14.7567	26.7373	9.9839	23.059	17.2484	23.702	27.51	15.1911
	0.694899	0.182008	0.421824	0.692144	0.132636	0.0527254	0.315088	0.226664	0.140454					0.164024	0.0769902	0.299805	0.029275	0.327	0.133257	0.460347	0.0477943	0.0403498			16.271	11.0397	15.5156	18.6696	12.4031	11.7531	22.8656	13.2033	27.9916			24.2166	15.9367	26.1528	9.59736	23.4193	17.2496	23.5848	27.3042	15.1728
	0.712978	0.0718029	0.278058	0.490469	0.115348	0.102208	0.347945	0.304347	0.176304					0.369471	0.0855993	0.133592	0.226244	0.29187	0.0539376	0.370864	0.0734138	0.103942			14.9861	10.5357	16.1755	20.819	12.2651	11.5865	23.2355	12.7606	28.7078			24.4789	15.1416	27.8054	9.36912	22.9127	16.4794	24.1352	27.2463	15.2576
	0.549024	0.261727	0.187532	0.37987	0.172505	0.0933663	0.309661	0.503409	0.136295					0.177258	0.0343363	0.295141	0.0466295	0.361442	0.0212958	0.534736	0.0508797	0.264478			15.6313	10.6978	15.6221	21.5712	11.8404	10.9816	23.6238	13.4826	28.1747			23.8426	15.3526	26.9794	9.35787	22.7165	16.1802	23.9532	26.6672	14.4915
	0.921233	0	0.361088	0.245801	0.189161	0.0498194	0.42867	0.238689	0.0684506					0.285403	0.146092	0.462624	0.0223796	0.419801	0.155	0.578305	0.0394452	0.0506163			15.1035	10.4685	15.9048	22.4507	12.1537	12.6285	24.6992	13.3799	28.4308			23.1163	14.7191	26.4823	8.32307	22.9861	15.3502	22.7029	25.9902	14.8989
	0.647473	0.179142	0.208465	0.245934	0.217765	0.112743	0.267612	0.329892	0.154719					0.268206	0.066865	0.344247	0.0376631	0.228463	0.165362	0.466635	0.124798	0.248826			16.8827	9.66375	15.5302	23.3591	12.3241	12.4109	25.5167	13.4463	27.6264			23.1382	15.342	26.4089	8.91235	22.6155	15.331	22.8703	25.327	14.3491
	0.69832	0.340591	0.360974	0.178094	0.0310941	0.0698192	0.158727	0.253015	0.128409					0.65953	0.0644581	0.386208	0	0.337521	0.090897	0.660923	0.0922028	0.379775			17.6763	10.1446	16.1921	24.1783	13.0732	12.5615	25.6995	12.6838	28.1729			23.2328	14.8159	26.1923	8.45241	22.0669	14.4241	20.6677	25.4439	14.5001
	0.804595	0.458505	0.361444	0.166918	0.0862104	0	0.262224	0.161212	0.0786079					0.422618	0.0930379	0.211037	0.0297046	0.225959	0.12683	0.86859	0.169818	0.104308			15.8179	10.7144	15.8198	23.7013	13.3368	11.9863	26.4796	13.0757	28.1229			24.3335	15.2846	27.1982	9.85055	22.7421	14.4616	21.2847	24.8728	15.294
	0.524579	0.227891	0.168868	0.139342	0.0743547	0.16609	0.313116	0.111552	0.154315					0.569863	0.195082	0.502461	0.0940882	0.344524	0.126352	0.645198	0.14088	0.147557			16.9852	11.3295	16.9505	23.3404	12.8954	11.1577	26.5797	13.0892	27.864			24.0722	15.7848	27.1672	9.69571	22.3619	14.2483	20.3995	25.4724	15.4022

## Sheet: panel c
		1	0.980471	0.950034	0.897933	0.833795	0.785821	0.75502	0.725339	0.675568	0.620598	0.567648	0.50737	0.432657	0.384433	0.411256	0.51619	0.639578	0.734219	0.785692	0.800843	0.780418	0.705073	0.581503	0.436344	0.315951	0.222031	0.148036	0.107154	0.124241	0.228636	0.392094	0.557366	0.679597	0.742748	0.752764	0.706509	0.616055	0.529683	0.517473	0.577261	0.647717	0.680788	0.689617	0.720065	0.773794	0.814171	0.814198	0.808028
		1	0.952961	0.890121	0.819603	0.802342	0.808968	0.764613	0.62478	0.454043	0.334398	0.247061	0.172133	0.111797	0.0800978	0.0362702	-0.0290233	-0.0891266	-0.109007	-0.100257	-0.0908021	-0.0839908	-0.075447	-0.0584758	-0.0398278	-0.0206263	0.0070931	0.0706499	0.174527	0.286694	0.360094	0.370773	0.349079	0.326021	0.313366	0.308762	0.311538	0.34026	0.389357	0.434619	0.472272	0.503405	0.545903	0.609614	0.685072	0.754564	0.806293	0.8481	0.897672
		1	0.999221	0.972718	0.928752	0.913384	0.900204	0.82405	0.651231	0.437822	0.265407	0.157422	0.101205	0.0754711	0.0669274	0.0414589	0.00137915	-0.0220324	-0.00767074	0.0221629	0.0345076	0.0354539	0.0387905	0.0435696	0.0450513	0.0487878	0.0545606	0.0583757	0.0554734	0.0473297	0.0417425	0.046442	0.0584977	0.0750426	0.101681	0.144241	0.20213	0.269661	0.352093	0.451035	0.560786	0.676148	0.783816	0.867035	0.918046	0.947304	0.963506	0.969919	0.96881
		1	0.840122	0.664771	0.521633	0.480645	0.522366	0.566893	0.577209	0.552501	0.503088	0.409985	0.288327	0.174092	0.0796142	0.0290355	0.0437283	0.111666	0.173162	0.185992	0.169804	0.161206	0.170462	0.185765	0.209991	0.239913	0.25674	0.264202	0.266306	0.282836	0.321388	0.386279	0.479947	0.579221	0.658281	0.707638	0.722446	0.705259	0.683069	0.670679	0.721691	0.834957	0.945018	0.986147	0.944473	0.910387	0.911957	0.926417	0.933994
		1	0.752309	0.519114	0.357543	0.302935	0.264346	0.185758	0.0890659	0.02813	0.00820504	0.00646739	0.00391414	-0.00455593	-0.0107553	-0.0110361	-0.0118765	-0.0146468	-0.00585404	0.0202492	0.0585443	0.103916	0.166409	0.26207	0.3706	0.463202	0.514428	0.511282	0.449925	0.34771	0.274098	0.252973	0.257414	0.258078	0.246103	0.228958	0.209104	0.197902	0.189703	0.181588	0.178312	0.232168	0.333791	0.45605	0.548555	0.563024	0.558152	0.572406	0.642213
		1	0.983843	0.908669	0.787954	0.653555	0.514305	0.378803	0.260843	0.198929	0.218048	0.309101	0.39942	0.419354	0.373287	0.326662	0.320944	0.348145	0.399366	0.453312	0.512506	0.576032	0.648576	0.735977	0.800236	0.784681	0.685818	0.576163	0.534907	0.547766	0.570744	0.58584	0.601914	0.623656	0.636013	0.640586	0.647287	0.692249	0.769312	0.861368	0.937345	0.952431	0.885025	0.770237	0.689997	0.673011	0.690109	0.717475	0.764525
		1	0.949394	0.876655	0.785324	0.674993	0.546274	0.39657	0.244803	0.127824	0.0618679	0.0371623	0.0283055	0.0169432	0.00515968	-0.00126433	0.000202529	0.00432276	0.0124173	0.0208859	0.031742	0.0419221	0.0485298	0.0489575	0.0392614	0.0269217	0.017218	0.016322	0.0305976	0.0605745	0.0996864	0.138162	0.168623	0.198868	0.23361	0.276492	0.330618	0.39702	0.474876	0.541675	0.589631	0.627546	0.669125	0.710463	0.727546	0.73411	0.767788	0.835963	0.907021
		0.998168	1	0.989363	0.952542	0.899895	0.82103	0.708653	0.564239	0.413956	0.295425	0.216575	0.164768	0.12835	0.105783	0.0948693	0.0923824	0.0921979	0.087902	0.0750377	0.0522026	0.0257784	0.00256265	-0.0123777	-0.0191492	-0.0262757	-0.034643	-0.0401468	-0.0384404	-0.0300189	-0.0183158	-0.00390201	0.0106486	0.0270086	0.0397223	0.0527242	0.0877586	0.154513	0.235313	0.305456	0.363742	0.435816	0.521733	0.602411	0.661267	0.711064	0.774492	0.844507	0.907027
		0.957298	1	0.981615	0.906175	0.796417	0.642627	0.443205	0.240713	0.085703	-0.013308	-0.0436691	-0.0289836	-0.00261713	0.0044569	-0.0199986	-0.0342118	-0.0287249	-0.00306862	0.0312911	0.0347155	0.02574	0.0198062	0.0226355	0.0477825	0.085446	0.156647	0.244598	0.301784	0.32256	0.333212	0.374375	0.459763	0.559522	0.640125	0.671104	0.661064	0.641409	0.607716	0.553931	0.503633	0.49473	0.524706	0.536856	0.516154	0.502445	0.516566	0.552149	0.611685
		0.99577	0.997511	1	0.98836	0.990754	0.987939	0.912807	0.727134	0.504108	0.338006	0.234699	0.163645	0.12392	0.115733	0.0948825	0.047966	-0.00487833	-0.0265736	-0.012766	-0.00241887	-0.00545378	-0.0241062	-0.0438122	-0.0289528	0.0157813	0.0710422	0.0968746	0.100434	0.0999982	0.114181	0.15708	0.218154	0.277768	0.311677	0.339549	0.390358	0.456408	0.514409	0.539433	0.56226	0.60315	0.648058	0.680842	0.698507	0.72227	0.747519	0.783549	0.836941
		0.862626	0.966558	1	0.91178	0.72704	0.50792	0.317999	0.173309	0.0782491	0.0305679	0.0175692	0.0179087	0.0195267	0.0170743	0.00944753	0.000453647	0.00235903	0.0178232	0.0338032	0.0451966	0.0615791	0.0986249	0.139415	0.168537	0.177187	0.163342	0.136785	0.111061	0.107853	0.120785	0.14018	0.171919	0.233724	0.332456	0.426924	0.475481	0.481189	0.474442	0.470944	0.464619	0.457669	0.459467	0.470129	0.477877	0.502228	0.556913	0.622895	0.672026
		0.82943	0.959618	1	0.944419	0.866778	0.817838	0.750273	0.625447	0.472948	0.354687	0.269687	0.206378	0.171324	0.145024	0.0960485	0.0537301	0.0413093	0.0675574	0.0822396	0.0682441	0.0616765	0.0764884	0.112004	0.139835	0.164481	0.173429	0.157242	0.113449	0.0716297	0.0568872	0.0495707	0.0436597	0.0349225	0.0481639	0.0729486	0.0949563	0.0986693	0.0738845	0.0599513	0.102685	0.253391	0.444549	0.575591	0.581191	0.50105	0.405071	0.343431	0.400148
		0.985237	0.996771	1	0.990488	0.949684	0.845194	0.668987	0.463132	0.288713	0.169871	0.0935059	0.0433442	0.0113631	-0.00961883	-0.0189858	-0.0162715	-0.00668513	0.000381805	-0.000100925	-0.000624143	0.00150056	0.00621412	0.0110711	0.0155573	0.0223797	0.0330466	0.0509949	0.0766982	0.110878	0.156235	0.214422	0.282127	0.351605	0.41735	0.476801	0.530423	0.574392	0.607452	0.635321	0.664743	0.700365	0.738637	0.777659	0.815809	0.846739	0.870153	0.89102	0.915208
		0.995906	0.999646	1	0.988731	0.968007	0.902955	0.770173	0.579543	0.379597	0.220832	0.115007	0.0536677	0.0226698	0.00475923	-0.0125777	-0.030181	-0.0444199	-0.0532019	-0.0613409	-0.0718006	-0.0814368	-0.0831369	-0.0777124	-0.07138	-0.0685169	-0.0680233	-0.0599533	-0.0431376	-0.0181207	0.0137693	0.0459653	0.0786117	0.112495	0.150404	0.194861	0.248998	0.315967	0.389068	0.461503	0.534004	0.611468	0.684798	0.739877	0.786234	0.847972	0.92229	0.976896	0.99364
		0.949889	0.983927	1	0.969406	0.887923	0.799976	0.742124	0.674043	0.549896	0.392205	0.27554	0.22026	0.185772	0.141124	0.0800131	0.0288761	0.00205736	-0.0044741	-0.00618865	0.0019516	0.0271383	0.0553351	0.0751588	0.0730334	0.0567326	0.0498526	0.0661035	0.0961868	0.116179	0.137525	0.17191	0.199075	0.202371	0.194268	0.200831	0.243252	0.314364	0.391878	0.465456	0.539648	0.620399	0.689261	0.737922	0.77912	0.80355	0.789516	0.739061	0.718302
		0.895095	0.967527	1	0.985753	0.931873	0.888288	0.848178	0.76654	0.649684	0.525051	0.432318	0.346642	0.253889	0.158767	0.0719319	0.0419566	0.0694924	0.132029	0.181905	0.204215	0.210147	0.190754	0.154876	0.125684	0.124651	0.143412	0.186194	0.265564	0.391456	0.527114	0.604964	0.631077	0.642365	0.66795	0.682207	0.676962	0.676035	0.695863	0.737393	0.75149	0.730508	0.694969	0.670811	0.685619	0.738139	0.82306	0.894972	0.92717
		0.984524	0.980962	0.990621	1	0.987147	0.934353	0.843004	0.725632	0.602459	0.491034	0.394121	0.312005	0.244958	0.192826	0.153225	0.123558	0.104301	0.0939609	0.0908292	0.0892969	0.0879979	0.0868471	0.0836852	0.0782177	0.0673176	0.0520451	0.0346164	0.0182301	0.0111881	0.0264449	0.0691266	0.12748	0.181663	0.220641	0.255409	0.296867	0.353267	0.416091	0.473681	0.526064	0.584362	0.668866	0.766633	0.844535	0.881483	0.895266	0.915149	0.944405
		0.904027	0.954128	0.993385	1	0.980734	0.971928	0.973094	0.947759	0.884338	0.805833	0.734485	0.667266	0.611247	0.558346	0.487163	0.38925	0.283833	0.206338	0.156644	0.126734	0.1119	0.117541	0.12697	0.118178	0.0929247	0.0798014	0.0927629	0.109908	0.105059	0.0866578	0.072507	0.065245	0.0615568	0.05659	0.0470581	0.0298457	0.0250552	0.0441263	0.0679626	0.0782848	0.0834722	0.0918136	0.112697	0.161759	0.242013	0.344497	0.454766	0.570574
		0.728922	0.825877	0.927885	1	0.995857	0.921855	0.804406	0.681399	0.579167	0.499431	0.430656	0.354411	0.291276	0.253778	0.236033	0.230707	0.226371	0.230586	0.235955	0.231084	0.208215	0.185941	0.204791	0.26228	0.31689	0.356175	0.402598	0.462595	0.492358	0.466961	0.418912	0.38038	0.36218	0.343043	0.311017	0.260988	0.205796	0.161719	0.153126	0.192458	0.254481	0.30943	0.361516	0.430611	0.501307	0.552077	0.598987	0.654993
		0.434608	0.738086	0.923901	1	0.997504	0.888963	0.665252	0.430532	0.255433	0.184524	0.183658	0.219525	0.226813	0.172366	0.107637	0.0956718	0.13697	0.16194	0.147063	0.134613	0.149747	0.189068	0.214103	0.221369	0.219244	0.221224	0.231835	0.224609	0.208616	0.181877	0.159939	0.153191	0.163952	0.179413	0.204158	0.242073	0.269283	0.267886	0.250247	0.236297	0.23169	0.213547	0.18133	0.157245	0.124616	0.0988601	0.0812932	0.0947069
		0.566763	0.731079	0.8967	1	0.93991	0.715015	0.427997	0.198991	0.0765855	0.0338554	0.0337853	0.0466477	0.0542648	0.0502501	0.0335102	0.0133265	0.00381092	0.0145821	0.03533	0.05798	0.0808363	0.103391	0.122091	0.139659	0.158605	0.166929	0.167401	0.17013	0.179869	0.195239	0.207155	0.215941	0.208041	0.183466	0.157927	0.141337	0.139754	0.150289	0.164632	0.165875	0.158726	0.152968	0.16902	0.220844	0.304983	0.382612	0.401725	0.390093
		0.376304	0.593229	0.830689	1	0.98997	0.80769	0.571054	0.372228	0.240892	0.162975	0.121408	0.0977046	0.0749683	0.0536096	0.0388171	0.0365913	0.0452852	0.061747	0.0857959	0.11613	0.147681	0.169307	0.17836	0.174494	0.155478	0.125946	0.0934389	0.0675596	0.0462044	0.0317145	0.0285997	0.0402287	0.0645949	0.091416	0.111766	0.118533	0.115632	0.111561	0.107899	0.10312	0.098798	0.0966212	0.0940577	0.0890128	0.088099	0.100161	0.121034	0.151962
		0.403478	0.609873	0.833229	1	0.998069	0.812428	0.550358	0.324558	0.18197	0.100502	0.0544912	0.0346967	0.0342276	0.0463307	0.0515194	0.0487123	0.0719295	0.122892	0.160269	0.152846	0.116875	0.0988039	0.102697	0.113925	0.144077	0.195104	0.243666	0.28797	0.334556	0.386811	0.417486	0.415041	0.41598	0.432981	0.452809	0.475274	0.526311	0.59829	0.648478	0.642553	0.600443	0.551277	0.516053	0.495031	0.460213	0.39896	0.317734	0.262635
		0.607991	0.740302	0.893244	1	0.964043	0.768578	0.500453	0.265547	0.122864	0.073833	0.0802219	0.101629	0.10198	0.0694538	0.0313262	0.0127467	0.0200041	0.0369562	0.0478409	0.0518645	0.0515312	0.0552271	0.0627097	0.0722977	0.0788901	0.0813962	0.0800791	0.0750499	0.0721213	0.0725488	0.0726316	0.0705001	0.0790453	0.102082	0.126423	0.137074	0.13724	0.14268	0.150583	0.160326	0.170898	0.19047	0.234523	0.291076	0.351327	0.414259	0.479654	0.536169
		0.24243	0.527642	0.817581	1	0.968271	0.759957	0.505347	0.296719	0.15772	0.0894569	0.071442	0.0711319	0.0647861	0.038266	0.00818211	-0.0145569	-0.0254887	-0.0292166	-0.0318383	-0.0263955	-0.0204	-0.0213111	-0.0297638	-0.0384349	-0.0336606	-0.0161878	0.013084	0.0511516	0.0811769	0.0950717	0.095275	0.0899436	0.0932729	0.0999809	0.0982569	0.0854388	0.0750913	0.0785452	0.0860608	0.0838748	0.0714768	0.0496226	0.0221217	0.00824568	0.0219767	0.0549816	0.0869723	0.116821
		0.986463	0.96811	0.99047	1	0.939605	0.823761	0.703519	0.584221	0.461166	0.360711	0.30483	0.270091	0.236783	0.187503	0.132881	0.0945308	0.0824555	0.0940372	0.0898295	0.067326	0.0490194	0.05078	0.0617564	0.0567838	0.0456374	0.0426526	0.0448948	0.0329963	0.0091687	-0.00481832	-0.00288166	0.012254	0.02427	0.0296025	0.0289935	0.0259962	0.0331101	0.0539007	0.09896	0.185824	0.299461	0.403721	0.49455	0.569722	0.65094	0.737319	0.827569	0.911765
		0.95082	0.966077	0.986351	1	0.956594	0.811634	0.587172	0.35822	0.195396	0.110473	0.0708119	0.0351205	-0.0151284	-0.0541288	-0.0484351	-0.00402185	0.044231	0.0752279	0.0859128	0.0858912	0.0808889	0.0748735	0.0757355	0.072088	0.0598654	0.0462308	0.0523845	0.0911032	0.152235	0.225655	0.304934	0.38291	0.440973	0.475205	0.512612	0.57101	0.64	0.682838	0.690735	0.695326	0.723688	0.775879	0.830652	0.877911	0.906695	0.922178	0.927532	0.934039
		0.899998	0.957772	0.998014	1	0.956233	0.872993	0.766704	0.653311	0.544524	0.444104	0.345225	0.252361	0.177795	0.126919	0.0997592	0.0909253	0.0960261	0.104388	0.106252	0.104549	0.106677	0.113023	0.113463	0.102937	0.0909957	0.0992573	0.126515	0.15343	0.165882	0.165522	0.165876	0.171754	0.184767	0.213369	0.264729	0.334817	0.408124	0.466592	0.5114	0.556591	0.609866	0.659591	0.708502	0.760426	0.804778	0.825798	0.83204	0.842489
		0.963169	0.956364	0.970381	1	0.981927	0.860824	0.670661	0.501329	0.424294	0.41027	0.402284	0.362151	0.283021	0.177647	0.0766498	0.05847	0.149269	0.296456	0.403488	0.428768	0.421504	0.404836	0.38324	0.338552	0.272016	0.208079	0.172983	0.189087	0.25354	0.34055	0.417661	0.47834	0.528055	0.569122	0.595251	0.618103	0.647208	0.668641	0.681013	0.701119	0.742444	0.79118	0.820919	0.841212	0.868421	0.902989	0.935992	0.958124
		0.267186	0.408462	0.606194	0.853783	1	0.90858	0.65113	0.451176	0.445283	0.533398	0.618819	0.683671	0.728009	0.762608	0.78774	0.826318	0.840096	0.81377	0.765167	0.698396	0.597601	0.457771	0.324547	0.252678	0.244236	0.256989	0.254468	0.255296	0.288996	0.341769	0.383006	0.401237	0.411296	0.404561	0.389712	0.356624	0.317095	0.282061	0.25648	0.252023	0.257336	0.276563	0.292915	0.302035	0.310173	0.314299	0.315806	0.306304
		0.523251	0.703224	0.86444	0.9784	1	0.943049	0.842719	0.751632	0.672024	0.615847	0.598555	0.615225	0.591616	0.470828	0.319649	0.246729	0.260004	0.303352	0.328028	0.325642	0.303342	0.259596	0.2457	0.267115	0.300361	0.31738	0.316184	0.296097	0.267588	0.258691	0.272688	0.304192	0.309558	0.294753	0.282124	0.291339	0.335817	0.376316	0.400717	0.45191	0.514335	0.531869	0.46679	0.384525	0.387731	0.437429	0.465268	0.466944
		0.437934	0.577615	0.773413	0.956113	1	0.859287	0.626742	0.409633	0.243068	0.130529	0.074609	0.0534279	0.0308271	-0.00133259	-0.026749	-0.0336268	-0.0152493	0.040152	0.111132	0.147061	0.14152	0.127903	0.137888	0.153342	0.167406	0.210078	0.28684	0.373683	0.437484	0.476904	0.512088	0.583074	0.67818	0.700038	0.593881	0.431783	0.334097	0.300321	0.26694	0.232964	0.211041	0.200139	0.18533	0.164392	0.146244	0.132943	0.136057	0.170935
		0.296254	0.477452	0.726664	0.947576	1	0.834257	0.556339	0.294779	0.12573	0.0521665	0.0279127	0.0186931	0.0111679	0.00583123	0.00127069	0.00370896	0.0287021	0.0791967	0.160716	0.293172	0.448605	0.580694	0.648208	0.671564	0.704378	0.732677	0.736694	0.726496	0.714898	0.695775	0.646849	0.591946	0.565115	0.542008	0.49425	0.438351	0.419322	0.421694	0.395438	0.327805	0.266637	0.257798	0.272338	0.265193	0.233907	0.214276	0.227207	0.252724
		0.444665	0.558586	0.699952	0.87165	1	0.968312	0.777039	0.553382	0.417427	0.379295	0.366255	0.331111	0.256779	0.165927	0.0968757	0.0594463	0.0460723	0.0455922	0.0527053	0.0660023	0.0840207	0.113728	0.153556	0.19285	0.22939	0.264846	0.292631	0.299113	0.275116	0.237424	0.206206	0.191035	0.189347	0.197746	0.217902	0.247924	0.303138	0.383968	0.46022	0.47844	0.425434	0.355803	0.306057	0.27735	0.256152	0.248266	0.259793	0.277451
		0.371144	0.553245	0.784179	0.974672	1	0.844926	0.610459	0.394803	0.228698	0.122124	0.0716471	0.0769093	0.106405	0.113388	0.0893384	0.0596018	0.0572209	0.0962555	0.176932	0.275182	0.349471	0.401346	0.441133	0.438855	0.375275	0.288999	0.247357	0.245655	0.244569	0.236796	0.248587	0.291975	0.358209	0.423607	0.493905	0.579076	0.684079	0.763309	0.763294	0.677367	0.54429	0.419866	0.318845	0.266331	0.266727	0.303265	0.33284	0.345299
		0.883475	0.928887	0.966642	0.988069	1	0.990023	0.923696	0.788442	0.62226	0.483198	0.383224	0.30268	0.228496	0.159407	0.0998912	0.0605276	0.0453495	0.0441598	0.0406996	0.027408	0.0138749	0.0083357	0.0160087	0.033347	0.0472612	0.0498922	0.0450997	0.0434601	0.0457644	0.0491553	0.0509549	0.0552497	0.064558	0.0830165	0.116047	0.165234	0.226832	0.288336	0.342515	0.390452	0.4376	0.488319	0.543084	0.596678	0.644433	0.68862	0.733321	0.778224
		0.987153	0.977953	0.971914	0.977693	1	0.98757	0.916907	0.844752	0.816073	0.84791	0.86864	0.832682	0.742532	0.650944	0.592644	0.557552	0.524381	0.483667	0.428081	0.34152	0.247971	0.16167	0.0946989	0.0644632	0.0869827	0.161568	0.240534	0.289661	0.306997	0.307555	0.299328	0.278842	0.261898	0.265465	0.286049	0.310354	0.354936	0.418245	0.476094	0.499169	0.51344	0.546039	0.584709	0.616005	0.657418	0.753106	0.874875	0.962725
		0.964716	0.959329	0.970984	0.993544	1	0.949358	0.807936	0.602604	0.404304	0.269686	0.194805	0.14838	0.113373	0.0810339	0.0528659	0.0368992	0.0308316	0.0296607	0.0256802	0.0158078	0.00456583	-0.00370751	-0.00932898	-0.0105822	-0.00734061	0.00163645	0.00915788	0.00746264	0.00477767	0.0104942	0.0256347	0.0420185	0.0585685	0.0802682	0.106551	0.142916	0.189765	0.251199	0.327734	0.408061	0.475421	0.510653	0.529459	0.55174	0.595968	0.667334	0.76463	0.872088
		0.958523	0.967893	0.985305	0.996482	1	0.952911	0.838139	0.677793	0.517877	0.397101	0.301278	0.213793	0.143291	0.0964413	0.0600647	0.0276819	0.0150271	0.0321055	0.0576864	0.0666283	0.0567954	0.0333237	0.00367793	-0.0193989	-0.0215178	-0.00255491	0.02345	0.0434195	0.0462232	0.04044	0.0427722	0.0640995	0.0975721	0.133432	0.174895	0.247548	0.365448	0.499691	0.596232	0.631199	0.640545	0.668785	0.710109	0.746113	0.780567	0.813015	0.834592	0.839436
		0.563526	0.619864	0.746998	0.901478	1	0.973817	0.865317	0.719627	0.583243	0.466597	0.343716	0.243452	0.162984	0.0989925	0.0565189	0.0324467	0.0371716	0.0438387	0.0367663	0.0314526	0.0217671	0.018646	0.0234549	0.0260186	0.0214708	0.00744934	0.0034524	-0.00184197	-0.0153956	-0.0244996	-0.0190758	-0.000990524	0.0231407	0.0433275	0.0397673	0.0345421	0.0485543	0.079635	0.118728	0.170367	0.221894	0.247448	0.260297	0.310861	0.413817	0.511205	0.562569	0.565516
		0.691811	0.861549	0.963046	0.997744	1	0.968483	0.886234	0.748513	0.600104	0.481013	0.38922	0.326705	0.276219	0.253677	0.250809	0.232677	0.185629	0.131318	0.0996423	0.102709	0.114883	0.12824	0.15356	0.174624	0.168582	0.1238	0.0749963	0.0599139	0.0682639	0.0796247	0.0883287	0.0948206	0.10069	0.101832	0.0991252	0.097885	0.106764	0.116693	0.132688	0.146531	0.158294	0.198381	0.272433	0.368997	0.435511	0.467214	0.515388	0.593454
		0.89092	0.93294	0.973131	0.994031	1	0.982991	0.941527	0.861702	0.757405	0.648745	0.537132	0.42609	0.321213	0.233255	0.166433	0.121323	0.0917074	0.0705709	0.0548092	0.0484352	0.0476505	0.0437096	0.0377394	0.0385568	0.0472277	0.053573	0.0510152	0.0434108	0.0428184	0.0449854	0.0494384	0.0517015	0.0537397	0.0604848	0.0704169	0.0790593	0.0872575	0.101476	0.121795	0.150881	0.200215	0.286004	0.397567	0.508765	0.596705	0.663751	0.721481	0.773398
		0.927662	0.939044	0.96168	0.992978	1	0.928229	0.759471	0.536532	0.333192	0.187952	0.0951743	0.0394449	0.00763255	-0.00566352	-0.00139926	0.0134243	0.0283413	0.0351996	0.0351751	0.0334962	0.0324011	0.0339874	0.0354531	0.0350332	0.0338548	0.0340823	0.0365454	0.0396178	0.0454736	0.0564191	0.0772624	0.107594	0.143795	0.180667	0.213081	0.239105	0.25907	0.281321	0.311567	0.348752	0.39132	0.439166	0.491893	0.545949	0.602272	0.666059	0.735042	0.803406
		0.988586	0.994115	0.992875	0.987593	1	0.937784	0.740623	0.464117	0.235631	0.127858	0.0822267	0.0789773	0.0871201	0.099028	0.105777	0.124225	0.150072	0.162376	0.170527	0.171297	0.182199	0.197334	0.196419	0.170643	0.131123	0.104629	0.114264	0.170214	0.261308	0.356194	0.434292	0.507798	0.584985	0.641723	0.662473	0.652948	0.630268	0.611533	0.604382	0.615649	0.648519	0.687549	0.708748	0.72933	0.780265	0.850347	0.892265	0.900236
		0.845448	0.879838	0.917367	0.968964	1	0.949697	0.811686	0.65169	0.544713	0.484731	0.450047	0.426925	0.420521	0.440717	0.511582	0.635947	0.757445	0.83094	0.848683	0.830564	0.787794	0.725326	0.655726	0.587526	0.516183	0.428841	0.320616	0.205568	0.113831	0.0644154	0.0506135	0.0539554	0.0619225	0.0706607	0.0856115	0.113606	0.152655	0.193982	0.230406	0.263724	0.296839	0.331109	0.372634	0.426672	0.480318	0.526177	0.580169	0.651407
		0.749001	0.81838	0.886491	0.949624	1	0.989296	0.882604	0.699535	0.50668	0.354508	0.240327	0.153007	0.0879037	0.0432078	0.0161249	0.00497588	0.00470804	0.00716922	0.00788855	0.00666683	0.00698887	0.00815584	0.0101287	0.013089	0.0168132	0.0221302	0.02732	0.0316161	0.031781	0.0302895	0.0295693	0.0303848	0.034365	0.0409232	0.0514744	0.0650839	0.0780839	0.0879047	0.101033	0.125256	0.164748	0.214516	0.266987	0.320999	0.377302	0.439589	0.501805	0.559558
		0.354629	0.520806	0.715667	0.890798	1	0.979503	0.804807	0.536433	0.274331	0.121071	0.0611412	0.0418839	0.0517621	0.0921057	0.155719	0.227842	0.299453	0.363766	0.415167	0.458407	0.508345	0.555434	0.591952	0.61859	0.612129	0.539909	0.405423	0.263807	0.172562	0.136776	0.127934	0.117358	0.10358	0.103768	0.116422	0.129367	0.13514	0.138366	0.141558	0.136608	0.125333	0.114758	0.112247	0.118217	0.126741	0.138468	0.157213	0.181468
		0.763264	0.811045	0.854443	0.899316	0.955245	1	0.985754	0.887764	0.734179	0.574768	0.442514	0.347764	0.289501	0.251868	0.216392	0.168641	0.113044	0.0639684	0.030055	0.0132085	0.000544258	-0.00765727	-0.0123326	-0.0150514	-0.0135695	-0.00899782	0.00382379	0.0279656	0.0566606	0.0718653	0.0643069	0.0482358	0.0393433	0.0441212	0.0598888	0.0795227	0.0974662	0.115576	0.137659	0.159551	0.174781	0.190524	0.218604	0.264874	0.323916	0.388525	0.457279	0.532146
		0.897618	0.949721	0.983163	0.9851	0.993561	1	0.972309	0.869081	0.710118	0.564393	0.445297	0.356665	0.29105	0.249087	0.212404	0.168863	0.132965	0.120202	0.123483	0.116562	0.106407	0.104494	0.10593	0.108722	0.0999168	0.0902985	0.0949797	0.12221	0.153964	0.163396	0.145534	0.119262	0.111862	0.133314	0.181483	0.22838	0.270368	0.325951	0.398061	0.48323	0.561173	0.628769	0.677852	0.719934	0.77334	0.822364	0.854975	0.862004
		0.988085	0.961333	0.956805	0.954898	0.982726	1	0.94032	0.765566	0.535177	0.362915	0.259479	0.19941	0.162328	0.135843	0.105988	0.0771076	0.064735	0.0763806	0.0950082	0.0999447	0.0992503	0.0961469	0.0952044	0.102009	0.108907	0.11264	0.105182	0.0929689	0.0847368	0.0803853	0.0911241	0.111149	0.142691	0.192364	0.273208	0.383873	0.492552	0.580524	0.647595	0.713509	0.775645	0.813227	0.829265	0.846394	0.873235	0.900762	0.923491	0.948847
		0.845154	0.823958	0.809496	0.840435	0.929288	1	0.961557	0.810724	0.639355	0.510298	0.40856	0.321818	0.238315	0.163745	0.0876262	0.017392	-0.0302463	-0.0517757	-0.0455679	-0.0356658	-0.0361097	-0.0358719	-0.0303214	-0.0199332	-0.0143896	-0.00347532	0.019695	0.0344278	0.0375211	0.055184	0.0898267	0.13767	0.19033	0.249287	0.310977	0.373949	0.465856	0.589817	0.717108	0.811424	0.852212	0.851848	0.853958	0.872927	0.8977	0.902422	0.895859	0.889665
		0.172212	0.297122	0.457022	0.693477	0.939657	1	0.785546	0.432477	0.159114	0.0496632	0.0419988	0.0835462	0.153079	0.257901	0.390213	0.51761	0.644016	0.747774	0.788905	0.73426	0.609925	0.490597	0.392879	0.309406	0.251456	0.22657	0.244862	0.283913	0.315723	0.358579	0.469692	0.657347	0.823092	0.86821	0.823644	0.777911	0.746658	0.695131	0.597131	0.485596	0.381031	0.304958	0.272225	0.26104	0.239105	0.191134	0.146797	0.127255
		0.225139	0.323623	0.48341	0.724963	0.960826	1	0.788404	0.462115	0.206768	0.0812847	0.0322244	0.0149472	0.00399862	0.00173155	0.0280459	0.0834558	0.165523	0.254804	0.305434	0.299619	0.260708	0.239915	0.25937	0.29455	0.339223	0.367888	0.344332	0.264228	0.168587	0.143436	0.209847	0.325272	0.424443	0.470147	0.480791	0.478608	0.484706	0.489455	0.504591	0.537063	0.566302	0.579553	0.569874	0.541096	0.4729	0.387238	0.332291	0.302016
		0.439461	0.457984	0.545768	0.741387	0.95681	1	0.795397	0.469621	0.209086	0.0730484	0.0144468	-0.00413149	0.000957682	0.0200523	0.0381311	0.0585819	0.097599	0.169394	0.257765	0.334918	0.398767	0.471214	0.578589	0.675235	0.703415	0.657035	0.577355	0.500313	0.413084	0.320176	0.240458	0.18467	0.159526	0.169506	0.19746	0.220029	0.233837	0.251427	0.290135	0.353622	0.422702	0.469547	0.470013	0.440281	0.404662	0.365794	0.341599	0.351873
		0.252841	0.312712	0.463759	0.708743	0.936681	1	0.850353	0.613735	0.427729	0.327749	0.254665	0.167963	0.0839446	0.0148028	-0.028567	-0.0450801	-0.0436917	-0.0353322	-0.029016	-0.0231641	-0.0155758	-0.00624442	0.00301698	0.0105288	0.0177462	0.0240425	0.029213	0.0322305	0.0360355	0.0475746	0.0626235	0.0715722	0.0754129	0.0824796	0.0924874	0.0952327	0.0913606	0.089305	0.0914044	0.0927426	0.0907051	0.0858139	0.0802986	0.073763	0.066733	0.0948231	0.211156	0.357916
		0.576594	0.655762	0.738771	0.841058	0.952241	1	0.920369	0.737064	0.539192	0.386063	0.271536	0.190418	0.141934	0.119251	0.109558	0.10853	0.11771	0.12632	0.124099	0.113131	0.109114	0.116838	0.129404	0.139972	0.153017	0.174869	0.213129	0.257664	0.289535	0.292676	0.261761	0.214999	0.170148	0.142665	0.127748	0.115132	0.104311	0.0979616	0.0987765	0.109957	0.12395	0.141735	0.175201	0.232624	0.312519	0.394514	0.463119	0.507341
		0.759691	0.785928	0.846136	0.921019	0.997638	1	0.866505	0.618553	0.36364	0.218013	0.164865	0.163396	0.214801	0.336042	0.453579	0.513054	0.559239	0.64393	0.741276	0.770886	0.756495	0.759138	0.784898	0.808556	0.792201	0.699786	0.548868	0.392279	0.267949	0.185116	0.125282	0.0988576	0.114164	0.144604	0.171985	0.178937	0.167682	0.152267	0.155737	0.177628	0.223788	0.287656	0.350724	0.391472	0.391922	0.392804	0.428983	0.504804
		0.649364	0.727214	0.804507	0.888541	0.966581	1	0.972623	0.908737	0.843563	0.783319	0.717278	0.64501	0.569262	0.49055	0.424051	0.383428	0.362387	0.337638	0.296555	0.252644	0.218336	0.194141	0.176793	0.16381	0.15392	0.147044	0.141239	0.134929	0.124375	0.108759	0.0938522	0.0840008	0.0799658	0.0798199	0.0803753	0.0824892	0.0869426	0.0939217	0.1027	0.111955	0.123814	0.139364	0.159624	0.187818	0.227019	0.276027	0.333751	0.399702
		0.636657	0.720873	0.801857	0.876669	0.940099	0.985502	1	0.974971	0.913634	0.82722	0.72545	0.617691	0.512264	0.416775	0.332917	0.262447	0.205808	0.160535	0.124871	0.0965659	0.0748996	0.0576891	0.0428921	0.0301213	0.0197785	0.0124256	0.00724543	0.00185642	-0.00375206	-0.00783332	-0.00912068	-0.00849006	-0.00739668	-0.00621451	-0.00447744	-0.00179541	0.00191541	0.00729361	0.0141355	0.0231163	0.0356933	0.0546825	0.080986	0.11563	0.160815	0.222245	0.301017	0.389443
		0.316206	0.400132	0.5242	0.700375	0.87919	0.988426	1	0.952929	0.906057	0.866037	0.809197	0.72748	0.632922	0.540091	0.458575	0.393245	0.340785	0.292415	0.2424	0.195154	0.156289	0.12624	0.102353	0.0813415	0.0607813	0.0420592	0.030506	0.030055	0.0420036	0.0668202	0.103095	0.149248	0.197328	0.238965	0.273195	0.300978	0.322764	0.332926	0.331639	0.326472	0.317484	0.300532	0.275761	0.251516	0.236663	0.233813	0.24021	0.254445
		0.790977	0.775832	0.764928	0.771697	0.852959	0.968861	1	0.875187	0.646726	0.446255	0.316706	0.223219	0.150554	0.13341	0.142637	0.129596	0.0908451	0.0725795	0.0957489	0.099641	0.0680799	0.0266944	0.00153786	0.00763412	0.0337335	0.0693648	0.115638	0.165031	0.203743	0.229996	0.259546	0.308187	0.367307	0.431335	0.487383	0.518138	0.529038	0.540001	0.563397	0.587795	0.612635	0.638016	0.660284	0.673974	0.690341	0.724174	0.767163	0.79758
		0.821332	0.805932	0.800285	0.806296	0.861324	0.947097	1	0.970733	0.851625	0.732861	0.656563	0.619615	0.601657	0.572012	0.505669	0.384914	0.252449	0.160051	0.121046	0.0966055	0.0797091	0.0821979	0.102906	0.11823	0.10895	0.0927054	0.0886703	0.102783	0.119212	0.121292	0.112879	0.108612	0.108079	0.103002	0.104207	0.128706	0.176861	0.218382	0.244506	0.26683	0.306773	0.356251	0.386137	0.408526	0.450728	0.516616	0.567358	0.607679
		0.501261	0.505163	0.518435	0.560358	0.679801	0.86402	1	0.992256	0.869757	0.754272	0.703272	0.705543	0.72918	0.753093	0.727285	0.648282	0.565932	0.523135	0.512134	0.488188	0.462562	0.45055	0.454701	0.455151	0.432418	0.371668	0.294564	0.238187	0.209194	0.188206	0.164265	0.143309	0.123573	0.10866	0.108049	0.1124	0.113016	0.119555	0.138558	0.16559	0.18388	0.206124	0.242764	0.28021	0.321595	0.364043	0.410139	0.45135
		0.71763	0.722032	0.725338	0.730288	0.796632	0.91484	1	0.975184	0.8533	0.740962	0.670029	0.622055	0.570571	0.523254	0.470053	0.377515	0.2463	0.132718	0.0796898	0.0598343	0.0320144	-0.00181953	-0.0180804	-0.0118554	-0.000294133	-0.00288579	-0.0038491	0.00600557	0.0289605	0.057641	0.0940601	0.158121	0.245152	0.33795	0.412817	0.466615	0.514732	0.554491	0.583124	0.602333	0.621983	0.647977	0.665009	0.684828	0.694673	0.693437	0.694945	0.702703
		0.307916	0.356688	0.421517	0.564866	0.77955	0.964091	1	0.874625	0.650035	0.414724	0.23435	0.132514	0.114803	0.156117	0.211397	0.249818	0.266249	0.250853	0.200711	0.151311	0.124312	0.111761	0.0861492	0.0466934	0.0298711	0.0614802	0.148712	0.274818	0.439071	0.604193	0.689639	0.710392	0.733877	0.762947	0.760636	0.74398	0.75679	0.76115	0.715822	0.665275	0.646327	0.653305	0.647598	0.604135	0.532845	0.462987	0.420657	0.37996
		0.587367	0.643764	0.726664	0.84038	0.946868	0.997071	1	0.989964	0.981717	0.949369	0.883091	0.787597	0.661136	0.519944	0.410397	0.391188	0.453136	0.527889	0.542951	0.502981	0.459212	0.426515	0.382532	0.316662	0.240363	0.165932	0.106264	0.0829	0.0902948	0.10252	0.101658	0.101132	0.139105	0.211862	0.281534	0.320014	0.330907	0.332328	0.333199	0.349943	0.388364	0.43188	0.458913	0.457361	0.443244	0.435673	0.448448	0.49056
		0.718881	0.757733	0.807461	0.868152	0.941275	0.998053	1	0.915553	0.771253	0.624609	0.499443	0.379473	0.251823	0.134452	0.0533691	0.0165128	0.0160745	0.0338283	0.0464882	0.0480371	0.0441614	0.0365234	0.0300868	0.0281617	0.0324014	0.0356301	0.0409446	0.0691275	0.132428	0.223281	0.322917	0.416835	0.482744	0.513204	0.524888	0.541759	0.564079	0.576501	0.579201	0.585975	0.596936	0.601946	0.605156	0.614059	0.632421	0.644876	0.647068	0.651302
		0.0903739	0.150135	0.251466	0.43122	0.669698	0.895853	1	0.943012	0.785091	0.603293	0.443319	0.314482	0.224834	0.167104	0.124079	0.0870284	0.0616689	0.049943	0.0443844	0.034463	0.0210252	0.0107973	0.00414894	-0.00142217	-0.00630608	-0.0103158	-0.0102234	-0.00787136	-0.00319212	0.00313821	0.00596125	0.00527238	0.00177623	0.00313277	0.011952	0.0246507	0.0381919	0.0507994	0.0659078	0.0796285	0.0887038	0.0969967	0.110417	0.124718	0.132937	0.133131	0.12803	0.119704
		0.165451	0.267362	0.378397	0.51033	0.659761	0.8218	0.948462	1	0.982303	0.910061	0.778746	0.59091	0.387968	0.22743	0.128486	0.0784675	0.0583949	0.0460789	0.0335772	0.0251368	0.0239951	0.0283639	0.0277618	0.0198532	0.0126458	0.0164772	0.0548085	0.129135	0.211951	0.262667	0.262658	0.234848	0.210933	0.210315	0.223096	0.236444	0.24214	0.245657	0.273574	0.367837	0.507805	0.607054	0.607545	0.536967	0.456646	0.376906	0.299238	0.235931
		0.106632	0.129876	0.177271	0.279252	0.486757	0.746887	0.946892	1	0.930016	0.824183	0.69927	0.55389	0.404593	0.289129	0.242926	0.239156	0.237824	0.226031	0.212605	0.207264	0.196297	0.175964	0.161385	0.154432	0.152809	0.154579	0.155764	0.153756	0.143242	0.142748	0.1563	0.165392	0.164073	0.158848	0.160972	0.166351	0.170708	0.184129	0.197348	0.203449	0.196326	0.181216	0.163231	0.1382	0.119248	0.118783	0.141453	0.15237
		0.125365	0.173613	0.233561	0.321073	0.47829	0.700841	0.905134	1	0.954502	0.819146	0.633717	0.428383	0.264036	0.175491	0.175596	0.223026	0.261293	0.258094	0.224525	0.203858	0.197613	0.18733	0.162795	0.129641	0.106981	0.101345	0.1046	0.10958	0.129892	0.177833	0.232006	0.250532	0.233939	0.216929	0.208916	0.213224	0.218655	0.218071	0.22405	0.220396	0.208617	0.203241	0.215219	0.226524	0.205526	0.163475	0.135015	0.128829
		0.0677253	0.0648154	0.0886185	0.113255	0.171071	0.398467	0.759718	1	0.948123	0.702559	0.48201	0.321376	0.18565	0.0827898	0.0269103	0.0288548	0.0419474	0.0377303	0.0430717	0.0779094	0.105029	0.109029	0.108934	0.116676	0.122772	0.124912	0.126826	0.114238	0.0905524	0.0849342	0.112974	0.164769	0.190543	0.159425	0.0973889	0.05741	0.0613358	0.0838245	0.112959	0.142023	0.158451	0.16561	0.157319	0.13464	0.101734	0.0642809	0.0333679	0.0156234
		0.118954	0.106553	0.0916375	0.114401	0.269684	0.58715	0.900136	1	0.85446	0.628833	0.444777	0.299909	0.174123	0.0811442	0.0339505	0.023041	0.0332143	0.0530727	0.0671205	0.0703698	0.0626563	0.0488062	0.0421435	0.0448741	0.0573813	0.0681052	0.0751012	0.0790907	0.0785775	0.0774132	0.073472	0.0676489	0.0619095	0.0623435	0.0685699	0.08357	0.102676	0.110394	0.0975254	0.0736734	0.0595106	0.0527605	0.0485627	0.0442624	0.0422293	0.0450755	0.0474493	0.0583391
		0.931745	0.903009	0.902436	0.937623	0.978406	0.994841	0.994355	1	0.991096	0.933755	0.794365	0.57733	0.326639	0.105276	-0.0242109	-0.0453397	0.00737489	0.069901	0.0984609	0.0957757	0.0880488	0.0782197	0.0638532	0.0503319	0.0435348	0.0414065	0.0344124	0.0209819	0.00577167	-0.00863856	-0.0187886	-0.00777309	0.0383027	0.111756	0.197109	0.288398	0.377782	0.464747	0.538353	0.599179	0.652092	0.694221	0.722309	0.719667	0.709157	0.726076	0.787372	0.859032
		0.52085	0.518099	0.536247	0.577716	0.646883	0.759772	0.899416	1	0.993892	0.885148	0.707966	0.492054	0.270776	0.0944354	-0.0106692	-0.0211032	0.0615444	0.160702	0.224286	0.233394	0.223098	0.214697	0.194845	0.159683	0.129829	0.136325	0.205808	0.295363	0.383279	0.470743	0.556718	0.625239	0.65961	0.671793	0.695298	0.717617	0.707599	0.682633	0.663522	0.665338	0.65328	0.625949	0.599139	0.572298	0.553101	0.561477	0.590496	0.599907
		0.000806701	0.0118319	0.0579168	0.179592	0.389069	0.640704	0.852621	0.972278	1	0.960609	0.876068	0.764379	0.647413	0.541034	0.450122	0.374174	0.309785	0.25279	0.200372	0.155123	0.12	0.0933719	0.0715968	0.0523122	0.0374327	0.0284878	0.0229053	0.0182148	0.0136708	0.0106499	0.00974857	0.0093103	0.00822186	0.00640845	0.00461298	0.00316792	0.00237992	0.00215607	0.00205671	0.00157562	0.00116893	0.00153815	0.002562	0.00350407	0.00426651	0.00504213	0.0052542	0.00412737
		0.042934	0.0455482	0.0670511	0.145059	0.318724	0.584738	0.840929	0.984961	1	0.945065	0.867207	0.753268	0.604309	0.450564	0.33005	0.254639	0.20436	0.156497	0.10727	0.0655571	0.0358945	0.0165066	0.00546515	-0.00118935	-0.00632851	-0.0118744	-0.0170773	-0.0201186	-0.018722	-0.0120988	-0.00442742	0.0013113	0.00392053	0.0110831	0.028232	0.052822	0.0711752	0.0746535	0.0711011	0.0705259	0.0725045	0.0677511	0.0561773	0.0438289	0.0371915	0.0362609	0.0385458	0.0408253
		0.0180231	0.092581	0.158504	0.219555	0.336003	0.542858	0.777591	0.943708	1	0.987224	0.917046	0.785149	0.621497	0.484153	0.41697	0.394206	0.358607	0.281327	0.190966	0.124938	0.0902594	0.071905	0.0564009	0.0377854	0.0142249	-0.00298436	-0.00311151	0.0166022	0.0380044	0.0495665	0.0466653	0.0332371	0.0193844	0.012931	0.0165463	0.0233618	0.0280341	0.0229252	0.0124868	0.00840292	0.0077062	0.00591965	-0.000737096	-0.00507112	-0.0086586	-0.0177223	-0.0268867	-0.0305059
		0.0447277	0.0438899	0.044117	0.0484603	0.120017	0.340615	0.664103	0.93115	1	0.876436	0.643513	0.365188	0.118167	-0.0559739	-0.120772	-0.092331	-0.0220353	0.030103	0.040808	0.0342379	0.0276106	0.0236961	0.0237486	0.0242923	0.0181566	0.0111043	0.0143114	0.036012	0.0592441	0.0875409	0.115877	0.140898	0.148984	0.151181	0.17373	0.230644	0.29531	0.333639	0.340956	0.317847	0.267499	0.19217	0.126735	0.0874202	0.0675076	0.0509669	0.0376418	0.0332178
		0.137327	0.130549	0.136774	0.174293	0.270357	0.461992	0.721346	0.940831	1	0.883108	0.677961	0.459712	0.263736	0.111455	0.0393692	0.0404681	0.0657186	0.0680963	0.0503221	0.0404228	0.0359044	0.0298719	0.0236436	0.0258723	0.0299092	0.0260839	0.0228518	0.0243827	0.0301921	0.0400465	0.062054	0.0891235	0.104848	0.115887	0.137598	0.185113	0.245213	0.281647	0.276531	0.234986	0.186302	0.147012	0.113004	0.0880301	0.0751448	0.0737748	0.0805054	0.0941576
		0.0624217	0.0837913	0.0797439	0.0633651	0.0797961	0.22587	0.503839	0.807952	1	0.979867	0.800683	0.633969	0.608682	0.674925	0.697327	0.677221	0.686381	0.715601	0.732201	0.725482	0.685004	0.603752	0.488431	0.356316	0.228008	0.140374	0.0977552	0.0680493	0.0462155	0.0401141	0.043588	0.0395235	0.0297613	0.0329729	0.0423469	0.0558233	0.0717015	0.0918111	0.120897	0.129286	0.101767	0.0509013	0.0120996	0.00259481	0.00582489	0.0168353	0.0246183	0.0191863
		0.406034	0.434184	0.466638	0.501608	0.544184	0.629021	0.778789	0.940408	1	0.919269	0.761075	0.597481	0.448906	0.311765	0.189105	0.0999529	0.0553449	0.0468182	0.0604862	0.0696541	0.0681146	0.0540905	0.0335839	0.0227327	0.0155912	0.0137272	0.0205031	0.0319972	0.045329	0.0477547	0.047043	0.0505745	0.0590689	0.0602854	0.0461675	0.031853	0.0342486	0.0588944	0.0939408	0.125941	0.147595	0.168542	0.189771	0.205335	0.216974	0.229032	0.246198	0.273248
		0.134616	0.167904	0.2018	0.243623	0.297071	0.415532	0.633581	0.874307	1	0.948462	0.80923	0.639336	0.433652	0.206834	0.0285975	-0.0343164	-0.0107668	0.0396314	0.0678485	0.0632216	0.0489058	0.0337172	0.0230727	0.0192877	0.027784	0.0510885	0.0803344	0.105066	0.126385	0.141524	0.143352	0.136002	0.131743	0.13742	0.144913	0.14687	0.145072	0.140415	0.13405	0.130917	0.128905	0.117121	0.0990626	0.0825674	0.0767543	0.0788337	0.083128	0.0920494
		0.0635797	0.0822144	0.108793	0.1579	0.251073	0.382918	0.580704	0.823136	1	0.991345	0.791269	0.524372	0.301284	0.154994	0.0646374	0.020043	0.019845	0.0471594	0.0702503	0.0752302	0.0680602	0.0579937	0.0484075	0.0444435	0.0404499	0.0341337	0.0303081	0.0377458	0.0666224	0.0990975	0.123027	0.13197	0.128161	0.127931	0.126427	0.132312	0.135345	0.128143	0.111444	0.0920309	0.0837626	0.0803314	0.0772581	0.0783303	0.0791619	0.0708235	0.0561462	0.0449911
		0.790929	0.824918	0.847818	0.85047	0.821346	0.814768	0.86846	0.953455	1	0.987903	0.93978	0.832847	0.644605	0.409953	0.210212	0.0942633	0.06151	0.0717724	0.0833963	0.0769437	0.0597017	0.0402296	0.0222709	0.0131792	0.0224064	0.0504286	0.094152	0.145229	0.203922	0.270081	0.335195	0.395129	0.437982	0.470193	0.505024	0.542768	0.575883	0.600347	0.623614	0.642024	0.652674	0.665525	0.676338	0.680465	0.6861	0.70451	0.728119	0.745459
		0.148418	0.184133	0.220919	0.23715	0.277172	0.360548	0.529635	0.751161	0.924904	1	0.952431	0.865417	0.78965	0.712581	0.593343	0.433398	0.298105	0.208112	0.145275	0.0941749	0.0670593	0.0682017	0.0694101	0.0708926	0.070056	0.0744161	0.108706	0.163065	0.207487	0.21886	0.222833	0.248249	0.260027	0.242771	0.218054	0.210247	0.204593	0.176917	0.152228	0.146871	0.149918	0.148461	0.13579	0.131757	0.138795	0.136549	0.128812	0.122584
		0.164793	0.226627	0.27224	0.327311	0.406277	0.524463	0.671307	0.818437	0.93879	1	0.980407	0.867386	0.6818	0.487792	0.365976	0.33925	0.364478	0.365524	0.311063	0.240574	0.185821	0.151944	0.128476	0.105702	0.0816962	0.0557338	0.0335645	0.0250158	0.031515	0.0448489	0.0539807	0.0567043	0.0621171	0.0752384	0.0935958	0.109347	0.117788	0.115357	0.0980317	0.0720141	0.0482383	0.03075	0.0192475	0.0155687	0.0204135	0.0311676	0.0436842	0.059678
		0.113269	0.10851	0.110136	0.14347	0.251059	0.448673	0.678392	0.859741	0.958596	1	0.946402	0.757994	0.480907	0.229992	0.0965115	0.0828956	0.137009	0.180002	0.158557	0.0917294	0.0353075	0.00651929	-0.003468	-0.00850119	-0.0114493	-0.00698793	0.00543178	0.0220759	0.0326208	0.0373268	0.043788	0.058905	0.0806813	0.0971566	0.113359	0.133949	0.155707	0.164243	0.1551	0.139264	0.12602	0.121001	0.123751	0.127522	0.12921	0.154358	0.182892	0.189341
		0.0650999	0.128304	0.174378	0.204418	0.229483	0.30754	0.497342	0.770995	0.982555	1	0.832819	0.614653	0.459915	0.355246	0.280894	0.237393	0.240591	0.252986	0.23359	0.204339	0.181775	0.174779	0.182004	0.181793	0.156738	0.12547	0.134774	0.171944	0.195807	0.193384	0.187433	0.18026	0.159562	0.134381	0.114328	0.121217	0.126492	0.12154	0.110657	0.10727	0.100732	0.0791546	0.0579876	0.0563481	0.061548	0.05466	0.0323789	0.0175244
		0.0970256	0.109127	0.142349	0.200904	0.284602	0.411982	0.592278	0.786858	0.933929	1	0.996639	0.945938	0.863076	0.765007	0.661352	0.558154	0.460599	0.372557	0.293694	0.223757	0.163118	0.112746	0.0714849	0.0359705	0.00688003	-0.0146267	-0.0273263	-0.0329512	-0.0357805	-0.0359019	-0.0324948	-0.026254	-0.0201557	-0.0164314	-0.0118379	-0.00499636	0.0014527	0.00554052	0.00829024	0.0117202	0.0152809	0.0174276	0.0210283	0.0315198	0.0496643	0.0702776	0.083517	0.089184
		0.0910598	0.0907886	0.0944351	0.11124	0.16595	0.287683	0.485947	0.72743	0.927779	1	0.915159	0.718187	0.492705	0.29865	0.168031	0.105423	0.0876276	0.0826132	0.0704086	0.0542513	0.041581	0.0338636	0.0274063	0.0203007	0.0124372	0.00716677	0.0075603	0.0122772	0.02197	0.0346401	0.0490247	0.0634263	0.0754598	0.0839248	0.0885729	0.09098	0.0915178	0.0894529	0.0869443	0.0868909	0.0896093	0.0921831	0.0914196	0.0861254	0.0785382	0.0744347	0.0757138	0.080279
		0.152903	0.182335	0.215212	0.250235	0.25571	0.284952	0.429196	0.679418	0.902967	1	0.997484	0.919748	0.753536	0.514727	0.288357	0.176923	0.196458	0.27614	0.319686	0.301486	0.261411	0.215114	0.167404	0.120891	0.0923483	0.0877158	0.105587	0.131397	0.161073	0.188373	0.203283	0.205292	0.204737	0.207967	0.210446	0.212197	0.215207	0.208359	0.182511	0.148993	0.12469	0.119472	0.126655	0.133465	0.130502	0.119672	0.121756	0.135971
		0.660256	0.664183	0.663454	0.666152	0.674943	0.692973	0.736363	0.813795	0.909352	0.983227	1	0.953606	0.859665	0.750353	0.6516	0.576854	0.526588	0.489201	0.447168	0.396058	0.349697	0.313206	0.284396	0.256743	0.229557	0.202355	0.169198	0.131052	0.0913335	0.059291	0.0471544	0.0665623	0.120271	0.194562	0.274026	0.352178	0.429191	0.49806	0.551201	0.590122	0.621617	0.646687	0.657359	0.656858	0.654032	0.653828	0.655352	0.656554
		0.136853	0.125819	0.107641	0.0730578	0.0542124	0.0987901	0.240725	0.455137	0.693262	0.895453	1	0.995469	0.920557	0.827758	0.734035	0.624401	0.496755	0.367748	0.254596	0.169171	0.108573	0.0708116	0.0513972	0.0404557	0.0323953	0.0246098	0.0172309	0.0178708	0.0246551	0.0360047	0.0548684	0.0782249	0.0959057	0.0988372	0.0927801	0.0887641	0.0860625	0.0783271	0.0754093	0.0800199	0.0855186	0.0883399	0.0922666	0.0987498	0.0961495	0.0814556	0.0665522	0.0682739
		0.274974	0.312844	0.365313	0.416678	0.416149	0.379083	0.382906	0.484325	0.680538	0.884332	1	0.962637	0.804714	0.625982	0.52445	0.515245	0.534467	0.506291	0.415503	0.321623	0.256161	0.219122	0.207951	0.211145	0.211183	0.19888	0.182382	0.173129	0.178292	0.19804	0.219665	0.230909	0.247636	0.285136	0.329175	0.350929	0.339414	0.313254	0.284688	0.257314	0.226019	0.190131	0.156872	0.133363	0.122582	0.125857	0.14345	0.172563
		0.112719	0.104374	0.102792	0.115568	0.154782	0.223079	0.33422	0.500638	0.697518	0.886256	1	0.988701	0.861479	0.679343	0.534305	0.44282	0.368152	0.291226	0.217833	0.169028	0.146928	0.135159	0.122973	0.106495	0.0902746	0.0794566	0.0705414	0.0634435	0.0646245	0.0739864	0.0840838	0.0876666	0.0857656	0.0847013	0.0862144	0.0887236	0.0893202	0.0876298	0.0889615	0.0947669	0.100487	0.100437	0.0969321	0.0943331	0.092978	0.0900937	0.0878142	0.0918647
		0.0509865	0.0531617	0.0664358	0.105058	0.210626	0.411501	0.651265	0.833112	0.918445	0.96739	1	0.945743	0.760386	0.504315	0.288561	0.16055	0.0956397	0.0594193	0.0366202	0.0250654	0.0216254	0.0212018	0.02177	0.0222122	0.0235385	0.0245638	0.0262947	0.0298009	0.0353164	0.0429998	0.0478278	0.0477435	0.0441973	0.0426296	0.0455736	0.0506523	0.0545605	0.0577599	0.0605665	0.0605126	0.0574755	0.0516265	0.0436894	0.036113	0.0328171	0.0344968	0.0383518	0.0424982
		0.409319	0.418355	0.407827	0.391644	0.35632	0.304218	0.295548	0.409528	0.640399	0.870755	1	0.988509	0.86142	0.697882	0.605301	0.606784	0.632264	0.606051	0.520221	0.426747	0.333411	0.229505	0.109994	0.00630249	-0.0524886	-0.0751719	-0.0676044	-0.041128	-0.00596599	0.0299808	0.0679524	0.119381	0.176312	0.225001	0.256935	0.273752	0.276325	0.26301	0.24392	0.240612	0.263634	0.287496	0.298205	0.300795	0.306285	0.317206	0.337951	0.375629
		0.0703821	0.106134	0.165911	0.253391	0.347556	0.434468	0.537981	0.686792	0.860476	0.985142	1	0.919036	0.806345	0.722443	0.687276	0.687547	0.691742	0.665638	0.592504	0.488516	0.384616	0.29384	0.213646	0.142716	0.0859363	0.0474321	0.0306645	0.0321992	0.0389196	0.0377709	0.0277424	0.0164962	0.0120115	0.012049	0.0130544	0.0160368	0.0196418	0.0243304	0.0286193	0.0323664	0.0358218	0.0362789	0.0348053	0.0348525	0.0362739	0.0425769	0.0523793	0.0612418
		0.128147	0.127598	0.140171	0.172128	0.225815	0.288932	0.381711	0.538847	0.745194	0.926275	1	0.94219	0.785853	0.582074	0.393077	0.260491	0.186541	0.147886	0.115292	0.081106	0.0515359	0.03157	0.0190729	0.00917157	0.000703642	-0.00531351	-0.00631715	-0.00548948	-0.00503186	-0.00481733	-0.0021688	0.00375807	0.0113386	0.0173547	0.0215079	0.0247968	0.0283256	0.0305707	0.0294	0.0345174	0.0522603	0.0783676	0.0982436	0.102196	0.0962263	0.0882418	0.0851286	0.087688
		0.158697	0.156399	0.160919	0.187959	0.244869	0.323674	0.445337	0.618717	0.82532	0.980645	1	0.865857	0.624947	0.365952	0.157101	0.0492042	0.0311192	0.0481759	0.0513395	0.0295253	0.013895	0.011386	0.0161576	0.0162866	0.0086939	0.00920835	0.0299107	0.069167	0.120668	0.164768	0.187177	0.189546	0.184963	0.191138	0.206091	0.228264	0.241353	0.248918	0.251567	0.242455	0.223683	0.205402	0.192801	0.179346	0.168244	0.172541	0.185364	0.190238
		0.327901	0.328348	0.320745	0.314367	0.317208	0.345771	0.437274	0.609934	0.814952	0.964486	1	0.916882	0.750834	0.558653	0.387399	0.263517	0.187001	0.144448	0.114641	0.0828086	0.0577526	0.0399598	0.0244184	0.00914535	0.000858137	0.00448539	0.0132144	0.0168987	0.0136121	0.0111833	0.0123638	0.0172927	0.0195791	0.0192989	0.0174726	0.0162518	0.0234823	0.036404	0.0547583	0.0698556	0.0849986	0.103246	0.119229	0.132252	0.145133	0.168849	0.202058	0.235635
		0.0493518	0.0545828	0.0607648	0.0684298	0.0876542	0.137038	0.240716	0.419899	0.658549	0.881177	1	0.978598	0.854888	0.689087	0.526458	0.392115	0.292985	0.22515	0.179047	0.145832	0.119212	0.0990532	0.0864374	0.0802461	0.0731264	0.0649707	0.0587813	0.0562589	0.050406	0.0356064	0.0224309	0.0180302	0.0239139	0.0316337	0.0357076	0.0405101	0.0447938	0.0454118	0.0449375	0.0488598	0.0528592	0.0460755	0.0314982	0.0201565	0.0161652	0.0172615	0.0165037	0.0195992
		0.0350348	0.0294618	0.0325298	0.0511809	0.111708	0.231574	0.400659	0.591397	0.778888	0.934319	1	0.935933	0.766935	0.570488	0.407263	0.295289	0.222538	0.179057	0.162597	0.162529	0.169819	0.172709	0.165976	0.148651	0.123679	0.0990059	0.0770235	0.0600506	0.0484997	0.0412286	0.0396506	0.0439433	0.0529616	0.0633746	0.0724388	0.0772419	0.0776289	0.0756697	0.0750125	0.0766463	0.0770711	0.0742689	0.0674475	0.0582259	0.0492469	0.0422687	0.0383424	0.0369464
		0.0887427	0.109456	0.132347	0.15649	0.189487	0.276238	0.452141	0.682908	0.884652	0.99607	1	0.921623	0.785086	0.617726	0.44281	0.299976	0.21907	0.196117	0.194707	0.18711	0.175394	0.157842	0.142715	0.125565	0.102425	0.0795646	0.0614176	0.0630414	0.0794069	0.0980113	0.107472	0.102727	0.0906554	0.0889261	0.094519	0.0935314	0.0854829	0.071099	0.0671193	0.0756767	0.0872298	0.0875322	0.0672076	0.0565112	0.0714912	0.0884793	0.0882459	0.0778815
		0.0663879	0.10111	0.141403	0.167414	0.199103	0.278567	0.451582	0.686715	0.878187	0.972954	0.998147	1	0.983084	0.93966	0.899271	0.82483	0.684405	0.518133	0.417434	0.39537	0.378712	0.326401	0.250717	0.193901	0.168334	0.159355	0.154383	0.143334	0.119454	0.0872281	0.0528686	0.0333301	0.0317525	0.0455795	0.0593444	0.0727614	0.08086	0.0769999	0.0717112	0.072249	0.0753511	0.0630631	0.0458425	0.0461545	0.0599836	0.0715838	0.0694523	0.0543447
		0.0248063	0.0337973	0.0480832	0.0674924	0.0967534	0.13729	0.203372	0.308848	0.470101	0.682755	0.884202	1	0.99321	0.897199	0.760745	0.61491	0.48291	0.387927	0.335486	0.303572	0.267325	0.220027	0.173574	0.135803	0.104422	0.0753594	0.0488489	0.027414	0.0130407	0.00377413	-0.00265609	-0.00579747	-0.00736167	-0.00810656	-0.00910636	-0.0104025	-0.0117948	-0.0114658	-0.00856191	-0.00590621	-0.00444174	-0.0029795	0.000176553	0.00180722	0.0026818	0.00548582	0.0104316	0.0150475
		0.274599	0.397656	0.485738	0.476162	0.341698	0.171352	0.081929	0.113949	0.267263	0.521383	0.812132	1	0.982552	0.810271	0.629886	0.534204	0.493551	0.456761	0.408428	0.361893	0.334229	0.344286	0.399958	0.470784	0.539237	0.599666	0.611928	0.535458	0.397214	0.279571	0.212564	0.172671	0.142398	0.121144	0.112056	0.103426	0.0855647	0.0573726	0.0356928	0.029774	0.0315754	0.0324927	0.0355567	0.0567972	0.0889545	0.119632	0.139978	0.160176
		0.0537488	0.120379	0.158241	0.162089	0.131299	0.106842	0.124702	0.197837	0.328778	0.552143	0.830363	1	0.922007	0.64914	0.382992	0.226557	0.155893	0.120087	0.0884684	0.0577524	0.0353848	0.0179076	0.0106873	0.00912264	0.0194259	0.0364537	0.0518571	0.0606038	0.0570445	0.0487088	0.0424937	0.0355109	0.0259541	0.0178496	0.01488	0.0227082	0.0346576	0.0451098	0.0552078	0.0658904	0.0731427	0.0688863	0.0496297	0.0296598	0.0169038	0.015618	0.025659	0.0402248
		0.151351	0.117318	0.0903741	0.0734906	0.0654364	0.0594847	0.074917	0.152006	0.323352	0.605629	0.890976	1	0.856366	0.566497	0.327582	0.206105	0.163171	0.148785	0.134502	0.129356	0.133329	0.132687	0.11476	0.0884516	0.0687893	0.0569208	0.0488197	0.040974	0.0349767	0.0328129	0.0299327	0.0229569	0.0173682	0.0207767	0.0305706	0.0401028	0.0475816	0.103968	0.189558	0.23342	0.196139	0.111667	0.0592524	0.0316057	0.0182006	0.0172281	0.0267005	0.0483157
		0.282197	0.226359	0.187428	0.175199	0.192711	0.221521	0.269102	0.353147	0.498897	0.690217	0.875826	1	0.995634	0.855519	0.667477	0.573046	0.597741	0.640897	0.620523	0.55141	0.493223	0.457872	0.454775	0.451942	0.414642	0.356466	0.311162	0.297902	0.291045	0.283492	0.280469	0.278218	0.293364	0.329978	0.372553	0.39678	0.399262	0.397072	0.394045	0.385342	0.350675	0.290285	0.223923	0.190328	0.203189	0.243551	0.284782	0.307782
		0.382935	0.351062	0.321615	0.298719	0.285078	0.280069	0.3081	0.40373	0.572669	0.770048	0.926164	1	0.980317	0.880386	0.73897	0.598413	0.481031	0.383545	0.296405	0.217513	0.15273	0.102122	0.0648359	0.038985	0.0207444	0.00906213	-0.000344877	-0.00683307	-0.0085225	-0.00750254	-0.00609807	-0.00372392	0.000975188	0.00646595	0.0109676	0.0139603	0.0205183	0.0334458	0.0525164	0.0784791	0.112	0.153256	0.197051	0.24146	0.290943	0.343332	0.385724	0.409476
		0.020562	0.0371241	0.0509865	0.0571468	0.0540519	0.0449927	0.0701709	0.192626	0.430039	0.70841	0.918873	1	0.939625	0.772885	0.560131	0.37892	0.263528	0.197029	0.153987	0.11755	0.0885262	0.0675264	0.0532194	0.04539	0.0413951	0.034533	0.0259362	0.0203138	0.0205745	0.0244444	0.027907	0.0272664	0.0257834	0.0264898	0.0277779	0.0252633	0.0202304	0.018364	0.0218373	0.0257892	0.0297606	0.0329946	0.0339915	0.0349155	0.0350342	0.0351012	0.0335355	0.0299436
		0.000710622	0.004818	0.0111633	0.0213374	0.0396212	0.0779869	0.164778	0.327622	0.557387	0.796847	0.961631	1	0.92236	0.782787	0.637361	0.512165	0.409497	0.323803	0.250761	0.189145	0.139688	0.101204	0.0726552	0.0517527	0.0353854	0.0217073	0.010693	0.00302684	-0.00173334	-0.0045838	-0.00625233	-0.0070268	-0.00734018	-0.00719789	-0.00653056	-0.00565375	-0.00509878	-0.0048805	-0.00499001	-0.0051311	-0.00516114	-0.00481043	-0.00348108	-0.00151709	8.41413e-05	0.000614219	0.000315144	5.28101e-05
		0.0971956	0.145784	0.190559	0.210435	0.226564	0.239107	0.330806	0.509298	0.687956	0.842412	0.946076	1	0.957015	0.781757	0.565139	0.402229	0.34663	0.372965	0.384405	0.352288	0.305906	0.26132	0.214567	0.171708	0.143983	0.13649	0.142112	0.13634	0.12721	0.13472	0.154785	0.18841	0.2119	0.219632	0.209324	0.186893	0.182368	0.184085	0.181929	0.169171	0.153968	0.154296	0.168157	0.187567	0.201307	0.205532	0.203413	0.178479
		0.144438	0.12584	0.149718	0.184068	0.206273	0.232058	0.311892	0.472222	0.66762	0.862758	0.992712	1	0.911084	0.778304	0.637586	0.486519	0.347146	0.254091	0.174809	0.100708	0.0302944	-0.0183362	-0.0498091	-0.0588141	-0.0363322	-0.0117591	0.0104171	0.0273321	0.0382034	0.0248927	0.0127961	0.0119327	0.0258009	0.0373047	0.0165622	-0.0254241	-0.0670962	-0.0714006	-0.0396235	0.00347555	0.0484101	0.0791184	0.0892388	0.0558093	0.00181849	-0.0258538	-0.0172342	0.0363911
		0.704537	0.662273	0.615715	0.571687	0.505705	0.403247	0.34356	0.417161	0.620076	0.845522	0.983985	1	0.894317	0.710187	0.540069	0.440903	0.417751	0.426766	0.422348	0.398303	0.361823	0.321707	0.282994	0.244006	0.204685	0.180037	0.184934	0.220562	0.26567	0.301355	0.324378	0.338982	0.351759	0.365389	0.381494	0.400439	0.42067	0.440818	0.461386	0.494923	0.541769	0.589177	0.620955	0.632107	0.62826	0.62278	0.634192	0.663924
		-0.121061	-0.0975018	-0.0626519	-0.0355927	-0.0192351	0.00330466	0.0568933	0.139598	0.298427	0.540002	0.785406	0.94885	1	0.980829	0.930779	0.895957	0.910957	0.938712	0.923393	0.877153	0.836583	0.813557	0.782454	0.73989	0.712131	0.695306	0.635911	0.51114	0.36193	0.234584	0.144809	0.0771988	0.0240357	-0.00494104	-0.00723232	0.0029392	-0.0120643	-0.0482705	-0.0889854	-0.113674	-0.117319	-0.112735	-0.118738	-0.142017	-0.155058	-0.148383	-0.146208	-0.151392
		0.0143242	0.0170255	0.0215665	0.0263623	0.034755	0.0541926	0.106672	0.222155	0.412447	0.651526	0.871081	0.997339	1	0.908186	0.778416	0.64923	0.531438	0.427848	0.340821	0.269107	0.209738	0.161486	0.123665	0.0954768	0.073	0.0510727	0.0292905	0.0111373	2.26801e-05	-0.00469511	-0.00424595	-0.000622498	0.00273994	0.00335661	0.0013325	-0.00106465	-0.00300178	-0.0040102	-0.0032756	-0.00127956	0.000736133	0.00181528	0.00213442	0.00315806	0.00480574	0.00706332	0.0104736	0.0136176
		0.10917	0.130882	0.131723	0.124151	0.110861	0.0941465	0.102542	0.191033	0.356615	0.56868	0.799278	0.973292	1	0.881557	0.770998	0.774636	0.829692	0.816042	0.711496	0.577204	0.486698	0.446697	0.422808	0.393589	0.357232	0.327529	0.307925	0.291674	0.274212	0.26327	0.25391	0.249624	0.242793	0.227457	0.209435	0.200392	0.198469	0.195722	0.181952	0.165167	0.15396	0.138443	0.126713	0.118844	0.118607	0.119136	0.112958	0.109432
		0.207761	0.256235	0.29653	0.331152	0.333516	0.304021	0.281859	0.328168	0.472776	0.656338	0.830608	0.945998	1	0.995337	0.95218	0.89069	0.787898	0.703064	0.693197	0.760184	0.821799	0.772811	0.642722	0.496586	0.393718	0.345377	0.313347	0.297658	0.284938	0.27012	0.246085	0.233829	0.275437	0.319778	0.310318	0.253444	0.21736	0.218139	0.219653	0.218816	0.228385	0.236257	0.220308	0.189875	0.160538	0.129465	0.107056	0.10237
		0.609926	0.672615	0.764118	0.869547	0.958656	0.975317	0.945796	0.914703	0.913672	0.93794	0.966979	0.99776	1	0.956546	0.879128	0.82358	0.829648	0.8686	0.878147	0.824753	0.761981	0.730632	0.732037	0.715938	0.65979	0.597204	0.545657	0.506162	0.441227	0.343815	0.240299	0.166411	0.129456	0.118556	0.128382	0.15035	0.165977	0.157065	0.142266	0.155243	0.19923	0.238249	0.252987	0.261012	0.286184	0.321972	0.347704	0.373498
		0.127383	0.136501	0.148736	0.165465	0.183539	0.207219	0.259852	0.370075	0.533369	0.711077	0.859645	0.957311	1	0.987459	0.922773	0.812179	0.668601	0.513275	0.369089	0.251711	0.165856	0.106744	0.066327	0.0385364	0.0183239	0.0034047	-0.00363157	-0.00175969	0.00677215	0.0166278	0.0251419	0.0332272	0.0439255	0.0587196	0.0742537	0.0866397	0.0957848	0.103782	0.10983	0.112633	0.1135	0.117138	0.124656	0.131295	0.132686	0.129895	0.127275	0.126382
		0.481898	0.545321	0.594959	0.635353	0.628108	0.536879	0.417905	0.371923	0.425755	0.578731	0.789323	0.960435	1	0.878476	0.679433	0.535944	0.517816	0.559753	0.53913	0.426847	0.309916	0.224796	0.162286	0.132396	0.157059	0.23237	0.323726	0.392283	0.445707	0.496931	0.532787	0.542729	0.511735	0.473874	0.443417	0.432022	0.428855	0.420569	0.424159	0.430896	0.453065	0.475375	0.489065	0.48865	0.472018	0.447205	0.417708	0.381798
		0.0505707	0.0809976	0.103498	0.106584	0.0946084	0.0766052	0.0712748	0.108127	0.222079	0.412643	0.62301	0.804773	0.93156	1	0.997888	0.942863	0.861556	0.760702	0.637033	0.494646	0.364007	0.26177	0.192321	0.154591	0.140009	0.130102	0.11693	0.101455	0.0907319	0.083614	0.0727692	0.0598019	0.0489732	0.0457495	0.0489209	0.0525081	0.0595658	0.0705827	0.0712343	0.0599671	0.0547691	0.060105	0.0697209	0.0654933	0.0617583	0.0707996	0.0819937	0.0792708
		0.237017	0.272376	0.324054	0.401442	0.497561	0.589577	0.656413	0.69873	0.732563	0.773658	0.834241	0.909994	0.976824	1	0.953189	0.845769	0.706402	0.565011	0.439936	0.335082	0.251587	0.18703	0.136905	0.097182	0.0654534	0.0435217	0.0340335	0.0348251	0.0403427	0.044579	0.0468747	0.0499356	0.0547683	0.0599803	0.0651387	0.0721204	0.0836688	0.0974261	0.11067	0.1255	0.143914	0.165016	0.184442	0.19958	0.210481	0.21578	0.216777	0.216507
		0.279093	0.256089	0.237023	0.213303	0.315564	0.551177	0.807618	0.953981	0.957591	0.934787	0.924868	0.943946	0.986337	1	0.880012	0.624234	0.33275	0.136586	0.0708304	0.0577471	0.0660176	0.0768801	0.0934938	0.0979656	0.0752487	0.0398367	0.026324	0.0536454	0.0971454	0.13761	0.156305	0.155162	0.16266	0.205765	0.277662	0.341451	0.396335	0.448929	0.50738	0.560729	0.597845	0.618157	0.607459	0.580006	0.54022	0.476736	0.399347	0.337034
		-0.00103399	0.00466687	0.0079102	0.0110084	0.0311632	0.0796164	0.170203	0.30748	0.478152	0.658822	0.816807	0.930827	0.989328	1	0.973759	0.921041	0.838145	0.727112	0.60423	0.489782	0.403048	0.339064	0.284682	0.233404	0.183195	0.13505	0.0916127	0.0560963	0.0292714	0.0111584	-0.00174289	-0.0119555	-0.0190223	-0.0242382	-0.0282813	-0.030146	-0.0281295	-0.0237468	-0.0189533	-0.013942	-0.00845324	-0.00614254	-0.00784761	-0.00833007	-0.00727567	-0.00764578	-0.00750558	-0.00537323
		0.0610601	0.0735268	0.0874351	0.0930071	0.0767957	0.0251058	-0.0293568	-0.0553951	-0.0335485	0.0702202	0.294833	0.608528	0.881649	1	0.995942	0.978133	0.981093	0.955061	0.837194	0.662001	0.497429	0.377097	0.292337	0.22643	0.180822	0.154973	0.140568	0.132556	0.127688	0.127322	0.13541	0.14669	0.154359	0.160132	0.171513	0.177112	0.17554	0.170836	0.164843	0.161516	0.155523	0.147461	0.133733	0.11996	0.10992	0.0995429	0.0863041	0.0759283
		0.15079	0.138205	0.141742	0.155096	0.156847	0.11828	0.0555051	0.021194	0.0702667	0.235758	0.513697	0.812485	0.996625	1	0.895027	0.812965	0.78737	0.778812	0.761699	0.742954	0.727386	0.699797	0.665555	0.637776	0.607424	0.585483	0.580665	0.590641	0.59369	0.564418	0.495983	0.404308	0.331636	0.307011	0.318966	0.340117	0.34864	0.338959	0.31826	0.308486	0.318526	0.33689	0.349524	0.335822	0.301454	0.25083	0.199811	0.165656
		0.205665	0.213213	0.22421	0.222307	0.188471	0.121894	0.0519798	0.0210655	0.0541511	0.171599	0.408398	0.726017	0.970374	1	0.846033	0.667864	0.564742	0.532172	0.523701	0.523263	0.522112	0.526609	0.509609	0.44858	0.38732	0.360549	0.365647	0.355585	0.328682	0.320868	0.327856	0.327016	0.317785	0.321228	0.354221	0.396959	0.430687	0.463057	0.503715	0.518762	0.471836	0.384856	0.323704	0.31335	0.309295	0.274874	0.223907	0.202021
		-0.0112485	-0.00935441	-0.00332049	0.00668985	0.01865	0.0365767	0.0695856	0.140742	0.260321	0.430656	0.644025	0.846235	0.97505	1	0.94502	0.852052	0.733783	0.607829	0.493471	0.399341	0.323298	0.256691	0.196523	0.138373	0.0799113	0.0296612	-0.00120061	-0.00968338	-0.00529815	0.00320891	0.0136699	0.0215446	0.0269507	0.0311847	0.0330867	0.0300838	0.0233941	0.0181658	0.0152259	0.0122652	0.0112797	0.0171709	0.0226239	0.023644	0.0177917	0.00908225	0.0010005	-0.00946898
		0.16948	0.168941	0.171304	0.183878	0.18991	0.156022	0.114743	0.136704	0.254414	0.427829	0.62502	0.836606	0.99139	1	0.875659	0.747557	0.683439	0.641339	0.558811	0.438805	0.32461	0.225988	0.146761	0.0869794	0.0458937	0.027693	0.0376413	0.0700083	0.104172	0.121889	0.118179	0.110133	0.113074	0.127383	0.151504	0.179435	0.208828	0.235224	0.249348	0.250607	0.239862	0.221892	0.201349	0.17437	0.147014	0.130955	0.127404	0.133685
		0.145259	0.131174	0.136465	0.159196	0.198785	0.235	0.262914	0.291173	0.343211	0.448087	0.608854	0.790948	0.93638	1	0.988316	0.942345	0.87698	0.786123	0.660327	0.519007	0.39222	0.288749	0.209523	0.146723	0.0982424	0.0654157	0.0479488	0.0465097	0.0505501	0.0493407	0.039186	0.0237515	0.00803583	-0.001799	-0.00705291	-0.00708543	-0.000380607	0.0137905	0.0287307	0.0323036	0.0339872	0.0367246	0.0455451	0.0580923	0.0740396	0.0957684	0.113402	0.128587
		0.383386	0.368287	0.366345	0.382074	0.403939	0.406652	0.399786	0.429118	0.521147	0.65416	0.791767	0.906284	0.981508	1	0.965829	0.894874	0.79007	0.670478	0.549112	0.438583	0.344783	0.264486	0.200884	0.153293	0.112299	0.0706186	0.0281594	-0.0021842	-0.0156516	-0.0127145	0.00668704	0.0386812	0.0834167	0.140205	0.204436	0.276026	0.344547	0.393262	0.407613	0.395928	0.385484	0.382683	0.388401	0.391048	0.391165	0.385855	0.379334	0.377621
		0.187874	0.19474	0.18782	0.1827	0.17039	0.138251	0.100582	0.106131	0.14946	0.225663	0.373476	0.612155	0.866167	1	0.984032	0.903122	0.844784	0.807164	0.741914	0.635065	0.518404	0.422675	0.367335	0.330172	0.284065	0.22932	0.191283	0.188414	0.214375	0.261655	0.314809	0.360773	0.375058	0.368665	0.359907	0.362698	0.370453	0.359675	0.360106	0.390066	0.43216	0.439982	0.403331	0.360301	0.336784	0.329876	0.314657	0.27471
		0.0545727	0.0902172	0.151536	0.232555	0.296622	0.302783	0.277981	0.282915	0.362134	0.497856	0.638743	0.779994	0.904616	0.989835	1	0.951712	0.890544	0.833951	0.773761	0.686703	0.586592	0.487431	0.420796	0.393466	0.422925	0.515381	0.628753	0.718467	0.737866	0.693085	0.614943	0.53756	0.47726	0.416982	0.359865	0.315771	0.275228	0.229417	0.190689	0.171497	0.152114	0.124075	0.101522	0.093494	0.0947643	0.100148	0.111868	0.121098
		0.0858686	0.0928595	0.0977682	0.105787	0.132895	0.204617	0.318343	0.446194	0.559329	0.661915	0.763193	0.853708	0.916828	0.963145	1	0.976205	0.882161	0.761235	0.691046	0.682541	0.662362	0.600858	0.507771	0.414477	0.324605	0.232557	0.148597	0.0935215	0.0742592	0.0766832	0.0803534	0.067992	0.0501438	0.0528728	0.0763153	0.0842931	0.0614295	0.0288439	0.0195092	0.0314917	0.0365422	0.0258246	0.0074505	0.00211498	0.0178968	0.0403613	0.0678266	0.0959298
		0.088371	0.0455013	0.0316272	0.0438737	0.0728935	0.160449	0.299207	0.433027	0.522558	0.564263	0.594076	0.655082	0.77218	0.916053	1	0.979979	0.893718	0.806781	0.764491	0.748503	0.713793	0.650434	0.583677	0.523956	0.446242	0.343499	0.23993	0.178422	0.153628	0.146059	0.136478	0.120475	0.108156	0.108785	0.119241	0.133761	0.147287	0.158669	0.173536	0.174714	0.147785	0.103387	0.0710039	0.0494464	0.0329779	0.0438446	0.0947844	0.153199
		0.0307884	0.038374	0.0425106	0.0430474	0.0473777	0.0680324	0.127797	0.243184	0.402403	0.570611	0.718082	0.842265	0.938132	0.993588	1	0.958016	0.876292	0.766836	0.647774	0.531556	0.424689	0.332119	0.254178	0.189132	0.134566	0.09474	0.0791002	0.0836151	0.0925828	0.0919269	0.0803296	0.0665972	0.0548317	0.0457984	0.0374579	0.0285156	0.0212846	0.0172587	0.0153205	0.0146201	0.0153132	0.0153417	0.0135004	0.0115478	0.010013	0.00804398	0.00595331	0.00677836
		0.161521	0.120272	0.113266	0.134083	0.174532	0.236695	0.291595	0.328207	0.365063	0.428292	0.515604	0.615705	0.758037	0.913743	1	0.985507	0.920587	0.879562	0.858252	0.819823	0.75351	0.661167	0.565859	0.473257	0.382204	0.278571	0.174047	0.09857	0.0538014	0.0310344	0.0236945	0.0484158	0.0974654	0.138129	0.149363	0.146391	0.152963	0.153671	0.135437	0.128307	0.145804	0.172377	0.189114	0.204093	0.227484	0.252085	0.273026	0.289212
		0.443289	0.439172	0.415441	0.365206	0.355264	0.413699	0.506161	0.577987	0.606377	0.645162	0.678487	0.734633	0.811252	0.921496	1	0.974407	0.865283	0.727659	0.629191	0.533552	0.432615	0.349786	0.326536	0.342069	0.343002	0.289083	0.196459	0.117061	0.0776273	0.0885151	0.141559	0.243249	0.388988	0.542137	0.648844	0.689875	0.700735	0.695262	0.681837	0.652767	0.586892	0.515326	0.440094	0.394385	0.414681	0.518618	0.669219	0.738508
		0.148358	0.128835	0.118447	0.101101	0.0636437	0.0145347	-0.0207818	-0.0319354	0.00388169	0.101378	0.278597	0.531087	0.79312	0.96516	1	0.949356	0.879826	0.810263	0.730912	0.656774	0.606714	0.589179	0.575767	0.51832	0.428757	0.342302	0.281097	0.22939	0.177013	0.143217	0.130827	0.141708	0.163415	0.170378	0.155913	0.132954	0.119023	0.114535	0.117271	0.139221	0.16774	0.195161	0.205895	0.193335	0.166897	0.138094	0.127201	0.131934
		-0.0547144	-0.0443893	-0.024704	0.00864285	0.0628263	0.117179	0.157248	0.2005	0.280456	0.426209	0.602449	0.770718	0.894665	0.969036	1	0.987606	0.944711	0.894043	0.871652	0.852107	0.804925	0.724444	0.635876	0.559193	0.511871	0.513745	0.539893	0.523503	0.431368	0.306697	0.198229	0.123167	0.0643124	0.024131	0.00451433	-0.0042402	-0.0150676	-0.0300074	-0.0301922	-0.017968	-0.010148	-0.0107352	-0.0075874	0.00660689	0.00489659	-0.00866631	-0.0154796	-0.0128557
		-0.0340063	-0.0224433	-0.0143689	-0.00985006	0.00382881	0.0429079	0.0950398	0.140214	0.182415	0.243474	0.340048	0.472492	0.639163	0.809593	0.937812	1	0.999906	0.952398	0.857009	0.730461	0.608768	0.51846	0.452979	0.386862	0.302363	0.207069	0.118468	0.055751	0.0235371	0.0110713	0.00503965	0.000819736	-0.00268233	-0.00658187	-0.0102779	-0.0132753	-0.0176272	-0.0259029	-0.0297667	-0.0246573	-0.0226386	-0.0263555	-0.0294392	-0.024251	-0.0128665	-0.00652189	-0.00640752	-0.0133905
		-0.00316124	-0.00146643	-0.000531137	0.00033686	0.00185741	0.00380497	0.0164745	0.0642405	0.166531	0.318512	0.491497	0.656394	0.796898	0.905176	0.974726	1	0.978962	0.917894	0.827451	0.72087	0.613208	0.513772	0.425561	0.347676	0.277063	0.208907	0.142415	0.0847281	0.0446777	0.0222407	0.0112346	0.00683445	0.00630966	0.00868597	0.0115023	0.0128252	0.0112574	0.0076434	0.00368585	9.33983e-05	-0.00177053	-0.00257467	-0.00308344	-0.00375601	-0.0043941	-0.00433498	-0.00395176	-0.00366113
		-0.000495191	0.0144955	0.0254982	0.0219812	0.0451618	0.153187	0.322686	0.460215	0.539071	0.600388	0.667748	0.725155	0.798502	0.884711	0.97781	1	0.914738	0.783413	0.654217	0.559214	0.485915	0.415584	0.346557	0.283419	0.245296	0.236089	0.223652	0.199493	0.183792	0.190139	0.201369	0.192671	0.166228	0.152262	0.15199	0.135198	0.10797	0.0749123	0.0485141	0.0366029	0.0480227	0.0844782	0.111169	0.105466	0.0839217	0.0762197	0.0765756	0.0626321
		0.322228	0.262733	0.213332	0.18334	0.173613	0.156467	0.118046	0.0707913	0.0501702	0.0803889	0.173081	0.34475	0.586488	0.816309	0.957548	1	0.970095	0.886761	0.751283	0.600819	0.471381	0.371827	0.297498	0.242537	0.202799	0.183985	0.187686	0.207892	0.242533	0.285782	0.320745	0.336973	0.347976	0.376489	0.425244	0.466121	0.480844	0.458326	0.400068	0.346975	0.332914	0.353409	0.365128	0.344046	0.316033	0.304242	0.315936	0.338218
		0.2022	0.190212	0.205278	0.246718	0.301047	0.342585	0.381573	0.42945	0.508998	0.591399	0.68951	0.788576	0.864217	0.909981	0.948343	1	0.99406	0.897216	0.734896	0.581344	0.47193	0.392028	0.310746	0.243444	0.214543	0.211564	0.213924	0.207428	0.209247	0.202637	0.187536	0.174418	0.156809	0.173265	0.235101	0.292306	0.297077	0.267564	0.271887	0.303886	0.314766	0.305314	0.298376	0.288214	0.256139	0.219692	0.193647	0.173332
		0.108292	0.124568	0.145764	0.166112	0.162033	0.121923	0.061485	0.00608984	-0.0125604	0.0375652	0.165848	0.372913	0.629674	0.852557	0.984055	1	0.951421	0.882473	0.767636	0.620417	0.458037	0.331538	0.251323	0.192666	0.153825	0.124431	0.112206	0.115558	0.121746	0.123816	0.120746	0.127732	0.137826	0.151896	0.171575	0.188853	0.194001	0.191889	0.207088	0.218078	0.209111	0.185806	0.173201	0.184578	0.196927	0.194855	0.172627	0.144588
		0.00407796	-0.00185989	-0.00352885	-1.15872e-05	0.00781578	0.0085701	0.000390765	0.00100394	0.0418813	0.145963	0.311683	0.512425	0.715361	0.885623	0.986227	1	0.929005	0.798207	0.632565	0.457059	0.301127	0.184301	0.10986	0.0657373	0.0376206	0.0179376	0.00770914	0.00611048	0.00882888	0.0106014	0.0102358	0.00987866	0.00945095	0.00721364	0.00545013	0.00629107	0.00725131	0.00750912	0.00505564	0.00476216	0.00707491	0.00975763	0.00962338	0.00642485	0.00299867	0.00101308	-0.000202614	-0.00182589
		0.178801	0.189301	0.201629	0.214432	0.210459	0.157934	0.0805168	0.0458963	0.0923148	0.200112	0.361781	0.585044	0.815484	0.956145	0.996403	1	0.99395	0.948028	0.842832	0.710177	0.579465	0.472659	0.386906	0.306331	0.22335	0.160421	0.124397	0.102506	0.0842426	0.0706729	0.069009	0.0757811	0.0875629	0.0964434	0.0903873	0.0748348	0.0710239	0.0873953	0.109791	0.115867	0.104128	0.0951387	0.0954432	0.106876	0.122291	0.137413	0.148646	0.150248
		-0.00685789	0.00904943	0.0279028	0.0434864	0.0456039	0.0344794	0.039047	0.0923892	0.212885	0.386039	0.578763	0.758512	0.892993	0.967018	0.993708	1	0.985415	0.934326	0.838707	0.717383	0.596576	0.492436	0.408893	0.33702	0.260843	0.178612	0.113639	0.0829706	0.0845596	0.0938046	0.0871586	0.0605055	0.0265099	0.000421195	-0.0162226	-0.0289347	-0.0404924	-0.0458036	-0.0447748	-0.042641	-0.0371697	-0.030955	-0.0260214	-0.022916	-0.0198749	-0.0170687	-0.0158067	-0.013827
		-0.00205697	0.00215491	0.00574546	0.00803607	0.0113577	0.0183621	0.0298319	0.0488936	0.0856972	0.151972	0.250752	0.38944	0.557484	0.726322	0.865458	0.956939	1	0.986275	0.917873	0.81099	0.691118	0.577778	0.474008	0.37604	0.276017	0.17741	0.0922022	0.0339461	0.00664856	-0.00246769	-0.0048269	-0.0049596	-0.00453846	-0.00443318	-0.00496388	-0.00600144	-0.00657282	-0.00712443	-0.00723305	-0.00606707	-0.00526769	-0.00387944	-0.00110028	0.000678883	-0.000307387	-0.00229596	-0.00175966	-0.000363973
		0.107171	0.129181	0.136028	0.118194	0.107088	0.18733	0.329997	0.451231	0.540351	0.620733	0.721549	0.791194	0.808682	0.825836	0.888053	0.967447	1	0.96881	0.918283	0.869594	0.80983	0.75699	0.69941	0.627454	0.526191	0.399093	0.264632	0.164351	0.116353	0.0972502	0.0762346	0.0547644	0.0483255	0.0573584	0.067152	0.0821164	0.103039	0.109932	0.097566	0.0838016	0.102	0.136639	0.156174	0.14393	0.118498	0.109064	0.124396	0.145534
		0.239914	0.242187	0.244628	0.250755	0.266639	0.274965	0.28691	0.336357	0.454476	0.634821	0.804433	0.90824	0.93602	0.947223	0.973427	0.999767	1	0.957064	0.881115	0.780194	0.681162	0.597573	0.533785	0.490554	0.452403	0.402456	0.348203	0.313209	0.313554	0.348695	0.410673	0.496807	0.595265	0.678896	0.719827	0.72133	0.718774	0.725908	0.718411	0.678055	0.616288	0.558637	0.512149	0.47453	0.438175	0.400583	0.36836	0.3348
		0.0605553	0.0539007	0.0583684	0.0669256	0.0699681	0.0644505	0.0545177	0.0423025	0.0303337	0.0261316	0.0616999	0.184213	0.397446	0.648035	0.855251	0.969975	1	0.954608	0.824767	0.616675	0.38267	0.200329	0.0946852	0.0504573	0.0415379	0.0403096	0.0338627	0.0218811	0.0158039	0.0161956	0.0218339	0.0284006	0.0314775	0.0325013	0.0335925	0.0395493	0.0519127	0.0738272	0.0910709	0.0897998	0.0760644	0.0678527	0.0693299	0.0769741	0.081724	0.0782017	0.0646733	0.0504356
		0.242347	0.267491	0.285104	0.303187	0.28938	0.221237	0.151953	0.14668	0.225095	0.312884	0.373939	0.399105	0.393019	0.431535	0.59927	0.845017	1	0.995127	0.878513	0.740437	0.622595	0.535909	0.491332	0.445306	0.378263	0.30992	0.269207	0.265421	0.271837	0.271578	0.272034	0.273427	0.271186	0.271189	0.270916	0.267615	0.27671	0.298824	0.319159	0.327857	0.320721	0.326321	0.336255	0.326237	0.292712	0.252484	0.219827	0.198626
		0.111933	0.0903896	0.0650172	0.0407722	0.024935	0.0172898	0.0136647	0.0132248	0.0202541	0.0357015	0.0700373	0.163329	0.360581	0.634989	0.87627	0.99657	1	0.938682	0.842955	0.722551	0.59517	0.473371	0.357986	0.246571	0.148914	0.0794972	0.0423135	0.0287386	0.0273518	0.0301665	0.0339741	0.0370692	0.0377311	0.0364502	0.0350312	0.0380278	0.0456187	0.0550216	0.0617013	0.0631237	0.0606446	0.0565174	0.05309	0.0469088	0.0363782	0.0266632	0.0249483	0.0383743
		0.0420365	0.0311325	0.0254046	0.0270495	0.0225749	0.00690868	-0.003894	0.0216922	0.109899	0.274	0.486505	0.688309	0.827129	0.907848	0.962188	0.99941	1	0.937585	0.816691	0.666697	0.516475	0.380664	0.268385	0.18472	0.130715	0.104488	0.100611	0.105593	0.109656	0.113393	0.129406	0.151836	0.158622	0.140646	0.108957	0.0855237	0.0848096	0.105588	0.146323	0.19148	0.215356	0.202298	0.152739	0.0940609	0.0519193	0.0322484	0.0291029	0.0345743
		0.0875356	0.0930822	0.1064	0.11577	0.106998	0.0698264	0.0201668	-0.0221522	-0.0341143	0.00136949	0.107084	0.282664	0.481182	0.645732	0.771352	0.903109	1	0.998092	0.882427	0.716269	0.569959	0.458211	0.382429	0.328936	0.281678	0.247981	0.256532	0.306225	0.365441	0.3982	0.405929	0.406747	0.397911	0.389875	0.403603	0.424995	0.422325	0.390479	0.384841	0.425615	0.459539	0.428395	0.335612	0.237432	0.17055	0.135042	0.115695	0.103141
		0.156532	0.334324	0.458912	0.548823	0.58514	0.522432	0.353016	0.158008	0.045649	0.0104572	0.00516024	0.00950845	0.0875994	0.286919	0.601959	0.897023	1	0.890704	0.67693	0.511535	0.402755	0.318263	0.265931	0.231163	0.189574	0.133799	0.12059	0.160923	0.200947	0.202817	0.167575	0.131431	0.105695	0.0846356	0.0628261	0.0428942	0.036975	0.0452785	0.0584886	0.0785804	0.106251	0.140568	0.160492	0.145519	0.0996342	0.0597163	0.0459115	0.0454981
		-0.015411	-0.0137926	-0.0110327	-0.0089145	-0.00959937	0.00351418	0.0431029	0.100701	0.178292	0.26778	0.356752	0.431533	0.499302	0.608784	0.772072	0.93085	1	0.927981	0.740865	0.517379	0.323792	0.192702	0.112083	0.0582202	0.0266196	0.0107219	0.00318453	-0.00296556	-0.00949506	-0.0143893	-0.0184979	-0.0228511	-0.0257817	-0.0241743	-0.0178309	-0.0110825	-0.00629115	-0.00477028	-0.00707575	-0.0106241	-0.0119638	-0.0124423	-0.0157765	-0.020161	-0.0224538	-0.0211683	-0.0174833	-0.0148219
		0.0201805	0.0252007	0.0309013	0.0390765	0.0512861	0.0727269	0.117401	0.212665	0.378549	0.58819	0.776538	0.898843	0.956903	0.981337	0.992008	0.999502	1	0.971864	0.901301	0.79011	0.654722	0.509049	0.367451	0.24326	0.141319	0.0662701	0.0201627	-0.00166248	-0.0108699	-0.0167213	-0.0209714	-0.0234221	-0.0239986	-0.0218956	-0.0186156	-0.0158233	-0.0125714	-0.00948283	-0.00654613	-0.00496909	-0.00450791	-0.00217811	8.54806e-05	0.000760442	-0.00148773	-0.00382748	-0.00413029	-0.00195066
		-0.000764515	0.00795985	0.0231951	0.0468523	0.0689859	0.0866399	0.0918097	0.0963387	0.121424	0.181032	0.278802	0.41085	0.574898	0.742527	0.875894	0.964067	1	0.970088	0.866399	0.716783	0.570965	0.453487	0.362709	0.282551	0.22007	0.196086	0.184285	0.143884	0.0713914	0.00492166	-0.020158	-0.0225034	-0.0228777	-0.022332	-0.0178318	-0.00214191	0.0118084	0.0200862	0.0147375	0.00169883	-0.0111394	-0.0164404	-0.0206902	-0.0213594	-0.00122466	0.027746	0.042261	0.0359002
		0.109257	0.100284	0.101687	0.117385	0.133135	0.157565	0.214001	0.311433	0.421547	0.518393	0.606825	0.686257	0.774198	0.866042	0.946744	0.997659	1	0.962058	0.875849	0.759805	0.646965	0.546551	0.461726	0.390375	0.332609	0.285213	0.237685	0.190419	0.157171	0.177716	0.266149	0.380866	0.458432	0.452944	0.378545	0.273327	0.18665	0.143537	0.126709	0.11424	0.0921623	0.0670349	0.0522835	0.0513176	0.0634125	0.0800888	0.0987768	0.113272
		-0.0170086	-0.0207718	-0.0193973	-0.0158817	-0.0156176	-0.0131141	-0.00153757	0.020848	0.0558816	0.107513	0.210271	0.363327	0.545525	0.733367	0.881824	0.972343	1	0.992178	0.969241	0.924051	0.863493	0.776211	0.652673	0.517718	0.394303	0.294183	0.21379	0.152421	0.107869	0.0728719	0.0469898	0.0246572	-0.00121165	-0.0233311	-0.0363223	-0.0424113	-0.0450955	-0.0445361	-0.0402527	-0.0343835	-0.0315363	-0.0310263	-0.0312422	-0.0336425	-0.0341678	-0.0348438	-0.036703	-0.0344515
		0.116794	0.145506	0.172367	0.194652	0.211736	0.230723	0.267034	0.347152	0.487938	0.663326	0.812773	0.898932	0.934026	0.952293	0.975997	0.999158	1	0.951919	0.849358	0.717016	0.585825	0.472843	0.378844	0.298113	0.222716	0.146799	0.0762594	0.023279	-0.00789521	-0.0217208	-0.0239043	-0.0207835	-0.0188605	-0.0190371	-0.0179857	-0.0144079	-0.00857321	-0.00269179	0.00382239	0.0115081	0.0207544	0.033036	0.0447417	0.0539546	0.0595887	0.063433	0.070026	0.0809866
		0.523618	0.471526	0.420917	0.374433	0.315202	0.252101	0.194649	0.161248	0.149384	0.156974	0.212736	0.315186	0.438031	0.578179	0.751048	0.921376	1	0.97303	0.906975	0.850924	0.787234	0.683944	0.547769	0.397726	0.26948	0.19178	0.170583	0.18719	0.21628	0.249143	0.281515	0.31206	0.333084	0.347097	0.349499	0.352803	0.374183	0.4079	0.433986	0.442097	0.453889	0.468704	0.473499	0.460774	0.449684	0.466919	0.516606	0.572548
		0.0214294	0.0072625	-0.00564878	-0.0109087	-0.00634504	-0.000152439	0.0108041	0.0519969	0.138619	0.254051	0.375797	0.500734	0.633705	0.76097	0.857665	0.927163	0.975364	1	0.994113	0.958798	0.906689	0.849058	0.806489	0.788794	0.771421	0.702898	0.57415	0.427299	0.312204	0.240061	0.187238	0.14293	0.109804	0.098033	0.107406	0.124349	0.135477	0.141537	0.150545	0.162241	0.163674	0.143718	0.110712	0.0815059	0.0670304	0.0589119	0.0503951	0.0409217
		0.193941	0.221203	0.249912	0.280963	0.31392	0.34867	0.395274	0.465733	0.55736	0.653373	0.738264	0.810473	0.871781	0.920057	0.955096	0.981166	0.998188	1	0.9818	0.946831	0.903604	0.856302	0.807306	0.757242	0.696527	0.5986	0.454195	0.291225	0.153474	0.062904	0.00971594	-0.0173128	-0.0271469	-0.0279565	-0.0251912	-0.0213646	-0.0166385	-0.0111877	-0.00557238	0.000596661	0.00755595	0.0148726	0.0224455	0.0313129	0.0444894	0.0631941	0.0862032	0.111785
		-0.0150905	-0.0290447	-0.0393016	-0.0427896	-0.0295008	-0.0138101	-0.00922606	-9.55451e-06	0.0507453	0.161206	0.305745	0.469104	0.63491	0.784858	0.894087	0.960322	0.994746	1	0.971363	0.903776	0.811689	0.720967	0.645582	0.584649	0.542455	0.522507	0.52926	0.57449	0.667616	0.80249	0.932534	0.997621	0.991899	0.934729	0.844539	0.726079	0.594029	0.476179	0.371206	0.271527	0.181339	0.112079	0.0652833	0.0335064	0.0129242	0.00943534	0.026182	0.0439036
		0.12056	0.122331	0.117773	0.106551	0.0837057	0.0519005	0.0281209	0.0244435	0.0459596	0.0836918	0.15304	0.263907	0.395604	0.53315	0.692075	0.865146	0.985835	1	0.946947	0.881612	0.805427	0.704907	0.589521	0.479099	0.387235	0.337318	0.338579	0.354114	0.353134	0.366632	0.399275	0.435636	0.456116	0.46531	0.457048	0.406321	0.333037	0.264529	0.229049	0.222832	0.225734	0.238726	0.257515	0.291609	0.328403	0.335543	0.306361	0.244851
		0.311592	0.25978	0.223093	0.207899	0.22225	0.243627	0.245032	0.225842	0.20547	0.194299	0.1967	0.242644	0.370906	0.555094	0.724967	0.864139	0.959341	1	0.968319	0.884899	0.805824	0.77879	0.841381	0.929611	0.93245	0.809392	0.616767	0.432223	0.285983	0.20478	0.18986	0.210159	0.22778	0.224477	0.219503	0.221586	0.22231	0.209632	0.177765	0.143895	0.12134	0.11419	0.124356	0.155568	0.254959	0.386565	0.481317	0.495721
		0.474973	0.56605	0.70091	0.827781	0.857776	0.768496	0.647486	0.581453	0.591958	0.647715	0.722095	0.796197	0.858649	0.904445	0.937223	0.969156	0.994231	1	0.977956	0.93797	0.886921	0.824295	0.743068	0.632152	0.498139	0.372914	0.290673	0.255033	0.244097	0.242961	0.250758	0.271149	0.314726	0.381998	0.459541	0.539467	0.622336	0.719334	0.828608	0.921629	0.965263	0.94101	0.86473	0.765822	0.668904	0.582655	0.50636	0.446414
		0.234702	0.274808	0.312639	0.331803	0.316373	0.260516	0.215872	0.217827	0.291787	0.391113	0.489702	0.586754	0.697602	0.816604	0.902079	0.93522	0.968703	1	0.997371	0.937633	0.849196	0.7764	0.708015	0.678711	0.672135	0.684296	0.726109	0.789115	0.838099	0.826934	0.764776	0.683276	0.607453	0.552793	0.501897	0.433362	0.360542	0.363924	0.444985	0.543345	0.556175	0.460281	0.332098	0.22776	0.186996	0.198815	0.223115	0.218662
		0.347121	0.247374	0.162023	0.105181	0.074324	0.0481271	0.0207612	0.00375789	0.0120069	0.0445694	0.127611	0.273253	0.440366	0.589987	0.721704	0.871317	0.988516	1	0.909211	0.771306	0.644386	0.525427	0.408254	0.316358	0.252642	0.214698	0.191122	0.183422	0.191233	0.216358	0.264399	0.314324	0.346853	0.358686	0.363169	0.360445	0.353157	0.353556	0.35677	0.337854	0.286406	0.229301	0.187278	0.180333	0.207471	0.241982	0.26444	0.282428
		0.140538	0.130094	0.132594	0.150221	0.181394	0.183071	0.154157	0.121445	0.123112	0.186496	0.331941	0.530956	0.707538	0.80262	0.845053	0.890847	0.949952	1	0.970681	0.843305	0.665302	0.514719	0.418939	0.340163	0.268357	0.218116	0.203527	0.215256	0.231778	0.254366	0.274379	0.278858	0.271378	0.263977	0.26714	0.263427	0.254035	0.246736	0.23297	0.218653	0.197739	0.174898	0.155712	0.141418	0.129504	0.111306	0.0979684	0.0984427
		0.157418	0.201595	0.236382	0.260101	0.271725	0.265253	0.253454	0.269464	0.348778	0.491916	0.660721	0.805541	0.891599	0.922403	0.927575	0.941733	0.972317	1	0.998418	0.955976	0.882293	0.794769	0.702824	0.597656	0.476065	0.361133	0.283709	0.246245	0.227686	0.210366	0.194156	0.182145	0.17459	0.168854	0.162079	0.15319	0.141835	0.128756	0.115347	0.103895	0.0955613	0.0904162	0.0866207	0.082967	0.0794824	0.0791491	0.0829846	0.0908959
		-0.00063473	0.0067106	0.0103019	0.00311312	-0.00301224	-0.00397876	0.00299281	0.00757263	0.00113682	-0.00237477	0.00317652	0.0175837	0.0589962	0.162453	0.372551	0.670567	0.923226	1	0.890467	0.706037	0.55034	0.422305	0.305147	0.201001	0.11986	0.0682422	0.0369451	0.0186821	0.00426128	-0.0056878	-0.00569495	-2.46222e-05	0.00917342	0.00813923	-9.20754e-05	-0.0102215	-0.0173716	-0.0149718	-0.0112289	-0.00816907	-0.00684918	-0.0119227	-0.019427	-0.0231728	-0.0223495	-0.0259978	-0.0396516	-0.0499671
		-0.101205	-0.085037	-0.0700545	-0.0638302	-0.0575268	-0.0461936	-0.012806	0.0471536	0.133563	0.247745	0.381755	0.53706	0.704706	0.852078	0.939144	0.972866	0.987508	1	0.992301	0.965188	0.939321	0.905758	0.83252	0.697043	0.518848	0.350118	0.228817	0.15514	0.109222	0.072917	0.0447643	0.0223311	0.00416321	-0.00632575	-0.00320195	0.013434	0.0316385	0.0343908	0.0224724	0.00342147	-0.0206163	-0.0479329	-0.0727018	-0.0873571	-0.0948324	-0.0966359	-0.0987035	-0.100668
		0.0104319	0.0175486	0.0337785	0.0542341	0.0691912	0.0740188	0.0754875	0.0816942	0.101361	0.140432	0.211102	0.322481	0.472544	0.637578	0.786521	0.905323	0.978817	1	0.972215	0.907382	0.821922	0.724095	0.615933	0.501266	0.379367	0.263951	0.166717	0.094116	0.0504427	0.026035	0.0111472	0.0010601	-0.00238249	-0.000566503	0.00101062	0.00144787	-0.000878343	-0.0049686	-0.00878457	-0.0110671	-0.00898063	-0.00908419	-0.00704356	-0.00413625	0.000504816	0.00598954	0.00848154	0.0107421
		0.16354	0.177367	0.190374	0.20165	0.190751	0.143996	0.0852865	0.0618276	0.103817	0.198526	0.330815	0.482776	0.627974	0.742592	0.833547	0.916664	0.98101	1	0.964236	0.894363	0.809251	0.717142	0.621552	0.525768	0.430441	0.334223	0.242292	0.166042	0.112806	0.0810408	0.0637096	0.0549733	0.0511317	0.0505808	0.0529366	0.0568643	0.0601747	0.0623421	0.0641454	0.0659888	0.0684792	0.0722541	0.0776043	0.0840036	0.0909691	0.097619	0.103474	0.110796
		0.171231	0.153352	0.138992	0.127061	0.104795	0.0559379	-0.000875435	-0.0253385	0.0100073	0.0938514	0.201675	0.322552	0.457956	0.603794	0.741475	0.868376	0.961733	1	0.977038	0.91072	0.820317	0.708151	0.594716	0.498409	0.413028	0.316378	0.21603	0.139196	0.102974	0.101419	0.116497	0.133759	0.143266	0.144316	0.14215	0.142215	0.146078	0.154943	0.169772	0.182178	0.190501	0.200656	0.207727	0.205308	0.192309	0.178392	0.175757	0.181295
		0.0585315	0.0578097	0.0537718	0.0527177	0.0149857	-0.0669686	-0.116028	-0.0470783	0.137713	0.347683	0.52669	0.657448	0.715072	0.705126	0.715095	0.813077	0.94529	1	0.941703	0.842934	0.764242	0.701489	0.637143	0.570075	0.49993	0.427487	0.356582	0.290159	0.236036	0.19238	0.15713	0.129333	0.107815	0.097267	0.0939961	0.0854797	0.0760573	0.0705922	0.0691383	0.065981	0.0602004	0.0585262	0.0574881	0.0550646	0.0529921	0.0561233	0.0590384	0.0624129
		0.36027	0.34931	0.340434	0.335944	0.311993	0.261352	0.224247	0.247209	0.33457	0.44813	0.557989	0.655897	0.734854	0.797459	0.862271	0.936833	0.995998	1	0.936914	0.835829	0.725872	0.617103	0.514939	0.424175	0.348167	0.297876	0.293421	0.354107	0.466037	0.59296	0.713322	0.818909	0.897157	0.924261	0.899424	0.843758	0.777079	0.709697	0.647611	0.595111	0.551976	0.513228	0.473479	0.433272	0.396683	0.369262	0.356036	0.358203
		0.663773	0.595708	0.588256	0.629938	0.66807	0.617267	0.502858	0.401791	0.355833	0.370934	0.399519	0.425148	0.459956	0.545511	0.710678	0.887941	0.995196	1	0.935572	0.892463	0.894738	0.933097	0.96276	0.936304	0.850966	0.696506	0.537004	0.434115	0.431689	0.524324	0.645166	0.733937	0.790946	0.861826	0.947595	0.997586	0.970616	0.905236	0.859343	0.855432	0.862646	0.841719	0.804426	0.793984	0.810007	0.821889	0.805938	0.775523
		0.349519	0.344814	0.349297	0.381027	0.430771	0.467872	0.486708	0.528243	0.639737	0.785784	0.891013	0.931309	0.906447	0.820078	0.762266	0.815858	0.928555	1	0.995121	0.950012	0.862294	0.735217	0.610091	0.489354	0.366805	0.270432	0.229449	0.20926	0.180374	0.149657	0.130553	0.120495	0.0998774	0.0774283	0.0630668	0.0692291	0.0875626	0.119547	0.147187	0.176277	0.225844	0.287768	0.357965	0.397341	0.404026	0.387982	0.370232	0.374645
		0.208527	0.275389	0.270601	0.214891	0.157944	0.106381	0.0747694	0.0960759	0.228726	0.484333	0.721929	0.863349	0.874466	0.834415	0.796414	0.784623	0.851568	0.948202	1	0.961786	0.85558	0.74209	0.66317	0.632823	0.59701	0.493762	0.344748	0.213865	0.14014	0.105257	0.0970651	0.12986	0.199802	0.240794	0.224848	0.19562	0.192065	0.220751	0.26176	0.296608	0.301387	0.261306	0.219729	0.220455	0.244266	0.23509	0.206141	0.180327
		0.0442931	0.0594527	0.102154	0.149729	0.25366	0.369673	0.460053	0.503488	0.512191	0.572227	0.64299	0.71336	0.785842	0.861174	0.893477	0.870976	0.874625	0.945888	1	0.951776	0.838721	0.717986	0.605555	0.520642	0.459438	0.38525	0.305115	0.274388	0.299372	0.327476	0.336889	0.347555	0.362798	0.353063	0.320595	0.279727	0.228726	0.170469	0.118317	0.0938011	0.0923046	0.1083	0.11989	0.101883	0.0694975	0.0474041	0.0528009	0.0624893
		0.0144696	0.0276879	0.0409859	0.0475235	0.0334254	0.0055703	-0.0184542	-0.0234559	0.00155053	0.0634668	0.178554	0.337911	0.512725	0.67043	0.792876	0.881833	0.943337	0.985664	1	0.977322	0.926795	0.874034	0.832149	0.784938	0.717326	0.635273	0.557825	0.496281	0.44725	0.407763	0.37374	0.334342	0.28313	0.233192	0.199355	0.176529	0.148731	0.121019	0.109874	0.111936	0.11386	0.105856	0.0893547	0.0703053	0.0519225	0.0365887	0.0265903	0.0199927
		0.440274	0.373348	0.323074	0.31871	0.360624	0.454138	0.543502	0.549127	0.46246	0.33395	0.251984	0.251898	0.312876	0.400415	0.510079	0.679374	0.861565	0.97634	1	0.990942	0.962305	0.853312	0.656753	0.439745	0.288298	0.223839	0.214338	0.216347	0.221577	0.240916	0.276729	0.342287	0.473272	0.674974	0.881465	0.966829	0.887381	0.715912	0.555586	0.447793	0.36459	0.301068	0.256241	0.278872	0.390571	0.51149	0.619886	0.694654
		0.0845068	0.0836252	0.0817855	0.083553	0.096629	0.0916175	0.064491	0.0489413	0.0566681	0.0715	0.0911533	0.11396	0.144635	0.186256	0.258722	0.426544	0.686349	0.920371	1	0.929209	0.826683	0.760409	0.70591	0.642819	0.583742	0.548567	0.524647	0.492914	0.453308	0.417545	0.395098	0.358085	0.308555	0.279195	0.281001	0.284512	0.251795	0.185578	0.128167	0.109181	0.11983	0.135348	0.128901	0.105226	0.0821534	0.0654952	0.0637993	0.0683572
		0.21882	0.194863	0.194023	0.194517	0.18668	0.148943	0.0990954	0.0534886	0.0174753	0.00112155	0.00584321	0.0505567	0.161032	0.353582	0.578673	0.77979	0.924212	0.995203	1	0.939461	0.854254	0.762564	0.6522	0.522076	0.398425	0.319723	0.303694	0.338469	0.394197	0.460095	0.488973	0.451104	0.350852	0.238705	0.162096	0.117806	0.109049	0.118521	0.138613	0.160108	0.207838	0.292166	0.360418	0.372482	0.322221	0.264163	0.234763	0.222644
		0.178087	0.137117	0.117304	0.116413	0.097938	0.0446668	-0.0146007	-0.0271655	0.0261337	0.131233	0.253509	0.370876	0.48122	0.584918	0.68805	0.777478	0.86844	0.957104	1	0.9677	0.875489	0.770663	0.668364	0.564351	0.465177	0.381475	0.326806	0.306777	0.309701	0.308544	0.287778	0.260886	0.245439	0.243722	0.239976	0.232022	0.220534	0.204583	0.184675	0.159311	0.134526	0.110403	0.0908025	0.0857124	0.113735	0.170866	0.232696	0.26553
		0.0728073	0.0586985	0.0472166	0.039206	0.0441065	0.0581462	0.0669686	0.060996	0.0459994	0.0491946	0.0747593	0.134466	0.223106	0.339827	0.487046	0.664581	0.84933	0.977343	1	0.912844	0.764779	0.61146	0.484827	0.385031	0.29985	0.234026	0.191793	0.159588	0.126622	0.101925	0.0984324	0.10822	0.118087	0.127063	0.143463	0.163347	0.183051	0.19695	0.19821	0.182975	0.149887	0.11253	0.0804165	0.0615206	0.0657421	0.0857096	0.107815	0.118376
		0.0448985	0.0506433	0.0490079	0.0412094	0.0332545	0.0279714	0.0249473	0.0325278	0.0494812	0.0825684	0.16105	0.2905	0.449028	0.586025	0.691435	0.796203	0.910417	0.999553	1	0.889476	0.711012	0.52601	0.372286	0.26053	0.184585	0.134974	0.0980726	0.0742098	0.0620314	0.0552188	0.0477993	0.0407949	0.0427099	0.0498128	0.0524641	0.0472413	0.0392934	0.0380896	0.047264	0.0575253	0.0583427	0.0533388	0.0498553	0.0512685	0.0587526	0.0641105	0.0645186	0.0587413
		0.490245	0.549155	0.588249	0.627178	0.587908	0.439232	0.283394	0.274429	0.452295	0.660225	0.815582	0.916928	0.94834	0.881439	0.79872	0.808545	0.900056	0.979562	1	0.978115	0.93464	0.864439	0.78486	0.738681	0.732986	0.744068	0.697344	0.562563	0.409485	0.323057	0.319163	0.330775	0.309204	0.262691	0.22508	0.213803	0.212219	0.211834	0.192366	0.169654	0.1554	0.164116	0.179943	0.194265	0.210045	0.232443	0.284675	0.352689
		0.0575758	0.0609171	0.0632293	0.0656464	0.0657888	0.0591299	0.0465653	0.0390124	0.0574493	0.102237	0.170202	0.260846	0.375346	0.525797	0.697973	0.853318	0.948772	0.987464	1	0.991266	0.956602	0.896091	0.829801	0.771752	0.710831	0.6228	0.499806	0.363468	0.245304	0.157763	0.103569	0.0777776	0.0638405	0.0507368	0.0357765	0.024767	0.0181771	0.0161562	0.0151305	0.0138408	0.0132093	0.0136414	0.0192275	0.0257107	0.0292604	0.0292943	0.030126	0.0368148
		0.26868	0.272902	0.27846	0.290498	0.240725	0.0911752	-0.0738667	-0.129338	-0.0357588	0.108993	0.230677	0.312433	0.353855	0.369216	0.437361	0.611654	0.834006	0.984661	1	0.932932	0.833119	0.721054	0.612435	0.514432	0.424124	0.334025	0.247359	0.173985	0.121054	0.0908894	0.0810659	0.0845618	0.0949555	0.108603	0.123066	0.137548	0.150752	0.161525	0.168302	0.17071	0.172116	0.173971	0.176904	0.181598	0.187041	0.19261	0.200513	0.215352
		0.193287	0.193425	0.185313	0.177842	0.161432	0.133895	0.128367	0.17547	0.264479	0.347389	0.415661	0.480636	0.561472	0.651769	0.716701	0.766276	0.835401	0.931612	1	0.988861	0.919023	0.820512	0.700357	0.55322	0.404921	0.300512	0.265149	0.287374	0.340887	0.404774	0.444649	0.45153	0.449767	0.449681	0.441646	0.423493	0.405073	0.388124	0.364071	0.338806	0.320903	0.306386	0.290155	0.278097	0.272856	0.2697	0.259404	0.236164
		0.0843662	0.110942	0.120289	0.111819	0.0820248	0.046926	0.0137118	-0.00904263	-0.00746525	0.0195831	0.0720445	0.149584	0.247687	0.35639	0.458518	0.564391	0.687418	0.821146	0.936144	1	0.999929	0.929903	0.801354	0.644505	0.495864	0.374331	0.285113	0.226247	0.204177	0.207931	0.218364	0.221852	0.215582	0.215325	0.223255	0.234064	0.240871	0.247756	0.268422	0.303324	0.32019	0.293906	0.233852	0.187348	0.172905	0.16853	0.156361	0.135309
		0.488897	0.40109	0.325354	0.272273	0.259453	0.250871	0.209961	0.138573	0.0735651	0.0677375	0.110629	0.158877	0.205937	0.268781	0.375961	0.521087	0.681153	0.843412	0.966781	1	0.952872	0.881007	0.82327	0.776877	0.761853	0.775471	0.79668	0.814679	0.851287	0.89302	0.873618	0.796073	0.707035	0.637829	0.569105	0.506618	0.504434	0.570609	0.688707	0.79743	0.850396	0.83549	0.749839	0.656676	0.600306	0.566844	0.515118	0.45366
		0.166157	0.154633	0.132434	0.113563	0.095935	0.0689342	0.0311003	0.00152469	-0.0126614	-0.0271721	-0.0092437	0.0803233	0.246381	0.419734	0.567687	0.70358	0.834101	0.939351	0.987973	1	0.99512	0.971771	0.883263	0.733897	0.571823	0.464013	0.42444	0.399332	0.362825	0.322434	0.295616	0.29545	0.312405	0.323613	0.298658	0.246426	0.211216	0.220644	0.255474	0.308674	0.371314	0.394175	0.360246	0.29821	0.273554	0.290721	0.291743	0.253429
		0.0236198	0.0352492	0.0459526	0.0506108	0.0437898	0.0176873	-0.012101	-0.029806	-0.0269418	-0.00480653	0.0330854	0.092256	0.173947	0.273387	0.38771	0.518281	0.671782	0.830473	0.955403	1	0.940266	0.79389	0.604105	0.429796	0.302852	0.230763	0.198549	0.178987	0.154298	0.122086	0.0898391	0.0653708	0.0554257	0.0545013	0.0582148	0.0612708	0.0631775	0.0587442	0.0433475	0.0274183	0.0180126	0.0217762	0.0301869	0.0328996	0.0270477	0.0192695	0.017392	0.017266
		0.0235118	0.0182056	0.0152914	0.0142315	0.0164216	0.0165835	0.0147108	0.0138621	0.015475	0.020853	0.0281987	0.0455384	0.0859287	0.165543	0.288614	0.448731	0.633424	0.812298	0.943704	1	0.99138	0.941696	0.869167	0.777964	0.673383	0.556473	0.430605	0.312983	0.215368	0.14634	0.107546	0.0998964	0.121758	0.157459	0.181695	0.181614	0.160251	0.13403	0.111374	0.0899613	0.0678022	0.0493648	0.040547	0.0400382	0.037843	0.0296436	0.0194113	0.0140882
		0.0877045	0.0942416	0.108939	0.118003	0.126562	0.126076	0.127702	0.149098	0.186653	0.247436	0.310292	0.37243	0.435131	0.498842	0.567434	0.655841	0.774892	0.898112	0.985215	1	0.951566	0.862113	0.76599	0.68592	0.606825	0.507808	0.395265	0.285456	0.204072	0.163024	0.15809	0.167532	0.159191	0.126869	0.102929	0.0957123	0.100689	0.0956639	0.0806843	0.0676677	0.0562944	0.0604242	0.0693852	0.0793919	0.0812075	0.0788599	0.0739846	0.0707467
		0.422485	0.426193	0.426322	0.420758	0.394364	0.333825	0.254353	0.195509	0.180969	0.207198	0.259143	0.331856	0.411262	0.484017	0.567497	0.682911	0.818333	0.928033	0.986045	1	0.983509	0.941907	0.872404	0.770826	0.629461	0.481715	0.381307	0.358054	0.392612	0.442998	0.483614	0.508259	0.518883	0.523564	0.532952	0.546918	0.560909	0.573461	0.588848	0.604728	0.612721	0.604505	0.587656	0.570036	0.552922	0.535544	0.514923	0.489979
		0.565719	0.526181	0.496766	0.479084	0.456159	0.407681	0.34314	0.292082	0.270804	0.272029	0.296681	0.357506	0.447966	0.541836	0.639653	0.751584	0.867146	0.954533	0.995508	1	0.980748	0.956238	0.935003	0.887928	0.767987	0.586526	0.413413	0.305226	0.2621	0.264623	0.302948	0.36487	0.435922	0.507472	0.571676	0.62317	0.668754	0.713975	0.7532	0.776222	0.780818	0.774981	0.762299	0.745751	0.725484	0.701463	0.676664	0.653138
		0.0162496	0.0119839	0.00315193	-0.00227148	-0.00138494	-0.000447836	-0.0131346	-0.0364116	-0.0530201	-0.0542792	-0.0402618	-0.0234409	-0.00431098	0.0297471	0.108256	0.270149	0.507632	0.757446	0.93774	1	0.959362	0.837099	0.676944	0.514899	0.363503	0.227041	0.107951	0.0295309	-0.00985682	-0.0267756	-0.0355366	-0.0353214	-0.0251021	-0.0204027	-0.0238437	-0.0268287	-0.0204934	-0.0119851	-0.0102206	-0.00980104	-0.00655942	-0.00278683	-0.000811204	-0.00230312	-0.00800231	-0.0168668	-0.0213424	-0.0153355
		0.181581	0.196287	0.1965	0.179593	0.139411	0.074815	0.00759286	-0.031369	-0.0299769	0.00417447	0.0705926	0.165431	0.278533	0.395104	0.51467	0.657691	0.813146	0.938341	0.9977	1	0.978762	0.939668	0.884082	0.801724	0.681783	0.532645	0.398047	0.318697	0.295854	0.303941	0.315408	0.319219	0.311809	0.296315	0.278872	0.261718	0.243028	0.223677	0.204857	0.186702	0.168423	0.157614	0.159334	0.16249	0.159183	0.153688	0.154919	0.160624
		0.0336537	0.0415099	0.0522309	0.0608282	0.0589523	0.0328181	-0.0101971	-0.0413561	-0.033752	0.0197146	0.105902	0.205264	0.305684	0.414297	0.547462	0.696109	0.821434	0.899717	0.948749	0.984574	1	0.980575	0.926235	0.864007	0.793952	0.693946	0.557868	0.40902	0.289848	0.218077	0.183426	0.172413	0.163143	0.147262	0.134543	0.128523	0.12823	0.120564	0.103921	0.0938799	0.0946587	0.101105	0.103546	0.0984277	0.0901982	0.0757983	0.0586813	0.044587
		0.104525	0.107148	0.10818	0.108618	0.1049	0.094962	0.0801733	0.072356	0.0746929	0.0769675	0.0725912	0.0828395	0.138812	0.23845	0.365589	0.507867	0.655883	0.790916	0.903921	0.981215	1	0.943691	0.819817	0.655838	0.476363	0.323802	0.228447	0.180595	0.158448	0.154729	0.162598	0.170579	0.170297	0.171377	0.174397	0.172459	0.165151	0.158193	0.165389	0.18134	0.191846	0.183734	0.162722	0.144003	0.129886	0.123731	0.11786	0.110554
		0.113553	0.117477	0.133607	0.155382	0.160743	0.140365	0.107066	0.0866904	0.0923476	0.122064	0.163415	0.22706	0.331081	0.45745	0.553804	0.607857	0.677885	0.800362	0.928056	0.998717	1	0.937388	0.840176	0.769552	0.75154	0.72575	0.625416	0.468645	0.326095	0.226661	0.160905	0.112468	0.0767508	0.0562165	0.0463043	0.0423719	0.0432072	0.0481105	0.0522689	0.0564134	0.0652588	0.0771342	0.0824027	0.0780895	0.0683863	0.0628939	0.0649228	0.0769572
		0.157878	0.165136	0.160204	0.141784	0.109608	0.0685173	0.0244432	-0.00525979	-0.0112621	0.00587691	0.0462172	0.127025	0.273241	0.476415	0.667199	0.789522	0.849678	0.891603	0.942396	0.98213	1	0.985375	0.945457	0.861776	0.705204	0.493575	0.28605	0.146377	0.0776467	0.049117	0.0392858	0.0372456	0.0383663	0.040886	0.0379402	0.0376227	0.0425808	0.0472876	0.0523985	0.0524563	0.0526473	0.049398	0.0433711	0.0415621	0.0429257	0.0547479	0.0721638	0.0954056
		0.0926294	0.0812515	0.0768405	0.0785409	0.0744718	0.0457552	0.00326083	-0.0207181	-0.00711971	0.0382899	0.0983398	0.168321	0.253572	0.359818	0.487717	0.631838	0.773393	0.890527	0.967436	0.999219	1	0.981284	0.953761	0.900205	0.793861	0.637414	0.460779	0.304388	0.191371	0.12632	0.0934832	0.0684325	0.0377463	0.0081687	-0.00935912	-0.0145554	-0.0125339	-0.0100934	-0.011297	-0.0162693	-0.0191647	-0.0105959	0.0121358	0.0411668	0.0716782	0.0960273	0.108973	0.110739
		0.249101	0.255159	0.269826	0.291007	0.268946	0.190848	0.0971594	0.0492133	0.0530238	0.0803531	0.129197	0.196289	0.263945	0.311613	0.353345	0.45055	0.619605	0.805389	0.939045	0.989135	1	0.986838	0.971629	0.920915	0.805914	0.664931	0.538959	0.476434	0.467685	0.497673	0.544561	0.577963	0.585683	0.568047	0.53061	0.486082	0.45151	0.436867	0.444088	0.444301	0.421131	0.393124	0.372619	0.357515	0.325776	0.296834	0.294146	0.29808
		-0.0201278	-0.0226419	-0.0286707	-0.0370604	-0.0340486	-0.0155763	0.0134182	0.0489746	0.0956817	0.159212	0.23218	0.322078	0.446401	0.593947	0.730473	0.822266	0.872289	0.898371	0.920304	0.956295	0.993358	1	0.960843	0.890665	0.806712	0.694522	0.548929	0.411455	0.301947	0.213905	0.128171	0.0537408	0.0103532	-0.0144275	-0.0276133	-0.0301114	-0.0253835	-0.0220252	-0.026495	-0.0353848	-0.0389712	-0.0364607	-0.0320084	-0.0302104	-0.0321643	-0.0331256	-0.0331073	-0.0315769
		0.054085	0.0525716	0.0465353	0.051513	0.0871461	0.160388	0.265092	0.383415	0.494902	0.589764	0.657753	0.726658	0.798898	0.838215	0.80267	0.698401	0.590204	0.542782	0.595387	0.75593	0.929054	1	0.914484	0.798227	0.825652	0.907287	0.850685	0.6067	0.357376	0.247262	0.217822	0.209965	0.200861	0.175191	0.143503	0.104487	0.0818205	0.0755801	0.0677738	0.0710114	0.079682	0.0935504	0.107568	0.103741	0.105584	0.103436	0.107371	0.120661
		0.28711	0.234375	0.194097	0.179272	0.20051	0.220352	0.219822	0.202729	0.18501	0.17735	0.175346	0.181566	0.190183	0.20116	0.215758	0.246444	0.326984	0.475887	0.677382	0.868226	0.982154	1	0.949998	0.881536	0.819385	0.743467	0.639251	0.497161	0.337975	0.206207	0.124781	0.0962109	0.0956308	0.11083	0.138751	0.186642	0.246294	0.304365	0.34197	0.347942	0.342058	0.336988	0.342484	0.341687	0.320577	0.304456	0.31006	0.328593
		0.203622	0.216231	0.237356	0.292514	0.370245	0.400684	0.349572	0.300123	0.275447	0.301858	0.335133	0.342826	0.343633	0.356368	0.411867	0.476796	0.567162	0.683245	0.79872	0.908153	0.993934	1	0.900304	0.72567	0.576147	0.498691	0.484961	0.553426	0.646966	0.720896	0.746113	0.753829	0.757488	0.698942	0.56723	0.425424	0.345547	0.346044	0.39774	0.457402	0.519492	0.582476	0.651941	0.677419	0.622534	0.52516	0.409269	0.319926
		0.178129	0.174032	0.174575	0.17767	0.169923	0.137262	0.0918759	0.0643242	0.0668882	0.0875404	0.104622	0.111758	0.113126	0.111349	0.131105	0.209146	0.359209	0.547437	0.724673	0.863017	0.95616	1	0.984885	0.888224	0.704716	0.478928	0.275479	0.13514	0.0613965	0.0384147	0.0477032	0.0742167	0.107699	0.14022	0.160854	0.174165	0.192013	0.222596	0.257815	0.281452	0.283828	0.267366	0.24621	0.2267	0.211989	0.199759	0.192564	0.19191
		0.0628757	0.06568	0.063384	0.0582492	0.0553899	0.0456854	0.0234928	0.00378744	0.0098315	0.0544143	0.12494	0.205057	0.287463	0.36712	0.447931	0.549439	0.674657	0.795674	0.885517	0.948159	0.994427	1	0.93318	0.787657	0.595775	0.407645	0.255434	0.148243	0.0778843	0.0374557	0.0174896	0.00759668	0.00361388	0.00406435	0.00508761	0.00606109	0.00744267	0.00874094	0.0114773	0.0146535	0.0164997	0.0171396	0.0179629	0.0204519	0.0234402	0.0281341	0.0318014	0.0347119
		-0.0142692	-0.000925039	0.0171864	0.0347651	0.0429513	0.038947	0.0295743	0.0216502	0.0232601	0.038557	0.0723461	0.123884	0.193509	0.284167	0.392508	0.505787	0.610641	0.715665	0.832126	0.937047	0.997361	1	0.946041	0.826555	0.645084	0.444583	0.278407	0.167845	0.0999511	0.0608498	0.0394208	0.0302024	0.0326237	0.0411272	0.0517336	0.0564608	0.0490041	0.0350785	0.0202699	0.00846201	0.00129436	-0.00423219	-0.00933527	-0.0175411	-0.0279858	-0.0338144	-0.0350844	-0.0319671
		0.0205175	0.0114231	-0.00160533	-0.0158294	-0.0261024	-0.0327204	-0.0353486	-0.0318494	-0.0246506	-0.0153591	0.000782101	0.02997	0.0712166	0.127932	0.222503	0.369671	0.553988	0.732035	0.867065	0.949953	0.990605	1	0.980064	0.926133	0.816976	0.64795	0.453957	0.296314	0.210343	0.17526	0.157934	0.140184	0.119493	0.102174	0.0881283	0.0823772	0.0846805	0.090857	0.0959377	0.0935502	0.0819514	0.0652914	0.0547314	0.0531003	0.0570781	0.059957	0.0558848	0.0434573
		-0.0413461	-0.0361886	-0.0331012	-0.0348966	-0.0371098	-0.036215	-0.0319514	-0.0247329	-0.018899	-0.0125468	-0.00603637	0.000205949	0.0126285	0.0340555	0.064347	0.10929	0.176973	0.288279	0.454557	0.664989	0.86569	0.981701	1	0.973603	0.944123	0.863727	0.685521	0.451017	0.251196	0.129235	0.0619611	0.0234699	-0.00104531	-0.0201484	-0.0338718	-0.041557	-0.046286	-0.0523314	-0.0595633	-0.0615527	-0.059037	-0.0560841	-0.0554919	-0.0585406	-0.0611741	-0.0620689	-0.0587073	-0.055577
		0.0552149	0.0477783	0.042754	0.0453475	0.0515106	0.0532889	0.0457986	0.0366332	0.0344947	0.0416856	0.0526505	0.0614716	0.0750208	0.0930304	0.115305	0.139837	0.191203	0.304706	0.486893	0.707537	0.888889	0.978641	1	0.991241	0.934447	0.759458	0.491098	0.24336	0.100047	0.0562632	0.0531851	0.0602416	0.0642477	0.0653152	0.0656794	0.0673566	0.0674444	0.0688317	0.0727731	0.0811134	0.0980718	0.119996	0.138063	0.140395	0.126974	0.108554	0.0905625	0.0751834
		-0.0564457	-0.0545221	-0.0515019	-0.047032	-0.0457349	-0.0535522	-0.0556952	-0.0151348	0.0959163	0.257693	0.422233	0.553036	0.642773	0.698086	0.734626	0.781536	0.852904	0.927073	0.967005	0.975007	0.982367	0.997884	1	0.962114	0.882705	0.769487	0.622423	0.461495	0.314854	0.202967	0.121656	0.0572315	0.0115932	-0.0141331	-0.0267773	-0.0330039	-0.0356869	-0.0402753	-0.0475091	-0.0562589	-0.0648721	-0.0710649	-0.0730787	-0.0666017	-0.0566278	-0.0517628	-0.0524783	-0.0540202
		0.284643	0.295459	0.306254	0.327257	0.357067	0.38478	0.379618	0.337955	0.296476	0.316434	0.383224	0.427566	0.442515	0.457438	0.512259	0.594773	0.706578	0.829356	0.906424	0.934779	0.951053	0.986106	1	0.940581	0.823166	0.720247	0.677777	0.650842	0.606285	0.59452	0.635649	0.668854	0.655751	0.633821	0.653298	0.667621	0.630948	0.577891	0.547883	0.560135	0.580562	0.567205	0.522014	0.47712	0.457691	0.435971	0.40138	0.35966
		0.127038	0.0927818	0.0632498	0.040706	0.0227207	0.00790202	-0.00720102	-0.0234125	-0.0365514	-0.0407045	-0.0385493	-0.0317533	-0.0175663	0.00517668	0.034911	0.0720638	0.131773	0.234218	0.385236	0.561991	0.745009	0.905249	1	0.96692	0.78614	0.537592	0.325918	0.206935	0.1652	0.15933	0.16657	0.190185	0.240751	0.306472	0.35172	0.352898	0.315666	0.259501	0.200921	0.152544	0.117555	0.094495	0.0791331	0.0748881	0.090859	0.123352	0.156114	0.171848
		-0.041025	-0.0457362	-0.0467897	-0.0442776	-0.0370407	-0.0256872	-0.0205188	-0.0263713	-0.0329782	-0.0257775	-0.0110548	0.00112705	0.00551043	0.00942212	0.0252865	0.0712994	0.164863	0.311806	0.486348	0.651337	0.806156	0.934935	1	0.949268	0.77724	0.542195	0.311986	0.14624	0.0547393	0.0100503	-0.0117114	-0.0228567	-0.029545	-0.0340359	-0.0385683	-0.0407914	-0.0439629	-0.0480635	-0.0518478	-0.0543958	-0.0522583	-0.0484586	-0.0478629	-0.0489228	-0.0508287	-0.0535583	-0.0528957	-0.046134
		0.143995	0.13568	0.120089	0.0975578	0.088768	0.077705	0.0502562	0.0211313	0.0379411	0.135556	0.281824	0.431392	0.538374	0.578407	0.558427	0.531054	0.540025	0.583778	0.649722	0.746022	0.871147	0.97604	1	0.922351	0.752827	0.52465	0.307754	0.150499	0.0724635	0.0410664	0.0196461	0.00253586	-0.00247304	0.00778697	0.0184579	0.0235612	0.0326701	0.0409643	0.0461876	0.050585	0.0503338	0.0429562	0.0390874	0.0471151	0.0630693	0.0810149	0.0958243	0.108837
		0.0500109	0.120144	0.191325	0.239166	0.309728	0.451203	0.621839	0.766677	0.839512	0.872754	0.855806	0.804773	0.725959	0.633735	0.540647	0.485799	0.508803	0.621397	0.77823	0.875852	0.915983	0.957331	1	0.989417	0.900234	0.774455	0.624359	0.456501	0.309938	0.205584	0.119356	0.0433193	0.00137458	-0.0332877	-0.0929385	-0.16616	-0.199673	-0.190252	-0.160426	-0.120072	-0.0664677	-0.00309722	0.0526226	0.0467121	0.0026014	-0.00199443	0.026782	0.0610083
		0.0692749	0.069861	0.0672079	0.0622277	0.0561213	0.0404988	0.0135769	-0.0110588	-0.0188302	-0.00106822	0.0423375	0.104847	0.183296	0.278524	0.387364	0.503326	0.615141	0.720817	0.807756	0.873263	0.927174	0.973395	1	0.993081	0.940881	0.831394	0.669354	0.48398	0.320698	0.205944	0.142454	0.113208	0.102481	0.0973833	0.0924177	0.0888577	0.0916634	0.0973651	0.0990545	0.103206	0.109562	0.116676	0.117115	0.115165	0.110999	0.101675	0.0928649	0.0867703
		0.148375	0.133379	0.0900912	0.0410649	0.026322	0.0350008	0.0295307	0.0222776	0.022791	0.0326905	0.0490217	0.0713044	0.111053	0.150412	0.189152	0.240969	0.320231	0.424414	0.559254	0.710169	0.848843	0.951554	1	0.964909	0.831195	0.663626	0.531992	0.450882	0.405664	0.396405	0.416826	0.416199	0.370663	0.300065	0.236148	0.205907	0.18307	0.153202	0.124486	0.107209	0.0994491	0.0798573	0.0597275	0.0489442	0.0538948	0.072879	0.0920043	0.101769
		0.465859	0.411779	0.389923	0.392455	0.391613	0.342598	0.250004	0.146448	0.0678892	0.0288641	0.0276342	0.0709478	0.147704	0.232508	0.331085	0.453043	0.592766	0.723328	0.81873	0.872569	0.9019	0.945427	1	0.987698	0.841421	0.599901	0.370607	0.213153	0.115616	0.0553984	0.0327602	0.0397254	0.0530229	0.0703013	0.101227	0.143052	0.180154	0.205953	0.232712	0.264046	0.29405	0.315578	0.323914	0.32698	0.330719	0.340362	0.363722	0.405584
		0.132065	0.152661	0.175846	0.20491	0.221758	0.21898	0.227342	0.272524	0.347945	0.410905	0.42127	0.392898	0.362969	0.387798	0.476695	0.620672	0.794127	0.930116	0.972595	0.935403	0.906958	0.943819	1	0.985116	0.864081	0.69749	0.563543	0.474658	0.407703	0.351931	0.304156	0.254649	0.201358	0.162016	0.13967	0.117683	0.0960872	0.0844	0.087953	0.0908318	0.0847311	0.0703028	0.0687653	0.100996	0.153712	0.192554	0.19853	0.181074
		-0.0176091	-0.0112449	-0.0070494	-0.0083937	-0.00489823	0.00649648	0.0239682	0.030265	0.0178561	0.00693417	0.0103498	0.045801	0.100235	0.159447	0.211909	0.243768	0.264615	0.282871	0.348581	0.517333	0.754236	0.936502	1	0.971741	0.875417	0.699723	0.47775	0.297423	0.193626	0.140265	0.10316	0.0652384	0.0246075	-0.00602708	-0.02308	-0.026367	-0.0210443	-0.00208154	0.0171258	0.022722	0.0226573	0.0232943	0.0380699	0.0359761	0.00599495	-0.0231965	-0.0324019	-0.0192321
		0.0498412	0.0382834	0.0275267	0.0168224	0.0104165	0.00381333	-0.00909371	-0.0175401	-0.0139211	-0.00290491	0.00730046	0.0175762	0.0462325	0.096744	0.154545	0.225724	0.321461	0.438184	0.553509	0.640508	0.7602	0.910298	1	0.947286	0.752943	0.5111	0.289934	0.137514	0.067834	0.0481503	0.0463534	0.0405563	0.0360943	0.0394927	0.0485301	0.0567131	0.0492429	0.0357804	0.0169778	0.00430631	0.0159243	0.0435574	0.0648565	0.0526346	0.0287698	0.0215533	0.0277114	0.0366081
		0.0947749	0.0941891	0.0829468	0.0720623	0.0606596	0.0322942	0.00401029	0.0105196	0.0537107	0.0863616	0.0926473	0.114022	0.199802	0.352045	0.528187	0.691189	0.815509	0.905101	0.95929	0.981046	0.987933	0.99026	1	0.964105	0.838225	0.653836	0.473174	0.343097	0.245224	0.163983	0.105089	0.0683467	0.0434829	0.0248858	0.0143552	0.0210859	0.0325418	0.0288078	0.023822	0.0302498	0.0460164	0.0638732	0.0864573	0.115723	0.12722	0.127662	0.133311	0.134139
		0.857306	0.893461	0.891877	0.821655	0.673751	0.472972	0.282014	0.161666	0.122965	0.13868	0.16254	0.169104	0.158845	0.150287	0.171562	0.228818	0.313752	0.411543	0.51979	0.645272	0.777173	0.887934	0.961351	1	0.969804	0.845995	0.663526	0.517547	0.474688	0.508369	0.567781	0.611572	0.636502	0.650014	0.656794	0.6697	0.681312	0.680008	0.664325	0.651727	0.668462	0.715514	0.787216	0.859115	0.90695	0.929031	0.933572	0.92491
		-0.0240851	-0.0091369	0.00486211	0.0127733	0.0361189	0.0544024	0.0686599	0.119907	0.215188	0.351181	0.477278	0.590621	0.68552	0.736164	0.74309	0.733745	0.741174	0.760172	0.774313	0.779008	0.793601	0.838156	0.924321	1	0.965464	0.789192	0.556712	0.3746	0.272976	0.21152	0.163332	0.127141	0.100375	0.0848935	0.0665487	0.05348	0.0500879	0.0511533	0.046941	0.0321656	0.0158834	0.00892471	0.00945814	0.0163768	0.030067	0.0391853	0.0337713	0.00433866
		-0.218152	-0.227725	-0.238693	-0.24294	-0.239001	-0.221311	-0.181342	-0.118832	-0.0422097	0.0312341	0.0910029	0.131504	0.155981	0.1794	0.224645	0.303068	0.399597	0.493436	0.581027	0.671259	0.767941	0.860385	0.946266	1	0.970829	0.842471	0.663668	0.513115	0.42615	0.384296	0.360982	0.349113	0.348386	0.352151	0.345575	0.322016	0.284185	0.241854	0.197885	0.155859	0.117119	0.0808028	0.0411831	-0.00678288	-0.0534113	-0.0930009	-0.122262	-0.147198
		0.0276292	0.0432082	0.0589784	0.0705229	0.0728596	0.0794546	0.10589	0.145513	0.17901	0.189176	0.185162	0.176499	0.159393	0.125567	0.0889269	0.0941308	0.151125	0.249325	0.380075	0.534809	0.703041	0.867567	0.992377	1	0.845649	0.594827	0.356863	0.192908	0.102034	0.0561058	0.0329095	0.0168873	0.0108949	0.0123204	0.0147073	0.0151827	0.0244536	0.0351058	0.0371723	0.0366975	0.0391019	0.0503034	0.0590962	0.0625161	0.0663487	0.0627816	0.0547217	0.0474341
		-0.0272801	-0.0175549	-0.00869313	0.000741815	0.0211949	0.0483376	0.0651713	0.0581155	0.0450991	0.0522993	0.0731679	0.0870399	0.084354	0.102856	0.180814	0.320519	0.484774	0.621328	0.724501	0.810338	0.888568	0.946345	0.982531	1	0.965694	0.845843	0.66786	0.490922	0.339922	0.225172	0.143285	0.0913096	0.0633331	0.0474203	0.0445723	0.0473382	0.0526491	0.052361	0.035834	0.0148533	0.00159091	-0.00451648	-0.00606351	-0.00631691	-0.00886413	-0.0109354	-0.00882483	-0.00585431
		-0.0234032	-0.00835317	-0.000866347	-0.00945939	-0.0213722	-0.0251547	-0.0160721	-0.00385249	0.0150926	0.0619282	0.147997	0.252775	0.333899	0.388771	0.446847	0.530786	0.6092	0.66294	0.706125	0.753559	0.801279	0.872191	0.96455	1	0.895484	0.666817	0.430971	0.267495	0.181207	0.137908	0.107659	0.0866461	0.0795637	0.0782356	0.0773722	0.0745959	0.0655743	0.0509186	0.0461854	0.0562008	0.0657975	0.0595658	0.0413775	0.0187795	-0.003317	-0.0118827	-0.00873967	-0.0114553
		-0.0185657	-0.039629	-0.0522937	-0.0577474	-0.0624591	-0.0719353	-0.076137	-0.0684639	-0.0420776	-0.00975343	0.0166597	0.0399366	0.0677619	0.111074	0.163699	0.220702	0.27805	0.345861	0.420744	0.527959	0.677353	0.845059	0.971643	1	0.906785	0.698251	0.435792	0.207319	0.0692675	-0.000865488	-0.0247124	-0.0233025	-0.0140148	-0.0148221	-0.0322948	-0.0466864	-0.052584	-0.0411759	-0.0190568	0.00535064	0.0250709	0.022344	0.00512753	-0.0163807	-0.0259035	-0.0196558	-0.0108104	-0.00878586
		0.112163	0.118086	0.117615	0.104046	0.0819944	0.0575574	0.0340545	0.0180983	0.0039898	0.00477351	0.0268866	0.0505377	0.0466258	0.042702	0.078053	0.170574	0.279953	0.349728	0.396365	0.483223	0.647657	0.84354	0.973554	1	0.9379	0.78957	0.58976	0.412141	0.323023	0.297494	0.254346	0.164143	0.0807354	0.0483469	0.0586506	0.0747748	0.079039	0.0798441	0.0862622	0.0988602	0.113199	0.117314	0.105503	0.092701	0.0934462	0.10393	0.10844	0.106204
		0.0177689	0.0053927	-0.0094352	-0.0176252	-0.00839388	0.0114234	0.0270523	0.0303502	0.0248626	0.0193652	0.0235353	0.0399819	0.0607563	0.0773971	0.105093	0.156278	0.235598	0.332029	0.43166	0.549502	0.680641	0.815188	0.937597	1	0.930586	0.70353	0.429936	0.242988	0.165763	0.150208	0.16471	0.193035	0.2126	0.200883	0.173143	0.153719	0.144771	0.135038	0.122645	0.120585	0.125234	0.123207	0.109506	0.0939377	0.0747277	0.0547511	0.0441664	0.0404752
		0.115524	0.0978575	0.0960322	0.129551	0.168825	0.174339	0.136614	0.10426	0.0938707	0.0921288	0.0980608	0.12253	0.165556	0.211172	0.292844	0.447803	0.636545	0.776283	0.813609	0.797751	0.827608	0.905628	0.984506	1	0.935805	0.812713	0.659407	0.529347	0.464392	0.451728	0.454105	0.448485	0.430455	0.412422	0.378168	0.333552	0.294044	0.266283	0.262086	0.265319	0.260524	0.232197	0.199081	0.190952	0.197709	0.192432	0.181242	0.174842
		0.0232145	0.0196021	0.0238632	0.0351792	0.0394855	0.0363355	0.0452384	0.0749955	0.113199	0.136362	0.139531	0.149476	0.188244	0.271738	0.40108	0.554159	0.695114	0.798085	0.849389	0.867787	0.874007	0.893724	0.943077	0.996908	1	0.91446	0.766059	0.610778	0.49738	0.43348	0.413915	0.422885	0.445555	0.466028	0.451135	0.391911	0.312521	0.238382	0.181717	0.148237	0.135128	0.125705	0.114993	0.10925	0.124617	0.157969	0.184737	0.182795
		0.0143819	0.039453	0.0721974	0.10061	0.139382	0.145646	0.103812	0.0369887	0.0292196	0.0898707	0.133631	0.140904	0.153989	0.209148	0.261058	0.301398	0.377392	0.478146	0.554026	0.613799	0.686852	0.795029	0.907925	0.989963	1	0.884142	0.690129	0.479079	0.296388	0.1645	0.0796562	0.0354473	0.0147411	0.0107464	0.0492537	0.103823	0.131436	0.117774	0.085443	0.0839476	0.0930571	0.0993015	0.110081	0.117796	0.116022	0.109133	0.0993317	0.0768418
		-0.0051253	1.23117e-06	0.0121952	0.0292842	0.0411202	0.0336004	0.0202743	0.0366309	0.0994723	0.196618	0.29516	0.37534	0.426885	0.45426	0.479119	0.527169	0.599223	0.677025	0.745609	0.794611	0.830475	0.861845	0.904391	0.961465	1	0.95365	0.781043	0.524987	0.286599	0.133215	0.059428	0.0272822	0.0101691	0.00136564	-0.00189365	-0.00196451	-0.00422824	-0.0103506	-0.0165777	-0.0230862	-0.0269091	-0.0278808	-0.0279842	-0.0297408	-0.0339014	-0.0343712	-0.0283579	-0.0176047
		-0.00260794	0.00944009	0.0165364	0.0203504	0.0399918	0.0872675	0.146273	0.209823	0.281511	0.365256	0.443596	0.517448	0.597145	0.69524	0.76917	0.793484	0.791324	0.793856	0.817206	0.828003	0.828072	0.84435	0.898748	0.971403	1	0.913194	0.715071	0.488098	0.322411	0.239354	0.202209	0.171801	0.13026	0.0915155	0.0694131	0.0668971	0.0624817	0.0551847	0.0457093	0.0379007	0.0392794	0.0397979	0.0343523	0.0237518	0.0142284	0.00617378	0.00410743	0.0104666
		0.0276362	0.0141094	0.0137949	0.0223769	0.0382579	0.0689069	0.113883	0.150757	0.170842	0.177446	0.165593	0.149959	0.140202	0.147984	0.154073	0.128385	0.096356	0.0936184	0.173608	0.311733	0.417951	0.507482	0.657119	0.872032	1	0.901271	0.656808	0.4324	0.304081	0.24467	0.189653	0.128049	0.0740232	0.040474	0.0255885	0.0252441	0.0325753	0.0369218	0.0352	0.0269432	0.0200694	0.0166696	0.015903	0.00931231	0.00533936	0.00785857	0.0226031	0.0416718
		0.232495	0.366385	0.481784	0.497536	0.392479	0.242878	0.134756	0.068636	0.030568	0.0318264	0.0708451	0.104953	0.120446	0.133539	0.176074	0.257068	0.345121	0.441725	0.539362	0.638744	0.745126	0.847163	0.943232	0.995355	1	0.962931	0.871879	0.741078	0.589262	0.450661	0.340661	0.265295	0.227887	0.221918	0.231178	0.245371	0.247247	0.236164	0.254154	0.292826	0.315067	0.289057	0.263013	0.308848	0.383034	0.418526	0.382886	0.309554
		0.418497	0.53856	0.580648	0.528038	0.442298	0.386803	0.356839	0.309672	0.243742	0.190174	0.157721	0.140339	0.120933	0.108225	0.0846259	0.0578007	0.0571812	0.108405	0.212541	0.337464	0.492504	0.661301	0.809426	0.926209	1	0.985856	0.844139	0.652963	0.524582	0.498834	0.538932	0.608643	0.702324	0.793534	0.871983	0.9236	0.952268	0.952619	0.911195	0.824804	0.698483	0.564636	0.451568	0.377859	0.345676	0.333756	0.327476	0.318937
		-0.0652392	-0.0499962	-0.0393022	-0.0420745	-0.048364	-0.0412253	-0.0156218	0.0171085	0.0380708	0.0578178	0.075063	0.0896408	0.0920933	0.0781535	0.0586256	0.0429161	0.0509498	0.102766	0.204567	0.33879	0.512583	0.710804	0.885174	0.997846	1	0.862856	0.600196	0.30989	0.110461	0.0150646	-0.0243487	-0.0370129	-0.0366419	-0.0232362	-0.0119868	-0.00687508	-0.0116086	-0.0111756	0.00155474	0.013373	0.00927106	-0.0155193	-0.0349526	-0.0446163	-0.0429757	-0.0340255	-0.0286588	-0.0312544
		0.0171359	0.0191791	0.0356261	0.0639101	0.0970432	0.135772	0.147428	0.126096	0.0865916	0.0540003	0.0368733	0.0321204	0.0704653	0.144727	0.208106	0.240901	0.260958	0.305878	0.382231	0.486715	0.621332	0.769594	0.888954	0.966014	1	0.999187	0.953619	0.864289	0.751054	0.616217	0.466094	0.306859	0.176236	0.102154	0.0799373	0.0928907	0.106852	0.112678	0.103505	0.0957357	0.0963252	0.0907774	0.0852722	0.0775196	0.0725528	0.0687863	0.0635209	0.0601699
		0.0716473	0.0615506	0.0482396	0.0392307	0.0394882	0.0381408	0.0231768	0.0129173	0.0310243	0.0716956	0.104524	0.114918	0.127426	0.157797	0.20969	0.277743	0.357244	0.444756	0.526843	0.602445	0.684646	0.777962	0.872049	0.959694	1	0.956811	0.8154	0.623947	0.447561	0.300366	0.186622	0.0951533	0.0382282	0.0161758	0.019892	0.0304092	0.0376361	0.0448798	0.0541799	0.0634756	0.0573612	0.0415513	0.0344326	0.0454664	0.0682244	0.0796021	0.0751964	0.0727615
		-0.0188627	-0.0193326	-0.019425	-0.0190999	-0.0225267	-0.0314425	-0.0402857	-0.0401106	-0.0256699	0.000268373	0.0344519	0.0799718	0.140539	0.216699	0.308118	0.410189	0.514717	0.610928	0.695087	0.771077	0.840003	0.900434	0.949045	0.9847	1	0.978226	0.904696	0.780036	0.627937	0.475173	0.339684	0.232115	0.156049	0.108922	0.079437	0.0556934	0.0331508	0.0127623	-0.00200229	-0.0102031	-0.0138235	-0.0154115	-0.0168905	-0.0183376	-0.0193157	-0.0198856	-0.0200266	-0.0197933
		-0.0190063	-0.016016	-0.0155808	-0.0164543	-0.0174021	-0.0192553	-0.0225324	-0.0241245	-0.0204578	-0.00931465	0.00976641	0.0404346	0.0880658	0.154462	0.240282	0.339588	0.441116	0.535738	0.620084	0.699833	0.776756	0.850736	0.921739	0.980439	1	0.944878	0.807805	0.620118	0.435217	0.290792	0.194885	0.134817	0.0927159	0.0580904	0.0282072	0.00546951	-0.00823523	-0.0151112	-0.0190654	-0.0215967	-0.022118	-0.0221845	-0.0233587	-0.0241594	-0.0235696	-0.0221726	-0.0215783	-0.0225799
		0.394902	0.322597	0.240937	0.185508	0.170394	0.192429	0.182859	0.148651	0.117792	0.100246	0.111252	0.130382	0.17101	0.233861	0.337918	0.49674	0.647411	0.754306	0.814494	0.839162	0.887669	0.921126	0.950254	0.986223	1	0.944935	0.741957	0.473413	0.244901	0.0936901	0.0101214	-0.0313691	-0.0634091	-0.0968091	-0.132174	-0.152	-0.139387	-0.102609	-0.0596784	-0.0211555	0.0120653	0.0584227	0.119026	0.187343	0.23057	0.238431	0.251385	0.308332
		0.0413803	0.0336013	0.0278633	0.0252608	0.0281211	0.0334822	0.0402798	0.0475844	0.046817	0.0392132	0.0320038	0.0331927	0.0467755	0.0639416	0.0819939	0.105695	0.15016	0.230217	0.342347	0.46625	0.573021	0.642782	0.695535	0.783981	0.917683	1	0.915851	0.672857	0.396507	0.201659	0.100221	0.0529621	0.0274752	0.0111635	0.00140231	-0.00299503	-0.00721281	-0.0112596	-0.0126465	-0.00921127	-0.00581049	-0.00960823	-0.0130974	-0.00846149	0.00359028	0.0133121	0.0173446	0.0198055
		-0.0459015	-0.0470902	-0.0399625	-0.0201169	0.0084879	0.0316692	0.0373574	0.0298435	0.0198091	0.0132442	0.00794574	0.00216152	-0.00039174	0.00681495	0.0251632	0.0518926	0.0782869	0.099598	0.119583	0.156854	0.233279	0.357055	0.542866	0.762192	0.947441	1	0.889026	0.692466	0.500166	0.362436	0.267538	0.20281	0.160292	0.126041	0.0937104	0.0692854	0.0609253	0.061941	0.0605893	0.0541333	0.0443371	0.0331379	0.0205768	0.0103797	0.00459067	-0.000341483	-0.00948996	-0.022951
		0.19752	0.212199	0.232303	0.255681	0.292294	0.333338	0.335868	0.284529	0.212659	0.189299	0.212657	0.249084	0.279236	0.311645	0.335081	0.349239	0.398357	0.513447	0.667678	0.785248	0.840841	0.866239	0.894769	0.944717	0.994098	1	0.918914	0.748362	0.543709	0.388133	0.334551	0.372665	0.461532	0.555334	0.638003	0.689708	0.702344	0.686287	0.661673	0.635099	0.592395	0.550052	0.511327	0.481613	0.447794	0.408176	0.363071	0.308728
		0.452985	0.522647	0.593342	0.630072	0.591668	0.472209	0.318019	0.187375	0.0972569	0.0446998	0.0150447	0.00289121	0.0101103	0.0428892	0.088783	0.141245	0.227972	0.363687	0.497974	0.568368	0.594202	0.654111	0.775736	0.904032	0.989469	1	0.920778	0.765726	0.584108	0.439318	0.360316	0.34153	0.357956	0.380025	0.403281	0.437687	0.503236	0.585091	0.64182	0.664677	0.671747	0.701876	0.741124	0.749491	0.704532	0.617281	0.538185	0.488963
		0.40227	0.407251	0.400765	0.365199	0.307919	0.226105	0.131896	0.04631	-0.00441039	0.0107683	0.0912376	0.19946	0.284866	0.324212	0.347639	0.409753	0.500085	0.603745	0.705938	0.770451	0.785998	0.758442	0.738208	0.789259	0.896043	1	0.984821	0.80382	0.559018	0.37588	0.310285	0.300963	0.280874	0.23413	0.185925	0.167564	0.167313	0.167726	0.149448	0.112361	0.094935	0.0997258	0.111541	0.120656	0.146824	0.213198	0.289787	0.346476
		-0.106755	-0.123065	-0.131792	-0.120339	-0.0679055	0.0199655	0.109679	0.154859	0.143215	0.0929919	0.0254337	-0.0186732	-0.017206	0.0248341	0.0814151	0.131304	0.178358	0.242584	0.336468	0.453259	0.563705	0.6394	0.698374	0.785877	0.907909	1	0.963272	0.786468	0.555451	0.362978	0.24914	0.191834	0.177706	0.170433	0.153077	0.113582	0.0517778	-0.00759957	-0.0581791	-0.0732513	-0.0676859	-0.069184	-0.0793537	-0.0870074	-0.0793069	-0.0635735	-0.0455428	-0.0379936
		0.141623	0.155364	0.168702	0.159987	0.141553	0.125827	0.118121	0.106803	0.0920968	0.106171	0.156996	0.223778	0.286994	0.345846	0.402955	0.462391	0.517713	0.576499	0.646866	0.713119	0.773039	0.820805	0.864744	0.915652	0.965239	1	0.98933	0.908539	0.796164	0.681871	0.575371	0.477367	0.390473	0.336904	0.298472	0.252881	0.199646	0.15237	0.128	0.12469	0.124082	0.133232	0.15213	0.169977	0.178536	0.173645	0.165917	0.15447
		0.259045	0.280432	0.30671	0.334334	0.327913	0.261755	0.16046	0.0752996	0.0340758	0.01868	0.0169185	0.0345805	0.0752184	0.132158	0.217304	0.341911	0.487549	0.615303	0.702465	0.763989	0.816011	0.864894	0.912946	0.96016	0.995032	1	0.950274	0.83572	0.680503	0.524433	0.40204	0.318219	0.261611	0.221932	0.190676	0.162943	0.138229	0.118986	0.109912	0.109767	0.112466	0.115956	0.121406	0.134516	0.156367	0.182055	0.206026	0.224132
		0.744316	0.699057	0.652689	0.602681	0.542031	0.457795	0.346902	0.22291	0.120057	0.0568378	0.024425	0.0118698	0.0129102	0.0226657	0.0341615	0.051119	0.0892605	0.169395	0.2829	0.40121	0.517589	0.635454	0.759291	0.873891	0.958624	1	0.980078	0.901827	0.806838	0.740857	0.722704	0.732163	0.742824	0.744101	0.739166	0.740969	0.747715	0.749318	0.7499	0.762613	0.789561	0.814622	0.825029	0.819362	0.805334	0.798291	0.798201	0.800668
		-0.0173822	0.00452979	0.0106023	0.00919428	0.0158712	0.0355138	0.0573337	0.072272	0.0832106	0.0873126	0.0909394	0.0975246	0.0980198	0.106068	0.123434	0.148554	0.17441	0.22288	0.314171	0.425792	0.553112	0.694645	0.820839	0.907617	0.963324	1	0.995134	0.906334	0.7457	0.55283	0.372723	0.236922	0.143573	0.0901941	0.0597925	0.0342897	0.0104142	-0.00530219	-0.0192681	-0.0250834	-0.0179233	-0.00572728	0.00134266	-0.000234789	0.00441175	0.00949902	0.0094693	0.00709241
		0.143193	0.122945	0.0943908	0.0579357	0.0253642	0.00465274	-0.00873739	-0.0189437	-0.0231937	-0.0190407	-0.0138356	-0.00660748	0.0116887	0.0475046	0.0933262	0.141716	0.203268	0.293876	0.409483	0.519623	0.60393	0.678787	0.76103	0.844818	0.914298	0.969913	1	0.975941	0.879831	0.727086	0.561788	0.415055	0.306568	0.230003	0.175626	0.143699	0.132871	0.131028	0.13318	0.145475	0.162933	0.16721	0.147484	0.119713	0.104158	0.109929	0.13062	0.150268
		0.0199514	0.0344646	0.0585648	0.0814417	0.0845127	0.0654664	0.0372256	0.0133784	-0.000602306	-0.00445788	-0.00198565	0.00117788	0.00393805	0.00649419	0.0144269	0.0400073	0.0856852	0.142469	0.195332	0.233718	0.263747	0.311922	0.397462	0.542196	0.728283	0.909148	1	0.941735	0.773707	0.573035	0.40528	0.277249	0.18501	0.122578	0.0853788	0.0644833	0.0522621	0.042904	0.0330785	0.0244528	0.0180248	0.0152976	0.0144328	0.0133307	0.0106797	0.00675621	0.00783257	0.0147366
		0.0636152	0.0544472	0.0495096	0.0453614	0.0409062	0.0325418	0.0204441	0.00823285	0.00409467	0.0159694	0.0394438	0.0606655	0.0684158	0.0703995	0.0796607	0.113039	0.176854	0.260611	0.355201	0.444306	0.519443	0.591726	0.684853	0.797357	0.912584	0.989244	1	0.91573	0.752507	0.572908	0.412007	0.277872	0.164097	0.0847702	0.0400989	0.0251414	0.0290637	0.0487268	0.0724147	0.0889312	0.0946615	0.092234	0.0911895	0.0883551	0.0801439	0.0654143	0.0528247	0.0516107
		0.125998	0.100481	0.101423	0.135886	0.18915	0.218147	0.204219	0.154813	0.0895893	0.0527429	0.0626538	0.115843	0.176666	0.215853	0.245494	0.278726	0.322506	0.365813	0.379088	0.369763	0.346606	0.333394	0.373518	0.5112	0.741434	0.93601	1	0.921921	0.762455	0.586869	0.442386	0.361065	0.332225	0.317779	0.293045	0.27007	0.256495	0.249301	0.234031	0.21257	0.195281	0.182508	0.172741	0.168182	0.157756	0.140082	0.130853	0.13452
		0.271891	0.256172	0.24082	0.23626	0.260866	0.299701	0.322611	0.318002	0.298441	0.285299	0.265479	0.226428	0.17135	0.120656	0.086269	0.0714842	0.0815397	0.111929	0.157475	0.205305	0.266896	0.355814	0.476891	0.621767	0.790111	0.93469	1	0.974489	0.900043	0.818684	0.723852	0.637303	0.581323	0.573502	0.591653	0.607112	0.590435	0.529609	0.453548	0.391117	0.357032	0.329865	0.29041	0.250603	0.217649	0.191263	0.165329	0.157825
		0.358263	0.351608	0.339406	0.3332	0.334497	0.322988	0.283013	0.226658	0.185811	0.180927	0.196385	0.215599	0.239194	0.294858	0.414198	0.585718	0.763548	0.892052	0.949608	0.948946	0.921923	0.898169	0.896466	0.915436	0.944978	0.977498	1	0.985667	0.908782	0.773856	0.61285	0.463599	0.350173	0.274173	0.23127	0.215249	0.215131	0.225875	0.240848	0.259774	0.276307	0.286072	0.292879	0.305262	0.326832	0.348317	0.361966	0.365216
		-0.0107254	-0.00296959	0.00544098	0.00844523	0.0072908	0.0116646	0.0255607	0.0346223	0.0303634	0.0230615	0.022283	0.0263532	0.0274539	0.0253929	0.0252644	0.0330459	0.0533322	0.0847565	0.122263	0.170772	0.240028	0.34582	0.496481	0.672039	0.839323	0.956623	1	0.974185	0.899468	0.783264	0.624363	0.443547	0.289008	0.19047	0.130984	0.0952916	0.0675194	0.0441721	0.0240416	0.0081164	0.0020189	-0.00103263	0.00135474	0.0116357	0.0227723	0.0229206	0.00971586	-0.00420965
		-0.00511727	0.0049709	0.00725824	0.00086019	-0.0119777	-0.0268584	-0.0402419	-0.0474853	-0.0454856	-0.0277255	0.0097753	0.0632203	0.127128	0.194728	0.265514	0.35145	0.462061	0.585582	0.693252	0.771013	0.822377	0.856031	0.88268	0.911874	0.944045	0.976701	1	0.974647	0.864672	0.680642	0.477067	0.304737	0.187781	0.132314	0.108841	0.0772134	0.0267593	-0.0221852	-0.050359	-0.0641904	-0.0707642	-0.0737887	-0.0729872	-0.0700093	-0.0679848	-0.0658819	-0.0625007	-0.0553603
		0.033079	0.033552	0.0442853	0.0557806	0.0512653	0.0325841	0.0208768	0.0205231	0.0295402	0.0348115	0.0424096	0.0579277	0.0713316	0.0903081	0.116143	0.147258	0.174931	0.202617	0.2415	0.282749	0.338924	0.463886	0.648565	0.828643	0.939638	0.990034	1	0.941438	0.837407	0.720234	0.629092	0.560796	0.522191	0.512122	0.491449	0.44287	0.373356	0.311666	0.262839	0.234444	0.225585	0.220059	0.206781	0.185224	0.157825	0.128886	0.107958	0.0960771
		0.62612	0.547671	0.474263	0.444726	0.446821	0.454461	0.44354	0.423953	0.430255	0.45706	0.517438	0.591078	0.683704	0.758489	0.759728	0.708575	0.670075	0.69605	0.727707	0.714398	0.675127	0.635867	0.606363	0.625258	0.717966	0.878937	1	0.945344	0.717512	0.431731	0.2295	0.132179	0.105606	0.116909	0.123576	0.117192	0.112381	0.117129	0.105733	0.0837491	0.0938566	0.184741	0.346089	0.511669	0.625655	0.65822	0.647347	0.640913
		0.00419983	0.0614807	0.134152	0.240155	0.345205	0.392688	0.369455	0.322001	0.296004	0.297747	0.315385	0.322633	0.298385	0.251419	0.221077	0.22943	0.242625	0.219743	0.15622	0.100577	0.0949141	0.145979	0.245767	0.395013	0.593816	0.809326	0.969332	1	0.893566	0.698858	0.487953	0.328064	0.241324	0.211076	0.196891	0.168801	0.140574	0.126609	0.128801	0.131936	0.120627	0.105537	0.096439	0.088282	0.0783087	0.0664703	0.0481758	0.0226522
		0.152181	0.121411	0.0863406	0.0517607	0.0302911	0.0292113	0.0363109	0.0371565	0.0271141	0.0208996	0.0339904	0.062977	0.0882829	0.102159	0.113732	0.141715	0.204261	0.296414	0.395288	0.471809	0.530341	0.598009	0.660891	0.67906	0.693752	0.777018	0.918323	1	0.951073	0.803386	0.596698	0.381109	0.207691	0.114316	0.0738161	0.055695	0.0509796	0.0754895	0.147461	0.236298	0.289079	0.305481	0.314684	0.335228	0.367124	0.383428	0.367539	0.305123
		0.00982573	0.0619661	0.136066	0.175236	0.152111	0.0993555	0.077388	0.0808217	0.0827376	0.0783005	0.0639518	0.039687	0.0186641	0.0200267	0.0375008	0.0527797	0.0453254	0.0329209	0.0308224	0.0285427	0.0298335	0.072147	0.156029	0.261198	0.422497	0.660987	0.902425	1	0.913521	0.725672	0.520183	0.357017	0.248692	0.187115	0.163608	0.160931	0.166779	0.157053	0.12806	0.0898922	0.0606041	0.0373685	0.00579857	-0.0294896	-0.0487857	-0.0468904	-0.0378476	-0.0238121
		0.0161257	0.00277356	-0.00896022	-0.0210035	-0.0286527	-0.027537	-0.0236451	-0.0256571	-0.0305821	-0.0304319	-0.0270505	-0.0271985	-0.0275085	-0.0206902	-0.0159719	-0.0188444	-0.0246822	-0.0305182	-0.0326238	-0.0299349	-0.0141902	0.0134755	0.0429344	0.113021	0.299867	0.601428	0.881817	1	0.935655	0.776045	0.602477	0.44469	0.318402	0.218805	0.145749	0.0933604	0.0532321	0.0204158	-0.00397782	-0.0192906	-0.0301361	-0.0367069	-0.0444427	-0.0483292	-0.0484576	-0.0471503	-0.0378144	-0.0176406
		-0.0212177	-0.020606	-0.0163398	-0.0120773	-0.00538809	0.00392495	0.00825092	-0.000920945	-0.0194369	-0.0333691	-0.0380826	-0.0380771	-0.0362162	-0.0334513	-0.0335165	-0.0359599	-0.037577	-0.0329479	-0.0183463	0.00361857	0.0366976	0.0864398	0.145046	0.243437	0.432954	0.692089	0.916239	1	0.943328	0.811423	0.648073	0.484403	0.334227	0.211013	0.129726	0.0869118	0.0713514	0.0651843	0.0578567	0.0442981	0.0258148	0.00994739	-0.00141637	-0.0103491	-0.0176519	-0.0220772	-0.0240622	-0.0252454
		0.0416531	0.0281932	0.0137308	-0.00421158	-0.0187203	-0.0214133	-0.0155723	-0.0101565	-0.00926994	-0.0100148	-0.0128022	-0.0143822	-0.0119551	-0.00888848	-0.0132363	-0.024337	-0.0301487	-0.0237332	0.00547218	0.0708523	0.178978	0.311519	0.437294	0.552557	0.672966	0.804845	0.932992	1	0.961049	0.820856	0.636915	0.474491	0.347287	0.250734	0.171231	0.107523	0.0623551	0.0324389	0.00943655	-0.0111386	-0.0238512	-0.0276842	-0.027764	-0.0286444	-0.0302258	-0.0289486	-0.0207697	-0.00125061
		-0.0460078	-0.0784332	-0.0850051	-0.0786704	-0.0596931	-0.0333273	0.0105647	0.0486214	0.0591392	0.0547868	0.0488933	0.0531714	0.0635728	0.0785999	0.0815377	0.0545936	0.00833397	-0.0326789	-0.0493663	-0.047273	-0.0274675	0.00701436	0.0598602	0.178002	0.41147	0.707628	0.937953	1	0.912871	0.774813	0.640752	0.531565	0.423472	0.321353	0.242536	0.201195	0.187615	0.172326	0.149965	0.115945	0.0866161	0.0608223	0.038648	0.0205084	0.00217742	-0.00976001	-0.0202054	-0.0322325
		-0.149319	-0.123611	-0.116931	-0.122352	-0.120944	-0.0954473	-0.0262672	0.0561302	0.09842	0.0767807	0.0232921	-0.00846238	-0.0197429	-0.016131	0.00501918	0.022722	0.0214874	0.00482373	0.0331136	0.209279	0.485048	0.717378	0.772417	0.727163	0.725212	0.805349	0.948543	1	0.857127	0.532123	0.199459	-0.00206858	-0.0957703	-0.135186	-0.15327	-0.158126	-0.161068	-0.159518	-0.152766	-0.144809	-0.13876	-0.137669	-0.140718	-0.148815	-0.160853	-0.166733	-0.16263	-0.157032
		0.408632	0.503561	0.572669	0.591537	0.5576	0.508992	0.465783	0.424057	0.367277	0.299371	0.243335	0.216461	0.213196	0.210793	0.196647	0.189111	0.199498	0.220357	0.255481	0.305664	0.353197	0.365637	0.34706	0.352975	0.437543	0.62359	0.852803	1	0.995171	0.862948	0.689795	0.531627	0.411495	0.343473	0.298583	0.266183	0.247771	0.264674	0.307063	0.349206	0.374033	0.369539	0.359726	0.377708	0.420987	0.454694	0.453436	0.432017
		0.0636042	0.0481594	0.0358494	0.0364925	0.0655212	0.0979963	0.105038	0.0722677	0.0424878	0.0385336	0.0530916	0.0707023	0.088153	0.119106	0.15086	0.196266	0.256392	0.324939	0.384639	0.413275	0.435822	0.464901	0.504747	0.553279	0.648729	0.801863	0.952487	1	0.907975	0.743527	0.568502	0.451378	0.395784	0.385083	0.379293	0.331275	0.258179	0.190188	0.169451	0.174393	0.162513	0.139276	0.112927	0.098181	0.0880534	0.0781449	0.0701624	0.0582443
		-0.365303	-0.386866	-0.411732	-0.417876	-0.376144	-0.299401	-0.212571	-0.154425	-0.131929	-0.132391	-0.149926	-0.171579	-0.192532	-0.199501	-0.184167	-0.161196	-0.145532	-0.145741	-0.139278	-0.114195	-0.089295	-0.0933119	-0.0936763	-0.0088362	0.2647	0.664256	0.961015	1	0.809986	0.579871	0.378371	0.208179	0.0631029	-0.0139738	-0.0194118	-0.0191797	-0.0581735	-0.132496	-0.183116	-0.210836	-0.223688	-0.233256	-0.257901	-0.291331	-0.328451	-0.357192	-0.365315	-0.357841
		0.281615	0.37324	0.456043	0.529052	0.591326	0.635215	0.642252	0.603058	0.51835	0.425612	0.335899	0.259805	0.201019	0.153877	0.111686	0.0640401	0.032782	0.0296883	0.0471258	0.0734641	0.11431	0.171749	0.250061	0.362323	0.508357	0.681687	0.851377	0.970045	1	0.939005	0.841837	0.739354	0.651672	0.57187	0.48501	0.395093	0.317961	0.281518	0.265413	0.243345	0.229109	0.246751	0.283506	0.297346	0.264246	0.200639	0.142601	0.117199
		-0.170293	-0.122833	-0.0993735	-0.0966933	-0.0816742	-0.00143987	0.148846	0.312145	0.418373	0.443455	0.421348	0.39994	0.409598	0.43781	0.446464	0.385682	0.252893	0.10389	-0.0136752	-0.0773679	-0.115709	-0.133469	-0.124319	-0.0808389	-0.00207765	0.155882	0.435114	0.783689	1	0.949751	0.714864	0.459056	0.293343	0.192502	0.128055	0.0673076	0.0092142	-0.0314991	-0.0656245	-0.0934424	-0.118252	-0.135356	-0.150153	-0.161996	-0.157939	-0.146607	-0.137478	-0.139495
		-0.0276476	-0.00513142	0.00988346	0.0147818	0.0531752	0.155441	0.290143	0.391062	0.426781	0.422283	0.415758	0.429267	0.457674	0.48906	0.486863	0.4156	0.2821	0.147216	0.0744722	0.0508173	0.0562722	0.0857869	0.120087	0.14663	0.156724	0.234352	0.476813	0.80948	1	0.918967	0.678165	0.467831	0.329423	0.232652	0.159895	0.11304	0.0829117	0.0533776	0.02251	0.00169508	-0.00267882	0.00252119	-0.00707304	-0.0299797	-0.0483103	-0.0521326	-0.0334934	-0.00963436
		0.0418138	0.0473031	0.0476109	0.0455947	0.0495292	0.0614112	0.0663249	0.0550641	0.0350014	0.0211869	0.0174354	0.0171056	0.0161731	0.0162192	0.0190897	0.0262813	0.0425897	0.0745254	0.129917	0.20273	0.266336	0.311773	0.357812	0.422403	0.521182	0.660643	0.821684	0.949558	1	0.977954	0.90905	0.80834	0.679078	0.538919	0.404169	0.290859	0.202724	0.133086	0.085709	0.0675946	0.0693045	0.0786022	0.0869423	0.0962898	0.110425	0.121438	0.126356	0.11683
		0.272646	0.255022	0.242801	0.23467	0.227519	0.22793	0.231875	0.225894	0.206777	0.193972	0.207438	0.251058	0.31791	0.390663	0.447506	0.461847	0.426091	0.353413	0.271027	0.201526	0.15408	0.126633	0.109142	0.125921	0.242856	0.482779	0.756107	0.943867	1	0.969111	0.892466	0.800916	0.721011	0.656654	0.604023	0.546715	0.489673	0.449489	0.436389	0.449073	0.467948	0.477106	0.463587	0.431886	0.392062	0.353282	0.322979	0.301947
		0.0461345	0.0460668	0.0463967	0.0395986	0.0316169	0.0323594	0.0377358	0.0422467	0.0384587	0.0375827	0.0378747	0.036377	0.0352335	0.0323425	0.0252364	0.0125477	0.00243483	-0.000551197	0.000180472	0.00123935	0.00131448	-0.00226291	-0.00804373	0.0430301	0.220582	0.496643	0.772136	0.947021	1	0.955444	0.849188	0.742349	0.64628	0.563126	0.51965	0.532258	0.590804	0.667101	0.733559	0.761273	0.726306	0.647153	0.550208	0.435089	0.312835	0.209374	0.148334	0.118527
		0.279554	0.280546	0.283124	0.28564	0.286155	0.276597	0.250722	0.212355	0.173481	0.144104	0.122879	0.10597	0.089489	0.0733026	0.0581264	0.0450031	0.0333836	0.0228215	0.0148233	0.00754809	-0.00207988	-0.0140294	-0.024036	0.0169516	0.174768	0.453264	0.7512	0.94195	1	0.977741	0.934622	0.887785	0.832194	0.767349	0.705318	0.662261	0.639464	0.619927	0.589409	0.547699	0.501392	0.459185	0.418972	0.378275	0.334363	0.29296	0.26683	0.260003
		0.0381563	0.0446926	0.0480297	0.0518151	0.064268	0.0834642	0.102224	0.120865	0.130524	0.13154	0.129666	0.129748	0.129623	0.12419	0.120417	0.130958	0.160473	0.199496	0.239263	0.280976	0.333244	0.388664	0.439083	0.490871	0.558839	0.660923	0.809711	0.955136	1	0.953981	0.893218	0.86116	0.819017	0.744957	0.639388	0.48664	0.315917	0.180011	0.105604	0.0620711	0.0343544	0.0155457	-0.00326691	-0.0162748	-0.0156524	-0.00744846	-0.00263294	-0.00332028
		0.0994036	0.0971394	0.0892714	0.0829066	0.0821384	0.082482	0.0726849	0.0613566	0.0567558	0.0591016	0.0614544	0.0591778	0.057284	0.0595066	0.0550727	0.0414517	0.0252559	0.0183031	0.0204743	0.0177668	0.0146256	0.0285301	0.0643026	0.121399	0.235164	0.435974	0.695083	0.908974	1	0.97668	0.89417	0.805745	0.703704	0.578182	0.446919	0.34857	0.293812	0.273574	0.281905	0.296165	0.288705	0.252134	0.213843	0.183589	0.157579	0.128953	0.106635	0.095883
		0.0981101	0.0920421	0.0905827	0.0954728	0.107176	0.115785	0.108631	0.101074	0.106026	0.120495	0.129439	0.123715	0.126656	0.150988	0.184696	0.211562	0.229646	0.248537	0.268592	0.287386	0.309476	0.355635	0.413221	0.48467	0.599093	0.75798	0.909943	0.987073	1	0.98007	0.91499	0.804094	0.667314	0.526625	0.404296	0.308678	0.24886	0.214686	0.189302	0.167919	0.145913	0.132963	0.143486	0.16349	0.168343	0.148375	0.11594	0.0917376
		-0.169444	-0.167545	-0.166706	-0.163264	-0.168531	-0.155452	-0.10852	-0.0441841	-0.0097161	-0.0341595	-0.0751463	-0.103005	-0.116987	-0.122566	-0.106455	-0.0648587	-0.0239919	-0.00288279	-0.00653319	-0.0127886	-0.0165857	-0.0193462	-0.0280218	0.00567765	0.143208	0.388822	0.672687	0.899744	1	0.925807	0.733127	0.50841	0.321791	0.18326	0.0832247	0.0218728	-0.014605	-0.0386397	-0.0561028	-0.063583	-0.0731557	-0.0877862	-0.103549	-0.120818	-0.138917	-0.161467	-0.160701	-0.138888
		0.0222541	0.0511769	0.0789291	0.0993355	0.107221	0.115846	0.127267	0.130711	0.117043	0.0928746	0.0725843	0.0584854	0.0453362	0.0316173	0.0193653	0.00432609	-0.0157497	-0.0374844	-0.0527027	-0.0604839	-0.0649381	-0.066742	-0.0694414	-0.0744825	-0.0594166	0.0575584	0.306885	0.629264	0.893741	1	0.954614	0.812782	0.657603	0.530455	0.433581	0.3629	0.311533	0.271283	0.235841	0.201445	0.169551	0.138923	0.115455	0.106979	0.107336	0.10289	0.0877681	0.06928
		0.0790007	0.0520502	0.0222415	-0.00675546	-0.0182978	-0.00716995	0.0093036	0.0183712	0.0189361	0.024562	0.0349644	0.0380433	0.0318589	0.0237679	0.0113719	-0.0131185	-0.0545878	-0.0925229	-0.111477	-0.11304	-0.110624	-0.111373	-0.111227	-0.108025	-0.0966447	-0.0401028	0.177149	0.528676	0.858433	1	0.942765	0.809165	0.657284	0.525904	0.413292	0.323125	0.254599	0.197099	0.145172	0.101813	0.0706908	0.0482245	0.0265731	0.00675277	-0.0110936	-0.0304958	-0.0396166	-0.0282138
		0.0351464	0.0400454	0.0562001	0.0697665	0.100569	0.153595	0.216625	0.269203	0.291925	0.301619	0.294513	0.281234	0.264578	0.247592	0.21876	0.159234	0.0750092	0.0001237	-0.0363015	-0.0474053	-0.0495546	-0.0409321	-0.0246769	-0.0133731	-0.00203411	0.0757084	0.291294	0.602098	0.876268	1	0.983029	0.889779	0.763611	0.627438	0.494	0.38066	0.291374	0.212639	0.136916	0.0783035	0.0461756	0.0361437	0.0291098	0.0218607	0.0157078	0.0135449	0.0167941	0.0218284
		0.141276	0.20828	0.237649	0.219756	0.254451	0.405556	0.619433	0.779699	0.838907	0.862349	0.878249	0.91063	0.956794	0.978546	0.911153	0.735427	0.520084	0.346801	0.25366	0.20086	0.169966	0.152115	0.136673	0.115102	0.111769	0.183832	0.37668	0.656327	0.906294	1	0.919972	0.745226	0.562422	0.409037	0.29621	0.223422	0.165229	0.111178	0.0536867	0.0217973	0.0221935	0.0215614	0.0109155	-0.00215038	-0.00191779	0.00944719	0.0259957	0.0513508
		0.0887331	0.0495415	0.0110775	-0.00573881	0.00547146	0.0352526	0.0536421	0.0639875	0.0740061	0.0827994	0.0976716	0.113332	0.128471	0.126327	0.129118	0.153023	0.174316	0.181123	0.181034	0.201118	0.237062	0.2949	0.371456	0.436327	0.463496	0.476362	0.566157	0.736851	0.91021	1	0.961878	0.818836	0.619489	0.42994	0.292848	0.198859	0.138475	0.103227	0.0843819	0.102144	0.159213	0.224287	0.248689	0.215986	0.173696	0.150187	0.136542	0.128589
		0.252891	0.326163	0.385899	0.407665	0.401166	0.378644	0.334975	0.26736	0.203308	0.169337	0.160933	0.134876	0.108108	0.093386	0.0894955	0.106997	0.157902	0.277276	0.421295	0.54039	0.608315	0.637045	0.652843	0.656351	0.682937	0.731018	0.808166	0.911796	0.9907	1	0.915705	0.77724	0.614795	0.45164	0.346839	0.315683	0.319214	0.30618	0.282156	0.265174	0.254868	0.260266	0.279752	0.301721	0.293537	0.250722	0.192259	0.149338
		0.377611	0.310884	0.228572	0.148321	0.105233	0.12099	0.18483	0.264293	0.328307	0.408576	0.514531	0.563126	0.480235	0.306505	0.179964	0.143573	0.161184	0.184484	0.187573	0.171835	0.144822	0.132056	0.133795	0.138511	0.158928	0.226005	0.399147	0.656866	0.88885	1	0.96603	0.840607	0.66305	0.503275	0.430751	0.425066	0.425988	0.431603	0.471894	0.508961	0.470327	0.361568	0.251531	0.17985	0.15084	0.154583	0.205684	0.289899
		0.551088	0.442456	0.365203	0.344346	0.372413	0.404738	0.377604	0.282737	0.170567	0.094821	0.0621376	0.0495612	0.0430711	0.0395341	0.0399144	0.0485262	0.0658009	0.0926857	0.124156	0.149752	0.159587	0.153244	0.145093	0.147422	0.170674	0.23924	0.399755	0.638785	0.869954	1	0.982994	0.851461	0.660116	0.483499	0.362243	0.283272	0.22465	0.1743	0.143917	0.136404	0.149806	0.171273	0.185726	0.186371	0.195468	0.249167	0.355469	0.48912
		0.196961	0.204529	0.222788	0.235608	0.21932	0.183921	0.153045	0.127471	0.0982881	0.067194	0.0532006	0.0591519	0.0730845	0.0780605	0.0712483	0.068742	0.078319	0.0965719	0.120777	0.157226	0.189325	0.205668	0.214469	0.227636	0.265625	0.37209	0.564746	0.787548	0.945996	1	0.964515	0.874662	0.77255	0.672511	0.589393	0.535639	0.511216	0.496345	0.460487	0.415343	0.373097	0.334926	0.302976	0.278405	0.259274	0.241303	0.224779	0.211586
		-0.010706	-0.00133302	0.000580796	-0.00335784	-0.0064373	-0.00659761	-0.00924962	-0.0139831	-0.0156009	-0.0116325	-0.00692348	-0.00895028	-0.0145552	-0.0210531	-0.0201822	-0.0108863	-0.00022292	0.00680418	0.00824527	0.0129006	0.0206298	0.0272773	0.0286768	0.0562369	0.165586	0.38318	0.651331	0.863475	0.975096	1	0.96167	0.857696	0.694471	0.520406	0.376479	0.278996	0.219207	0.180167	0.147999	0.112781	0.0788644	0.0522026	0.0338892	0.0209359	0.0110186	0.00460057	0.00277461	0.00193085
		0.538015	0.498021	0.472721	0.478033	0.522158	0.575082	0.572118	0.499905	0.389114	0.284947	0.206363	0.176144	0.171789	0.170639	0.119996	0.030149	-0.0615926	-0.137738	-0.175438	-0.191645	-0.18164	-0.160167	-0.150566	-0.129662	-0.0245594	0.219458	0.542722	0.822892	0.972854	1	0.965886	0.911852	0.869173	0.833644	0.795102	0.763574	0.736324	0.714413	0.709723	0.71675	0.727435	0.716067	0.700402	0.690072	0.697885	0.707641	0.706454	0.693977
		0.500019	0.497263	0.48674	0.501204	0.56754	0.601602	0.524481	0.359088	0.205423	0.126182	0.0913319	0.0886281	0.105086	0.112683	0.0760404	0.0170983	0.00699124	0.0692664	0.161523	0.246396	0.321715	0.396942	0.459649	0.505786	0.54158	0.584244	0.672294	0.801187	0.931434	1	0.971132	0.874235	0.765363	0.690117	0.649929	0.61847	0.581882	0.541048	0.503152	0.479926	0.451648	0.407562	0.367362	0.343724	0.335448	0.332927	0.350449	0.396449
		-0.0712644	-0.072813	-0.0743062	-0.0746149	-0.0678183	-0.0334252	0.0146856	0.036543	0.0209659	-0.0128674	-0.0327268	-0.0366077	-0.034318	-0.0297039	-0.0342271	-0.0547544	-0.0855153	-0.111987	-0.1102	-0.0781629	-0.0328135	0.0106602	0.0445486	0.0987959	0.252267	0.509745	0.782679	0.949162	0.998215	1	0.97994	0.92627	0.821139	0.68881	0.559041	0.439878	0.336798	0.258036	0.206196	0.172653	0.143704	0.116061	0.0874309	0.0558843	0.0282538	0.00716202	-0.0120152	-0.028657
		0.291874	0.279944	0.250466	0.21099	0.178542	0.148737	0.11035	0.0700621	0.0415303	0.0329366	0.0371053	0.0421872	0.0416505	0.0323815	0.0180861	0.00286649	-0.0078071	-0.00890026	0.000312469	0.0129407	0.018346	0.0136888	0.00594757	0.00882655	0.0342658	0.103101	0.247356	0.473572	0.731066	0.92554	1	0.974144	0.906345	0.832788	0.761584	0.699414	0.650895	0.618841	0.595904	0.570606	0.54271	0.524771	0.530518	0.535644	0.506441	0.446053	0.380094	0.332242
		-0.0367635	-0.0361521	-0.0325747	-0.0257307	-0.0128882	0.0032471	0.0186139	0.0314409	0.0424247	0.059045	0.076169	0.0903012	0.0958758	0.0923125	0.0768667	0.0490515	0.0201212	-0.00203382	-0.0156577	-0.0243271	-0.0289228	-0.0271064	-0.0207363	-0.0137698	0.0065119	0.0895785	0.28322	0.564452	0.824786	0.973875	1	0.944273	0.843035	0.713468	0.57776	0.452248	0.345693	0.255744	0.183848	0.130648	0.0949967	0.0662312	0.0403503	0.019463	0.00306299	-0.00742344	-0.0170809	-0.0262541
		0.481034	0.506206	0.48948	0.462991	0.477632	0.457489	0.350161	0.195829	0.0731003	0.0230336	0.0154821	0.00812041	-0.0147131	-0.042974	-0.0635901	-0.0738398	-0.0574544	-0.0131533	0.0539886	0.150355	0.266052	0.357153	0.413853	0.455648	0.501881	0.526076	0.52734	0.579242	0.721478	0.894689	1	0.996404	0.908178	0.793066	0.691271	0.650351	0.654309	0.658439	0.653228	0.65295	0.668433	0.692478	0.733129	0.801972	0.854236	0.831608	0.747067	0.614696
		0.646797	0.61678	0.551838	0.447645	0.348563	0.256944	0.181963	0.131815	0.0961215	0.0765447	0.0717412	0.0776888	0.0813571	0.0697428	0.0552953	0.0728204	0.116357	0.144691	0.133927	0.105571	0.0950059	0.0879414	0.080608	0.0865331	0.127982	0.211957	0.366237	0.613953	0.850698	0.987358	1	0.976259	0.945006	0.869656	0.77004	0.653181	0.569841	0.554614	0.632118	0.720443	0.714482	0.651731	0.604376	0.564106	0.469268	0.340299	0.250253	0.246746
		0.173691	0.195135	0.22689	0.263201	0.290658	0.266777	0.196101	0.108872	0.0459988	0.0257335	0.0390222	0.0681636	0.101611	0.118945	0.10911	0.0974775	0.114823	0.163939	0.192832	0.197638	0.196309	0.203397	0.227231	0.256996	0.303517	0.387391	0.540737	0.741919	0.906101	0.994845	1	0.914456	0.743275	0.546692	0.396598	0.295877	0.228235	0.187948	0.179254	0.191208	0.206935	0.237822	0.259871	0.262152	0.25724	0.239648	0.208402	0.158582
		0.610716	0.528056	0.453669	0.358697	0.250728	0.153029	0.103377	0.0873827	0.0768803	0.0628184	0.0447485	0.0347849	0.0328988	0.0338123	0.0228897	0.00267865	-0.00725197	0.00390117	0.028634	0.051517	0.0766421	0.099094	0.104585	0.108202	0.128197	0.169784	0.219803	0.349421	0.619252	0.894302	1	0.894551	0.733717	0.662074	0.648079	0.641913	0.637651	0.661056	0.698714	0.717515	0.727409	0.704888	0.610664	0.509537	0.492772	0.549954	0.579078	0.551963
		0.364327	0.292317	0.243641	0.197693	0.148289	0.101671	0.0761295	0.0638295	0.0506319	0.0519693	0.0760852	0.0993904	0.106413	0.0867607	0.0545606	0.0262225	0.0169779	0.0434851	0.0996855	0.183283	0.275018	0.349064	0.406409	0.431881	0.435651	0.437924	0.478118	0.601936	0.767889	0.922706	1	0.988659	0.913853	0.796747	0.671758	0.591016	0.585228	0.607541	0.588355	0.509921	0.438885	0.429205	0.469922	0.515418	0.534311	0.516336	0.466208	0.403551
		0.215109	0.262689	0.286646	0.275199	0.237497	0.170376	0.0940175	0.0372125	0.0348968	0.0960872	0.202425	0.325401	0.436486	0.496377	0.498195	0.481086	0.475871	0.502526	0.552451	0.618014	0.676695	0.696768	0.692278	0.695131	0.700944	0.684691	0.657755	0.682232	0.795545	0.932284	1	0.962767	0.857313	0.744762	0.646036	0.570829	0.526607	0.497132	0.46963	0.420439	0.341165	0.26094	0.197969	0.168821	0.163017	0.162292	0.166732	0.157334
		0.208701	0.174054	0.143594	0.124609	0.128729	0.144165	0.159631	0.153518	0.131382	0.121123	0.142438	0.164478	0.161511	0.139601	0.108292	0.0834632	0.0760221	0.112005	0.189446	0.284487	0.366204	0.425015	0.446999	0.441371	0.453576	0.478151	0.513541	0.606905	0.767219	0.934438	1	0.976211	0.915156	0.781058	0.597832	0.447639	0.378685	0.353731	0.343101	0.394611	0.483028	0.572578	0.652586	0.693599	0.662498	0.540768	0.418926	0.34167
		0.292583	0.306145	0.319734	0.354602	0.386269	0.376887	0.32334	0.255924	0.224133	0.225602	0.231168	0.222853	0.204045	0.192186	0.196338	0.22373	0.261915	0.290665	0.307959	0.343545	0.392167	0.42268	0.421145	0.395213	0.361098	0.335041	0.357906	0.461841	0.663206	0.884795	1	0.961165	0.828118	0.701213	0.606279	0.533102	0.471439	0.413629	0.375477	0.378391	0.421151	0.467426	0.472846	0.446078	0.402285	0.361964	0.341487	0.336106
		0.0367834	0.0184882	0.00464911	-0.00173729	0.00462216	0.0173755	0.0268194	0.0324839	0.0374676	0.0514332	0.0663779	0.0677912	0.0505339	0.0288927	0.00737365	-0.0110377	-0.0220276	-0.0239979	-0.024542	-0.0266469	-0.0262465	-0.0252332	-0.0270565	-0.0258348	0.00447877	0.0791534	0.213044	0.428562	0.691036	0.907453	1	0.971527	0.879103	0.766776	0.66482	0.592536	0.5393	0.486178	0.430919	0.372162	0.312122	0.247664	0.186564	0.126992	0.0750668	0.0448395	0.0388847	0.0462726
		0.0661754	0.0581452	0.0477573	0.0385084	0.0383434	0.0507837	0.0693421	0.0826645	0.0861491	0.0790043	0.0630216	0.0439492	0.0271955	0.015014	0.00547375	-0.000845737	-0.00392831	-0.00288005	0.00125595	0.0147673	0.040529	0.0776673	0.126146	0.19401	0.304328	0.46054	0.63745	0.789703	0.899174	0.968873	1	0.994451	0.960403	0.916445	0.86228	0.791656	0.708232	0.620701	0.532746	0.447832	0.368096	0.302329	0.257827	0.225946	0.196143	0.163947	0.132981	0.109861
		0.13477	0.149114	0.165911	0.176642	0.18152	0.178833	0.160127	0.125881	0.088315	0.07838	0.0889247	0.102512	0.104595	0.0909934	0.0611359	0.0202301	-0.0140682	-0.0277441	-0.0299424	-0.0331579	-0.0313461	-0.0226412	-0.0107147	0.00761636	0.0552155	0.162524	0.345754	0.580272	0.80266	0.951418	1	0.954829	0.843276	0.707921	0.586719	0.492717	0.414994	0.345888	0.287134	0.251956	0.245816	0.253958	0.254151	0.241207	0.226216	0.208173	0.183033	0.158352
		0.121043	0.141843	0.145528	0.138824	0.162983	0.227328	0.298749	0.313209	0.280502	0.214179	0.15996	0.140543	0.135233	0.133199	0.0749402	-0.0113088	-0.064894	-0.0597804	-0.0299801	0.00763243	0.0649274	0.135861	0.190261	0.250192	0.369713	0.502923	0.617261	0.745837	0.875872	0.970103	1	0.986731	0.939867	0.868334	0.79406	0.748778	0.73039	0.71705	0.659009	0.559816	0.480919	0.448206	0.447232	0.363631	0.268376	0.231579	0.247635	0.273757
		0.108373	0.113045	0.117533	0.125243	0.142944	0.160362	0.164963	0.148949	0.128258	0.115161	0.0996843	0.0844448	0.0792739	0.0802535	0.0666902	0.0294162	-0.00584711	-0.0163407	-0.0111589	-0.00469533	-0.000972983	0.00115288	0.0160147	0.0725391	0.21125	0.418399	0.633313	0.804727	0.917258	0.983241	1	0.961404	0.885669	0.800677	0.727701	0.661938	0.59079	0.536242	0.497386	0.45686	0.393527	0.314524	0.252425	0.215893	0.198759	0.181086	0.16664	0.159589
		0.06362	0.041613	0.0351051	0.0489603	0.0631641	0.0574826	0.0330285	0.0117533	0.00188318	-0.00465886	-0.0102315	-0.00497333	0.00599913	0.0058608	0.0029579	0.0170273	0.0614411	0.152751	0.28557	0.420549	0.498341	0.493521	0.434935	0.367599	0.348026	0.397214	0.532463	0.721747	0.895848	0.999278	1	0.919301	0.777812	0.618738	0.493754	0.415976	0.365202	0.321987	0.28572	0.254947	0.22964	0.218797	0.217801	0.206735	0.181869	0.155897	0.13959	0.120958
		0.108485	0.10787	0.0797806	0.0327243	-0.0103008	-0.0177626	0.0076715	0.0507204	0.0865306	0.0996955	0.0947173	0.0825472	0.0669612	0.0481875	0.0277917	0.0118708	0.00107686	0.0109046	0.0563065	0.114845	0.155175	0.174599	0.199271	0.232806	0.289383	0.41653	0.607022	0.773264	0.848454	0.887359	0.955423	1	0.917091	0.714031	0.499386	0.347082	0.270119	0.234264	0.20263	0.165339	0.116486	0.0838003	0.0702303	0.0591348	0.052567	0.0509763	0.0795966	0.126372
		0.139021	0.19808	0.322108	0.441357	0.461916	0.368091	0.246902	0.157432	0.104222	0.0805091	0.0827198	0.100047	0.111677	0.135061	0.188062	0.257199	0.30746	0.380991	0.523414	0.657727	0.69722	0.645535	0.5961	0.563897	0.507609	0.434467	0.400303	0.432961	0.575634	0.793309	0.963024	1	0.894021	0.751268	0.602471	0.486528	0.424031	0.382773	0.35563	0.339185	0.354609	0.405997	0.494324	0.572866	0.56502	0.47168	0.359246	0.277178
		0.17904	0.16646	0.159667	0.187328	0.283919	0.44045	0.584945	0.62627	0.54704	0.394572	0.241378	0.129156	0.0733466	0.0842874	0.156458	0.222695	0.223232	0.154876	0.0776908	0.045751	0.0428427	0.068543	0.114536	0.149251	0.151397	0.165288	0.24734	0.420741	0.646467	0.844475	0.971992	1	0.957385	0.85141	0.701919	0.577179	0.493769	0.43395	0.365721	0.289077	0.21355	0.150288	0.121238	0.12059	0.121072	0.112318	0.105314	0.107899
		0.5231	0.416629	0.312734	0.216199	0.145754	0.0965247	0.0717606	0.0642741	0.0689667	0.0748699	0.0739207	0.0654421	0.0487832	0.0269973	0.0240479	0.0413611	0.0592658	0.0601134	0.0725474	0.137294	0.240314	0.376941	0.520251	0.635467	0.653941	0.583199	0.519314	0.512259	0.577872	0.727247	0.906791	1	0.923753	0.736354	0.594561	0.572219	0.623891	0.657433	0.642051	0.622806	0.615978	0.587341	0.51883	0.424751	0.320716	0.229769	0.195022	0.215446
		0.213414	0.195244	0.181608	0.171347	0.157286	0.140071	0.127064	0.118983	0.114077	0.112078	0.104437	0.0918113	0.0762948	0.0729046	0.0761678	0.066955	0.0518517	0.0401333	0.0360851	0.0320946	0.0280305	0.0386276	0.0739224	0.133998	0.239677	0.400915	0.601776	0.782041	0.904886	0.969413	0.99544	1	0.971393	0.928114	0.8811	0.833123	0.778158	0.723594	0.689129	0.660142	0.618938	0.564519	0.509278	0.460655	0.416625	0.377295	0.344624	0.317002
		-0.00767386	-0.0193057	-0.0254039	-0.0267331	-0.0249776	-0.0208411	-0.0134294	-0.00707693	-0.00516332	-0.00393403	-0.00042732	0.00583785	0.0128058	0.0160847	0.0133093	0.00478294	-0.0017647	-0.00399866	-0.00297336	-0.00144126	-0.00210317	-0.00594393	-0.0145123	-0.0200061	-0.0209987	-0.00951875	0.0469473	0.187811	0.424801	0.692373	0.901192	1	0.991136	0.913877	0.805861	0.699823	0.609231	0.529408	0.453397	0.381673	0.312951	0.24795	0.18984	0.141705	0.101929	0.0662179	0.0359847	0.016617
		0.301819	0.293786	0.318169	0.375509	0.418765	0.405311	0.340404	0.266399	0.204272	0.148515	0.096564	0.0537607	0.0183713	-0.00878057	-0.0243953	-0.0190059	0.000501681	0.0254448	0.0501116	0.0698909	0.075254	0.0617613	0.0369606	0.0189853	0.0348836	0.0976319	0.213087	0.395371	0.633229	0.861848	0.99145	1	0.948979	0.88089	0.806288	0.74186	0.69066	0.649486	0.625535	0.62026	0.608276	0.553542	0.474475	0.416413	0.3855	0.365281	0.34568	0.337189
		0.319997	0.299007	0.294098	0.301133	0.292304	0.243368	0.167316	0.0990214	0.0699528	0.0744096	0.0853448	0.0804116	0.0677938	0.0736201	0.109639	0.185016	0.287149	0.382422	0.440553	0.463385	0.488723	0.535535	0.5974	0.63333	0.625181	0.604248	0.628173	0.720287	0.840456	0.944341	0.9979	1	0.962724	0.904204	0.841721	0.786659	0.741064	0.697566	0.652044	0.603316	0.556505	0.517779	0.487896	0.458918	0.429989	0.404564	0.38817	0.374996
		0.354745	0.438654	0.53286	0.622382	0.689345	0.70086	0.621936	0.468626	0.295635	0.169865	0.0966281	0.0420482	-0.00234979	-0.0356908	-0.0427088	-0.0128452	0.052863	0.127097	0.177929	0.194687	0.190237	0.178933	0.167752	0.161045	0.186037	0.291874	0.483272	0.695132	0.85798	0.951433	0.998755	1	0.951176	0.879812	0.80911	0.757395	0.722006	0.694848	0.651416	0.577954	0.493714	0.429062	0.381258	0.343189	0.31482	0.300705	0.29693	0.295079
		0.527385	0.49571	0.484967	0.49481	0.488759	0.436095	0.359632	0.328392	0.369947	0.45403	0.550716	0.645061	0.707346	0.698126	0.649383	0.636575	0.664261	0.667713	0.615206	0.531395	0.458918	0.39396	0.324339	0.255403	0.226682	0.274858	0.416282	0.600979	0.769611	0.894049	0.966288	1	0.987009	0.948581	0.910274	0.891804	0.880912	0.851569	0.80646	0.765874	0.739994	0.713716	0.671095	0.62131	0.577137	0.543072	0.53128	0.54214
		0.301488	0.371239	0.398911	0.408701	0.404678	0.380555	0.301568	0.194662	0.122587	0.110742	0.131528	0.147533	0.148199	0.125776	0.0982678	0.116378	0.200405	0.304556	0.370479	0.39255	0.390789	0.371199	0.338917	0.315358	0.322346	0.381632	0.508075	0.668257	0.81711	0.923322	0.975324	1	0.987945	0.92679	0.833731	0.747391	0.70134	0.678558	0.653377	0.607909	0.543011	0.489	0.486385	0.516123	0.520133	0.466083	0.399944	0.362075
		0.227024	0.199546	0.178414	0.138354	0.0859205	0.0278134	-0.029611	-0.0888231	-0.148167	-0.166322	-0.141312	-0.113722	-0.110141	-0.114557	-0.120785	-0.126831	-0.147462	-0.142597	-0.0958144	-0.0253334	0.0495313	0.101794	0.116984	0.0872147	0.0478483	0.0717427	0.190153	0.359762	0.53789	0.703348	0.853334	0.960223	1	0.998003	0.972484	0.928046	0.881897	0.843997	0.819855	0.795019	0.765225	0.729206	0.692452	0.672389	0.671666	0.657608	0.593095	0.497687
		0.173594	0.180564	0.17197	0.149302	0.135035	0.142379	0.161585	0.170592	0.163179	0.157409	0.159777	0.15428	0.134629	0.113568	0.107462	0.0978445	0.0668513	0.0256657	-0.00333244	-0.0103259	-0.00683994	-0.00360843	-0.00312994	-0.00359592	0.00157318	0.0320185	0.109573	0.241438	0.425662	0.628208	0.813016	0.945056	1	0.983075	0.908062	0.809626	0.711776	0.618007	0.527441	0.443329	0.375309	0.329007	0.29998	0.283595	0.268607	0.254883	0.233588	0.204189
		0.0562647	0.0338558	0.0194322	0.0156082	0.0428789	0.0909405	0.140746	0.176596	0.201567	0.227525	0.233025	0.220457	0.202792	0.189563	0.163984	0.121312	0.0900688	0.0892356	0.0985157	0.0894812	0.0703174	0.0529263	0.0388197	0.0279907	0.0236285	0.034245	0.0681952	0.149884	0.295785	0.496292	0.717728	0.900434	1	0.99522	0.903196	0.768038	0.629299	0.505821	0.392417	0.294095	0.22633	0.186606	0.154903	0.119472	0.0852888	0.0649104	0.0606188	0.0633352
		0.136171	0.142167	0.154994	0.178006	0.200084	0.205783	0.189327	0.165485	0.154937	0.162635	0.182092	0.198287	0.206913	0.210905	0.21714	0.240705	0.262953	0.273393	0.277637	0.286994	0.306181	0.310899	0.306407	0.313414	0.348763	0.395714	0.426064	0.453283	0.505435	0.60986	0.74279	0.899633	1	0.968108	0.808971	0.595713	0.425803	0.310579	0.258411	0.245571	0.236544	0.234738	0.246938	0.269746	0.276322	0.254365	0.212392	0.169037
		0.260145	0.365091	0.407962	0.39716	0.374347	0.355098	0.303769	0.229821	0.164166	0.132972	0.118825	0.113945	0.11151	0.0946435	0.0722855	0.0684161	0.0933407	0.147633	0.220163	0.315117	0.430898	0.49523	0.477031	0.415975	0.408543	0.509876	0.643218	0.723834	0.747297	0.793499	0.898471	0.993363	1	0.914746	0.76716	0.591286	0.441485	0.345347	0.29182	0.267385	0.254383	0.25087	0.266716	0.336548	0.423304	0.451358	0.395224	0.300139
		0.43844	0.399856	0.386104	0.405259	0.426041	0.389322	0.277245	0.143877	0.0554329	0.0282209	0.0316159	0.0352604	0.0296253	0.0152026	-0.00747504	-0.0320479	-0.0446972	-0.0228201	0.0314033	0.0910029	0.137882	0.17114	0.202739	0.231309	0.25261	0.285929	0.384354	0.533703	0.670397	0.764715	0.849437	0.943311	1	0.97194	0.864582	0.729554	0.594599	0.481675	0.401822	0.354917	0.338768	0.359136	0.432678	0.533538	0.582708	0.571385	0.54095	0.517012
		0.353997	0.350886	0.34748	0.343577	0.335963	0.312163	0.282466	0.276271	0.324763	0.436997	0.588907	0.730674	0.820516	0.849112	0.87014	0.914936	0.958572	0.935697	0.82782	0.679807	0.523482	0.38168	0.261453	0.176967	0.133433	0.145096	0.220468	0.354108	0.52686	0.710137	0.870147	0.971389	1	0.96282	0.890549	0.825992	0.794604	0.783451	0.75937	0.709636	0.642638	0.589277	0.550515	0.52019	0.489951	0.44565	0.401192	0.363606
		0.20062	0.182722	0.164275	0.147278	0.134749	0.12341	0.111512	0.0972378	0.0806093	0.0651961	0.0557723	0.0513109	0.0479426	0.0455597	0.0463455	0.0511544	0.0592938	0.0688974	0.0758133	0.0768945	0.0728432	0.0674399	0.0615533	0.0563801	0.0588358	0.0863844	0.162102	0.298775	0.47795	0.661283	0.819701	0.937566	1	0.996792	0.943324	0.879728	0.834589	0.803208	0.76352	0.70612	0.641593	0.583413	0.530798	0.47976	0.430854	0.385085	0.342099	0.29693
		0.130751	0.117182	0.104024	0.0928335	0.0852397	0.0809683	0.0813578	0.0823063	0.0793755	0.0716168	0.0577611	0.0423787	0.0276494	0.0190788	0.0186785	0.0244762	0.0353254	0.0499414	0.0637882	0.0727768	0.0766993	0.0773064	0.0764745	0.0770666	0.0859608	0.128455	0.230426	0.404003	0.613312	0.792842	0.912801	0.976305	1	0.984151	0.934538	0.86977	0.806001	0.747616	0.688982	0.623006	0.548419	0.4738	0.40552	0.348137	0.304059	0.268554	0.235612	0.203302
		0.346515	0.340915	0.33725	0.336269	0.333821	0.320111	0.288767	0.241752	0.192186	0.150205	0.114685	0.0850616	0.059111	0.0388088	0.0226782	0.00921743	-0.00194077	-0.00937226	-0.0141808	-0.0148796	-0.00912734	0.0029012	0.0197874	0.0485522	0.115864	0.238021	0.407757	0.591509	0.746573	0.856674	0.925471	0.971776	1	0.995705	0.962454	0.912176	0.862913	0.821217	0.790208	0.766393	0.731302	0.678205	0.623304	0.586641	0.562062	0.533564	0.495816	0.452322
		0.0614143	0.0551944	0.0560894	0.0594859	0.0595039	0.0585194	0.067732	0.0940099	0.136916	0.183634	0.222546	0.259202	0.300534	0.3382	0.352109	0.330654	0.277712	0.205375	0.134139	0.0813423	0.0508761	0.033762	0.0205076	0.00994609	0.00661006	0.016222	0.050039	0.133888	0.303352	0.543578	0.786048	0.951277	1	0.954984	0.85702	0.742034	0.623603	0.505876	0.401039	0.316804	0.253683	0.211879	0.183372	0.160506	0.13962	0.120323	0.105197	0.0938024
		0.204257	0.144247	0.104424	0.0768501	0.0600864	0.0416577	0.0296208	0.0212762	0.00604034	-0.0034387	-0.00595835	-0.0038162	-0.00582783	-0.0182997	-0.0266619	-0.0250368	-0.0126194	0.00215996	0.00887769	0.010042	0.0103248	0.0122139	0.0140728	0.0123571	0.00393987	0.00782458	0.0611286	0.187413	0.378231	0.608471	0.825113	0.965009	1	0.966569	0.926459	0.904497	0.904023	0.913734	0.91938	0.874996	0.765043	0.62025	0.478858	0.376859	0.304832	0.247615	0.195512	0.165365
		0.211108	0.163605	0.123081	0.0935866	0.0706969	0.053806	0.036551	0.0149928	-0.00431551	-0.0110061	-0.00637235	0.000462677	-0.000718039	-0.00700847	-0.00729006	0.00329635	0.0200012	0.0282541	0.0244512	0.0166189	0.0141477	0.0172265	0.0172217	0.0149788	0.0241366	0.0563335	0.129649	0.249173	0.421482	0.637898	0.834745	0.958962	1	0.988866	0.962816	0.933275	0.912916	0.897893	0.867278	0.801713	0.698737	0.574389	0.45874	0.372539	0.304246	0.25138	0.21459	0.210276
		0.220128	0.195564	0.170268	0.14466	0.117807	0.091695	0.0664527	0.043606	0.0334549	0.0361123	0.0424597	0.042705	0.0339957	0.027375	0.0303615	0.0440526	0.0636462	0.0775296	0.082493	0.0784247	0.0688212	0.0576568	0.0429971	0.0310596	0.0514882	0.134396	0.290554	0.485808	0.675364	0.83241	0.937873	0.992978	1	0.973866	0.933874	0.893706	0.881101	0.897961	0.920675	0.919897	0.885699	0.829852	0.753128	0.664493	0.57999	0.509619	0.442549	0.37521
		0.701852	0.627764	0.576185	0.544553	0.512049	0.456107	0.368537	0.265591	0.185545	0.140984	0.112343	0.084553	0.0695057	0.0886785	0.132699	0.183536	0.228632	0.264256	0.285556	0.303186	0.330583	0.364585	0.383383	0.373758	0.370131	0.400094	0.473218	0.574587	0.680638	0.782896	0.879112	0.960156	1	0.996312	0.967643	0.935703	0.893258	0.84963	0.816295	0.808758	0.83895	0.889636	0.940744	0.956174	0.925857	0.859977	0.793978	0.757682
		0.11714	0.0855852	0.0740091	0.0757876	0.0893082	0.159388	0.296228	0.438481	0.541542	0.586403	0.596476	0.585423	0.575366	0.566105	0.542574	0.467972	0.339126	0.199008	0.0985281	0.0576915	0.0338643	0.0237184	0.0419064	0.0748218	0.0941508	0.113609	0.158019	0.247983	0.368526	0.509508	0.67875	0.844708	0.959921	1	0.991225	0.976228	0.948608	0.886788	0.781388	0.663578	0.56123	0.483605	0.418106	0.348835	0.282083	0.226672	0.199469	0.192249
		0.110716	0.107843	0.103729	0.0947837	0.0856875	0.0826232	0.100913	0.153474	0.241088	0.352985	0.4696	0.579125	0.668066	0.720649	0.727438	0.694856	0.635051	0.566799	0.505227	0.447516	0.380238	0.301312	0.229476	0.180022	0.150128	0.136404	0.142064	0.17332	0.24956	0.382773	0.568176	0.763585	0.918985	1	0.997462	0.931201	0.825369	0.708301	0.591445	0.482102	0.386454	0.310539	0.260406	0.230089	0.20718	0.18451	0.162479	0.144697
		0.570718	0.539793	0.509604	0.480856	0.464977	0.464091	0.467292	0.45619	0.426571	0.393868	0.368263	0.360242	0.365341	0.369877	0.364517	0.344015	0.313711	0.281447	0.251356	0.226331	0.206752	0.190998	0.17775	0.168293	0.178402	0.236607	0.374233	0.578684	0.77946	0.909667	0.9651	0.984424	0.996155	1	0.997132	0.98537	0.961325	0.93995	0.92291	0.910959	0.89329	0.859897	0.817105	0.776523	0.748772	0.723452	0.688212	0.64809
		0.130952	0.195536	0.263448	0.330787	0.406913	0.46907	0.466781	0.374903	0.242715	0.154016	0.118173	0.109256	0.114719	0.143423	0.174654	0.192789	0.215845	0.280162	0.376746	0.457033	0.511748	0.555472	0.605113	0.643383	0.655963	0.639744	0.602262	0.571421	0.586302	0.682247	0.820926	0.931193	0.989273	1	0.969418	0.887633	0.7691	0.639867	0.514559	0.407713	0.330162	0.269723	0.219514	0.182795	0.16321	0.161869	0.16925	0.175455
		0.420493	0.364037	0.328544	0.305041	0.284263	0.252399	0.210346	0.149905	0.0693601	0.00515399	-0.0153701	0.0144394	0.0708653	0.124407	0.183467	0.246387	0.30399	0.331667	0.318887	0.306166	0.291383	0.26419	0.219876	0.171541	0.150318	0.147335	0.170759	0.221277	0.285871	0.363141	0.462867	0.645783	0.871385	1	0.963512	0.844751	0.766483	0.726793	0.712983	0.727299	0.714283	0.634959	0.578022	0.594658	0.619856	0.565789	0.47143	0.417555
		0.446617	0.597626	0.768698	0.904041	0.923317	0.802737	0.631983	0.486935	0.372352	0.271298	0.189749	0.154193	0.151749	0.150816	0.150011	0.169732	0.227833	0.307988	0.353079	0.328058	0.260641	0.204718	0.191758	0.197483	0.21267	0.256925	0.320485	0.374736	0.408029	0.465673	0.580691	0.757989	0.939126	1	0.896943	0.722371	0.605648	0.544658	0.473104	0.398508	0.344965	0.309528	0.272368	0.232801	0.210587	0.199802	0.194355	0.207699
		0.150855	0.11565	0.117163	0.141396	0.206847	0.259975	0.271791	0.262061	0.259142	0.269802	0.243928	0.243022	0.268432	0.296422	0.284081	0.239381	0.181206	0.116513	0.0891652	0.0556042	0.0171785	-0.0128755	-0.0126008	0.0183909	0.0904415	0.265566	0.494768	0.711908	0.841829	0.85755	0.837554	0.855715	0.936003	1	0.98655	0.918221	0.791606	0.623901	0.474945	0.390103	0.350536	0.296098	0.2077	0.126565	0.121375	0.165726	0.200592	0.184122
		0.337999	0.307022	0.277022	0.252141	0.242258	0.254883	0.279876	0.304549	0.322704	0.320903	0.294994	0.238014	0.174412	0.126027	0.101269	0.104362	0.124911	0.156804	0.181084	0.18057	0.15213	0.11919	0.0961314	0.0884449	0.0879001	0.110792	0.190977	0.33558	0.515963	0.681037	0.806608	0.904289	0.973106	1	0.975512	0.92106	0.871142	0.821926	0.772722	0.709519	0.629731	0.549046	0.477707	0.424192	0.382932	0.35735	0.353011	0.361279
		0.290108	0.277769	0.263531	0.247414	0.230486	0.210547	0.187417	0.162102	0.135249	0.109234	0.085211	0.0651657	0.0496105	0.0397715	0.0350648	0.0326848	0.0314831	0.0312324	0.0310683	0.029961	0.0282181	0.0266849	0.0258746	0.0260605	0.0325873	0.0614321	0.133816	0.265037	0.444948	0.636566	0.803775	0.923643	0.988491	1	0.973515	0.934361	0.896656	0.856797	0.808318	0.751044	0.691104	0.632647	0.57486	0.518908	0.467446	0.425129	0.390722	0.359169
		0.76911	0.766592	0.755095	0.721125	0.640126	0.505096	0.344227	0.202516	0.108483	0.0553457	0.0274571	0.0146746	0.01148	0.0113011	0.0134084	0.0216793	0.0352262	0.0460517	0.0469922	0.0423043	0.0346744	0.0246761	0.0148957	0.00801386	0.00738258	0.0249921	0.0874492	0.226151	0.439757	0.668771	0.849636	0.95344	0.996798	1	0.971678	0.935514	0.909253	0.897704	0.89052	0.874682	0.849284	0.818325	0.788811	0.768523	0.760912	0.763812	0.772426	0.780562
		0.642904	0.644778	0.645377	0.663914	0.66348	0.571763	0.396299	0.223859	0.119092	0.076679	0.0660867	0.128824	0.226187	0.313942	0.419041	0.543215	0.664494	0.71481	0.720444	0.701418	0.658672	0.632075	0.647071	0.685633	0.696856	0.665388	0.614404	0.592405	0.654387	0.78177	0.892479	0.94996	0.983898	1	0.964486	0.885904	0.834611	0.864218	0.922398	0.912773	0.833977	0.747096	0.699484	0.671844	0.631306	0.598415	0.582592	0.586178
		0.430386	0.361808	0.319085	0.305828	0.284244	0.236815	0.171519	0.130527	0.133954	0.16153	0.168871	0.145572	0.111019	0.078636	0.062235	0.0705788	0.107472	0.16886	0.239584	0.304677	0.351149	0.392969	0.460594	0.51988	0.515223	0.471573	0.45939	0.508734	0.601253	0.699761	0.7878	0.868112	0.94901	1	0.975321	0.889972	0.802208	0.736331	0.693958	0.694363	0.745233	0.839229	0.915816	0.927842	0.877319	0.8023	0.745153	0.69719
		0.166758	0.154156	0.144497	0.140874	0.133042	0.101028	0.0494762	0.0132702	0.00719378	0.0204325	0.0411781	0.061474	0.0746218	0.0691832	0.062664	0.0797035	0.127151	0.186186	0.218346	0.210133	0.178662	0.149906	0.128045	0.105388	0.104837	0.15842	0.2907	0.498314	0.729136	0.896546	0.95947	0.976618	0.998788	1	0.933622	0.827176	0.731173	0.654489	0.592846	0.535745	0.465757	0.37651	0.289282	0.244819	0.234826	0.222743	0.19964	0.171393
		0.125804	0.184364	0.256145	0.325611	0.418769	0.538466	0.635263	0.646767	0.594213	0.578111	0.586358	0.546366	0.470057	0.4268	0.425212	0.400328	0.315912	0.22165	0.155661	0.128901	0.141956	0.158019	0.16031	0.151225	0.143928	0.153626	0.201771	0.310693	0.461083	0.597752	0.694807	0.778905	0.868443	0.952659	1	0.983555	0.901152	0.74916	0.587309	0.450024	0.359728	0.327279	0.316607	0.3064	0.292912	0.268263	0.241764	0.206693
		0.336248	0.320566	0.289379	0.246588	0.220185	0.214779	0.215493	0.199343	0.167214	0.132986	0.0996568	0.0741748	0.0593731	0.0608259	0.069727	0.0751622	0.0797311	0.087978	0.102932	0.111275	0.108026	0.0969155	0.0833617	0.0705916	0.0576056	0.0490831	0.055928	0.101591	0.206237	0.366735	0.552476	0.733177	0.878608	0.970504	1	0.978535	0.938459	0.89019	0.834855	0.7734	0.705605	0.640372	0.582343	0.529423	0.472699	0.399636	0.3298	0.291118
		0.0150124	0.003363	0.00609185	0.0190694	0.0315894	0.0405266	0.0459968	0.0485618	0.0465275	0.0442003	0.0429899	0.0460859	0.0515262	0.0592171	0.0674576	0.0676379	0.0626839	0.0676392	0.0982639	0.156105	0.212877	0.247924	0.266058	0.301427	0.381705	0.464667	0.479295	0.456662	0.478135	0.563445	0.683629	0.801705	0.913287	0.989643	1	0.938046	0.807321	0.666621	0.59774	0.592495	0.563326	0.455492	0.303762	0.185762	0.130021	0.116777	0.116318	0.108229
		0.52898	0.473221	0.363561	0.237255	0.159689	0.139201	0.127673	0.103455	0.0748642	0.0584285	0.0557558	0.0571447	0.0548992	0.0378524	0.0090608	-0.0194999	-0.0327728	-0.0199983	0.0125491	0.0480979	0.0720827	0.0765916	0.0775736	0.099124	0.153594	0.267869	0.396495	0.477367	0.506517	0.519066	0.553813	0.616034	0.726929	0.900139	1	0.968134	0.846073	0.726749	0.645668	0.58394	0.609854	0.672627	0.71678	0.746569	0.808967	0.874725	0.839866	0.723579
		0.309641	0.311472	0.305511	0.292047	0.25292	0.192559	0.127544	0.0866524	0.0904256	0.13433	0.193684	0.227155	0.214284	0.174364	0.1582	0.189361	0.256999	0.329189	0.386814	0.427527	0.449652	0.445896	0.426256	0.407434	0.401768	0.405698	0.425315	0.469384	0.530498	0.604622	0.68757	0.783536	0.88296	0.964077	1	0.971709	0.890426	0.783134	0.682859	0.621444	0.573546	0.514115	0.444172	0.389979	0.365371	0.352257	0.344221	0.340719
		0.258708	0.198207	0.13934	0.0891786	0.0732988	0.0844169	0.0917622	0.0914651	0.100859	0.143603	0.201774	0.256198	0.306751	0.3363	0.322586	0.283847	0.266258	0.285498	0.310602	0.310886	0.292615	0.264296	0.234958	0.235694	0.308851	0.454666	0.62405	0.755226	0.830798	0.871322	0.904495	0.939922	0.97237	0.994821	1	0.993132	0.967835	0.918023	0.8473	0.760027	0.671278	0.588396	0.522594	0.474707	0.436767	0.404793	0.376334	0.354251
		0.0895194	0.0762698	0.0651863	0.0576682	0.0535223	0.0586227	0.0707537	0.0731973	0.0619189	0.0594633	0.077387	0.100345	0.103223	0.0853732	0.0720395	0.0596691	0.0451308	0.0217836	0.00439854	-1.52983e-05	0.00239691	0.00489518	0.00112685	-0.00363513	-0.00166883	0.020733	0.0760122	0.166889	0.288388	0.429821	0.580775	0.733958	0.871179	0.967495	1	0.979732	0.931195	0.881734	0.819704	0.729013	0.613245	0.491716	0.383555	0.290614	0.232601	0.222032	0.237997	0.23417
		0.398606	0.369977	0.342555	0.312343	0.282381	0.255076	0.238562	0.234179	0.240933	0.252171	0.254758	0.243366	0.221917	0.191141	0.157646	0.134074	0.127543	0.129999	0.12162	0.102445	0.0777838	0.0508111	0.0277594	0.01092	-0.00630354	-0.0274314	-0.0289752	0.0349798	0.183547	0.388149	0.599216	0.775244	0.904455	0.976071	1	0.983344	0.93513	0.866364	0.78012	0.687282	0.591844	0.510684	0.459221	0.435842	0.425362	0.415345	0.410434	0.413735
		0.10084	0.0852193	0.0772255	0.0712374	0.0725472	0.0894291	0.120455	0.139593	0.127382	0.0973852	0.0806766	0.0908248	0.106529	0.108184	0.0891765	0.0647464	0.0431695	0.0259533	0.0109809	-0.0108182	-0.0360534	-0.0559082	-0.0690541	-0.074817	-0.0684008	-0.041731	0.0326834	0.15545	0.316233	0.489384	0.650175	0.789529	0.895146	0.961258	0.997301	1	0.969247	0.90376	0.800822	0.681144	0.569642	0.479871	0.407262	0.350938	0.300545	0.249289	0.194954	0.152451
		0.107075	0.0955311	0.0819459	0.0714097	0.139037	0.265633	0.366916	0.373201	0.295393	0.231227	0.200348	0.205724	0.221599	0.224501	0.170415	0.0728363	-0.0148061	-0.0407323	-0.018984	-0.00135368	0.00489963	0.00524998	0.00490786	-0.00158949	-0.00960959	-0.00803475	0.018829	0.0791179	0.184703	0.341275	0.527997	0.696781	0.828753	0.924965	0.984612	1	0.961448	0.875247	0.751412	0.613639	0.492521	0.407557	0.360349	0.340001	0.317256	0.273726	0.217912	0.170647
		0.197058	0.200515	0.193487	0.171612	0.144797	0.115915	0.0916122	0.0714914	0.0630521	0.0719385	0.0954308	0.118223	0.122614	0.104187	0.0836538	0.0813772	0.106556	0.140635	0.180395	0.240116	0.302806	0.340491	0.348236	0.350799	0.37622	0.438909	0.534732	0.676716	0.834256	0.953815	0.98609	0.937243	0.889695	0.914906	0.986345	1	0.89701	0.717257	0.590805	0.562884	0.581293	0.579636	0.543484	0.527074	0.518519	0.47888	0.403421	0.316726
		0.217713	0.183802	0.173645	0.175205	0.194422	0.214672	0.217591	0.193532	0.151971	0.131749	0.11944	0.103706	0.0851124	0.0658748	0.0405005	0.00403094	-0.0250157	-0.0200277	0.0140858	0.0419542	0.0545003	0.0635239	0.0790331	0.0966639	0.103312	0.0992274	0.0987287	0.117857	0.180055	0.285254	0.422638	0.577444	0.737555	0.878562	0.970598	1	0.976531	0.924149	0.85618	0.774521	0.685944	0.602171	0.528363	0.455126	0.384801	0.340708	0.330783	0.339154
		0.0552497	0.0169578	-0.0116262	-0.0472969	-0.0646445	-0.0649172	-0.0267424	0.0301274	0.0484787	0.0214564	0.0210385	0.0749938	0.149518	0.151465	0.0779062	-0.023461	-0.123533	-0.178543	-0.181095	-0.15543	-0.128175	-0.106432	-0.079555	-0.0703107	-0.0911125	-0.104178	-0.0829476	-0.0579245	-0.0623093	-0.0479511	0.0362323	0.186991	0.380617	0.619852	0.855717	1	0.992833	0.859867	0.671302	0.513893	0.431407	0.351895	0.22696	0.115999	0.065628	0.0579229	0.0195026	-0.0392758
		0.404776	0.360018	0.319252	0.282621	0.268515	0.260492	0.236767	0.190583	0.138788	0.109027	0.0920478	0.0818729	0.0699811	0.0591966	0.0439357	0.032429	0.0350889	0.0532324	0.0740235	0.0812218	0.0817871	0.0781963	0.0652408	0.0478931	0.0405742	0.0549563	0.102497	0.184308	0.292529	0.41166	0.542291	0.684471	0.828594	0.937482	0.98892	1	0.990273	0.975898	0.943947	0.895425	0.847373	0.805413	0.76484	0.717403	0.672146	0.636761	0.601319	0.554489
		0.0745889	0.0554598	0.0453458	0.0387135	0.0352737	0.0375829	0.0452282	0.0504949	0.0506765	0.0543686	0.0627239	0.0734262	0.0760036	0.0696126	0.0593593	0.0432447	0.0309967	0.0242426	0.0254856	0.0257301	0.0239629	0.0288203	0.0370415	0.0436524	0.0514666	0.0652457	0.113148	0.261609	0.498529	0.71449	0.819386	0.830852	0.844392	0.893794	0.959743	1	0.984626	0.922687	0.82761	0.717191	0.598852	0.487882	0.388864	0.301556	0.230286	0.176923	0.143416	0.12574
		0.166789	0.162825	0.148318	0.133247	0.126352	0.119195	0.100022	0.0714672	0.0486124	0.0383816	0.0369485	0.0366656	0.0267324	0.010247	-0.00805236	-0.0126194	-0.00645768	-0.00493991	-0.0144752	-0.0272776	-0.0286306	-0.0215021	-0.0209509	-0.0282517	-0.0414331	-0.0530941	-0.0502293	-0.00669917	0.099024	0.251132	0.416505	0.574584	0.728204	0.865787	0.963853	1	0.996054	0.980718	0.974133	0.979716	0.983109	0.953844	0.856673	0.711321	0.559646	0.439716	0.355114	0.299934
		0.798174	0.767481	0.751291	0.74112	0.711466	0.643163	0.565185	0.535453	0.573319	0.633566	0.646204	0.584953	0.468376	0.327798	0.207791	0.134307	0.09949	0.0761717	0.0404045	0.0026225	-0.0298587	-0.0535377	-0.0727033	-0.0879786	-0.0981291	-0.102709	-0.0841968	-0.0238753	0.0903834	0.25088	0.447754	0.64755	0.824133	0.943132	0.992153	1	0.987651	0.976255	0.953048	0.915135	0.865255	0.805666	0.754554	0.727127	0.733203	0.756907	0.773643	0.783043
		0.0987527	0.0719461	0.0539374	0.0402246	0.0462289	0.0703463	0.10469	0.130984	0.136242	0.132633	0.128923	0.138812	0.162693	0.1862	0.191907	0.168992	0.124716	0.0879685	0.0694617	0.0615944	0.0495601	0.0330652	0.0193601	0.00670776	0.000322815	0.0134978	0.0816861	0.19032	0.299903	0.392511	0.484607	0.580953	0.662305	0.740869	0.837507	0.938645	1	0.998242	0.915596	0.75972	0.566801	0.393443	0.273204	0.198054	0.154382	0.126371	0.105717	0.0956406
		0.353768	0.382185	0.386325	0.376778	0.388431	0.415851	0.430603	0.420441	0.409217	0.415881	0.409506	0.379826	0.335619	0.296139	0.243495	0.166039	0.10793	0.100961	0.137998	0.180045	0.221781	0.260447	0.271284	0.251084	0.213416	0.183591	0.193169	0.242638	0.306807	0.364726	0.43531	0.550101	0.702606	0.830192	0.906837	0.961507	1	0.985712	0.881141	0.746373	0.621926	0.517212	0.431212	0.356951	0.299665	0.263947	0.283717	0.331976
		0.349178	0.308455	0.273401	0.247859	0.224525	0.19596	0.16003	0.124972	0.0976168	0.0789128	0.0678725	0.0645797	0.0677862	0.0808182	0.101029	0.122642	0.137211	0.143698	0.143878	0.139986	0.134181	0.13028	0.133658	0.144246	0.15852	0.168305	0.17593	0.195005	0.240382	0.319284	0.436265	0.584466	0.741783	0.873566	0.956384	0.992395	1	0.99726	0.983885	0.956769	0.921765	0.887095	0.856673	0.815068	0.753833	0.675683	0.593656	0.521096
		0.428372	0.35946	0.305856	0.295003	0.330115	0.381769	0.381786	0.317617	0.229275	0.162059	0.122848	0.0974895	0.0778943	0.0595134	0.0439837	0.0425377	0.0623053	0.116032	0.198256	0.275732	0.324322	0.376308	0.454671	0.523939	0.559844	0.566463	0.565756	0.558793	0.570944	0.630428	0.710818	0.785481	0.85677	0.920962	0.9663	0.985909	1	0.99182	0.919341	0.790087	0.638468	0.509015	0.406128	0.335102	0.317242	0.342758	0.393795	0.458104
		0.325042	0.318591	0.315259	0.304239	0.277443	0.243577	0.202784	0.149596	0.0948284	0.0537689	0.0273093	0.00898296	-0.00660221	-0.022395	-0.0364032	-0.0445271	-0.0453206	-0.0448805	-0.0478831	-0.0519682	-0.0555552	-0.0588674	-0.0637355	-0.0646873	-0.057626	-0.0395193	-0.00659399	0.0495425	0.139082	0.264727	0.421356	0.586165	0.7399	0.859881	0.941626	0.987698	1	0.99773	0.991786	0.987971	0.980528	0.956347	0.902058	0.820145	0.722308	0.630416	0.553107	0.487518
		0.487878	0.460942	0.42797	0.3884	0.346056	0.302304	0.256928	0.210066	0.164959	0.125025	0.0910364	0.0626776	0.0405124	0.0258209	0.0183818	0.015469	0.014827	0.0149417	0.0152912	0.015732	0.0155434	0.015639	0.0166661	0.0192699	0.0278208	0.0563204	0.123398	0.237549	0.386152	0.542391	0.686475	0.807788	0.899319	0.957481	0.985541	0.996023	1	0.998587	0.989776	0.970174	0.941967	0.907313	0.864837	0.815363	0.761648	0.707782	0.654461	0.602418
		0.163806	0.20617	0.221483	0.213665	0.205998	0.204734	0.214794	0.235028	0.25498	0.25701	0.232526	0.190501	0.157355	0.160201	0.179059	0.176575	0.164995	0.168116	0.187632	0.197917	0.195267	0.202099	0.211476	0.216575	0.219916	0.256613	0.349387	0.469668	0.577032	0.64138	0.680561	0.714278	0.764176	0.83929	0.918384	0.975714	1	0.991084	0.977391	0.952922	0.899845	0.824068	0.738	0.656451	0.563474	0.461531	0.363772	0.263873
		0.751247	0.735795	0.720355	0.69239	0.631395	0.530923	0.404101	0.278581	0.174493	0.101183	0.0527127	0.0234661	0.00807774	0.000511023	-0.00398236	-0.00706835	-0.00811021	-0.00876488	-0.0116802	-0.016643	-0.0200596	-0.0221406	-0.0232242	-0.0230902	-0.0189954	-0.00739751	0.0177248	0.0608935	0.127873	0.228676	0.369585	0.537489	0.69674	0.824955	0.920732	0.982884	1	0.979017	0.941531	0.914	0.912073	0.928975	0.942681	0.926263	0.881611	0.835645	0.805745	0.797956
		0.51064	0.480243	0.508205	0.572422	0.623555	0.609314	0.515068	0.36911	0.240309	0.163872	0.125839	0.0952076	0.0654778	0.0364417	0.00877215	0.0143708	0.0322551	0.0615029	0.0852375	0.0920774	0.0933448	0.0916589	0.101119	0.0872237	0.066854	0.0907535	0.179531	0.314717	0.463558	0.613066	0.748175	0.847753	0.908119	0.932739	0.948426	0.977906	1	0.980938	0.90667	0.815462	0.751079	0.7136	0.681232	0.655395	0.652887	0.656168	0.644728	0.635121
		0.296121	0.267376	0.248809	0.256367	0.29061	0.311377	0.304905	0.287239	0.271617	0.239916	0.19726	0.153587	0.112475	0.0837951	0.0725712	0.0728991	0.0548636	0.0270859	0.00699952	-0.00322629	-0.00648511	-0.0077478	-0.0115876	-0.0172662	-0.0165316	-0.00906521	-0.0019678	0.00158568	0.0319099	0.117952	0.245187	0.36202	0.46072	0.591078	0.757143	0.906172	0.994252	1	0.926038	0.803826	0.679314	0.581241	0.493045	0.419673	0.382097	0.384171	0.408685	0.415132
		0.265823	0.244957	0.217774	0.183763	0.164301	0.169537	0.185192	0.1936	0.19323	0.206413	0.234715	0.25962	0.273852	0.27661	0.265321	0.22937	0.174535	0.122113	0.0798517	0.0457095	0.0191779	-0.000205547	-0.0105809	-0.0122339	-0.00435708	0.0082775	0.023972	0.0580823	0.123155	0.21767	0.33071	0.455455	0.585338	0.703433	0.803126	0.89327	0.966414	1	0.987594	0.952954	0.908386	0.846457	0.769835	0.683507	0.591995	0.501922	0.425021	0.369545
		0.732353	0.669091	0.622561	0.602541	0.647337	0.756983	0.848683	0.84949	0.74526	0.619322	0.526114	0.47147	0.445026	0.428921	0.401499	0.322488	0.192514	0.0700019	0.00268289	-0.0216593	-0.0405156	-0.0572446	-0.0687437	-0.0733024	-0.0728196	-0.0604324	-0.014984	0.0743921	0.214369	0.383863	0.563369	0.718414	0.834655	0.912959	0.952845	0.970431	0.983038	1	0.995744	0.947796	0.874933	0.821706	0.811989	0.838525	0.875813	0.908165	0.90858	0.874162
		0.203997	0.178791	0.153051	0.127307	0.121716	0.13652	0.161368	0.172906	0.160183	0.140191	0.124811	0.117546	0.10671	0.0925118	0.0766455	0.0604313	0.0378387	0.0111538	-0.0104591	-0.0185544	-0.0119013	-0.00194251	0.00318589	0.00052377	-0.00165836	-0.0019542	0.00944165	0.0451174	0.101054	0.182144	0.290433	0.429451	0.579053	0.71356	0.821453	0.904626	0.970636	1	0.979473	0.900978	0.786742	0.664078	0.53971	0.424746	0.322742	0.241131	0.179363	0.146764
		0.0647662	0.053738	0.0441801	0.0380324	0.185991	0.48383	0.794839	0.962669	0.979961	0.998628	0.993672	0.97838	0.963308	0.967344	0.876279	0.621227	0.30383	0.0712001	-0.0218622	-0.0608199	-0.0613351	-0.0387233	-0.00868748	0.0151122	0.0327926	0.0487363	0.0679056	0.106806	0.1736	0.262245	0.359012	0.464832	0.591902	0.73297	0.860947	0.945777	0.99367	1	0.947805	0.837211	0.702705	0.583195	0.480323	0.393775	0.325565	0.272089	0.228104	0.184698
		0.278966	0.239806	0.143564	0.0228903	-0.0567996	-0.0752164	-0.065757	-0.0557033	-0.0330677	0.0320808	0.160767	0.31252	0.409503	0.408942	0.339899	0.262283	0.200349	0.159009	0.136521	0.124736	0.120573	0.101633	0.0615739	0.0166092	-0.003975	0.0152144	0.0796779	0.176998	0.295447	0.443441	0.592887	0.693555	0.751216	0.840009	0.937546	0.984773	0.996411	1	0.96288	0.82183	0.634985	0.481689	0.381695	0.344333	0.352562	0.371783	0.375015	0.359236
		0.389044	0.362489	0.397644	0.539804	0.783722	0.955835	0.908413	0.674449	0.405589	0.224929	0.128827	0.0672456	0.018787	-0.0245308	-0.0400217	-0.0058253	0.0461565	0.087919	0.0936447	0.0935282	0.108329	0.112682	0.0938545	0.067866	0.0558241	0.0492634	0.0389421	0.049576	0.0748993	0.131568	0.231169	0.358043	0.47446	0.559729	0.645017	0.7778	0.935197	1	0.916916	0.731135	0.561252	0.439156	0.336204	0.258349	0.220273	0.236103	0.299644	0.3853
		0.35142	0.290911	0.236267	0.18564	0.140665	0.0970232	0.0559701	0.0220852	-0.00297817	-0.0191494	-0.0271456	-0.0340869	-0.0413422	-0.0461654	-0.0527396	-0.0623669	-0.0752905	-0.0890021	-0.0985512	-0.107195	-0.110306	-0.103939	-0.0996372	-0.0981944	-0.100505	-0.0991933	-0.0902795	-0.0656623	-0.0123189	0.0812398	0.217657	0.380075	0.540266	0.67506	0.789732	0.890533	0.971684	1	0.959948	0.875466	0.789144	0.726782	0.685484	0.652206	0.616836	0.575501	0.528102	0.487162
		0.439267	0.388952	0.34694	0.323384	0.312557	0.29233	0.254959	0.21778	0.195946	0.189107	0.190448	0.206956	0.236412	0.270984	0.319507	0.389316	0.463487	0.519676	0.557726	0.581589	0.582446	0.539607	0.451165	0.330878	0.204503	0.103995	0.0539874	0.0632668	0.131642	0.245632	0.36408	0.460699	0.538675	0.62107	0.73013	0.851245	0.952363	1	0.995422	0.967063	0.935218	0.89964	0.849188	0.796121	0.734591	0.669336	0.593906	0.532124
		0.562471	0.522678	0.494847	0.479217	0.489407	0.483195	0.44143	0.36993	0.288437	0.240737	0.214188	0.187176	0.135574	0.0808171	0.0285799	-0.0100884	-0.0276147	-0.0157472	0.0121486	0.0248984	0.014668	-0.00996504	-0.0310475	-0.0373702	-0.0280374	0.00368943	0.0825732	0.205201	0.350897	0.50245	0.649386	0.778333	0.867968	0.923213	0.956963	0.979664	0.997237	1	0.983541	0.956763	0.93502	0.907534	0.850562	0.781178	0.714604	0.661812	0.626122	0.595306
		0.483201	0.451931	0.414983	0.375806	0.339947	0.297142	0.235688	0.157972	0.0891857	0.0448718	0.0215171	0.0114213	0.00653226	0.00226864	-0.00800273	-0.0187177	-0.0234185	-0.0188073	-0.0106429	-0.0066899	-0.00586873	-0.00450041	-0.00137902	-2.49744e-05	-0.00165851	0.00419796	0.0407599	0.129003	0.267319	0.425888	0.572357	0.697386	0.797627	0.868225	0.918453	0.961607	0.993636	1	0.983377	0.960297	0.933846	0.89905	0.860927	0.827299	0.799806	0.764873	0.712715	0.648761
		0.411326	0.366608	0.32718	0.29134	0.25157	0.20659	0.161636	0.12626	0.104033	0.0901728	0.0779708	0.0680854	0.0654518	0.0712061	0.0829913	0.102257	0.128463	0.157001	0.187821	0.224277	0.263835	0.296694	0.307916	0.288936	0.252611	0.228371	0.235442	0.270334	0.326375	0.407996	0.508677	0.608255	0.691999	0.768415	0.847833	0.923784	0.978171	1	0.99351	0.965576	0.92432	0.876165	0.827589	0.778244	0.725758	0.667363	0.60932	0.554928
		0.814303	0.799999	0.763104	0.705358	0.62585	0.509749	0.370459	0.258798	0.207414	0.194126	0.175714	0.169744	0.197101	0.262067	0.377997	0.539575	0.709874	0.836666	0.890382	0.875423	0.797678	0.686058	0.57593	0.483074	0.4153	0.394759	0.426913	0.488255	0.560171	0.632095	0.704164	0.773897	0.835582	0.890899	0.937045	0.974656	0.994887	1	0.999462	0.990924	0.962597	0.923454	0.907653	0.914491	0.923909	0.919318	0.908546	0.892697
		0.232479	0.227216	0.22443	0.215871	0.204334	0.181379	0.153122	0.116118	0.0798365	0.0613971	0.0562153	0.0481208	0.027077	0.0136579	0.0132909	0.0197128	0.0183348	0.00615619	-0.00143032	0.0124086	0.0444814	0.0598642	0.0508874	0.026998	0.0169287	0.03143	0.0730742	0.142331	0.243124	0.365641	0.482824	0.582504	0.687145	0.797972	0.896297	0.952776	0.982663	1	0.979703	0.921239	0.820847	0.713688	0.621566	0.538668	0.473175	0.422073	0.387311	0.353055
		0.733307	0.72555	0.772762	0.847337	0.873416	0.787356	0.606636	0.393335	0.221896	0.125694	0.0843457	0.0572309	0.0257285	-0.0014509	-0.0129573	-0.0120831	-0.0122371	-0.00953558	6.10387e-05	0.0135594	0.0262399	0.0273557	0.018623	0.0104576	0.00647599	0.00878354	0.0254822	0.0672555	0.152866	0.290091	0.450448	0.602381	0.708538	0.804014	0.88927	0.947127	0.985283	1	0.999358	0.971334	0.952737	0.961403	0.962894	0.94611	0.933742	0.941459	0.92748	0.875218
		0.521385	0.444844	0.359395	0.273828	0.209885	0.17074	0.148232	0.136487	0.131502	0.131663	0.128415	0.117561	0.104316	0.0960633	0.0946291	0.0950535	0.0958527	0.0996106	0.103979	0.105992	0.107161	0.112747	0.127088	0.142087	0.144966	0.128784	0.106575	0.101996	0.126619	0.176878	0.247247	0.345857	0.471289	0.601764	0.715692	0.808578	0.890829	0.960941	1	0.995397	0.953015	0.891375	0.831315	0.778422	0.730891	0.685042	0.640446	0.604868
		0.441919	0.416257	0.378181	0.326096	0.274714	0.2513	0.24926	0.24921	0.233312	0.20933	0.185921	0.159692	0.129219	0.097503	0.07957	0.0708087	0.070965	0.0586463	0.0407332	0.0309775	0.039627	0.0635792	0.0676513	0.0861425	0.145559	0.248936	0.382465	0.547632	0.702625	0.760841	0.707943	0.674156	0.744124	0.842532	0.870722	0.859098	0.901674	0.975025	1	0.942373	0.84921	0.759617	0.683565	0.625236	0.630139	0.695395	0.757818	0.736451
		0.482757	0.442101	0.398105	0.339716	0.262231	0.181714	0.117917	0.0767731	0.0500727	0.0318149	0.0208444	0.0138695	0.00923954	0.0058372	0.00293338	-0.00217715	-0.00873861	-0.0104092	-0.00853877	-0.00618059	-0.00346979	0.00233504	0.0102682	0.0162005	0.0213082	0.0307988	0.0552445	0.0987138	0.156033	0.223646	0.308074	0.418406	0.541512	0.657504	0.755346	0.838169	0.911592	0.969258	1	0.998064	0.969752	0.924873	0.873713	0.824799	0.785844	0.756307	0.722599	0.676254
		0.465397	0.425333	0.387571	0.353831	0.324816	0.296758	0.266666	0.23397	0.200478	0.16776	0.137033	0.11032	0.0888577	0.0719325	0.0600497	0.0535051	0.0501186	0.0467305	0.0420774	0.0373627	0.0344295	0.0343966	0.0368356	0.0404732	0.0428865	0.0422902	0.0385251	0.035507	0.0429431	0.0726554	0.13322	0.226041	0.344894	0.483849	0.630801	0.770562	0.886663	0.965497	1	0.992566	0.958342	0.911783	0.862207	0.814092	0.766464	0.71479	0.65731	0.600772
		0.768305	0.765982	0.768644	0.779806	0.802937	0.80585	0.741305	0.598949	0.421301	0.276055	0.187117	0.14476	0.12565	0.1154	0.103948	0.0953543	0.101546	0.12616	0.160782	0.181567	0.191523	0.198345	0.205957	0.21174	0.213172	0.215439	0.221797	0.230339	0.236215	0.253465	0.30211	0.394952	0.524516	0.672655	0.808446	0.908435	0.967994	0.992717	1	0.990665	0.962992	0.912708	0.855218	0.816096	0.798339	0.789143	0.777342	0.76831
		0.18862	0.140497	0.117561	0.134467	0.153917	0.133823	0.0711423	0.0149118	-0.00853235	-0.00748888	0.00883434	0.0253361	0.0353253	0.0378853	0.0402491	0.0519507	0.0719726	0.0872359	0.0881737	0.077167	0.0657564	0.0592838	0.0524746	0.0458625	0.0370312	0.0282189	0.023992	0.0318953	0.0586207	0.103002	0.166309	0.231477	0.30034	0.401018	0.544594	0.717626	0.854424	0.945017	1	0.994934	0.910345	0.747174	0.567916	0.450535	0.399172	0.364942	0.306554	0.237034
		0.441194	0.403252	0.358717	0.299139	0.235384	0.163475	0.104336	0.080964	0.0994498	0.154092	0.189097	0.187187	0.161248	0.137169	0.131805	0.124151	0.121461	0.121054	0.134273	0.17254	0.220527	0.264683	0.299499	0.316445	0.314657	0.309934	0.343319	0.427496	0.520134	0.58833	0.617249	0.635525	0.646108	0.665324	0.731977	0.824724	0.92353	0.984252	1	0.981601	0.940421	0.912727	0.894893	0.861616	0.798212	0.707782	0.622014	0.551138
		0.318149	0.398754	0.401385	0.330714	0.237305	0.157422	0.0970073	0.0658731	0.0605601	0.0634485	0.0669886	0.0744182	0.078607	0.0680223	0.0576507	0.0637354	0.0834787	0.0986288	0.102764	0.110845	0.135694	0.179232	0.207111	0.203517	0.186765	0.182721	0.210139	0.24465	0.277652	0.315702	0.371493	0.456316	0.571214	0.711371	0.834564	0.909269	0.949626	0.988999	1	0.93449	0.791633	0.627425	0.485302	0.394591	0.39976	0.458564	0.493164	0.452905
		0.741103	0.732169	0.708158	0.682133	0.669611	0.6719	0.678457	0.694088	0.696159	0.650879	0.518918	0.329606	0.142718	0.00810296	-0.0449092	-0.0277436	0.0395997	0.113643	0.158978	0.172143	0.178501	0.188324	0.187638	0.169658	0.154104	0.157212	0.18829	0.228342	0.262676	0.313627	0.393954	0.501156	0.610169	0.70686	0.767043	0.786992	0.827123	0.91832	1	0.976012	0.846829	0.698166	0.599676	0.573013	0.582086	0.613171	0.655774	0.700913
		0.232827	0.317197	0.467163	0.671447	0.836369	0.893108	0.830737	0.734349	0.645009	0.56501	0.47701	0.3587	0.233543	0.120905	0.0548703	0.0544311	0.110034	0.174295	0.206435	0.205077	0.191571	0.184789	0.176406	0.167239	0.182575	0.223237	0.263319	0.274992	0.253064	0.247287	0.278558	0.343318	0.427255	0.526198	0.637962	0.758178	0.887643	0.991718	1	0.886427	0.707803	0.541987	0.416893	0.344068	0.316835	0.305417	0.299291	0.288701
		0.300546	0.238515	0.156124	0.0731344	0.0190687	0.00611967	0.00454918	9.28497e-05	-0.00647351	-0.0035675	0.00676107	0.0185895	0.0274375	0.0259958	0.0143059	0.00233038	0.00814058	0.0334077	0.0681685	0.100164	0.134618	0.196774	0.275426	0.322151	0.319841	0.278476	0.223965	0.166677	0.137485	0.195528	0.309135	0.40858	0.473216	0.534985	0.618158	0.731564	0.872871	0.99313	1	0.873893	0.678914	0.484338	0.324101	0.225031	0.186136	0.170013	0.19506	0.252991
		0.765499	0.75372	0.741141	0.724245	0.701308	0.658979	0.58131	0.469358	0.350383	0.254418	0.183693	0.129011	0.0836687	0.0475893	0.019163	-0.00334464	-0.0210792	-0.0335747	-0.0408193	-0.0447171	-0.0442095	-0.0417091	-0.0397252	-0.0340167	-0.0151842	0.0335465	0.115645	0.221411	0.332461	0.435925	0.536329	0.632064	0.719752	0.789818	0.843273	0.891756	0.937436	0.977036	1	0.999487	0.978971	0.948027	0.918288	0.889813	0.853666	0.809813	0.773221	0.76036
		0.409861	0.394185	0.379365	0.362543	0.333484	0.282294	0.209899	0.135566	0.0767725	0.0412615	0.0249528	0.0216526	0.0233839	0.0233474	0.0226944	0.0268591	0.040202	0.053402	0.0599974	0.0595614	0.0557219	0.052373	0.0473111	0.0422449	0.0402194	0.0524475	0.0960869	0.186771	0.320038	0.469023	0.612757	0.741088	0.84736	0.916456	0.949253	0.965595	0.980238	0.994656	1	0.986652	0.956925	0.913986	0.861103	0.803826	0.744882	0.689986	0.631258	0.565318
		0.415972	0.380579	0.34585	0.313515	0.280645	0.253218	0.219289	0.172641	0.12627	0.0966787	0.0824808	0.0795557	0.0749041	0.0751015	0.0710409	0.0591977	0.048348	0.0332031	0.0261394	0.0193986	0.0106964	-2.18404e-05	-0.0127837	-0.016642	-0.0117635	-0.000489439	0.0343574	0.113242	0.24385	0.401623	0.560984	0.703705	0.809997	0.871128	0.895564	0.915844	0.949705	0.984398	1	0.98918	0.964635	0.928173	0.879813	0.821552	0.756613	0.686653	0.619056	0.562709
		0.500767	0.476125	0.452691	0.432932	0.41848	0.411632	0.388059	0.332621	0.267355	0.235785	0.237959	0.235542	0.210559	0.160031	0.116305	0.0955775	0.0975344	0.107443	0.107786	0.100132	0.0857718	0.0710007	0.0593694	0.0516655	0.0363758	0.0279539	0.0576929	0.141071	0.267336	0.401704	0.530713	0.643194	0.73844	0.816174	0.870457	0.912771	0.949307	0.98091	1	0.999008	0.973239	0.932382	0.886546	0.85866	0.838751	0.798155	0.729996	0.650436
		0.495999	0.509145	0.488425	0.442588	0.402568	0.375154	0.329822	0.25255	0.18359	0.144467	0.108494	0.0708284	0.0461997	0.0395506	0.0375222	0.0345999	0.0597298	0.135026	0.22868	0.281666	0.280848	0.262762	0.252722	0.240023	0.226719	0.258526	0.376655	0.562804	0.75543	0.889706	0.953237	0.962604	0.952524	0.955028	0.964018	0.969537	0.974551	0.988931	1	0.982524	0.933325	0.857714	0.78285	0.743924	0.734869	0.705968	0.630598	0.556389
		0.570857	0.526022	0.480571	0.424454	0.350809	0.271345	0.20021	0.142956	0.0965026	0.0677317	0.0607472	0.0649465	0.063567	0.0505032	0.0341525	0.0247469	0.0226742	0.0211235	0.0173959	0.0123891	0.00890419	0.0091763	0.0119029	0.0130588	0.0121306	0.00935313	0.00992047	0.0125776	0.0219316	0.0459437	0.0954414	0.183595	0.314483	0.470735	0.623251	0.752812	0.856495	0.930986	0.978688	1	0.99538	0.967178	0.920571	0.875429	0.845947	0.829582	0.798403	0.742628
		0.521055	0.562271	0.680964	0.828127	0.87813	0.761958	0.553644	0.369636	0.253706	0.182594	0.118845	0.0483099	4.90329e-05	0.0150038	0.105316	0.203274	0.236128	0.223926	0.195884	0.165954	0.143697	0.132632	0.142662	0.136647	0.114873	0.0998476	0.104086	0.145505	0.187728	0.224107	0.255299	0.281622	0.295599	0.316093	0.352551	0.434182	0.58286	0.793435	0.979581	1	0.884787	0.779754	0.753458	0.739549	0.640772	0.495169	0.380252	0.344607
		0.776137	0.750873	0.712272	0.661678	0.605047	0.539352	0.452691	0.352475	0.259766	0.189688	0.140806	0.108897	0.0970936	0.100698	0.104726	0.105172	0.109633	0.132074	0.167588	0.20004	0.225005	0.251432	0.289114	0.322272	0.330687	0.318026	0.307158	0.314938	0.33574	0.365143	0.40833	0.464053	0.538506	0.628615	0.721805	0.809884	0.881842	0.940362	0.980676	1	0.995558	0.958426	0.899995	0.84095	0.803088	0.790669	0.788551	0.788409
		0.332232	0.311869	0.323925	0.342545	0.324388	0.248683	0.150715	0.0900354	0.0663119	0.0721252	0.0998434	0.15255	0.226199	0.300859	0.354228	0.373688	0.373276	0.366139	0.338335	0.297223	0.252387	0.216663	0.181082	0.167097	0.183888	0.186527	0.159705	0.119174	0.0981169	0.0984906	0.118338	0.18287	0.268931	0.388121	0.542862	0.66209	0.76138	0.876468	0.980496	1	0.956998	0.925188	0.869131	0.76763	0.699477	0.6685	0.592433	0.46901
		0.398173	0.350687	0.293326	0.243666	0.224743	0.210765	0.183326	0.140464	0.0971962	0.0644008	0.05677	0.0754501	0.10596	0.122552	0.126532	0.145764	0.184556	0.240387	0.2826	0.311184	0.338851	0.378292	0.420782	0.438222	0.433066	0.418001	0.410202	0.403757	0.404534	0.430066	0.479881	0.534441	0.579317	0.62524	0.683213	0.744101	0.801195	0.869511	0.952279	1	0.935108	0.761844	0.564513	0.443616	0.422221	0.44633	0.480497	0.489883
		0.425003	0.364564	0.28385	0.195428	0.127081	0.0974816	0.0820823	0.0592234	0.0361051	0.032198	0.0427045	0.0492863	0.0479406	0.0439467	0.0422965	0.0473409	0.068451	0.115575	0.180186	0.261775	0.335778	0.364065	0.339992	0.290464	0.273856	0.289444	0.334158	0.383333	0.410429	0.429896	0.454602	0.51858	0.634932	0.800399	0.943285	0.989207	0.954478	0.93421	0.97204	1	0.970497	0.89887	0.818046	0.736679	0.6699	0.627187	0.588987	0.541414
		0.348942	0.270476	0.24035	0.254796	0.266826	0.244052	0.199341	0.174175	0.171197	0.167793	0.148599	0.110188	0.075447	0.0696217	0.0983423	0.126701	0.139799	0.162856	0.201272	0.230081	0.227875	0.233331	0.280376	0.372956	0.466428	0.50891	0.493091	0.461929	0.521347	0.663183	0.816858	0.883698	0.835968	0.772097	0.761655	0.803903	0.834704	0.877437	0.950085	1	0.962584	0.869912	0.806118	0.753373	0.691377	0.630089	0.580172	0.533826
		0.314709	0.262944	0.232558	0.217155	0.191673	0.178731	0.260725	0.469857	0.712162	0.844666	0.797804	0.628346	0.424793	0.250112	0.149198	0.105569	0.0936277	0.0832653	0.0618602	0.0450161	0.0312297	0.0219388	0.0197614	0.0227563	0.030999	0.0377994	0.0443806	0.07352	0.117927	0.152594	0.176573	0.203286	0.24209	0.267539	0.271375	0.296946	0.417846	0.644012	0.877522	1	0.97181	0.87639	0.77949	0.694721	0.607144	0.497188	0.394164	0.333854
		0.811808	0.655388	0.486565	0.341512	0.283059	0.276085	0.258377	0.202765	0.130951	0.0790383	0.0517278	0.0393591	0.0312162	0.0206649	0.00941201	0.004409	0.00996819	0.0318491	0.0658907	0.106367	0.150192	0.201451	0.252943	0.278643	0.263041	0.223443	0.198294	0.209112	0.249387	0.3509	0.518043	0.716804	0.898342	0.980436	0.957619	0.875203	0.852071	0.924723	0.999189	1	0.943436	0.887896	0.848811	0.826235	0.835309	0.873781	0.880965	0.851568
		0.617536	0.563147	0.509117	0.458232	0.405602	0.336204	0.246482	0.156435	0.0861019	0.0433932	0.0199888	0.0110106	0.0113016	0.0120088	0.0120624	0.0109813	0.00959525	0.00762502	0.00578013	0.00695786	0.00811998	0.00590256	0.00115739	-0.00141754	0.00320883	0.0315757	0.10093	0.218033	0.370189	0.529344	0.677078	0.799871	0.882803	0.913295	0.904925	0.898193	0.921499	0.962905	0.99286	1	0.992606	0.978135	0.95629	0.924712	0.882361	0.834445	0.790158	0.754984
		0.727567	0.705252	0.687323	0.679987	0.676336	0.657109	0.622719	0.585504	0.54945	0.503068	0.437011	0.354728	0.26828	0.192802	0.141983	0.117997	0.1129	0.11403	0.109791	0.0991204	0.0838641	0.06741	0.053977	0.0460709	0.0472726	0.0700415	0.130113	0.237415	0.376162	0.515947	0.643969	0.760675	0.862006	0.931704	0.965383	0.978241	0.984989	0.991692	0.997871	1	0.9946	0.980157	0.961401	0.940644	0.913553	0.874603	0.828545	0.787484
		0.464297	0.393302	0.339026	0.310613	0.322393	0.368384	0.414415	0.426821	0.406035	0.361468	0.305137	0.242305	0.186003	0.144462	0.09798	0.0535307	0.0174085	-0.00443774	-0.0123725	-0.000859996	0.0306789	0.0560287	0.0515541	0.0383217	0.0389596	0.0601278	0.102255	0.165839	0.259771	0.3867	0.548767	0.710844	0.829823	0.861045	0.83186	0.80462	0.825132	0.892767	0.9597	1	0.997454	0.965553	0.9152	0.849927	0.78002	0.713539	0.650365	0.586197
		0.50594	0.497552	0.458563	0.383336	0.291982	0.205458	0.134598	0.0798066	0.0384763	0.00769618	-0.0118427	-0.0210727	-0.0265813	-0.0329734	-0.0395453	-0.0417885	-0.0399613	-0.0356398	-0.0255145	-0.00843932	0.00713232	0.0117346	0.00176109	-0.00794243	0.00902034	0.0780634	0.19562	0.324495	0.433337	0.519342	0.591995	0.649	0.686045	0.717336	0.755968	0.799929	0.844559	0.886689	0.934207	0.977199	1	0.998906	0.979957	0.952168	0.91144	0.857904	0.794167	0.721234
		0.433571	0.413392	0.383572	0.345481	0.311756	0.285786	0.256225	0.216178	0.173505	0.139515	0.111475	0.0867192	0.0671954	0.0530182	0.039468	0.0240259	0.0118151	0.00827979	0.0116593	0.0149766	0.015222	0.0142077	0.0124478	0.00921087	0.00676214	0.00955093	0.0187384	0.0391764	0.0834108	0.159484	0.2613	0.369527	0.471421	0.567992	0.665765	0.763567	0.850658	0.915839	0.961185	0.989672	1	0.98452	0.939333	0.8751	0.796595	0.71406	0.634665	0.563197
		0.234096	0.204197	0.160037	0.102702	0.061479	0.0543471	0.0753507	0.101994	0.119582	0.12313	0.113196	0.0970998	0.0856832	0.0787315	0.0656062	0.0431895	0.0164365	-0.00771441	-0.0290445	-0.0512663	-0.0655389	-0.0639276	-0.0464607	-0.0323704	-0.0324567	-0.0420964	-0.0503717	-0.0216963	0.0913718	0.260024	0.401208	0.455475	0.456522	0.441822	0.407659	0.371702	0.390025	0.507773	0.717121	0.929515	1	0.875776	0.641492	0.445264	0.322712	0.234184	0.165966	0.138409
		0.261616	0.21668	0.174707	0.139111	0.128456	0.140796	0.156004	0.160377	0.164014	0.193791	0.245562	0.304262	0.357585	0.410565	0.450339	0.464584	0.451557	0.436182	0.434567	0.440525	0.451572	0.458818	0.455977	0.427708	0.374316	0.302913	0.238627	0.206977	0.209179	0.225068	0.239315	0.26209	0.312643	0.407513	0.536423	0.667082	0.779189	0.872956	0.95203	0.999329	1	0.960529	0.900339	0.837559	0.766555	0.67722	0.570446	0.466536
		0.260868	0.237407	0.176104	0.10374	0.0545503	0.0360668	0.0235659	0.00947199	0.000245804	-0.00175711	0.00970674	0.0406269	0.0917472	0.153067	0.208525	0.258629	0.331684	0.440687	0.562007	0.661722	0.720338	0.732997	0.689764	0.576767	0.425007	0.290869	0.226436	0.245826	0.300044	0.353882	0.396403	0.460948	0.550501	0.631345	0.679488	0.706473	0.733785	0.783365	0.875913	0.969205	1	0.961125	0.894357	0.819683	0.735777	0.642733	0.544483	0.438641
		0.436206	0.355901	0.290087	0.265722	0.276377	0.258877	0.180393	0.0904298	0.0365804	0.0265163	0.0344503	0.0441976	0.0512795	0.0557627	0.0642632	0.096979	0.15376	0.216724	0.273355	0.316199	0.341377	0.355171	0.374176	0.387892	0.365972	0.334158	0.323433	0.34161	0.365249	0.398834	0.450481	0.508996	0.584229	0.661769	0.72372	0.769593	0.810735	0.843564	0.884262	0.949221	1	0.982329	0.897442	0.787487	0.677659	0.586782	0.541669	0.524868
		0.759571	0.689868	0.652052	0.698989	0.782327	0.789232	0.66882	0.490834	0.35994	0.313519	0.336406	0.366922	0.32695	0.230082	0.169729	0.184762	0.235391	0.286327	0.32838	0.363943	0.380779	0.382782	0.37188	0.330771	0.285877	0.269924	0.302195	0.374278	0.439703	0.473522	0.479051	0.508807	0.590294	0.699419	0.800184	0.853606	0.874404	0.894152	0.940133	0.992239	1	0.935238	0.832449	0.713324	0.605668	0.548815	0.560465	0.646594
		0.42926	0.409532	0.384379	0.343937	0.308507	0.30224	0.314513	0.295204	0.235327	0.165922	0.11562	0.0796623	0.0587184	0.0433853	0.0241632	0.000800259	-0.0156651	-0.0158186	-0.011719	-0.011158	-0.011231	-0.0142852	-0.0256064	-0.0416438	-0.03853	-0.00399651	0.0506925	0.115415	0.185014	0.262884	0.354232	0.456135	0.55794	0.639448	0.699592	0.75156	0.816558	0.884585	0.941744	0.984086	1	0.981424	0.912147	0.820253	0.741981	0.682693	0.632316	0.572133
		0.599329	0.545383	0.510289	0.497721	0.497164	0.491377	0.459843	0.396072	0.304577	0.210955	0.138869	0.0896455	0.0555888	0.0225962	-0.00288237	-0.0149023	-0.0191783	-0.0229121	-0.0319149	-0.0407689	-0.046101	-0.0475085	-0.0463022	-0.047587	-0.0468353	-0.0363455	-0.00819713	0.0445035	0.111085	0.188182	0.272765	0.365898	0.4752	0.59023	0.696051	0.772776	0.819007	0.863689	0.918821	0.973353	1	0.987006	0.939991	0.870533	0.794523	0.725172	0.682434	0.667703
		0.650662	0.601706	0.547848	0.493899	0.447003	0.402432	0.353452	0.297663	0.242139	0.191887	0.149369	0.115006	0.0855261	0.0620858	0.0495962	0.051968	0.0622854	0.0702617	0.0710244	0.0653875	0.0576506	0.0509104	0.0468183	0.0443159	0.0427367	0.0483315	0.0739585	0.13456	0.23496	0.363151	0.502151	0.634735	0.746279	0.826329	0.8762	0.912648	0.945298	0.973953	0.991957	0.999437	1	0.994319	0.978585	0.945964	0.900593	0.8538	0.81209	0.771365
		0.596472	0.549248	0.505699	0.457284	0.408532	0.357156	0.299306	0.224657	0.147738	0.0918653	0.0581174	0.0414568	0.0275377	0.014864	0.00218787	-0.0101727	-0.0248014	-0.0359459	-0.0375631	-0.0351974	-0.0352717	-0.0374006	-0.0355821	-0.031401	-0.0221567	0.00105486	0.046475	0.121176	0.227148	0.359545	0.506228	0.644447	0.757276	0.838219	0.887459	0.914453	0.926903	0.94351	0.969111	0.992713	1	0.986081	0.96054	0.933006	0.901265	0.859854	0.806167	0.749078
		0.849139	0.859373	0.847336	0.804931	0.735342	0.6424	0.535105	0.431933	0.343782	0.273846	0.212814	0.157847	0.109728	0.0724717	0.0502269	0.0440641	0.0489741	0.0565231	0.060261	0.0579031	0.0529354	0.0502945	0.0535018	0.0590633	0.0644366	0.0745687	0.0968789	0.138162	0.204494	0.292425	0.391455	0.492869	0.597139	0.697852	0.784695	0.849909	0.896819	0.930172	0.958572	0.985338	1	0.990611	0.964807	0.945026	0.936565	0.931316	0.921192	0.904316
		0.39812	0.333965	0.26979	0.208616	0.155198	0.115211	0.087678	0.0658514	0.0447106	0.0236084	0.00778046	-0.00895579	-0.024168	-0.0288783	-0.0285277	-0.0263729	-0.0299519	-0.0355479	-0.0405381	-0.0425359	-0.0423437	-0.0440785	-0.0496674	-0.0565483	-0.0585292	-0.0552877	-0.0457412	-0.026321	0.0203523	0.104591	0.215086	0.32653	0.42415	0.515891	0.607189	0.69442	0.774559	0.853012	0.927737	0.980181	1	0.993368	0.964191	0.916619	0.855782	0.787244	0.712899	0.629168
		0.71011	0.643126	0.601527	0.589521	0.573253	0.533816	0.466023	0.369184	0.294417	0.265526	0.255226	0.243434	0.201848	0.153605	0.101366	0.0886307	0.132599	0.203914	0.267316	0.290552	0.294346	0.27684	0.246252	0.203146	0.174432	0.193935	0.268528	0.371864	0.509036	0.671037	0.801234	0.878959	0.89808	0.885221	0.857711	0.842806	0.86364	0.902147	0.950613	0.99017	1	0.966727	0.912223	0.856382	0.793432	0.724719	0.668204	0.66289
		0.541321	0.475568	0.424171	0.383918	0.327194	0.260353	0.195895	0.140817	0.0968146	0.0594308	0.0421745	0.0325449	0.0327932	0.032292	0.0322185	0.0424509	0.0545817	0.0733052	0.0815397	0.0707703	0.0364711	-0.00971541	-0.0472999	-0.0692476	-0.0589342	-0.00790856	0.0738496	0.151196	0.231867	0.320896	0.411555	0.518879	0.614572	0.695727	0.749724	0.797674	0.833514	0.84964	0.889637	0.95514	1	0.983506	0.92791	0.873715	0.827644	0.766093	0.698408	0.658138
		0.131316	0.16656	0.181096	0.182257	0.170641	0.166481	0.171141	0.167891	0.16312	0.144913	0.120376	0.0968209	0.0841546	0.0766231	0.065074	0.0694869	0.0972673	0.150026	0.18367	0.188679	0.171495	0.142524	0.119163	0.090066	0.0752156	0.0779622	0.10639	0.167067	0.226854	0.271465	0.310167	0.353061	0.400456	0.431197	0.436515	0.437052	0.46221	0.587508	0.799551	0.978232	1	0.868267	0.689882	0.545644	0.457036	0.386264	0.320209	0.247267
		0.526473	0.519064	0.497899	0.466814	0.442304	0.431939	0.417406	0.376297	0.308065	0.232461	0.168642	0.121439	0.0934817	0.0852236	0.0833297	0.0741527	0.0573255	0.0423145	0.0376223	0.0400433	0.0458799	0.051343	0.0541484	0.0578128	0.0656434	0.0715604	0.0678592	0.0549568	0.0468165	0.0512924	0.0682006	0.0956878	0.141664	0.218929	0.328443	0.463793	0.6068	0.741579	0.855667	0.941606	0.993049	1	0.964795	0.902863	0.831387	0.756531	0.683102	0.618696
		0.4862	0.434732	0.391441	0.355744	0.342696	0.371623	0.417193	0.42989	0.388945	0.332571	0.293112	0.275141	0.267244	0.257039	0.255646	0.250762	0.225681	0.185273	0.151235	0.1524	0.178583	0.212186	0.230043	0.232473	0.22303	0.201731	0.17751	0.163218	0.163071	0.168331	0.170808	0.186403	0.247989	0.35516	0.481366	0.588984	0.686404	0.784359	0.866745	0.925204	0.969128	1	0.988306	0.924513	0.849464	0.783261	0.719986	0.646596
		0.427585	0.431226	0.441628	0.45198	0.464455	0.472641	0.454395	0.395545	0.305345	0.222975	0.165627	0.138883	0.13282	0.134775	0.127827	0.109047	0.0950179	0.0991409	0.124504	0.157132	0.194834	0.238263	0.278359	0.300367	0.299981	0.280263	0.25253	0.215228	0.164124	0.10916	0.0717125	0.0749531	0.123563	0.21063	0.32672	0.455152	0.588598	0.724304	0.846923	0.940731	0.99068	1	0.973399	0.914269	0.838439	0.752245	0.660045	0.570549
		0.737636	0.708142	0.664551	0.602619	0.542115	0.491532	0.441123	0.366123	0.27462	0.199682	0.156142	0.148813	0.148745	0.143723	0.122178	0.0938322	0.0800464	0.0813224	0.0935608	0.0985678	0.0990845	0.0966474	0.0946721	0.0989811	0.105116	0.109692	0.110421	0.123347	0.135832	0.132374	0.118764	0.112616	0.136457	0.188999	0.271951	0.376638	0.485622	0.605907	0.75183	0.895926	0.984633	1	0.97952	0.973839	0.984187	0.973905	0.928273	0.864718
		0.531407	0.453314	0.370615	0.29638	0.254309	0.243985	0.237627	0.212057	0.166197	0.119587	0.0877771	0.0628114	0.0432997	0.031413	0.0297835	0.0278769	0.0189526	0.0183804	0.039535	0.0778671	0.117382	0.142251	0.149519	0.142194	0.141957	0.170029	0.238758	0.350365	0.470125	0.549766	0.566378	0.551762	0.546279	0.56741	0.618178	0.691891	0.764	0.805822	0.831201	0.877602	0.94873	1	0.98905	0.907424	0.789277	0.678704	0.610223	0.587288
		0.108169	0.123743	0.155938	0.192963	0.213378	0.202346	0.167584	0.131889	0.115554	0.129285	0.158593	0.179288	0.175781	0.156569	0.150976	0.179189	0.230535	0.269183	0.274855	0.271294	0.277786	0.293396	0.290563	0.272693	0.259483	0.251861	0.257913	0.273542	0.307726	0.365289	0.425497	0.469144	0.500531	0.563678	0.660047	0.756522	0.831517	0.886356	0.926032	0.961594	0.997587	1	0.92385	0.761349	0.562249	0.382963	0.262653	0.196342
		0.132746	0.144521	0.159538	0.180677	0.178379	0.136885	0.076403	0.0511959	0.107652	0.239995	0.392998	0.487899	0.479808	0.380632	0.276927	0.253694	0.306096	0.355418	0.347351	0.313079	0.295416	0.291499	0.278822	0.265084	0.24406	0.226289	0.218311	0.223439	0.266312	0.335567	0.421669	0.487555	0.494403	0.471345	0.432371	0.407301	0.410074	0.449616	0.554801	0.733485	0.922367	1	0.908214	0.697209	0.489906	0.322116	0.210338	0.153231
		0.723239	0.703326	0.66724	0.612936	0.542924	0.452846	0.34368	0.231137	0.141365	0.0840258	0.0516695	0.0318772	0.018129	0.0122999	0.0236908	0.0530541	0.0864137	0.108719	0.116998	0.120231	0.123008	0.123652	0.121281	0.11754	0.114501	0.116333	0.131778	0.168115	0.23047	0.314893	0.413452	0.516442	0.611597	0.693838	0.763549	0.819827	0.862841	0.893912	0.922227	0.954465	0.984591	1	0.989541	0.953486	0.904183	0.856284	0.81565	0.781639
		0.495205	0.495407	0.48505	0.460286	0.443408	0.419476	0.360407	0.264396	0.177648	0.123889	0.0746164	0.0378904	0.0310502	0.0474522	0.0400994	0.00773838	-0.00859661	0.00285011	0.0305348	0.0515043	0.0710307	0.0864144	0.0881503	0.0892796	0.101386	0.12387	0.146779	0.184381	0.258832	0.36388	0.473722	0.565229	0.641785	0.711662	0.778513	0.830051	0.858896	0.875625	0.899895	0.937613	0.977297	1	0.985736	0.928464	0.844748	0.769767	0.710247	0.650954
		0.669858	0.620475	0.569106	0.519342	0.463002	0.390089	0.301862	0.218204	0.158586	0.126837	0.112712	0.110438	0.118126	0.133509	0.158251	0.184685	0.203535	0.208257	0.196958	0.17958	0.16127	0.14133	0.121755	0.10436	0.0941097	0.0886996	0.0862819	0.0917209	0.111992	0.149853	0.207342	0.289277	0.396455	0.512283	0.614745	0.697953	0.771543	0.843856	0.908069	0.957421	0.988581	1	0.993866	0.975552	0.949388	0.919271	0.884293	0.842148
		0.39182	0.361328	0.32934	0.307005	0.303059	0.290837	0.255855	0.202443	0.158453	0.132286	0.119456	0.134984	0.163957	0.212486	0.281238	0.364022	0.418183	0.407647	0.359313	0.307955	0.270454	0.237885	0.2104	0.200153	0.208026	0.235807	0.274444	0.31062	0.339657	0.380509	0.478433	0.637408	0.792378	0.897128	0.942646	0.958456	0.967966	0.954061	0.939784	0.943323	0.975246	1	0.975079	0.909596	0.826155	0.734401	0.636441	0.547024
		0.573953	0.482715	0.415203	0.372414	0.344498	0.330426	0.318824	0.29228	0.244093	0.190587	0.150792	0.121113	0.0915864	0.0625272	0.0300665	-0.00249298	-0.0327621	-0.0590046	-0.0770809	-0.0778329	-0.0518306	-0.0158322	0.00976445	0.0326354	0.0786743	0.152261	0.235999	0.315626	0.387069	0.448993	0.508678	0.575367	0.654073	0.729922	0.784736	0.81004	0.824633	0.856796	0.907322	0.955799	0.991089	1	0.978141	0.928745	0.870237	0.81813	0.759697	0.713152
		0.599825	0.604787	0.589824	0.547921	0.491965	0.429904	0.353834	0.263564	0.173179	0.103065	0.0601175	0.0347951	0.0170386	-0.00112753	-0.0110837	-0.00381416	0.020522	0.047932	0.0614034	0.0561466	0.0392087	0.0271145	0.022067	0.0152566	-0.00389138	-0.0340647	-0.0560959	-0.0577357	-0.0402463	-0.0066478	0.0508661	0.131561	0.222706	0.334023	0.472817	0.623251	0.746507	0.816997	0.853939	0.901245	0.960495	1	0.994389	0.948744	0.883748	0.806243	0.733402	0.670947
		0.772414	0.840464	0.882626	0.873758	0.824402	0.773588	0.729715	0.667729	0.583284	0.500224	0.432511	0.376199	0.332192	0.29792	0.250392	0.199738	0.167062	0.155402	0.143275	0.118455	0.0967765	0.0828743	0.0776883	0.0825074	0.0922565	0.0955268	0.0864138	0.0734919	0.0663085	0.0712603	0.0933555	0.134734	0.200944	0.300658	0.426174	0.539217	0.602309	0.644458	0.709499	0.804561	0.90625	0.976028	1	0.973712	0.927577	0.885803	0.842035	0.798245
		0.649336	0.589468	0.529823	0.47439	0.430649	0.40203	0.374922	0.329352	0.268042	0.210054	0.168927	0.144909	0.132086	0.127975	0.122578	0.104141	0.0725664	0.0398104	0.0190763	0.011205	0.00774705	0.00558979	0.00573193	0.00743203	0.00853286	0.00905476	0.00947375	0.0109821	0.0167169	0.0332083	0.0726511	0.143537	0.239958	0.351407	0.469589	0.593711	0.714914	0.818643	0.896686	0.950104	0.980333	0.996702	1	0.981205	0.937845	0.878242	0.828752	0.792924
		0.603218	0.564181	0.536107	0.51761	0.558894	0.629059	0.655934	0.601072	0.519683	0.4763	0.43351	0.394902	0.374984	0.37581	0.337713	0.255191	0.172293	0.116677	0.0977024	0.0806575	0.0738532	0.0808558	0.0903327	0.108901	0.130018	0.155349	0.181287	0.185209	0.168453	0.139775	0.118195	0.123097	0.15193	0.197376	0.246286	0.300628	0.387472	0.511002	0.646057	0.765113	0.871153	0.959869	1	0.967455	0.895137	0.836781	0.79625	0.755633
		0.327457	0.261498	0.212962	0.169339	0.118211	0.0707455	0.0395095	0.0183104	0.00806815	0.0143501	0.0285683	0.038398	0.0397916	0.0357705	0.028959	0.0445772	0.0942303	0.150679	0.182809	0.182233	0.17326	0.162078	0.151662	0.16437	0.213279	0.292599	0.395234	0.501498	0.600952	0.682296	0.709268	0.670022	0.577887	0.483652	0.433237	0.414188	0.413637	0.424735	0.46593	0.589546	0.772409	0.937017	1	0.960643	0.886089	0.791329	0.673368	0.543964
		0.245278	0.162858	0.0858186	0.0219244	-0.0136526	-0.0166978	-0.00725585	-0.0081572	-0.0118025	-0.000627297	0.0199125	0.039153	0.047516	0.0504253	0.0553283	0.0569947	0.0535736	0.0524303	0.066836	0.114031	0.184511	0.25195	0.280764	0.266822	0.236144	0.213989	0.216915	0.230033	0.254182	0.292174	0.352107	0.416774	0.466339	0.505836	0.506412	0.4549	0.386081	0.368812	0.431587	0.565055	0.742089	0.912588	1	0.966299	0.832637	0.64538	0.480266	0.376158
		0.191155	0.142586	0.0962631	0.0623017	0.039884	0.0361061	0.0299535	0.0169492	0.00246763	0.00135055	0.00934275	0.0136534	0.00936872	-0.00439635	-0.015111	-0.0107846	0.010108	0.0298549	0.0496643	0.0773645	0.104532	0.113131	0.0991326	0.0868587	0.0768561	0.0613521	0.0586757	0.0816612	0.105536	0.110658	0.10863	0.124431	0.162367	0.218083	0.28933	0.33342	0.313729	0.271189	0.317715	0.501887	0.759253	0.953505	1	0.916489	0.756407	0.611664	0.513863	0.456599
		0.925865	0.891591	0.846998	0.800336	0.754598	0.688954	0.582666	0.440787	0.294877	0.198848	0.176563	0.188806	0.183624	0.157485	0.142771	0.132248	0.0913781	0.0414515	0.0192944	0.0264764	0.0448586	0.0524132	0.0511217	0.0467463	0.0455078	0.0567985	0.0802085	0.116329	0.156558	0.200563	0.275061	0.379648	0.500198	0.618164	0.725206	0.806839	0.866763	0.90346	0.90152	0.891889	0.92128	0.979217	1	0.980426	0.959296	0.947312	0.92523	0.910969
		0.617625	0.601332	0.540948	0.457867	0.405446	0.374225	0.33509	0.290286	0.26419	0.24672	0.2197	0.20182	0.206132	0.214693	0.228768	0.244331	0.261132	0.281908	0.293668	0.303776	0.301486	0.298538	0.304141	0.288084	0.252923	0.210093	0.196345	0.213384	0.227225	0.246475	0.297294	0.379688	0.448463	0.505179	0.566623	0.641299	0.70025	0.726771	0.748869	0.804832	0.905379	0.984718	1	0.954573	0.886756	0.80956	0.749564	0.715174
		0.736847	0.717558	0.699084	0.682671	0.654402	0.616028	0.608029	0.661949	0.755197	0.831008	0.866397	0.875113	0.86021	0.812756	0.744589	0.672321	0.597195	0.508285	0.40582	0.315227	0.249349	0.203585	0.165678	0.131164	0.106783	0.104233	0.130909	0.177109	0.233879	0.298589	0.374052	0.456552	0.532799	0.595951	0.64447	0.683883	0.726899	0.777811	0.834365	0.892853	0.946379	0.985491	1	0.99093	0.966591	0.935873	0.8985	0.855313
		0.771404	0.73641	0.712027	0.689237	0.648542	0.57047	0.465187	0.352493	0.247702	0.159921	0.0870919	0.0292746	-0.00867204	-0.0160832	-0.010082	-0.00974409	-0.0153581	-0.0176831	-0.0124028	0.000485113	0.0212225	0.0399539	0.0477722	0.0553519	0.0797242	0.126356	0.191129	0.268726	0.352454	0.4296	0.494391	0.541665	0.581801	0.619445	0.661549	0.705337	0.744801	0.78015	0.824909	0.885782	0.947606	0.989173	1	0.983561	0.945663	0.90505	0.876084	0.856623
		0.840278	0.775615	0.700035	0.625552	0.568871	0.545848	0.568281	0.604023	0.589497	0.526649	0.469993	0.437146	0.423806	0.43477	0.488288	0.513702	0.465603	0.362749	0.25592	0.18544	0.162429	0.196736	0.242898	0.26378	0.248961	0.232291	0.21826	0.200728	0.192603	0.195192	0.198484	0.210644	0.243902	0.28845	0.33006	0.380227	0.472734	0.581513	0.65514	0.705082	0.773907	0.8826	0.97304	1	0.979314	0.948809	0.93184	0.906697
		0.659081	0.534251	0.378235	0.213515	0.107886	0.066469	0.0534135	0.0387872	0.0190349	0.00623908	0.000369399	-0.00686906	-0.0157636	-0.0216253	-0.0250887	-0.00908102	0.0461294	0.149139	0.257116	0.318825	0.337867	0.341088	0.342194	0.323983	0.310494	0.353117	0.460831	0.583998	0.674507	0.708922	0.703513	0.712607	0.7602	0.840643	0.869909	0.813476	0.703239	0.633934	0.634714	0.673678	0.760952	0.871896	0.975242	1	0.972377	0.92669	0.899009	0.869805
		0.802919	0.787244	0.79174	0.836035	0.921783	0.985789	0.944287	0.782403	0.562672	0.392219	0.319118	0.292745	0.251896	0.172554	0.0941321	0.0476284	0.0219793	0.00707504	-0.00154047	-0.00760619	-0.00675593	0.00285652	0.0167081	0.0165426	0.008238	0.0288718	0.0928258	0.163918	0.212657	0.240977	0.25481	0.255733	0.264248	0.298547	0.338047	0.358836	0.371394	0.411207	0.503475	0.646632	0.806808	0.935291	0.995586	1	0.966227	0.916114	0.874497	0.851346
		0.732553	0.658843	0.577791	0.498884	0.436676	0.378752	0.309233	0.230289	0.16191	0.110767	0.0750472	0.0495962	0.0342194	0.0296746	0.0310692	0.0375493	0.0470906	0.0554271	0.060329	0.0575899	0.0512775	0.0480065	0.0439851	0.0372374	0.0318034	0.0421866	0.074545	0.129935	0.212337	0.3235	0.459198	0.601029	0.730546	0.828515	0.885422	0.913199	0.92481	0.936546	0.954234	0.975138	0.992823	0.998046	0.998507	1	0.995588	0.966072	0.90917	0.843732
		0.773334	0.721861	0.69039	0.700489	0.765785	0.827901	0.846889	0.776902	0.614528	0.430203	0.298979	0.245949	0.20952	0.168214	0.138775	0.131527	0.129961	0.134156	0.121323	0.0999161	0.101872	0.131887	0.17314	0.190085	0.196192	0.213936	0.250483	0.315733	0.394395	0.463449	0.513371	0.542946	0.571664	0.574906	0.550418	0.523441	0.540551	0.622968	0.726707	0.82909	0.898762	0.948639	0.997598	1	0.966835	0.922766	0.926921	0.949174
		0.717717	0.693891	0.665042	0.629814	0.580442	0.508801	0.412362	0.302275	0.202303	0.128717	0.0809989	0.0497665	0.0249531	0.00635617	-0.00289048	-0.00288889	0.00197141	0.00616519	0.00693361	0.00631334	0.00617799	0.0107404	0.0182271	0.0264141	0.0383935	0.0594398	0.0949774	0.142967	0.204694	0.277974	0.350038	0.419472	0.488501	0.558631	0.624018	0.678138	0.72701	0.775717	0.8309	0.892618	0.946762	0.981445	0.995376	1	0.996542	0.975523	0.936724	0.885304
		0.878792	0.871754	0.864282	0.864488	0.849705	0.776637	0.633258	0.455636	0.303237	0.204708	0.15737	0.153257	0.157689	0.151306	0.150708	0.173704	0.215368	0.23817	0.235329	0.219262	0.206124	0.203959	0.216137	0.2204	0.210664	0.209615	0.233345	0.283007	0.335057	0.388826	0.431898	0.465091	0.488106	0.521708	0.576957	0.651969	0.729338	0.790288	0.84853	0.902457	0.954601	0.988913	0.999927	1	0.995032	0.989112	0.975036	0.950484
		0.66694	0.591602	0.531439	0.499478	0.484204	0.460521	0.408153	0.33146	0.249868	0.173707	0.112986	0.0698815	0.0436815	0.0271564	0.0204695	0.0265377	0.0409958	0.0526006	0.0515335	0.0422758	0.0317914	0.0248638	0.0215164	0.0182061	0.00973599	-0.00803479	-0.0276699	-0.0311672	-0.00510528	0.0520028	0.12695	0.208698	0.293799	0.382979	0.476061	0.574929	0.685084	0.799545	0.894955	0.951239	0.974692	0.986578	0.996678	1	0.991195	0.977694	0.953139	0.90427
		0.853722	0.813882	0.756619	0.667766	0.568	0.449118	0.354634	0.306904	0.305421	0.336161	0.364268	0.368359	0.310834	0.208908	0.122528	0.0931799	0.112073	0.156366	0.209557	0.273599	0.353846	0.433576	0.497192	0.513291	0.468957	0.364099	0.237997	0.146173	0.0938662	0.0682746	0.0628325	0.0996193	0.169144	0.256831	0.363053	0.462598	0.522353	0.540288	0.552746	0.57662	0.604919	0.658682	0.770467	0.909308	1	0.994527	0.924349	0.853703
		0.725597	0.661806	0.587499	0.497844	0.399901	0.299434	0.205763	0.129533	0.0779359	0.0478218	0.0276408	0.0105992	-0.00399578	-0.0153708	-0.02686	-0.0365235	-0.0400561	-0.03646	-0.0268648	-0.0142062	0.000412035	0.0151837	0.0285898	0.0374854	0.0399624	0.0413259	0.056772	0.0985511	0.168751	0.264998	0.379909	0.506964	0.633202	0.74428	0.825532	0.879189	0.916852	0.942169	0.955939	0.956987	0.95318	0.950282	0.960644	0.982882	1	0.999439	0.975317	0.927693
		0.700847	0.683865	0.660337	0.623648	0.582395	0.540804	0.479499	0.385013	0.279274	0.194065	0.132508	0.0857987	0.0566346	0.044345	0.0359594	0.0279192	0.0214371	0.0268858	0.0484795	0.0804319	0.108942	0.122862	0.126913	0.133501	0.141736	0.146248	0.145547	0.133954	0.109098	0.0784038	0.0614979	0.0759128	0.12086	0.187468	0.26993	0.373072	0.501008	0.626908	0.722923	0.788436	0.841667	0.894894	0.943659	0.983269	1	0.983124	0.940368	0.8875
		0.654687	0.605421	0.575383	0.555786	0.514236	0.435687	0.348469	0.292248	0.276424	0.278576	0.271105	0.248347	0.225243	0.213308	0.216949	0.222517	0.221487	0.214976	0.212778	0.223844	0.237991	0.25364	0.275341	0.296789	0.30215	0.313823	0.358527	0.424836	0.492903	0.565188	0.641649	0.692611	0.69612	0.669913	0.634761	0.595161	0.577075	0.597923	0.641744	0.680974	0.724121	0.789387	0.879392	0.967965	1	0.959927	0.875335	0.800072
		0.90147	0.855612	0.807047	0.753282	0.688921	0.595149	0.46392	0.316345	0.190879	0.108436	0.0560736	0.0222043	0.00401608	-0.00278466	0.0015204	0.0126098	0.0254309	0.0334316	0.0352512	0.0360793	0.0382216	0.0407431	0.0419747	0.0413583	0.039775	0.0397018	0.047109	0.066615	0.100945	0.147855	0.203188	0.266343	0.331801	0.392881	0.452489	0.518297	0.590803	0.663309	0.728753	0.792967	0.857645	0.917107	0.963217	0.990262	1	0.995909	0.982663	0.966559
		0.698117	0.687982	0.674719	0.652882	0.623975	0.56787	0.46928	0.350706	0.241834	0.169801	0.129861	0.105953	0.0965659	0.0874633	0.0749668	0.0828155	0.115674	0.170009	0.216308	0.240365	0.255501	0.25933	0.25538	0.244814	0.247178	0.270662	0.291512	0.29843	0.298804	0.317622	0.351986	0.395769	0.455443	0.537626	0.635724	0.729274	0.801696	0.854665	0.888049	0.907174	0.916339	0.931513	0.961745	0.990624	1	0.968006	0.907948	0.82929
		0.76104	0.717987	0.67082	0.615993	0.553696	0.481428	0.388657	0.276278	0.172567	0.0990611	0.0528565	0.0254411	0.00827796	-0.0035348	-0.00956434	-0.00889463	-0.00411809	-0.00136425	-0.00107118	0.000288608	0.00132764	0.00316081	0.00477469	0.00563194	0.00537876	0.00642522	0.0127707	0.0255531	0.0467288	0.0796389	0.126934	0.188752	0.255957	0.322	0.3853	0.451659	0.525324	0.603176	0.682317	0.755644	0.808991	0.84936	0.9021	0.960927	1	0.996991	0.97305	0.94392
		0.783112	0.787141	0.785101	0.770735	0.737778	0.684738	0.615876	0.538368	0.458284	0.380483	0.304286	0.230874	0.163986	0.110396	0.0757421	0.0584664	0.054508	0.0581652	0.0630461	0.0650474	0.0620537	0.0549235	0.046695	0.0400088	0.0416964	0.0716812	0.14637	0.264328	0.406337	0.546145	0.672146	0.779017	0.862458	0.919929	0.948309	0.955537	0.953251	0.952247	0.956867	0.963518	0.969909	0.978879	0.989769	0.999078	1	0.985061	0.951223	0.902558
		0.75119	0.694182	0.630776	0.557405	0.476673	0.383127	0.279355	0.184778	0.114284	0.0739983	0.0469821	0.0235032	0.00519081	-0.0083616	-0.0156008	-0.0208746	-0.0183494	-0.0164925	-0.0214059	-0.032119	-0.0397695	-0.0385003	-0.0338732	-0.0248761	-0.012547	0.0135605	0.0564445	0.106411	0.147642	0.180207	0.227589	0.296379	0.372011	0.440287	0.508062	0.588296	0.678684	0.769592	0.847347	0.902456	0.936477	0.961631	0.983754	0.998531	1	0.98723	0.964081	0.929124
		0.776968	0.75417	0.746894	0.759373	0.797355	0.850791	0.882649	0.848649	0.751337	0.631075	0.521405	0.428225	0.339604	0.251112	0.167006	0.0965237	0.0452057	0.0106858	-0.00968495	-0.0229682	-0.030407	-0.0315574	-0.02526	-0.00333602	0.0469436	0.128551	0.234768	0.343303	0.435274	0.508842	0.572767	0.633061	0.690336	0.742346	0.789149	0.821229	0.839478	0.851795	0.872433	0.906802	0.94712	0.981355	0.995762	0.999745	1	0.999581	0.977807	0.933938
		0.453542	0.367791	0.288169	0.225786	0.186947	0.167419	0.154864	0.139001	0.118747	0.0949477	0.0735245	0.056836	0.0445224	0.0332117	0.024024	0.0221338	0.0247373	0.0255382	0.0217202	0.0168475	0.0136022	0.0125648	0.0143275	0.0164481	0.0158219	0.0135038	0.0270527	0.0632067	0.108739	0.138341	0.144384	0.145811	0.160727	0.20459	0.272529	0.363765	0.472763	0.576723	0.652075	0.691304	0.734191	0.817475	0.921674	0.994481	1	0.950714	0.876692	0.786451
		0.6465	0.606695	0.563304	0.517052	0.471114	0.415042	0.349508	0.279962	0.213762	0.154771	0.101078	0.0587337	0.026749	0.00157969	-0.016065	-0.0285592	-0.0375253	-0.0444182	-0.0463781	-0.0451369	-0.0455212	-0.0506342	-0.0554615	-0.0433713	-0.00807226	0.047224	0.138329	0.267822	0.413098	0.52703	0.583771	0.60279	0.604438	0.61598	0.647503	0.690937	0.7375	0.785635	0.843101	0.901855	0.940762	0.959983	0.973848	0.990073	1	0.986465	0.945286	0.877699
		0.73319	0.660232	0.598481	0.54434	0.501787	0.468039	0.442643	0.402397	0.341992	0.281805	0.24021	0.215794	0.196051	0.183992	0.167848	0.136504	0.0884629	0.0414721	0.0117913	0.00217565	0.00260932	0.004655	0.00562378	0.0035987	0.00198597	0.00523118	0.0133025	0.0279172	0.0423127	0.0445932	0.0329705	0.0189372	0.0204516	0.034037	0.0503081	0.0756803	0.117204	0.177804	0.249752	0.325897	0.417869	0.536496	0.685524	0.839288	0.953612	1	0.984459	0.933689
		0.825855	0.78463	0.744722	0.700431	0.651474	0.588058	0.497904	0.383831	0.264436	0.169803	0.104579	0.0632797	0.0382618	0.022545	0.0101807	0.00177722	0.00122562	0.00896312	0.0198497	0.0281977	0.037134	0.045608	0.0528557	0.0565617	0.0564506	0.0543458	0.0491913	0.0429279	0.0413833	0.0511015	0.0757702	0.116447	0.178933	0.265832	0.366626	0.46338	0.546876	0.618491	0.685642	0.757208	0.832299	0.898684	0.946572	0.978169	0.99733	1	0.983535	0.955126
		0.755497	0.688852	0.634852	0.599072	0.576902	0.544225	0.476679	0.371749	0.248092	0.142584	0.0738375	0.028285	-0.00739519	-0.0379467	-0.0530688	-0.0536366	-0.0444704	-0.0347293	-0.0353766	-0.0429289	-0.0499474	-0.0423607	-0.033796	-0.0301974	0.014666	0.150768	0.37347	0.607803	0.779914	0.86962	0.88355	0.841022	0.786776	0.743569	0.718978	0.715817	0.716513	0.719379	0.719565	0.736123	0.775192	0.814537	0.857417	0.90942	0.966609	1	0.987572	0.941522
		0.981509	0.91653	0.82992	0.728672	0.640375	0.555655	0.457492	0.346865	0.238979	0.159142	0.105049	0.0729266	0.052508	0.0379359	0.025132	0.0120094	0.00333506	-0.00139592	-0.00305125	-0.00607084	-0.00795573	-0.0102391	-0.0134769	-0.0190285	-0.0228843	-0.0201558	-0.0127203	-0.00561151	-0.000749644	0.00703061	0.0216392	0.046779	0.076674	0.108268	0.148743	0.202455	0.270553	0.355373	0.465257	0.593703	0.721727	0.831119	0.912945	0.965325	0.990085	1	0.998764	0.989718
		0.751834	0.664584	0.574784	0.485395	0.405481	0.331104	0.258826	0.190224	0.132761	0.0906295	0.0596923	0.0347686	0.0150543	0.00227024	-0.00357338	-0.00357051	-0.00114932	0.00219339	0.00556618	0.00758943	0.00722279	0.00383489	0.00116718	0.00276544	0.00895105	0.0202445	0.038202	0.0655501	0.104789	0.154085	0.20915	0.263084	0.314446	0.365962	0.417822	0.472728	0.533344	0.599508	0.667972	0.735342	0.800587	0.860296	0.911126	0.952398	0.982159	1	0.996877	0.963287
		0.931217	0.874207	0.814479	0.750254	0.672635	0.567791	0.436306	0.29935	0.18484	0.104786	0.0549043	0.0251181	0.00624492	-0.00688355	-0.0128968	-0.0110461	-0.00412243	0.00258931	0.0063848	0.00799118	0.0090079	0.0107683	0.012444	0.0138968	0.0146101	0.0154641	0.0193063	0.0288822	0.0470466	0.0768157	0.117164	0.168206	0.232135	0.308177	0.385952	0.453585	0.513411	0.575255	0.644019	0.712888	0.777764	0.842811	0.910424	0.967262	0.997133	1	0.991695	0.983639
		0.966234	0.980521	0.979617	0.957678	0.909909	0.841613	0.75842	0.669196	0.580649	0.492785	0.405501	0.322821	0.251665	0.194458	0.151699	0.121289	0.102079	0.0913603	0.0837451	0.0774913	0.0709041	0.066169	0.0620863	0.055012	0.0493551	0.0556885	0.0800155	0.117781	0.1589	0.204175	0.255365	0.313139	0.375163	0.436037	0.493744	0.552593	0.614661	0.677887	0.7399	0.802473	0.865398	0.921647	0.963211	0.987067	0.997432	1	0.999931	0.993369
		0.339277	0.223662	0.145289	0.102353	0.0948688	0.0993153	0.108133	0.107912	0.0873364	0.064803	0.0474599	0.0475699	0.0659079	0.0976893	0.127009	0.127817	0.101759	0.0651637	0.028228	-0.000605461	-0.00872616	0.00485664	0.0187144	0.0108636	-0.014888	-0.0373402	-0.0423126	-0.0279837	0.0144651	0.11737	0.241762	0.29916	0.280259	0.253275	0.270702	0.299506	0.309746	0.321967	0.337657	0.351104	0.351833	0.341849	0.345088	0.408306	0.597025	0.847819	1	0.941234
		0.871245	0.854767	0.866296	0.882884	0.880771	0.833624	0.731137	0.573949	0.397045	0.253696	0.156026	0.0960223	0.0584713	0.0355315	0.0148491	0.000825447	0.00403467	0.0228519	0.0444383	0.0552334	0.0595924	0.0608761	0.063842	0.0686957	0.0764734	0.0867803	0.0948539	0.0932174	0.0765522	0.0533049	0.0360986	0.0326734	0.0439048	0.0689648	0.113026	0.174722	0.25606	0.355614	0.465914	0.573113	0.658823	0.729637	0.794872	0.860736	0.924562	0.974034	1	0.996559
		0.904119	0.908402	0.901316	0.857336	0.817573	0.78158	0.726934	0.623992	0.483927	0.368785	0.276849	0.224356	0.19551	0.172108	0.134188	0.0805008	0.0341666	0.00459471	-0.00116398	-0.00168685	-0.00628055	-0.0143935	-0.0179196	-0.0104797	0.00280677	0.0178254	0.0267413	0.0268896	0.0230356	0.0164957	0.0109101	0.0114727	0.0341781	0.0818671	0.145738	0.217149	0.309676	0.422782	0.535363	0.638133	0.722105	0.778148	0.813011	0.852412	0.921652	0.984178	1	0.972583
		0.87969	0.821886	0.750266	0.670471	0.601633	0.540003	0.46637	0.375243	0.283152	0.208695	0.148618	0.0962993	0.0510695	0.0143407	-0.0140454	-0.0301899	-0.0283159	-0.00532244	0.0423634	0.120034	0.238919	0.38801	0.548573	0.682308	0.70675	0.59839	0.423641	0.294933	0.257498	0.269471	0.297123	0.316744	0.32486	0.330398	0.348146	0.391838	0.455831	0.53325	0.606888	0.658692	0.684094	0.703846	0.754176	0.830531	0.909883	0.970077	1	0.996124
		0.900303	0.858348	0.804427	0.731841	0.638341	0.529141	0.413733	0.305063	0.213734	0.142764	0.0904443	0.0520163	0.0235203	0.00275327	-0.00799449	-0.0090002	-0.00499575	-0.00224213	-0.00180098	-0.00071661	0.00182304	0.00966804	0.0226018	0.0348947	0.0407866	0.0416409	0.0442649	0.0566704	0.0854427	0.132001	0.191205	0.258503	0.331094	0.409528	0.493752	0.577612	0.655818	0.723092	0.780009	0.827154	0.859781	0.882749	0.901372	0.92374	0.953375	0.981875	1	0.997049
		0.903254	0.840708	0.810417	0.808381	0.799063	0.746853	0.637913	0.489686	0.331344	0.198826	0.114108	0.0775359	0.071709	0.0823225	0.0964176	0.121261	0.161087	0.203371	0.239247	0.278457	0.317792	0.33288	0.314056	0.266279	0.233698	0.239819	0.302475	0.406837	0.509847	0.596885	0.679349	0.76865	0.853612	0.909663	0.934948	0.959192	0.984744	0.996445	0.98007	0.94168	0.897687	0.868935	0.864626	0.892543	0.939747	0.980551	1	0.994518
		0.64168	0.78534	0.863651	0.903346	0.883555	0.798354	0.646107	0.492057	0.358948	0.23242	0.129808	0.0654271	0.0399248	0.0322216	0.0352393	0.0470511	0.0927961	0.17183	0.247668	0.308304	0.34267	0.337966	0.296939	0.246923	0.218192	0.206203	0.207979	0.25971	0.356843	0.452151	0.512751	0.539618	0.536487	0.508345	0.491664	0.500405	0.537955	0.636202	0.783367	0.877319	0.842793	0.778652	0.797903	0.851469	0.843217	0.840044	0.915078	1
		0.934937	0.879395	0.819279	0.754956	0.690811	0.617983	0.528049	0.426599	0.329646	0.251557	0.197112	0.169523	0.166199	0.174103	0.182592	0.193457	0.205918	0.210114	0.196178	0.167435	0.13497	0.104487	0.0801841	0.067884	0.0822637	0.137283	0.225421	0.326214	0.418511	0.487389	0.526503	0.537253	0.542961	0.564195	0.600351	0.640046	0.674538	0.703589	0.727299	0.751863	0.785883	0.829517	0.873545	0.908949	0.939025	0.966554	0.989333	1
		0.679003	0.618928	0.570032	0.529459	0.479041	0.417067	0.355365	0.292711	0.238912	0.204465	0.183935	0.187516	0.176654	0.132195	0.0811884	0.0557248	0.0606618	0.0656509	0.0522688	0.0325272	0.00792707	-0.00677778	-0.0022477	0.0120626	0.00669994	-0.0307767	-0.0689938	-0.0747431	-0.042573	0.00252429	0.0496687	0.0948504	0.14652	0.209105	0.278966	0.368545	0.479256	0.610021	0.744735	0.8553	0.931867	0.971941	0.983578	0.968242	0.954868	0.958083	0.985043	1
		0.913838	0.920696	0.931899	0.945498	0.91319	0.792063	0.607698	0.436566	0.366759	0.387811	0.43055	0.446551	0.422781	0.376462	0.323775	0.343563	0.45711	0.585173	0.637809	0.603683	0.551471	0.50192	0.459549	0.407702	0.331985	0.249492	0.201299	0.212522	0.275547	0.38817	0.544602	0.713152	0.838203	0.874279	0.844859	0.802902	0.773267	0.737623	0.683387	0.648734	0.668838	0.738933	0.821311	0.89135	0.943633	0.975438	0.994232	1
		0.908928	0.874256	0.846543	0.816663	0.767645	0.690609	0.59523	0.498037	0.407879	0.325513	0.250853	0.186641	0.133528	0.0874688	0.0471235	0.0167013	-0.000832418	-0.00772455	-0.0107056	-0.0139809	-0.0178479	-0.0216814	-0.0242016	-0.0218174	-0.00808747	0.0162735	0.0441407	0.071597	0.108256	0.166335	0.245538	0.332233	0.410928	0.475867	0.531629	0.58927	0.657203	0.732038	0.800536	0.853211	0.897158	0.934172	0.958924	0.972815	0.981914	0.992272	0.999654	1
		0.986171	0.939294	0.882433	0.821057	0.7453	0.6285	0.476821	0.33799	0.250916	0.217209	0.212518	0.225718	0.250703	0.28781	0.352271	0.449443	0.556407	0.636157	0.674417	0.685005	0.678958	0.65293	0.611539	0.570773	0.531287	0.480447	0.41259	0.340278	0.292592	0.283552	0.31076	0.355506	0.404233	0.460362	0.525331	0.589218	0.649224	0.715819	0.791412	0.860356	0.904027	0.925022	0.943023	0.968042	0.988889	0.992579	0.990413	0.994525
		0.995715	0.983437	0.973597	0.955926	0.902544	0.807886	0.684077	0.549909	0.440513	0.365869	0.317252	0.271962	0.212164	0.143838	0.0945255	0.101431	0.144701	0.179025	0.182396	0.163913	0.151406	0.14348	0.138291	0.128308	0.097982	0.056916	0.0162832	-0.00757613	-0.00588823	0.0277294	0.102706	0.208808	0.323211	0.424631	0.512004	0.578317	0.617867	0.643711	0.680396	0.735341	0.782665	0.805301	0.803056	0.803368	0.836746	0.895557	0.946623	0.972501
		0.969446	0.95706	0.959276	0.965673	0.926638	0.812252	0.634636	0.447865	0.299636	0.19926	0.135518	0.0904059	0.0539022	0.0233122	-0.000371693	-0.0112068	-0.0101293	-0.00612203	-0.00585977	-0.00811494	-0.00616413	-0.000160127	0.00466722	0.00658782	0.00539584	0.00725794	0.0187959	0.0481577	0.0977505	0.161987	0.231801	0.302691	0.37634	0.450069	0.509638	0.555412	0.61705	0.710736	0.819322	0.90357	0.946137	0.949398	0.923391	0.884327	0.84696	0.827757	0.842433	0.89582
		0.792117	0.600569	0.469892	0.430133	0.469433	0.501126	0.439325	0.291786	0.132536	0.0334827	-0.0225176	-0.0446723	-0.0488658	-0.060434	-0.0804141	-0.0976534	-0.093236	-0.0547541	0.0348805	0.151451	0.244343	0.279842	0.268194	0.24351	0.307831	0.517117	0.777134	0.895922	0.799013	0.631456	0.510236	0.521876	0.62703	0.696057	0.633562	0.494544	0.403355	0.364269	0.312361	0.250851	0.230147	0.289194	0.407991	0.494425	0.540279	0.565998	0.631286	0.763217
		0.962082	0.786127	0.597019	0.42713	0.315342	0.265141	0.241658	0.219652	0.184185	0.140881	0.102852	0.072504	0.0501639	0.0363227	0.0344217	0.0441735	0.0658431	0.0990165	0.141316	0.180377	0.210676	0.242937	0.296736	0.372375	0.452181	0.508988	0.523499	0.504846	0.46489	0.417494	0.360185	0.300956	0.271048	0.284339	0.323657	0.352382	0.356907	0.36088	0.385872	0.440594	0.515825	0.600118	0.693142	0.774571	0.829077	0.852302	0.875363	0.922961
		0.924703	0.74956	0.545075	0.34697	0.203163	0.13463	0.101038	0.0690225	0.0418816	0.0320295	0.0440256	0.059084	0.0608051	0.0453005	0.0290076	0.0318892	0.0510985	0.0797734	0.105202	0.120524	0.128693	0.131169	0.135766	0.145328	0.152964	0.150013	0.141919	0.150192	0.184919	0.244531	0.321879	0.386695	0.442243	0.500915	0.55507	0.628193	0.735593	0.842382	0.855829	0.735552	0.571092	0.496508	0.527954	0.600028	0.636867	0.642898	0.696516	0.808506
		0.990569	0.904448	0.872501	0.880718	0.860648	0.757237	0.570861	0.357725	0.187001	0.0917978	0.0639545	0.0644098	0.0674682	0.0456174	0.00746581	0.00932207	0.083457	0.198031	0.290736	0.337917	0.356965	0.367113	0.381331	0.378995	0.351471	0.329742	0.374641	0.496156	0.637522	0.754582	0.841992	0.911446	0.953546	0.968601	0.964677	0.948861	0.919701	0.890062	0.882492	0.87435	0.842951	0.803924	0.79578	0.834371	0.877906	0.902287	0.913119	0.934572
[truncated: 2 more columns]

## Sheet: panel d
		control												ArchT
		1.47059	4.4843	10	6.49351	4.96894	1.96078	3.73832	2.23464	2.1978				7.69231	0	2.35294	2.14286	1.26582	0	0	0	3.44828
		1.47059	4.03587	2	2.5974	4.34783	0	2.80374	5.02793	1.0989				7.69231	0	2.35294	5.71429	2.53165	2.66667	5.88235	0	5.17241
		1.47059	4.03587	6	2.5974	3.72671	4.90196	2.80374	2.23464	1.0989				0	0	4.70588	7.14286	8.86076	9.33333	0	0	1.72414
		5.88235	5.8296	0	2.5974	3.10559	8.82353	0	4.46927	3.2967				7.69231	5	4.70588	4.28571	2.53165	0	0	4.54545	3.44828
		4.41176	1.79372	12	6.49351	0.621118	6.86275	4.6729	3.35196	3.2967				0	5	1.17647	5	3.79747	1.33333	0	0	6.89655
		7.35294	4.4843	0	1.2987	8.69565	13.7255	6.54206	2.7933	3.2967				7.69231	0	3.52941	5.71429	10.1266	5.33333	0	0	1.72414
		4.41176	6.72646	6	19.4805	5.59006	3.92157	4.6729	5.58659	8.79121				7.69231	5	4.70588	3.57143	3.79747	0	2.94118	9.09091	3.44828
		5.88235	4.93274	8	3.8961	5.59006	6.86275	3.73832	3.91061	7.69231				0	5	9.41176	2.85714	1.26582	1.33333	2.94118	4.54545	0
		5.88235	3.58744	10	3.8961	3.72671	2.94118	5.60748	2.7933	5.49451				7.69231	5	4.70588	9.28571	7.59494	8	5.88235	4.54545	1.72414
		1.47059	2.24215	2	6.49351	6.21118	4.90196	1.86916	4.46927	1.0989				0	0	2.35294	5.71429	5.06329	5.33333	5.88235	4.54545	3.44828
		4.41176	4.03587	0	3.8961	0.621118	0.980392	3.73832	4.46927	6.59341				0	0	3.52941	0.714286	2.53165	1.33333	5.88235	4.54545	6.89655
		2.94118	3.13901	4	3.8961	4.34783	3.92157	2.80374	6.70391	6.59341				0	15	1.17647	0.714286	8.86076	2.66667	8.82353	13.6364	8.62069
		4.41176	5.8296	2	0	4.96894	0.980392	9.34579	3.91061	2.1978				15.3846	10	4.70588	2.14286	2.53165	12	0	0	1.72414
		5.88235	2.69058	6	0	3.10559	3.92157	5.60748	11.7318	0				0	5	0	4.28571	6.32911	4	2.94118	0	8.62069
		5.88235	4.93274	10	3.8961	1.24224	0.980392	3.73832	5.58659	5.49451				7.69231	0	7.05882	3.57143	7.59494	2.66667	5.88235	4.54545	1.72414
		8.82353	3.13901	4	1.2987	4.96894	2.94118	5.60748	5.58659	5.49451				0	5	1.17647	8.57143	3.79747	0	8.82353	4.54545	10.3448
		2.94118	4.4843	2	2.5974	1.24224	3.92157	5.60748	5.02793	7.69231				0	5	7.05882	3.57143	1.26582	8	5.88235	4.54545	10.3448
		4.41176	1.34529	2	2.5974	0	5.88235	6.54206	3.91061	5.49451				0	0	5.88235	2.14286	5.06329	1.33333	0	18.1818	0
		4.41176	5.8296	2	0	2.48447	1.96078	3.73832	1.67598	3.2967				7.69231	0	8.23529	2.14286	3.79747	4	8.82353	0	6.89655
		2.94118	3.58744	2	6.49351	4.34783	2.94118	6.54206	2.23464	3.2967				7.69231	15	2.35294	10	1.26582	6.66667	2.94118	0	1.72414
		2.94118	2.69058	0	3.8961	11.8012	6.86275	0	2.23464	6.59341				0	5	8.23529	4.28571	2.53165	6.66667	8.82353	9.09091	5.17241
		2.94118	3.58744	0	5.19481	1.86335	4.90196	3.73832	3.91061	4.3956				7.69231	0	3.52941	2.85714	1.26582	5.33333	11.7647	4.54545	0
		5.88235	4.93274	2	3.8961	2.48447	0.980392	2.80374	1.11732	2.1978				0	10	3.52941	0.714286	2.53165	9.33333	5.88235	9.09091	0
		0	4.93274	4	5.19481	4.96894	1.96078	0	2.23464	2.1978				0	0	3.52941	0.714286	3.79747	1.33333	0	0	5.17241
		1.47059	2.69058	4	1.2987	4.96894	1.96078	3.73832	2.7933	1.0989				7.69231	5	0	2.14286	0	1.33333	0	0	1.72414
